# Supplementary material for: Foxi2 and Sox3 are master transcription regulators that control ectoderm germ layer specification in Xenopus
Source: PLoS Biol. 2025 Nov 4;23(11):e3003476. doi: 10.1371/journal.pbio.3003476 (PMC12599972; doi:10.1371/journal.pbio.3003476)
Supplement: S1 Data — (XLSX) [file pbio.3003476.s007.xlsx]

## Sheet: H3K27ac-EctoPeaksofTop250EctoGe
Chr1	15564254	15564603	/dfs7/mbt/share-folder/AminaH3K27ac_ClarkFoxSox_EpigeneticAnalysis/AC/MACS2/h3k27ac-st10.5-animal-chip-aligned-xtrop-v10-rmv-sorted_35scaled_peak_292	14	.	2.23686	3.13635	1.4848	Chr1	Xenbase	gene	15562170	15577524	.	-	.	cdc25b	0
Chr1	15567367	15568357	/dfs7/mbt/share-folder/AminaH3K27ac_ClarkFoxSox_EpigeneticAnalysis/AC/MACS2/h3k27ac-st10.5-animal-chip-aligned-xtrop-v10-rmv-sorted_35scaled_peak_293	15	.	2.13694	3.24627	1.59297	Chr1	Xenbase	gene	15562170	15577524	.	-	.	cdc25b	0
Chr1	15568862	15570404	/dfs7/mbt/share-folder/AminaH3K27ac_ClarkFoxSox_EpigeneticAnalysis/AC/MACS2/h3k27ac-st10.5-animal-chip-aligned-xtrop-v10-rmv-sorted_35scaled_peak_294	33	.	2.67069	5.23941	3.30544	Chr1	Xenbase	gene	15562170	15577524	.	-	.	cdc25b	0
Chr1	15574786	15575519	/dfs7/mbt/share-folder/AminaH3K27ac_ClarkFoxSox_EpigeneticAnalysis/AC/MACS2/h3k27ac-st10.5-animal-chip-aligned-xtrop-v10-rmv-sorted_35scaled_peak_295	24	.	2.30455	4.28513	2.47537	Chr1	Xenbase	gene	15562170	15577524	.	-	.	cdc25b	0
Chr1	15576532	15577374	/dfs7/mbt/share-folder/AminaH3K27ac_ClarkFoxSox_EpigeneticAnalysis/AC/MACS2/h3k27ac-st10.5-animal-chip-aligned-xtrop-v10-rmv-sorted_35scaled_peak_296	37	.	2.58341	5.77916	3.77864	Chr1	Xenbase	gene	15562170	15577524	.	-	.	cdc25b	0
Chr1	18302260	18306586	/dfs7/mbt/share-folder/AminaH3K27ac_ClarkFoxSox_EpigeneticAnalysis/AC/MACS2/h3k27ac-st10.5-animal-chip-aligned-xtrop-v10-rmv-sorted_35scaled_peak_445	66	.	3.21146	8.86544	6.6239	Chr1	Xenbase	gene	18302343	18304443	.	-	.	foxi4.2	0
Chr1	18321770	18322572	/dfs7/mbt/share-folder/AminaH3K27ac_ClarkFoxSox_EpigeneticAnalysis/AC/MACS2/h3k27ac-st10.5-animal-chip-aligned-xtrop-v10-rmv-sorted_35scaled_peak_449	38	.	2.87939	5.82854	3.82577	Chr1	Xenbase	gene	18321648	18327136	.	+	.	foxi4.1	0
Chr1	18323567	18324865	/dfs7/mbt/share-folder/AminaH3K27ac_ClarkFoxSox_EpigeneticAnalysis/AC/MACS2/h3k27ac-st10.5-animal-chip-aligned-xtrop-v10-rmv-sorted_35scaled_peak_450	22	.	2.51775	4.06621	2.25716	Chr1	Xenbase	gene	18321648	18327136	.	+	.	foxi4.1	0
Chr1	21159171	21160247	/dfs7/mbt/share-folder/AminaH3K27ac_ClarkFoxSox_EpigeneticAnalysis/AC/MACS2/h3k27ac-st10.5-animal-chip-aligned-xtrop-v10-rmv-sorted_35scaled_peak_561	18	.	2.30285	3.5078	1.81102	Chr1	Xenbase	gene	21158752	21186494	.	-	.	LOC100124771	0
Chr1	21160728	21171010	/dfs7/mbt/share-folder/AminaH3K27ac_ClarkFoxSox_EpigeneticAnalysis/AC/MACS2/h3k27ac-st10.5-animal-chip-aligned-xtrop-v10-rmv-sorted_35scaled_peak_562	47	.	2.98742	6.80803	4.73295	Chr1	Xenbase	gene	21158752	21186494	.	-	.	LOC100124771	0
Chr1	21174059	21174545	/dfs7/mbt/share-folder/AminaH3K27ac_ClarkFoxSox_EpigeneticAnalysis/AC/MACS2/h3k27ac-st10.5-animal-chip-aligned-xtrop-v10-rmv-sorted_35scaled_peak_563	16	.	2.23633	3.29301	1.62066	Chr1	Xenbase	gene	21158752	21186494	.	-	.	LOC100124771	0
Chr1	21180186	21181404	/dfs7/mbt/share-folder/AminaH3K27ac_ClarkFoxSox_EpigeneticAnalysis/AC/MACS2/h3k27ac-st10.5-animal-chip-aligned-xtrop-v10-rmv-sorted_35scaled_peak_564	30	.	2.73626	4.93607	3.0284	Chr1	Xenbase	gene	21158752	21186494	.	-	.	LOC100124771	0
Chr1	21182760	21182960	/dfs7/mbt/share-folder/AminaH3K27ac_ClarkFoxSox_EpigeneticAnalysis/AC/MACS2/h3k27ac-st10.5-animal-chip-aligned-xtrop-v10-rmv-sorted_35scaled_peak_565	13	.	2.17934	2.95022	1.32734	Chr1	Xenbase	gene	21158752	21186494	.	-	.	LOC100124771	0
Chr1	21184782	21185932	/dfs7/mbt/share-folder/AminaH3K27ac_ClarkFoxSox_EpigeneticAnalysis/AC/MACS2/h3k27ac-st10.5-animal-chip-aligned-xtrop-v10-rmv-sorted_35scaled_peak_566	18	.	2.33915	3.55924	1.8434	Chr1	Xenbase	gene	21158752	21186494	.	-	.	LOC100124771	0
Chr1	36453945	36454388	/dfs7/mbt/share-folder/AminaH3K27ac_ClarkFoxSox_EpigeneticAnalysis/AC/MACS2/h3k27ac-st10.5-animal-chip-aligned-xtrop-v10-rmv-sorted_35scaled_peak_1080	16	.	2.29068	3.32572	1.64591	Chr1	Xenbase	gene	36452210	36465007	.	-	.	rbm47	0
Chr1	36459142	36460147	/dfs7/mbt/share-folder/AminaH3K27ac_ClarkFoxSox_EpigeneticAnalysis/AC/MACS2/h3k27ac-st10.5-animal-chip-aligned-xtrop-v10-rmv-sorted_35scaled_peak_1081	13	.	2.20473	3.0318	1.39945	Chr1	Xenbase	gene	36452210	36465007	.	-	.	rbm47	0
Chr1	36460981	36482660	/dfs7/mbt/share-folder/AminaH3K27ac_ClarkFoxSox_EpigeneticAnalysis/AC/MACS2/h3k27ac-st10.5-animal-chip-aligned-xtrop-v10-rmv-sorted_35scaled_peak_1082	62	.	3.21345	8.52604	6.29787	Chr1	Xenbase	gene	36452210	36465007	.	-	.	rbm47	0
Chr1	51417059	51417483	/dfs7/mbt/share-folder/AminaH3K27ac_ClarkFoxSox_EpigeneticAnalysis/AC/MACS2/h3k27ac-st10.5-animal-chip-aligned-xtrop-v10-rmv-sorted_35scaled_peak_1507	21	.	2.30435	3.94339	2.18388	Chr1	Xenbase	gene	51416712	51428674	.	-	.	apela	0
Chr1	51417910	51418482	/dfs7/mbt/share-folder/AminaH3K27ac_ClarkFoxSox_EpigeneticAnalysis/AC/MACS2/h3k27ac-st10.5-animal-chip-aligned-xtrop-v10-rmv-sorted_35scaled_peak_1508	16	.	2.1296	3.35054	1.67831	Chr1	Xenbase	gene	51416712	51428674	.	-	.	apela	0
Chr1	51419008	51428432	/dfs7/mbt/share-folder/AminaH3K27ac_ClarkFoxSox_EpigeneticAnalysis/AC/MACS2/h3k27ac-st10.5-animal-chip-aligned-xtrop-v10-rmv-sorted_35scaled_peak_1509	76	.	3.35437	9.9607	7.65183	Chr1	Xenbase	gene	51416712	51428674	.	-	.	apela	0
Chr1	56263213	56264508	/dfs7/mbt/share-folder/AminaH3K27ac_ClarkFoxSox_EpigeneticAnalysis/AC/MACS2/h3k27ac-st10.5-animal-chip-aligned-xtrop-v10-rmv-sorted_35scaled_peak_1653	48	.	2.25787	6.94639	4.86676	Chr1	Xenbase	gene	56263288	56264734	.	+	.	LOC105946241	0
Chr1	91713002	91719939	/dfs7/mbt/share-folder/AminaH3K27ac_ClarkFoxSox_EpigeneticAnalysis/AC/MACS2/h3k27ac-st10.5-animal-chip-aligned-xtrop-v10-rmv-sorted_35scaled_peak_2825	64	.	3.34369	8.67101	6.43008	Chr1	Xenbase	gene	91718488	91719940	.	+	.	LOC108646210	0
Chr1	100114671	100115393	/dfs7/mbt/share-folder/AminaH3K27ac_ClarkFoxSox_EpigeneticAnalysis/AC/MACS2/h3k27ac-st10.5-animal-chip-aligned-xtrop-v10-rmv-sorted_35scaled_peak_3120	26	.	2.47514	4.51645	2.66396	Chr1	Xenbase	gene	100114298	100125779	.	-	.	cnn2	0
Chr1	100117938	100119291	/dfs7/mbt/share-folder/AminaH3K27ac_ClarkFoxSox_EpigeneticAnalysis/AC/MACS2/h3k27ac-st10.5-animal-chip-aligned-xtrop-v10-rmv-sorted_35scaled_peak_3121	26	.	2.46979	4.44483	2.61081	Chr1	Xenbase	gene	100114298	100125779	.	-	.	cnn2	0
Chr1	100119797	100120761	/dfs7/mbt/share-folder/AminaH3K27ac_ClarkFoxSox_EpigeneticAnalysis/AC/MACS2/h3k27ac-st10.5-animal-chip-aligned-xtrop-v10-rmv-sorted_35scaled_peak_3122	56	.	3.04723	7.89888	5.69871	Chr1	Xenbase	gene	100114298	100125779	.	-	.	cnn2	0
Chr1	100121487	100125680	/dfs7/mbt/share-folder/AminaH3K27ac_ClarkFoxSox_EpigeneticAnalysis/AC/MACS2/h3k27ac-st10.5-animal-chip-aligned-xtrop-v10-rmv-sorted_35scaled_peak_3123	108	.	3.76607	13.4147	10.8713	Chr1	Xenbase	gene	100114298	100125779	.	-	.	cnn2	0
Chr1	103293112	103293542	/dfs7/mbt/share-folder/AminaH3K27ac_ClarkFoxSox_EpigeneticAnalysis/AC/MACS2/h3k27ac-st10.5-animal-chip-aligned-xtrop-v10-rmv-sorted_35scaled_peak_3352	15	.	2.25945	3.21356	1.54857	Chr1	Xenbase	gene	103269325	103353154	.	+	.	b4galt1l	0
Chr1	103296934	103298099	/dfs7/mbt/share-folder/AminaH3K27ac_ClarkFoxSox_EpigeneticAnalysis/AC/MACS2/h3k27ac-st10.5-animal-chip-aligned-xtrop-v10-rmv-sorted_35scaled_peak_3353	16	.	2.24832	3.3105	1.64917	Chr1	Xenbase	gene	103269325	103353154	.	+	.	b4galt1l	0
Chr1	103300055	103300789	/dfs7/mbt/share-folder/AminaH3K27ac_ClarkFoxSox_EpigeneticAnalysis/AC/MACS2/h3k27ac-st10.5-animal-chip-aligned-xtrop-v10-rmv-sorted_35scaled_peak_3354	19	.	2.35776	3.66172	1.93264	Chr1	Xenbase	gene	103269325	103353154	.	+	.	b4galt1l	0
Chr1	103301321	103303012	/dfs7/mbt/share-folder/AminaH3K27ac_ClarkFoxSox_EpigeneticAnalysis/AC/MACS2/h3k27ac-st10.5-animal-chip-aligned-xtrop-v10-rmv-sorted_35scaled_peak_3355	32	.	2.78594	5.18917	3.24934	Chr1	Xenbase	gene	103269325	103353154	.	+	.	b4galt1l	0
Chr1	103304011	103304234	/dfs7/mbt/share-folder/AminaH3K27ac_ClarkFoxSox_EpigeneticAnalysis/AC/MACS2/h3k27ac-st10.5-animal-chip-aligned-xtrop-v10-rmv-sorted_35scaled_peak_3356	32	.	2.82837	5.23019	3.27582	Chr1	Xenbase	gene	103269325	103353154	.	+	.	b4galt1l	0
Chr1	103309086	103314910	/dfs7/mbt/share-folder/AminaH3K27ac_ClarkFoxSox_EpigeneticAnalysis/AC/MACS2/h3k27ac-st10.5-animal-chip-aligned-xtrop-v10-rmv-sorted_35scaled_peak_3357	63	.	3.42291	8.55658	6.31847	Chr1	Xenbase	gene	103269325	103353154	.	+	.	b4galt1l	0
Chr1	103316035	103321774	/dfs7/mbt/share-folder/AminaH3K27ac_ClarkFoxSox_EpigeneticAnalysis/AC/MACS2/h3k27ac-st10.5-animal-chip-aligned-xtrop-v10-rmv-sorted_35scaled_peak_3358	43	.	3.06129	6.38734	4.32069	Chr1	Xenbase	gene	103269325	103353154	.	+	.	b4galt1l	0
Chr1	109677739	109679475	/dfs7/mbt/share-folder/AminaH3K27ac_ClarkFoxSox_EpigeneticAnalysis/AC/MACS2/h3k27ac-st10.5-animal-chip-aligned-xtrop-v10-rmv-sorted_35scaled_peak_3558	49	.	3.23137	7.11099	4.9791	Chr1	Xenbase	gene	109677530	109690938	.	+	.	LOC101734867	0
Chr1	109680096	109682438	/dfs7/mbt/share-folder/AminaH3K27ac_ClarkFoxSox_EpigeneticAnalysis/AC/MACS2/h3k27ac-st10.5-animal-chip-aligned-xtrop-v10-rmv-sorted_35scaled_peak_3559	31	.	2.67554	5.05642	3.16533	Chr1	Xenbase	gene	109677530	109690938	.	+	.	LOC101734867	0
Chr1	112015155	112015427	/dfs7/mbt/share-folder/AminaH3K27ac_ClarkFoxSox_EpigeneticAnalysis/AC/MACS2/h3k27ac-st10.5-animal-chip-aligned-xtrop-v10-rmv-sorted_35scaled_peak_3630	25	.	2.6123	4.42441	2.57058	Chr1	Xenbase	gene	112007542	112073502	.	-	.	cpamd8	0
Chr1	112062187	112062912	/dfs7/mbt/share-folder/AminaH3K27ac_ClarkFoxSox_EpigeneticAnalysis/AC/MACS2/h3k27ac-st10.5-animal-chip-aligned-xtrop-v10-rmv-sorted_35scaled_peak_3631	20	.	2.45852	3.86337	2.0851	Chr1	Xenbase	gene	112007542	112073502	.	-	.	cpamd8	0
Chr1	112065870	112066314	/dfs7/mbt/share-folder/AminaH3K27ac_ClarkFoxSox_EpigeneticAnalysis/AC/MACS2/h3k27ac-st10.5-animal-chip-aligned-xtrop-v10-rmv-sorted_35scaled_peak_3632	16	.	2.13972	3.35568	1.68421	Chr1	Xenbase	gene	112007542	112073502	.	-	.	cpamd8	0
Chr1	112066956	112070933	/dfs7/mbt/share-folder/AminaH3K27ac_ClarkFoxSox_EpigeneticAnalysis/AC/MACS2/h3k27ac-st10.5-animal-chip-aligned-xtrop-v10-rmv-sorted_35scaled_peak_3633	38	.	2.76189	5.8653	3.89026	Chr1	Xenbase	gene	112007542	112073502	.	-	.	cpamd8	0
Chr1	112071689	112076467	/dfs7/mbt/share-folder/AminaH3K27ac_ClarkFoxSox_EpigeneticAnalysis/AC/MACS2/h3k27ac-st10.5-animal-chip-aligned-xtrop-v10-rmv-sorted_35scaled_peak_3634	36	.	2.62942	5.6204	3.67147	Chr1	Xenbase	gene	112007542	112073502	.	-	.	cpamd8	0
Chr1	112430959	112433178	/dfs7/mbt/share-folder/AminaH3K27ac_ClarkFoxSox_EpigeneticAnalysis/AC/MACS2/h3k27ac-st10.5-animal-chip-aligned-xtrop-v10-rmv-sorted_35scaled_peak_3654	41	.	2.75816	6.16841	4.1209	Chr1	Xenbase	gene	112428705	112432446	.	-	.	klf2	0
Chr1	136482266	136494239	/dfs7/mbt/share-folder/AminaH3K27ac_ClarkFoxSox_EpigeneticAnalysis/AC/MACS2/h3k27ac-st10.5-animal-chip-aligned-xtrop-v10-rmv-sorted_35scaled_peak_4173	67	.	3.39216	9.01488	6.76333	Chr1	Xenbase	gene	136483504	136486982	.	-	.	tdgf1.3	0
Chr1	137732741	137735400	/dfs7/mbt/share-folder/AminaH3K27ac_ClarkFoxSox_EpigeneticAnalysis/AC/MACS2/h3k27ac-st10.5-animal-chip-aligned-xtrop-v10-rmv-sorted_35scaled_peak_4230	41	.	3.02238	6.18421	4.13724	Chr1	Xenbase	gene	137733939	137747392	.	+	.	s1pr3	0
Chr1	137736538	137737846	/dfs7/mbt/share-folder/AminaH3K27ac_ClarkFoxSox_EpigeneticAnalysis/AC/MACS2/h3k27ac-st10.5-animal-chip-aligned-xtrop-v10-rmv-sorted_35scaled_peak_4231	27	.	2.58139	4.58783	2.73118	Chr1	Xenbase	gene	137733939	137747392	.	+	.	s1pr3	0
Chr1	137741135	137741527	/dfs7/mbt/share-folder/AminaH3K27ac_ClarkFoxSox_EpigeneticAnalysis/AC/MACS2/h3k27ac-st10.5-animal-chip-aligned-xtrop-v10-rmv-sorted_35scaled_peak_4232	15	.	2.24423	3.17865	1.52911	Chr1	Xenbase	gene	137733939	137747392	.	+	.	s1pr3	0
Chr1	139297235	139301040	/dfs7/mbt/share-folder/AminaH3K27ac_ClarkFoxSox_EpigeneticAnalysis/AC/MACS2/h3k27ac-st10.5-animal-chip-aligned-xtrop-v10-rmv-sorted_35scaled_peak_4332	32	.	2.77005	5.12377	3.20272	Chr1	Xenbase	gene	139299367	139305050	.	-	.	LOC100486385	0
Chr1	139301536	139324241	/dfs7/mbt/share-folder/AminaH3K27ac_ClarkFoxSox_EpigeneticAnalysis/AC/MACS2/h3k27ac-st10.5-animal-chip-aligned-xtrop-v10-rmv-sorted_35scaled_peak_4333	71	.	3.55884	9.4807	7.17918	Chr1	Xenbase	gene	139299367	139305050	.	-	.	LOC100486385	0
Chr1	143725572	143735624	/dfs7/mbt/share-folder/AminaH3K27ac_ClarkFoxSox_EpigeneticAnalysis/AC/MACS2/h3k27ac-st10.5-animal-chip-aligned-xtrop-v10-rmv-sorted_35scaled_peak_4592	80	.	3.59295	10.3386	8.01251	Chr1	Xenbase	gene	143730699	143750880	.	+	.	znf219	0
Chr1	143736631	143744588	/dfs7/mbt/share-folder/AminaH3K27ac_ClarkFoxSox_EpigeneticAnalysis/AC/MACS2/h3k27ac-st10.5-animal-chip-aligned-xtrop-v10-rmv-sorted_35scaled_peak_4593	34	.	2.69721	5.43217	3.48211	Chr1	Xenbase	gene	143730699	143750880	.	+	.	znf219	0
Chr1	143745981	143746549	/dfs7/mbt/share-folder/AminaH3K27ac_ClarkFoxSox_EpigeneticAnalysis/AC/MACS2/h3k27ac-st10.5-animal-chip-aligned-xtrop-v10-rmv-sorted_35scaled_peak_4594	16	.	2.26948	3.34379	1.6714	Chr1	Xenbase	gene	143730699	143750880	.	+	.	znf219	0
Chr1	144909356	144911251	/dfs7/mbt/share-folder/AminaH3K27ac_ClarkFoxSox_EpigeneticAnalysis/AC/MACS2/h3k27ac-st10.5-animal-chip-aligned-xtrop-v10-rmv-sorted_35scaled_peak_4632	21	.	2.4136	3.8814	2.12789	Chr1	Xenbase	gene	144904716	144925268	.	-	.	gas2l1	0
Chr1	144912029	144921924	/dfs7/mbt/share-folder/AminaH3K27ac_ClarkFoxSox_EpigeneticAnalysis/AC/MACS2/h3k27ac-st10.5-animal-chip-aligned-xtrop-v10-rmv-sorted_35scaled_peak_4633	45	.	2.92836	6.58998	4.54911	Chr1	Xenbase	gene	144904716	144925268	.	-	.	gas2l1	0
Chr1	144922405	144927788	/dfs7/mbt/share-folder/AminaH3K27ac_ClarkFoxSox_EpigeneticAnalysis/AC/MACS2/h3k27ac-st10.5-animal-chip-aligned-xtrop-v10-rmv-sorted_35scaled_peak_4634	30	.	2.55312	4.98892	3.09586	Chr1	Xenbase	gene	144904716	144925268	.	-	.	gas2l1	0
Chr1	146133171	146134843	/dfs7/mbt/share-folder/AminaH3K27ac_ClarkFoxSox_EpigeneticAnalysis/AC/MACS2/h3k27ac-st10.5-animal-chip-aligned-xtrop-v10-rmv-sorted_35scaled_peak_4713	23	.	2.48061	4.12984	2.33926	Chr1	Xenbase	gene	146133164	146170889	.	+	.	lhx5	0
Chr1	146135309	146144748	/dfs7/mbt/share-folder/AminaH3K27ac_ClarkFoxSox_EpigeneticAnalysis/AC/MACS2/h3k27ac-st10.5-animal-chip-aligned-xtrop-v10-rmv-sorted_35scaled_peak_4714	44	.	2.93761	6.49301	4.4458	Chr1	Xenbase	gene	146133164	146170889	.	+	.	lhx5	0
Chr1	146145185	146149690	/dfs7/mbt/share-folder/AminaH3K27ac_ClarkFoxSox_EpigeneticAnalysis/AC/MACS2/h3k27ac-st10.5-animal-chip-aligned-xtrop-v10-rmv-sorted_35scaled_peak_4715	65	.	3.1968	8.8778	6.593	Chr1	Xenbase	gene	146133164	146170889	.	+	.	lhx5	0
Chr1	146163946	146164350	/dfs7/mbt/share-folder/AminaH3K27ac_ClarkFoxSox_EpigeneticAnalysis/AC/MACS2/h3k27ac-st10.5-animal-chip-aligned-xtrop-v10-rmv-sorted_35scaled_peak_4716	13	.	2.12562	2.95237	1.3543	Chr1	Xenbase	gene	146133164	146170889	.	+	.	lhx5	0
Chr1	146206344	146211307	/dfs7/mbt/share-folder/AminaH3K27ac_ClarkFoxSox_EpigeneticAnalysis/AC/MACS2/h3k27ac-st10.5-animal-chip-aligned-xtrop-v10-rmv-sorted_35scaled_peak_4725	50	.	2.9534	7.20679	5.09012	Chr1	Xenbase	gene	146205319	146219199	.	+	.	sds	0
Chr1	146215352	146215916	/dfs7/mbt/share-folder/AminaH3K27ac_ClarkFoxSox_EpigeneticAnalysis/AC/MACS2/h3k27ac-st10.5-animal-chip-aligned-xtrop-v10-rmv-sorted_35scaled_peak_4726	13	.	2.00642	2.97028	1.3743	Chr1	Xenbase	gene	146205319	146219199	.	+	.	sds	0
Chr1	146216714	146218442	/dfs7/mbt/share-folder/AminaH3K27ac_ClarkFoxSox_EpigeneticAnalysis/AC/MACS2/h3k27ac-st10.5-animal-chip-aligned-xtrop-v10-rmv-sorted_35scaled_peak_4727	39	.	2.84181	6.00118	3.98452	Chr1	Xenbase	gene	146205319	146219199	.	+	.	sds	0
Chr1	149988005	149992895	/dfs7/mbt/share-folder/AminaH3K27ac_ClarkFoxSox_EpigeneticAnalysis/AC/MACS2/h3k27ac-st10.5-animal-chip-aligned-xtrop-v10-rmv-sorted_35scaled_peak_4856	26	.	2.56597	4.45674	2.61544	Chr1	Xenbase	gene	149989211	150042005	.	-	.	mn1	0
Chr1	149993778	149994124	/dfs7/mbt/share-folder/AminaH3K27ac_ClarkFoxSox_EpigeneticAnalysis/AC/MACS2/h3k27ac-st10.5-animal-chip-aligned-xtrop-v10-rmv-sorted_35scaled_peak_4857	15	.	2.24358	3.17634	1.52566	Chr1	Xenbase	gene	149989211	150042005	.	-	.	mn1	0
Chr1	149994910	149996290	/dfs7/mbt/share-folder/AminaH3K27ac_ClarkFoxSox_EpigeneticAnalysis/AC/MACS2/h3k27ac-st10.5-animal-chip-aligned-xtrop-v10-rmv-sorted_35scaled_peak_4858	13	.	2.1784	2.96693	1.35177	Chr1	Xenbase	gene	149989211	150042005	.	-	.	mn1	0
Chr1	149997089	149999070	/dfs7/mbt/share-folder/AminaH3K27ac_ClarkFoxSox_EpigeneticAnalysis/AC/MACS2/h3k27ac-st10.5-animal-chip-aligned-xtrop-v10-rmv-sorted_35scaled_peak_4859	24	.	2.48561	4.28571	2.47707	Chr1	Xenbase	gene	149989211	150042005	.	-	.	mn1	0
Chr1	149999613	149999917	/dfs7/mbt/share-folder/AminaH3K27ac_ClarkFoxSox_EpigeneticAnalysis/AC/MACS2/h3k27ac-st10.5-animal-chip-aligned-xtrop-v10-rmv-sorted_35scaled_peak_4860	16	.	2.27269	3.31692	1.64557	Chr1	Xenbase	gene	149989211	150042005	.	-	.	mn1	0
Chr1	150004284	150004674	/dfs7/mbt/share-folder/AminaH3K27ac_ClarkFoxSox_EpigeneticAnalysis/AC/MACS2/h3k27ac-st10.5-animal-chip-aligned-xtrop-v10-rmv-sorted_35scaled_peak_4861	17	.	2.32147	3.4055	1.70155	Chr1	Xenbase	gene	149989211	150042005	.	-	.	mn1	0
Chr1	150009522	150010098	/dfs7/mbt/share-folder/AminaH3K27ac_ClarkFoxSox_EpigeneticAnalysis/AC/MACS2/h3k27ac-st10.5-animal-chip-aligned-xtrop-v10-rmv-sorted_35scaled_peak_4862	17	.	2.29234	3.40914	1.7119	Chr1	Xenbase	gene	149989211	150042005	.	-	.	mn1	0
Chr1	150010572	150010982	/dfs7/mbt/share-folder/AminaH3K27ac_ClarkFoxSox_EpigeneticAnalysis/AC/MACS2/h3k27ac-st10.5-animal-chip-aligned-xtrop-v10-rmv-sorted_35scaled_peak_4863	13	.	2.18749	2.97534	1.34718	Chr1	Xenbase	gene	149989211	150042005	.	-	.	mn1	0
Chr1	150014434	150014886	/dfs7/mbt/share-folder/AminaH3K27ac_ClarkFoxSox_EpigeneticAnalysis/AC/MACS2/h3k27ac-st10.5-animal-chip-aligned-xtrop-v10-rmv-sorted_35scaled_peak_4864	22	.	2.50643	4.05173	2.2529	Chr1	Xenbase	gene	149989211	150042005	.	-	.	mn1	0
Chr1	150015606	150016853	/dfs7/mbt/share-folder/AminaH3K27ac_ClarkFoxSox_EpigeneticAnalysis/AC/MACS2/h3k27ac-st10.5-animal-chip-aligned-xtrop-v10-rmv-sorted_35scaled_peak_4865	21	.	2.45103	3.93215	2.16672	Chr1	Xenbase	gene	149989211	150042005	.	-	.	mn1	0
Chr1	150017482	150019379	/dfs7/mbt/share-folder/AminaH3K27ac_ClarkFoxSox_EpigeneticAnalysis/AC/MACS2/h3k27ac-st10.5-animal-chip-aligned-xtrop-v10-rmv-sorted_35scaled_peak_4866	32	.	2.76674	5.16141	3.21491	Chr1	Xenbase	gene	149989211	150042005	.	-	.	mn1	0
Chr1	150019911	150020223	/dfs7/mbt/share-folder/AminaH3K27ac_ClarkFoxSox_EpigeneticAnalysis/AC/MACS2/h3k27ac-st10.5-animal-chip-aligned-xtrop-v10-rmv-sorted_35scaled_peak_4867	13	.	2.1541	2.94544	1.33779	Chr1	Xenbase	gene	149989211	150042005	.	-	.	mn1	0
Chr1	150021948	150023556	/dfs7/mbt/share-folder/AminaH3K27ac_ClarkFoxSox_EpigeneticAnalysis/AC/MACS2/h3k27ac-st10.5-animal-chip-aligned-xtrop-v10-rmv-sorted_35scaled_peak_4868	21	.	2.48394	3.95609	2.16681	Chr1	Xenbase	gene	149989211	150042005	.	-	.	mn1	0
Chr1	150026776	150027209	/dfs7/mbt/share-folder/AminaH3K27ac_ClarkFoxSox_EpigeneticAnalysis/AC/MACS2/h3k27ac-st10.5-animal-chip-aligned-xtrop-v10-rmv-sorted_35scaled_peak_4869	13	.	2.18797	2.9802	1.35223	Chr1	Xenbase	gene	149989211	150042005	.	-	.	mn1	0
Chr1	150040406	150041574	/dfs7/mbt/share-folder/AminaH3K27ac_ClarkFoxSox_EpigeneticAnalysis/AC/MACS2/h3k27ac-st10.5-animal-chip-aligned-xtrop-v10-rmv-sorted_35scaled_peak_4870	51	.	2.95486	7.28187	5.12497	Chr1	Xenbase	gene	149989211	150042005	.	-	.	mn1	0
Chr1	151684033	151691726	/dfs7/mbt/share-folder/AminaH3K27ac_ClarkFoxSox_EpigeneticAnalysis/AC/MACS2/h3k27ac-st10.5-animal-chip-aligned-xtrop-v10-rmv-sorted_35scaled_peak_4913	38	.	2.75432	5.86737	3.88438	Chr1	Xenbase	gene	151671940	151695236	.	-	.	msi1	0
Chr1	151693582	151697141	/dfs7/mbt/share-folder/AminaH3K27ac_ClarkFoxSox_EpigeneticAnalysis/AC/MACS2/h3k27ac-st10.5-animal-chip-aligned-xtrop-v10-rmv-sorted_35scaled_peak_4914	31	.	2.4929	5.04836	3.15143	Chr1	Xenbase	gene	151671940	151695236	.	-	.	msi1	0
Chr1	153071160	153071475	/dfs7/mbt/share-folder/AminaH3K27ac_ClarkFoxSox_EpigeneticAnalysis/AC/MACS2/h3k27ac-st10.5-animal-chip-aligned-xtrop-v10-rmv-sorted_35scaled_peak_5003	12	.	2.16242	2.89788	1.28459	Chr1	Xenbase	gene	153046004	153076240	.	-	.	slc2a11.3	0
Chr1	153072405	153076012	/dfs7/mbt/share-folder/AminaH3K27ac_ClarkFoxSox_EpigeneticAnalysis/AC/MACS2/h3k27ac-st10.5-animal-chip-aligned-xtrop-v10-rmv-sorted_35scaled_peak_5004	55	.	3.39838	7.73123	5.53139	Chr1	Xenbase	gene	153046004	153076240	.	-	.	slc2a11.3	0
Chr1	161885610	161892741	/dfs7/mbt/share-folder/AminaH3K27ac_ClarkFoxSox_EpigeneticAnalysis/AC/MACS2/h3k27ac-st10.5-animal-chip-aligned-xtrop-v10-rmv-sorted_35scaled_peak_5343	65	.	3.40778	8.81622	6.59637	Chr1	Xenbase	gene	161886777	161892337	.	+	.	LOC116406446	0
Chr1	166338880	166349941	/dfs7/mbt/share-folder/AminaH3K27ac_ClarkFoxSox_EpigeneticAnalysis/AC/MACS2/h3k27ac-st10.5-animal-chip-aligned-xtrop-v10-rmv-sorted_35scaled_peak_5511	52	.	2.94597	7.32039	5.20942	Chr1	Xenbase	gene	166342931	166355377	.	+	.	xbp1	0
Chr1	166656618	166660220	/dfs7/mbt/share-folder/AminaH3K27ac_ClarkFoxSox_EpigeneticAnalysis/AC/MACS2/h3k27ac-st10.5-animal-chip-aligned-xtrop-v10-rmv-sorted_35scaled_peak_5528	24	.	2.4798	4.20893	2.41136	Chr1	Xenbase	gene	166655554	166665849	.	-	.	LOC116407528	0
Chr1	166662395	166663610	/dfs7/mbt/share-folder/AminaH3K27ac_ClarkFoxSox_EpigeneticAnalysis/AC/MACS2/h3k27ac-st10.5-animal-chip-aligned-xtrop-v10-rmv-sorted_35scaled_peak_5529	24	.	2.38605	4.23004	2.43996	Chr1	Xenbase	gene	166655554	166665849	.	-	.	LOC116407528	0
Chr1	166664315	166665668	/dfs7/mbt/share-folder/AminaH3K27ac_ClarkFoxSox_EpigeneticAnalysis/AC/MACS2/h3k27ac-st10.5-animal-chip-aligned-xtrop-v10-rmv-sorted_35scaled_peak_5530	48	.	2.99985	6.96535	4.85536	Chr1	Xenbase	gene	166655554	166665849	.	-	.	LOC116407528	0
Chr1	182385334	182386950	/dfs7/mbt/share-folder/AminaH3K27ac_ClarkFoxSox_EpigeneticAnalysis/AC/MACS2/h3k27ac-st10.5-animal-chip-aligned-xtrop-v10-rmv-sorted_35scaled_peak_6022	18	.	2.36569	3.58192	1.85546	Chr1	Xenbase	gene	182386085	182388166	.	+	.	LOC100216013	0
Chr1	196091875	196092268	/dfs7/mbt/share-folder/AminaH3K27ac_ClarkFoxSox_EpigeneticAnalysis/AC/MACS2/h3k27ac-st10.5-animal-chip-aligned-xtrop-v10-rmv-sorted_35scaled_peak_6531	23	.	2.51118	4.09695	2.30875	Chr1	Xenbase	gene	196082580	196096490	.	-	.	ptger4	0
Chr1	196092929	196096371	/dfs7/mbt/share-folder/AminaH3K27ac_ClarkFoxSox_EpigeneticAnalysis/AC/MACS2/h3k27ac-st10.5-animal-chip-aligned-xtrop-v10-rmv-sorted_35scaled_peak_6532	50	.	3.0749	7.22845	5.07779	Chr1	Xenbase	gene	196082580	196096490	.	-	.	ptger4	0
Chr1	214539572	214540355	/dfs7/mbt/share-folder/AminaH3K27ac_ClarkFoxSox_EpigeneticAnalysis/AC/MACS2/h3k27ac-st10.5-animal-chip-aligned-xtrop-v10-rmv-sorted_35scaled_peak_7209	23	.	2.52145	4.1232	2.31935	Chr1	Xenbase	gene	214537665	214540712	.	-	.	LOC116408242	0
Chr1	215137845	215140697	/dfs7/mbt/share-folder/AminaH3K27ac_ClarkFoxSox_EpigeneticAnalysis/AC/MACS2/h3k27ac-st10.5-animal-chip-aligned-xtrop-v10-rmv-sorted_35scaled_peak_7230	127	.	4.71766	15.5095	12.7911	Chr1	Xenbase	gene	215137321	215140591	.	-	.	LOC101734599	0
Chr10	1765340	1768318	/dfs7/mbt/share-folder/AminaH3K27ac_ClarkFoxSox_EpigeneticAnalysis/AC/MACS2/h3k27ac-st10.5-animal-chip-aligned-xtrop-v10-rmv-sorted_35scaled_peak_7496	103	.	4.0948	12.8899	10.3313	Chr10	Xenbase	gene	1766221	1805466	.	+	.	myt1	0
Chr10	2347198	2347569	/dfs7/mbt/share-folder/AminaH3K27ac_ClarkFoxSox_EpigeneticAnalysis/AC/MACS2/h3k27ac-st10.5-animal-chip-aligned-xtrop-v10-rmv-sorted_35scaled_peak_7522	15	.	2.19017	3.19224	1.5529	Chr10	Xenbase	gene	2343156	2358127	.	-	.	slc17a9	0
Chr10	2349607	2350641	/dfs7/mbt/share-folder/AminaH3K27ac_ClarkFoxSox_EpigeneticAnalysis/AC/MACS2/h3k27ac-st10.5-animal-chip-aligned-xtrop-v10-rmv-sorted_35scaled_peak_7523	18	.	2.34612	3.56097	1.84969	Chr10	Xenbase	gene	2343156	2358127	.	-	.	slc17a9	0
Chr10	2351268	2351980	/dfs7/mbt/share-folder/AminaH3K27ac_ClarkFoxSox_EpigeneticAnalysis/AC/MACS2/h3k27ac-st10.5-animal-chip-aligned-xtrop-v10-rmv-sorted_35scaled_peak_7524	19	.	2.34191	3.69499	1.97044	Chr10	Xenbase	gene	2343156	2358127	.	-	.	slc17a9	0
Chr10	2353331	2356123	/dfs7/mbt/share-folder/AminaH3K27ac_ClarkFoxSox_EpigeneticAnalysis/AC/MACS2/h3k27ac-st10.5-animal-chip-aligned-xtrop-v10-rmv-sorted_35scaled_peak_7525	136	.	4.48876	16.4913	13.6953	Chr10	Xenbase	gene	2343156	2358127	.	-	.	slc17a9	0
Chr10	4804938	4811806	/dfs7/mbt/share-folder/AminaH3K27ac_ClarkFoxSox_EpigeneticAnalysis/AC/MACS2/h3k27ac-st10.5-animal-chip-aligned-xtrop-v10-rmv-sorted_35scaled_peak_7679	53	.	3.33191	7.55515	5.3845	Chr10	Xenbase	gene	4782314	4828366	.	-	.	rbbp8nl	0
Chr10	4815904	4817486	/dfs7/mbt/share-folder/AminaH3K27ac_ClarkFoxSox_EpigeneticAnalysis/AC/MACS2/h3k27ac-st10.5-animal-chip-aligned-xtrop-v10-rmv-sorted_35scaled_peak_7680	58	.	3.40328	8.09685	5.87909	Chr10	Xenbase	gene	4782314	4828366	.	-	.	rbbp8nl	0
Chr10	4818142	4818938	/dfs7/mbt/share-folder/AminaH3K27ac_ClarkFoxSox_EpigeneticAnalysis/AC/MACS2/h3k27ac-st10.5-animal-chip-aligned-xtrop-v10-rmv-sorted_35scaled_peak_7681	24	.	2.56152	4.23908	2.41125	Chr10	Xenbase	gene	4782314	4828366	.	-	.	rbbp8nl	0
Chr10	5946539	5946952	/dfs7/mbt/share-folder/AminaH3K27ac_ClarkFoxSox_EpigeneticAnalysis/AC/MACS2/h3k27ac-st10.5-animal-chip-aligned-xtrop-v10-rmv-sorted_35scaled_peak_7799	18	.	2.2471	3.56844	1.86108	Chr10	Xenbase	gene	5938436	5958979	.	-	.	tfap2c	0
Chr10	5947502	5947703	/dfs7/mbt/share-folder/AminaH3K27ac_ClarkFoxSox_EpigeneticAnalysis/AC/MACS2/h3k27ac-st10.5-animal-chip-aligned-xtrop-v10-rmv-sorted_35scaled_peak_7800	35	.	2.69326	5.5508	3.56045	Chr10	Xenbase	gene	5938436	5958979	.	-	.	tfap2c	0
Chr10	5951011	5952929	/dfs7/mbt/share-folder/AminaH3K27ac_ClarkFoxSox_EpigeneticAnalysis/AC/MACS2/h3k27ac-st10.5-animal-chip-aligned-xtrop-v10-rmv-sorted_35scaled_peak_7801	82	.	3.7098	10.7575	8.29526	Chr10	Xenbase	gene	5938436	5958979	.	-	.	tfap2c	0
Chr10	5953388	5962558	/dfs7/mbt/share-folder/AminaH3K27ac_ClarkFoxSox_EpigeneticAnalysis/AC/MACS2/h3k27ac-st10.5-animal-chip-aligned-xtrop-v10-rmv-sorted_35scaled_peak_7802	93	.	3.90154	11.7708	9.3551	Chr10	Xenbase	gene	5938436	5958979	.	-	.	tfap2c	0
Chr10	7477497	7477778	/dfs7/mbt/share-folder/AminaH3K27ac_ClarkFoxSox_EpigeneticAnalysis/AC/MACS2/h3k27ac-st10.5-animal-chip-aligned-xtrop-v10-rmv-sorted_35scaled_peak_7916	17	.	2.31157	3.45029	1.75458	Chr10	Xenbase	gene	7472010	7524378	.	+	.	hap1	0
Chr10	7479690	7480515	/dfs7/mbt/share-folder/AminaH3K27ac_ClarkFoxSox_EpigeneticAnalysis/AC/MACS2/h3k27ac-st10.5-animal-chip-aligned-xtrop-v10-rmv-sorted_35scaled_peak_7917	21	.	2.37684	3.91192	2.14929	Chr10	Xenbase	gene	7472010	7524378	.	+	.	hap1	0
Chr10	7482241	7482550	/dfs7/mbt/share-folder/AminaH3K27ac_ClarkFoxSox_EpigeneticAnalysis/AC/MACS2/h3k27ac-st10.5-animal-chip-aligned-xtrop-v10-rmv-sorted_35scaled_peak_7918	21	.	2.33749	3.89918	2.13493	Chr10	Xenbase	gene	7472010	7524378	.	+	.	hap1	0
Chr10	7486698	7487380	/dfs7/mbt/share-folder/AminaH3K27ac_ClarkFoxSox_EpigeneticAnalysis/AC/MACS2/h3k27ac-st10.5-animal-chip-aligned-xtrop-v10-rmv-sorted_35scaled_peak_7919	15	.	2.24366	3.16714	1.51246	Chr10	Xenbase	gene	7472010	7524378	.	+	.	hap1	0
Chr10	7488016	7488395	/dfs7/mbt/share-folder/AminaH3K27ac_ClarkFoxSox_EpigeneticAnalysis/AC/MACS2/h3k27ac-st10.5-animal-chip-aligned-xtrop-v10-rmv-sorted_35scaled_peak_7920	15	.	2.20268	3.19474	1.55537	Chr10	Xenbase	gene	7472010	7524378	.	+	.	hap1	0
Chr10	7490037	7490373	/dfs7/mbt/share-folder/AminaH3K27ac_ClarkFoxSox_EpigeneticAnalysis/AC/MACS2/h3k27ac-st10.5-animal-chip-aligned-xtrop-v10-rmv-sorted_35scaled_peak_7921	75	.	3.37114	9.90221	7.53153	Chr10	Xenbase	gene	7472010	7524378	.	+	.	hap1	0
Chr10	7491375	7496897	/dfs7/mbt/share-folder/AminaH3K27ac_ClarkFoxSox_EpigeneticAnalysis/AC/MACS2/h3k27ac-st10.5-animal-chip-aligned-xtrop-v10-rmv-sorted_35scaled_peak_7922	45	.	3.09516	6.64325	4.55167	Chr10	Xenbase	gene	7472010	7524378	.	+	.	hap1	0
Chr10	7498399	7498977	/dfs7/mbt/share-folder/AminaH3K27ac_ClarkFoxSox_EpigeneticAnalysis/AC/MACS2/h3k27ac-st10.5-animal-chip-aligned-xtrop-v10-rmv-sorted_35scaled_peak_7923	32	.	2.8293	5.2542	3.29443	Chr10	Xenbase	gene	7472010	7524378	.	+	.	hap1	0
Chr10	7499408	7505655	/dfs7/mbt/share-folder/AminaH3K27ac_ClarkFoxSox_EpigeneticAnalysis/AC/MACS2/h3k27ac-st10.5-animal-chip-aligned-xtrop-v10-rmv-sorted_35scaled_peak_7924	85	.	3.75398	10.9864	8.58997	Chr10	Xenbase	gene	7472010	7524378	.	+	.	hap1	0
Chr10	7506222	7506430	/dfs7/mbt/share-folder/AminaH3K27ac_ClarkFoxSox_EpigeneticAnalysis/AC/MACS2/h3k27ac-st10.5-animal-chip-aligned-xtrop-v10-rmv-sorted_35scaled_peak_7925	18	.	2.20598	3.50221	1.80098	Chr10	Xenbase	gene	7472010	7524378	.	+	.	hap1	0
Chr10	7507304	7507764	/dfs7/mbt/share-folder/AminaH3K27ac_ClarkFoxSox_EpigeneticAnalysis/AC/MACS2/h3k27ac-st10.5-animal-chip-aligned-xtrop-v10-rmv-sorted_35scaled_peak_7926	30	.	2.75862	5.01059	3.08652	Chr10	Xenbase	gene	7472010	7524378	.	+	.	hap1	0
Chr10	7565777	7572080	/dfs7/mbt/share-folder/AminaH3K27ac_ClarkFoxSox_EpigeneticAnalysis/AC/MACS2/h3k27ac-st10.5-animal-chip-aligned-xtrop-v10-rmv-sorted_35scaled_peak_7939	74	.	3.76555	9.81344	7.43829	Chr10	Xenbase	gene	7568622	7577915	.	+	.	krt70	0
Chr10	7572497	7573419	/dfs7/mbt/share-folder/AminaH3K27ac_ClarkFoxSox_EpigeneticAnalysis/AC/MACS2/h3k27ac-st10.5-animal-chip-aligned-xtrop-v10-rmv-sorted_35scaled_peak_7940	25	.	2.49201	4.38214	2.55899	Chr10	Xenbase	gene	7568622	7577915	.	+	.	krt70	0
Chr10	13728468	13746334	/dfs7/mbt/share-folder/AminaH3K27ac_ClarkFoxSox_EpigeneticAnalysis/AC/MACS2/h3k27ac-st10.5-animal-chip-aligned-xtrop-v10-rmv-sorted_35scaled_peak_8337	78	.	3.79412	10.2672	7.87352	Chr10	Xenbase	gene	13732999	13738040	.	+	.	spaca5	0
Chr10	14662975	14663955	/dfs7/mbt/share-folder/AminaH3K27ac_ClarkFoxSox_EpigeneticAnalysis/AC/MACS2/h3k27ac-st10.5-animal-chip-aligned-xtrop-v10-rmv-sorted_35scaled_peak_8419	21	.	2.45803	3.97297	2.19987	Chr10	Xenbase	gene	14661908	14670732	.	-	.	dlx3	0
Chr10	14664457	14671393	/dfs7/mbt/share-folder/AminaH3K27ac_ClarkFoxSox_EpigeneticAnalysis/AC/MACS2/h3k27ac-st10.5-animal-chip-aligned-xtrop-v10-rmv-sorted_35scaled_peak_8420	96	.	4.1391	12.1458	9.6366	Chr10	Xenbase	gene	14661908	14670732	.	-	.	dlx3	0
Chr10	41093502	41094379	/dfs7/mbt/share-folder/AminaH3K27ac_ClarkFoxSox_EpigeneticAnalysis/AC/MACS2/h3k27ac-st10.5-animal-chip-aligned-xtrop-v10-rmv-sorted_35scaled_peak_9679	17	.	2.28547	3.42468	1.73129	Chr10	Xenbase	gene	41092293	41111008	.	-	.	tp53inp2	0
Chr10	41096342	41106566	/dfs7/mbt/share-folder/AminaH3K27ac_ClarkFoxSox_EpigeneticAnalysis/AC/MACS2/h3k27ac-st10.5-animal-chip-aligned-xtrop-v10-rmv-sorted_35scaled_peak_9680	66	.	3.34506	8.93381	6.68042	Chr10	Xenbase	gene	41092293	41111008	.	-	.	tp53inp2	0
Chr10	41107340	41114030	/dfs7/mbt/share-folder/AminaH3K27ac_ClarkFoxSox_EpigeneticAnalysis/AC/MACS2/h3k27ac-st10.5-animal-chip-aligned-xtrop-v10-rmv-sorted_35scaled_peak_9681	54	.	3.24924	7.60518	5.43417	Chr10	Xenbase	gene	41092293	41111008	.	-	.	tp53inp2	0
Chr10	41811357	41811988	/dfs7/mbt/share-folder/AminaH3K27ac_ClarkFoxSox_EpigeneticAnalysis/AC/MACS2/h3k27ac-st10.5-animal-chip-aligned-xtrop-v10-rmv-sorted_35scaled_peak_9726	23	.	2.49392	4.16148	2.3694	Chr10	Xenbase	gene	41810448	41836954	.	-	.	cbfa2t2	0
Chr10	41814866	41815567	/dfs7/mbt/share-folder/AminaH3K27ac_ClarkFoxSox_EpigeneticAnalysis/AC/MACS2/h3k27ac-st10.5-animal-chip-aligned-xtrop-v10-rmv-sorted_35scaled_peak_9727	15	.	2.24068	3.19467	1.54242	Chr10	Xenbase	gene	41810448	41836954	.	-	.	cbfa2t2	0
Chr10	41816560	41819627	/dfs7/mbt/share-folder/AminaH3K27ac_ClarkFoxSox_EpigeneticAnalysis/AC/MACS2/h3k27ac-st10.5-animal-chip-aligned-xtrop-v10-rmv-sorted_35scaled_peak_9728	50	.	3.2265	7.21331	5.0669	Chr10	Xenbase	gene	41810448	41836954	.	-	.	cbfa2t2	0
Chr10	41820134	41820511	/dfs7/mbt/share-folder/AminaH3K27ac_ClarkFoxSox_EpigeneticAnalysis/AC/MACS2/h3k27ac-st10.5-animal-chip-aligned-xtrop-v10-rmv-sorted_35scaled_peak_9729	49	.	3.07115	7.10711	4.9777	Chr10	Xenbase	gene	41810448	41836954	.	-	.	cbfa2t2	0
Chr10	41821023	41822893	/dfs7/mbt/share-folder/AminaH3K27ac_ClarkFoxSox_EpigeneticAnalysis/AC/MACS2/h3k27ac-st10.5-animal-chip-aligned-xtrop-v10-rmv-sorted_35scaled_peak_9730	40	.	2.91252	6.08551	4.04714	Chr10	Xenbase	gene	41810448	41836954	.	-	.	cbfa2t2	0
Chr10	41824573	41830003	/dfs7/mbt/share-folder/AminaH3K27ac_ClarkFoxSox_EpigeneticAnalysis/AC/MACS2/h3k27ac-st10.5-animal-chip-aligned-xtrop-v10-rmv-sorted_35scaled_peak_9731	47	.	3.01265	6.79847	4.70847	Chr10	Xenbase	gene	41810448	41836954	.	-	.	cbfa2t2	0
Chr10	41833252	41838004	/dfs7/mbt/share-folder/AminaH3K27ac_ClarkFoxSox_EpigeneticAnalysis/AC/MACS2/h3k27ac-st10.5-animal-chip-aligned-xtrop-v10-rmv-sorted_35scaled_peak_9732	49	.	3.06837	6.98963	4.94636	Chr10	Xenbase	gene	41810448	41836954	.	-	.	cbfa2t2	0
Chr10	42721526	42722049	/dfs7/mbt/share-folder/AminaH3K27ac_ClarkFoxSox_EpigeneticAnalysis/AC/MACS2/h3k27ac-st10.5-animal-chip-aligned-xtrop-v10-rmv-sorted_35scaled_peak_9795	12	.	2.13111	2.8526	1.27186	Chr10	Xenbase	gene	42690328	42745468	.	-	.	LOC101734097	0
Chr10	42725660	42738318	/dfs7/mbt/share-folder/AminaH3K27ac_ClarkFoxSox_EpigeneticAnalysis/AC/MACS2/h3k27ac-st10.5-animal-chip-aligned-xtrop-v10-rmv-sorted_35scaled_peak_9796	65	.	3.51817	8.83029	6.56778	Chr10	Xenbase	gene	42690328	42745468	.	-	.	LOC101734097	0
Chr10	42738799	42754327	/dfs7/mbt/share-folder/AminaH3K27ac_ClarkFoxSox_EpigeneticAnalysis/AC/MACS2/h3k27ac-st10.5-animal-chip-aligned-xtrop-v10-rmv-sorted_35scaled_peak_9797	60	.	3.45672	8.33314	6.09506	Chr10	Xenbase	gene	42690328	42745468	.	-	.	LOC101734097	0
Chr10	44946067	44946846	/dfs7/mbt/share-folder/AminaH3K27ac_ClarkFoxSox_EpigeneticAnalysis/AC/MACS2/h3k27ac-st10.5-animal-chip-aligned-xtrop-v10-rmv-sorted_35scaled_peak_9999	30	.	2.75242	4.99765	3.08038	Chr10	Xenbase	gene	44934392	44957393	.	-	.	evpl	0
Chr10	44948943	44949764	/dfs7/mbt/share-folder/AminaH3K27ac_ClarkFoxSox_EpigeneticAnalysis/AC/MACS2/h3k27ac-st10.5-animal-chip-aligned-xtrop-v10-rmv-sorted_35scaled_peak_10000	21	.	2.46867	3.91952	2.14228	Chr10	Xenbase	gene	44934392	44957393	.	-	.	evpl	0
Chr10	44953596	44958896	/dfs7/mbt/share-folder/AminaH3K27ac_ClarkFoxSox_EpigeneticAnalysis/AC/MACS2/h3k27ac-st10.5-animal-chip-aligned-xtrop-v10-rmv-sorted_35scaled_peak_10001	48	.	3.18802	6.94207	4.81993	Chr10	Xenbase	gene	44934392	44957393	.	-	.	evpl	0
Chr10	45078597	45081034	/dfs7/mbt/share-folder/AminaH3K27ac_ClarkFoxSox_EpigeneticAnalysis/AC/MACS2/h3k27ac-st10.5-animal-chip-aligned-xtrop-v10-rmv-sorted_35scaled_peak_10029	29	.	2.63683	4.81469	2.92206	Chr10	Xenbase	gene	45078504	45084365	.	-	.	foxj1	0
Chr10	45082084	45082371	/dfs7/mbt/share-folder/AminaH3K27ac_ClarkFoxSox_EpigeneticAnalysis/AC/MACS2/h3k27ac-st10.5-animal-chip-aligned-xtrop-v10-rmv-sorted_35scaled_peak_10030	26	.	2.48049	4.52764	2.67537	Chr10	Xenbase	gene	45078504	45084365	.	-	.	foxj1	0
Chr10	45083073	45083820	/dfs7/mbt/share-folder/AminaH3K27ac_ClarkFoxSox_EpigeneticAnalysis/AC/MACS2/h3k27ac-st10.5-animal-chip-aligned-xtrop-v10-rmv-sorted_35scaled_peak_10031	39	.	2.97829	6.00069	3.97315	Chr10	Xenbase	gene	45078504	45084365	.	-	.	foxj1	0
Chr10	45430209	45432823	/dfs7/mbt/share-folder/AminaH3K27ac_ClarkFoxSox_EpigeneticAnalysis/AC/MACS2/h3k27ac-st10.5-animal-chip-aligned-xtrop-v10-rmv-sorted_35scaled_peak_10094	19	.	2.39031	3.64343	1.90508	Chr10	Xenbase	gene	45421483	45443227	.	-	.	st6galnac2	0
Chr10	45433246	45433659	/dfs7/mbt/share-folder/AminaH3K27ac_ClarkFoxSox_EpigeneticAnalysis/AC/MACS2/h3k27ac-st10.5-animal-chip-aligned-xtrop-v10-rmv-sorted_35scaled_peak_10095	13	.	2.10258	2.94173	1.34827	Chr10	Xenbase	gene	45421483	45443227	.	-	.	st6galnac2	0
Chr10	45435137	45435337	/dfs7/mbt/share-folder/AminaH3K27ac_ClarkFoxSox_EpigeneticAnalysis/AC/MACS2/h3k27ac-st10.5-animal-chip-aligned-xtrop-v10-rmv-sorted_35scaled_peak_10096	18	.	2.39236	3.63	1.88546	Chr10	Xenbase	gene	45421483	45443227	.	-	.	st6galnac2	0
Chr10	45436039	45436702	/dfs7/mbt/share-folder/AminaH3K27ac_ClarkFoxSox_EpigeneticAnalysis/AC/MACS2/h3k27ac-st10.5-animal-chip-aligned-xtrop-v10-rmv-sorted_35scaled_peak_10097	20	.	2.39954	3.75322	2.00526	Chr10	Xenbase	gene	45421483	45443227	.	-	.	st6galnac2	0
Chr10	45437323	45438417	/dfs7/mbt/share-folder/AminaH3K27ac_ClarkFoxSox_EpigeneticAnalysis/AC/MACS2/h3k27ac-st10.5-animal-chip-aligned-xtrop-v10-rmv-sorted_35scaled_peak_10098	22	.	2.51056	4.05323	2.24979	Chr10	Xenbase	gene	45421483	45443227	.	-	.	st6galnac2	0
Chr10	45438967	45441524	/dfs7/mbt/share-folder/AminaH3K27ac_ClarkFoxSox_EpigeneticAnalysis/AC/MACS2/h3k27ac-st10.5-animal-chip-aligned-xtrop-v10-rmv-sorted_35scaled_peak_10099	96	.	4.19144	12.0744	9.60978	Chr10	Xenbase	gene	45421483	45443227	.	-	.	st6galnac2	0
Chr10	45442453	45444176	/dfs7/mbt/share-folder/AminaH3K27ac_ClarkFoxSox_EpigeneticAnalysis/AC/MACS2/h3k27ac-st10.5-animal-chip-aligned-xtrop-v10-rmv-sorted_35scaled_peak_10100	57	.	3.42258	7.95203	5.75471	Chr10	Xenbase	gene	45421483	45443227	.	-	.	st6galnac2	0
Chr10	48169871	48173831	/dfs7/mbt/share-folder/AminaH3K27ac_ClarkFoxSox_EpigeneticAnalysis/AC/MACS2/h3k27ac-st10.5-animal-chip-aligned-xtrop-v10-rmv-sorted_35scaled_peak_10299	24	.	2.50259	4.3293	2.49983	Chr10	Xenbase	gene	48171009	48180235	.	-	.	znf750	0
Chr10	48178617	48185432	/dfs7/mbt/share-folder/AminaH3K27ac_ClarkFoxSox_EpigeneticAnalysis/AC/MACS2/h3k27ac-st10.5-animal-chip-aligned-xtrop-v10-rmv-sorted_35scaled_peak_10300	51	.	3.22576	7.34379	5.18604	Chr10	Xenbase	gene	48171009	48180235	.	-	.	znf750	0
Chr10	49371434	49372006	/dfs7/mbt/share-folder/AminaH3K27ac_ClarkFoxSox_EpigeneticAnalysis/AC/MACS2/h3k27ac-st10.5-animal-chip-aligned-xtrop-v10-rmv-sorted_35scaled_peak_10403	12	.	2.07529	2.83092	1.25761	Chr10	Xenbase	gene	49354050	49386547	.	-	.	usp43	0
Chr10	49372485	49374298	/dfs7/mbt/share-folder/AminaH3K27ac_ClarkFoxSox_EpigeneticAnalysis/AC/MACS2/h3k27ac-st10.5-animal-chip-aligned-xtrop-v10-rmv-sorted_35scaled_peak_10404	22	.	2.36737	4.00688	2.25032	Chr10	Xenbase	gene	49354050	49386547	.	-	.	usp43	0
Chr10	49375937	49376600	/dfs7/mbt/share-folder/AminaH3K27ac_ClarkFoxSox_EpigeneticAnalysis/AC/MACS2/h3k27ac-st10.5-animal-chip-aligned-xtrop-v10-rmv-sorted_35scaled_peak_10405	73	.	3.11862	9.71429	7.37645	Chr10	Xenbase	gene	49354050	49386547	.	-	.	usp43	0
Chr10	49378883	49379188	/dfs7/mbt/share-folder/AminaH3K27ac_ClarkFoxSox_EpigeneticAnalysis/AC/MACS2/h3k27ac-st10.5-animal-chip-aligned-xtrop-v10-rmv-sorted_35scaled_peak_10406	82	.	3.91809	10.5969	8.20224	Chr10	Xenbase	gene	49354050	49386547	.	-	.	usp43	0
Chr10	49381574	49381951	/dfs7/mbt/share-folder/AminaH3K27ac_ClarkFoxSox_EpigeneticAnalysis/AC/MACS2/h3k27ac-st10.5-animal-chip-aligned-xtrop-v10-rmv-sorted_35scaled_peak_10407	25	.	2.50327	4.3397	2.51537	Chr10	Xenbase	gene	49354050	49386547	.	-	.	usp43	0
Chr10	49382453	49382930	/dfs7/mbt/share-folder/AminaH3K27ac_ClarkFoxSox_EpigeneticAnalysis/AC/MACS2/h3k27ac-st10.5-animal-chip-aligned-xtrop-v10-rmv-sorted_35scaled_peak_10408	13	.	2.18779	2.98078	1.36199	Chr10	Xenbase	gene	49354050	49386547	.	-	.	usp43	0
Chr10	49385267	49387218	/dfs7/mbt/share-folder/AminaH3K27ac_ClarkFoxSox_EpigeneticAnalysis/AC/MACS2/h3k27ac-st10.5-animal-chip-aligned-xtrop-v10-rmv-sorted_35scaled_peak_10409	65	.	3.58827	8.8322	6.56221	Chr10	Xenbase	gene	49354050	49386547	.	-	.	usp43	0
Chr10	49803320	49805070	/dfs7/mbt/share-folder/AminaH3K27ac_ClarkFoxSox_EpigeneticAnalysis/AC/MACS2/h3k27ac-st10.5-animal-chip-aligned-xtrop-v10-rmv-sorted_35scaled_peak_10467	104	.	4.28237	12.9087	10.4258	Chr10	Xenbase	gene	49803877	49811418	.	+	.	rnf222	0
Chr10	49805588	49809144	/dfs7/mbt/share-folder/AminaH3K27ac_ClarkFoxSox_EpigeneticAnalysis/AC/MACS2/h3k27ac-st10.5-animal-chip-aligned-xtrop-v10-rmv-sorted_35scaled_peak_10468	55	.	3.38191	7.75778	5.57047	Chr10	Xenbase	gene	49803877	49811418	.	+	.	rnf222	0
Chr10	49809591	49810317	/dfs7/mbt/share-folder/AminaH3K27ac_ClarkFoxSox_EpigeneticAnalysis/AC/MACS2/h3k27ac-st10.5-animal-chip-aligned-xtrop-v10-rmv-sorted_35scaled_peak_10469	18	.	2.36569	3.59736	1.87624	Chr10	Xenbase	gene	49803877	49811418	.	+	.	rnf222	0
Chr2	1721593	1728687	/dfs7/mbt/share-folder/AminaH3K27ac_ClarkFoxSox_EpigeneticAnalysis/AC/MACS2/h3k27ac-st10.5-animal-chip-aligned-xtrop-v10-rmv-sorted_35scaled_peak_10803	62	.	3.45833	8.4357	6.2337	Chr2	Xenbase	gene	1726281	1736689	.	-	.	vtcn1	0
Chr2	1734230	1734469	/dfs7/mbt/share-folder/AminaH3K27ac_ClarkFoxSox_EpigeneticAnalysis/AC/MACS2/h3k27ac-st10.5-animal-chip-aligned-xtrop-v10-rmv-sorted_35scaled_peak_10804	29	.	2.72392	4.8172	2.90603	Chr2	Xenbase	gene	1726281	1736689	.	-	.	vtcn1	0
Chr2	1736011	1736754	/dfs7/mbt/share-folder/AminaH3K27ac_ClarkFoxSox_EpigeneticAnalysis/AC/MACS2/h3k27ac-st10.5-animal-chip-aligned-xtrop-v10-rmv-sorted_35scaled_peak_10805	26	.	2.64247	4.53532	2.66674	Chr2	Xenbase	gene	1726281	1736689	.	-	.	vtcn1	0
Chr2	12277794	12278343	/dfs7/mbt/share-folder/AminaH3K27ac_ClarkFoxSox_EpigeneticAnalysis/AC/MACS2/h3k27ac-st10.5-animal-chip-aligned-xtrop-v10-rmv-sorted_35scaled_peak_11355	22	.	2.49312	4.00779	2.21769	Chr2	Xenbase	gene	12253811	12290482	.	-	.	kcnj15	0
Chr2	12282994	12283225	/dfs7/mbt/share-folder/AminaH3K27ac_ClarkFoxSox_EpigeneticAnalysis/AC/MACS2/h3k27ac-st10.5-animal-chip-aligned-xtrop-v10-rmv-sorted_35scaled_peak_11356	14	.	2.23744	3.12886	1.47089	Chr2	Xenbase	gene	12253811	12290482	.	-	.	kcnj15	0
Chr2	12287637	12288293	/dfs7/mbt/share-folder/AminaH3K27ac_ClarkFoxSox_EpigeneticAnalysis/AC/MACS2/h3k27ac-st10.5-animal-chip-aligned-xtrop-v10-rmv-sorted_35scaled_peak_11357	13	.	2.1819	2.95786	1.33297	Chr2	Xenbase	gene	12253811	12290482	.	-	.	kcnj15	0
Chr2	12289211	12291373	/dfs7/mbt/share-folder/AminaH3K27ac_ClarkFoxSox_EpigeneticAnalysis/AC/MACS2/h3k27ac-st10.5-animal-chip-aligned-xtrop-v10-rmv-sorted_35scaled_peak_11358	59	.	3.48779	8.22082	5.98218	Chr2	Xenbase	gene	12253811	12290482	.	-	.	kcnj15	0
Chr2	30948913	30956093	/dfs7/mbt/share-folder/AminaH3K27ac_ClarkFoxSox_EpigeneticAnalysis/AC/MACS2/h3k27ac-st10.5-animal-chip-aligned-xtrop-v10-rmv-sorted_35scaled_peak_11818	47	.	3.02156	6.76051	4.70458	Chr2	Xenbase	gene	30953210	30965175	.	+	.	cenpv	0
Chr2	30956888	30957302	/dfs7/mbt/share-folder/AminaH3K27ac_ClarkFoxSox_EpigeneticAnalysis/AC/MACS2/h3k27ac-st10.5-animal-chip-aligned-xtrop-v10-rmv-sorted_35scaled_peak_11819	24	.	2.57765	4.28465	2.44601	Chr2	Xenbase	gene	30953210	30965175	.	+	.	cenpv	0
Chr2	30960721	30961001	/dfs7/mbt/share-folder/AminaH3K27ac_ClarkFoxSox_EpigeneticAnalysis/AC/MACS2/h3k27ac-st10.5-animal-chip-aligned-xtrop-v10-rmv-sorted_35scaled_peak_11820	22	.	2.47662	4.09094	2.29621	Chr2	Xenbase	gene	30953210	30965175	.	+	.	cenpv	0
Chr2	30962393	30962645	/dfs7/mbt/share-folder/AminaH3K27ac_ClarkFoxSox_EpigeneticAnalysis/AC/MACS2/h3k27ac-st10.5-animal-chip-aligned-xtrop-v10-rmv-sorted_35scaled_peak_11821	18	.	2.38014	3.60251	1.86741	Chr2	Xenbase	gene	30953210	30965175	.	+	.	cenpv	0
Chr2	45727310	45728642	/dfs7/mbt/share-folder/AminaH3K27ac_ClarkFoxSox_EpigeneticAnalysis/AC/MACS2/h3k27ac-st10.5-animal-chip-aligned-xtrop-v10-rmv-sorted_35scaled_peak_12103	31	.	2.36985	5.01943	3.12612	Chr2	Xenbase	gene	45726309	45771473	.	+	.	slc43a2	0
Chr2	45729094	45729952	/dfs7/mbt/share-folder/AminaH3K27ac_ClarkFoxSox_EpigeneticAnalysis/AC/MACS2/h3k27ac-st10.5-animal-chip-aligned-xtrop-v10-rmv-sorted_35scaled_peak_12104	22	.	2.36944	4.01145	2.23971	Chr2	Xenbase	gene	45726309	45771473	.	+	.	slc43a2	0
Chr2	45732007	45732633	/dfs7/mbt/share-folder/AminaH3K27ac_ClarkFoxSox_EpigeneticAnalysis/AC/MACS2/h3k27ac-st10.5-animal-chip-aligned-xtrop-v10-rmv-sorted_35scaled_peak_12105	30	.	2.66413	4.95264	3.05896	Chr2	Xenbase	gene	45726309	45771473	.	+	.	slc43a2	0
Chr2	45733479	45734147	/dfs7/mbt/share-folder/AminaH3K27ac_ClarkFoxSox_EpigeneticAnalysis/AC/MACS2/h3k27ac-st10.5-animal-chip-aligned-xtrop-v10-rmv-sorted_35scaled_peak_12106	21	.	2.45306	3.95023	2.18605	Chr2	Xenbase	gene	45726309	45771473	.	+	.	slc43a2	0
Chr2	45735775	45736391	/dfs7/mbt/share-folder/AminaH3K27ac_ClarkFoxSox_EpigeneticAnalysis/AC/MACS2/h3k27ac-st10.5-animal-chip-aligned-xtrop-v10-rmv-sorted_35scaled_peak_12107	12	.	2.11275	2.86029	1.27539	Chr2	Xenbase	gene	45726309	45771473	.	+	.	slc43a2	0
Chr2	45736895	45737864	/dfs7/mbt/share-folder/AminaH3K27ac_ClarkFoxSox_EpigeneticAnalysis/AC/MACS2/h3k27ac-st10.5-animal-chip-aligned-xtrop-v10-rmv-sorted_35scaled_peak_12108	17	.	2.25397	3.41513	1.73136	Chr2	Xenbase	gene	45726309	45771473	.	+	.	slc43a2	0
Chr2	45738461	45738857	/dfs7/mbt/share-folder/AminaH3K27ac_ClarkFoxSox_EpigeneticAnalysis/AC/MACS2/h3k27ac-st10.5-animal-chip-aligned-xtrop-v10-rmv-sorted_35scaled_peak_12109	25	.	2.61205	4.43959	2.588	Chr2	Xenbase	gene	45726309	45771473	.	+	.	slc43a2	0
Chr2	45739291	45760180	/dfs7/mbt/share-folder/AminaH3K27ac_ClarkFoxSox_EpigeneticAnalysis/AC/MACS2/h3k27ac-st10.5-animal-chip-aligned-xtrop-v10-rmv-sorted_35scaled_peak_12110	60	.	3.28623	8.28524	6.07567	Chr2	Xenbase	gene	45726309	45771473	.	+	.	slc43a2	0
Chr2	45760695	45762536	/dfs7/mbt/share-folder/AminaH3K27ac_ClarkFoxSox_EpigeneticAnalysis/AC/MACS2/h3k27ac-st10.5-animal-chip-aligned-xtrop-v10-rmv-sorted_35scaled_peak_12111	31	.	2.75448	5.13595	3.19949	Chr2	Xenbase	gene	45726309	45771473	.	+	.	slc43a2	0
Chr2	45763788	45764754	/dfs7/mbt/share-folder/AminaH3K27ac_ClarkFoxSox_EpigeneticAnalysis/AC/MACS2/h3k27ac-st10.5-animal-chip-aligned-xtrop-v10-rmv-sorted_35scaled_peak_12112	18	.	2.35902	3.57445	1.85366	Chr2	Xenbase	gene	45726309	45771473	.	+	.	slc43a2	0
Chr2	45765319	45766081	/dfs7/mbt/share-folder/AminaH3K27ac_ClarkFoxSox_EpigeneticAnalysis/AC/MACS2/h3k27ac-st10.5-animal-chip-aligned-xtrop-v10-rmv-sorted_35scaled_peak_12113	14	.	2.23166	3.12095	1.46786	Chr2	Xenbase	gene	45726309	45771473	.	+	.	slc43a2	0
Chr2	45766619	45766967	/dfs7/mbt/share-folder/AminaH3K27ac_ClarkFoxSox_EpigeneticAnalysis/AC/MACS2/h3k27ac-st10.5-animal-chip-aligned-xtrop-v10-rmv-sorted_35scaled_peak_12114	18	.	2.31634	3.59636	1.88992	Chr2	Xenbase	gene	45726309	45771473	.	+	.	slc43a2	0
Chr2	45767456	45768297	/dfs7/mbt/share-folder/AminaH3K27ac_ClarkFoxSox_EpigeneticAnalysis/AC/MACS2/h3k27ac-st10.5-animal-chip-aligned-xtrop-v10-rmv-sorted_35scaled_peak_12115	22	.	2.49548	4.00082	2.20844	Chr2	Xenbase	gene	45726309	45771473	.	+	.	slc43a2	0
Chr2	45768918	45769820	/dfs7/mbt/share-folder/AminaH3K27ac_ClarkFoxSox_EpigeneticAnalysis/AC/MACS2/h3k27ac-st10.5-animal-chip-aligned-xtrop-v10-rmv-sorted_35scaled_peak_12116	23	.	2.43475	4.09306	2.30326	Chr2	Xenbase	gene	45726309	45771473	.	+	.	slc43a2	0
Chr2	45770607	45771298	/dfs7/mbt/share-folder/AminaH3K27ac_ClarkFoxSox_EpigeneticAnalysis/AC/MACS2/h3k27ac-st10.5-animal-chip-aligned-xtrop-v10-rmv-sorted_35scaled_peak_12117	24	.	2.51498	4.28402	2.46557	Chr2	Xenbase	gene	45726309	45771473	.	+	.	slc43a2	0
Chr2	57898147	57908787	/dfs7/mbt/share-folder/AminaH3K27ac_ClarkFoxSox_EpigeneticAnalysis/AC/MACS2/h3k27ac-st10.5-animal-chip-aligned-xtrop-v10-rmv-sorted_35scaled_peak_12550	51	.	3.18463	7.25818	5.11765	Chr2	Xenbase	gene	57903895	57905774	.	-	.	mid1ip1	0
Chr2	58254538	58255933	/dfs7/mbt/share-folder/AminaH3K27ac_ClarkFoxSox_EpigeneticAnalysis/AC/MACS2/h3k27ac-st10.5-animal-chip-aligned-xtrop-v10-rmv-sorted_35scaled_peak_12556	21	.	2.4274	3.90265	2.13753	Chr2	Xenbase	gene	58255110	58269424	.	+	.	dynlt3	0
Chr2	67102146	67103471	/dfs7/mbt/share-folder/AminaH3K27ac_ClarkFoxSox_EpigeneticAnalysis/AC/MACS2/h3k27ac-st10.5-animal-chip-aligned-xtrop-v10-rmv-sorted_35scaled_peak_12711	48	.	3.04956	6.92188	4.82925	Chr2	Xenbase	gene	67100822	67103981	.	+	.	LOC116408828	0
Chr2	73555365	73566233	/dfs7/mbt/share-folder/AminaH3K27ac_ClarkFoxSox_EpigeneticAnalysis/AC/MACS2/h3k27ac-st10.5-animal-chip-aligned-xtrop-v10-rmv-sorted_35scaled_peak_12979	64	.	3.30508	8.67641	6.4323	Chr2	Xenbase	gene	73563400	73589909	.	+	.	pm20d1	0
Chr2	73567219	73567751	/dfs7/mbt/share-folder/AminaH3K27ac_ClarkFoxSox_EpigeneticAnalysis/AC/MACS2/h3k27ac-st10.5-animal-chip-aligned-xtrop-v10-rmv-sorted_35scaled_peak_12980	16	.	2.21869	3.26224	1.60477	Chr2	Xenbase	gene	73563400	73589909	.	+	.	pm20d1	0
Chr2	73568688	73568912	/dfs7/mbt/share-folder/AminaH3K27ac_ClarkFoxSox_EpigeneticAnalysis/AC/MACS2/h3k27ac-st10.5-animal-chip-aligned-xtrop-v10-rmv-sorted_35scaled_peak_12981	16	.	2.31508	3.38878	1.69158	Chr2	Xenbase	gene	73563400	73589909	.	+	.	pm20d1	0
Chr2	73569606	73570630	/dfs7/mbt/share-folder/AminaH3K27ac_ClarkFoxSox_EpigeneticAnalysis/AC/MACS2/h3k27ac-st10.5-animal-chip-aligned-xtrop-v10-rmv-sorted_35scaled_peak_12982	17	.	2.2987	3.47603	1.77556	Chr2	Xenbase	gene	73563400	73589909	.	+	.	pm20d1	0
Chr2	73575474	73575938	/dfs7/mbt/share-folder/AminaH3K27ac_ClarkFoxSox_EpigeneticAnalysis/AC/MACS2/h3k27ac-st10.5-animal-chip-aligned-xtrop-v10-rmv-sorted_35scaled_peak_12983	12	.	2.13628	2.84556	1.24964	Chr2	Xenbase	gene	73563400	73589909	.	+	.	pm20d1	0
Chr2	80893393	80906630	/dfs7/mbt/share-folder/AminaH3K27ac_ClarkFoxSox_EpigeneticAnalysis/AC/MACS2/h3k27ac-st10.5-animal-chip-aligned-xtrop-v10-rmv-sorted_35scaled_peak_13419	70	.	3.63501	9.36632	7.04839	Chr2	Xenbase	gene	80905933	80968271	.	+	.	grhl3	0
Chr2	80907304	80909805	/dfs7/mbt/share-folder/AminaH3K27ac_ClarkFoxSox_EpigeneticAnalysis/AC/MACS2/h3k27ac-st10.5-animal-chip-aligned-xtrop-v10-rmv-sorted_35scaled_peak_13420	54	.	3.34978	7.65034	5.44029	Chr2	Xenbase	gene	80905933	80968271	.	+	.	grhl3	0
Chr2	80910320	80913347	/dfs7/mbt/share-folder/AminaH3K27ac_ClarkFoxSox_EpigeneticAnalysis/AC/MACS2/h3k27ac-st10.5-animal-chip-aligned-xtrop-v10-rmv-sorted_35scaled_peak_13421	31	.	2.76351	5.0611	3.13564	Chr2	Xenbase	gene	80905933	80968271	.	+	.	grhl3	0
Chr2	80913861	80916051	/dfs7/mbt/share-folder/AminaH3K27ac_ClarkFoxSox_EpigeneticAnalysis/AC/MACS2/h3k27ac-st10.5-animal-chip-aligned-xtrop-v10-rmv-sorted_35scaled_peak_13422	22	.	2.46266	3.98698	2.2063	Chr2	Xenbase	gene	80905933	80968271	.	+	.	grhl3	0
Chr2	80916822	80917532	/dfs7/mbt/share-folder/AminaH3K27ac_ClarkFoxSox_EpigeneticAnalysis/AC/MACS2/h3k27ac-st10.5-animal-chip-aligned-xtrop-v10-rmv-sorted_35scaled_peak_13423	39	.	2.97562	5.98444	3.97679	Chr2	Xenbase	gene	80905933	80968271	.	+	.	grhl3	0
Chr2	80917992	80919503	/dfs7/mbt/share-folder/AminaH3K27ac_ClarkFoxSox_EpigeneticAnalysis/AC/MACS2/h3k27ac-st10.5-animal-chip-aligned-xtrop-v10-rmv-sorted_35scaled_peak_13424	25	.	2.51126	4.33855	2.51441	Chr2	Xenbase	gene	80905933	80968271	.	+	.	grhl3	0
Chr2	80920470	80921402	/dfs7/mbt/share-folder/AminaH3K27ac_ClarkFoxSox_EpigeneticAnalysis/AC/MACS2/h3k27ac-st10.5-animal-chip-aligned-xtrop-v10-rmv-sorted_35scaled_peak_13425	18	.	2.35171	3.52991	1.81235	Chr2	Xenbase	gene	80905933	80968271	.	+	.	grhl3	0
Chr2	80925226	80925952	/dfs7/mbt/share-folder/AminaH3K27ac_ClarkFoxSox_EpigeneticAnalysis/AC/MACS2/h3k27ac-st10.5-animal-chip-aligned-xtrop-v10-rmv-sorted_35scaled_peak_13426	16	.	2.22869	3.34161	1.66996	Chr2	Xenbase	gene	80905933	80968271	.	+	.	grhl3	0
Chr2	80927557	80928069	/dfs7/mbt/share-folder/AminaH3K27ac_ClarkFoxSox_EpigeneticAnalysis/AC/MACS2/h3k27ac-st10.5-animal-chip-aligned-xtrop-v10-rmv-sorted_35scaled_peak_13427	21	.	2.46516	3.91293	2.13415	Chr2	Xenbase	gene	80905933	80968271	.	+	.	grhl3	0
Chr2	80929539	80929855	/dfs7/mbt/share-folder/AminaH3K27ac_ClarkFoxSox_EpigeneticAnalysis/AC/MACS2/h3k27ac-st10.5-animal-chip-aligned-xtrop-v10-rmv-sorted_35scaled_peak_13428	59	.	3.52191	8.22845	5.97587	Chr2	Xenbase	gene	80905933	80968271	.	+	.	grhl3	0
Chr2	80932069	80932494	/dfs7/mbt/share-folder/AminaH3K27ac_ClarkFoxSox_EpigeneticAnalysis/AC/MACS2/h3k27ac-st10.5-animal-chip-aligned-xtrop-v10-rmv-sorted_35scaled_peak_13429	13	.	2.122	2.99742	1.38416	Chr2	Xenbase	gene	80905933	80968271	.	+	.	grhl3	0
Chr2	80933081	80955235	/dfs7/mbt/share-folder/AminaH3K27ac_ClarkFoxSox_EpigeneticAnalysis/AC/MACS2/h3k27ac-st10.5-animal-chip-aligned-xtrop-v10-rmv-sorted_35scaled_peak_13430	53	.	3.21658	7.55704	5.39319	Chr2	Xenbase	gene	80905933	80968271	.	+	.	grhl3	0
Chr2	81175693	81175922	/dfs7/mbt/share-folder/AminaH3K27ac_ClarkFoxSox_EpigeneticAnalysis/AC/MACS2/h3k27ac-st10.5-animal-chip-aligned-xtrop-v10-rmv-sorted_35scaled_peak_13438	29	.	2.74485	4.89852	2.97773	Chr2	Xenbase	gene	81140292	81179262	.	-	.	sh3d21	0
Chr2	81177072	81181558	/dfs7/mbt/share-folder/AminaH3K27ac_ClarkFoxSox_EpigeneticAnalysis/AC/MACS2/h3k27ac-st10.5-animal-chip-aligned-xtrop-v10-rmv-sorted_35scaled_peak_13439	65	.	3.46986	8.77647	6.5243	Chr2	Xenbase	gene	81140292	81179262	.	-	.	sh3d21	0
Chr2	90839892	90841025	/dfs7/mbt/share-folder/AminaH3K27ac_ClarkFoxSox_EpigeneticAnalysis/AC/MACS2/h3k27ac-st10.5-animal-chip-aligned-xtrop-v10-rmv-sorted_35scaled_peak_13809	22	.	2.50707	4.05483	2.26656	Chr2	Xenbase	gene	90839398	90859907	.	-	.	mfsd2a	0
Chr2	90846447	90846856	/dfs7/mbt/share-folder/AminaH3K27ac_ClarkFoxSox_EpigeneticAnalysis/AC/MACS2/h3k27ac-st10.5-animal-chip-aligned-xtrop-v10-rmv-sorted_35scaled_peak_13810	14	.	2.20533	3.06674	1.43851	Chr2	Xenbase	gene	90839398	90859907	.	-	.	mfsd2a	0
Chr2	90849774	90850972	/dfs7/mbt/share-folder/AminaH3K27ac_ClarkFoxSox_EpigeneticAnalysis/AC/MACS2/h3k27ac-st10.5-animal-chip-aligned-xtrop-v10-rmv-sorted_35scaled_peak_13811	19	.	2.3282	3.63713	1.91795	Chr2	Xenbase	gene	90839398	90859907	.	-	.	mfsd2a	0
Chr2	90852901	90853479	/dfs7/mbt/share-folder/AminaH3K27ac_ClarkFoxSox_EpigeneticAnalysis/AC/MACS2/h3k27ac-st10.5-animal-chip-aligned-xtrop-v10-rmv-sorted_35scaled_peak_13812	12	.	2.11501	2.86475	1.28938	Chr2	Xenbase	gene	90839398	90859907	.	-	.	mfsd2a	0
Chr2	90854835	90855061	/dfs7/mbt/share-folder/AminaH3K27ac_ClarkFoxSox_EpigeneticAnalysis/AC/MACS2/h3k27ac-st10.5-animal-chip-aligned-xtrop-v10-rmv-sorted_35scaled_peak_13813	17	.	2.26055	3.42988	1.75301	Chr2	Xenbase	gene	90839398	90859907	.	-	.	mfsd2a	0
Chr2	90855773	90856186	/dfs7/mbt/share-folder/AminaH3K27ac_ClarkFoxSox_EpigeneticAnalysis/AC/MACS2/h3k27ac-st10.5-animal-chip-aligned-xtrop-v10-rmv-sorted_35scaled_peak_13814	15	.	2.18387	3.2136	1.56309	Chr2	Xenbase	gene	90839398	90859907	.	-	.	mfsd2a	0
Chr2	93480732	93491116	/dfs7/mbt/share-folder/AminaH3K27ac_ClarkFoxSox_EpigeneticAnalysis/AC/MACS2/h3k27ac-st10.5-animal-chip-aligned-xtrop-v10-rmv-sorted_35scaled_peak_13907	38	.	2.81484	5.80301	3.81702	Chr2	Xenbase	gene	93482865	93500567	.	+	.	unc45b	0
Chr2	93492381	93492979	/dfs7/mbt/share-folder/AminaH3K27ac_ClarkFoxSox_EpigeneticAnalysis/AC/MACS2/h3k27ac-st10.5-animal-chip-aligned-xtrop-v10-rmv-sorted_35scaled_peak_13908	20	.	2.33519	3.79967	2.05259	Chr2	Xenbase	gene	93482865	93500567	.	+	.	unc45b	0
Chr2	93493654	93494310	/dfs7/mbt/share-folder/AminaH3K27ac_ClarkFoxSox_EpigeneticAnalysis/AC/MACS2/h3k27ac-st10.5-animal-chip-aligned-xtrop-v10-rmv-sorted_35scaled_peak_13909	28	.	2.52721	4.71306	2.8401	Chr2	Xenbase	gene	93482865	93500567	.	+	.	unc45b	0
Chr2	94456342	94458686	/dfs7/mbt/share-folder/AminaH3K27ac_ClarkFoxSox_EpigeneticAnalysis/AC/MACS2/h3k27ac-st10.5-animal-chip-aligned-xtrop-v10-rmv-sorted_35scaled_peak_13961	56	.	3.38257	7.80842	5.62258	Chr2	Xenbase	gene	94456053	94468705	.	+	.	upk3b	0
Chr2	94459489	94459807	/dfs7/mbt/share-folder/AminaH3K27ac_ClarkFoxSox_EpigeneticAnalysis/AC/MACS2/h3k27ac-st10.5-animal-chip-aligned-xtrop-v10-rmv-sorted_35scaled_peak_13962	17	.	2.29828	3.47389	1.77949	Chr2	Xenbase	gene	94456053	94468705	.	+	.	upk3b	0
Chr2	102958232	102973151	/dfs7/mbt/share-folder/AminaH3K27ac_ClarkFoxSox_EpigeneticAnalysis/AC/MACS2/h3k27ac-st10.5-animal-chip-aligned-xtrop-v10-rmv-sorted_35scaled_peak_14143	69	.	3.21175	9.18004	6.92593	Chr2	Xenbase	gene	102968866	103013158	.	+	.	alcam	0
Chr2	102973684	102974250	/dfs7/mbt/share-folder/AminaH3K27ac_ClarkFoxSox_EpigeneticAnalysis/AC/MACS2/h3k27ac-st10.5-animal-chip-aligned-xtrop-v10-rmv-sorted_35scaled_peak_14144	11	.	1.95353	2.71916	1.17143	Chr2	Xenbase	gene	102968866	103013158	.	+	.	alcam	0
Chr2	102987681	102988320	/dfs7/mbt/share-folder/AminaH3K27ac_ClarkFoxSox_EpigeneticAnalysis/AC/MACS2/h3k27ac-st10.5-animal-chip-aligned-xtrop-v10-rmv-sorted_35scaled_peak_14145	18	.	2.29794	3.52877	1.82931	Chr2	Xenbase	gene	102968866	103013158	.	+	.	alcam	0
Chr2	127147680	127148324	/dfs7/mbt/share-folder/AminaH3K27ac_ClarkFoxSox_EpigeneticAnalysis/AC/MACS2/h3k27ac-st10.5-animal-chip-aligned-xtrop-v10-rmv-sorted_35scaled_peak_14694	39	.	2.87356	6.00091	3.97389	Chr2	Xenbase	gene	127147291	127161616	.	-	.	klf5	0
Chr2	127148963	127153454	/dfs7/mbt/share-folder/AminaH3K27ac_ClarkFoxSox_EpigeneticAnalysis/AC/MACS2/h3k27ac-st10.5-animal-chip-aligned-xtrop-v10-rmv-sorted_35scaled_peak_14695	36	.	2.7475	5.61591	3.64318	Chr2	Xenbase	gene	127147291	127161616	.	-	.	klf5	0
Chr2	127157828	127158053	/dfs7/mbt/share-folder/AminaH3K27ac_ClarkFoxSox_EpigeneticAnalysis/AC/MACS2/h3k27ac-st10.5-animal-chip-aligned-xtrop-v10-rmv-sorted_35scaled_peak_14696	14	.	2.08928	3.12606	1.49042	Chr2	Xenbase	gene	127147291	127161616	.	-	.	klf5	0
Chr2	127159014	127161400	/dfs7/mbt/share-folder/AminaH3K27ac_ClarkFoxSox_EpigeneticAnalysis/AC/MACS2/h3k27ac-st10.5-animal-chip-aligned-xtrop-v10-rmv-sorted_35scaled_peak_14697	67	.	3.2496	9.00699	6.74821	Chr2	Xenbase	gene	127147291	127161616	.	-	.	klf5	0
Chr2	132242633	132243613	/dfs7/mbt/share-folder/AminaH3K27ac_ClarkFoxSox_EpigeneticAnalysis/AC/MACS2/h3k27ac-st10.5-animal-chip-aligned-xtrop-v10-rmv-sorted_35scaled_peak_14734	15	.	2.25869	3.23468	1.57091	Chr2	Xenbase	gene	132237830	132304869	.	-	.	elf1	0
Chr2	132244773	132245180	/dfs7/mbt/share-folder/AminaH3K27ac_ClarkFoxSox_EpigeneticAnalysis/AC/MACS2/h3k27ac-st10.5-animal-chip-aligned-xtrop-v10-rmv-sorted_35scaled_peak_14735	23	.	2.46979	4.19361	2.39606	Chr2	Xenbase	gene	132237830	132304869	.	-	.	elf1	0
Chr2	132247866	132261496	/dfs7/mbt/share-folder/AminaH3K27ac_ClarkFoxSox_EpigeneticAnalysis/AC/MACS2/h3k27ac-st10.5-animal-chip-aligned-xtrop-v10-rmv-sorted_35scaled_peak_14736	58	.	3.29443	8.00622	5.80311	Chr2	Xenbase	gene	132237830	132304869	.	-	.	elf1	0
Chr2	132261978	132264976	/dfs7/mbt/share-folder/AminaH3K27ac_ClarkFoxSox_EpigeneticAnalysis/AC/MACS2/h3k27ac-st10.5-animal-chip-aligned-xtrop-v10-rmv-sorted_35scaled_peak_14737	32	.	2.71026	5.17724	3.25913	Chr2	Xenbase	gene	132237830	132304869	.	-	.	elf1	0
Chr2	132265409	132266193	/dfs7/mbt/share-folder/AminaH3K27ac_ClarkFoxSox_EpigeneticAnalysis/AC/MACS2/h3k27ac-st10.5-animal-chip-aligned-xtrop-v10-rmv-sorted_35scaled_peak_14738	19	.	2.40072	3.69312	1.97883	Chr2	Xenbase	gene	132237830	132304869	.	-	.	elf1	0
Chr2	132266992	132267685	/dfs7/mbt/share-folder/AminaH3K27ac_ClarkFoxSox_EpigeneticAnalysis/AC/MACS2/h3k27ac-st10.5-animal-chip-aligned-xtrop-v10-rmv-sorted_35scaled_peak_14739	21	.	2.41542	3.92844	2.16312	Chr2	Xenbase	gene	132237830	132304869	.	-	.	elf1	0
Chr2	132268849	132269874	/dfs7/mbt/share-folder/AminaH3K27ac_ClarkFoxSox_EpigeneticAnalysis/AC/MACS2/h3k27ac-st10.5-animal-chip-aligned-xtrop-v10-rmv-sorted_35scaled_peak_14740	39	.	2.9058	6.00378	3.97395	Chr2	Xenbase	gene	132237830	132304869	.	-	.	elf1	0
Chr2	132270316	132275982	/dfs7/mbt/share-folder/AminaH3K27ac_ClarkFoxSox_EpigeneticAnalysis/AC/MACS2/h3k27ac-st10.5-animal-chip-aligned-xtrop-v10-rmv-sorted_35scaled_peak_14741	74	.	3.50955	9.80729	7.44467	Chr2	Xenbase	gene	132237830	132304869	.	-	.	elf1	0
Chr2	132277424	132278686	/dfs7/mbt/share-folder/AminaH3K27ac_ClarkFoxSox_EpigeneticAnalysis/AC/MACS2/h3k27ac-st10.5-animal-chip-aligned-xtrop-v10-rmv-sorted_35scaled_peak_14742	23	.	2.52819	4.20696	2.39287	Chr2	Xenbase	gene	132237830	132304869	.	-	.	elf1	0
Chr2	132279134	132279494	/dfs7/mbt/share-folder/AminaH3K27ac_ClarkFoxSox_EpigeneticAnalysis/AC/MACS2/h3k27ac-st10.5-animal-chip-aligned-xtrop-v10-rmv-sorted_35scaled_peak_14743	15	.	2.18939	3.1778	1.54581	Chr2	Xenbase	gene	132237830	132304869	.	-	.	elf1	0
Chr2	132280846	132282269	/dfs7/mbt/share-folder/AminaH3K27ac_ClarkFoxSox_EpigeneticAnalysis/AC/MACS2/h3k27ac-st10.5-animal-chip-aligned-xtrop-v10-rmv-sorted_35scaled_peak_14744	28	.	2.64191	4.74704	2.87537	Chr2	Xenbase	gene	132237830	132304869	.	-	.	elf1	0
Chr2	132284753	132286954	/dfs7/mbt/share-folder/AminaH3K27ac_ClarkFoxSox_EpigeneticAnalysis/AC/MACS2/h3k27ac-st10.5-animal-chip-aligned-xtrop-v10-rmv-sorted_35scaled_peak_14745	22	.	2.5187	4.07338	2.26484	Chr2	Xenbase	gene	132237830	132304869	.	-	.	elf1	0
Chr2	132288434	132289971	/dfs7/mbt/share-folder/AminaH3K27ac_ClarkFoxSox_EpigeneticAnalysis/AC/MACS2/h3k27ac-st10.5-animal-chip-aligned-xtrop-v10-rmv-sorted_35scaled_peak_14746	16	.	2.29848	3.3597	1.67559	Chr2	Xenbase	gene	132237830	132304869	.	-	.	elf1	0
Chr2	132290657	132291972	/dfs7/mbt/share-folder/AminaH3K27ac_ClarkFoxSox_EpigeneticAnalysis/AC/MACS2/h3k27ac-st10.5-animal-chip-aligned-xtrop-v10-rmv-sorted_35scaled_peak_14747	26	.	2.60022	4.51917	2.67427	Chr2	Xenbase	gene	132237830	132304869	.	-	.	elf1	0
Chr2	132292532	132292962	/dfs7/mbt/share-folder/AminaH3K27ac_ClarkFoxSox_EpigeneticAnalysis/AC/MACS2/h3k27ac-st10.5-animal-chip-aligned-xtrop-v10-rmv-sorted_35scaled_peak_14748	14	.	2.20089	3.08903	1.45987	Chr2	Xenbase	gene	132237830	132304869	.	-	.	elf1	0
Chr2	132293499	132293977	/dfs7/mbt/share-folder/AminaH3K27ac_ClarkFoxSox_EpigeneticAnalysis/AC/MACS2/h3k27ac-st10.5-animal-chip-aligned-xtrop-v10-rmv-sorted_35scaled_peak_14749	15	.	2.23523	3.14345	1.50773	Chr2	Xenbase	gene	132237830	132304869	.	-	.	elf1	0
Chr2	132294507	132296335	/dfs7/mbt/share-folder/AminaH3K27ac_ClarkFoxSox_EpigeneticAnalysis/AC/MACS2/h3k27ac-st10.5-animal-chip-aligned-xtrop-v10-rmv-sorted_35scaled_peak_14750	32	.	2.75458	5.21106	3.27881	Chr2	Xenbase	gene	132237830	132304869	.	-	.	elf1	0
Chr2	132300047	132301449	/dfs7/mbt/share-folder/AminaH3K27ac_ClarkFoxSox_EpigeneticAnalysis/AC/MACS2/h3k27ac-st10.5-animal-chip-aligned-xtrop-v10-rmv-sorted_35scaled_peak_14751	23	.	2.45143	4.19707	2.39307	Chr2	Xenbase	gene	132237830	132304869	.	-	.	elf1	0
Chr2	132302243	132303338	/dfs7/mbt/share-folder/AminaH3K27ac_ClarkFoxSox_EpigeneticAnalysis/AC/MACS2/h3k27ac-st10.5-animal-chip-aligned-xtrop-v10-rmv-sorted_35scaled_peak_14752	39	.	2.74401	5.93189	3.95601	Chr2	Xenbase	gene	132237830	132304869	.	-	.	elf1	0
Chr2	132385566	132396168	/dfs7/mbt/share-folder/AminaH3K27ac_ClarkFoxSox_EpigeneticAnalysis/AC/MACS2/h3k27ac-st10.5-animal-chip-aligned-xtrop-v10-rmv-sorted_35scaled_peak_14760	40	.	2.90396	6.02112	4.0078	Chr2	Xenbase	gene	132395284	132404723	.	+	.	rgcc	0
Chr2	148152066	148180903	/dfs7/mbt/share-folder/AminaH3K27ac_ClarkFoxSox_EpigeneticAnalysis/AC/MACS2/h3k27ac-st10.5-animal-chip-aligned-xtrop-v10-rmv-sorted_35scaled_peak_15605	90	.	4.0501	11.533	9.04652	Chr2	Xenbase	gene	148147013	148153467	.	-	.	krt7	0
Chr2	159183522	159183740	/dfs7/mbt/share-folder/AminaH3K27ac_ClarkFoxSox_EpigeneticAnalysis/AC/MACS2/h3k27ac-st10.5-animal-chip-aligned-xtrop-v10-rmv-sorted_35scaled_peak_15931	18	.	2.37188	3.61763	1.88899	Chr2	Xenbase	gene	159158028	159215874	.	-	.	zc3h12c	0
Chr2	159184231	159184431	/dfs7/mbt/share-folder/AminaH3K27ac_ClarkFoxSox_EpigeneticAnalysis/AC/MACS2/h3k27ac-st10.5-animal-chip-aligned-xtrop-v10-rmv-sorted_35scaled_peak_15932	23	.	2.55383	4.20755	2.38548	Chr2	Xenbase	gene	159158028	159215874	.	-	.	zc3h12c	0
Chr2	159185966	159187187	/dfs7/mbt/share-folder/AminaH3K27ac_ClarkFoxSox_EpigeneticAnalysis/AC/MACS2/h3k27ac-st10.5-animal-chip-aligned-xtrop-v10-rmv-sorted_35scaled_peak_15933	31	.	2.76574	5.12418	3.18685	Chr2	Xenbase	gene	159158028	159215874	.	-	.	zc3h12c	0
Chr2	159189418	159190798	/dfs7/mbt/share-folder/AminaH3K27ac_ClarkFoxSox_EpigeneticAnalysis/AC/MACS2/h3k27ac-st10.5-animal-chip-aligned-xtrop-v10-rmv-sorted_35scaled_peak_15934	25	.	2.57823	4.418	2.56914	Chr2	Xenbase	gene	159158028	159215874	.	-	.	zc3h12c	0
Chr2	159191573	159192719	/dfs7/mbt/share-folder/AminaH3K27ac_ClarkFoxSox_EpigeneticAnalysis/AC/MACS2/h3k27ac-st10.5-animal-chip-aligned-xtrop-v10-rmv-sorted_35scaled_peak_15935	21	.	2.46176	3.89463	2.11771	Chr2	Xenbase	gene	159158028	159215874	.	-	.	zc3h12c	0
Chr2	159207927	159208352	/dfs7/mbt/share-folder/AminaH3K27ac_ClarkFoxSox_EpigeneticAnalysis/AC/MACS2/h3k27ac-st10.5-animal-chip-aligned-xtrop-v10-rmv-sorted_35scaled_peak_15936	12	.	2.15373	2.87821	1.27225	Chr2	Xenbase	gene	159158028	159215874	.	-	.	zc3h12c	0
Chr2	162205458	162206415	/dfs7/mbt/share-folder/AminaH3K27ac_ClarkFoxSox_EpigeneticAnalysis/AC/MACS2/h3k27ac-st10.5-animal-chip-aligned-xtrop-v10-rmv-sorted_35scaled_peak_15989	22	.	2.49092	3.99556	2.20314	Chr2	Xenbase	gene	162204699	162219028	.	-	.	birc2	0
Chr2	162206969	162207368	/dfs7/mbt/share-folder/AminaH3K27ac_ClarkFoxSox_EpigeneticAnalysis/AC/MACS2/h3k27ac-st10.5-animal-chip-aligned-xtrop-v10-rmv-sorted_35scaled_peak_15990	13	.	2.0663	2.89975	1.30785	Chr2	Xenbase	gene	162204699	162219028	.	-	.	birc2	0
Chr2	162211403	162212670	/dfs7/mbt/share-folder/AminaH3K27ac_ClarkFoxSox_EpigeneticAnalysis/AC/MACS2/h3k27ac-st10.5-animal-chip-aligned-xtrop-v10-rmv-sorted_35scaled_peak_15991	18	.	2.27774	3.56344	1.85988	Chr2	Xenbase	gene	162204699	162219028	.	-	.	birc2	0
Chr2	162214237	162214815	/dfs7/mbt/share-folder/AminaH3K27ac_ClarkFoxSox_EpigeneticAnalysis/AC/MACS2/h3k27ac-st10.5-animal-chip-aligned-xtrop-v10-rmv-sorted_35scaled_peak_15992	23	.	2.3648	4.16846	2.36478	Chr2	Xenbase	gene	162204699	162219028	.	-	.	birc2	0
Chr2	162215519	162215807	/dfs7/mbt/share-folder/AminaH3K27ac_ClarkFoxSox_EpigeneticAnalysis/AC/MACS2/h3k27ac-st10.5-animal-chip-aligned-xtrop-v10-rmv-sorted_35scaled_peak_15993	15	.	2.07004	3.19088	1.54687	Chr2	Xenbase	gene	162204699	162219028	.	-	.	birc2	0
Chr2	162217785	162219207	/dfs7/mbt/share-folder/AminaH3K27ac_ClarkFoxSox_EpigeneticAnalysis/AC/MACS2/h3k27ac-st10.5-animal-chip-aligned-xtrop-v10-rmv-sorted_35scaled_peak_15994	34	.	2.68854	5.36286	3.43921	Chr2	Xenbase	gene	162204699	162219028	.	-	.	birc2	0
Chr2	168413783	168418926	/dfs7/mbt/share-folder/AminaH3K27ac_ClarkFoxSox_EpigeneticAnalysis/AC/MACS2/h3k27ac-st10.5-animal-chip-aligned-xtrop-v10-rmv-sorted_35scaled_peak_16144	48	.	3.09533	6.96609	4.8592	Chr2	Xenbase	gene	168414841	168426074	.	+	.	fzd4	0
Chr2	168424357	168424658	/dfs7/mbt/share-folder/AminaH3K27ac_ClarkFoxSox_EpigeneticAnalysis/AC/MACS2/h3k27ac-st10.5-animal-chip-aligned-xtrop-v10-rmv-sorted_35scaled_peak_16145	21	.	2.47553	3.9255	2.13911	Chr2	Xenbase	gene	168414841	168426074	.	+	.	fzd4	0
Chr2	171990825	171997144	/dfs7/mbt/share-folder/AminaH3K27ac_ClarkFoxSox_EpigeneticAnalysis/AC/MACS2/h3k27ac-st10.5-animal-chip-aligned-xtrop-v10-rmv-sorted_35scaled_peak_16273	52	.	3.22937	7.4458	5.29564	Chr2	Xenbase	gene	171996136	172037762	.	+	.	LOC116406441	0
Chr2	172001353	172002607	/dfs7/mbt/share-folder/AminaH3K27ac_ClarkFoxSox_EpigeneticAnalysis/AC/MACS2/h3k27ac-st10.5-animal-chip-aligned-xtrop-v10-rmv-sorted_35scaled_peak_16274	22	.	2.48187	4.02155	2.2287	Chr2	Xenbase	gene	171996136	172037762	.	+	.	LOC116406441	0
Chr2	172003069	172003818	/dfs7/mbt/share-folder/AminaH3K27ac_ClarkFoxSox_EpigeneticAnalysis/AC/MACS2/h3k27ac-st10.5-animal-chip-aligned-xtrop-v10-rmv-sorted_35scaled_peak_16275	26	.	2.65163	4.5526	2.67691	Chr2	Xenbase	gene	171996136	172037762	.	+	.	LOC116406441	0
Chr2	172004932	172005671	/dfs7/mbt/share-folder/AminaH3K27ac_ClarkFoxSox_EpigeneticAnalysis/AC/MACS2/h3k27ac-st10.5-animal-chip-aligned-xtrop-v10-rmv-sorted_35scaled_peak_16276	44	.	3.05074	6.52293	4.44233	Chr2	Xenbase	gene	171996136	172037762	.	+	.	LOC116406441	0
Chr2	172006376	172011776	/dfs7/mbt/share-folder/AminaH3K27ac_ClarkFoxSox_EpigeneticAnalysis/AC/MACS2/h3k27ac-st10.5-animal-chip-aligned-xtrop-v10-rmv-sorted_35scaled_peak_16277	95	.	4.19499	12.074	9.53698	Chr2	Xenbase	gene	171996136	172037762	.	+	.	LOC116406441	0
Chr2	172012189	172014044	/dfs7/mbt/share-folder/AminaH3K27ac_ClarkFoxSox_EpigeneticAnalysis/AC/MACS2/h3k27ac-st10.5-animal-chip-aligned-xtrop-v10-rmv-sorted_35scaled_peak_16278	54	.	2.99045	7.56991	5.40377	Chr2	Xenbase	gene	171996136	172037762	.	+	.	LOC116406441	0
Chr2	172015610	172017244	/dfs7/mbt/share-folder/AminaH3K27ac_ClarkFoxSox_EpigeneticAnalysis/AC/MACS2/h3k27ac-st10.5-animal-chip-aligned-xtrop-v10-rmv-sorted_35scaled_peak_16279	31	.	2.63163	5.09305	3.16861	Chr2	Xenbase	gene	171996136	172037762	.	+	.	LOC116406441	0
Chr2	172163761	172165377	/dfs7/mbt/share-folder/AminaH3K27ac_ClarkFoxSox_EpigeneticAnalysis/AC/MACS2/h3k27ac-st10.5-animal-chip-aligned-xtrop-v10-rmv-sorted_35scaled_peak_16281	20	.	2.41352	3.76705	2.0144	Chr2	Xenbase	gene	172164135	172168914	.	+	.	serpinh1	0
Chr2	172166328	172166838	/dfs7/mbt/share-folder/AminaH3K27ac_ClarkFoxSox_EpigeneticAnalysis/AC/MACS2/h3k27ac-st10.5-animal-chip-aligned-xtrop-v10-rmv-sorted_35scaled_peak_16282	13	.	2.19518	2.99875	1.36595	Chr2	Xenbase	gene	172164135	172168914	.	+	.	serpinh1	0
Chr2	177329185	177329551	/dfs7/mbt/share-folder/AminaH3K27ac_ClarkFoxSox_EpigeneticAnalysis/AC/MACS2/h3k27ac-st10.5-animal-chip-aligned-xtrop-v10-rmv-sorted_35scaled_peak_16564	24	.	2.58151	4.27959	2.43616	Chr2	Xenbase	gene	177313409	177333839	.	-	.	stard10	0
Chr2	177330195	177333764	/dfs7/mbt/share-folder/AminaH3K27ac_ClarkFoxSox_EpigeneticAnalysis/AC/MACS2/h3k27ac-st10.5-animal-chip-aligned-xtrop-v10-rmv-sorted_35scaled_peak_16565	62	.	3.49469	8.54209	6.29089	Chr2	Xenbase	gene	177313409	177333839	.	-	.	stard10	0
Chr2	177833250	177834982	/dfs7/mbt/share-folder/AminaH3K27ac_ClarkFoxSox_EpigeneticAnalysis/AC/MACS2/h3k27ac-st10.5-animal-chip-aligned-xtrop-v10-rmv-sorted_35scaled_peak_16623	49	.	3.24843	7.09366	4.96002	Chr2	Xenbase	gene	177833488	177843193	.	+	.	or51e1	0
Chr2	177835985	177836798	/dfs7/mbt/share-folder/AminaH3K27ac_ClarkFoxSox_EpigeneticAnalysis/AC/MACS2/h3k27ac-st10.5-animal-chip-aligned-xtrop-v10-rmv-sorted_35scaled_peak_16624	33	.	2.83392	5.28182	3.32308	Chr2	Xenbase	gene	177833488	177843193	.	+	.	or51e1	0
Chr2	177837479	177837937	/dfs7/mbt/share-folder/AminaH3K27ac_ClarkFoxSox_EpigeneticAnalysis/AC/MACS2/h3k27ac-st10.5-animal-chip-aligned-xtrop-v10-rmv-sorted_35scaled_peak_16625	13	.	2.17781	2.94528	1.32282	Chr2	Xenbase	gene	177833488	177843193	.	+	.	or51e1	0
Chr2	179142117	179143741	/dfs7/mbt/share-folder/AminaH3K27ac_ClarkFoxSox_EpigeneticAnalysis/AC/MACS2/h3k27ac-st10.5-animal-chip-aligned-xtrop-v10-rmv-sorted_35scaled_peak_16697	87	.	3.95414	11.2378	8.7866	Chr2	Xenbase	gene	179142052	179154171	.	+	.	LOC100490565	0
Chr3	8318481	8319962	/dfs7/mbt/share-folder/AminaH3K27ac_ClarkFoxSox_EpigeneticAnalysis/AC/MACS2/h3k27ac-st10.5-animal-chip-aligned-xtrop-v10-rmv-sorted_35scaled_peak_17341	22	.	2.51117	4.06188	2.25921	Chr3	Xenbase	gene	8309843	8341834	.	-	.	mansc1	0
Chr3	8321353	8324143	/dfs7/mbt/share-folder/AminaH3K27ac_ClarkFoxSox_EpigeneticAnalysis/AC/MACS2/h3k27ac-st10.5-animal-chip-aligned-xtrop-v10-rmv-sorted_35scaled_peak_17342	123	.	4.66113	14.9669	12.345	Chr3	Xenbase	gene	8309843	8341834	.	-	.	mansc1	0
Chr3	8325102	8326193	/dfs7/mbt/share-folder/AminaH3K27ac_ClarkFoxSox_EpigeneticAnalysis/AC/MACS2/h3k27ac-st10.5-animal-chip-aligned-xtrop-v10-rmv-sorted_35scaled_peak_17343	39	.	2.99855	5.97691	3.94739	Chr3	Xenbase	gene	8309843	8341834	.	-	.	mansc1	0
Chr3	8327219	8327689	/dfs7/mbt/share-folder/AminaH3K27ac_ClarkFoxSox_EpigeneticAnalysis/AC/MACS2/h3k27ac-st10.5-animal-chip-aligned-xtrop-v10-rmv-sorted_35scaled_peak_17344	20	.	2.2773	3.78111	2.03786	Chr3	Xenbase	gene	8309843	8341834	.	-	.	mansc1	0
Chr3	8328856	8329536	/dfs7/mbt/share-folder/AminaH3K27ac_ClarkFoxSox_EpigeneticAnalysis/AC/MACS2/h3k27ac-st10.5-animal-chip-aligned-xtrop-v10-rmv-sorted_35scaled_peak_17345	19	.	2.39293	3.71459	1.97867	Chr3	Xenbase	gene	8309843	8341834	.	-	.	mansc1	0
Chr3	8332817	8334128	/dfs7/mbt/share-folder/AminaH3K27ac_ClarkFoxSox_EpigeneticAnalysis/AC/MACS2/h3k27ac-st10.5-animal-chip-aligned-xtrop-v10-rmv-sorted_35scaled_peak_17346	17	.	2.12909	3.41985	1.74699	Chr3	Xenbase	gene	8309843	8341834	.	-	.	mansc1	0
Chr3	8336587	8337520	/dfs7/mbt/share-folder/AminaH3K27ac_ClarkFoxSox_EpigeneticAnalysis/AC/MACS2/h3k27ac-st10.5-animal-chip-aligned-xtrop-v10-rmv-sorted_35scaled_peak_17347	15	.	2.18934	3.22757	1.58101	Chr3	Xenbase	gene	8309843	8341834	.	-	.	mansc1	0
Chr3	8339859	8340566	/dfs7/mbt/share-folder/AminaH3K27ac_ClarkFoxSox_EpigeneticAnalysis/AC/MACS2/h3k27ac-st10.5-animal-chip-aligned-xtrop-v10-rmv-sorted_35scaled_peak_17348	26	.	2.60494	4.51095	2.66911	Chr3	Xenbase	gene	8309843	8341834	.	-	.	mansc1	0
Chr3	8341240	8343701	/dfs7/mbt/share-folder/AminaH3K27ac_ClarkFoxSox_EpigeneticAnalysis/AC/MACS2/h3k27ac-st10.5-animal-chip-aligned-xtrop-v10-rmv-sorted_35scaled_peak_17349	71	.	3.73155	9.44683	7.10489	Chr3	Xenbase	gene	8309843	8341834	.	-	.	mansc1	0
Chr3	45702334	45703269	/dfs7/mbt/share-folder/AminaH3K27ac_ClarkFoxSox_EpigeneticAnalysis/AC/MACS2/h3k27ac-st10.5-animal-chip-aligned-xtrop-v10-rmv-sorted_35scaled_peak_18598	30	.	2.61961	4.96103	3.05819	Chr3	Xenbase	gene	45703188	45707808	.	+	.	LOC100493940	0
Chr3	54596610	54597241	/dfs7/mbt/share-folder/AminaH3K27ac_ClarkFoxSox_EpigeneticAnalysis/AC/MACS2/h3k27ac-st10.5-animal-chip-aligned-xtrop-v10-rmv-sorted_35scaled_peak_18861	14	.	2.20337	3.03953	1.41195	Chr3	Xenbase	gene	54588031	54626578	.	-	.	kitlg	0
Chr3	54601360	54602278	/dfs7/mbt/share-folder/AminaH3K27ac_ClarkFoxSox_EpigeneticAnalysis/AC/MACS2/h3k27ac-st10.5-animal-chip-aligned-xtrop-v10-rmv-sorted_35scaled_peak_18862	19	.	2.34348	3.63169	1.90923	Chr3	Xenbase	gene	54588031	54626578	.	-	.	kitlg	0
Chr3	54602840	54607907	/dfs7/mbt/share-folder/AminaH3K27ac_ClarkFoxSox_EpigeneticAnalysis/AC/MACS2/h3k27ac-st10.5-animal-chip-aligned-xtrop-v10-rmv-sorted_35scaled_peak_18863	50	.	3.16966	7.19564	5.08434	Chr3	Xenbase	gene	54588031	54626578	.	-	.	kitlg	0
Chr3	54608470	54610610	/dfs7/mbt/share-folder/AminaH3K27ac_ClarkFoxSox_EpigeneticAnalysis/AC/MACS2/h3k27ac-st10.5-animal-chip-aligned-xtrop-v10-rmv-sorted_35scaled_peak_18864	31	.	2.71437	5.06498	3.1627	Chr3	Xenbase	gene	54588031	54626578	.	-	.	kitlg	0
Chr3	54611231	54626067	/dfs7/mbt/share-folder/AminaH3K27ac_ClarkFoxSox_EpigeneticAnalysis/AC/MACS2/h3k27ac-st10.5-animal-chip-aligned-xtrop-v10-rmv-sorted_35scaled_peak_18865	54	.	3.22974	7.62717	5.46769	Chr3	Xenbase	gene	54588031	54626578	.	-	.	kitlg	0
Chr3	56111760	56112960	/dfs7/mbt/share-folder/AminaH3K27ac_ClarkFoxSox_EpigeneticAnalysis/AC/MACS2/h3k27ac-st10.5-animal-chip-aligned-xtrop-v10-rmv-sorted_35scaled_peak_19012	25	.	2.3258	4.34053	2.52544	Chr3	Xenbase	gene	56112722	56131804	.	+	.	angpt4	0
Chr3	56115389	56116252	/dfs7/mbt/share-folder/AminaH3K27ac_ClarkFoxSox_EpigeneticAnalysis/AC/MACS2/h3k27ac-st10.5-animal-chip-aligned-xtrop-v10-rmv-sorted_35scaled_peak_19013	17	.	2.28924	3.4301	1.75183	Chr3	Xenbase	gene	56112722	56131804	.	+	.	angpt4	0
Chr3	56116796	56117019	/dfs7/mbt/share-folder/AminaH3K27ac_ClarkFoxSox_EpigeneticAnalysis/AC/MACS2/h3k27ac-st10.5-animal-chip-aligned-xtrop-v10-rmv-sorted_35scaled_peak_19014	27	.	2.6225	4.56716	2.70433	Chr3	Xenbase	gene	56112722	56131804	.	+	.	angpt4	0
Chr3	56119845	56125906	/dfs7/mbt/share-folder/AminaH3K27ac_ClarkFoxSox_EpigeneticAnalysis/AC/MACS2/h3k27ac-st10.5-animal-chip-aligned-xtrop-v10-rmv-sorted_35scaled_peak_19015	21	.	2.33554	3.90656	2.14782	Chr3	Xenbase	gene	56112722	56131804	.	+	.	angpt4	0
Chr3	56127043	56130130	/dfs7/mbt/share-folder/AminaH3K27ac_ClarkFoxSox_EpigeneticAnalysis/AC/MACS2/h3k27ac-st10.5-animal-chip-aligned-xtrop-v10-rmv-sorted_35scaled_peak_19016	20	.	2.36763	3.77982	2.04331	Chr3	Xenbase	gene	56112722	56131804	.	+	.	angpt4	0
Chr3	56130549	56133578	/dfs7/mbt/share-folder/AminaH3K27ac_ClarkFoxSox_EpigeneticAnalysis/AC/MACS2/h3k27ac-st10.5-animal-chip-aligned-xtrop-v10-rmv-sorted_35scaled_peak_19017	28	.	2.58291	4.70526	2.82744	Chr3	Xenbase	gene	56112722	56131804	.	+	.	angpt4	0
Chr3	56137096	56137335	/dfs7/mbt/share-folder/AminaH3K27ac_ClarkFoxSox_EpigeneticAnalysis/AC/MACS2/h3k27ac-st10.5-animal-chip-aligned-xtrop-v10-rmv-sorted_35scaled_peak_19019	19	.	2.33764	3.69822	1.96976	Chr3	Xenbase	gene	56136952	56142194	.	-	.	angpt4.2	0
Chr3	56137900	56141896	/dfs7/mbt/share-folder/AminaH3K27ac_ClarkFoxSox_EpigeneticAnalysis/AC/MACS2/h3k27ac-st10.5-animal-chip-aligned-xtrop-v10-rmv-sorted_35scaled_peak_19020	35	.	2.78243	5.50301	3.54158	Chr3	Xenbase	gene	56136952	56142194	.	-	.	angpt4.2	0
Chr3	58471709	58473237	/dfs7/mbt/share-folder/AminaH3K27ac_ClarkFoxSox_EpigeneticAnalysis/AC/MACS2/h3k27ac-st10.5-animal-chip-aligned-xtrop-v10-rmv-sorted_35scaled_peak_19119	18	.	2.32756	3.59273	1.89495	Chr3	Xenbase	gene	58472799	58482182	.	+	.	dyrk2	0
Chr3	58473737	58475638	/dfs7/mbt/share-folder/AminaH3K27ac_ClarkFoxSox_EpigeneticAnalysis/AC/MACS2/h3k27ac-st10.5-animal-chip-aligned-xtrop-v10-rmv-sorted_35scaled_peak_19120	69	.	3.39466	9.23387	6.96048	Chr3	Xenbase	gene	58472799	58482182	.	+	.	dyrk2	0
Chr3	58476072	58476368	/dfs7/mbt/share-folder/AminaH3K27ac_ClarkFoxSox_EpigeneticAnalysis/AC/MACS2/h3k27ac-st10.5-animal-chip-aligned-xtrop-v10-rmv-sorted_35scaled_peak_19121	27	.	2.63933	4.61548	2.75445	Chr3	Xenbase	gene	58472799	58482182	.	+	.	dyrk2	0
Chr3	81116084	81116345	/dfs7/mbt/share-folder/AminaH3K27ac_ClarkFoxSox_EpigeneticAnalysis/AC/MACS2/h3k27ac-st10.5-animal-chip-aligned-xtrop-v10-rmv-sorted_35scaled_peak_19557	16	.	2.24442	3.32882	1.66662	Chr3	Xenbase	gene	81111688	81163646	.	-	.	kiaa1324l	0
Chr3	81126537	81126759	/dfs7/mbt/share-folder/AminaH3K27ac_ClarkFoxSox_EpigeneticAnalysis/AC/MACS2/h3k27ac-st10.5-animal-chip-aligned-xtrop-v10-rmv-sorted_35scaled_peak_19558	21	.	2.48862	3.97093	2.1819	Chr3	Xenbase	gene	81111688	81163646	.	-	.	kiaa1324l	0
Chr3	81156557	81160771	/dfs7/mbt/share-folder/AminaH3K27ac_ClarkFoxSox_EpigeneticAnalysis/AC/MACS2/h3k27ac-st10.5-animal-chip-aligned-xtrop-v10-rmv-sorted_35scaled_peak_19559	95	.	4.02368	11.9302	9.51427	Chr3	Xenbase	gene	81111688	81163646	.	-	.	kiaa1324l	0
Chr3	81161234	81171660	/dfs7/mbt/share-folder/AminaH3K27ac_ClarkFoxSox_EpigeneticAnalysis/AC/MACS2/h3k27ac-st10.5-animal-chip-aligned-xtrop-v10-rmv-sorted_35scaled_peak_19560	56	.	3.307	7.885	5.68967	Chr3	Xenbase	gene	81111688	81163646	.	-	.	kiaa1324l	0
Chr3	87792483	87792788	/dfs7/mbt/share-folder/AminaH3K27ac_ClarkFoxSox_EpigeneticAnalysis/AC/MACS2/h3k27ac-st10.5-animal-chip-aligned-xtrop-v10-rmv-sorted_35scaled_peak_19781	13	.	2.18264	2.96337	1.33945	Chr3	Xenbase	gene	87788288	87816793	.	-	.	prrt4	0
Chr3	87797126	87797553	/dfs7/mbt/share-folder/AminaH3K27ac_ClarkFoxSox_EpigeneticAnalysis/AC/MACS2/h3k27ac-st10.5-animal-chip-aligned-xtrop-v10-rmv-sorted_35scaled_peak_19782	28	.	2.70098	4.73988	2.8415	Chr3	Xenbase	gene	87788288	87816793	.	-	.	prrt4	0
Chr3	87798236	87798493	/dfs7/mbt/share-folder/AminaH3K27ac_ClarkFoxSox_EpigeneticAnalysis/AC/MACS2/h3k27ac-st10.5-animal-chip-aligned-xtrop-v10-rmv-sorted_35scaled_peak_19783	13	.	2.18766	2.98609	1.36035	Chr3	Xenbase	gene	87788288	87816793	.	-	.	prrt4	0
Chr3	87799156	87799392	/dfs7/mbt/share-folder/AminaH3K27ac_ClarkFoxSox_EpigeneticAnalysis/AC/MACS2/h3k27ac-st10.5-animal-chip-aligned-xtrop-v10-rmv-sorted_35scaled_peak_19784	20	.	2.36155	3.77255	2.03353	Chr3	Xenbase	gene	87788288	87816793	.	-	.	prrt4	0
Chr3	87800400	87800957	/dfs7/mbt/share-folder/AminaH3K27ac_ClarkFoxSox_EpigeneticAnalysis/AC/MACS2/h3k27ac-st10.5-animal-chip-aligned-xtrop-v10-rmv-sorted_35scaled_peak_19785	13	.	2.15172	2.97082	1.37225	Chr3	Xenbase	gene	87788288	87816793	.	-	.	prrt4	0
Chr3	87801626	87815188	/dfs7/mbt/share-folder/AminaH3K27ac_ClarkFoxSox_EpigeneticAnalysis/AC/MACS2/h3k27ac-st10.5-animal-chip-aligned-xtrop-v10-rmv-sorted_35scaled_peak_19786	68	.	3.43707	9.20482	6.89537	Chr3	Xenbase	gene	87788288	87816793	.	-	.	prrt4	0
Chr3	87816019	87822375	/dfs7/mbt/share-folder/AminaH3K27ac_ClarkFoxSox_EpigeneticAnalysis/AC/MACS2/h3k27ac-st10.5-animal-chip-aligned-xtrop-v10-rmv-sorted_35scaled_peak_19787	34	.	2.66787	5.4106	3.45403	Chr3	Xenbase	gene	87788288	87816793	.	-	.	prrt4	0
Chr3	95323118	95323605	/dfs7/mbt/share-folder/AminaH3K27ac_ClarkFoxSox_EpigeneticAnalysis/AC/MACS2/h3k27ac-st10.5-animal-chip-aligned-xtrop-v10-rmv-sorted_35scaled_peak_20044	18	.	2.37491	3.5687	1.83283	Chr3	Xenbase	gene	95322208	95336952	.	-	.	LOC100485898	0
Chr3	95324146	95324457	/dfs7/mbt/share-folder/AminaH3K27ac_ClarkFoxSox_EpigeneticAnalysis/AC/MACS2/h3k27ac-st10.5-animal-chip-aligned-xtrop-v10-rmv-sorted_35scaled_peak_20045	23	.	2.50006	4.1754	2.366	Chr3	Xenbase	gene	95322208	95336952	.	-	.	LOC100485898	0
Chr3	95325144	95325432	/dfs7/mbt/share-folder/AminaH3K27ac_ClarkFoxSox_EpigeneticAnalysis/AC/MACS2/h3k27ac-st10.5-animal-chip-aligned-xtrop-v10-rmv-sorted_35scaled_peak_20046	14	.	2.23554	3.12591	1.47064	Chr3	Xenbase	gene	95322208	95336952	.	-	.	LOC100485898	0
Chr3	95328438	95329233	/dfs7/mbt/share-folder/AminaH3K27ac_ClarkFoxSox_EpigeneticAnalysis/AC/MACS2/h3k27ac-st10.5-animal-chip-aligned-xtrop-v10-rmv-sorted_35scaled_peak_20047	30	.	2.75129	4.94304	3.01456	Chr3	Xenbase	gene	95322208	95336952	.	-	.	LOC100485898	0
Chr3	95330819	95331819	/dfs7/mbt/share-folder/AminaH3K27ac_ClarkFoxSox_EpigeneticAnalysis/AC/MACS2/h3k27ac-st10.5-animal-chip-aligned-xtrop-v10-rmv-sorted_35scaled_peak_20048	23	.	2.53428	4.14071	2.32514	Chr3	Xenbase	gene	95322208	95336952	.	-	.	LOC100485898	0
Chr3	95332791	95342064	/dfs7/mbt/share-folder/AminaH3K27ac_ClarkFoxSox_EpigeneticAnalysis/AC/MACS2/h3k27ac-st10.5-animal-chip-aligned-xtrop-v10-rmv-sorted_35scaled_peak_20049	50	.	3.18693	7.18204	5.06002	Chr3	Xenbase	gene	95322208	95336952	.	-	.	LOC100485898	0
Chr3	96483700	96484499	/dfs7/mbt/share-folder/AminaH3K27ac_ClarkFoxSox_EpigeneticAnalysis/AC/MACS2/h3k27ac-st10.5-animal-chip-aligned-xtrop-v10-rmv-sorted_35scaled_peak_20080	21	.	2.49306	3.99141	2.19648	Chr3	Xenbase	gene	96483436	96486811	.	-	.	gcnt3	0
Chr3	96485226	96485836	/dfs7/mbt/share-folder/AminaH3K27ac_ClarkFoxSox_EpigeneticAnalysis/AC/MACS2/h3k27ac-st10.5-animal-chip-aligned-xtrop-v10-rmv-sorted_35scaled_peak_20081	17	.	2.35285	3.50473	1.78381	Chr3	Xenbase	gene	96483436	96486811	.	-	.	gcnt3	0
Chr3	110028101	110029450	/dfs7/mbt/share-folder/AminaH3K27ac_ClarkFoxSox_EpigeneticAnalysis/AC/MACS2/h3k27ac-st10.5-animal-chip-aligned-xtrop-v10-rmv-sorted_35scaled_peak_20544	36	.	2.89472	5.59489	3.61204	Chr3	Xenbase	gene	110027866	110033274	.	+	.	LOC101733479	0
Chr3	126930461	126930860	/dfs7/mbt/share-folder/AminaH3K27ac_ClarkFoxSox_EpigeneticAnalysis/AC/MACS2/h3k27ac-st10.5-animal-chip-aligned-xtrop-v10-rmv-sorted_35scaled_peak_21368	34	.	2.61624	5.36542	3.40698	Chr3	Xenbase	gene	126930169	126931251	.	+	.	tcim	0
Chr3	137067943	137069482	/dfs7/mbt/share-folder/AminaH3K27ac_ClarkFoxSox_EpigeneticAnalysis/AC/MACS2/h3k27ac-st10.5-animal-chip-aligned-xtrop-v10-rmv-sorted_35scaled_peak_21973	28	.	2.68803	4.70443	2.81175	Chr3	Xenbase	gene	137067991	137087970	.	+	.	p2ry11	0
Chr3	137069947	137076869	/dfs7/mbt/share-folder/AminaH3K27ac_ClarkFoxSox_EpigeneticAnalysis/AC/MACS2/h3k27ac-st10.5-animal-chip-aligned-xtrop-v10-rmv-sorted_35scaled_peak_21974	79	.	3.5745	10.2631	7.92678	Chr3	Xenbase	gene	137067991	137087970	.	+	.	p2ry11	0
Chr3	137077341	137077586	/dfs7/mbt/share-folder/AminaH3K27ac_ClarkFoxSox_EpigeneticAnalysis/AC/MACS2/h3k27ac-st10.5-animal-chip-aligned-xtrop-v10-rmv-sorted_35scaled_peak_21975	15	.	2.2719	3.2402	1.56362	Chr3	Xenbase	gene	137067991	137087970	.	+	.	p2ry11	0
Chr3	137080789	137081233	/dfs7/mbt/share-folder/AminaH3K27ac_ClarkFoxSox_EpigeneticAnalysis/AC/MACS2/h3k27ac-st10.5-animal-chip-aligned-xtrop-v10-rmv-sorted_35scaled_peak_21976	16	.	2.2596	3.29392	1.61574	Chr3	Xenbase	gene	137067991	137087970	.	+	.	p2ry11	0
Chr3	137082813	137083307	/dfs7/mbt/share-folder/AminaH3K27ac_ClarkFoxSox_EpigeneticAnalysis/AC/MACS2/h3k27ac-st10.5-animal-chip-aligned-xtrop-v10-rmv-sorted_35scaled_peak_21977	20	.	2.45592	3.85421	2.07768	Chr3	Xenbase	gene	137067991	137087970	.	+	.	p2ry11	0
Chr3	138074563	138075125	/dfs7/mbt/share-folder/AminaH3K27ac_ClarkFoxSox_EpigeneticAnalysis/AC/MACS2/h3k27ac-st10.5-animal-chip-aligned-xtrop-v10-rmv-sorted_35scaled_peak_22038	28	.	2.65347	4.68531	2.81386	Chr3	Xenbase	gene	138070006	138082868	.	-	.	s1pr5	0
Chr3	138075757	138078038	/dfs7/mbt/share-folder/AminaH3K27ac_ClarkFoxSox_EpigeneticAnalysis/AC/MACS2/h3k27ac-st10.5-animal-chip-aligned-xtrop-v10-rmv-sorted_35scaled_peak_22039	20	.	2.39668	3.75724	2.00884	Chr3	Xenbase	gene	138070006	138082868	.	-	.	s1pr5	0
Chr3	138078495	138078966	/dfs7/mbt/share-folder/AminaH3K27ac_ClarkFoxSox_EpigeneticAnalysis/AC/MACS2/h3k27ac-st10.5-animal-chip-aligned-xtrop-v10-rmv-sorted_35scaled_peak_22040	15	.	2.18053	3.17439	1.53188	Chr3	Xenbase	gene	138070006	138082868	.	-	.	s1pr5	0
Chr3	138079556	138079924	/dfs7/mbt/share-folder/AminaH3K27ac_ClarkFoxSox_EpigeneticAnalysis/AC/MACS2/h3k27ac-st10.5-animal-chip-aligned-xtrop-v10-rmv-sorted_35scaled_peak_22041	21	.	2.44711	3.91099	2.16119	Chr3	Xenbase	gene	138070006	138082868	.	-	.	s1pr5	0
Chr3	138081179	138098418	/dfs7/mbt/share-folder/AminaH3K27ac_ClarkFoxSox_EpigeneticAnalysis/AC/MACS2/h3k27ac-st10.5-animal-chip-aligned-xtrop-v10-rmv-sorted_35scaled_peak_22042	85	.	3.93261	11.0412	8.59835	Chr3	Xenbase	gene	138070006	138082868	.	-	.	s1pr5	0
Chr3	138513109	138514453	/dfs7/mbt/share-folder/AminaH3K27ac_ClarkFoxSox_EpigeneticAnalysis/AC/MACS2/h3k27ac-st10.5-animal-chip-aligned-xtrop-v10-rmv-sorted_35scaled_peak_22097	59	.	3.47817	8.17185	5.91987	Chr3	Xenbase	gene	138505062	138516383	.	-	.	LOC100380178	0
Chr3	138515019	138522062	/dfs7/mbt/share-folder/AminaH3K27ac_ClarkFoxSox_EpigeneticAnalysis/AC/MACS2/h3k27ac-st10.5-animal-chip-aligned-xtrop-v10-rmv-sorted_35scaled_peak_22098	118	.	4.65513	14.4896	11.8493	Chr3	Xenbase	gene	138505062	138516383	.	-	.	LOC100380178	0
Chr3	139161484	139165284	/dfs7/mbt/share-folder/AminaH3K27ac_ClarkFoxSox_EpigeneticAnalysis/AC/MACS2/h3k27ac-st10.5-animal-chip-aligned-xtrop-v10-rmv-sorted_35scaled_peak_22139	51	.	3.2835	7.32909	5.16078	Chr3	Xenbase	gene	139153577	139187847	.	-	.	rgl3	0
Chr3	139165736	139169185	/dfs7/mbt/share-folder/AminaH3K27ac_ClarkFoxSox_EpigeneticAnalysis/AC/MACS2/h3k27ac-st10.5-animal-chip-aligned-xtrop-v10-rmv-sorted_35scaled_peak_22140	28	.	2.67208	4.74144	2.85944	Chr3	Xenbase	gene	139153577	139187847	.	-	.	rgl3	0
Chr3	139169780	139170616	/dfs7/mbt/share-folder/AminaH3K27ac_ClarkFoxSox_EpigeneticAnalysis/AC/MACS2/h3k27ac-st10.5-animal-chip-aligned-xtrop-v10-rmv-sorted_35scaled_peak_22141	24	.	2.56204	4.27834	2.44733	Chr3	Xenbase	gene	139153577	139187847	.	-	.	rgl3	0
Chr3	139171612	139172146	/dfs7/mbt/share-folder/AminaH3K27ac_ClarkFoxSox_EpigeneticAnalysis/AC/MACS2/h3k27ac-st10.5-animal-chip-aligned-xtrop-v10-rmv-sorted_35scaled_peak_22142	19	.	2.36627	3.72913	1.98156	Chr3	Xenbase	gene	139153577	139187847	.	-	.	rgl3	0
Chr3	139175133	139175646	/dfs7/mbt/share-folder/AminaH3K27ac_ClarkFoxSox_EpigeneticAnalysis/AC/MACS2/h3k27ac-st10.5-animal-chip-aligned-xtrop-v10-rmv-sorted_35scaled_peak_22143	29	.	2.73378	4.86665	2.95248	Chr3	Xenbase	gene	139153577	139187847	.	-	.	rgl3	0
Chr3	139177012	139177229	/dfs7/mbt/share-folder/AminaH3K27ac_ClarkFoxSox_EpigeneticAnalysis/AC/MACS2/h3k27ac-st10.5-animal-chip-aligned-xtrop-v10-rmv-sorted_35scaled_peak_22144	22	.	2.47407	4.04931	2.25717	Chr3	Xenbase	gene	139153577	139187847	.	-	.	rgl3	0
Chr3	139177992	139187884	/dfs7/mbt/share-folder/AminaH3K27ac_ClarkFoxSox_EpigeneticAnalysis/AC/MACS2/h3k27ac-st10.5-animal-chip-aligned-xtrop-v10-rmv-sorted_35scaled_peak_22145	73	.	3.71694	9.69226	7.35331	Chr3	Xenbase	gene	139153577	139187847	.	-	.	rgl3	0
Chr3	139217669	139218103	/dfs7/mbt/share-folder/AminaH3K27ac_ClarkFoxSox_EpigeneticAnalysis/AC/MACS2/h3k27ac-st10.5-animal-chip-aligned-xtrop-v10-rmv-sorted_35scaled_peak_22153	13	.	2.16961	2.92095	1.30524	Chr3	Xenbase	gene	139217762	139251336	.	-	.	elavl3	0
Chr3	139220919	139221343	/dfs7/mbt/share-folder/AminaH3K27ac_ClarkFoxSox_EpigeneticAnalysis/AC/MACS2/h3k27ac-st10.5-animal-chip-aligned-xtrop-v10-rmv-sorted_35scaled_peak_22154	14	.	2.21893	3.07345	1.42689	Chr3	Xenbase	gene	139217762	139251336	.	-	.	elavl3	0
Chr3	139221935	139223123	/dfs7/mbt/share-folder/AminaH3K27ac_ClarkFoxSox_EpigeneticAnalysis/AC/MACS2/h3k27ac-st10.5-animal-chip-aligned-xtrop-v10-rmv-sorted_35scaled_peak_22155	15	.	2.25684	3.19807	1.53095	Chr3	Xenbase	gene	139217762	139251336	.	-	.	elavl3	0
Chr3	139224738	139225488	/dfs7/mbt/share-folder/AminaH3K27ac_ClarkFoxSox_EpigeneticAnalysis/AC/MACS2/h3k27ac-st10.5-animal-chip-aligned-xtrop-v10-rmv-sorted_35scaled_peak_22156	22	.	2.48451	3.98787	2.20369	Chr3	Xenbase	gene	139217762	139251336	.	-	.	elavl3	0
Chr3	139229159	139237757	/dfs7/mbt/share-folder/AminaH3K27ac_ClarkFoxSox_EpigeneticAnalysis/AC/MACS2/h3k27ac-st10.5-animal-chip-aligned-xtrop-v10-rmv-sorted_35scaled_peak_22157	54	.	3.20558	7.60614	5.44791	Chr3	Xenbase	gene	139217762	139251336	.	-	.	elavl3	0
Chr3	139238784	139241930	/dfs7/mbt/share-folder/AminaH3K27ac_ClarkFoxSox_EpigeneticAnalysis/AC/MACS2/h3k27ac-st10.5-animal-chip-aligned-xtrop-v10-rmv-sorted_35scaled_peak_22158	32	.	2.80658	5.19302	3.23991	Chr3	Xenbase	gene	139217762	139251336	.	-	.	elavl3	0
Chr3	139242781	139243008	/dfs7/mbt/share-folder/AminaH3K27ac_ClarkFoxSox_EpigeneticAnalysis/AC/MACS2/h3k27ac-st10.5-animal-chip-aligned-xtrop-v10-rmv-sorted_35scaled_peak_22159	41	.	3.08391	6.21787	4.1388	Chr3	Xenbase	gene	139217762	139251336	.	-	.	elavl3	0
Chr3	139244845	139245082	/dfs7/mbt/share-folder/AminaH3K27ac_ClarkFoxSox_EpigeneticAnalysis/AC/MACS2/h3k27ac-st10.5-animal-chip-aligned-xtrop-v10-rmv-sorted_35scaled_peak_22160	15	.	2.2477	3.17145	1.5123	Chr3	Xenbase	gene	139217762	139251336	.	-	.	elavl3	0
Chr3	139245516	139248842	/dfs7/mbt/share-folder/AminaH3K27ac_ClarkFoxSox_EpigeneticAnalysis/AC/MACS2/h3k27ac-st10.5-animal-chip-aligned-xtrop-v10-rmv-sorted_35scaled_peak_22161	28	.	2.61775	4.76518	2.88834	Chr3	Xenbase	gene	139217762	139251336	.	-	.	elavl3	0
Chr3	139249322	139251058	/dfs7/mbt/share-folder/AminaH3K27ac_ClarkFoxSox_EpigeneticAnalysis/AC/MACS2/h3k27ac-st10.5-animal-chip-aligned-xtrop-v10-rmv-sorted_35scaled_peak_22162	43	.	3.04428	6.42455	4.35791	Chr3	Xenbase	gene	139217762	139251336	.	-	.	elavl3	0
Chr3	140304621	140307433	/dfs7/mbt/share-folder/AminaH3K27ac_ClarkFoxSox_EpigeneticAnalysis/AC/MACS2/h3k27ac-st10.5-animal-chip-aligned-xtrop-v10-rmv-sorted_35scaled_peak_22246	55	.	3.4234	7.78182	5.56413	Chr3	Xenbase	gene	140305985	140312801	.	+	.	rtbdn	0
Chr3	141275171	141275835	/dfs7/mbt/share-folder/AminaH3K27ac_ClarkFoxSox_EpigeneticAnalysis/AC/MACS2/h3k27ac-st10.5-animal-chip-aligned-xtrop-v10-rmv-sorted_35scaled_peak_22373	16	.	2.29369	3.30965	1.62009	Chr3	Xenbase	gene	141273924	141289596	.	-	.	slc25a23	0
Chr3	141276999	141277539	/dfs7/mbt/share-folder/AminaH3K27ac_ClarkFoxSox_EpigeneticAnalysis/AC/MACS2/h3k27ac-st10.5-animal-chip-aligned-xtrop-v10-rmv-sorted_35scaled_peak_22374	16	.	2.29082	3.30438	1.61721	Chr3	Xenbase	gene	141273924	141289596	.	-	.	slc25a23	0
Chr3	141283525	141292825	/dfs7/mbt/share-folder/AminaH3K27ac_ClarkFoxSox_EpigeneticAnalysis/AC/MACS2/h3k27ac-st10.5-animal-chip-aligned-xtrop-v10-rmv-sorted_35scaled_peak_22375	112	.	4.39793	13.7976	11.2011	Chr3	Xenbase	gene	141273924	141289596	.	-	.	slc25a23	0
Chr3	143887629	143888046	/dfs7/mbt/share-folder/AminaH3K27ac_ClarkFoxSox_EpigeneticAnalysis/AC/MACS2/h3k27ac-st10.5-animal-chip-aligned-xtrop-v10-rmv-sorted_35scaled_peak_22473	36	.	2.93459	5.68684	3.68266	Chr3	Xenbase	gene	143888014	143910816	.	-	.	gal3st4.1	0
Chr3	143890570	143891498	/dfs7/mbt/share-folder/AminaH3K27ac_ClarkFoxSox_EpigeneticAnalysis/AC/MACS2/h3k27ac-st10.5-animal-chip-aligned-xtrop-v10-rmv-sorted_35scaled_peak_22474	18	.	2.36324	3.54081	1.8135	Chr3	Xenbase	gene	143888014	143910816	.	-	.	gal3st4.1	0
Chr3	143899099	143899385	/dfs7/mbt/share-folder/AminaH3K27ac_ClarkFoxSox_EpigeneticAnalysis/AC/MACS2/h3k27ac-st10.5-animal-chip-aligned-xtrop-v10-rmv-sorted_35scaled_peak_22475	28	.	2.67699	4.75749	2.87132	Chr3	Xenbase	gene	143888014	143910816	.	-	.	gal3st4.1	0
Chr3	143902680	143907185	/dfs7/mbt/share-folder/AminaH3K27ac_ClarkFoxSox_EpigeneticAnalysis/AC/MACS2/h3k27ac-st10.5-animal-chip-aligned-xtrop-v10-rmv-sorted_35scaled_peak_22476	75	.	3.83373	9.88777	7.52035	Chr3	Xenbase	gene	143888014	143910816	.	-	.	gal3st4.1	0
Chr3	143907955	143908230	/dfs7/mbt/share-folder/AminaH3K27ac_ClarkFoxSox_EpigeneticAnalysis/AC/MACS2/h3k27ac-st10.5-animal-chip-aligned-xtrop-v10-rmv-sorted_35scaled_peak_22477	38	.	2.91921	5.85127	3.82971	Chr3	Xenbase	gene	143888014	143910816	.	-	.	gal3st4.1	0
Chr3	143908978	143910739	/dfs7/mbt/share-folder/AminaH3K27ac_ClarkFoxSox_EpigeneticAnalysis/AC/MACS2/h3k27ac-st10.5-animal-chip-aligned-xtrop-v10-rmv-sorted_35scaled_peak_22478	31	.	2.5983	5.00931	3.10193	Chr3	Xenbase	gene	143888014	143910816	.	-	.	gal3st4.1	0
Chr3	153648422	153649362	/dfs7/mbt/share-folder/AminaH3K27ac_ClarkFoxSox_EpigeneticAnalysis/AC/MACS2/h3k27ac-st10.5-animal-chip-aligned-xtrop-v10-rmv-sorted_35scaled_peak_22955	15	.	2.27233	3.24602	1.57035	Chr3	Xenbase	gene	153646886	153658586	.	-	.	atp1b2	0
Chr3	153650808	153651947	/dfs7/mbt/share-folder/AminaH3K27ac_ClarkFoxSox_EpigeneticAnalysis/AC/MACS2/h3k27ac-st10.5-animal-chip-aligned-xtrop-v10-rmv-sorted_35scaled_peak_22956	34	.	2.79541	5.4224	3.47042	Chr3	Xenbase	gene	153646886	153658586	.	-	.	atp1b2	0
Chr3	153656475	153658350	/dfs7/mbt/share-folder/AminaH3K27ac_ClarkFoxSox_EpigeneticAnalysis/AC/MACS2/h3k27ac-st10.5-animal-chip-aligned-xtrop-v10-rmv-sorted_35scaled_peak_22957	27	.	2.56484	4.5857	2.74647	Chr3	Xenbase	gene	153646886	153658586	.	-	.	atp1b2	0
Chr4	6637745	6638988	/dfs7/mbt/share-folder/AminaH3K27ac_ClarkFoxSox_EpigeneticAnalysis/AC/MACS2/h3k27ac-st10.5-animal-chip-aligned-xtrop-v10-rmv-sorted_35scaled_peak_23400	126	.	4.71348	15.3458	12.6166	Chr4	Xenbase	gene	6637536	6659933	.	+	.	LOC100489718	0
Chr4	6642725	6643572	/dfs7/mbt/share-folder/AminaH3K27ac_ClarkFoxSox_EpigeneticAnalysis/AC/MACS2/h3k27ac-st10.5-animal-chip-aligned-xtrop-v10-rmv-sorted_35scaled_peak_23401	19	.	2.39173	3.64481	1.9038	Chr4	Xenbase	gene	6637536	6659933	.	+	.	LOC100489718	0
Chr4	6644108	6644487	/dfs7/mbt/share-folder/AminaH3K27ac_ClarkFoxSox_EpigeneticAnalysis/AC/MACS2/h3k27ac-st10.5-animal-chip-aligned-xtrop-v10-rmv-sorted_35scaled_peak_23402	36	.	2.90751	5.67775	3.66783	Chr4	Xenbase	gene	6637536	6659933	.	+	.	LOC100489718	0
Chr4	6647042	6647708	/dfs7/mbt/share-folder/AminaH3K27ac_ClarkFoxSox_EpigeneticAnalysis/AC/MACS2/h3k27ac-st10.5-animal-chip-aligned-xtrop-v10-rmv-sorted_35scaled_peak_23403	31	.	2.63704	5.12166	3.1863	Chr4	Xenbase	gene	6637536	6659933	.	+	.	LOC100489718	0
Chr4	6654649	6654960	/dfs7/mbt/share-folder/AminaH3K27ac_ClarkFoxSox_EpigeneticAnalysis/AC/MACS2/h3k27ac-st10.5-animal-chip-aligned-xtrop-v10-rmv-sorted_35scaled_peak_23404	26	.	2.60878	4.52198	2.66814	Chr4	Xenbase	gene	6637536	6659933	.	+	.	LOC100489718	0
Chr4	13924264	13929739	/dfs7/mbt/share-folder/AminaH3K27ac_ClarkFoxSox_EpigeneticAnalysis/AC/MACS2/h3k27ac-st10.5-animal-chip-aligned-xtrop-v10-rmv-sorted_35scaled_peak_23908	33	.	2.77652	5.32661	3.37551	Chr4	Xenbase	gene	13924306	13930832	.	-	.	astl2c	0
Chr4	13930212	13935780	/dfs7/mbt/share-folder/AminaH3K27ac_ClarkFoxSox_EpigeneticAnalysis/AC/MACS2/h3k27ac-st10.5-animal-chip-aligned-xtrop-v10-rmv-sorted_35scaled_peak_23909	54	.	3.2355	7.61252	5.43323	Chr4	Xenbase	gene	13924306	13930832	.	-	.	astl2c	0
Chr4	13937947	13942551	/dfs7/mbt/share-folder/AminaH3K27ac_ClarkFoxSox_EpigeneticAnalysis/AC/MACS2/h3k27ac-st10.5-animal-chip-aligned-xtrop-v10-rmv-sorted_35scaled_peak_23911	39	.	2.92217	6.02153	3.99769	Chr4	Xenbase	gene	13939980	13961290	.	+	.	astl2d.1	0
Chr4	13942985	13943519	/dfs7/mbt/share-folder/AminaH3K27ac_ClarkFoxSox_EpigeneticAnalysis/AC/MACS2/h3k27ac-st10.5-animal-chip-aligned-xtrop-v10-rmv-sorted_35scaled_peak_23912	17	.	2.3596	3.52256	1.7961	Chr4	Xenbase	gene	13939980	13961290	.	+	.	astl2d.1	0
Chr4	18646669	18652129	/dfs7/mbt/share-folder/AminaH3K27ac_ClarkFoxSox_EpigeneticAnalysis/AC/MACS2/h3k27ac-st10.5-animal-chip-aligned-xtrop-v10-rmv-sorted_35scaled_peak_24092	55	.	3.26727	7.68184	5.54864	Chr4	Xenbase	gene	18649984	18679886	.	+	.	slc13a4l	0
Chr4	18652856	18653099	/dfs7/mbt/share-folder/AminaH3K27ac_ClarkFoxSox_EpigeneticAnalysis/AC/MACS2/h3k27ac-st10.5-animal-chip-aligned-xtrop-v10-rmv-sorted_35scaled_peak_24093	14	.	2.15183	3.11261	1.48118	Chr4	Xenbase	gene	18649984	18679886	.	+	.	slc13a4l	0
Chr4	18653704	18653963	/dfs7/mbt/share-folder/AminaH3K27ac_ClarkFoxSox_EpigeneticAnalysis/AC/MACS2/h3k27ac-st10.5-animal-chip-aligned-xtrop-v10-rmv-sorted_35scaled_peak_24094	40	.	2.74953	6.0844	4.03915	Chr4	Xenbase	gene	18649984	18679886	.	+	.	slc13a4l	0
Chr4	18654450	18655031	/dfs7/mbt/share-folder/AminaH3K27ac_ClarkFoxSox_EpigeneticAnalysis/AC/MACS2/h3k27ac-st10.5-animal-chip-aligned-xtrop-v10-rmv-sorted_35scaled_peak_24095	13	.	2.14368	2.92814	1.33329	Chr4	Xenbase	gene	18649984	18679886	.	+	.	slc13a4l	0
Chr4	21518952	21525513	/dfs7/mbt/share-folder/AminaH3K27ac_ClarkFoxSox_EpigeneticAnalysis/AC/MACS2/h3k27ac-st10.5-animal-chip-aligned-xtrop-v10-rmv-sorted_35scaled_peak_24187	167	.	5.16194	19.7331	16.7811	Chr4	Xenbase	gene	21522915	21531402	.	+	.	LOC100488209	0
Chr4	21754365	21766858	/dfs7/mbt/share-folder/AminaH3K27ac_ClarkFoxSox_EpigeneticAnalysis/AC/MACS2/h3k27ac-st10.5-animal-chip-aligned-xtrop-v10-rmv-sorted_35scaled_peak_24241	58	.	3.37862	8.07582	5.86891	Chr4	Xenbase	gene	21747639	21781542	.	+	.	syt8	0
Chr4	21767778	21786072	/dfs7/mbt/share-folder/AminaH3K27ac_ClarkFoxSox_EpigeneticAnalysis/AC/MACS2/h3k27ac-st10.5-animal-chip-aligned-xtrop-v10-rmv-sorted_35scaled_peak_24242	58	.	3.39115	8.05583	5.86845	Chr4	Xenbase	gene	21747639	21781542	.	+	.	syt8	0
Chr4	22350806	22358932	/dfs7/mbt/share-folder/AminaH3K27ac_ClarkFoxSox_EpigeneticAnalysis/AC/MACS2/h3k27ac-st10.5-animal-chip-aligned-xtrop-v10-rmv-sorted_35scaled_peak_24292	64	.	3.2594	8.65969	6.437	Chr4	Xenbase	gene	22353599	22394869	.	+	.	LOC101732476	0
Chr4	22371581	22372592	/dfs7/mbt/share-folder/AminaH3K27ac_ClarkFoxSox_EpigeneticAnalysis/AC/MACS2/h3k27ac-st10.5-animal-chip-aligned-xtrop-v10-rmv-sorted_35scaled_peak_24293	29	.	2.456	4.8051	2.91795	Chr4	Xenbase	gene	22353599	22394869	.	+	.	LOC101732476	0
Chr4	22569968	22570208	/dfs7/mbt/share-folder/AminaH3K27ac_ClarkFoxSox_EpigeneticAnalysis/AC/MACS2/h3k27ac-st10.5-animal-chip-aligned-xtrop-v10-rmv-sorted_35scaled_peak_24311	23	.	2.34024	4.17633	2.37794	Chr4	Xenbase	gene	22569582	22590572	.	-	.	LOC100489387	0
Chr4	22571091	22571484	/dfs7/mbt/share-folder/AminaH3K27ac_ClarkFoxSox_EpigeneticAnalysis/AC/MACS2/h3k27ac-st10.5-animal-chip-aligned-xtrop-v10-rmv-sorted_35scaled_peak_24312	16	.	2.23607	3.35498	1.6907	Chr4	Xenbase	gene	22569582	22590572	.	-	.	LOC100489387	0
Chr4	22587036	22587567	/dfs7/mbt/share-folder/AminaH3K27ac_ClarkFoxSox_EpigeneticAnalysis/AC/MACS2/h3k27ac-st10.5-animal-chip-aligned-xtrop-v10-rmv-sorted_35scaled_peak_24313	12	.	2.10833	2.78431	1.23129	Chr4	Xenbase	gene	22569582	22590572	.	-	.	LOC100489387	0
Chr4	22589305	22591032	/dfs7/mbt/share-folder/AminaH3K27ac_ClarkFoxSox_EpigeneticAnalysis/AC/MACS2/h3k27ac-st10.5-animal-chip-aligned-xtrop-v10-rmv-sorted_35scaled_peak_24314	36	.	2.72036	5.65217	3.69936	Chr4	Xenbase	gene	22569582	22590572	.	-	.	LOC100489387	0
Chr4	22625016	22625609	/dfs7/mbt/share-folder/AminaH3K27ac_ClarkFoxSox_EpigeneticAnalysis/AC/MACS2/h3k27ac-st10.5-animal-chip-aligned-xtrop-v10-rmv-sorted_35scaled_peak_24318	14	.	2.10038	3.13066	1.48599	Chr4	Xenbase	gene	22619769	22743949	.	-	.	LOC100490855	0
Chr4	22626958	22627211	/dfs7/mbt/share-folder/AminaH3K27ac_ClarkFoxSox_EpigeneticAnalysis/AC/MACS2/h3k27ac-st10.5-animal-chip-aligned-xtrop-v10-rmv-sorted_35scaled_peak_24319	16	.	2.12411	3.34579	1.67949	Chr4	Xenbase	gene	22619769	22743949	.	-	.	LOC100490855	0
Chr4	22640049	22640806	/dfs7/mbt/share-folder/AminaH3K27ac_ClarkFoxSox_EpigeneticAnalysis/AC/MACS2/h3k27ac-st10.5-animal-chip-aligned-xtrop-v10-rmv-sorted_35scaled_peak_24320	20	.	2.38724	3.76824	2.02972	Chr4	Xenbase	gene	22619769	22743949	.	-	.	LOC100490855	0
Chr4	22643343	22643728	/dfs7/mbt/share-folder/AminaH3K27ac_ClarkFoxSox_EpigeneticAnalysis/AC/MACS2/h3k27ac-st10.5-animal-chip-aligned-xtrop-v10-rmv-sorted_35scaled_peak_24321	32	.	2.59966	5.17908	3.26255	Chr4	Xenbase	gene	22619769	22743949	.	-	.	LOC100490855	0
Chr4	22647267	22649016	/dfs7/mbt/share-folder/AminaH3K27ac_ClarkFoxSox_EpigeneticAnalysis/AC/MACS2/h3k27ac-st10.5-animal-chip-aligned-xtrop-v10-rmv-sorted_35scaled_peak_24322	20	.	2.33451	3.83235	2.09462	Chr4	Xenbase	gene	22619769	22743949	.	-	.	LOC100490855	0
Chr4	22652938	22653367	/dfs7/mbt/share-folder/AminaH3K27ac_ClarkFoxSox_EpigeneticAnalysis/AC/MACS2/h3k27ac-st10.5-animal-chip-aligned-xtrop-v10-rmv-sorted_35scaled_peak_24323	12	.	2.04516	2.78014	1.21255	Chr4	Xenbase	gene	22619769	22743949	.	-	.	LOC100490855	0
Chr4	22664650	22664927	/dfs7/mbt/share-folder/AminaH3K27ac_ClarkFoxSox_EpigeneticAnalysis/AC/MACS2/h3k27ac-st10.5-animal-chip-aligned-xtrop-v10-rmv-sorted_35scaled_peak_24324	13	.	1.87187	2.9881	1.37997	Chr4	Xenbase	gene	22619769	22743949	.	-	.	LOC100490855	0
Chr4	22666189	22666598	/dfs7/mbt/share-folder/AminaH3K27ac_ClarkFoxSox_EpigeneticAnalysis/AC/MACS2/h3k27ac-st10.5-animal-chip-aligned-xtrop-v10-rmv-sorted_35scaled_peak_24325	18	.	1.97007	3.59935	1.88841	Chr4	Xenbase	gene	22619769	22743949	.	-	.	LOC100490855	0
Chr4	22667473	22667963	/dfs7/mbt/share-folder/AminaH3K27ac_ClarkFoxSox_EpigeneticAnalysis/AC/MACS2/h3k27ac-st10.5-animal-chip-aligned-xtrop-v10-rmv-sorted_35scaled_peak_24326	26	.	2.08105	4.52091	2.6762	Chr4	Xenbase	gene	22619769	22743949	.	-	.	LOC100490855	0
Chr4	22696358	22696613	/dfs7/mbt/share-folder/AminaH3K27ac_ClarkFoxSox_EpigeneticAnalysis/AC/MACS2/h3k27ac-st10.5-animal-chip-aligned-xtrop-v10-rmv-sorted_35scaled_peak_24327	26	.	2.57741	4.44416	2.60463	Chr4	Xenbase	gene	22619769	22743949	.	-	.	LOC100490855	0
Chr4	22712569	22713156	/dfs7/mbt/share-folder/AminaH3K27ac_ClarkFoxSox_EpigeneticAnalysis/AC/MACS2/h3k27ac-st10.5-animal-chip-aligned-xtrop-v10-rmv-sorted_35scaled_peak_24328	17	.	2.23886	3.42961	1.7477	Chr4	Xenbase	gene	22619769	22743949	.	-	.	LOC100490855	0
Chr4	22724149	22724686	/dfs7/mbt/share-folder/AminaH3K27ac_ClarkFoxSox_EpigeneticAnalysis/AC/MACS2/h3k27ac-st10.5-animal-chip-aligned-xtrop-v10-rmv-sorted_35scaled_peak_24329	13	.	2.04696	2.9066	1.31472	Chr4	Xenbase	gene	22619769	22743949	.	-	.	LOC100490855	0
Chr4	22726867	22727430	/dfs7/mbt/share-folder/AminaH3K27ac_ClarkFoxSox_EpigeneticAnalysis/AC/MACS2/h3k27ac-st10.5-animal-chip-aligned-xtrop-v10-rmv-sorted_35scaled_peak_24330	73	.	3.32281	9.70749	7.39237	Chr4	Xenbase	gene	22619769	22743949	.	-	.	LOC100490855	0
Chr4	22734324	22734882	/dfs7/mbt/share-folder/AminaH3K27ac_ClarkFoxSox_EpigeneticAnalysis/AC/MACS2/h3k27ac-st10.5-animal-chip-aligned-xtrop-v10-rmv-sorted_35scaled_peak_24331	14	.	2.12876	3.03697	1.4289	Chr4	Xenbase	gene	22619769	22743949	.	-	.	LOC100490855	0
Chr4	59308768	59315311	/dfs7/mbt/share-folder/AminaH3K27ac_ClarkFoxSox_EpigeneticAnalysis/AC/MACS2/h3k27ac-st10.5-animal-chip-aligned-xtrop-v10-rmv-sorted_35scaled_peak_25668	45	.	3.01053	6.62017	4.54927	Chr4	Xenbase	gene	59309243	59321168	.	+	.	LOC100216037	0
Chr4	61455744	61456053	/dfs7/mbt/share-folder/AminaH3K27ac_ClarkFoxSox_EpigeneticAnalysis/AC/MACS2/h3k27ac-st10.5-animal-chip-aligned-xtrop-v10-rmv-sorted_35scaled_peak_25741	19	.	2.34069	3.64129	1.91177	Chr4	Xenbase	gene	61444319	61477152	.	-	.	cdh1	0
Chr4	61457831	61466489	/dfs7/mbt/share-folder/AminaH3K27ac_ClarkFoxSox_EpigeneticAnalysis/AC/MACS2/h3k27ac-st10.5-animal-chip-aligned-xtrop-v10-rmv-sorted_35scaled_peak_25742	36	.	2.78917	5.59263	3.63939	Chr4	Xenbase	gene	61444319	61477152	.	-	.	cdh1	0
Chr4	61467317	61467623	/dfs7/mbt/share-folder/AminaH3K27ac_ClarkFoxSox_EpigeneticAnalysis/AC/MACS2/h3k27ac-st10.5-animal-chip-aligned-xtrop-v10-rmv-sorted_35scaled_peak_25743	15	.	2.24531	3.1799	1.54869	Chr4	Xenbase	gene	61444319	61477152	.	-	.	cdh1	0
Chr4	61468087	61475264	/dfs7/mbt/share-folder/AminaH3K27ac_ClarkFoxSox_EpigeneticAnalysis/AC/MACS2/h3k27ac-st10.5-animal-chip-aligned-xtrop-v10-rmv-sorted_35scaled_peak_25744	67	.	3.48974	9.00626	6.73204	Chr4	Xenbase	gene	61444319	61477152	.	-	.	cdh1	0
Chr4	61475790	61476819	/dfs7/mbt/share-folder/AminaH3K27ac_ClarkFoxSox_EpigeneticAnalysis/AC/MACS2/h3k27ac-st10.5-animal-chip-aligned-xtrop-v10-rmv-sorted_35scaled_peak_25745	25	.	2.35142	4.39632	2.57936	Chr4	Xenbase	gene	61444319	61477152	.	-	.	cdh1	0
Chr4	65754344	65754638	/dfs7/mbt/share-folder/AminaH3K27ac_ClarkFoxSox_EpigeneticAnalysis/AC/MACS2/h3k27ac-st10.5-animal-chip-aligned-xtrop-v10-rmv-sorted_35scaled_peak_25876	17	.	2.32738	3.43104	1.72523	Chr4	Xenbase	gene	65730096	65761288	.	-	.	slc7a5	0
Chr4	65755339	65755932	/dfs7/mbt/share-folder/AminaH3K27ac_ClarkFoxSox_EpigeneticAnalysis/AC/MACS2/h3k27ac-st10.5-animal-chip-aligned-xtrop-v10-rmv-sorted_35scaled_peak_25877	14	.	2.20346	3.05149	1.42593	Chr4	Xenbase	gene	65730096	65761288	.	-	.	slc7a5	0
Chr4	65756488	65757709	/dfs7/mbt/share-folder/AminaH3K27ac_ClarkFoxSox_EpigeneticAnalysis/AC/MACS2/h3k27ac-st10.5-animal-chip-aligned-xtrop-v10-rmv-sorted_35scaled_peak_25878	33	.	2.72893	5.25866	3.31103	Chr4	Xenbase	gene	65730096	65761288	.	-	.	slc7a5	0
Chr4	65758522	65758920	/dfs7/mbt/share-folder/AminaH3K27ac_ClarkFoxSox_EpigeneticAnalysis/AC/MACS2/h3k27ac-st10.5-animal-chip-aligned-xtrop-v10-rmv-sorted_35scaled_peak_25879	28	.	2.57277	4.73694	2.8689	Chr4	Xenbase	gene	65730096	65761288	.	-	.	slc7a5	0
Chr4	65759444	65761098	/dfs7/mbt/share-folder/AminaH3K27ac_ClarkFoxSox_EpigeneticAnalysis/AC/MACS2/h3k27ac-st10.5-animal-chip-aligned-xtrop-v10-rmv-sorted_35scaled_peak_25880	82	.	3.68643	10.6102	8.23302	Chr4	Xenbase	gene	65730096	65761288	.	-	.	slc7a5	0
Chr4	67876915	67890170	/dfs7/mbt/share-folder/AminaH3K27ac_ClarkFoxSox_EpigeneticAnalysis/AC/MACS2/h3k27ac-st10.5-animal-chip-aligned-xtrop-v10-rmv-sorted_35scaled_peak_25955	79	.	3.53956	10.2778	7.93833	Chr4	Xenbase	gene	67882944	67915728	.	-	.	kctd15	0
Chr4	67892357	67893154	/dfs7/mbt/share-folder/AminaH3K27ac_ClarkFoxSox_EpigeneticAnalysis/AC/MACS2/h3k27ac-st10.5-animal-chip-aligned-xtrop-v10-rmv-sorted_35scaled_peak_25956	14	.	2.18717	3.10114	1.48364	Chr4	Xenbase	gene	67882944	67915728	.	-	.	kctd15	0
Chr4	67893761	67894179	/dfs7/mbt/share-folder/AminaH3K27ac_ClarkFoxSox_EpigeneticAnalysis/AC/MACS2/h3k27ac-st10.5-animal-chip-aligned-xtrop-v10-rmv-sorted_35scaled_peak_25957	25	.	2.49521	4.40502	2.58239	Chr4	Xenbase	gene	67882944	67915728	.	-	.	kctd15	0
Chr4	67894651	67895355	/dfs7/mbt/share-folder/AminaH3K27ac_ClarkFoxSox_EpigeneticAnalysis/AC/MACS2/h3k27ac-st10.5-animal-chip-aligned-xtrop-v10-rmv-sorted_35scaled_peak_25958	25	.	2.45384	4.4322	2.59299	Chr4	Xenbase	gene	67882944	67915728	.	-	.	kctd15	0
Chr4	67898544	67900198	/dfs7/mbt/share-folder/AminaH3K27ac_ClarkFoxSox_EpigeneticAnalysis/AC/MACS2/h3k27ac-st10.5-animal-chip-aligned-xtrop-v10-rmv-sorted_35scaled_peak_25959	27	.	2.64443	4.58374	2.7169	Chr4	Xenbase	gene	67882944	67915728	.	-	.	kctd15	0
Chr4	67901315	67902699	/dfs7/mbt/share-folder/AminaH3K27ac_ClarkFoxSox_EpigeneticAnalysis/AC/MACS2/h3k27ac-st10.5-animal-chip-aligned-xtrop-v10-rmv-sorted_35scaled_peak_25960	33	.	2.80632	5.32256	3.38197	Chr4	Xenbase	gene	67882944	67915728	.	-	.	kctd15	0
Chr4	67903820	67904320	/dfs7/mbt/share-folder/AminaH3K27ac_ClarkFoxSox_EpigeneticAnalysis/AC/MACS2/h3k27ac-st10.5-animal-chip-aligned-xtrop-v10-rmv-sorted_35scaled_peak_25961	20	.	2.38682	3.81168	2.0627	Chr4	Xenbase	gene	67882944	67915728	.	-	.	kctd15	0
Chr4	67904905	67905400	/dfs7/mbt/share-folder/AminaH3K27ac_ClarkFoxSox_EpigeneticAnalysis/AC/MACS2/h3k27ac-st10.5-animal-chip-aligned-xtrop-v10-rmv-sorted_35scaled_peak_25962	20	.	2.31999	3.81129	2.0674	Chr4	Xenbase	gene	67882944	67915728	.	-	.	kctd15	0
Chr4	67906152	67907901	/dfs7/mbt/share-folder/AminaH3K27ac_ClarkFoxSox_EpigeneticAnalysis/AC/MACS2/h3k27ac-st10.5-animal-chip-aligned-xtrop-v10-rmv-sorted_35scaled_peak_25963	24	.	2.4581	4.19796	2.41214	Chr4	Xenbase	gene	67882944	67915728	.	-	.	kctd15	0
Chr4	67908579	67926369	/dfs7/mbt/share-folder/AminaH3K27ac_ClarkFoxSox_EpigeneticAnalysis/AC/MACS2/h3k27ac-st10.5-animal-chip-aligned-xtrop-v10-rmv-sorted_35scaled_peak_25964	77	.	3.58653	10.0862	7.72219	Chr4	Xenbase	gene	67882944	67915728	.	-	.	kctd15	0
Chr4	68469773	68470229	/dfs7/mbt/share-folder/AminaH3K27ac_ClarkFoxSox_EpigeneticAnalysis/AC/MACS2/h3k27ac-st10.5-animal-chip-aligned-xtrop-v10-rmv-sorted_35scaled_peak_25982	22	.	2.46854	4.0178	2.23	Chr4	Xenbase	gene	68469424	68471730	.	+	.	LOC116410406	0
Chr4	77602525	77608613	/dfs7/mbt/share-folder/AminaH3K27ac_ClarkFoxSox_EpigeneticAnalysis/AC/MACS2/h3k27ac-st10.5-animal-chip-aligned-xtrop-v10-rmv-sorted_35scaled_peak_26190	45	.	2.96547	6.57433	4.50052	Chr4	Xenbase	gene	77608041	77621637	.	+	.	ctbs	0
Chr4	77609206	77611377	/dfs7/mbt/share-folder/AminaH3K27ac_ClarkFoxSox_EpigeneticAnalysis/AC/MACS2/h3k27ac-st10.5-animal-chip-aligned-xtrop-v10-rmv-sorted_35scaled_peak_26191	38	.	2.9396	5.86004	3.83607	Chr4	Xenbase	gene	77608041	77621637	.	+	.	ctbs	0
Chr4	77612033	77613086	/dfs7/mbt/share-folder/AminaH3K27ac_ClarkFoxSox_EpigeneticAnalysis/AC/MACS2/h3k27ac-st10.5-animal-chip-aligned-xtrop-v10-rmv-sorted_35scaled_peak_26192	19	.	2.35183	3.62469	1.90021	Chr4	Xenbase	gene	77608041	77621637	.	+	.	ctbs	0
Chr4	77613805	77615697	/dfs7/mbt/share-folder/AminaH3K27ac_ClarkFoxSox_EpigeneticAnalysis/AC/MACS2/h3k27ac-st10.5-animal-chip-aligned-xtrop-v10-rmv-sorted_35scaled_peak_26193	23	.	2.48689	4.16008	2.3675	Chr4	Xenbase	gene	77608041	77621637	.	+	.	ctbs	0
Chr4	77617609	77618036	/dfs7/mbt/share-folder/AminaH3K27ac_ClarkFoxSox_EpigeneticAnalysis/AC/MACS2/h3k27ac-st10.5-animal-chip-aligned-xtrop-v10-rmv-sorted_35scaled_peak_26194	22	.	2.50239	4.02198	2.22225	Chr4	Xenbase	gene	77608041	77621637	.	+	.	ctbs	0
Chr4	77618928	77620377	/dfs7/mbt/share-folder/AminaH3K27ac_ClarkFoxSox_EpigeneticAnalysis/AC/MACS2/h3k27ac-st10.5-animal-chip-aligned-xtrop-v10-rmv-sorted_35scaled_peak_26195	17	.	2.34702	3.51376	1.79836	Chr4	Xenbase	gene	77608041	77621637	.	+	.	ctbs	0
Chr4	77620930	77621453	/dfs7/mbt/share-folder/AminaH3K27ac_ClarkFoxSox_EpigeneticAnalysis/AC/MACS2/h3k27ac-st10.5-animal-chip-aligned-xtrop-v10-rmv-sorted_35scaled_peak_26196	21	.	2.47066	3.94857	2.17105	Chr4	Xenbase	gene	77608041	77621637	.	+	.	ctbs	0
Chr4	83235617	83240765	/dfs7/mbt/share-folder/AminaH3K27ac_ClarkFoxSox_EpigeneticAnalysis/AC/MACS2/h3k27ac-st10.5-animal-chip-aligned-xtrop-v10-rmv-sorted_35scaled_peak_26281	40	.	2.86723	6.07358	4.04775	Chr4	Xenbase	gene	83238488	83254496	.	+	.	rpe65	0
Chr4	103835926	103837616	/dfs7/mbt/share-folder/AminaH3K27ac_ClarkFoxSox_EpigeneticAnalysis/AC/MACS2/h3k27ac-st10.5-animal-chip-aligned-xtrop-v10-rmv-sorted_35scaled_peak_26998	52	.	2.92905	7.38314	5.24568	Chr4	Xenbase	gene	103836580	103901682	.	+	.	LOC100489839	0
Chr4	103842248	103843881	/dfs7/mbt/share-folder/AminaH3K27ac_ClarkFoxSox_EpigeneticAnalysis/AC/MACS2/h3k27ac-st10.5-animal-chip-aligned-xtrop-v10-rmv-sorted_35scaled_peak_26999	18	.	2.39558	3.64465	1.89971	Chr4	Xenbase	gene	103836580	103901682	.	+	.	LOC100489839	0
Chr4	103844818	103845142	/dfs7/mbt/share-folder/AminaH3K27ac_ClarkFoxSox_EpigeneticAnalysis/AC/MACS2/h3k27ac-st10.5-animal-chip-aligned-xtrop-v10-rmv-sorted_35scaled_peak_27000	21	.	2.46595	3.8825	2.10064	Chr4	Xenbase	gene	103836580	103901682	.	+	.	LOC100489839	0
Chr4	103845913	103846427	/dfs7/mbt/share-folder/AminaH3K27ac_ClarkFoxSox_EpigeneticAnalysis/AC/MACS2/h3k27ac-st10.5-animal-chip-aligned-xtrop-v10-rmv-sorted_35scaled_peak_27001	16	.	2.31341	3.37151	1.67046	Chr4	Xenbase	gene	103836580	103901682	.	+	.	LOC100489839	0
Chr4	103852763	103853251	/dfs7/mbt/share-folder/AminaH3K27ac_ClarkFoxSox_EpigeneticAnalysis/AC/MACS2/h3k27ac-st10.5-animal-chip-aligned-xtrop-v10-rmv-sorted_35scaled_peak_27002	16	.	2.29178	3.30623	1.61826	Chr4	Xenbase	gene	103836580	103901682	.	+	.	LOC100489839	0
Chr4	103853783	103859699	/dfs7/mbt/share-folder/AminaH3K27ac_ClarkFoxSox_EpigeneticAnalysis/AC/MACS2/h3k27ac-st10.5-animal-chip-aligned-xtrop-v10-rmv-sorted_35scaled_peak_27003	43	.	3.06396	6.41852	4.34451	Chr4	Xenbase	gene	103836580	103901682	.	+	.	LOC100489839	0
Chr4	103861368	103866335	/dfs7/mbt/share-folder/AminaH3K27ac_ClarkFoxSox_EpigeneticAnalysis/AC/MACS2/h3k27ac-st10.5-animal-chip-aligned-xtrop-v10-rmv-sorted_35scaled_peak_27004	28	.	2.64253	4.70159	2.83014	Chr4	Xenbase	gene	103836580	103901682	.	+	.	LOC100489839	0
Chr4	103867951	103871749	/dfs7/mbt/share-folder/AminaH3K27ac_ClarkFoxSox_EpigeneticAnalysis/AC/MACS2/h3k27ac-st10.5-animal-chip-aligned-xtrop-v10-rmv-sorted_35scaled_peak_27005	66	.	3.61405	8.95116	6.63664	Chr4	Xenbase	gene	103836580	103901682	.	+	.	LOC100489839	0
Chr4	103872280	103872629	/dfs7/mbt/share-folder/AminaH3K27ac_ClarkFoxSox_EpigeneticAnalysis/AC/MACS2/h3k27ac-st10.5-animal-chip-aligned-xtrop-v10-rmv-sorted_35scaled_peak_27006	17	.	2.35056	3.51286	1.79888	Chr4	Xenbase	gene	103836580	103901682	.	+	.	LOC100489839	0
Chr4	105618863	105619957	/dfs7/mbt/share-folder/AminaH3K27ac_ClarkFoxSox_EpigeneticAnalysis/AC/MACS2/h3k27ac-st10.5-animal-chip-aligned-xtrop-v10-rmv-sorted_35scaled_peak_27047	23	.	2.50107	4.1871	2.37774	Chr4	Xenbase	gene	105601954	105622506	.	-	.	lrrc8c	0
Chr4	105620728	105623055	/dfs7/mbt/share-folder/AminaH3K27ac_ClarkFoxSox_EpigeneticAnalysis/AC/MACS2/h3k27ac-st10.5-animal-chip-aligned-xtrop-v10-rmv-sorted_35scaled_peak_27048	33	.	2.76659	5.3515	3.38995	Chr4	Xenbase	gene	105601954	105622506	.	-	.	lrrc8c	0
Chr4	110796413	110796908	/dfs7/mbt/share-folder/AminaH3K27ac_ClarkFoxSox_EpigeneticAnalysis/AC/MACS2/h3k27ac-st10.5-animal-chip-aligned-xtrop-v10-rmv-sorted_35scaled_peak_27169	12	.	2.07469	2.83338	1.25807	Chr4	Xenbase	gene	110796016	110816843	.	-	.	slc25a24	0
Chr4	110797533	110798053	/dfs7/mbt/share-folder/AminaH3K27ac_ClarkFoxSox_EpigeneticAnalysis/AC/MACS2/h3k27ac-st10.5-animal-chip-aligned-xtrop-v10-rmv-sorted_35scaled_peak_27170	16	.	2.29124	3.35149	1.66801	Chr4	Xenbase	gene	110796016	110816843	.	-	.	slc25a24	0
Chr4	110800346	110800575	/dfs7/mbt/share-folder/AminaH3K27ac_ClarkFoxSox_EpigeneticAnalysis/AC/MACS2/h3k27ac-st10.5-animal-chip-aligned-xtrop-v10-rmv-sorted_35scaled_peak_27171	18	.	2.32646	3.57474	1.86261	Chr4	Xenbase	gene	110796016	110816843	.	-	.	slc25a24	0
Chr4	110801564	110801764	/dfs7/mbt/share-folder/AminaH3K27ac_ClarkFoxSox_EpigeneticAnalysis/AC/MACS2/h3k27ac-st10.5-animal-chip-aligned-xtrop-v10-rmv-sorted_35scaled_peak_27172	18	.	2.38468	3.61468	1.87988	Chr4	Xenbase	gene	110796016	110816843	.	-	.	slc25a24	0
Chr4	110804441	110804945	/dfs7/mbt/share-folder/AminaH3K27ac_ClarkFoxSox_EpigeneticAnalysis/AC/MACS2/h3k27ac-st10.5-animal-chip-aligned-xtrop-v10-rmv-sorted_35scaled_peak_27173	17	.	2.29278	3.4432	1.7508	Chr4	Xenbase	gene	110796016	110816843	.	-	.	slc25a24	0
Chr4	110810180	110811302	/dfs7/mbt/share-folder/AminaH3K27ac_ClarkFoxSox_EpigeneticAnalysis/AC/MACS2/h3k27ac-st10.5-animal-chip-aligned-xtrop-v10-rmv-sorted_35scaled_peak_27174	20	.	2.43735	3.7861	2.01891	Chr4	Xenbase	gene	110796016	110816843	.	-	.	slc25a24	0
Chr4	110811777	110813031	/dfs7/mbt/share-folder/AminaH3K27ac_ClarkFoxSox_EpigeneticAnalysis/AC/MACS2/h3k27ac-st10.5-animal-chip-aligned-xtrop-v10-rmv-sorted_35scaled_peak_27175	47	.	3.209	6.91249	4.7887	Chr4	Xenbase	gene	110796016	110816843	.	-	.	slc25a24	0
Chr4	110813614	110815486	/dfs7/mbt/share-folder/AminaH3K27ac_ClarkFoxSox_EpigeneticAnalysis/AC/MACS2/h3k27ac-st10.5-animal-chip-aligned-xtrop-v10-rmv-sorted_35scaled_peak_27176	30	.	2.67663	4.90548	3.00783	Chr4	Xenbase	gene	110796016	110816843	.	-	.	slc25a24	0
Chr4	110816077	110816717	/dfs7/mbt/share-folder/AminaH3K27ac_ClarkFoxSox_EpigeneticAnalysis/AC/MACS2/h3k27ac-st10.5-animal-chip-aligned-xtrop-v10-rmv-sorted_35scaled_peak_27177	29	.	2.70646	4.88675	2.97858	Chr4	Xenbase	gene	110796016	110816843	.	-	.	slc25a24	0
Chr4	115578323	115581100	/dfs7/mbt/share-folder/AminaH3K27ac_ClarkFoxSox_EpigeneticAnalysis/AC/MACS2/h3k27ac-st10.5-animal-chip-aligned-xtrop-v10-rmv-sorted_35scaled_peak_27402	36	.	2.7635	5.59101	3.62472	Chr4	Xenbase	gene	115579981	115587592	.	+	.	hmox1	0
Chr4	115581733	115582272	/dfs7/mbt/share-folder/AminaH3K27ac_ClarkFoxSox_EpigeneticAnalysis/AC/MACS2/h3k27ac-st10.5-animal-chip-aligned-xtrop-v10-rmv-sorted_35scaled_peak_27403	17	.	2.32628	3.48185	1.77168	Chr4	Xenbase	gene	115579981	115587592	.	+	.	hmox1	0
Chr4	119582121	119583655	/dfs7/mbt/share-folder/AminaH3K27ac_ClarkFoxSox_EpigeneticAnalysis/AC/MACS2/h3k27ac-st10.5-animal-chip-aligned-xtrop-v10-rmv-sorted_35scaled_peak_27515	37	.	2.61463	5.71046	3.7472	Chr4	Xenbase	gene	119581881	119589579	.	+	.	ptgs2	0
Chr4	122643216	122652973	/dfs7/mbt/share-folder/AminaH3K27ac_ClarkFoxSox_EpigeneticAnalysis/AC/MACS2/h3k27ac-st10.5-animal-chip-aligned-xtrop-v10-rmv-sorted_35scaled_peak_27734	85	.	3.76426	10.9716	8.53525	Chr4	Xenbase	gene	122648566	122658986	.	+	.	adap1l	0
Chr4	122653458	122654899	/dfs7/mbt/share-folder/AminaH3K27ac_ClarkFoxSox_EpigeneticAnalysis/AC/MACS2/h3k27ac-st10.5-animal-chip-aligned-xtrop-v10-rmv-sorted_35scaled_peak_27735	21	.	2.4691	3.93292	2.16203	Chr4	Xenbase	gene	122648566	122658986	.	+	.	adap1l	0
Chr4	122657371	122660893	/dfs7/mbt/share-folder/AminaH3K27ac_ClarkFoxSox_EpigeneticAnalysis/AC/MACS2/h3k27ac-st10.5-animal-chip-aligned-xtrop-v10-rmv-sorted_35scaled_peak_27736	20	.	2.41617	3.76438	2.01047	Chr4	Xenbase	gene	122648566	122658986	.	+	.	adap1l	0
Chr4	122657371	122660893	/dfs7/mbt/share-folder/AminaH3K27ac_ClarkFoxSox_EpigeneticAnalysis/AC/MACS2/h3k27ac-st10.5-animal-chip-aligned-xtrop-v10-rmv-sorted_35scaled_peak_27736	20	.	2.41617	3.76438	2.01047	Chr4	Xenbase	gene	122659307	122660649	.	+	.	uts2rl2	0
Chr4	126362007	126368754	/dfs7/mbt/share-folder/AminaH3K27ac_ClarkFoxSox_EpigeneticAnalysis/AC/MACS2/h3k27ac-st10.5-animal-chip-aligned-xtrop-v10-rmv-sorted_35scaled_peak_27953	59	.	3.16039	8.1961	5.99373	Chr4	Xenbase	gene	126365432	126413658	.	+	.	LOC100496572	0
Chr4	126369408	126369777	/dfs7/mbt/share-folder/AminaH3K27ac_ClarkFoxSox_EpigeneticAnalysis/AC/MACS2/h3k27ac-st10.5-animal-chip-aligned-xtrop-v10-rmv-sorted_35scaled_peak_27954	11	.	2.02849	2.74255	1.17726	Chr4	Xenbase	gene	126365432	126413658	.	+	.	LOC100496572	0
Chr4	126370769	126371181	/dfs7/mbt/share-folder/AminaH3K27ac_ClarkFoxSox_EpigeneticAnalysis/AC/MACS2/h3k27ac-st10.5-animal-chip-aligned-xtrop-v10-rmv-sorted_35scaled_peak_27955	24	.	2.43508	4.27794	2.4562	Chr4	Xenbase	gene	126365432	126413658	.	+	.	LOC100496572	0
Chr4	126372788	126382627	/dfs7/mbt/share-folder/AminaH3K27ac_ClarkFoxSox_EpigeneticAnalysis/AC/MACS2/h3k27ac-st10.5-animal-chip-aligned-xtrop-v10-rmv-sorted_35scaled_peak_27956	97	.	4.0108	12.261	9.76134	Chr4	Xenbase	gene	126365432	126413658	.	+	.	LOC100496572	0
Chr4	126383084	126387632	/dfs7/mbt/share-folder/AminaH3K27ac_ClarkFoxSox_EpigeneticAnalysis/AC/MACS2/h3k27ac-st10.5-animal-chip-aligned-xtrop-v10-rmv-sorted_35scaled_peak_27957	27	.	2.51049	4.62342	2.77847	Chr4	Xenbase	gene	126365432	126413658	.	+	.	LOC100496572	0
Chr4	126388930	126389335	/dfs7/mbt/share-folder/AminaH3K27ac_ClarkFoxSox_EpigeneticAnalysis/AC/MACS2/h3k27ac-st10.5-animal-chip-aligned-xtrop-v10-rmv-sorted_35scaled_peak_27958	13	.	2.06656	2.91296	1.32871	Chr4	Xenbase	gene	126365432	126413658	.	+	.	LOC100496572	0
Chr4	126389990	126390217	/dfs7/mbt/share-folder/AminaH3K27ac_ClarkFoxSox_EpigeneticAnalysis/AC/MACS2/h3k27ac-st10.5-animal-chip-aligned-xtrop-v10-rmv-sorted_35scaled_peak_27959	37	.	2.9296	5.71976	3.72992	Chr4	Xenbase	gene	126365432	126413658	.	+	.	LOC100496572	0
Chr4	126396375	126396593	/dfs7/mbt/share-folder/AminaH3K27ac_ClarkFoxSox_EpigeneticAnalysis/AC/MACS2/h3k27ac-st10.5-animal-chip-aligned-xtrop-v10-rmv-sorted_35scaled_peak_27960	14	.	2.13231	3.0568	1.43612	Chr4	Xenbase	gene	126365432	126413658	.	+	.	LOC100496572	0
Chr4	126397340	126397928	/dfs7/mbt/share-folder/AminaH3K27ac_ClarkFoxSox_EpigeneticAnalysis/AC/MACS2/h3k27ac-st10.5-animal-chip-aligned-xtrop-v10-rmv-sorted_35scaled_peak_27961	28	.	2.61998	4.71499	2.8482	Chr4	Xenbase	gene	126365432	126413658	.	+	.	LOC100496572	0
Chr4	126717004	126718980	/dfs7/mbt/share-folder/AminaH3K27ac_ClarkFoxSox_EpigeneticAnalysis/AC/MACS2/h3k27ac-st10.5-animal-chip-aligned-xtrop-v10-rmv-sorted_35scaled_peak_28008	43	.	2.92697	6.38042	4.30614	Chr4	Xenbase	gene	126716462	126780902	.	+	.	sema3f	0
Chr4	126720106	126721429	/dfs7/mbt/share-folder/AminaH3K27ac_ClarkFoxSox_EpigeneticAnalysis/AC/MACS2/h3k27ac-st10.5-animal-chip-aligned-xtrop-v10-rmv-sorted_35scaled_peak_28009	39	.	2.81272	5.98167	3.96305	Chr4	Xenbase	gene	126716462	126780902	.	+	.	sema3f	0
Chr4	126723239	126723538	/dfs7/mbt/share-folder/AminaH3K27ac_ClarkFoxSox_EpigeneticAnalysis/AC/MACS2/h3k27ac-st10.5-animal-chip-aligned-xtrop-v10-rmv-sorted_35scaled_peak_28010	15	.	2.18298	3.23323	1.57874	Chr4	Xenbase	gene	126716462	126780902	.	+	.	sema3f	0
Chr4	126727543	126727960	/dfs7/mbt/share-folder/AminaH3K27ac_ClarkFoxSox_EpigeneticAnalysis/AC/MACS2/h3k27ac-st10.5-animal-chip-aligned-xtrop-v10-rmv-sorted_35scaled_peak_28011	29	.	2.70642	4.87455	2.9792	Chr4	Xenbase	gene	126716462	126780902	.	+	.	sema3f	0
Chr4	126728880	126729714	/dfs7/mbt/share-folder/AminaH3K27ac_ClarkFoxSox_EpigeneticAnalysis/AC/MACS2/h3k27ac-st10.5-animal-chip-aligned-xtrop-v10-rmv-sorted_35scaled_peak_28012	27	.	2.56727	4.59241	2.72841	Chr4	Xenbase	gene	126716462	126780902	.	+	.	sema3f	0
Chr4	126749347	126750003	/dfs7/mbt/share-folder/AminaH3K27ac_ClarkFoxSox_EpigeneticAnalysis/AC/MACS2/h3k27ac-st10.5-animal-chip-aligned-xtrop-v10-rmv-sorted_35scaled_peak_28013	24	.	2.42455	4.27245	2.45956	Chr4	Xenbase	gene	126716462	126780902	.	+	.	sema3f	0
Chr4	133230164	133239256	/dfs7/mbt/share-folder/AminaH3K27ac_ClarkFoxSox_EpigeneticAnalysis/AC/MACS2/h3k27ac-st10.5-animal-chip-aligned-xtrop-v10-rmv-sorted_35scaled_peak_28225	63	.	3.53232	8.63815	6.37995	Chr4	Xenbase	gene	133234298	133259052	.	+	.	aldh1l1	0
Chr4	133239902	133240945	/dfs7/mbt/share-folder/AminaH3K27ac_ClarkFoxSox_EpigeneticAnalysis/AC/MACS2/h3k27ac-st10.5-animal-chip-aligned-xtrop-v10-rmv-sorted_35scaled_peak_28226	20	.	2.44327	3.85608	2.09049	Chr4	Xenbase	gene	133234298	133259052	.	+	.	aldh1l1	0
Chr4	135647293	135648940	/dfs7/mbt/share-folder/AminaH3K27ac_ClarkFoxSox_EpigeneticAnalysis/AC/MACS2/h3k27ac-st10.5-animal-chip-aligned-xtrop-v10-rmv-sorted_35scaled_peak_28351	187	.	5.40408	21.7969	18.7059	Chr4	Xenbase	gene	135647449	135649074	.	+	.	h1-1	0
Chr4	136927786	136929230	/dfs7/mbt/share-folder/AminaH3K27ac_ClarkFoxSox_EpigeneticAnalysis/AC/MACS2/h3k27ac-st10.5-animal-chip-aligned-xtrop-v10-rmv-sorted_35scaled_peak_28422	78	.	3.39951	10.184	7.85542	Chr4	Xenbase	gene	136923081	136934218	.	-	.	pim1	0
Chr4	136929737	136933385	/dfs7/mbt/share-folder/AminaH3K27ac_ClarkFoxSox_EpigeneticAnalysis/AC/MACS2/h3k27ac-st10.5-animal-chip-aligned-xtrop-v10-rmv-sorted_35scaled_peak_28423	100	.	3.95945	12.5643	10.0431	Chr4	Xenbase	gene	136923081	136934218	.	-	.	pim1	0
Chr4	136933801	136935310	/dfs7/mbt/share-folder/AminaH3K27ac_ClarkFoxSox_EpigeneticAnalysis/AC/MACS2/h3k27ac-st10.5-animal-chip-aligned-xtrop-v10-rmv-sorted_35scaled_peak_28424	27	.	2.4243	4.56932	2.72483	Chr4	Xenbase	gene	136923081	136934218	.	-	.	pim1	0
Chr5	19798960	19803522	/dfs7/mbt/share-folder/AminaH3K27ac_ClarkFoxSox_EpigeneticAnalysis/AC/MACS2/h3k27ac-st10.5-animal-chip-aligned-xtrop-v10-rmv-sorted_35scaled_peak_30094	50	.	2.95094	7.16408	5.07411	Chr5	Xenbase	gene	19802002	19885748	.	+	.	epas1	0
Chr5	19804141	19805120	/dfs7/mbt/share-folder/AminaH3K27ac_ClarkFoxSox_EpigeneticAnalysis/AC/MACS2/h3k27ac-st10.5-animal-chip-aligned-xtrop-v10-rmv-sorted_35scaled_peak_30095	21	.	2.34997	3.91277	2.14963	Chr5	Xenbase	gene	19802002	19885748	.	+	.	epas1	0
Chr5	19806715	19807159	/dfs7/mbt/share-folder/AminaH3K27ac_ClarkFoxSox_EpigeneticAnalysis/AC/MACS2/h3k27ac-st10.5-animal-chip-aligned-xtrop-v10-rmv-sorted_35scaled_peak_30096	44	.	3.08682	6.52221	4.45208	Chr5	Xenbase	gene	19802002	19885748	.	+	.	epas1	0
Chr5	23767159	23767642	/dfs7/mbt/share-folder/AminaH3K27ac_ClarkFoxSox_EpigeneticAnalysis/AC/MACS2/h3k27ac-st10.5-animal-chip-aligned-xtrop-v10-rmv-sorted_35scaled_peak_30248	15	.	2.25202	3.18005	1.51736	Chr5	Xenbase	gene	23766497	23777624	.	+	.	atp12a-like	0
Chr5	23768091	23770784	/dfs7/mbt/share-folder/AminaH3K27ac_ClarkFoxSox_EpigeneticAnalysis/AC/MACS2/h3k27ac-st10.5-animal-chip-aligned-xtrop-v10-rmv-sorted_35scaled_peak_30249	26	.	2.6138	4.54409	2.69372	Chr5	Xenbase	gene	23766497	23777624	.	+	.	atp12a-like	0
Chr5	27510145	27510889	/dfs7/mbt/share-folder/AminaH3K27ac_ClarkFoxSox_EpigeneticAnalysis/AC/MACS2/h3k27ac-st10.5-animal-chip-aligned-xtrop-v10-rmv-sorted_35scaled_peak_30400	23	.	2.29897	4.15282	2.34908	Chr5	Xenbase	gene	27509736	27526333	.	-	.	LOC108645367	0
Chr5	27512472	27513504	/dfs7/mbt/share-folder/AminaH3K27ac_ClarkFoxSox_EpigeneticAnalysis/AC/MACS2/h3k27ac-st10.5-animal-chip-aligned-xtrop-v10-rmv-sorted_35scaled_peak_30401	16	.	2.10398	3.31013	1.65071	Chr5	Xenbase	gene	27509736	27526333	.	-	.	LOC108645367	0
Chr5	27514113	27515239	/dfs7/mbt/share-folder/AminaH3K27ac_ClarkFoxSox_EpigeneticAnalysis/AC/MACS2/h3k27ac-st10.5-animal-chip-aligned-xtrop-v10-rmv-sorted_35scaled_peak_30402	19	.	2.13041	3.68447	1.96306	Chr5	Xenbase	gene	27509736	27526333	.	-	.	LOC108645367	0
Chr5	27525894	27526308	/dfs7/mbt/share-folder/AminaH3K27ac_ClarkFoxSox_EpigeneticAnalysis/AC/MACS2/h3k27ac-st10.5-animal-chip-aligned-xtrop-v10-rmv-sorted_35scaled_peak_30403	19	.	2.32843	3.63615	1.93048	Chr5	Xenbase	gene	27509736	27526333	.	-	.	LOC108645367	0
Chr5	27693796	27708259	/dfs7/mbt/share-folder/AminaH3K27ac_ClarkFoxSox_EpigeneticAnalysis/AC/MACS2/h3k27ac-st10.5-animal-chip-aligned-xtrop-v10-rmv-sorted_35scaled_peak_30445	221	.	4.61846	25.3656	22.1851	Chr5	Xenbase	gene	27700160	27783210	.	+	.	sptlc3	0
Chr5	27732517	27732959	/dfs7/mbt/share-folder/AminaH3K27ac_ClarkFoxSox_EpigeneticAnalysis/AC/MACS2/h3k27ac-st10.5-animal-chip-aligned-xtrop-v10-rmv-sorted_35scaled_peak_30446	18	.	2.37171	3.56553	1.83304	Chr5	Xenbase	gene	27700160	27783210	.	+	.	sptlc3	0
Chr5	27768882	27769352	/dfs7/mbt/share-folder/AminaH3K27ac_ClarkFoxSox_EpigeneticAnalysis/AC/MACS2/h3k27ac-st10.5-animal-chip-aligned-xtrop-v10-rmv-sorted_35scaled_peak_30447	16	.	2.30012	3.34726	1.65917	Chr5	Xenbase	gene	27700160	27783210	.	+	.	sptlc3	0
Chr5	36774958	36775158	/dfs7/mbt/share-folder/AminaH3K27ac_ClarkFoxSox_EpigeneticAnalysis/AC/MACS2/h3k27ac-st10.5-animal-chip-aligned-xtrop-v10-rmv-sorted_35scaled_peak_30784	26	.	2.62489	4.50856	2.6565	Chr5	Xenbase	gene	36772986	36776212	.	-	.	insm1	0
Chr5	56255332	56256814	/dfs7/mbt/share-folder/AminaH3K27ac_ClarkFoxSox_EpigeneticAnalysis/AC/MACS2/h3k27ac-st10.5-animal-chip-aligned-xtrop-v10-rmv-sorted_35scaled_peak_31364	26	.	2.55829	4.538	2.6947	Chr5	Xenbase	gene	56254139	56257130	.	-	.	LOC108647668	0
Chr5	64230176	64230666	/dfs7/mbt/share-folder/AminaH3K27ac_ClarkFoxSox_EpigeneticAnalysis/AC/MACS2/h3k27ac-st10.5-animal-chip-aligned-xtrop-v10-rmv-sorted_35scaled_peak_31677	30	.	2.72496	4.95174	3.04808	Chr5	Xenbase	gene	64206715	64262900	.	-	.	ezr	0
Chr5	64231207	64235162	/dfs7/mbt/share-folder/AminaH3K27ac_ClarkFoxSox_EpigeneticAnalysis/AC/MACS2/h3k27ac-st10.5-animal-chip-aligned-xtrop-v10-rmv-sorted_35scaled_peak_31678	64	.	3.59894	8.7426	6.4664	Chr5	Xenbase	gene	64206715	64262900	.	-	.	ezr	0
Chr5	64235610	64236954	/dfs7/mbt/share-folder/AminaH3K27ac_ClarkFoxSox_EpigeneticAnalysis/AC/MACS2/h3k27ac-st10.5-animal-chip-aligned-xtrop-v10-rmv-sorted_35scaled_peak_31679	23	.	2.52734	4.16324	2.35306	Chr5	Xenbase	gene	64206715	64262900	.	-	.	ezr	0
Chr5	64237424	64239601	/dfs7/mbt/share-folder/AminaH3K27ac_ClarkFoxSox_EpigeneticAnalysis/AC/MACS2/h3k27ac-st10.5-animal-chip-aligned-xtrop-v10-rmv-sorted_35scaled_peak_31680	28	.	2.63642	4.71135	2.84339	Chr5	Xenbase	gene	64206715	64262900	.	-	.	ezr	0
Chr5	64240785	64241111	/dfs7/mbt/share-folder/AminaH3K27ac_ClarkFoxSox_EpigeneticAnalysis/AC/MACS2/h3k27ac-st10.5-animal-chip-aligned-xtrop-v10-rmv-sorted_35scaled_peak_31681	29	.	2.66236	4.87458	2.98371	Chr5	Xenbase	gene	64206715	64262900	.	-	.	ezr	0
Chr5	64242286	64242986	/dfs7/mbt/share-folder/AminaH3K27ac_ClarkFoxSox_EpigeneticAnalysis/AC/MACS2/h3k27ac-st10.5-animal-chip-aligned-xtrop-v10-rmv-sorted_35scaled_peak_31682	21	.	2.46301	3.93052	2.1588	Chr5	Xenbase	gene	64206715	64262900	.	-	.	ezr	0
Chr5	64246445	64246827	/dfs7/mbt/share-folder/AminaH3K27ac_ClarkFoxSox_EpigeneticAnalysis/AC/MACS2/h3k27ac-st10.5-animal-chip-aligned-xtrop-v10-rmv-sorted_35scaled_peak_31683	37	.	2.90275	5.77896	3.78096	Chr5	Xenbase	gene	64206715	64262900	.	-	.	ezr	0
Chr5	64247390	64247982	/dfs7/mbt/share-folder/AminaH3K27ac_ClarkFoxSox_EpigeneticAnalysis/AC/MACS2/h3k27ac-st10.5-animal-chip-aligned-xtrop-v10-rmv-sorted_35scaled_peak_31684	23	.	2.52052	4.19953	2.38116	Chr5	Xenbase	gene	64206715	64262900	.	-	.	ezr	0
Chr5	64250087	64251048	/dfs7/mbt/share-folder/AminaH3K27ac_ClarkFoxSox_EpigeneticAnalysis/AC/MACS2/h3k27ac-st10.5-animal-chip-aligned-xtrop-v10-rmv-sorted_35scaled_peak_31685	27	.	2.66382	4.62476	2.7468	Chr5	Xenbase	gene	64206715	64262900	.	-	.	ezr	0
Chr5	64254883	64257294	/dfs7/mbt/share-folder/AminaH3K27ac_ClarkFoxSox_EpigeneticAnalysis/AC/MACS2/h3k27ac-st10.5-animal-chip-aligned-xtrop-v10-rmv-sorted_35scaled_peak_31686	18	.	2.34259	3.5342	1.82401	Chr5	Xenbase	gene	64206715	64262900	.	-	.	ezr	0
Chr5	64258653	64258895	/dfs7/mbt/share-folder/AminaH3K27ac_ClarkFoxSox_EpigeneticAnalysis/AC/MACS2/h3k27ac-st10.5-animal-chip-aligned-xtrop-v10-rmv-sorted_35scaled_peak_31687	29	.	2.7217	4.88451	2.99284	Chr5	Xenbase	gene	64206715	64262900	.	-	.	ezr	0
Chr5	64259883	64262815	/dfs7/mbt/share-folder/AminaH3K27ac_ClarkFoxSox_EpigeneticAnalysis/AC/MACS2/h3k27ac-st10.5-animal-chip-aligned-xtrop-v10-rmv-sorted_35scaled_peak_31688	45	.	3.03498	6.65549	4.55568	Chr5	Xenbase	gene	64206715	64262900	.	-	.	ezr	0
Chr5	102411556	102411828	/dfs7/mbt/share-folder/AminaH3K27ac_ClarkFoxSox_EpigeneticAnalysis/AC/MACS2/h3k27ac-st10.5-animal-chip-aligned-xtrop-v10-rmv-sorted_35scaled_peak_32645	19	.	2.41097	3.69357	1.93946	Chr5	Xenbase	gene	102398824	102491110	.	-	.	muc4	0
Chr5	102430878	102432721	/dfs7/mbt/share-folder/AminaH3K27ac_ClarkFoxSox_EpigeneticAnalysis/AC/MACS2/h3k27ac-st10.5-animal-chip-aligned-xtrop-v10-rmv-sorted_35scaled_peak_32646	15	.	2.14193	3.20699	1.56444	Chr5	Xenbase	gene	102398824	102491110	.	-	.	muc4	0
Chr5	102433268	102433605	/dfs7/mbt/share-folder/AminaH3K27ac_ClarkFoxSox_EpigeneticAnalysis/AC/MACS2/h3k27ac-st10.5-animal-chip-aligned-xtrop-v10-rmv-sorted_35scaled_peak_32647	17	.	2.22202	3.46915	1.77932	Chr5	Xenbase	gene	102398824	102491110	.	-	.	muc4	0
Chr5	102434133	102434486	/dfs7/mbt/share-folder/AminaH3K27ac_ClarkFoxSox_EpigeneticAnalysis/AC/MACS2/h3k27ac-st10.5-animal-chip-aligned-xtrop-v10-rmv-sorted_35scaled_peak_32648	12	.	2.1645	2.90849	1.29832	Chr5	Xenbase	gene	102398824	102491110	.	-	.	muc4	0
Chr5	102457020	102457431	/dfs7/mbt/share-folder/AminaH3K27ac_ClarkFoxSox_EpigeneticAnalysis/AC/MACS2/h3k27ac-st10.5-animal-chip-aligned-xtrop-v10-rmv-sorted_35scaled_peak_32649	18	.	2.37783	3.58341	1.84722	Chr5	Xenbase	gene	102398824	102491110	.	-	.	muc4	0
Chr5	102461728	102461971	/dfs7/mbt/share-folder/AminaH3K27ac_ClarkFoxSox_EpigeneticAnalysis/AC/MACS2/h3k27ac-st10.5-animal-chip-aligned-xtrop-v10-rmv-sorted_35scaled_peak_32650	21	.	2.47188	3.913	2.12857	Chr5	Xenbase	gene	102398824	102491110	.	-	.	muc4	0
Chr5	102468320	102468789	/dfs7/mbt/share-folder/AminaH3K27ac_ClarkFoxSox_EpigeneticAnalysis/AC/MACS2/h3k27ac-st10.5-animal-chip-aligned-xtrop-v10-rmv-sorted_35scaled_peak_32651	13	.	2.19264	3.01002	1.38291	Chr5	Xenbase	gene	102398824	102491110	.	-	.	muc4	0
Chr5	102487963	102520655	/dfs7/mbt/share-folder/AminaH3K27ac_ClarkFoxSox_EpigeneticAnalysis/AC/MACS2/h3k27ac-st10.5-animal-chip-aligned-xtrop-v10-rmv-sorted_35scaled_peak_32652	57	.	3.35264	7.96583	5.76841	Chr5	Xenbase	gene	102398824	102491110	.	-	.	muc4	0
Chr5	103970457	103970814	/dfs7/mbt/share-folder/AminaH3K27ac_ClarkFoxSox_EpigeneticAnalysis/AC/MACS2/h3k27ac-st10.5-animal-chip-aligned-xtrop-v10-rmv-sorted_35scaled_peak_32726	17	.	2.29886	3.40512	1.71538	Chr5	Xenbase	gene	103961456	104069403	.	+	.	tp63	0
Chr5	103973764	103974398	/dfs7/mbt/share-folder/AminaH3K27ac_ClarkFoxSox_EpigeneticAnalysis/AC/MACS2/h3k27ac-st10.5-animal-chip-aligned-xtrop-v10-rmv-sorted_35scaled_peak_32727	14	.	2.22449	3.10911	1.47002	Chr5	Xenbase	gene	103961456	104069403	.	+	.	tp63	0
Chr5	103980707	103981258	/dfs7/mbt/share-folder/AminaH3K27ac_ClarkFoxSox_EpigeneticAnalysis/AC/MACS2/h3k27ac-st10.5-animal-chip-aligned-xtrop-v10-rmv-sorted_35scaled_peak_32728	18	.	2.33338	3.5081	1.80499	Chr5	Xenbase	gene	103961456	104069403	.	+	.	tp63	0
Chr5	103985096	103985595	/dfs7/mbt/share-folder/AminaH3K27ac_ClarkFoxSox_EpigeneticAnalysis/AC/MACS2/h3k27ac-st10.5-animal-chip-aligned-xtrop-v10-rmv-sorted_35scaled_peak_32729	13	.	2.18511	2.97759	1.35904	Chr5	Xenbase	gene	103961456	104069403	.	+	.	tp63	0
Chr5	103986597	103987458	/dfs7/mbt/share-folder/AminaH3K27ac_ClarkFoxSox_EpigeneticAnalysis/AC/MACS2/h3k27ac-st10.5-animal-chip-aligned-xtrop-v10-rmv-sorted_35scaled_peak_32730	13	.	2.13704	2.94928	1.34712	Chr5	Xenbase	gene	103961456	104069403	.	+	.	tp63	0
Chr5	103988311	103990660	/dfs7/mbt/share-folder/AminaH3K27ac_ClarkFoxSox_EpigeneticAnalysis/AC/MACS2/h3k27ac-st10.5-animal-chip-aligned-xtrop-v10-rmv-sorted_35scaled_peak_32731	23	.	2.52647	4.1577	2.35577	Chr5	Xenbase	gene	103961456	104069403	.	+	.	tp63	0
Chr5	103992973	103993982	/dfs7/mbt/share-folder/AminaH3K27ac_ClarkFoxSox_EpigeneticAnalysis/AC/MACS2/h3k27ac-st10.5-animal-chip-aligned-xtrop-v10-rmv-sorted_35scaled_peak_32732	29	.	2.66445	4.78228	2.90876	Chr5	Xenbase	gene	103961456	104069403	.	+	.	tp63	0
Chr5	103995409	103997463	/dfs7/mbt/share-folder/AminaH3K27ac_ClarkFoxSox_EpigeneticAnalysis/AC/MACS2/h3k27ac-st10.5-animal-chip-aligned-xtrop-v10-rmv-sorted_35scaled_peak_32733	43	.	2.91724	6.31499	4.30706	Chr5	Xenbase	gene	103961456	104069403	.	+	.	tp63	0
Chr5	103998994	104004852	/dfs7/mbt/share-folder/AminaH3K27ac_ClarkFoxSox_EpigeneticAnalysis/AC/MACS2/h3k27ac-st10.5-animal-chip-aligned-xtrop-v10-rmv-sorted_35scaled_peak_32734	51	.	3.25902	7.31615	5.17934	Chr5	Xenbase	gene	103961456	104069403	.	+	.	tp63	0
Chr5	104006301	104007073	/dfs7/mbt/share-folder/AminaH3K27ac_ClarkFoxSox_EpigeneticAnalysis/AC/MACS2/h3k27ac-st10.5-animal-chip-aligned-xtrop-v10-rmv-sorted_35scaled_peak_32735	38	.	2.80278	5.80428	3.83414	Chr5	Xenbase	gene	103961456	104069403	.	+	.	tp63	0
Chr5	104007570	104007901	/dfs7/mbt/share-folder/AminaH3K27ac_ClarkFoxSox_EpigeneticAnalysis/AC/MACS2/h3k27ac-st10.5-animal-chip-aligned-xtrop-v10-rmv-sorted_35scaled_peak_32736	32	.	2.79772	5.17521	3.22665	Chr5	Xenbase	gene	103961456	104069403	.	+	.	tp63	0
Chr5	104008638	104009733	/dfs7/mbt/share-folder/AminaH3K27ac_ClarkFoxSox_EpigeneticAnalysis/AC/MACS2/h3k27ac-st10.5-animal-chip-aligned-xtrop-v10-rmv-sorted_35scaled_peak_32737	19	.	2.37848	3.66366	1.92749	Chr5	Xenbase	gene	103961456	104069403	.	+	.	tp63	0
Chr5	104010541	104011456	/dfs7/mbt/share-folder/AminaH3K27ac_ClarkFoxSox_EpigeneticAnalysis/AC/MACS2/h3k27ac-st10.5-animal-chip-aligned-xtrop-v10-rmv-sorted_35scaled_peak_32738	13	.	2.1256	2.99956	1.39242	Chr5	Xenbase	gene	103961456	104069403	.	+	.	tp63	0
Chr5	104013033	104014033	/dfs7/mbt/share-folder/AminaH3K27ac_ClarkFoxSox_EpigeneticAnalysis/AC/MACS2/h3k27ac-st10.5-animal-chip-aligned-xtrop-v10-rmv-sorted_35scaled_peak_32739	42	.	2.97778	6.26618	4.24922	Chr5	Xenbase	gene	103961456	104069403	.	+	.	tp63	0
Chr5	104014465	104014753	/dfs7/mbt/share-folder/AminaH3K27ac_ClarkFoxSox_EpigeneticAnalysis/AC/MACS2/h3k27ac-st10.5-animal-chip-aligned-xtrop-v10-rmv-sorted_35scaled_peak_32740	12	.	2.16144	2.89568	1.28459	Chr5	Xenbase	gene	103961456	104069403	.	+	.	tp63	0
Chr5	104015770	104016711	/dfs7/mbt/share-folder/AminaH3K27ac_ClarkFoxSox_EpigeneticAnalysis/AC/MACS2/h3k27ac-st10.5-animal-chip-aligned-xtrop-v10-rmv-sorted_35scaled_peak_32741	19	.	2.32726	3.73504	1.99157	Chr5	Xenbase	gene	103961456	104069403	.	+	.	tp63	0
Chr5	104017296	104018364	/dfs7/mbt/share-folder/AminaH3K27ac_ClarkFoxSox_EpigeneticAnalysis/AC/MACS2/h3k27ac-st10.5-animal-chip-aligned-xtrop-v10-rmv-sorted_35scaled_peak_32742	24	.	2.53664	4.28024	2.46424	Chr5	Xenbase	gene	103961456	104069403	.	+	.	tp63	0
Chr5	104020585	104021377	/dfs7/mbt/share-folder/AminaH3K27ac_ClarkFoxSox_EpigeneticAnalysis/AC/MACS2/h3k27ac-st10.5-animal-chip-aligned-xtrop-v10-rmv-sorted_35scaled_peak_32743	28	.	2.62813	4.72511	2.84962	Chr5	Xenbase	gene	103961456	104069403	.	+	.	tp63	0
Chr5	104022330	104023060	/dfs7/mbt/share-folder/AminaH3K27ac_ClarkFoxSox_EpigeneticAnalysis/AC/MACS2/h3k27ac-st10.5-animal-chip-aligned-xtrop-v10-rmv-sorted_35scaled_peak_32744	21	.	2.38869	3.95264	2.18341	Chr5	Xenbase	gene	103961456	104069403	.	+	.	tp63	0
Chr5	104026939	104027842	/dfs7/mbt/share-folder/AminaH3K27ac_ClarkFoxSox_EpigeneticAnalysis/AC/MACS2/h3k27ac-st10.5-animal-chip-aligned-xtrop-v10-rmv-sorted_35scaled_peak_32745	31	.	2.69916	5.10509	3.19399	Chr5	Xenbase	gene	103961456	104069403	.	+	.	tp63	0
Chr5	104028517	104030120	/dfs7/mbt/share-folder/AminaH3K27ac_ClarkFoxSox_EpigeneticAnalysis/AC/MACS2/h3k27ac-st10.5-animal-chip-aligned-xtrop-v10-rmv-sorted_35scaled_peak_32746	23	.	2.43735	4.11435	2.32309	Chr5	Xenbase	gene	103961456	104069403	.	+	.	tp63	0
Chr5	104030745	104032766	/dfs7/mbt/share-folder/AminaH3K27ac_ClarkFoxSox_EpigeneticAnalysis/AC/MACS2/h3k27ac-st10.5-animal-chip-aligned-xtrop-v10-rmv-sorted_35scaled_peak_32747	32	.	2.69846	5.1791	3.2602	Chr5	Xenbase	gene	103961456	104069403	.	+	.	tp63	0
Chr5	104033883	104034493	/dfs7/mbt/share-folder/AminaH3K27ac_ClarkFoxSox_EpigeneticAnalysis/AC/MACS2/h3k27ac-st10.5-animal-chip-aligned-xtrop-v10-rmv-sorted_35scaled_peak_32748	14	.	2.22952	3.10577	1.45294	Chr5	Xenbase	gene	103961456	104069403	.	+	.	tp63	0
Chr5	104036935	104037231	/dfs7/mbt/share-folder/AminaH3K27ac_ClarkFoxSox_EpigeneticAnalysis/AC/MACS2/h3k27ac-st10.5-animal-chip-aligned-xtrop-v10-rmv-sorted_35scaled_peak_32749	18	.	2.36741	3.55957	1.83555	Chr5	Xenbase	gene	103961456	104069403	.	+	.	tp63	0
Chr5	104040836	104041201	/dfs7/mbt/share-folder/AminaH3K27ac_ClarkFoxSox_EpigeneticAnalysis/AC/MACS2/h3k27ac-st10.5-animal-chip-aligned-xtrop-v10-rmv-sorted_35scaled_peak_32750	13	.	2.18548	2.9689	1.34187	Chr5	Xenbase	gene	103961456	104069403	.	+	.	tp63	0
Chr5	104042771	104043078	/dfs7/mbt/share-folder/AminaH3K27ac_ClarkFoxSox_EpigeneticAnalysis/AC/MACS2/h3k27ac-st10.5-animal-chip-aligned-xtrop-v10-rmv-sorted_35scaled_peak_32751	15	.	2.25692	3.19172	1.52287	Chr5	Xenbase	gene	103961456	104069403	.	+	.	tp63	0
Chr5	104048235	104048800	/dfs7/mbt/share-folder/AminaH3K27ac_ClarkFoxSox_EpigeneticAnalysis/AC/MACS2/h3k27ac-st10.5-animal-chip-aligned-xtrop-v10-rmv-sorted_35scaled_peak_32752	13	.	2.20003	3.01367	1.37798	Chr5	Xenbase	gene	103961456	104069403	.	+	.	tp63	0
Chr5	104050832	104051734	/dfs7/mbt/share-folder/AminaH3K27ac_ClarkFoxSox_EpigeneticAnalysis/AC/MACS2/h3k27ac-st10.5-animal-chip-aligned-xtrop-v10-rmv-sorted_35scaled_peak_32753	29	.	2.73774	4.87954	2.96321	Chr5	Xenbase	gene	103961456	104069403	.	+	.	tp63	0
Chr5	104052210	104052629	/dfs7/mbt/share-folder/AminaH3K27ac_ClarkFoxSox_EpigeneticAnalysis/AC/MACS2/h3k27ac-st10.5-animal-chip-aligned-xtrop-v10-rmv-sorted_35scaled_peak_32754	17	.	2.32587	3.43059	1.72718	Chr5	Xenbase	gene	103961456	104069403	.	+	.	tp63	0
Chr5	104055246	104055465	/dfs7/mbt/share-folder/AminaH3K27ac_ClarkFoxSox_EpigeneticAnalysis/AC/MACS2/h3k27ac-st10.5-animal-chip-aligned-xtrop-v10-rmv-sorted_35scaled_peak_32755	25	.	2.61587	4.41732	2.56258	Chr5	Xenbase	gene	103961456	104069403	.	+	.	tp63	0
Chr5	104064213	104064846	/dfs7/mbt/share-folder/AminaH3K27ac_ClarkFoxSox_EpigeneticAnalysis/AC/MACS2/h3k27ac-st10.5-animal-chip-aligned-xtrop-v10-rmv-sorted_35scaled_peak_32756	22	.	2.45642	4.06542	2.27448	Chr5	Xenbase	gene	103961456	104069403	.	+	.	tp63	0
Chr5	104599200	104602186	/dfs7/mbt/share-folder/AminaH3K27ac_ClarkFoxSox_EpigeneticAnalysis/AC/MACS2/h3k27ac-st10.5-animal-chip-aligned-xtrop-v10-rmv-sorted_35scaled_peak_32767	30	.	2.56289	4.88046	3.00901	Chr5	Xenbase	gene	104600300	104605356	.	-	.	gmnc	0
Chr5	104602835	104604551	/dfs7/mbt/share-folder/AminaH3K27ac_ClarkFoxSox_EpigeneticAnalysis/AC/MACS2/h3k27ac-st10.5-animal-chip-aligned-xtrop-v10-rmv-sorted_35scaled_peak_32768	34	.	2.61048	5.42884	3.48186	Chr5	Xenbase	gene	104600300	104605356	.	-	.	gmnc	0
Chr5	108036415	108037487	/dfs7/mbt/share-folder/AminaH3K27ac_ClarkFoxSox_EpigeneticAnalysis/AC/MACS2/h3k27ac-st10.5-animal-chip-aligned-xtrop-v10-rmv-sorted_35scaled_peak_32908	41	.	2.76864	6.17111	4.1523	Chr5	Xenbase	gene	108035485	108037707	.	-	.	sox2	0
Chr5	114453361	114458917	/dfs7/mbt/share-folder/AminaH3K27ac_ClarkFoxSox_EpigeneticAnalysis/AC/MACS2/h3k27ac-st10.5-animal-chip-aligned-xtrop-v10-rmv-sorted_35scaled_peak_33069	53	.	3.04816	7.45782	5.33568	Chr5	Xenbase	gene	114455591	114463690	.	+	.	sptssb	0
Chr5	114461939	114464849	/dfs7/mbt/share-folder/AminaH3K27ac_ClarkFoxSox_EpigeneticAnalysis/AC/MACS2/h3k27ac-st10.5-animal-chip-aligned-xtrop-v10-rmv-sorted_35scaled_peak_33070	26	.	2.5795	4.5211	2.6807	Chr5	Xenbase	gene	114455591	114463690	.	+	.	sptssb	0
Chr5	138086263	138093080	/dfs7/mbt/share-folder/AminaH3K27ac_ClarkFoxSox_EpigeneticAnalysis/AC/MACS2/h3k27ac-st10.5-animal-chip-aligned-xtrop-v10-rmv-sorted_35scaled_peak_34059	58	.	3.1411	8.0145	5.81322	Chr5	Xenbase	gene	138090280	138112183	.	+	.	grhl1	0
Chr5	138096007	138096529	/dfs7/mbt/share-folder/AminaH3K27ac_ClarkFoxSox_EpigeneticAnalysis/AC/MACS2/h3k27ac-st10.5-animal-chip-aligned-xtrop-v10-rmv-sorted_35scaled_peak_34060	16	.	2.27735	3.31404	1.65946	Chr5	Xenbase	gene	138090280	138112183	.	+	.	grhl1	0
Chr5	138102601	138103083	/dfs7/mbt/share-folder/AminaH3K27ac_ClarkFoxSox_EpigeneticAnalysis/AC/MACS2/h3k27ac-st10.5-animal-chip-aligned-xtrop-v10-rmv-sorted_35scaled_peak_34061	25	.	2.4676	4.41944	2.58044	Chr5	Xenbase	gene	138090280	138112183	.	+	.	grhl1	0
Chr5	146550420	146550631	/dfs7/mbt/share-folder/AminaH3K27ac_ClarkFoxSox_EpigeneticAnalysis/AC/MACS2/h3k27ac-st10.5-animal-chip-aligned-xtrop-v10-rmv-sorted_35scaled_peak_34390	27	.	2.67074	4.60492	2.71719	Chr5	Xenbase	gene	146542871	146595332	.	-	.	tnfrsf21	0
Chr5	146559618	146560121	/dfs7/mbt/share-folder/AminaH3K27ac_ClarkFoxSox_EpigeneticAnalysis/AC/MACS2/h3k27ac-st10.5-animal-chip-aligned-xtrop-v10-rmv-sorted_35scaled_peak_34391	17	.	2.35906	3.52459	1.79917	Chr5	Xenbase	gene	146542871	146595332	.	-	.	tnfrsf21	0
Chr5	146567189	146567389	/dfs7/mbt/share-folder/AminaH3K27ac_ClarkFoxSox_EpigeneticAnalysis/AC/MACS2/h3k27ac-st10.5-animal-chip-aligned-xtrop-v10-rmv-sorted_35scaled_peak_34392	15	.	2.24361	3.17485	1.52063	Chr5	Xenbase	gene	146542871	146595332	.	-	.	tnfrsf21	0
Chr5	146570655	146571059	/dfs7/mbt/share-folder/AminaH3K27ac_ClarkFoxSox_EpigeneticAnalysis/AC/MACS2/h3k27ac-st10.5-animal-chip-aligned-xtrop-v10-rmv-sorted_35scaled_peak_34393	38	.	2.97335	5.83952	3.81824	Chr5	Xenbase	gene	146542871	146595332	.	-	.	tnfrsf21	0
Chr5	146573712	146574286	/dfs7/mbt/share-folder/AminaH3K27ac_ClarkFoxSox_EpigeneticAnalysis/AC/MACS2/h3k27ac-st10.5-animal-chip-aligned-xtrop-v10-rmv-sorted_35scaled_peak_34394	45	.	3.1472	6.68377	4.59315	Chr5	Xenbase	gene	146542871	146595332	.	-	.	tnfrsf21	0
Chr5	146574759	146575394	/dfs7/mbt/share-folder/AminaH3K27ac_ClarkFoxSox_EpigeneticAnalysis/AC/MACS2/h3k27ac-st10.5-animal-chip-aligned-xtrop-v10-rmv-sorted_35scaled_peak_34395	23	.	2.53772	4.17042	2.35487	Chr5	Xenbase	gene	146542871	146595332	.	-	.	tnfrsf21	0
Chr5	146576848	146577109	/dfs7/mbt/share-folder/AminaH3K27ac_ClarkFoxSox_EpigeneticAnalysis/AC/MACS2/h3k27ac-st10.5-animal-chip-aligned-xtrop-v10-rmv-sorted_35scaled_peak_34396	26	.	2.6282	4.48531	2.62583	Chr5	Xenbase	gene	146542871	146595332	.	-	.	tnfrsf21	0
Chr5	146577663	146578271	/dfs7/mbt/share-folder/AminaH3K27ac_ClarkFoxSox_EpigeneticAnalysis/AC/MACS2/h3k27ac-st10.5-animal-chip-aligned-xtrop-v10-rmv-sorted_35scaled_peak_34397	18	.	2.35118	3.52941	1.80804	Chr5	Xenbase	gene	146542871	146595332	.	-	.	tnfrsf21	0
Chr5	146579789	146580301	/dfs7/mbt/share-folder/AminaH3K27ac_ClarkFoxSox_EpigeneticAnalysis/AC/MACS2/h3k27ac-st10.5-animal-chip-aligned-xtrop-v10-rmv-sorted_35scaled_peak_34398	21	.	2.48119	3.94785	2.15919	Chr5	Xenbase	gene	146542871	146595332	.	-	.	tnfrsf21	0
Chr5	146581193	146586640	/dfs7/mbt/share-folder/AminaH3K27ac_ClarkFoxSox_EpigeneticAnalysis/AC/MACS2/h3k27ac-st10.5-animal-chip-aligned-xtrop-v10-rmv-sorted_35scaled_peak_34399	31	.	2.73094	5.0621	3.15033	Chr5	Xenbase	gene	146542871	146595332	.	-	.	tnfrsf21	0
Chr5	146587237	146589229	/dfs7/mbt/share-folder/AminaH3K27ac_ClarkFoxSox_EpigeneticAnalysis/AC/MACS2/h3k27ac-st10.5-animal-chip-aligned-xtrop-v10-rmv-sorted_35scaled_peak_34400	47	.	3.16845	6.83237	4.73609	Chr5	Xenbase	gene	146542871	146595332	.	-	.	tnfrsf21	0
Chr5	146590273	146595159	/dfs7/mbt/share-folder/AminaH3K27ac_ClarkFoxSox_EpigeneticAnalysis/AC/MACS2/h3k27ac-st10.5-animal-chip-aligned-xtrop-v10-rmv-sorted_35scaled_peak_34401	51	.	3.11665	7.24407	5.10396	Chr5	Xenbase	gene	146542871	146595332	.	-	.	tnfrsf21	0
Chr5	154110041	154110274	/dfs7/mbt/share-folder/AminaH3K27ac_ClarkFoxSox_EpigeneticAnalysis/AC/MACS2/h3k27ac-st10.5-animal-chip-aligned-xtrop-v10-rmv-sorted_35scaled_peak_34722	18	.	2.38298	3.60253	1.86373	Chr5	Xenbase	gene	154092082	154128693	.	+	.	LOC116411115	0
Chr6	3271132	3271497	/dfs7/mbt/share-folder/AminaH3K27ac_ClarkFoxSox_EpigeneticAnalysis/AC/MACS2/h3k27ac-st10.5-animal-chip-aligned-xtrop-v10-rmv-sorted_35scaled_peak_35204	54	.	3.38088	7.60804	5.41442	Chr6	Xenbase	gene	3262939	3304304	.	+	.	LOC101731555	0
Chr6	5267949	5271489	/dfs7/mbt/share-folder/AminaH3K27ac_ClarkFoxSox_EpigeneticAnalysis/AC/MACS2/h3k27ac-st10.5-animal-chip-aligned-xtrop-v10-rmv-sorted_35scaled_peak_35520	86	.	3.53383	11.0457	8.61413	Chr6	Xenbase	gene	5269304	5270496	.	-	.	LOC116411629	0
Chr6	5414914	5417406	/dfs7/mbt/share-folder/AminaH3K27ac_ClarkFoxSox_EpigeneticAnalysis/AC/MACS2/h3k27ac-st10.5-animal-chip-aligned-xtrop-v10-rmv-sorted_35scaled_peak_35552	97	.	3.77596	12.2539	9.75203	Chr6	Xenbase	gene	5415419	5421718	.	+	.	LOC108647837	0
Chr6	5417843	5418215	/dfs7/mbt/share-folder/AminaH3K27ac_ClarkFoxSox_EpigeneticAnalysis/AC/MACS2/h3k27ac-st10.5-animal-chip-aligned-xtrop-v10-rmv-sorted_35scaled_peak_35553	13	.	2.14487	2.98093	1.36706	Chr6	Xenbase	gene	5415419	5421718	.	+	.	LOC108647837	0
Chr6	5421024	5421977	/dfs7/mbt/share-folder/AminaH3K27ac_ClarkFoxSox_EpigeneticAnalysis/AC/MACS2/h3k27ac-st10.5-animal-chip-aligned-xtrop-v10-rmv-sorted_35scaled_peak_35554	24	.	2.4698	4.2253	2.42165	Chr6	Xenbase	gene	5415419	5421718	.	+	.	LOC108647837	0
Chr6	33918812	33927076	/dfs7/mbt/share-folder/AminaH3K27ac_ClarkFoxSox_EpigeneticAnalysis/AC/MACS2/h3k27ac-st10.5-animal-chip-aligned-xtrop-v10-rmv-sorted_35scaled_peak_36534	84	.	3.55749	10.8192	8.4961	Chr6	Xenbase	gene	33919729	33926741	.	-	.	dlx5	0
Chr6	41117809	41119136	/dfs7/mbt/share-folder/AminaH3K27ac_ClarkFoxSox_EpigeneticAnalysis/AC/MACS2/h3k27ac-st10.5-animal-chip-aligned-xtrop-v10-rmv-sorted_35scaled_peak_36854	57	.	3.46449	7.96586	5.7311	Chr6	Xenbase	gene	41118521	41134153	.	+	.	c7orf31	0
Chr6	41119653	41130544	/dfs7/mbt/share-folder/AminaH3K27ac_ClarkFoxSox_EpigeneticAnalysis/AC/MACS2/h3k27ac-st10.5-animal-chip-aligned-xtrop-v10-rmv-sorted_35scaled_peak_36855	52	.	3.23848	7.43562	5.26981	Chr6	Xenbase	gene	41118521	41134153	.	+	.	c7orf31	0
Chr6	41131004	41131226	/dfs7/mbt/share-folder/AminaH3K27ac_ClarkFoxSox_EpigeneticAnalysis/AC/MACS2/h3k27ac-st10.5-animal-chip-aligned-xtrop-v10-rmv-sorted_35scaled_peak_36856	17	.	2.32086	3.40077	1.70484	Chr6	Xenbase	gene	41118521	41134153	.	+	.	c7orf31	0
Chr6	41131857	41137421	/dfs7/mbt/share-folder/AminaH3K27ac_ClarkFoxSox_EpigeneticAnalysis/AC/MACS2/h3k27ac-st10.5-animal-chip-aligned-xtrop-v10-rmv-sorted_35scaled_peak_36857	51	.	3.17816	7.26785	5.15548	Chr6	Xenbase	gene	41118521	41134153	.	+	.	c7orf31	0
Chr6	47873268	47874970	/dfs7/mbt/share-folder/AminaH3K27ac_ClarkFoxSox_EpigeneticAnalysis/AC/MACS2/h3k27ac-st10.5-animal-chip-aligned-xtrop-v10-rmv-sorted_35scaled_peak_37013	22	.	2.40636	4.01432	2.24067	Chr6	Xenbase	gene	47871461	47939001	.	+	.	lrrc3b	0
Chr6	67763722	67763937	/dfs7/mbt/share-folder/AminaH3K27ac_ClarkFoxSox_EpigeneticAnalysis/AC/MACS2/h3k27ac-st10.5-animal-chip-aligned-xtrop-v10-rmv-sorted_35scaled_peak_37581	13	.	1.94136	2.92262	1.33739	Chr6	Xenbase	gene	67761908	67770465	.	-	.	irx2	0
Chr6	67764794	67765211	/dfs7/mbt/share-folder/AminaH3K27ac_ClarkFoxSox_EpigeneticAnalysis/AC/MACS2/h3k27ac-st10.5-animal-chip-aligned-xtrop-v10-rmv-sorted_35scaled_peak_37582	39	.	2.75036	5.95208	3.93143	Chr6	Xenbase	gene	67761908	67770465	.	-	.	irx2	0
Chr6	67765630	67767140	/dfs7/mbt/share-folder/AminaH3K27ac_ClarkFoxSox_EpigeneticAnalysis/AC/MACS2/h3k27ac-st10.5-animal-chip-aligned-xtrop-v10-rmv-sorted_35scaled_peak_37583	158	.	4.81002	18.7471	15.8421	Chr6	Xenbase	gene	67761908	67770465	.	-	.	irx2	0
Chr6	75454800	75455362	/dfs7/mbt/share-folder/AminaH3K27ac_ClarkFoxSox_EpigeneticAnalysis/AC/MACS2/h3k27ac-st10.5-animal-chip-aligned-xtrop-v10-rmv-sorted_35scaled_peak_37917	25	.	2.5419	4.33057	2.51206	Chr6	Xenbase	gene	75454702	75461575	.	+	.	LOC116411777	0
Chr6	90358352	90363355	/dfs7/mbt/share-folder/AminaH3K27ac_ClarkFoxSox_EpigeneticAnalysis/AC/MACS2/h3k27ac-st10.5-animal-chip-aligned-xtrop-v10-rmv-sorted_35scaled_peak_38233	96	.	3.65031	12.1272	9.60044	Chr6	Xenbase	gene	90347173	90368267	.	-	.	tfap2a	0
Chr6	90363907	90369346	/dfs7/mbt/share-folder/AminaH3K27ac_ClarkFoxSox_EpigeneticAnalysis/AC/MACS2/h3k27ac-st10.5-animal-chip-aligned-xtrop-v10-rmv-sorted_35scaled_peak_38234	131	.	4.27239	15.8784	13.1279	Chr6	Xenbase	gene	90347173	90368267	.	-	.	tfap2a	0
Chr6	90773950	90774227	/dfs7/mbt/share-folder/AminaH3K27ac_ClarkFoxSox_EpigeneticAnalysis/AC/MACS2/h3k27ac-st10.5-animal-chip-aligned-xtrop-v10-rmv-sorted_35scaled_peak_38247	27	.	2.66786	4.61813	2.74007	Chr6	Xenbase	gene	90767367	90791327	.	-	.	nedd9	0
Chr6	90774756	90775038	/dfs7/mbt/share-folder/AminaH3K27ac_ClarkFoxSox_EpigeneticAnalysis/AC/MACS2/h3k27ac-st10.5-animal-chip-aligned-xtrop-v10-rmv-sorted_35scaled_peak_38248	17	.	2.21135	3.39918	1.72225	Chr6	Xenbase	gene	90767367	90791327	.	-	.	nedd9	0
Chr6	90779673	90780273	/dfs7/mbt/share-folder/AminaH3K27ac_ClarkFoxSox_EpigeneticAnalysis/AC/MACS2/h3k27ac-st10.5-animal-chip-aligned-xtrop-v10-rmv-sorted_35scaled_peak_38249	16	.	2.23269	3.31483	1.64814	Chr6	Xenbase	gene	90767367	90791327	.	-	.	nedd9	0
Chr6	90782995	90783278	/dfs7/mbt/share-folder/AminaH3K27ac_ClarkFoxSox_EpigeneticAnalysis/AC/MACS2/h3k27ac-st10.5-animal-chip-aligned-xtrop-v10-rmv-sorted_35scaled_peak_38250	23	.	2.4606	4.1285	2.33214	Chr6	Xenbase	gene	90767367	90791327	.	-	.	nedd9	0
Chr6	90784696	90785445	/dfs7/mbt/share-folder/AminaH3K27ac_ClarkFoxSox_EpigeneticAnalysis/AC/MACS2/h3k27ac-st10.5-animal-chip-aligned-xtrop-v10-rmv-sorted_35scaled_peak_38251	13	.	2.05691	2.96525	1.35806	Chr6	Xenbase	gene	90767367	90791327	.	-	.	nedd9	0
Chr6	90787033	90787234	/dfs7/mbt/share-folder/AminaH3K27ac_ClarkFoxSox_EpigeneticAnalysis/AC/MACS2/h3k27ac-st10.5-animal-chip-aligned-xtrop-v10-rmv-sorted_35scaled_peak_38252	16	.	2.13382	3.33978	1.67265	Chr6	Xenbase	gene	90767367	90791327	.	-	.	nedd9	0
Chr6	90787817	90788067	/dfs7/mbt/share-folder/AminaH3K27ac_ClarkFoxSox_EpigeneticAnalysis/AC/MACS2/h3k27ac-st10.5-animal-chip-aligned-xtrop-v10-rmv-sorted_35scaled_peak_38253	37	.	2.86378	5.72668	3.73932	Chr6	Xenbase	gene	90767367	90791327	.	-	.	nedd9	0
Chr6	90788586	90789606	/dfs7/mbt/share-folder/AminaH3K27ac_ClarkFoxSox_EpigeneticAnalysis/AC/MACS2/h3k27ac-st10.5-animal-chip-aligned-xtrop-v10-rmv-sorted_35scaled_peak_38254	34	.	2.76004	5.36103	3.42309	Chr6	Xenbase	gene	90767367	90791327	.	-	.	nedd9	0
Chr6	90790248	90791036	/dfs7/mbt/share-folder/AminaH3K27ac_ClarkFoxSox_EpigeneticAnalysis/AC/MACS2/h3k27ac-st10.5-animal-chip-aligned-xtrop-v10-rmv-sorted_35scaled_peak_38255	13	.	2.09359	2.93273	1.33896	Chr6	Xenbase	gene	90767367	90791327	.	-	.	nedd9	0
Chr6	91726265	91726492	/dfs7/mbt/share-folder/AminaH3K27ac_ClarkFoxSox_EpigeneticAnalysis/AC/MACS2/h3k27ac-st10.5-animal-chip-aligned-xtrop-v10-rmv-sorted_35scaled_peak_38271	25	.	2.48181	4.33361	2.50019	Chr6	Xenbase	gene	91725875	91798132	.	-	.	gfod1	0
Chr6	91728935	91729281	/dfs7/mbt/share-folder/AminaH3K27ac_ClarkFoxSox_EpigeneticAnalysis/AC/MACS2/h3k27ac-st10.5-animal-chip-aligned-xtrop-v10-rmv-sorted_35scaled_peak_38272	17	.	2.34794	3.49731	1.7818	Chr6	Xenbase	gene	91725875	91798132	.	-	.	gfod1	0
Chr6	91729955	91730656	/dfs7/mbt/share-folder/AminaH3K27ac_ClarkFoxSox_EpigeneticAnalysis/AC/MACS2/h3k27ac-st10.5-animal-chip-aligned-xtrop-v10-rmv-sorted_35scaled_peak_38273	21	.	2.47045	3.89622	2.11068	Chr6	Xenbase	gene	91725875	91798132	.	-	.	gfod1	0
Chr6	91732180	91732812	/dfs7/mbt/share-folder/AminaH3K27ac_ClarkFoxSox_EpigeneticAnalysis/AC/MACS2/h3k27ac-st10.5-animal-chip-aligned-xtrop-v10-rmv-sorted_35scaled_peak_38274	17	.	2.26651	3.40228	1.71856	Chr6	Xenbase	gene	91725875	91798132	.	-	.	gfod1	0
Chr6	91733538	91734307	/dfs7/mbt/share-folder/AminaH3K27ac_ClarkFoxSox_EpigeneticAnalysis/AC/MACS2/h3k27ac-st10.5-animal-chip-aligned-xtrop-v10-rmv-sorted_35scaled_peak_38275	24	.	2.43717	4.20838	2.411	Chr6	Xenbase	gene	91725875	91798132	.	-	.	gfod1	0
Chr6	91734834	91739155	/dfs7/mbt/share-folder/AminaH3K27ac_ClarkFoxSox_EpigeneticAnalysis/AC/MACS2/h3k27ac-st10.5-animal-chip-aligned-xtrop-v10-rmv-sorted_35scaled_peak_38276	47	.	3.08982	6.867	4.77064	Chr6	Xenbase	gene	91725875	91798132	.	-	.	gfod1	0
Chr6	91739628	91746530	/dfs7/mbt/share-folder/AminaH3K27ac_ClarkFoxSox_EpigeneticAnalysis/AC/MACS2/h3k27ac-st10.5-animal-chip-aligned-xtrop-v10-rmv-sorted_35scaled_peak_38277	56	.	3.19966	7.78172	5.62854	Chr6	Xenbase	gene	91725875	91798132	.	-	.	gfod1	0
Chr6	91746989	91747551	/dfs7/mbt/share-folder/AminaH3K27ac_ClarkFoxSox_EpigeneticAnalysis/AC/MACS2/h3k27ac-st10.5-animal-chip-aligned-xtrop-v10-rmv-sorted_35scaled_peak_38278	16	.	2.29707	3.32321	1.6323	Chr6	Xenbase	gene	91725875	91798132	.	-	.	gfod1	0
Chr6	91748112	91748793	/dfs7/mbt/share-folder/AminaH3K27ac_ClarkFoxSox_EpigeneticAnalysis/AC/MACS2/h3k27ac-st10.5-animal-chip-aligned-xtrop-v10-rmv-sorted_35scaled_peak_38279	16	.	2.27957	3.35584	1.67861	Chr6	Xenbase	gene	91725875	91798132	.	-	.	gfod1	0
Chr6	91749376	91749884	/dfs7/mbt/share-folder/AminaH3K27ac_ClarkFoxSox_EpigeneticAnalysis/AC/MACS2/h3k27ac-st10.5-animal-chip-aligned-xtrop-v10-rmv-sorted_35scaled_peak_38280	30	.	2.76979	4.96659	3.03009	Chr6	Xenbase	gene	91725875	91798132	.	-	.	gfod1	0
Chr6	91750399	91750649	/dfs7/mbt/share-folder/AminaH3K27ac_ClarkFoxSox_EpigeneticAnalysis/AC/MACS2/h3k27ac-st10.5-animal-chip-aligned-xtrop-v10-rmv-sorted_35scaled_peak_38281	19	.	2.37444	3.65327	1.92287	Chr6	Xenbase	gene	91725875	91798132	.	-	.	gfod1	0
Chr6	91754210	91754444	/dfs7/mbt/share-folder/AminaH3K27ac_ClarkFoxSox_EpigeneticAnalysis/AC/MACS2/h3k27ac-st10.5-animal-chip-aligned-xtrop-v10-rmv-sorted_35scaled_peak_38282	16	.	2.14669	3.28226	1.61882	Chr6	Xenbase	gene	91725875	91798132	.	-	.	gfod1	0
Chr6	91759313	91760121	/dfs7/mbt/share-folder/AminaH3K27ac_ClarkFoxSox_EpigeneticAnalysis/AC/MACS2/h3k27ac-st10.5-animal-chip-aligned-xtrop-v10-rmv-sorted_35scaled_peak_38283	15	.	2.20755	3.13968	1.5032	Chr6	Xenbase	gene	91725875	91798132	.	-	.	gfod1	0
Chr6	91761187	91761459	/dfs7/mbt/share-folder/AminaH3K27ac_ClarkFoxSox_EpigeneticAnalysis/AC/MACS2/h3k27ac-st10.5-animal-chip-aligned-xtrop-v10-rmv-sorted_35scaled_peak_38284	14	.	2.21479	3.06413	1.41991	Chr6	Xenbase	gene	91725875	91798132	.	-	.	gfod1	0
Chr6	91762033	91762485	/dfs7/mbt/share-folder/AminaH3K27ac_ClarkFoxSox_EpigeneticAnalysis/AC/MACS2/h3k27ac-st10.5-animal-chip-aligned-xtrop-v10-rmv-sorted_35scaled_peak_38285	21	.	2.4758	3.92693	2.14073	Chr6	Xenbase	gene	91725875	91798132	.	-	.	gfod1	0
Chr6	91765374	91765780	/dfs7/mbt/share-folder/AminaH3K27ac_ClarkFoxSox_EpigeneticAnalysis/AC/MACS2/h3k27ac-st10.5-animal-chip-aligned-xtrop-v10-rmv-sorted_35scaled_peak_38286	64	.	3.56144	8.72473	6.42365	Chr6	Xenbase	gene	91725875	91798132	.	-	.	gfod1	0
Chr6	91766600	91774282	/dfs7/mbt/share-folder/AminaH3K27ac_ClarkFoxSox_EpigeneticAnalysis/AC/MACS2/h3k27ac-st10.5-animal-chip-aligned-xtrop-v10-rmv-sorted_35scaled_peak_38287	47	.	3.05433	6.81722	4.71215	Chr6	Xenbase	gene	91725875	91798132	.	-	.	gfod1	0
Chr6	91775742	91775942	/dfs7/mbt/share-folder/AminaH3K27ac_ClarkFoxSox_EpigeneticAnalysis/AC/MACS2/h3k27ac-st10.5-animal-chip-aligned-xtrop-v10-rmv-sorted_35scaled_peak_38288	15	.	2.17202	3.13229	1.50618	Chr6	Xenbase	gene	91725875	91798132	.	-	.	gfod1	0
Chr6	91778460	91780259	/dfs7/mbt/share-folder/AminaH3K27ac_ClarkFoxSox_EpigeneticAnalysis/AC/MACS2/h3k27ac-st10.5-animal-chip-aligned-xtrop-v10-rmv-sorted_35scaled_peak_38289	32	.	2.55652	5.16366	3.27089	Chr6	Xenbase	gene	91725875	91798132	.	-	.	gfod1	0
Chr6	91790806	91791177	/dfs7/mbt/share-folder/AminaH3K27ac_ClarkFoxSox_EpigeneticAnalysis/AC/MACS2/h3k27ac-st10.5-animal-chip-aligned-xtrop-v10-rmv-sorted_35scaled_peak_38290	13	.	2.1374	2.92649	1.33012	Chr6	Xenbase	gene	91725875	91798132	.	-	.	gfod1	0
Chr6	91792028	91792229	/dfs7/mbt/share-folder/AminaH3K27ac_ClarkFoxSox_EpigeneticAnalysis/AC/MACS2/h3k27ac-st10.5-animal-chip-aligned-xtrop-v10-rmv-sorted_35scaled_peak_38291	14	.	2.21503	3.08843	1.45298	Chr6	Xenbase	gene	91725875	91798132	.	-	.	gfod1	0
Chr6	91795835	91796165	/dfs7/mbt/share-folder/AminaH3K27ac_ClarkFoxSox_EpigeneticAnalysis/AC/MACS2/h3k27ac-st10.5-animal-chip-aligned-xtrop-v10-rmv-sorted_35scaled_peak_38292	15	.	2.25737	3.19614	1.52778	Chr6	Xenbase	gene	91725875	91798132	.	-	.	gfod1	0
Chr6	91797965	91799158	/dfs7/mbt/share-folder/AminaH3K27ac_ClarkFoxSox_EpigeneticAnalysis/AC/MACS2/h3k27ac-st10.5-animal-chip-aligned-xtrop-v10-rmv-sorted_35scaled_peak_38293	34	.	2.74721	5.35517	3.40144	Chr6	Xenbase	gene	91725875	91798132	.	-	.	gfod1	0
Chr6	100693533	100697960	/dfs7/mbt/share-folder/AminaH3K27ac_ClarkFoxSox_EpigeneticAnalysis/AC/MACS2/h3k27ac-st10.5-animal-chip-aligned-xtrop-v10-rmv-sorted_35scaled_peak_38478	63	.	2.81403	8.59249	6.37427	Chr6	Xenbase	gene	100693626	100698548	.	+	.	LOC100495124	0
Chr6	106451067	106451397	/dfs7/mbt/share-folder/AminaH3K27ac_ClarkFoxSox_EpigeneticAnalysis/AC/MACS2/h3k27ac-st10.5-animal-chip-aligned-xtrop-v10-rmv-sorted_35scaled_peak_38566	16	.	2.31485	3.38201	1.68139	Chr6	Xenbase	gene	106449734	106459556	.	+	.	akain1	0
Chr6	125429422	125436100	/dfs7/mbt/share-folder/AminaH3K27ac_ClarkFoxSox_EpigeneticAnalysis/AC/MACS2/h3k27ac-st10.5-animal-chip-aligned-xtrop-v10-rmv-sorted_35scaled_peak_39208	43	.	3.04403	6.44324	4.37504	Chr6	Xenbase	gene	125435407	125452579	.	+	.	atp6v0d2	0
Chr6	125437667	125438471	/dfs7/mbt/share-folder/AminaH3K27ac_ClarkFoxSox_EpigeneticAnalysis/AC/MACS2/h3k27ac-st10.5-animal-chip-aligned-xtrop-v10-rmv-sorted_35scaled_peak_39209	34	.	2.84788	5.38962	3.43207	Chr6	Xenbase	gene	125435407	125452579	.	+	.	atp6v0d2	0
Chr6	125438982	125439737	/dfs7/mbt/share-folder/AminaH3K27ac_ClarkFoxSox_EpigeneticAnalysis/AC/MACS2/h3k27ac-st10.5-animal-chip-aligned-xtrop-v10-rmv-sorted_35scaled_peak_39210	26	.	2.61245	4.49331	2.63275	Chr6	Xenbase	gene	125435407	125452579	.	+	.	atp6v0d2	0
Chr6	125441232	125441597	/dfs7/mbt/share-folder/AminaH3K27ac_ClarkFoxSox_EpigeneticAnalysis/AC/MACS2/h3k27ac-st10.5-animal-chip-aligned-xtrop-v10-rmv-sorted_35scaled_peak_39211	14	.	2.21528	3.06063	1.41585	Chr6	Xenbase	gene	125435407	125452579	.	+	.	atp6v0d2	0
Chr6	151190624	151190915	/dfs7/mbt/share-folder/AminaH3K27ac_ClarkFoxSox_EpigeneticAnalysis/AC/MACS2/h3k27ac-st10.5-animal-chip-aligned-xtrop-v10-rmv-sorted_35scaled_peak_40055	30	.	2.77892	5.02071	3.08267	Chr6	Xenbase	gene	151189497	151197864	.	+	.	a4gnt	0
Chr6	151194646	151195665	/dfs7/mbt/share-folder/AminaH3K27ac_ClarkFoxSox_EpigeneticAnalysis/AC/MACS2/h3k27ac-st10.5-animal-chip-aligned-xtrop-v10-rmv-sorted_35scaled_peak_40056	24	.	2.57965	4.29887	2.45951	Chr6	Xenbase	gene	151189497	151197864	.	+	.	a4gnt	0
Chr6	153128954	153129307	/dfs7/mbt/share-folder/AminaH3K27ac_ClarkFoxSox_EpigeneticAnalysis/AC/MACS2/h3k27ac-st10.5-animal-chip-aligned-xtrop-v10-rmv-sorted_35scaled_peak_40221	29	.	2.64215	4.84967	2.95131	Chr6	Xenbase	gene	153125865	153134523	.	-	.	LOC101730723	0
Chr6	153130760	153130964	/dfs7/mbt/share-folder/AminaH3K27ac_ClarkFoxSox_EpigeneticAnalysis/AC/MACS2/h3k27ac-st10.5-animal-chip-aligned-xtrop-v10-rmv-sorted_35scaled_peak_40222	32	.	2.75883	5.19995	3.25303	Chr6	Xenbase	gene	153125865	153134523	.	-	.	LOC101730723	0
Chr6	153131517	153132341	/dfs7/mbt/share-folder/AminaH3K27ac_ClarkFoxSox_EpigeneticAnalysis/AC/MACS2/h3k27ac-st10.5-animal-chip-aligned-xtrop-v10-rmv-sorted_35scaled_peak_40223	43	.	2.94964	6.38699	4.33833	Chr6	Xenbase	gene	153125865	153134523	.	-	.	LOC101730723	0
Chr6	153132799	153134424	/dfs7/mbt/share-folder/AminaH3K27ac_ClarkFoxSox_EpigeneticAnalysis/AC/MACS2/h3k27ac-st10.5-animal-chip-aligned-xtrop-v10-rmv-sorted_35scaled_peak_40224	83	.	3.59473	10.6729	8.30205	Chr6	Xenbase	gene	153125865	153134523	.	-	.	LOC101730723	0
Chr6	153149344	153149884	/dfs7/mbt/share-folder/AminaH3K27ac_ClarkFoxSox_EpigeneticAnalysis/AC/MACS2/h3k27ac-st10.5-animal-chip-aligned-xtrop-v10-rmv-sorted_35scaled_peak_40227	13	.	2.18871	2.97914	1.35027	Chr6	Xenbase	gene	153146356	153192247	.	-	.	fam83h	0
Chr6	153156981	153157388	/dfs7/mbt/share-folder/AminaH3K27ac_ClarkFoxSox_EpigeneticAnalysis/AC/MACS2/h3k27ac-st10.5-animal-chip-aligned-xtrop-v10-rmv-sorted_35scaled_peak_40228	15	.	2.22296	3.2187	1.57507	Chr6	Xenbase	gene	153146356	153192247	.	-	.	fam83h	0
Chr6	153160410	153160807	/dfs7/mbt/share-folder/AminaH3K27ac_ClarkFoxSox_EpigeneticAnalysis/AC/MACS2/h3k27ac-st10.5-animal-chip-aligned-xtrop-v10-rmv-sorted_35scaled_peak_40229	17	.	2.32268	3.45913	1.75782	Chr6	Xenbase	gene	153146356	153192247	.	-	.	fam83h	0
Chr6	153162037	153166277	/dfs7/mbt/share-folder/AminaH3K27ac_ClarkFoxSox_EpigeneticAnalysis/AC/MACS2/h3k27ac-st10.5-animal-chip-aligned-xtrop-v10-rmv-sorted_35scaled_peak_40230	51	.	3.24982	7.27926	5.16127	Chr6	Xenbase	gene	153146356	153192247	.	-	.	fam83h	0
Chr6	153167171	153167542	/dfs7/mbt/share-folder/AminaH3K27ac_ClarkFoxSox_EpigeneticAnalysis/AC/MACS2/h3k27ac-st10.5-animal-chip-aligned-xtrop-v10-rmv-sorted_35scaled_peak_40231	80	.	3.98289	10.4925	8.06806	Chr6	Xenbase	gene	153146356	153192247	.	-	.	fam83h	0
Chr6	153169953	153170359	/dfs7/mbt/share-folder/AminaH3K27ac_ClarkFoxSox_EpigeneticAnalysis/AC/MACS2/h3k27ac-st10.5-animal-chip-aligned-xtrop-v10-rmv-sorted_35scaled_peak_40232	34	.	2.83855	5.36085	3.4052	Chr6	Xenbase	gene	153146356	153192247	.	-	.	fam83h	0
Chr6	153181384	153181765	/dfs7/mbt/share-folder/AminaH3K27ac_ClarkFoxSox_EpigeneticAnalysis/AC/MACS2/h3k27ac-st10.5-animal-chip-aligned-xtrop-v10-rmv-sorted_35scaled_peak_40233	17	.	2.23282	3.45836	1.76892	Chr6	Xenbase	gene	153146356	153192247	.	-	.	fam83h	0
Chr6	153185226	153185983	/dfs7/mbt/share-folder/AminaH3K27ac_ClarkFoxSox_EpigeneticAnalysis/AC/MACS2/h3k27ac-st10.5-animal-chip-aligned-xtrop-v10-rmv-sorted_35scaled_peak_40234	36	.	2.83998	5.61553	3.63934	Chr6	Xenbase	gene	153146356	153192247	.	-	.	fam83h	0
Chr6	153187315	153188075	/dfs7/mbt/share-folder/AminaH3K27ac_ClarkFoxSox_EpigeneticAnalysis/AC/MACS2/h3k27ac-st10.5-animal-chip-aligned-xtrop-v10-rmv-sorted_35scaled_peak_40235	14	.	2.21571	3.11492	1.47358	Chr6	Xenbase	gene	153146356	153192247	.	-	.	fam83h	0
Chr6	153189550	153190250	/dfs7/mbt/share-folder/AminaH3K27ac_ClarkFoxSox_EpigeneticAnalysis/AC/MACS2/h3k27ac-st10.5-animal-chip-aligned-xtrop-v10-rmv-sorted_35scaled_peak_40236	22	.	2.51099	4.04728	2.24252	Chr6	Xenbase	gene	153146356	153192247	.	-	.	fam83h	0
Chr6	153191704	153192147	/dfs7/mbt/share-folder/AminaH3K27ac_ClarkFoxSox_EpigeneticAnalysis/AC/MACS2/h3k27ac-st10.5-animal-chip-aligned-xtrop-v10-rmv-sorted_35scaled_peak_40237	34	.	2.87741	5.46787	3.4922	Chr6	Xenbase	gene	153146356	153192247	.	-	.	fam83h	0
Chr7	167172	169836	/dfs7/mbt/share-folder/AminaH3K27ac_ClarkFoxSox_EpigeneticAnalysis/AC/MACS2/h3k27ac-st10.5-animal-chip-aligned-xtrop-v10-rmv-sorted_35scaled_peak_40379	56	.	3.11496	7.75014	5.60044	Chr7	Xenbase	gene	139861	169023	.	-	.	cat1	0
Chr7	207639	208656	/dfs7/mbt/share-folder/AminaH3K27ac_ClarkFoxSox_EpigeneticAnalysis/AC/MACS2/h3k27ac-st10.5-animal-chip-aligned-xtrop-v10-rmv-sorted_35scaled_peak_40380	36	.	2.92633	5.64674	3.64438	Chr7	Xenbase	gene	176179	208193	.	-	.	LOC116412277	0
Chr7	5038986	5040553	/dfs7/mbt/share-folder/AminaH3K27ac_ClarkFoxSox_EpigeneticAnalysis/AC/MACS2/h3k27ac-st10.5-animal-chip-aligned-xtrop-v10-rmv-sorted_35scaled_peak_40672	43	.	3.08537	6.38157	4.31863	Chr7	Xenbase	gene	5039346	5064471	.	+	.	LOC394967	0
Chr7	5045294	5045499	/dfs7/mbt/share-folder/AminaH3K27ac_ClarkFoxSox_EpigeneticAnalysis/AC/MACS2/h3k27ac-st10.5-animal-chip-aligned-xtrop-v10-rmv-sorted_35scaled_peak_40673	42	.	3.11107	6.31766	4.22499	Chr7	Xenbase	gene	5039346	5064471	.	+	.	LOC394967	0
Chr7	5047024	5047409	/dfs7/mbt/share-folder/AminaH3K27ac_ClarkFoxSox_EpigeneticAnalysis/AC/MACS2/h3k27ac-st10.5-animal-chip-aligned-xtrop-v10-rmv-sorted_35scaled_peak_40674	31	.	2.80167	5.14414	3.19942	Chr7	Xenbase	gene	5039346	5064471	.	+	.	LOC394967	0
Chr7	9621764	9622386	/dfs7/mbt/share-folder/AminaH3K27ac_ClarkFoxSox_EpigeneticAnalysis/AC/MACS2/h3k27ac-st10.5-animal-chip-aligned-xtrop-v10-rmv-sorted_35scaled_peak_40897	16	.	2.28716	3.29172	1.60653	Chr7	Xenbase	gene	9612934	9642117	.	-	.	gnb3	0
Chr7	9624839	9625268	/dfs7/mbt/share-folder/AminaH3K27ac_ClarkFoxSox_EpigeneticAnalysis/AC/MACS2/h3k27ac-st10.5-animal-chip-aligned-xtrop-v10-rmv-sorted_35scaled_peak_40898	15	.	2.25238	3.2496	1.59011	Chr7	Xenbase	gene	9612934	9642117	.	-	.	gnb3	0
Chr7	9630703	9631582	/dfs7/mbt/share-folder/AminaH3K27ac_ClarkFoxSox_EpigeneticAnalysis/AC/MACS2/h3k27ac-st10.5-animal-chip-aligned-xtrop-v10-rmv-sorted_35scaled_peak_40899	22	.	2.4915	3.99284	2.20224	Chr7	Xenbase	gene	9612934	9642117	.	-	.	gnb3	0
Chr7	9634774	9635410	/dfs7/mbt/share-folder/AminaH3K27ac_ClarkFoxSox_EpigeneticAnalysis/AC/MACS2/h3k27ac-st10.5-animal-chip-aligned-xtrop-v10-rmv-sorted_35scaled_peak_40900	37	.	2.67022	5.71627	3.72037	Chr7	Xenbase	gene	9612934	9642117	.	-	.	gnb3	0
Chr7	9635949	9636616	/dfs7/mbt/share-folder/AminaH3K27ac_ClarkFoxSox_EpigeneticAnalysis/AC/MACS2/h3k27ac-st10.5-animal-chip-aligned-xtrop-v10-rmv-sorted_35scaled_peak_40901	159	.	4.37517	18.8635	15.9739	Chr7	Xenbase	gene	9612934	9642117	.	-	.	gnb3	0
Chr7	9637385	9637708	/dfs7/mbt/share-folder/AminaH3K27ac_ClarkFoxSox_EpigeneticAnalysis/AC/MACS2/h3k27ac-st10.5-animal-chip-aligned-xtrop-v10-rmv-sorted_35scaled_peak_40902	30	.	2.75034	4.92542	3.00246	Chr7	Xenbase	gene	9612934	9642117	.	-	.	gnb3	0
Chr7	9639290	9639612	/dfs7/mbt/share-folder/AminaH3K27ac_ClarkFoxSox_EpigeneticAnalysis/AC/MACS2/h3k27ac-st10.5-animal-chip-aligned-xtrop-v10-rmv-sorted_35scaled_peak_40903	17	.	2.3314	3.43732	1.72931	Chr7	Xenbase	gene	9612934	9642117	.	-	.	gnb3	0
Chr7	9640388	9643020	/dfs7/mbt/share-folder/AminaH3K27ac_ClarkFoxSox_EpigeneticAnalysis/AC/MACS2/h3k27ac-st10.5-animal-chip-aligned-xtrop-v10-rmv-sorted_35scaled_peak_40904	82	.	3.98082	10.7336	8.29902	Chr7	Xenbase	gene	9612934	9642117	.	-	.	gnb3	0
Chr7	9679706	9684377	/dfs7/mbt/share-folder/AminaH3K27ac_ClarkFoxSox_EpigeneticAnalysis/AC/MACS2/h3k27ac-st10.5-animal-chip-aligned-xtrop-v10-rmv-sorted_35scaled_peak_40915	53	.	3.27811	7.48404	5.35593	Chr7	Xenbase	gene	9674740	9681332	.	-	.	LOC100127624	0
Chr7	18763034	18767446	/dfs7/mbt/share-folder/AminaH3K27ac_ClarkFoxSox_EpigeneticAnalysis/AC/MACS2/h3k27ac-st10.5-animal-chip-aligned-xtrop-v10-rmv-sorted_35scaled_peak_41161	39	.	2.99308	5.99866	3.97345	Chr7	Xenbase	gene	18766003	18790695	.	+	.	styk1	0
Chr7	18767969	18771799	/dfs7/mbt/share-folder/AminaH3K27ac_ClarkFoxSox_EpigeneticAnalysis/AC/MACS2/h3k27ac-st10.5-animal-chip-aligned-xtrop-v10-rmv-sorted_35scaled_peak_41162	38	.	2.97642	5.90193	3.87258	Chr7	Xenbase	gene	18766003	18790695	.	+	.	styk1	0
Chr7	18772293	18773789	/dfs7/mbt/share-folder/AminaH3K27ac_ClarkFoxSox_EpigeneticAnalysis/AC/MACS2/h3k27ac-st10.5-animal-chip-aligned-xtrop-v10-rmv-sorted_35scaled_peak_41163	76	.	3.84637	9.98533	7.62494	Chr7	Xenbase	gene	18766003	18790695	.	+	.	styk1	0
Chr7	18774240	18774813	/dfs7/mbt/share-folder/AminaH3K27ac_ClarkFoxSox_EpigeneticAnalysis/AC/MACS2/h3k27ac-st10.5-animal-chip-aligned-xtrop-v10-rmv-sorted_35scaled_peak_41164	24	.	2.58348	4.28175	2.4365	Chr7	Xenbase	gene	18766003	18790695	.	+	.	styk1	0
Chr7	18775805	18776372	/dfs7/mbt/share-folder/AminaH3K27ac_ClarkFoxSox_EpigeneticAnalysis/AC/MACS2/h3k27ac-st10.5-animal-chip-aligned-xtrop-v10-rmv-sorted_35scaled_peak_41165	23	.	2.49801	4.09402	2.30629	Chr7	Xenbase	gene	18766003	18790695	.	+	.	styk1	0
Chr7	18777893	18778577	/dfs7/mbt/share-folder/AminaH3K27ac_ClarkFoxSox_EpigeneticAnalysis/AC/MACS2/h3k27ac-st10.5-animal-chip-aligned-xtrop-v10-rmv-sorted_35scaled_peak_41166	12	.	2.16476	2.90588	1.29182	Chr7	Xenbase	gene	18766003	18790695	.	+	.	styk1	0
Chr7	21177717	21179922	/dfs7/mbt/share-folder/AminaH3K27ac_ClarkFoxSox_EpigeneticAnalysis/AC/MACS2/h3k27ac-st10.5-animal-chip-aligned-xtrop-v10-rmv-sorted_35scaled_peak_41239	18	.	2.37069	3.58357	1.85455	Chr7	Xenbase	gene	21151264	21193489	.	-	.	dpysl4	0
Chr7	21185491	21186130	/dfs7/mbt/share-folder/AminaH3K27ac_ClarkFoxSox_EpigeneticAnalysis/AC/MACS2/h3k27ac-st10.5-animal-chip-aligned-xtrop-v10-rmv-sorted_35scaled_peak_41240	25	.	2.58784	4.36666	2.52501	Chr7	Xenbase	gene	21151264	21193489	.	-	.	dpysl4	0
Chr7	21186642	21187952	/dfs7/mbt/share-folder/AminaH3K27ac_ClarkFoxSox_EpigeneticAnalysis/AC/MACS2/h3k27ac-st10.5-animal-chip-aligned-xtrop-v10-rmv-sorted_35scaled_peak_41241	47	.	3.16897	6.88143	4.74617	Chr7	Xenbase	gene	21151264	21193489	.	-	.	dpysl4	0
Chr7	21189024	21189903	/dfs7/mbt/share-folder/AminaH3K27ac_ClarkFoxSox_EpigeneticAnalysis/AC/MACS2/h3k27ac-st10.5-animal-chip-aligned-xtrop-v10-rmv-sorted_35scaled_peak_41242	38	.	2.79789	5.86608	3.85646	Chr7	Xenbase	gene	21151264	21193489	.	-	.	dpysl4	0
Chr7	22232217	22234019	/dfs7/mbt/share-folder/AminaH3K27ac_ClarkFoxSox_EpigeneticAnalysis/AC/MACS2/h3k27ac-st10.5-animal-chip-aligned-xtrop-v10-rmv-sorted_35scaled_peak_41254	50	.	2.91661	7.15821	5.0408	Chr7	Xenbase	gene	22232127	22249287	.	+	.	c7h10orf143	0
Chr7	22234669	22236223	/dfs7/mbt/share-folder/AminaH3K27ac_ClarkFoxSox_EpigeneticAnalysis/AC/MACS2/h3k27ac-st10.5-animal-chip-aligned-xtrop-v10-rmv-sorted_35scaled_peak_41255	20	.	2.37648	3.8155	2.06859	Chr7	Xenbase	gene	22232127	22249287	.	+	.	c7h10orf143	0
Chr7	22238122	22239183	/dfs7/mbt/share-folder/AminaH3K27ac_ClarkFoxSox_EpigeneticAnalysis/AC/MACS2/h3k27ac-st10.5-animal-chip-aligned-xtrop-v10-rmv-sorted_35scaled_peak_41256	23	.	2.50315	4.17946	2.37305	Chr7	Xenbase	gene	22232127	22249287	.	+	.	c7h10orf143	0
Chr7	22240460	22241772	/dfs7/mbt/share-folder/AminaH3K27ac_ClarkFoxSox_EpigeneticAnalysis/AC/MACS2/h3k27ac-st10.5-animal-chip-aligned-xtrop-v10-rmv-sorted_35scaled_peak_41257	43	.	3.09968	6.40536	4.33277	Chr7	Xenbase	gene	22232127	22249287	.	+	.	c7h10orf143	0
Chr7	36305467	36306271	/dfs7/mbt/share-folder/AminaH3K27ac_ClarkFoxSox_EpigeneticAnalysis/AC/MACS2/h3k27ac-st10.5-animal-chip-aligned-xtrop-v10-rmv-sorted_35scaled_peak_41756	29	.	2.7266	4.88041	2.97598	Chr7	Xenbase	gene	36294742	36330538	.	-	.	slc16a12	0
Chr7	36306900	36307577	/dfs7/mbt/share-folder/AminaH3K27ac_ClarkFoxSox_EpigeneticAnalysis/AC/MACS2/h3k27ac-st10.5-animal-chip-aligned-xtrop-v10-rmv-sorted_35scaled_peak_41757	13	.	2.17495	2.93648	1.31572	Chr7	Xenbase	gene	36294742	36330538	.	-	.	slc16a12	0
Chr7	36312308	36312603	/dfs7/mbt/share-folder/AminaH3K27ac_ClarkFoxSox_EpigeneticAnalysis/AC/MACS2/h3k27ac-st10.5-animal-chip-aligned-xtrop-v10-rmv-sorted_35scaled_peak_41758	14	.	2.12266	3.07102	1.45098	Chr7	Xenbase	gene	36294742	36330538	.	-	.	slc16a12	0
Chr7	36313788	36314726	/dfs7/mbt/share-folder/AminaH3K27ac_ClarkFoxSox_EpigeneticAnalysis/AC/MACS2/h3k27ac-st10.5-animal-chip-aligned-xtrop-v10-rmv-sorted_35scaled_peak_41759	17	.	2.25866	3.40963	1.72776	Chr7	Xenbase	gene	36294742	36330538	.	-	.	slc16a12	0
Chr7	36315507	36318934	/dfs7/mbt/share-folder/AminaH3K27ac_ClarkFoxSox_EpigeneticAnalysis/AC/MACS2/h3k27ac-st10.5-animal-chip-aligned-xtrop-v10-rmv-sorted_35scaled_peak_41760	37	.	2.83716	5.71114	3.71216	Chr7	Xenbase	gene	36294742	36330538	.	-	.	slc16a12	0
Chr7	36323259	36323742	/dfs7/mbt/share-folder/AminaH3K27ac_ClarkFoxSox_EpigeneticAnalysis/AC/MACS2/h3k27ac-st10.5-animal-chip-aligned-xtrop-v10-rmv-sorted_35scaled_peak_41761	14	.	2.19302	3.11781	1.49721	Chr7	Xenbase	gene	36294742	36330538	.	-	.	slc16a12	0
Chr7	36324447	36325309	/dfs7/mbt/share-folder/AminaH3K27ac_ClarkFoxSox_EpigeneticAnalysis/AC/MACS2/h3k27ac-st10.5-animal-chip-aligned-xtrop-v10-rmv-sorted_35scaled_peak_41762	20	.	2.41558	3.80355	2.06349	Chr7	Xenbase	gene	36294742	36330538	.	-	.	slc16a12	0
Chr7	36326120	36329368	/dfs7/mbt/share-folder/AminaH3K27ac_ClarkFoxSox_EpigeneticAnalysis/AC/MACS2/h3k27ac-st10.5-animal-chip-aligned-xtrop-v10-rmv-sorted_35scaled_peak_41763	58	.	3.29212	8.09742	5.887	Chr7	Xenbase	gene	36294742	36330538	.	-	.	slc16a12	0
Chr7	44053476	44054638	/dfs7/mbt/share-folder/AminaH3K27ac_ClarkFoxSox_EpigeneticAnalysis/AC/MACS2/h3k27ac-st10.5-animal-chip-aligned-xtrop-v10-rmv-sorted_35scaled_peak_42054	66	.	3.67143	8.95787	6.64034	Chr7	Xenbase	gene	44053008	44066872	.	-	.	elovl3	0
Chr7	44055807	44058565	/dfs7/mbt/share-folder/AminaH3K27ac_ClarkFoxSox_EpigeneticAnalysis/AC/MACS2/h3k27ac-st10.5-animal-chip-aligned-xtrop-v10-rmv-sorted_35scaled_peak_42055	56	.	3.31279	7.86066	5.68187	Chr7	Xenbase	gene	44053008	44066872	.	-	.	elovl3	0
Chr7	44058985	44060474	/dfs7/mbt/share-folder/AminaH3K27ac_ClarkFoxSox_EpigeneticAnalysis/AC/MACS2/h3k27ac-st10.5-animal-chip-aligned-xtrop-v10-rmv-sorted_35scaled_peak_42056	21	.	2.39589	3.85641	2.10866	Chr7	Xenbase	gene	44053008	44066872	.	-	.	elovl3	0
Chr7	44061012	44064177	/dfs7/mbt/share-folder/AminaH3K27ac_ClarkFoxSox_EpigeneticAnalysis/AC/MACS2/h3k27ac-st10.5-animal-chip-aligned-xtrop-v10-rmv-sorted_35scaled_peak_42057	62	.	3.43406	8.55074	6.29232	Chr7	Xenbase	gene	44053008	44066872	.	-	.	elovl3	0
Chr7	44064614	44072357	/dfs7/mbt/share-folder/AminaH3K27ac_ClarkFoxSox_EpigeneticAnalysis/AC/MACS2/h3k27ac-st10.5-animal-chip-aligned-xtrop-v10-rmv-sorted_35scaled_peak_42058	52	.	3.25632	7.42306	5.26168	Chr7	Xenbase	gene	44053008	44066872	.	-	.	elovl3	0
Chr7	57393069	57399929	/dfs7/mbt/share-folder/AminaH3K27ac_ClarkFoxSox_EpigeneticAnalysis/AC/MACS2/h3k27ac-st10.5-animal-chip-aligned-xtrop-v10-rmv-sorted_35scaled_peak_42324	35	.	2.71542	5.49819	3.56139	Chr7	Xenbase	gene	57395677	57426475	.	+	.	dtx4	0
Chr7	57402157	57407672	/dfs7/mbt/share-folder/AminaH3K27ac_ClarkFoxSox_EpigeneticAnalysis/AC/MACS2/h3k27ac-st10.5-animal-chip-aligned-xtrop-v10-rmv-sorted_35scaled_peak_42325	42	.	3.03466	6.34467	4.27566	Chr7	Xenbase	gene	57395677	57426475	.	+	.	dtx4	0
Chr7	57408867	57409625	/dfs7/mbt/share-folder/AminaH3K27ac_ClarkFoxSox_EpigeneticAnalysis/AC/MACS2/h3k27ac-st10.5-animal-chip-aligned-xtrop-v10-rmv-sorted_35scaled_peak_42326	22	.	2.47332	4.01503	2.23467	Chr7	Xenbase	gene	57395677	57426475	.	+	.	dtx4	0
Chr7	75977711	75977955	/dfs7/mbt/share-folder/AminaH3K27ac_ClarkFoxSox_EpigeneticAnalysis/AC/MACS2/h3k27ac-st10.5-animal-chip-aligned-xtrop-v10-rmv-sorted_35scaled_peak_42919	15	.	2.25272	3.18921	1.52904	Chr7	Xenbase	gene	75953577	75986121	.	-	.	LOC100486856	0
Chr7	75983176	75985661	/dfs7/mbt/share-folder/AminaH3K27ac_ClarkFoxSox_EpigeneticAnalysis/AC/MACS2/h3k27ac-st10.5-animal-chip-aligned-xtrop-v10-rmv-sorted_35scaled_peak_42920	59	.	3.48134	8.21039	5.98445	Chr7	Xenbase	gene	75953577	75986121	.	-	.	LOC100486856	0
Chr7	78946298	78958251	/dfs7/mbt/share-folder/AminaH3K27ac_ClarkFoxSox_EpigeneticAnalysis/AC/MACS2/h3k27ac-st10.5-animal-chip-aligned-xtrop-v10-rmv-sorted_35scaled_peak_43016	43	.	3.03045	6.44147	4.37722	Chr7	Xenbase	gene	78930306	78967613	.	-	.	pou2f3	0
Chr7	78959299	78961009	/dfs7/mbt/share-folder/AminaH3K27ac_ClarkFoxSox_EpigeneticAnalysis/AC/MACS2/h3k27ac-st10.5-animal-chip-aligned-xtrop-v10-rmv-sorted_35scaled_peak_43017	23	.	2.48048	4.13427	2.34022	Chr7	Xenbase	gene	78930306	78967613	.	-	.	pou2f3	0
Chr7	78962499	78963382	/dfs7/mbt/share-folder/AminaH3K27ac_ClarkFoxSox_EpigeneticAnalysis/AC/MACS2/h3k27ac-st10.5-animal-chip-aligned-xtrop-v10-rmv-sorted_35scaled_peak_43018	22	.	2.50198	4.0682	2.27693	Chr7	Xenbase	gene	78930306	78967613	.	-	.	pou2f3	0
Chr7	78963829	78965770	/dfs7/mbt/share-folder/AminaH3K27ac_ClarkFoxSox_EpigeneticAnalysis/AC/MACS2/h3k27ac-st10.5-animal-chip-aligned-xtrop-v10-rmv-sorted_35scaled_peak_43019	27	.	2.6116	4.57431	2.72855	Chr7	Xenbase	gene	78930306	78967613	.	-	.	pou2f3	0
Chr7	78966874	78967305	/dfs7/mbt/share-folder/AminaH3K27ac_ClarkFoxSox_EpigeneticAnalysis/AC/MACS2/h3k27ac-st10.5-animal-chip-aligned-xtrop-v10-rmv-sorted_35scaled_peak_43020	18	.	2.31501	3.55768	1.8391	Chr7	Xenbase	gene	78930306	78967613	.	-	.	pou2f3	0
Chr7	79145732	79154577	/dfs7/mbt/share-folder/AminaH3K27ac_ClarkFoxSox_EpigeneticAnalysis/AC/MACS2/h3k27ac-st10.5-animal-chip-aligned-xtrop-v10-rmv-sorted_35scaled_peak_43050	64	.	3.46116	8.69389	6.43491	Chr7	Xenbase	gene	79149634	79183771	.	+	.	trim29	0
Chr7	79155058	79166276	/dfs7/mbt/share-folder/AminaH3K27ac_ClarkFoxSox_EpigeneticAnalysis/AC/MACS2/h3k27ac-st10.5-animal-chip-aligned-xtrop-v10-rmv-sorted_35scaled_peak_43051	49	.	3.21016	7.08659	4.94619	Chr7	Xenbase	gene	79149634	79183771	.	+	.	trim29	0
Chr7	79166786	79169979	/dfs7/mbt/share-folder/AminaH3K27ac_ClarkFoxSox_EpigeneticAnalysis/AC/MACS2/h3k27ac-st10.5-animal-chip-aligned-xtrop-v10-rmv-sorted_35scaled_peak_43052	31	.	2.70564	5.01977	3.10758	Chr7	Xenbase	gene	79149634	79183771	.	+	.	trim29	0
Chr7	79170474	79171973	/dfs7/mbt/share-folder/AminaH3K27ac_ClarkFoxSox_EpigeneticAnalysis/AC/MACS2/h3k27ac-st10.5-animal-chip-aligned-xtrop-v10-rmv-sorted_35scaled_peak_43053	16	.	2.28944	3.36657	1.68872	Chr7	Xenbase	gene	79149634	79183771	.	+	.	trim29	0
Chr7	79172489	79173850	/dfs7/mbt/share-folder/AminaH3K27ac_ClarkFoxSox_EpigeneticAnalysis/AC/MACS2/h3k27ac-st10.5-animal-chip-aligned-xtrop-v10-rmv-sorted_35scaled_peak_43054	26	.	2.63717	4.55916	2.69546	Chr7	Xenbase	gene	79149634	79183771	.	+	.	trim29	0
Chr7	79174544	79174846	/dfs7/mbt/share-folder/AminaH3K27ac_ClarkFoxSox_EpigeneticAnalysis/AC/MACS2/h3k27ac-st10.5-animal-chip-aligned-xtrop-v10-rmv-sorted_35scaled_peak_43055	20	.	2.42494	3.75878	2.00009	Chr7	Xenbase	gene	79149634	79183771	.	+	.	trim29	0
Chr7	79175457	79178272	/dfs7/mbt/share-folder/AminaH3K27ac_ClarkFoxSox_EpigeneticAnalysis/AC/MACS2/h3k27ac-st10.5-animal-chip-aligned-xtrop-v10-rmv-sorted_35scaled_peak_43056	49	.	3.18388	7.04426	4.91634	Chr7	Xenbase	gene	79149634	79183771	.	+	.	trim29	0
Chr7	79180547	79180911	/dfs7/mbt/share-folder/AminaH3K27ac_ClarkFoxSox_EpigeneticAnalysis/AC/MACS2/h3k27ac-st10.5-animal-chip-aligned-xtrop-v10-rmv-sorted_35scaled_peak_43057	25	.	2.58688	4.35013	2.51004	Chr7	Xenbase	gene	79149634	79183771	.	+	.	trim29	0
Chr7	80936866	80937563	/dfs7/mbt/share-folder/AminaH3K27ac_ClarkFoxSox_EpigeneticAnalysis/AC/MACS2/h3k27ac-st10.5-animal-chip-aligned-xtrop-v10-rmv-sorted_35scaled_peak_43167	14	.	2.2203	3.07665	1.42903	Chr7	Xenbase	gene	80929418	80956509	.	+	.	upk2	0
Chr7	80938399	80938812	/dfs7/mbt/share-folder/AminaH3K27ac_ClarkFoxSox_EpigeneticAnalysis/AC/MACS2/h3k27ac-st10.5-animal-chip-aligned-xtrop-v10-rmv-sorted_35scaled_peak_43168	15	.	2.28119	3.27066	1.58896	Chr7	Xenbase	gene	80929418	80956509	.	+	.	upk2	0
Chr7	80940802	80941304	/dfs7/mbt/share-folder/AminaH3K27ac_ClarkFoxSox_EpigeneticAnalysis/AC/MACS2/h3k27ac-st10.5-animal-chip-aligned-xtrop-v10-rmv-sorted_35scaled_peak_43169	17	.	2.3458	3.49214	1.77595	Chr7	Xenbase	gene	80929418	80956509	.	+	.	upk2	0
Chr7	80942370	80950943	/dfs7/mbt/share-folder/AminaH3K27ac_ClarkFoxSox_EpigeneticAnalysis/AC/MACS2/h3k27ac-st10.5-animal-chip-aligned-xtrop-v10-rmv-sorted_35scaled_peak_43170	63	.	3.46411	8.58066	6.3326	Chr7	Xenbase	gene	80929418	80956509	.	+	.	upk2	0
Chr7	99569612	99572931	/dfs7/mbt/share-folder/AminaH3K27ac_ClarkFoxSox_EpigeneticAnalysis/AC/MACS2/h3k27ac-st10.5-animal-chip-aligned-xtrop-v10-rmv-sorted_35scaled_peak_43911	26	.	2.52287	4.51495	2.66981	Chr7	Xenbase	gene	99569444	99572878	.	+	.	hes5.10	0
Chr7	101347017	101347374	/dfs7/mbt/share-folder/AminaH3K27ac_ClarkFoxSox_EpigeneticAnalysis/AC/MACS2/h3k27ac-st10.5-animal-chip-aligned-xtrop-v10-rmv-sorted_35scaled_peak_43942	17	.	2.33074	3.43149	1.72154	Chr7	Xenbase	gene	101300144	101398239	.	-	.	tp73	0
Chr7	101357693	101357982	/dfs7/mbt/share-folder/AminaH3K27ac_ClarkFoxSox_EpigeneticAnalysis/AC/MACS2/h3k27ac-st10.5-animal-chip-aligned-xtrop-v10-rmv-sorted_35scaled_peak_43943	12	.	2.14091	2.84918	1.25126	Chr7	Xenbase	gene	101300144	101398239	.	-	.	tp73	0
Chr7	107720507	107723319	/dfs7/mbt/share-folder/AminaH3K27ac_ClarkFoxSox_EpigeneticAnalysis/AC/MACS2/h3k27ac-st10.5-animal-chip-aligned-xtrop-v10-rmv-sorted_35scaled_peak_44261	43	.	3.00017	6.40246	4.35016	Chr7	Xenbase	gene	107716887	107723405	.	-	.	cnfn.1	0
Chr7	112308917	112311559	/dfs7/mbt/share-folder/AminaH3K27ac_ClarkFoxSox_EpigeneticAnalysis/AC/MACS2/h3k27ac-st10.5-animal-chip-aligned-xtrop-v10-rmv-sorted_35scaled_peak_44488	15	.	2.1823	3.25549	1.59445	Chr7	Xenbase	gene	112295456	112366741	.	-	.	tead4	0
Chr7	112312024	112315059	/dfs7/mbt/share-folder/AminaH3K27ac_ClarkFoxSox_EpigeneticAnalysis/AC/MACS2/h3k27ac-st10.5-animal-chip-aligned-xtrop-v10-rmv-sorted_35scaled_peak_44489	86	.	3.50381	11.0375	8.65125	Chr7	Xenbase	gene	112295456	112366741	.	-	.	tead4	0
Chr7	112315484	112326388	/dfs7/mbt/share-folder/AminaH3K27ac_ClarkFoxSox_EpigeneticAnalysis/AC/MACS2/h3k27ac-st10.5-animal-chip-aligned-xtrop-v10-rmv-sorted_35scaled_peak_44490	57	.	3.00083	7.9023	5.70466	Chr7	Xenbase	gene	112295456	112366741	.	-	.	tead4	0
Chr7	112327596	112328457	/dfs7/mbt/share-folder/AminaH3K27ac_ClarkFoxSox_EpigeneticAnalysis/AC/MACS2/h3k27ac-st10.5-animal-chip-aligned-xtrop-v10-rmv-sorted_35scaled_peak_44491	21	.	2.34782	3.88579	2.13591	Chr7	Xenbase	gene	112295456	112366741	.	-	.	tead4	0
Chr7	112329173	112329572	/dfs7/mbt/share-folder/AminaH3K27ac_ClarkFoxSox_EpigeneticAnalysis/AC/MACS2/h3k27ac-st10.5-animal-chip-aligned-xtrop-v10-rmv-sorted_35scaled_peak_44492	16	.	2.17229	3.36775	1.69376	Chr7	Xenbase	gene	112295456	112366741	.	-	.	tead4	0
Chr7	112336271	112336510	/dfs7/mbt/share-folder/AminaH3K27ac_ClarkFoxSox_EpigeneticAnalysis/AC/MACS2/h3k27ac-st10.5-animal-chip-aligned-xtrop-v10-rmv-sorted_35scaled_peak_44493	20	.	2.37148	3.84476	2.09394	Chr7	Xenbase	gene	112295456	112366741	.	-	.	tead4	0
Chr7	112337255	112337878	/dfs7/mbt/share-folder/AminaH3K27ac_ClarkFoxSox_EpigeneticAnalysis/AC/MACS2/h3k27ac-st10.5-animal-chip-aligned-xtrop-v10-rmv-sorted_35scaled_peak_44494	17	.	2.16068	3.43711	1.75611	Chr7	Xenbase	gene	112295456	112366741	.	-	.	tead4	0
Chr7	112338715	112339522	/dfs7/mbt/share-folder/AminaH3K27ac_ClarkFoxSox_EpigeneticAnalysis/AC/MACS2/h3k27ac-st10.5-animal-chip-aligned-xtrop-v10-rmv-sorted_35scaled_peak_44495	18	.	2.25868	3.52	1.8254	Chr7	Xenbase	gene	112295456	112366741	.	-	.	tead4	0
Chr7	112341209	112344555	/dfs7/mbt/share-folder/AminaH3K27ac_ClarkFoxSox_EpigeneticAnalysis/AC/MACS2/h3k27ac-st10.5-animal-chip-aligned-xtrop-v10-rmv-sorted_35scaled_peak_44496	37	.	2.55424	5.66071	3.7039	Chr7	Xenbase	gene	112295456	112366741	.	-	.	tead4	0
Chr7	112345740	112346082	/dfs7/mbt/share-folder/AminaH3K27ac_ClarkFoxSox_EpigeneticAnalysis/AC/MACS2/h3k27ac-st10.5-animal-chip-aligned-xtrop-v10-rmv-sorted_35scaled_peak_44497	10	.	1.96429	2.62127	1.08822	Chr7	Xenbase	gene	112295456	112366741	.	-	.	tead4	0
Chr7	112347285	112347518	/dfs7/mbt/share-folder/AminaH3K27ac_ClarkFoxSox_EpigeneticAnalysis/AC/MACS2/h3k27ac-st10.5-animal-chip-aligned-xtrop-v10-rmv-sorted_35scaled_peak_44498	13	.	2.01156	2.90923	1.31394	Chr7	Xenbase	gene	112295456	112366741	.	-	.	tead4	0
Chr7	112348131	112348653	/dfs7/mbt/share-folder/AminaH3K27ac_ClarkFoxSox_EpigeneticAnalysis/AC/MACS2/h3k27ac-st10.5-animal-chip-aligned-xtrop-v10-rmv-sorted_35scaled_peak_44499	14	.	2.07848	3.05945	1.4372	Chr7	Xenbase	gene	112295456	112366741	.	-	.	tead4	0
Chr7	112349646	112350006	/dfs7/mbt/share-folder/AminaH3K27ac_ClarkFoxSox_EpigeneticAnalysis/AC/MACS2/h3k27ac-st10.5-animal-chip-aligned-xtrop-v10-rmv-sorted_35scaled_peak_44500	13	.	2.05206	2.93358	1.33271	Chr7	Xenbase	gene	112295456	112366741	.	-	.	tead4	0
Chr7	112350546	112354304	/dfs7/mbt/share-folder/AminaH3K27ac_ClarkFoxSox_EpigeneticAnalysis/AC/MACS2/h3k27ac-st10.5-animal-chip-aligned-xtrop-v10-rmv-sorted_35scaled_peak_44501	35	.	2.61136	5.56062	3.58978	Chr7	Xenbase	gene	112295456	112366741	.	-	.	tead4	0
Chr7	112354819	112356075	/dfs7/mbt/share-folder/AminaH3K27ac_ClarkFoxSox_EpigeneticAnalysis/AC/MACS2/h3k27ac-st10.5-animal-chip-aligned-xtrop-v10-rmv-sorted_35scaled_peak_44502	26	.	2.33167	4.50892	2.67461	Chr7	Xenbase	gene	112295456	112366741	.	-	.	tead4	0
Chr7	112362452	112370422	/dfs7/mbt/share-folder/AminaH3K27ac_ClarkFoxSox_EpigeneticAnalysis/AC/MACS2/h3k27ac-st10.5-animal-chip-aligned-xtrop-v10-rmv-sorted_35scaled_peak_44503	86	.	3.52585	11.074	8.66051	Chr7	Xenbase	gene	112295456	112366741	.	-	.	tead4	0
Chr7	114797176	114798221	/dfs7/mbt/share-folder/AminaH3K27ac_ClarkFoxSox_EpigeneticAnalysis/AC/MACS2/h3k27ac-st10.5-animal-chip-aligned-xtrop-v10-rmv-sorted_35scaled_peak_44652	20	.	2.42051	3.76103	2.00888	Chr7	Xenbase	gene	114787349	114819431	.	+	.	gprc5cl2	0
Chr7	114798957	114799929	/dfs7/mbt/share-folder/AminaH3K27ac_ClarkFoxSox_EpigeneticAnalysis/AC/MACS2/h3k27ac-st10.5-animal-chip-aligned-xtrop-v10-rmv-sorted_35scaled_peak_44653	23	.	2.53878	4.18078	2.36624	Chr7	Xenbase	gene	114787349	114819431	.	+	.	gprc5cl2	0
Chr7	114801200	114802807	/dfs7/mbt/share-folder/AminaH3K27ac_ClarkFoxSox_EpigeneticAnalysis/AC/MACS2/h3k27ac-st10.5-animal-chip-aligned-xtrop-v10-rmv-sorted_35scaled_peak_44654	17	.	2.34511	3.4906	1.77673	Chr7	Xenbase	gene	114787349	114819431	.	+	.	gprc5cl2	0
Chr7	114803549	114803912	/dfs7/mbt/share-folder/AminaH3K27ac_ClarkFoxSox_EpigeneticAnalysis/AC/MACS2/h3k27ac-st10.5-animal-chip-aligned-xtrop-v10-rmv-sorted_35scaled_peak_44655	13	.	2.18786	2.97621	1.34776	Chr7	Xenbase	gene	114787349	114819431	.	+	.	gprc5cl2	0
Chr7	114804392	114808110	/dfs7/mbt/share-folder/AminaH3K27ac_ClarkFoxSox_EpigeneticAnalysis/AC/MACS2/h3k27ac-st10.5-animal-chip-aligned-xtrop-v10-rmv-sorted_35scaled_peak_44656	34	.	2.796	5.39698	3.43427	Chr7	Xenbase	gene	114787349	114819431	.	+	.	gprc5cl2	0
Chr7	114809123	114809342	/dfs7/mbt/share-folder/AminaH3K27ac_ClarkFoxSox_EpigeneticAnalysis/AC/MACS2/h3k27ac-st10.5-animal-chip-aligned-xtrop-v10-rmv-sorted_35scaled_peak_44657	30	.	2.77187	5.01364	3.08665	Chr7	Xenbase	gene	114787349	114819431	.	+	.	gprc5cl2	0
Chr7	117778690	117782317	/dfs7/mbt/share-folder/AminaH3K27ac_ClarkFoxSox_EpigeneticAnalysis/AC/MACS2/h3k27ac-st10.5-animal-chip-aligned-xtrop-v10-rmv-sorted_35scaled_peak_44809	26	.	2.61016	4.48909	2.64476	Chr7	Xenbase	gene	117759593	117810771	.	-	.	trpm4	0
Chr7	117783445	117783670	/dfs7/mbt/share-folder/AminaH3K27ac_ClarkFoxSox_EpigeneticAnalysis/AC/MACS2/h3k27ac-st10.5-animal-chip-aligned-xtrop-v10-rmv-sorted_35scaled_peak_44810	19	.	2.35638	3.63016	1.9051	Chr7	Xenbase	gene	117759593	117810771	.	-	.	trpm4	0
Chr7	117785633	117786219	/dfs7/mbt/share-folder/AminaH3K27ac_ClarkFoxSox_EpigeneticAnalysis/AC/MACS2/h3k27ac-st10.5-animal-chip-aligned-xtrop-v10-rmv-sorted_35scaled_peak_44811	13	.	2.20173	3.01893	1.38222	Chr7	Xenbase	gene	117759593	117810771	.	-	.	trpm4	0
Chr7	117787456	117793187	/dfs7/mbt/share-folder/AminaH3K27ac_ClarkFoxSox_EpigeneticAnalysis/AC/MACS2/h3k27ac-st10.5-animal-chip-aligned-xtrop-v10-rmv-sorted_35scaled_peak_44812	32	.	2.69694	5.17578	3.25106	Chr7	Xenbase	gene	117759593	117810771	.	-	.	trpm4	0
Chr7	117795005	117795527	/dfs7/mbt/share-folder/AminaH3K27ac_ClarkFoxSox_EpigeneticAnalysis/AC/MACS2/h3k27ac-st10.5-animal-chip-aligned-xtrop-v10-rmv-sorted_35scaled_peak_44813	14	.	2.18393	3.07799	1.4441	Chr7	Xenbase	gene	117759593	117810771	.	-	.	trpm4	0
Chr7	117796683	117796900	/dfs7/mbt/share-folder/AminaH3K27ac_ClarkFoxSox_EpigeneticAnalysis/AC/MACS2/h3k27ac-st10.5-animal-chip-aligned-xtrop-v10-rmv-sorted_35scaled_peak_44814	14	.	2.22985	3.11836	1.4683	Chr7	Xenbase	gene	117759593	117810771	.	-	.	trpm4	0
Chr7	117797420	117798810	/dfs7/mbt/share-folder/AminaH3K27ac_ClarkFoxSox_EpigeneticAnalysis/AC/MACS2/h3k27ac-st10.5-animal-chip-aligned-xtrop-v10-rmv-sorted_35scaled_peak_44815	14	.	2.20472	3.08751	1.45195	Chr7	Xenbase	gene	117759593	117810771	.	-	.	trpm4	0
Chr7	117799382	117800664	/dfs7/mbt/share-folder/AminaH3K27ac_ClarkFoxSox_EpigeneticAnalysis/AC/MACS2/h3k27ac-st10.5-animal-chip-aligned-xtrop-v10-rmv-sorted_35scaled_peak_44816	39	.	2.8778	5.96617	3.98428	Chr7	Xenbase	gene	117759593	117810771	.	-	.	trpm4	0
Chr7	117801279	117802395	/dfs7/mbt/share-folder/AminaH3K27ac_ClarkFoxSox_EpigeneticAnalysis/AC/MACS2/h3k27ac-st10.5-animal-chip-aligned-xtrop-v10-rmv-sorted_35scaled_peak_44817	46	.	3.11942	6.72625	4.65526	Chr7	Xenbase	gene	117759593	117810771	.	-	.	trpm4	0
Chr7	117803044	117804933	/dfs7/mbt/share-folder/AminaH3K27ac_ClarkFoxSox_EpigeneticAnalysis/AC/MACS2/h3k27ac-st10.5-animal-chip-aligned-xtrop-v10-rmv-sorted_35scaled_peak_44818	21	.	2.40206	3.97186	2.19684	Chr7	Xenbase	gene	117759593	117810771	.	-	.	trpm4	0
Chr7	117805525	117807016	/dfs7/mbt/share-folder/AminaH3K27ac_ClarkFoxSox_EpigeneticAnalysis/AC/MACS2/h3k27ac-st10.5-animal-chip-aligned-xtrop-v10-rmv-sorted_35scaled_peak_44819	27	.	2.52708	4.57619	2.72583	Chr7	Xenbase	gene	117759593	117810771	.	-	.	trpm4	0
Chr7	117807556	117822097	/dfs7/mbt/share-folder/AminaH3K27ac_ClarkFoxSox_EpigeneticAnalysis/AC/MACS2/h3k27ac-st10.5-animal-chip-aligned-xtrop-v10-rmv-sorted_35scaled_peak_44820	67	.	3.49262	9.01509	6.75718	Chr7	Xenbase	gene	117759593	117810771	.	-	.	trpm4	0
Chr7	119032852	119039133	/dfs7/mbt/share-folder/AminaH3K27ac_ClarkFoxSox_EpigeneticAnalysis/AC/MACS2/h3k27ac-st10.5-animal-chip-aligned-xtrop-v10-rmv-sorted_35scaled_peak_44877	59	.	3.32259	8.14204	5.96907	Chr7	Xenbase	gene	119036405	119091400	.	+	.	phldb3	0
Chr7	119061341	119062128	/dfs7/mbt/share-folder/AminaH3K27ac_ClarkFoxSox_EpigeneticAnalysis/AC/MACS2/h3k27ac-st10.5-animal-chip-aligned-xtrop-v10-rmv-sorted_35scaled_peak_44878	28	.	2.67704	4.73926	2.84971	Chr7	Xenbase	gene	119036405	119091400	.	+	.	phldb3	0
Chr7	119063548	119063796	/dfs7/mbt/share-folder/AminaH3K27ac_ClarkFoxSox_EpigeneticAnalysis/AC/MACS2/h3k27ac-st10.5-animal-chip-aligned-xtrop-v10-rmv-sorted_35scaled_peak_44879	16	.	2.25013	3.35434	1.67654	Chr7	Xenbase	gene	119036405	119091400	.	+	.	phldb3	0
Chr7	119064223	119067405	/dfs7/mbt/share-folder/AminaH3K27ac_ClarkFoxSox_EpigeneticAnalysis/AC/MACS2/h3k27ac-st10.5-animal-chip-aligned-xtrop-v10-rmv-sorted_35scaled_peak_44880	59	.	3.4072	8.09693	5.90078	Chr7	Xenbase	gene	119036405	119091400	.	+	.	phldb3	0
Chr7	131518377	131518648	/dfs7/mbt/share-folder/AminaH3K27ac_ClarkFoxSox_EpigeneticAnalysis/AC/MACS2/h3k27ac-st10.5-animal-chip-aligned-xtrop-v10-rmv-sorted_35scaled_peak_45338	31	.	2.58974	5.09438	3.16518	Chr7	Xenbase	gene	131518318	131524841	.	+	.	hspb7	0
Chr7	133532698	133547660	/dfs7/mbt/share-folder/AminaH3K27ac_ClarkFoxSox_EpigeneticAnalysis/AC/MACS2/h3k27ac-st10.5-animal-chip-aligned-xtrop-v10-rmv-sorted_35scaled_peak_45522	106	.	3.45829	13.172	10.6185	Chr7	Xenbase	gene	133536881	133546958	.	+	.	LOC116412216	0
Chr8	1370652	1371032	/dfs7/mbt/share-folder/AminaH3K27ac_ClarkFoxSox_EpigeneticAnalysis/AC/MACS2/h3k27ac-st10.5-animal-chip-aligned-xtrop-v10-rmv-sorted_35scaled_peak_45623	34	.	2.88057	5.40643	3.41952	Chr8	Xenbase	gene	1369277	1381416	.	+	.	cfp	0
Chr8	1407312	1407748	/dfs7/mbt/share-folder/AminaH3K27ac_ClarkFoxSox_EpigeneticAnalysis/AC/MACS2/h3k27ac-st10.5-animal-chip-aligned-xtrop-v10-rmv-sorted_35scaled_peak_45628	38	.	2.98974	5.86956	3.83117	Chr8	Xenbase	gene	1403160	1408520	.	-	.	LOC116406756	0
Chr8	2420921	2421186	/dfs7/mbt/share-folder/AminaH3K27ac_ClarkFoxSox_EpigeneticAnalysis/AC/MACS2/h3k27ac-st10.5-animal-chip-aligned-xtrop-v10-rmv-sorted_35scaled_peak_45747	25	.	2.57373	4.38355	2.54524	Chr8	Xenbase	gene	2413290	2430019	.	-	.	bspry	0
Chr8	2421800	2422005	/dfs7/mbt/share-folder/AminaH3K27ac_ClarkFoxSox_EpigeneticAnalysis/AC/MACS2/h3k27ac-st10.5-animal-chip-aligned-xtrop-v10-rmv-sorted_35scaled_peak_45748	38	.	3.00699	5.86735	3.81775	Chr8	Xenbase	gene	2413290	2430019	.	-	.	bspry	0
Chr8	2429361	2429737	/dfs7/mbt/share-folder/AminaH3K27ac_ClarkFoxSox_EpigeneticAnalysis/AC/MACS2/h3k27ac-st10.5-animal-chip-aligned-xtrop-v10-rmv-sorted_35scaled_peak_45749	20	.	2.43189	3.77774	2.01498	Chr8	Xenbase	gene	2413290	2430019	.	-	.	bspry	0
Chr8	4851337	4852092	/dfs7/mbt/share-folder/AminaH3K27ac_ClarkFoxSox_EpigeneticAnalysis/AC/MACS2/h3k27ac-st10.5-animal-chip-aligned-xtrop-v10-rmv-sorted_35scaled_peak_45913	34	.	2.79939	5.40719	3.46311	Chr8	Xenbase	gene	4851686	4854955	.	+	.	LOC100495391	0
Chr8	4853098	4854934	/dfs7/mbt/share-folder/AminaH3K27ac_ClarkFoxSox_EpigeneticAnalysis/AC/MACS2/h3k27ac-st10.5-animal-chip-aligned-xtrop-v10-rmv-sorted_35scaled_peak_45914	33	.	2.8347	5.32903	3.37358	Chr8	Xenbase	gene	4851686	4854955	.	+	.	LOC100495391	0
Chr8	10095918	10101101	/dfs7/mbt/share-folder/AminaH3K27ac_ClarkFoxSox_EpigeneticAnalysis/AC/MACS2/h3k27ac-st10.5-animal-chip-aligned-xtrop-v10-rmv-sorted_35scaled_peak_46175	81	.	3.93791	10.5017	8.10269	Chr8	Xenbase	gene	10099941	10120005	.	+	.	abo.3	0
Chr8	10101718	10104129	/dfs7/mbt/share-folder/AminaH3K27ac_ClarkFoxSox_EpigeneticAnalysis/AC/MACS2/h3k27ac-st10.5-animal-chip-aligned-xtrop-v10-rmv-sorted_35scaled_peak_46176	25	.	2.59837	4.42274	2.57526	Chr8	Xenbase	gene	10099941	10120005	.	+	.	abo.3	0
Chr8	10105590	10105811	/dfs7/mbt/share-folder/AminaH3K27ac_ClarkFoxSox_EpigeneticAnalysis/AC/MACS2/h3k27ac-st10.5-animal-chip-aligned-xtrop-v10-rmv-sorted_35scaled_peak_46177	28	.	2.70352	4.72169	2.81791	Chr8	Xenbase	gene	10099941	10120005	.	+	.	abo.3	0
Chr8	10107238	10107491	/dfs7/mbt/share-folder/AminaH3K27ac_ClarkFoxSox_EpigeneticAnalysis/AC/MACS2/h3k27ac-st10.5-animal-chip-aligned-xtrop-v10-rmv-sorted_35scaled_peak_46178	30	.	2.72283	4.98656	3.06636	Chr8	Xenbase	gene	10099941	10120005	.	+	.	abo.3	0
Chr8	24563451	24571147	/dfs7/mbt/share-folder/AminaH3K27ac_ClarkFoxSox_EpigeneticAnalysis/AC/MACS2/h3k27ac-st10.5-animal-chip-aligned-xtrop-v10-rmv-sorted_35scaled_peak_47420	67	.	3.17271	8.8627	6.71514	Chr8	Xenbase	gene	24565349	24603519	.	+	.	sh2d3c	0
Chr8	24572036	24574216	/dfs7/mbt/share-folder/AminaH3K27ac_ClarkFoxSox_EpigeneticAnalysis/AC/MACS2/h3k27ac-st10.5-animal-chip-aligned-xtrop-v10-rmv-sorted_35scaled_peak_47421	19	.	2.24298	3.67489	1.94884	Chr8	Xenbase	gene	24565349	24603519	.	+	.	sh2d3c	0
Chr8	24574657	24575221	/dfs7/mbt/share-folder/AminaH3K27ac_ClarkFoxSox_EpigeneticAnalysis/AC/MACS2/h3k27ac-st10.5-animal-chip-aligned-xtrop-v10-rmv-sorted_35scaled_peak_47422	35	.	2.55971	5.56191	3.59701	Chr8	Xenbase	gene	24565349	24603519	.	+	.	sh2d3c	0
Chr8	24576287	24576742	/dfs7/mbt/share-folder/AminaH3K27ac_ClarkFoxSox_EpigeneticAnalysis/AC/MACS2/h3k27ac-st10.5-animal-chip-aligned-xtrop-v10-rmv-sorted_35scaled_peak_47423	40	.	2.76507	6.06227	4.02901	Chr8	Xenbase	gene	24565349	24603519	.	+	.	sh2d3c	0
Chr8	24577595	24578721	/dfs7/mbt/share-folder/AminaH3K27ac_ClarkFoxSox_EpigeneticAnalysis/AC/MACS2/h3k27ac-st10.5-animal-chip-aligned-xtrop-v10-rmv-sorted_35scaled_peak_47424	18	.	2.24623	3.5051	1.8029	Chr8	Xenbase	gene	24565349	24603519	.	+	.	sh2d3c	0
Chr8	24580043	24580427	/dfs7/mbt/share-folder/AminaH3K27ac_ClarkFoxSox_EpigeneticAnalysis/AC/MACS2/h3k27ac-st10.5-animal-chip-aligned-xtrop-v10-rmv-sorted_35scaled_peak_47425	17	.	2.25321	3.40142	1.72788	Chr8	Xenbase	gene	24565349	24603519	.	+	.	sh2d3c	0
Chr8	24580923	24582131	/dfs7/mbt/share-folder/AminaH3K27ac_ClarkFoxSox_EpigeneticAnalysis/AC/MACS2/h3k27ac-st10.5-animal-chip-aligned-xtrop-v10-rmv-sorted_35scaled_peak_47426	12	.	2.09856	2.81075	1.24195	Chr8	Xenbase	gene	24565349	24603519	.	+	.	sh2d3c	0
Chr8	24582942	24584289	/dfs7/mbt/share-folder/AminaH3K27ac_ClarkFoxSox_EpigeneticAnalysis/AC/MACS2/h3k27ac-st10.5-animal-chip-aligned-xtrop-v10-rmv-sorted_35scaled_peak_47427	25	.	2.53413	4.29974	2.50387	Chr8	Xenbase	gene	24565349	24603519	.	+	.	sh2d3c	0
Chr8	24586267	24587833	/dfs7/mbt/share-folder/AminaH3K27ac_ClarkFoxSox_EpigeneticAnalysis/AC/MACS2/h3k27ac-st10.5-animal-chip-aligned-xtrop-v10-rmv-sorted_35scaled_peak_47428	21	.	2.40687	3.88589	2.13227	Chr8	Xenbase	gene	24565349	24603519	.	+	.	sh2d3c	0
Chr8	24588530	24589102	/dfs7/mbt/share-folder/AminaH3K27ac_ClarkFoxSox_EpigeneticAnalysis/AC/MACS2/h3k27ac-st10.5-animal-chip-aligned-xtrop-v10-rmv-sorted_35scaled_peak_47429	13	.	2.11612	2.90025	1.30482	Chr8	Xenbase	gene	24565349	24603519	.	+	.	sh2d3c	0
Chr8	24589802	24590148	/dfs7/mbt/share-folder/AminaH3K27ac_ClarkFoxSox_EpigeneticAnalysis/AC/MACS2/h3k27ac-st10.5-animal-chip-aligned-xtrop-v10-rmv-sorted_35scaled_peak_47430	18	.	2.30643	3.52071	1.80441	Chr8	Xenbase	gene	24565349	24603519	.	+	.	sh2d3c	0
Chr8	24592516	24596064	/dfs7/mbt/share-folder/AminaH3K27ac_ClarkFoxSox_EpigeneticAnalysis/AC/MACS2/h3k27ac-st10.5-animal-chip-aligned-xtrop-v10-rmv-sorted_35scaled_peak_47431	30	.	2.5837	4.98911	3.08285	Chr8	Xenbase	gene	24565349	24603519	.	+	.	sh2d3c	0
Chr8	24596550	24599831	/dfs7/mbt/share-folder/AminaH3K27ac_ClarkFoxSox_EpigeneticAnalysis/AC/MACS2/h3k27ac-st10.5-animal-chip-aligned-xtrop-v10-rmv-sorted_35scaled_peak_47432	25	.	2.53387	4.38947	2.56789	Chr8	Xenbase	gene	24565349	24603519	.	+	.	sh2d3c	0
Chr8	24600281	24602393	/dfs7/mbt/share-folder/AminaH3K27ac_ClarkFoxSox_EpigeneticAnalysis/AC/MACS2/h3k27ac-st10.5-animal-chip-aligned-xtrop-v10-rmv-sorted_35scaled_peak_47433	36	.	2.87297	5.59607	3.61638	Chr8	Xenbase	gene	24565349	24603519	.	+	.	sh2d3c	0
Chr8	24603138	24605642	/dfs7/mbt/share-folder/AminaH3K27ac_ClarkFoxSox_EpigeneticAnalysis/AC/MACS2/h3k27ac-st10.5-animal-chip-aligned-xtrop-v10-rmv-sorted_35scaled_peak_47434	32	.	2.67603	5.1189	3.20044	Chr8	Xenbase	gene	24565349	24603519	.	+	.	sh2d3c	0
Chr8	28588009	28594263	/dfs7/mbt/share-folder/AminaH3K27ac_ClarkFoxSox_EpigeneticAnalysis/AC/MACS2/h3k27ac-st10.5-animal-chip-aligned-xtrop-v10-rmv-sorted_35scaled_peak_47701	49	.	3.08053	7.04283	4.92552	Chr8	Xenbase	gene	28581805	28741806	.	+	.	nr6a1	0
Chr8	28595062	28595887	/dfs7/mbt/share-folder/AminaH3K27ac_ClarkFoxSox_EpigeneticAnalysis/AC/MACS2/h3k27ac-st10.5-animal-chip-aligned-xtrop-v10-rmv-sorted_35scaled_peak_47702	39	.	2.92358	6.0002	3.97536	Chr8	Xenbase	gene	28581805	28741806	.	+	.	nr6a1	0
Chr8	28596755	28598039	/dfs7/mbt/share-folder/AminaH3K27ac_ClarkFoxSox_EpigeneticAnalysis/AC/MACS2/h3k27ac-st10.5-animal-chip-aligned-xtrop-v10-rmv-sorted_35scaled_peak_47703	36	.	2.87305	5.6121	3.65603	Chr8	Xenbase	gene	28581805	28741806	.	+	.	nr6a1	0
Chr8	28601926	28602245	/dfs7/mbt/share-folder/AminaH3K27ac_ClarkFoxSox_EpigeneticAnalysis/AC/MACS2/h3k27ac-st10.5-animal-chip-aligned-xtrop-v10-rmv-sorted_35scaled_peak_47704	13	.	2.18676	2.97282	1.34503	Chr8	Xenbase	gene	28581805	28741806	.	+	.	nr6a1	0
Chr8	28602897	28603648	/dfs7/mbt/share-folder/AminaH3K27ac_ClarkFoxSox_EpigeneticAnalysis/AC/MACS2/h3k27ac-st10.5-animal-chip-aligned-xtrop-v10-rmv-sorted_35scaled_peak_47705	15	.	2.2678	3.25869	1.58721	Chr8	Xenbase	gene	28581805	28741806	.	+	.	nr6a1	0
Chr8	28606261	28606878	/dfs7/mbt/share-folder/AminaH3K27ac_ClarkFoxSox_EpigeneticAnalysis/AC/MACS2/h3k27ac-st10.5-animal-chip-aligned-xtrop-v10-rmv-sorted_35scaled_peak_47706	13	.	2.1451	2.95904	1.35588	Chr8	Xenbase	gene	28581805	28741806	.	+	.	nr6a1	0
Chr8	28608291	28609929	/dfs7/mbt/share-folder/AminaH3K27ac_ClarkFoxSox_EpigeneticAnalysis/AC/MACS2/h3k27ac-st10.5-animal-chip-aligned-xtrop-v10-rmv-sorted_35scaled_peak_47707	23	.	2.50483	4.14734	2.3445	Chr8	Xenbase	gene	28581805	28741806	.	+	.	nr6a1	0
Chr8	28611777	28612399	/dfs7/mbt/share-folder/AminaH3K27ac_ClarkFoxSox_EpigeneticAnalysis/AC/MACS2/h3k27ac-st10.5-animal-chip-aligned-xtrop-v10-rmv-sorted_35scaled_peak_47708	14	.	2.22168	3.09257	1.44652	Chr8	Xenbase	gene	28581805	28741806	.	+	.	nr6a1	0
Chr8	28613839	28616380	/dfs7/mbt/share-folder/AminaH3K27ac_ClarkFoxSox_EpigeneticAnalysis/AC/MACS2/h3k27ac-st10.5-animal-chip-aligned-xtrop-v10-rmv-sorted_35scaled_peak_47709	32	.	2.77825	5.17154	3.24185	Chr8	Xenbase	gene	28581805	28741806	.	+	.	nr6a1	0
Chr8	28617322	28617775	/dfs7/mbt/share-folder/AminaH3K27ac_ClarkFoxSox_EpigeneticAnalysis/AC/MACS2/h3k27ac-st10.5-animal-chip-aligned-xtrop-v10-rmv-sorted_35scaled_peak_47710	25	.	2.59976	4.36062	2.51163	Chr8	Xenbase	gene	28581805	28741806	.	+	.	nr6a1	0
Chr8	28618740	28619046	/dfs7/mbt/share-folder/AminaH3K27ac_ClarkFoxSox_EpigeneticAnalysis/AC/MACS2/h3k27ac-st10.5-animal-chip-aligned-xtrop-v10-rmv-sorted_35scaled_peak_47711	15	.	2.27994	3.26672	1.58611	Chr8	Xenbase	gene	28581805	28741806	.	+	.	nr6a1	0
Chr8	28621990	28624776	/dfs7/mbt/share-folder/AminaH3K27ac_ClarkFoxSox_EpigeneticAnalysis/AC/MACS2/h3k27ac-st10.5-animal-chip-aligned-xtrop-v10-rmv-sorted_35scaled_peak_47712	27	.	2.62401	4.57139	2.71906	Chr8	Xenbase	gene	28581805	28741806	.	+	.	nr6a1	0
Chr8	28625453	28628059	/dfs7/mbt/share-folder/AminaH3K27ac_ClarkFoxSox_EpigeneticAnalysis/AC/MACS2/h3k27ac-st10.5-animal-chip-aligned-xtrop-v10-rmv-sorted_35scaled_peak_47713	47	.	3.14669	6.92455	4.79026	Chr8	Xenbase	gene	28581805	28741806	.	+	.	nr6a1	0
Chr8	28629057	28629882	/dfs7/mbt/share-folder/AminaH3K27ac_ClarkFoxSox_EpigeneticAnalysis/AC/MACS2/h3k27ac-st10.5-animal-chip-aligned-xtrop-v10-rmv-sorted_35scaled_peak_47714	45	.	2.89798	6.68909	4.5949	Chr8	Xenbase	gene	28581805	28741806	.	+	.	nr6a1	0
Chr8	28632318	28632788	/dfs7/mbt/share-folder/AminaH3K27ac_ClarkFoxSox_EpigeneticAnalysis/AC/MACS2/h3k27ac-st10.5-animal-chip-aligned-xtrop-v10-rmv-sorted_35scaled_peak_47715	13	.	2.16099	2.95537	1.3597	Chr8	Xenbase	gene	28581805	28741806	.	+	.	nr6a1	0
Chr8	28633471	28634261	/dfs7/mbt/share-folder/AminaH3K27ac_ClarkFoxSox_EpigeneticAnalysis/AC/MACS2/h3k27ac-st10.5-animal-chip-aligned-xtrop-v10-rmv-sorted_35scaled_peak_47716	15	.	2.22173	3.23841	1.58519	Chr8	Xenbase	gene	28581805	28741806	.	+	.	nr6a1	0
Chr8	28634989	28635299	/dfs7/mbt/share-folder/AminaH3K27ac_ClarkFoxSox_EpigeneticAnalysis/AC/MACS2/h3k27ac-st10.5-animal-chip-aligned-xtrop-v10-rmv-sorted_35scaled_peak_47717	15	.	2.27937	3.26336	1.58258	Chr8	Xenbase	gene	28581805	28741806	.	+	.	nr6a1	0
Chr8	28635870	28636172	/dfs7/mbt/share-folder/AminaH3K27ac_ClarkFoxSox_EpigeneticAnalysis/AC/MACS2/h3k27ac-st10.5-animal-chip-aligned-xtrop-v10-rmv-sorted_35scaled_peak_47718	27	.	2.68069	4.67727	2.79194	Chr8	Xenbase	gene	28581805	28741806	.	+	.	nr6a1	0
Chr8	28637786	28638073	/dfs7/mbt/share-folder/AminaH3K27ac_ClarkFoxSox_EpigeneticAnalysis/AC/MACS2/h3k27ac-st10.5-animal-chip-aligned-xtrop-v10-rmv-sorted_35scaled_peak_47719	17	.	2.30811	3.42485	1.72568	Chr8	Xenbase	gene	28581805	28741806	.	+	.	nr6a1	0
Chr8	28638591	28639154	/dfs7/mbt/share-folder/AminaH3K27ac_ClarkFoxSox_EpigeneticAnalysis/AC/MACS2/h3k27ac-st10.5-animal-chip-aligned-xtrop-v10-rmv-sorted_35scaled_peak_47720	18	.	2.26775	3.53934	1.83708	Chr8	Xenbase	gene	28581805	28741806	.	+	.	nr6a1	0
Chr8	28640915	28641371	/dfs7/mbt/share-folder/AminaH3K27ac_ClarkFoxSox_EpigeneticAnalysis/AC/MACS2/h3k27ac-st10.5-animal-chip-aligned-xtrop-v10-rmv-sorted_35scaled_peak_47721	22	.	2.42546	4.05781	2.27234	Chr8	Xenbase	gene	28581805	28741806	.	+	.	nr6a1	0
Chr8	28644390	28646336	/dfs7/mbt/share-folder/AminaH3K27ac_ClarkFoxSox_EpigeneticAnalysis/AC/MACS2/h3k27ac-st10.5-animal-chip-aligned-xtrop-v10-rmv-sorted_35scaled_peak_47722	17	.	2.29319	3.47332	1.78483	Chr8	Xenbase	gene	28581805	28741806	.	+	.	nr6a1	0
Chr8	28656534	28656896	/dfs7/mbt/share-folder/AminaH3K27ac_ClarkFoxSox_EpigeneticAnalysis/AC/MACS2/h3k27ac-st10.5-animal-chip-aligned-xtrop-v10-rmv-sorted_35scaled_peak_47723	26	.	2.55769	4.50941	2.66299	Chr8	Xenbase	gene	28581805	28741806	.	+	.	nr6a1	0
Chr8	28659705	28660230	/dfs7/mbt/share-folder/AminaH3K27ac_ClarkFoxSox_EpigeneticAnalysis/AC/MACS2/h3k27ac-st10.5-animal-chip-aligned-xtrop-v10-rmv-sorted_35scaled_peak_47724	13	.	2.06915	2.94477	1.34807	Chr8	Xenbase	gene	28581805	28741806	.	+	.	nr6a1	0
Chr8	28662858	28674373	/dfs7/mbt/share-folder/AminaH3K27ac_ClarkFoxSox_EpigeneticAnalysis/AC/MACS2/h3k27ac-st10.5-animal-chip-aligned-xtrop-v10-rmv-sorted_35scaled_peak_47725	42	.	2.78004	6.23214	4.20908	Chr8	Xenbase	gene	28581805	28741806	.	+	.	nr6a1	0
Chr8	28675079	28676738	/dfs7/mbt/share-folder/AminaH3K27ac_ClarkFoxSox_EpigeneticAnalysis/AC/MACS2/h3k27ac-st10.5-animal-chip-aligned-xtrop-v10-rmv-sorted_35scaled_peak_47726	39	.	2.98831	6.03022	3.98733	Chr8	Xenbase	gene	28581805	28741806	.	+	.	nr6a1	0
Chr8	28677930	28678594	/dfs7/mbt/share-folder/AminaH3K27ac_ClarkFoxSox_EpigeneticAnalysis/AC/MACS2/h3k27ac-st10.5-animal-chip-aligned-xtrop-v10-rmv-sorted_35scaled_peak_47727	14	.	2.22773	3.12042	1.47592	Chr8	Xenbase	gene	28581805	28741806	.	+	.	nr6a1	0
Chr8	28680012	28680598	/dfs7/mbt/share-folder/AminaH3K27ac_ClarkFoxSox_EpigeneticAnalysis/AC/MACS2/h3k27ac-st10.5-animal-chip-aligned-xtrop-v10-rmv-sorted_35scaled_peak_47728	15	.	2.24665	3.169	1.50749	Chr8	Xenbase	gene	28581805	28741806	.	+	.	nr6a1	0
Chr8	28681211	28681468	/dfs7/mbt/share-folder/AminaH3K27ac_ClarkFoxSox_EpigeneticAnalysis/AC/MACS2/h3k27ac-st10.5-animal-chip-aligned-xtrop-v10-rmv-sorted_35scaled_peak_47729	16	.	2.24739	3.36397	1.68461	Chr8	Xenbase	gene	28581805	28741806	.	+	.	nr6a1	0
Chr8	28682848	28684097	/dfs7/mbt/share-folder/AminaH3K27ac_ClarkFoxSox_EpigeneticAnalysis/AC/MACS2/h3k27ac-st10.5-animal-chip-aligned-xtrop-v10-rmv-sorted_35scaled_peak_47730	31	.	2.74103	5.07111	3.1591	Chr8	Xenbase	gene	28581805	28741806	.	+	.	nr6a1	0
Chr8	28685049	28692522	/dfs7/mbt/share-folder/AminaH3K27ac_ClarkFoxSox_EpigeneticAnalysis/AC/MACS2/h3k27ac-st10.5-animal-chip-aligned-xtrop-v10-rmv-sorted_35scaled_peak_47731	27	.	2.6352	4.64143	2.76831	Chr8	Xenbase	gene	28581805	28741806	.	+	.	nr6a1	0
Chr8	28692982	28717892	/dfs7/mbt/share-folder/AminaH3K27ac_ClarkFoxSox_EpigeneticAnalysis/AC/MACS2/h3k27ac-st10.5-animal-chip-aligned-xtrop-v10-rmv-sorted_35scaled_peak_47732	71	.	3.35893	9.46546	7.14714	Chr8	Xenbase	gene	28581805	28741806	.	+	.	nr6a1	0
Chr8	28718416	28719142	/dfs7/mbt/share-folder/AminaH3K27ac_ClarkFoxSox_EpigeneticAnalysis/AC/MACS2/h3k27ac-st10.5-animal-chip-aligned-xtrop-v10-rmv-sorted_35scaled_peak_47733	27	.	2.59304	4.59435	2.74281	Chr8	Xenbase	gene	28581805	28741806	.	+	.	nr6a1	0
Chr8	28719631	28720944	/dfs7/mbt/share-folder/AminaH3K27ac_ClarkFoxSox_EpigeneticAnalysis/AC/MACS2/h3k27ac-st10.5-animal-chip-aligned-xtrop-v10-rmv-sorted_35scaled_peak_47734	13	.	2.14867	2.98367	1.38687	Chr8	Xenbase	gene	28581805	28741806	.	+	.	nr6a1	0
Chr8	28721683	28722380	/dfs7/mbt/share-folder/AminaH3K27ac_ClarkFoxSox_EpigeneticAnalysis/AC/MACS2/h3k27ac-st10.5-animal-chip-aligned-xtrop-v10-rmv-sorted_35scaled_peak_47735	17	.	2.18675	3.43673	1.75582	Chr8	Xenbase	gene	28581805	28741806	.	+	.	nr6a1	0
Chr8	28725623	28726705	/dfs7/mbt/share-folder/AminaH3K27ac_ClarkFoxSox_EpigeneticAnalysis/AC/MACS2/h3k27ac-st10.5-animal-chip-aligned-xtrop-v10-rmv-sorted_35scaled_peak_47736	19	.	2.26192	3.63561	1.91593	Chr8	Xenbase	gene	28581805	28741806	.	+	.	nr6a1	0
Chr8	39162495	39171246	/dfs7/mbt/share-folder/AminaH3K27ac_ClarkFoxSox_EpigeneticAnalysis/AC/MACS2/h3k27ac-st10.5-animal-chip-aligned-xtrop-v10-rmv-sorted_35scaled_peak_48053	38	.	2.90121	5.81287	3.82132	Chr8	Xenbase	gene	39161663	39178376	.	-	.	znf534	0
Chr8	39172599	39189631	/dfs7/mbt/share-folder/AminaH3K27ac_ClarkFoxSox_EpigeneticAnalysis/AC/MACS2/h3k27ac-st10.5-animal-chip-aligned-xtrop-v10-rmv-sorted_35scaled_peak_48054	56	.	3.29662	7.82129	5.6568	Chr8	Xenbase	gene	39161663	39178376	.	-	.	znf534	0
Chr8	39791836	39792116	/dfs7/mbt/share-folder/AminaH3K27ac_ClarkFoxSox_EpigeneticAnalysis/AC/MACS2/h3k27ac-st10.5-animal-chip-aligned-xtrop-v10-rmv-sorted_35scaled_peak_48107	18	.	2.36149	3.57486	1.85125	Chr8	Xenbase	gene	39786742	39829349	.	+	.	tsc22d3	0
Chr8	39795638	39795838	/dfs7/mbt/share-folder/AminaH3K27ac_ClarkFoxSox_EpigeneticAnalysis/AC/MACS2/h3k27ac-st10.5-animal-chip-aligned-xtrop-v10-rmv-sorted_35scaled_peak_48108	22	.	2.53425	4.10386	2.28318	Chr8	Xenbase	gene	39786742	39829349	.	+	.	tsc22d3	0
Chr8	39797324	39798178	/dfs7/mbt/share-folder/AminaH3K27ac_ClarkFoxSox_EpigeneticAnalysis/AC/MACS2/h3k27ac-st10.5-animal-chip-aligned-xtrop-v10-rmv-sorted_35scaled_peak_48109	20	.	2.39365	3.79634	2.04855	Chr8	Xenbase	gene	39786742	39829349	.	+	.	tsc22d3	0
Chr8	39799563	39799830	/dfs7/mbt/share-folder/AminaH3K27ac_ClarkFoxSox_EpigeneticAnalysis/AC/MACS2/h3k27ac-st10.5-animal-chip-aligned-xtrop-v10-rmv-sorted_35scaled_peak_48110	17	.	2.33383	3.44541	1.73462	Chr8	Xenbase	gene	39786742	39829349	.	+	.	tsc22d3	0
Chr8	39804510	39804913	/dfs7/mbt/share-folder/AminaH3K27ac_ClarkFoxSox_EpigeneticAnalysis/AC/MACS2/h3k27ac-st10.5-animal-chip-aligned-xtrop-v10-rmv-sorted_35scaled_peak_48111	14	.	2.2413	3.14469	1.48542	Chr8	Xenbase	gene	39786742	39829349	.	+	.	tsc22d3	0
Chr8	39806735	39807209	/dfs7/mbt/share-folder/AminaH3K27ac_ClarkFoxSox_EpigeneticAnalysis/AC/MACS2/h3k27ac-st10.5-animal-chip-aligned-xtrop-v10-rmv-sorted_35scaled_peak_48112	16	.	2.29525	3.3119	1.62075	Chr8	Xenbase	gene	39786742	39829349	.	+	.	tsc22d3	0
Chr8	39807688	39808448	/dfs7/mbt/share-folder/AminaH3K27ac_ClarkFoxSox_EpigeneticAnalysis/AC/MACS2/h3k27ac-st10.5-animal-chip-aligned-xtrop-v10-rmv-sorted_35scaled_peak_48113	21	.	2.45764	3.90991	2.1331	Chr8	Xenbase	gene	39786742	39829349	.	+	.	tsc22d3	0
Chr8	39811139	39812463	/dfs7/mbt/share-folder/AminaH3K27ac_ClarkFoxSox_EpigeneticAnalysis/AC/MACS2/h3k27ac-st10.5-animal-chip-aligned-xtrop-v10-rmv-sorted_35scaled_peak_48114	21	.	2.40838	3.86846	2.10391	Chr8	Xenbase	gene	39786742	39829349	.	+	.	tsc22d3	0
Chr8	39816985	39824000	/dfs7/mbt/share-folder/AminaH3K27ac_ClarkFoxSox_EpigeneticAnalysis/AC/MACS2/h3k27ac-st10.5-animal-chip-aligned-xtrop-v10-rmv-sorted_35scaled_peak_48115	35	.	2.76964	5.46678	3.51686	Chr8	Xenbase	gene	39786742	39829349	.	+	.	tsc22d3	0
Chr8	39824571	39827686	/dfs7/mbt/share-folder/AminaH3K27ac_ClarkFoxSox_EpigeneticAnalysis/AC/MACS2/h3k27ac-st10.5-animal-chip-aligned-xtrop-v10-rmv-sorted_35scaled_peak_48116	47	.	2.87639	6.8378	4.73447	Chr8	Xenbase	gene	39786742	39829349	.	+	.	tsc22d3	0
Chr8	40422604	40423161	/dfs7/mbt/share-folder/AminaH3K27ac_ClarkFoxSox_EpigeneticAnalysis/AC/MACS2/h3k27ac-st10.5-animal-chip-aligned-xtrop-v10-rmv-sorted_35scaled_peak_48157	35	.	2.77074	5.51211	3.56531	Chr8	Xenbase	gene	40422029	40428024	.	+	.	LOC108648340	0
Chr8	40437090	40442925	/dfs7/mbt/share-folder/AminaH3K27ac_ClarkFoxSox_EpigeneticAnalysis/AC/MACS2/h3k27ac-st10.5-animal-chip-aligned-xtrop-v10-rmv-sorted_35scaled_peak_48160	24	.	2.51693	4.26433	2.45599	Chr8	Xenbase	gene	40441200	40446657	.	+	.	LOC100497952	0
Chr8	40456012	40457211	/dfs7/mbt/share-folder/AminaH3K27ac_ClarkFoxSox_EpigeneticAnalysis/AC/MACS2/h3k27ac-st10.5-animal-chip-aligned-xtrop-v10-rmv-sorted_35scaled_peak_48164	13	.	2.13207	2.90777	1.30663	Chr8	Xenbase	gene	40454139	40463415	.	+	.	LOC100498107	0
Chr8	45844276	45845192	/dfs7/mbt/share-folder/AminaH3K27ac_ClarkFoxSox_EpigeneticAnalysis/AC/MACS2/h3k27ac-st10.5-animal-chip-aligned-xtrop-v10-rmv-sorted_35scaled_peak_48443	23	.	2.54716	4.19776	2.37773	Chr8	Xenbase	gene	45844489	45849108	.	+	.	gatd3ala	0
Chr8	45845672	45846718	/dfs7/mbt/share-folder/AminaH3K27ac_ClarkFoxSox_EpigeneticAnalysis/AC/MACS2/h3k27ac-st10.5-animal-chip-aligned-xtrop-v10-rmv-sorted_35scaled_peak_48444	18	.	2.3633	3.55959	1.83569	Chr8	Xenbase	gene	45844489	45849108	.	+	.	gatd3ala	0
Chr8	45848542	45849186	/dfs7/mbt/share-folder/AminaH3K27ac_ClarkFoxSox_EpigeneticAnalysis/AC/MACS2/h3k27ac-st10.5-animal-chip-aligned-xtrop-v10-rmv-sorted_35scaled_peak_48445	24	.	2.57454	4.30273	2.46946	Chr8	Xenbase	gene	45844489	45849108	.	+	.	gatd3ala	0
Chr8	45860032	45860398	/dfs7/mbt/share-folder/AminaH3K27ac_ClarkFoxSox_EpigeneticAnalysis/AC/MACS2/h3k27ac-st10.5-animal-chip-aligned-xtrop-v10-rmv-sorted_35scaled_peak_48450	17	.	2.34169	3.49082	1.78069	Chr8	Xenbase	gene	45858982	45862305	.	-	.	phyhdla.3	0
Chr8	68540281	68545854	/dfs7/mbt/share-folder/AminaH3K27ac_ClarkFoxSox_EpigeneticAnalysis/AC/MACS2/h3k27ac-st10.5-animal-chip-aligned-xtrop-v10-rmv-sorted_35scaled_peak_49101	87	.	3.62693	11.2019	8.77389	Chr8	Xenbase	gene	68531901	68552301	.	-	.	fam122b	0
Chr8	68546313	68546641	/dfs7/mbt/share-folder/AminaH3K27ac_ClarkFoxSox_EpigeneticAnalysis/AC/MACS2/h3k27ac-st10.5-animal-chip-aligned-xtrop-v10-rmv-sorted_35scaled_peak_49102	18	.	2.2734	3.51331	1.81807	Chr8	Xenbase	gene	68531901	68552301	.	-	.	fam122b	0
Chr8	68548977	68550606	/dfs7/mbt/share-folder/AminaH3K27ac_ClarkFoxSox_EpigeneticAnalysis/AC/MACS2/h3k27ac-st10.5-animal-chip-aligned-xtrop-v10-rmv-sorted_35scaled_peak_49103	50	.	2.96206	7.15417	5.05997	Chr8	Xenbase	gene	68531901	68552301	.	-	.	fam122b	0
Chr8	68551108	68553090	/dfs7/mbt/share-folder/AminaH3K27ac_ClarkFoxSox_EpigeneticAnalysis/AC/MACS2/h3k27ac-st10.5-animal-chip-aligned-xtrop-v10-rmv-sorted_35scaled_peak_49104	150	.	4.28193	17.8387	15.0943	Chr8	Xenbase	gene	68531901	68552301	.	-	.	fam122b	0
Chr8	69006299	69011678	/dfs7/mbt/share-folder/AminaH3K27ac_ClarkFoxSox_EpigeneticAnalysis/AC/MACS2/h3k27ac-st10.5-animal-chip-aligned-xtrop-v10-rmv-sorted_35scaled_peak_49126	79	.	3.75653	10.3697	7.96667	Chr8	Xenbase	gene	69006551	69029067	.	+	.	vgll1	0
Chr8	69012356	69020415	/dfs7/mbt/share-folder/AminaH3K27ac_ClarkFoxSox_EpigeneticAnalysis/AC/MACS2/h3k27ac-st10.5-animal-chip-aligned-xtrop-v10-rmv-sorted_35scaled_peak_49127	38	.	2.92567	5.81834	3.81838	Chr8	Xenbase	gene	69006551	69029067	.	+	.	vgll1	0
Chr8	69021426	69022065	/dfs7/mbt/share-folder/AminaH3K27ac_ClarkFoxSox_EpigeneticAnalysis/AC/MACS2/h3k27ac-st10.5-animal-chip-aligned-xtrop-v10-rmv-sorted_35scaled_peak_49128	20	.	2.42628	3.81234	2.04891	Chr8	Xenbase	gene	69006551	69029067	.	+	.	vgll1	0
Chr8	69026325	69026808	/dfs7/mbt/share-folder/AminaH3K27ac_ClarkFoxSox_EpigeneticAnalysis/AC/MACS2/h3k27ac-st10.5-animal-chip-aligned-xtrop-v10-rmv-sorted_35scaled_peak_49129	19	.	2.39521	3.69757	1.95764	Chr8	Xenbase	gene	69006551	69029067	.	+	.	vgll1	0
Chr8	70941073	70942854	/dfs7/mbt/share-folder/AminaH3K27ac_ClarkFoxSox_EpigeneticAnalysis/AC/MACS2/h3k27ac-st10.5-animal-chip-aligned-xtrop-v10-rmv-sorted_35scaled_peak_49257	30	.	2.72665	4.93853	3.02416	Chr8	Xenbase	gene	70940513	70957192	.	+	.	nova2	0
Chr8	70953066	70953277	/dfs7/mbt/share-folder/AminaH3K27ac_ClarkFoxSox_EpigeneticAnalysis/AC/MACS2/h3k27ac-st10.5-animal-chip-aligned-xtrop-v10-rmv-sorted_35scaled_peak_49258	18	.	2.39023	3.6296	1.88844	Chr8	Xenbase	gene	70940513	70957192	.	+	.	nova2	0
Chr8	71336749	71340075	/dfs7/mbt/share-folder/AminaH3K27ac_ClarkFoxSox_EpigeneticAnalysis/AC/MACS2/h3k27ac-st10.5-animal-chip-aligned-xtrop-v10-rmv-sorted_35scaled_peak_49280	65	.	3.54206	8.88038	6.58962	Chr8	Xenbase	gene	71338000	71355516	.	+	.	degs3	0
Chr8	71340548	71341934	/dfs7/mbt/share-folder/AminaH3K27ac_ClarkFoxSox_EpigeneticAnalysis/AC/MACS2/h3k27ac-st10.5-animal-chip-aligned-xtrop-v10-rmv-sorted_35scaled_peak_49281	41	.	2.98557	6.21385	4.18075	Chr8	Xenbase	gene	71338000	71355516	.	+	.	degs3	0
Chr8	71343625	71344698	/dfs7/mbt/share-folder/AminaH3K27ac_ClarkFoxSox_EpigeneticAnalysis/AC/MACS2/h3k27ac-st10.5-animal-chip-aligned-xtrop-v10-rmv-sorted_35scaled_peak_49282	29	.	2.69872	4.8114	2.92205	Chr8	Xenbase	gene	71338000	71355516	.	+	.	degs3	0
Chr8	71345792	71345998	/dfs7/mbt/share-folder/AminaH3K27ac_ClarkFoxSox_EpigeneticAnalysis/AC/MACS2/h3k27ac-st10.5-animal-chip-aligned-xtrop-v10-rmv-sorted_35scaled_peak_49283	18	.	2.38972	3.62816	1.88656	Chr8	Xenbase	gene	71338000	71355516	.	+	.	degs3	0
Chr8	71346978	71347303	/dfs7/mbt/share-folder/AminaH3K27ac_ClarkFoxSox_EpigeneticAnalysis/AC/MACS2/h3k27ac-st10.5-animal-chip-aligned-xtrop-v10-rmv-sorted_35scaled_peak_49284	13	.	2.11671	2.8921	1.31407	Chr8	Xenbase	gene	71338000	71355516	.	+	.	degs3	0
Chr8	71347835	71349899	/dfs7/mbt/share-folder/AminaH3K27ac_ClarkFoxSox_EpigeneticAnalysis/AC/MACS2/h3k27ac-st10.5-animal-chip-aligned-xtrop-v10-rmv-sorted_35scaled_peak_49285	24	.	2.53393	4.26975	2.44232	Chr8	Xenbase	gene	71338000	71355516	.	+	.	degs3	0
Chr8	71351056	71354343	/dfs7/mbt/share-folder/AminaH3K27ac_ClarkFoxSox_EpigeneticAnalysis/AC/MACS2/h3k27ac-st10.5-animal-chip-aligned-xtrop-v10-rmv-sorted_35scaled_peak_49286	41	.	2.94574	6.22262	4.17974	Chr8	Xenbase	gene	71338000	71355516	.	+	.	degs3	0
Chr8	71537446	71537938	/dfs7/mbt/share-folder/AminaH3K27ac_ClarkFoxSox_EpigeneticAnalysis/AC/MACS2/h3k27ac-st10.5-animal-chip-aligned-xtrop-v10-rmv-sorted_35scaled_peak_49300	29	.	2.71381	4.8994	2.99772	Chr8	Xenbase	gene	71536392	71544445	.	-	.	chst4	0
Chr8	71539580	71540502	/dfs7/mbt/share-folder/AminaH3K27ac_ClarkFoxSox_EpigeneticAnalysis/AC/MACS2/h3k27ac-st10.5-animal-chip-aligned-xtrop-v10-rmv-sorted_35scaled_peak_49301	31	.	2.72701	5.02904	3.11037	Chr8	Xenbase	gene	71536392	71544445	.	-	.	chst4	0
Chr8	71541242	71548031	/dfs7/mbt/share-folder/AminaH3K27ac_ClarkFoxSox_EpigeneticAnalysis/AC/MACS2/h3k27ac-st10.5-animal-chip-aligned-xtrop-v10-rmv-sorted_35scaled_peak_49302	51	.	3.14626	7.24157	5.10091	Chr8	Xenbase	gene	71536392	71544445	.	-	.	chst4	0
Chr8	79188845	79189755	/dfs7/mbt/share-folder/AminaH3K27ac_ClarkFoxSox_EpigeneticAnalysis/AC/MACS2/h3k27ac-st10.5-animal-chip-aligned-xtrop-v10-rmv-sorted_35scaled_peak_49673	20	.	2.37776	3.75201	2.00845	Chr8	Xenbase	gene	79187184	79194424	.	-	.	olfm4	0
Chr8	79192388	79195930	/dfs7/mbt/share-folder/AminaH3K27ac_ClarkFoxSox_EpigeneticAnalysis/AC/MACS2/h3k27ac-st10.5-animal-chip-aligned-xtrop-v10-rmv-sorted_35scaled_peak_49674	28	.	2.56486	4.75715	2.89071	Chr8	Xenbase	gene	79187184	79194424	.	-	.	olfm4	0
Chr8	81494763	81497767	/dfs7/mbt/share-folder/AminaH3K27ac_ClarkFoxSox_EpigeneticAnalysis/AC/MACS2/h3k27ac-st10.5-animal-chip-aligned-xtrop-v10-rmv-sorted_35scaled_peak_49857	44	.	2.94921	6.46358	4.43879	Chr8	Xenbase	gene	81495865	81501048	.	+	.	zfp36	0
Chr8	81498245	81499354	/dfs7/mbt/share-folder/AminaH3K27ac_ClarkFoxSox_EpigeneticAnalysis/AC/MACS2/h3k27ac-st10.5-animal-chip-aligned-xtrop-v10-rmv-sorted_35scaled_peak_49858	20	.	2.35969	3.77442	2.03627	Chr8	Xenbase	gene	81495865	81501048	.	+	.	zfp36	0
Chr8	96594533	96594791	/dfs7/mbt/share-folder/AminaH3K27ac_ClarkFoxSox_EpigeneticAnalysis/AC/MACS2/h3k27ac-st10.5-animal-chip-aligned-xtrop-v10-rmv-sorted_35scaled_peak_50370	17	.	2.24412	3.43311	1.75164	Chr8	Xenbase	gene	96581775	96600915	.	-	.	slc25a29	0
Chr8	96597445	96602540	/dfs7/mbt/share-folder/AminaH3K27ac_ClarkFoxSox_EpigeneticAnalysis/AC/MACS2/h3k27ac-st10.5-animal-chip-aligned-xtrop-v10-rmv-sorted_35scaled_peak_50371	68	.	3.42148	9.03221	6.80097	Chr8	Xenbase	gene	96581775	96600915	.	-	.	slc25a29	0
Chr8	122251436	122252573	/dfs7/mbt/share-folder/AminaH3K27ac_ClarkFoxSox_EpigeneticAnalysis/AC/MACS2/h3k27ac-st10.5-animal-chip-aligned-xtrop-v10-rmv-sorted_35scaled_peak_51380	22	.	2.51632	4.07906	2.27382	Chr8	Xenbase	gene	122251186	122257159	.	+	.	LOC100491833	0
Chr8	131445979	131446976	/dfs7/mbt/share-folder/AminaH3K27ac_ClarkFoxSox_EpigeneticAnalysis/AC/MACS2/h3k27ac-st10.5-animal-chip-aligned-xtrop-v10-rmv-sorted_35scaled_peak_51618	39	.	3.00338	5.94155	3.90403	Chr8	Xenbase	gene	131446192	131526682	.	+	.	nek2	0
Chr8	131447540	131448147	/dfs7/mbt/share-folder/AminaH3K27ac_ClarkFoxSox_EpigeneticAnalysis/AC/MACS2/h3k27ac-st10.5-animal-chip-aligned-xtrop-v10-rmv-sorted_35scaled_peak_51619	22	.	2.50568	4.04013	2.23973	Chr8	Xenbase	gene	131446192	131526682	.	+	.	nek2	0
Chr8	131448682	131459806	/dfs7/mbt/share-folder/AminaH3K27ac_ClarkFoxSox_EpigeneticAnalysis/AC/MACS2/h3k27ac-st10.5-animal-chip-aligned-xtrop-v10-rmv-sorted_35scaled_peak_51620	49	.	3.19848	7.07525	4.95475	Chr8	Xenbase	gene	131446192	131526682	.	+	.	nek2	0
Chr8	131460227	131468753	/dfs7/mbt/share-folder/AminaH3K27ac_ClarkFoxSox_EpigeneticAnalysis/AC/MACS2/h3k27ac-st10.5-animal-chip-aligned-xtrop-v10-rmv-sorted_35scaled_peak_51621	62	.	3.4947	8.45825	6.20327	Chr8	Xenbase	gene	131446192	131526682	.	+	.	nek2	0
Chr8	131469793	131484756	/dfs7/mbt/share-folder/AminaH3K27ac_ClarkFoxSox_EpigeneticAnalysis/AC/MACS2/h3k27ac-st10.5-animal-chip-aligned-xtrop-v10-rmv-sorted_35scaled_peak_51622	54	.	3.24998	7.6666	5.4921	Chr8	Xenbase	gene	131446192	131526682	.	+	.	nek2	0
Chr8	131485683	131488446	/dfs7/mbt/share-folder/AminaH3K27ac_ClarkFoxSox_EpigeneticAnalysis/AC/MACS2/h3k27ac-st10.5-animal-chip-aligned-xtrop-v10-rmv-sorted_35scaled_peak_51623	36	.	2.9197	5.68744	3.68762	Chr8	Xenbase	gene	131446192	131526682	.	+	.	nek2	0
Chr8	131489098	131493956	/dfs7/mbt/share-folder/AminaH3K27ac_ClarkFoxSox_EpigeneticAnalysis/AC/MACS2/h3k27ac-st10.5-animal-chip-aligned-xtrop-v10-rmv-sorted_35scaled_peak_51624	44	.	2.98867	6.55559	4.48339	Chr8	Xenbase	gene	131446192	131526682	.	+	.	nek2	0
Chr8	131497316	131498777	/dfs7/mbt/share-folder/AminaH3K27ac_ClarkFoxSox_EpigeneticAnalysis/AC/MACS2/h3k27ac-st10.5-animal-chip-aligned-xtrop-v10-rmv-sorted_35scaled_peak_51625	30	.	2.74128	4.99074	3.08131	Chr8	Xenbase	gene	131446192	131526682	.	+	.	nek2	0
Chr8	131504305	131506319	/dfs7/mbt/share-folder/AminaH3K27ac_ClarkFoxSox_EpigeneticAnalysis/AC/MACS2/h3k27ac-st10.5-animal-chip-aligned-xtrop-v10-rmv-sorted_35scaled_peak_51626	17	.	2.27365	3.39592	1.71742	Chr8	Xenbase	gene	131446192	131526682	.	+	.	nek2	0
Chr8	131508502	131509164	/dfs7/mbt/share-folder/AminaH3K27ac_ClarkFoxSox_EpigeneticAnalysis/AC/MACS2/h3k27ac-st10.5-animal-chip-aligned-xtrop-v10-rmv-sorted_35scaled_peak_51627	19	.	2.3917	3.71048	1.96996	Chr8	Xenbase	gene	131446192	131526682	.	+	.	nek2	0
Chr8	131510980	131512050	/dfs7/mbt/share-folder/AminaH3K27ac_ClarkFoxSox_EpigeneticAnalysis/AC/MACS2/h3k27ac-st10.5-animal-chip-aligned-xtrop-v10-rmv-sorted_35scaled_peak_51628	14	.	2.1873	3.03687	1.4081	Chr8	Xenbase	gene	131446192	131526682	.	+	.	nek2	0
Chr8	131515317	131517296	/dfs7/mbt/share-folder/AminaH3K27ac_ClarkFoxSox_EpigeneticAnalysis/AC/MACS2/h3k27ac-st10.5-animal-chip-aligned-xtrop-v10-rmv-sorted_35scaled_peak_51629	19	.	2.39119	3.68107	1.93941	Chr8	Xenbase	gene	131446192	131526682	.	+	.	nek2	0
Chr8	131518264	131519348	/dfs7/mbt/share-folder/AminaH3K27ac_ClarkFoxSox_EpigeneticAnalysis/AC/MACS2/h3k27ac-st10.5-animal-chip-aligned-xtrop-v10-rmv-sorted_35scaled_peak_51630	21	.	2.45991	3.89034	2.11567	Chr8	Xenbase	gene	131446192	131526682	.	+	.	nek2	0
Chr8	132425128	132426690	/dfs7/mbt/share-folder/AminaH3K27ac_ClarkFoxSox_EpigeneticAnalysis/AC/MACS2/h3k27ac-st10.5-animal-chip-aligned-xtrop-v10-rmv-sorted_35scaled_peak_51662	24	.	2.45542	4.22019	2.42198	Chr8	Xenbase	gene	132425676	132448258	.	+	.	crabp2	0
Chr8	132427227	132428098	/dfs7/mbt/share-folder/AminaH3K27ac_ClarkFoxSox_EpigeneticAnalysis/AC/MACS2/h3k27ac-st10.5-animal-chip-aligned-xtrop-v10-rmv-sorted_35scaled_peak_51663	19	.	2.30258	3.70394	1.98482	Chr8	Xenbase	gene	132425676	132448258	.	+	.	crabp2	0
Chr8	132428831	132429441	/dfs7/mbt/share-folder/AminaH3K27ac_ClarkFoxSox_EpigeneticAnalysis/AC/MACS2/h3k27ac-st10.5-animal-chip-aligned-xtrop-v10-rmv-sorted_35scaled_peak_51664	14	.	2.10282	3.13653	1.49701	Chr8	Xenbase	gene	132425676	132448258	.	+	.	crabp2	0
Chr8	132430435	132432259	/dfs7/mbt/share-folder/AminaH3K27ac_ClarkFoxSox_EpigeneticAnalysis/AC/MACS2/h3k27ac-st10.5-animal-chip-aligned-xtrop-v10-rmv-sorted_35scaled_peak_51665	24	.	2.51494	4.28614	2.47182	Chr8	Xenbase	gene	132425676	132448258	.	+	.	crabp2	0
Chr8	132432860	132433284	/dfs7/mbt/share-folder/AminaH3K27ac_ClarkFoxSox_EpigeneticAnalysis/AC/MACS2/h3k27ac-st10.5-animal-chip-aligned-xtrop-v10-rmv-sorted_35scaled_peak_51666	39	.	2.92596	5.94793	3.90654	Chr8	Xenbase	gene	132425676	132448258	.	+	.	crabp2	0
Chr8	132433750	132434618	/dfs7/mbt/share-folder/AminaH3K27ac_ClarkFoxSox_EpigeneticAnalysis/AC/MACS2/h3k27ac-st10.5-animal-chip-aligned-xtrop-v10-rmv-sorted_35scaled_peak_51667	28	.	2.63466	4.69343	2.81855	Chr8	Xenbase	gene	132425676	132448258	.	+	.	crabp2	0
Chr8	132435716	132437223	/dfs7/mbt/share-folder/AminaH3K27ac_ClarkFoxSox_EpigeneticAnalysis/AC/MACS2/h3k27ac-st10.5-animal-chip-aligned-xtrop-v10-rmv-sorted_35scaled_peak_51668	18	.	2.36851	3.62173	1.88858	Chr8	Xenbase	gene	132425676	132448258	.	+	.	crabp2	0
Chr8	132438758	132440407	/dfs7/mbt/share-folder/AminaH3K27ac_ClarkFoxSox_EpigeneticAnalysis/AC/MACS2/h3k27ac-st10.5-animal-chip-aligned-xtrop-v10-rmv-sorted_35scaled_peak_51669	22	.	2.47663	4.0029	2.21374	Chr8	Xenbase	gene	132425676	132448258	.	+	.	crabp2	0
Chr8	132441133	132445137	/dfs7/mbt/share-folder/AminaH3K27ac_ClarkFoxSox_EpigeneticAnalysis/AC/MACS2/h3k27ac-st10.5-animal-chip-aligned-xtrop-v10-rmv-sorted_35scaled_peak_51670	45	.	3.08216	6.68031	4.59249	Chr8	Xenbase	gene	132425676	132448258	.	+	.	crabp2	0
Chr8	132447353	132447553	/dfs7/mbt/share-folder/AminaH3K27ac_ClarkFoxSox_EpigeneticAnalysis/AC/MACS2/h3k27ac-st10.5-animal-chip-aligned-xtrop-v10-rmv-sorted_35scaled_peak_51671	20	.	2.43359	3.80679	2.04468	Chr8	Xenbase	gene	132425676	132448258	.	+	.	crabp2	0
Chr8	138427755	138432019	/dfs7/mbt/share-folder/AminaH3K27ac_ClarkFoxSox_EpigeneticAnalysis/AC/MACS2/h3k27ac-st10.5-animal-chip-aligned-xtrop-v10-rmv-sorted_35scaled_peak_51895	56	.	3.1104	7.88758	5.68833	Chr8	Xenbase	gene	138428286	138456883	.	+	.	tagln2	0
Chr8	138433271	138433523	/dfs7/mbt/share-folder/AminaH3K27ac_ClarkFoxSox_EpigeneticAnalysis/AC/MACS2/h3k27ac-st10.5-animal-chip-aligned-xtrop-v10-rmv-sorted_35scaled_peak_51896	25	.	2.48058	4.35281	2.52796	Chr8	Xenbase	gene	138428286	138456883	.	+	.	tagln2	0
Chr8	138434041	138434544	/dfs7/mbt/share-folder/AminaH3K27ac_ClarkFoxSox_EpigeneticAnalysis/AC/MACS2/h3k27ac-st10.5-animal-chip-aligned-xtrop-v10-rmv-sorted_35scaled_peak_51897	26	.	2.51365	4.47671	2.63615	Chr8	Xenbase	gene	138428286	138456883	.	+	.	tagln2	0
Chr8	138434992	138448485	/dfs7/mbt/share-folder/AminaH3K27ac_ClarkFoxSox_EpigeneticAnalysis/AC/MACS2/h3k27ac-st10.5-animal-chip-aligned-xtrop-v10-rmv-sorted_35scaled_peak_51898	59	.	3.16048	8.09215	5.94115	Chr8	Xenbase	gene	138428286	138456883	.	+	.	tagln2	0
Chr8	138448948	138449924	/dfs7/mbt/share-folder/AminaH3K27ac_ClarkFoxSox_EpigeneticAnalysis/AC/MACS2/h3k27ac-st10.5-animal-chip-aligned-xtrop-v10-rmv-sorted_35scaled_peak_51899	24	.	2.55437	4.30035	2.47379	Chr8	Xenbase	gene	138428286	138456883	.	+	.	tagln2	0
Chr8	138450705	138451058	/dfs7/mbt/share-folder/AminaH3K27ac_ClarkFoxSox_EpigeneticAnalysis/AC/MACS2/h3k27ac-st10.5-animal-chip-aligned-xtrop-v10-rmv-sorted_35scaled_peak_51900	23	.	2.52982	4.12305	2.31416	Chr8	Xenbase	gene	138428286	138456883	.	+	.	tagln2	0
Chr8	138452554	138453762	/dfs7/mbt/share-folder/AminaH3K27ac_ClarkFoxSox_EpigeneticAnalysis/AC/MACS2/h3k27ac-st10.5-animal-chip-aligned-xtrop-v10-rmv-sorted_35scaled_peak_51901	18	.	2.31823	3.58178	1.87388	Chr8	Xenbase	gene	138428286	138456883	.	+	.	tagln2	0
Chr8	138454518	138456076	/dfs7/mbt/share-folder/AminaH3K27ac_ClarkFoxSox_EpigeneticAnalysis/AC/MACS2/h3k27ac-st10.5-animal-chip-aligned-xtrop-v10-rmv-sorted_35scaled_peak_51902	18	.	2.33263	3.60636	1.88055	Chr8	Xenbase	gene	138428286	138456883	.	+	.	tagln2	0
Chr8	138456672	138457323	/dfs7/mbt/share-folder/AminaH3K27ac_ClarkFoxSox_EpigeneticAnalysis/AC/MACS2/h3k27ac-st10.5-animal-chip-aligned-xtrop-v10-rmv-sorted_35scaled_peak_51903	40	.	2.97557	6.00672	4.0002	Chr8	Xenbase	gene	138428286	138456883	.	+	.	tagln2	0
Chr8	142094325	142096062	/dfs7/mbt/share-folder/AminaH3K27ac_ClarkFoxSox_EpigeneticAnalysis/AC/MACS2/h3k27ac-st10.5-animal-chip-aligned-xtrop-v10-rmv-sorted_35scaled_peak_52069	83	.	3.47078	10.7389	8.33251	Chr8	Xenbase	gene	142089477	142105514	.	-	.	LOC116406886	0
Chr8	142096666	142097264	/dfs7/mbt/share-folder/AminaH3K27ac_ClarkFoxSox_EpigeneticAnalysis/AC/MACS2/h3k27ac-st10.5-animal-chip-aligned-xtrop-v10-rmv-sorted_35scaled_peak_52070	17	.	2.2759	3.39192	1.72381	Chr8	Xenbase	gene	142089477	142105514	.	-	.	LOC116406886	0
Chr8	142098075	142099875	/dfs7/mbt/share-folder/AminaH3K27ac_ClarkFoxSox_EpigeneticAnalysis/AC/MACS2/h3k27ac-st10.5-animal-chip-aligned-xtrop-v10-rmv-sorted_35scaled_peak_52071	50	.	3.1987	7.22565	5.08861	Chr8	Xenbase	gene	142089477	142105514	.	-	.	LOC116406886	0
Chr8	142103751	142106540	/dfs7/mbt/share-folder/AminaH3K27ac_ClarkFoxSox_EpigeneticAnalysis/AC/MACS2/h3k27ac-st10.5-animal-chip-aligned-xtrop-v10-rmv-sorted_35scaled_peak_52072	55	.	3.31733	7.7184	5.56179	Chr8	Xenbase	gene	142089477	142105514	.	-	.	LOC116406886	0
Chr8	142506572	142509730	/dfs7/mbt/share-folder/AminaH3K27ac_ClarkFoxSox_EpigeneticAnalysis/AC/MACS2/h3k27ac-st10.5-animal-chip-aligned-xtrop-v10-rmv-sorted_35scaled_peak_52094	51	.	3.21325	7.3014	5.16579	Chr8	Xenbase	gene	142503762	142523565	.	-	.	LOC100487973	0
Chr8	142510308	142513672	/dfs7/mbt/share-folder/AminaH3K27ac_ClarkFoxSox_EpigeneticAnalysis/AC/MACS2/h3k27ac-st10.5-animal-chip-aligned-xtrop-v10-rmv-sorted_35scaled_peak_52095	87	.	3.98477	11.1873	8.74918	Chr8	Xenbase	gene	142503762	142523565	.	-	.	LOC100487973	0
Chr8	142515463	142515841	/dfs7/mbt/share-folder/AminaH3K27ac_ClarkFoxSox_EpigeneticAnalysis/AC/MACS2/h3k27ac-st10.5-animal-chip-aligned-xtrop-v10-rmv-sorted_35scaled_peak_52096	34	.	2.87669	5.40241	3.41838	Chr8	Xenbase	gene	142503762	142523565	.	-	.	LOC100487973	0
Chr8	142516500	142517862	/dfs7/mbt/share-folder/AminaH3K27ac_ClarkFoxSox_EpigeneticAnalysis/AC/MACS2/h3k27ac-st10.5-animal-chip-aligned-xtrop-v10-rmv-sorted_35scaled_peak_52097	27	.	2.65487	4.61252	2.73827	Chr8	Xenbase	gene	142503762	142523565	.	-	.	LOC100487973	0
Chr8	142518556	142519226	/dfs7/mbt/share-folder/AminaH3K27ac_ClarkFoxSox_EpigeneticAnalysis/AC/MACS2/h3k27ac-st10.5-animal-chip-aligned-xtrop-v10-rmv-sorted_35scaled_peak_52098	16	.	2.28843	3.30065	1.61724	Chr8	Xenbase	gene	142503762	142523565	.	-	.	LOC100487973	0
Chr8	144295175	144296148	/dfs7/mbt/share-folder/AminaH3K27ac_ClarkFoxSox_EpigeneticAnalysis/AC/MACS2/h3k27ac-st10.5-animal-chip-aligned-xtrop-v10-rmv-sorted_35scaled_peak_52243	88	.	4.02121	11.3107	8.84782	Chr8	Xenbase	gene	144295271	144326267	.	+	.	supt20hl1	0
Chr8	144307390	144307668	/dfs7/mbt/share-folder/AminaH3K27ac_ClarkFoxSox_EpigeneticAnalysis/AC/MACS2/h3k27ac-st10.5-animal-chip-aligned-xtrop-v10-rmv-sorted_35scaled_peak_52244	17	.	2.34484	3.47816	1.76056	Chr8	Xenbase	gene	144295271	144326267	.	+	.	supt20hl1	0
Chr8	144309795	144310000	/dfs7/mbt/share-folder/AminaH3K27ac_ClarkFoxSox_EpigeneticAnalysis/AC/MACS2/h3k27ac-st10.5-animal-chip-aligned-xtrop-v10-rmv-sorted_35scaled_peak_52245	14	.	2.00898	3.10266	1.4831	Chr8	Xenbase	gene	144295271	144326267	.	+	.	supt20hl1	0
Chr9	2303782	2304848	/dfs7/mbt/share-folder/AminaH3K27ac_ClarkFoxSox_EpigeneticAnalysis/AC/MACS2/h3k27ac-st10.5-animal-chip-aligned-xtrop-v10-rmv-sorted_35scaled_peak_52589	30	.	2.58647	4.94896	3.05024	Chr9	Xenbase	gene	2302599	2304091	.	-	.	nupr1	0
Chr9	2890445	2894711	/dfs7/mbt/share-folder/AminaH3K27ac_ClarkFoxSox_EpigeneticAnalysis/AC/MACS2/h3k27ac-st10.5-animal-chip-aligned-xtrop-v10-rmv-sorted_35scaled_peak_52663	54	.	2.77816	7.63163	5.4758	Chr9	Xenbase	gene	2891380	2892778	.	+	.	LOC100493036	0
Chr9	5641814	5643551	/dfs7/mbt/share-folder/AminaH3K27ac_ClarkFoxSox_EpigeneticAnalysis/AC/MACS2/h3k27ac-st10.5-animal-chip-aligned-xtrop-v10-rmv-sorted_35scaled_peak_53194	25	.	2.58827	4.44944	2.59996	Chr9	Xenbase	gene	5642517	5645312	.	+	.	pycard	0
Chr9	5703993	5715942	/dfs7/mbt/share-folder/AminaH3K27ac_ClarkFoxSox_EpigeneticAnalysis/AC/MACS2/h3k27ac-st10.5-animal-chip-aligned-xtrop-v10-rmv-sorted_35scaled_peak_53207	111	.	4.32508	13.7142	11.1433	Chr9	Xenbase	gene	5704274	5706118	.	+	.	pydc1	0
Chr9	5716389	5718620	/dfs7/mbt/share-folder/AminaH3K27ac_ClarkFoxSox_EpigeneticAnalysis/AC/MACS2/h3k27ac-st10.5-animal-chip-aligned-xtrop-v10-rmv-sorted_35scaled_peak_53208	92	.	4.0515	11.7662	9.27103	Chr9	Xenbase	gene	5718518	5719695	.	+	.	LOC101733752	0
Chr9	7625221	7625886	/dfs7/mbt/share-folder/AminaH3K27ac_ClarkFoxSox_EpigeneticAnalysis/AC/MACS2/h3k27ac-st10.5-animal-chip-aligned-xtrop-v10-rmv-sorted_35scaled_peak_53283	14	.	2.23378	3.12561	1.47172	Chr9	Xenbase	gene	7620097	7626978	.	+	.	LOC100494613	0
Chr9	7636436	7640866	/dfs7/mbt/share-folder/AminaH3K27ac_ClarkFoxSox_EpigeneticAnalysis/AC/MACS2/h3k27ac-st10.5-animal-chip-aligned-xtrop-v10-rmv-sorted_35scaled_peak_53284	37	.	2.86511	5.78357	3.79604	Chr9	Xenbase	gene	7639516	7669505	.	+	.	prss27	0
Chr9	7641445	7641747	/dfs7/mbt/share-folder/AminaH3K27ac_ClarkFoxSox_EpigeneticAnalysis/AC/MACS2/h3k27ac-st10.5-animal-chip-aligned-xtrop-v10-rmv-sorted_35scaled_peak_53285	44	.	3.12214	6.4949	4.40703	Chr9	Xenbase	gene	7639516	7669505	.	+	.	prss27	0
Chr9	7642938	7643475	/dfs7/mbt/share-folder/AminaH3K27ac_ClarkFoxSox_EpigeneticAnalysis/AC/MACS2/h3k27ac-st10.5-animal-chip-aligned-xtrop-v10-rmv-sorted_35scaled_peak_53286	31	.	2.74987	5.06344	3.13443	Chr9	Xenbase	gene	7639516	7669505	.	+	.	prss27	0
Chr9	7644224	7644900	/dfs7/mbt/share-folder/AminaH3K27ac_ClarkFoxSox_EpigeneticAnalysis/AC/MACS2/h3k27ac-st10.5-animal-chip-aligned-xtrop-v10-rmv-sorted_35scaled_peak_53287	18	.	2.29974	3.60747	1.88614	Chr9	Xenbase	gene	7639516	7669505	.	+	.	prss27	0
Chr9	7656902	7657355	/dfs7/mbt/share-folder/AminaH3K27ac_ClarkFoxSox_EpigeneticAnalysis/AC/MACS2/h3k27ac-st10.5-animal-chip-aligned-xtrop-v10-rmv-sorted_35scaled_peak_53288	14	.	2.21441	3.05796	1.4137	Chr9	Xenbase	gene	7639516	7669505	.	+	.	prss27	0
Chr9	7658221	7658692	/dfs7/mbt/share-folder/AminaH3K27ac_ClarkFoxSox_EpigeneticAnalysis/AC/MACS2/h3k27ac-st10.5-animal-chip-aligned-xtrop-v10-rmv-sorted_35scaled_peak_53289	16	.	2.23232	3.26737	1.60532	Chr9	Xenbase	gene	7639516	7669505	.	+	.	prss27	0
Chr9	7661676	7662263	/dfs7/mbt/share-folder/AminaH3K27ac_ClarkFoxSox_EpigeneticAnalysis/AC/MACS2/h3k27ac-st10.5-animal-chip-aligned-xtrop-v10-rmv-sorted_35scaled_peak_53290	25	.	2.60711	4.39964	2.548	Chr9	Xenbase	gene	7639516	7669505	.	+	.	prss27	0
Chr9	7663592	7665021	/dfs7/mbt/share-folder/AminaH3K27ac_ClarkFoxSox_EpigeneticAnalysis/AC/MACS2/h3k27ac-st10.5-animal-chip-aligned-xtrop-v10-rmv-sorted_35scaled_peak_53291	17	.	2.34132	3.48195	1.76821	Chr9	Xenbase	gene	7639516	7669505	.	+	.	prss27	0
Chr9	7665940	7666705	/dfs7/mbt/share-folder/AminaH3K27ac_ClarkFoxSox_EpigeneticAnalysis/AC/MACS2/h3k27ac-st10.5-animal-chip-aligned-xtrop-v10-rmv-sorted_35scaled_peak_53292	20	.	2.43885	3.83089	2.06512	Chr9	Xenbase	gene	7639516	7669505	.	+	.	prss27	0
Chr9	7667131	7667393	/dfs7/mbt/share-folder/AminaH3K27ac_ClarkFoxSox_EpigeneticAnalysis/AC/MACS2/h3k27ac-st10.5-animal-chip-aligned-xtrop-v10-rmv-sorted_35scaled_peak_53293	15	.	2.2642	3.24762	1.58633	Chr9	Xenbase	gene	7639516	7669505	.	+	.	prss27	0
Chr9	7668849	7670825	/dfs7/mbt/share-folder/AminaH3K27ac_ClarkFoxSox_EpigeneticAnalysis/AC/MACS2/h3k27ac-st10.5-animal-chip-aligned-xtrop-v10-rmv-sorted_35scaled_peak_53294	36	.	2.91902	5.69613	3.69816	Chr9	Xenbase	gene	7639516	7669505	.	+	.	prss27	0
Chr9	7679002	7686461	/dfs7/mbt/share-folder/AminaH3K27ac_ClarkFoxSox_EpigeneticAnalysis/AC/MACS2/h3k27ac-st10.5-animal-chip-aligned-xtrop-v10-rmv-sorted_35scaled_peak_53297	76	.	3.66918	10.018	7.6627	Chr9	Xenbase	gene	7684315	7713246	.	+	.	LOC100495222	0
Chr9	7679002	7686461	/dfs7/mbt/share-folder/AminaH3K27ac_ClarkFoxSox_EpigeneticAnalysis/AC/MACS2/h3k27ac-st10.5-animal-chip-aligned-xtrop-v10-rmv-sorted_35scaled_peak_53297	76	.	3.66918	10.018	7.6627	Chr9	Xenbase	gene	7684689	7687547	.	+	.	LOC116407684	0
Chr9	7702513	7702855	/dfs7/mbt/share-folder/AminaH3K27ac_ClarkFoxSox_EpigeneticAnalysis/AC/MACS2/h3k27ac-st10.5-animal-chip-aligned-xtrop-v10-rmv-sorted_35scaled_peak_53298	21	.	2.43167	3.88567	2.12418	Chr9	Xenbase	gene	7684315	7713246	.	+	.	LOC100495222	0
Chr9	7706758	7707268	/dfs7/mbt/share-folder/AminaH3K27ac_ClarkFoxSox_EpigeneticAnalysis/AC/MACS2/h3k27ac-st10.5-animal-chip-aligned-xtrop-v10-rmv-sorted_35scaled_peak_53299	54	.	3.37089	7.6024	5.41736	Chr9	Xenbase	gene	7684315	7713246	.	+	.	LOC100495222	0
Chr9	7712285	7712746	/dfs7/mbt/share-folder/AminaH3K27ac_ClarkFoxSox_EpigeneticAnalysis/AC/MACS2/h3k27ac-st10.5-animal-chip-aligned-xtrop-v10-rmv-sorted_35scaled_peak_53300	19	.	2.36986	3.62764	1.90062	Chr9	Xenbase	gene	7684315	7713246	.	+	.	LOC100495222	0
Chr9	7809690	7810039	/dfs7/mbt/share-folder/AminaH3K27ac_ClarkFoxSox_EpigeneticAnalysis/AC/MACS2/h3k27ac-st10.5-animal-chip-aligned-xtrop-v10-rmv-sorted_35scaled_peak_53322	17	.	2.28387	3.44379	1.75667	Chr9	Xenbase	gene	7808977	7842619	.	-	.	LOC595077	0
Chr9	7811314	7812002	/dfs7/mbt/share-folder/AminaH3K27ac_ClarkFoxSox_EpigeneticAnalysis/AC/MACS2/h3k27ac-st10.5-animal-chip-aligned-xtrop-v10-rmv-sorted_35scaled_peak_53323	17	.	2.33292	3.49853	1.78746	Chr9	Xenbase	gene	7808977	7842619	.	-	.	LOC595077	0
Chr9	7814368	7817927	/dfs7/mbt/share-folder/AminaH3K27ac_ClarkFoxSox_EpigeneticAnalysis/AC/MACS2/h3k27ac-st10.5-animal-chip-aligned-xtrop-v10-rmv-sorted_35scaled_peak_53324	61	.	3.35348	8.41621	6.15367	Chr9	Xenbase	gene	7808977	7842619	.	-	.	LOC595077	0
Chr9	7819294	7819494	/dfs7/mbt/share-folder/AminaH3K27ac_ClarkFoxSox_EpigeneticAnalysis/AC/MACS2/h3k27ac-st10.5-animal-chip-aligned-xtrop-v10-rmv-sorted_35scaled_peak_53325	36	.	2.93471	5.64312	3.63419	Chr9	Xenbase	gene	7808977	7842619	.	-	.	LOC595077	0
Chr9	7820047	7821516	/dfs7/mbt/share-folder/AminaH3K27ac_ClarkFoxSox_EpigeneticAnalysis/AC/MACS2/h3k27ac-st10.5-animal-chip-aligned-xtrop-v10-rmv-sorted_35scaled_peak_53326	40	.	2.9844	6.12032	4.0706	Chr9	Xenbase	gene	7808977	7842619	.	-	.	LOC595077	0
Chr9	7822644	7825154	/dfs7/mbt/share-folder/AminaH3K27ac_ClarkFoxSox_EpigeneticAnalysis/AC/MACS2/h3k27ac-st10.5-animal-chip-aligned-xtrop-v10-rmv-sorted_35scaled_peak_53327	27	.	2.65086	4.67186	2.79811	Chr9	Xenbase	gene	7808977	7842619	.	-	.	LOC595077	0
Chr9	7825569	7829800	/dfs7/mbt/share-folder/AminaH3K27ac_ClarkFoxSox_EpigeneticAnalysis/AC/MACS2/h3k27ac-st10.5-animal-chip-aligned-xtrop-v10-rmv-sorted_35scaled_peak_53328	35	.	2.79334	5.53394	3.57092	Chr9	Xenbase	gene	7808977	7842619	.	-	.	LOC595077	0
Chr9	7830269	7836626	/dfs7/mbt/share-folder/AminaH3K27ac_ClarkFoxSox_EpigeneticAnalysis/AC/MACS2/h3k27ac-st10.5-animal-chip-aligned-xtrop-v10-rmv-sorted_35scaled_peak_53329	59	.	3.42215	8.14378	5.93025	Chr9	Xenbase	gene	7808977	7842619	.	-	.	LOC595077	0
Chr9	7837337	7837975	/dfs7/mbt/share-folder/AminaH3K27ac_ClarkFoxSox_EpigeneticAnalysis/AC/MACS2/h3k27ac-st10.5-animal-chip-aligned-xtrop-v10-rmv-sorted_35scaled_peak_53330	15	.	2.2442	3.17837	1.51971	Chr9	Xenbase	gene	7808977	7842619	.	-	.	LOC595077	0
Chr9	7841700	7844399	/dfs7/mbt/share-folder/AminaH3K27ac_ClarkFoxSox_EpigeneticAnalysis/AC/MACS2/h3k27ac-st10.5-animal-chip-aligned-xtrop-v10-rmv-sorted_35scaled_peak_53331	35	.	2.87473	5.52387	3.55594	Chr9	Xenbase	gene	7808977	7842619	.	-	.	LOC595077	0
Chr9	10020008	10020374	/dfs7/mbt/share-folder/AminaH3K27ac_ClarkFoxSox_EpigeneticAnalysis/AC/MACS2/h3k27ac-st10.5-animal-chip-aligned-xtrop-v10-rmv-sorted_35scaled_peak_53390	26	.	2.64625	4.55532	2.6825	Chr9	Xenbase	gene	10019861	10025805	.	+	.	LOC101733000	0
Chr9	10024101	10024402	/dfs7/mbt/share-folder/AminaH3K27ac_ClarkFoxSox_EpigeneticAnalysis/AC/MACS2/h3k27ac-st10.5-animal-chip-aligned-xtrop-v10-rmv-sorted_35scaled_peak_53391	15	.	2.26131	3.20478	1.53321	Chr9	Xenbase	gene	10019861	10025805	.	+	.	LOC101733000	0
Chr9	10090999	10099948	/dfs7/mbt/share-folder/AminaH3K27ac_ClarkFoxSox_EpigeneticAnalysis/AC/MACS2/h3k27ac-st10.5-animal-chip-aligned-xtrop-v10-rmv-sorted_35scaled_peak_53407	82	.	3.79578	10.6394	8.24178	Chr9	Xenbase	gene	10091460	10116697	.	+	.	LOC100487159	0
Chr9	10113240	10113478	/dfs7/mbt/share-folder/AminaH3K27ac_ClarkFoxSox_EpigeneticAnalysis/AC/MACS2/h3k27ac-st10.5-animal-chip-aligned-xtrop-v10-rmv-sorted_35scaled_peak_53408	21	.	2.49322	3.97735	2.18032	Chr9	Xenbase	gene	10091460	10116697	.	+	.	LOC100487159	0
Chr9	13736608	13744107	/dfs7/mbt/share-folder/AminaH3K27ac_ClarkFoxSox_EpigeneticAnalysis/AC/MACS2/h3k27ac-st10.5-animal-chip-aligned-xtrop-v10-rmv-sorted_35scaled_peak_53532	41	.	2.91074	6.11231	4.10467	Chr9	Xenbase	gene	13728738	13739753	.	-	.	tmem265	0
Chr9	14454718	14456955	/dfs7/mbt/share-folder/AminaH3K27ac_ClarkFoxSox_EpigeneticAnalysis/AC/MACS2/h3k27ac-st10.5-animal-chip-aligned-xtrop-v10-rmv-sorted_35scaled_peak_53590	19	.	2.40036	3.69131	1.94926	Chr9	Xenbase	gene	14436670	14478654	.	-	.	ppl	0
Chr9	14459163	14462946	/dfs7/mbt/share-folder/AminaH3K27ac_ClarkFoxSox_EpigeneticAnalysis/AC/MACS2/h3k27ac-st10.5-animal-chip-aligned-xtrop-v10-rmv-sorted_35scaled_peak_53591	48	.	3.22239	6.95643	4.82454	Chr9	Xenbase	gene	14436670	14478654	.	-	.	ppl	0
Chr9	14463582	14467177	/dfs7/mbt/share-folder/AminaH3K27ac_ClarkFoxSox_EpigeneticAnalysis/AC/MACS2/h3k27ac-st10.5-animal-chip-aligned-xtrop-v10-rmv-sorted_35scaled_peak_53592	25	.	2.55403	4.36352	2.52868	Chr9	Xenbase	gene	14436670	14478654	.	-	.	ppl	0
Chr9	14468237	14469109	/dfs7/mbt/share-folder/AminaH3K27ac_ClarkFoxSox_EpigeneticAnalysis/AC/MACS2/h3k27ac-st10.5-animal-chip-aligned-xtrop-v10-rmv-sorted_35scaled_peak_53593	23	.	2.55761	4.20298	2.37337	Chr9	Xenbase	gene	14436670	14478654	.	-	.	ppl	0
Chr9	14469599	14470339	/dfs7/mbt/share-folder/AminaH3K27ac_ClarkFoxSox_EpigeneticAnalysis/AC/MACS2/h3k27ac-st10.5-animal-chip-aligned-xtrop-v10-rmv-sorted_35scaled_peak_53594	15	.	2.27217	3.24408	1.5675	Chr9	Xenbase	gene	14436670	14478654	.	-	.	ppl	0
Chr9	14473724	14473947	/dfs7/mbt/share-folder/AminaH3K27ac_ClarkFoxSox_EpigeneticAnalysis/AC/MACS2/h3k27ac-st10.5-animal-chip-aligned-xtrop-v10-rmv-sorted_35scaled_peak_53595	36	.	2.93085	5.70321	3.69591	Chr9	Xenbase	gene	14436670	14478654	.	-	.	ppl	0
Chr9	14474766	14477247	/dfs7/mbt/share-folder/AminaH3K27ac_ClarkFoxSox_EpigeneticAnalysis/AC/MACS2/h3k27ac-st10.5-animal-chip-aligned-xtrop-v10-rmv-sorted_35scaled_peak_53596	36	.	2.80568	5.60765	3.6178	Chr9	Xenbase	gene	14436670	14478654	.	-	.	ppl	0
Chr9	14477705	14481068	/dfs7/mbt/share-folder/AminaH3K27ac_ClarkFoxSox_EpigeneticAnalysis/AC/MACS2/h3k27ac-st10.5-animal-chip-aligned-xtrop-v10-rmv-sorted_35scaled_peak_53597	36	.	2.84231	5.65382	3.68917	Chr9	Xenbase	gene	14436670	14478654	.	-	.	ppl	0
Chr9	27866204	27866578	/dfs7/mbt/share-folder/AminaH3K27ac_ClarkFoxSox_EpigeneticAnalysis/AC/MACS2/h3k27ac-st10.5-animal-chip-aligned-xtrop-v10-rmv-sorted_35scaled_peak_54133	12	.	2.16242	2.89788	1.28459	Chr9	Xenbase	gene	27858237	27899311	.	-	.	pdgfa	0
Chr9	27871474	27872072	/dfs7/mbt/share-folder/AminaH3K27ac_ClarkFoxSox_EpigeneticAnalysis/AC/MACS2/h3k27ac-st10.5-animal-chip-aligned-xtrop-v10-rmv-sorted_35scaled_peak_54134	14	.	2.1805	3.11821	1.47796	Chr9	Xenbase	gene	27858237	27899311	.	-	.	pdgfa	0
Chr9	27876740	27878570	/dfs7/mbt/share-folder/AminaH3K27ac_ClarkFoxSox_EpigeneticAnalysis/AC/MACS2/h3k27ac-st10.5-animal-chip-aligned-xtrop-v10-rmv-sorted_35scaled_peak_54135	26	.	2.41223	4.46578	2.6582	Chr9	Xenbase	gene	27858237	27899311	.	-	.	pdgfa	0
Chr9	27879024	27882417	/dfs7/mbt/share-folder/AminaH3K27ac_ClarkFoxSox_EpigeneticAnalysis/AC/MACS2/h3k27ac-st10.5-animal-chip-aligned-xtrop-v10-rmv-sorted_35scaled_peak_54136	51	.	3.14393	7.26811	5.14752	Chr9	Xenbase	gene	27858237	27899311	.	-	.	pdgfa	0
Chr9	27883103	27883722	/dfs7/mbt/share-folder/AminaH3K27ac_ClarkFoxSox_EpigeneticAnalysis/AC/MACS2/h3k27ac-st10.5-animal-chip-aligned-xtrop-v10-rmv-sorted_35scaled_peak_54137	21	.	2.45291	3.94696	2.19087	Chr9	Xenbase	gene	27858237	27899311	.	-	.	pdgfa	0
Chr9	27885414	27885920	/dfs7/mbt/share-folder/AminaH3K27ac_ClarkFoxSox_EpigeneticAnalysis/AC/MACS2/h3k27ac-st10.5-animal-chip-aligned-xtrop-v10-rmv-sorted_35scaled_peak_54138	12	.	2.00684	2.82733	1.25195	Chr9	Xenbase	gene	27858237	27899311	.	-	.	pdgfa	0
Chr9	27887184	27887640	/dfs7/mbt/share-folder/AminaH3K27ac_ClarkFoxSox_EpigeneticAnalysis/AC/MACS2/h3k27ac-st10.5-animal-chip-aligned-xtrop-v10-rmv-sorted_35scaled_peak_54139	13	.	2.18189	2.97968	1.35489	Chr9	Xenbase	gene	27858237	27899311	.	-	.	pdgfa	0
Chr9	27889156	27889558	/dfs7/mbt/share-folder/AminaH3K27ac_ClarkFoxSox_EpigeneticAnalysis/AC/MACS2/h3k27ac-st10.5-animal-chip-aligned-xtrop-v10-rmv-sorted_35scaled_peak_54140	22	.	2.48104	3.98527	2.20585	Chr9	Xenbase	gene	27858237	27899311	.	-	.	pdgfa	0
Chr9	27890357	27890840	/dfs7/mbt/share-folder/AminaH3K27ac_ClarkFoxSox_EpigeneticAnalysis/AC/MACS2/h3k27ac-st10.5-animal-chip-aligned-xtrop-v10-rmv-sorted_35scaled_peak_54141	13	.	2.16552	2.92244	1.32583	Chr9	Xenbase	gene	27858237	27899311	.	-	.	pdgfa	0
Chr9	27892609	27893218	/dfs7/mbt/share-folder/AminaH3K27ac_ClarkFoxSox_EpigeneticAnalysis/AC/MACS2/h3k27ac-st10.5-animal-chip-aligned-xtrop-v10-rmv-sorted_35scaled_peak_54142	34	.	2.81072	5.37091	3.43699	Chr9	Xenbase	gene	27858237	27899311	.	-	.	pdgfa	0
Chr9	27895004	27896549	/dfs7/mbt/share-folder/AminaH3K27ac_ClarkFoxSox_EpigeneticAnalysis/AC/MACS2/h3k27ac-st10.5-animal-chip-aligned-xtrop-v10-rmv-sorted_35scaled_peak_54143	23	.	2.45032	4.1526	2.36013	Chr9	Xenbase	gene	27858237	27899311	.	-	.	pdgfa	0
Chr9	27897126	27899161	/dfs7/mbt/share-folder/AminaH3K27ac_ClarkFoxSox_EpigeneticAnalysis/AC/MACS2/h3k27ac-st10.5-animal-chip-aligned-xtrop-v10-rmv-sorted_35scaled_peak_54144	34	.	2.62444	5.42468	3.46665	Chr9	Xenbase	gene	27858237	27899311	.	-	.	pdgfa	0
Chr9	59380410	59386785	/dfs7/mbt/share-folder/AminaH3K27ac_ClarkFoxSox_EpigeneticAnalysis/AC/MACS2/h3k27ac-st10.5-animal-chip-aligned-xtrop-v10-rmv-sorted_35scaled_peak_55016	79	.	3.44369	10.2889	7.93893	Chr9	Xenbase	gene	59380901	59383626	.	-	.	arl4c	0
Chr9	60726499	60736334	/dfs7/mbt/share-folder/AminaH3K27ac_ClarkFoxSox_EpigeneticAnalysis/AC/MACS2/h3k27ac-st10.5-animal-chip-aligned-xtrop-v10-rmv-sorted_35scaled_peak_55135	61	.	3.46084	8.37038	6.15238	Chr9	Xenbase	gene	60734148	60741016	.	+	.	ag1	0
Chr9	60737310	60737581	/dfs7/mbt/share-folder/AminaH3K27ac_ClarkFoxSox_EpigeneticAnalysis/AC/MACS2/h3k27ac-st10.5-animal-chip-aligned-xtrop-v10-rmv-sorted_35scaled_peak_55136	17	.	2.33061	3.43509	1.7279	Chr9	Xenbase	gene	60734148	60741016	.	+	.	ag1	0
Chr9	60738373	60739044	/dfs7/mbt/share-folder/AminaH3K27ac_ClarkFoxSox_EpigeneticAnalysis/AC/MACS2/h3k27ac-st10.5-animal-chip-aligned-xtrop-v10-rmv-sorted_35scaled_peak_55137	31	.	2.66225	5.08651	3.16463	Chr9	Xenbase	gene	60734148	60741016	.	+	.	ag1	0
Chr9	60739662	60739909	/dfs7/mbt/share-folder/AminaH3K27ac_ClarkFoxSox_EpigeneticAnalysis/AC/MACS2/h3k27ac-st10.5-animal-chip-aligned-xtrop-v10-rmv-sorted_35scaled_peak_55138	20	.	2.42863	3.83256	2.07654	Chr9	Xenbase	gene	60734148	60741016	.	+	.	ag1	0
Chr9	60740359	60740895	/dfs7/mbt/share-folder/AminaH3K27ac_ClarkFoxSox_EpigeneticAnalysis/AC/MACS2/h3k27ac-st10.5-animal-chip-aligned-xtrop-v10-rmv-sorted_35scaled_peak_55139	21	.	2.44038	3.94539	2.17741	Chr9	Xenbase	gene	60734148	60741016	.	+	.	ag1	0
Chr9	83609869	83611024	/dfs7/mbt/share-folder/AminaH3K27ac_ClarkFoxSox_EpigeneticAnalysis/AC/MACS2/h3k27ac-st10.5-animal-chip-aligned-xtrop-v10-rmv-sorted_35scaled_peak_55824	49	.	3.14702	7.0923	4.96846	Chr9	Xenbase	gene	83609638	83614550	.	+	.	tuba1cl.3	0
Chr9	83613224	83614337	/dfs7/mbt/share-folder/AminaH3K27ac_ClarkFoxSox_EpigeneticAnalysis/AC/MACS2/h3k27ac-st10.5-animal-chip-aligned-xtrop-v10-rmv-sorted_35scaled_peak_55825	18	.	2.38145	3.61826	1.88517	Chr9	Xenbase	gene	83609638	83614550	.	+	.	tuba1cl.3	0
Sca58	634	1847	/dfs7/mbt/share-folder/AminaH3K27ac_ClarkFoxSox_EpigeneticAnalysis/AC/MACS2/h3k27ac-st10.5-animal-chip-aligned-xtrop-v10-rmv-sorted_35scaled_peak_56291	19	.	2.15831	3.63394	1.91636	Sca58	Xenbase	gene	287	6635	.	+	.	LOC116406448	0
Chr2	90838677	90839362	/dfs7/mbt/share-folder/AminaH3K27ac_ClarkFoxSox_EpigeneticAnalysis/AC/MACS2/h3k27ac-st10.5-animal-chip-aligned-xtrop-v10-rmv-sorted_35scaled_peak_13808	16	.	2.25202	3.33993	1.66553	Chr2	Xenbase	gene	90839398	90859907	.	-	.	mfsd2a	36
Chr7	75986167	75991281	/dfs7/mbt/share-folder/AminaH3K27ac_ClarkFoxSox_EpigeneticAnalysis/AC/MACS2/h3k27ac-st10.5-animal-chip-aligned-xtrop-v10-rmv-sorted_35scaled_peak_42921	58	.	3.39819	8.03506	5.83106	Chr7	Xenbase	gene	75953577	75986121	.	-	.	LOC100486856	47
Chr2	127146185	127147211	/dfs7/mbt/share-folder/AminaH3K27ac_ClarkFoxSox_EpigeneticAnalysis/AC/MACS2/h3k27ac-st10.5-animal-chip-aligned-xtrop-v10-rmv-sorted_35scaled_peak_14693	14	.	2.03847	3.00998	1.40296	Chr2	Xenbase	gene	127147291	127161616	.	-	.	klf5	80
Chr8	71355630	71356184	/dfs7/mbt/share-folder/AminaH3K27ac_ClarkFoxSox_EpigeneticAnalysis/AC/MACS2/h3k27ac-st10.5-animal-chip-aligned-xtrop-v10-rmv-sorted_35scaled_peak_49287	37	.	2.97191	5.75964	3.73032	Chr8	Xenbase	gene	71338000	71355516	.	+	.	degs3	115
Chr3	139251501	139254868	/dfs7/mbt/share-folder/AminaH3K27ac_ClarkFoxSox_EpigeneticAnalysis/AC/MACS2/h3k27ac-st10.5-animal-chip-aligned-xtrop-v10-rmv-sorted_35scaled_peak_22163	45	.	3.1296	6.61348	4.5119	Chr3	Xenbase	gene	139217762	139251336	.	-	.	elavl3	166
Chr5	56257303	56259304	/dfs7/mbt/share-folder/AminaH3K27ac_ClarkFoxSox_EpigeneticAnalysis/AC/MACS2/h3k27ac-st10.5-animal-chip-aligned-xtrop-v10-rmv-sorted_35scaled_peak_31365	52	.	3.27799	7.33905	5.20105	Chr5	Xenbase	gene	56254139	56257130	.	-	.	LOC108647668	174
Chr4	119577098	119581702	/dfs7/mbt/share-folder/AminaH3K27ac_ClarkFoxSox_EpigeneticAnalysis/AC/MACS2/h3k27ac-st10.5-animal-chip-aligned-xtrop-v10-rmv-sorted_35scaled_peak_27514	52	.	3.05868	7.3967	5.24842	Chr4	Xenbase	gene	119581881	119589579	.	+	.	ptgs2	179
Chr5	108037905	108038167	/dfs7/mbt/share-folder/AminaH3K27ac_ClarkFoxSox_EpigeneticAnalysis/AC/MACS2/h3k27ac-st10.5-animal-chip-aligned-xtrop-v10-rmv-sorted_35scaled_peak_32909	33	.	2.55494	5.31575	3.38084	Chr5	Xenbase	gene	108035485	108037707	.	-	.	sox2	199
Chr3	153658795	153660055	/dfs7/mbt/share-folder/AminaH3K27ac_ClarkFoxSox_EpigeneticAnalysis/AC/MACS2/h3k27ac-st10.5-animal-chip-aligned-xtrop-v10-rmv-sorted_35scaled_peak_22958	30	.	2.75642	4.97376	3.05139	Chr3	Xenbase	gene	153646886	153658586	.	-	.	atp1b2	210
Chr4	65761518	65764114	/dfs7/mbt/share-folder/AminaH3K27ac_ClarkFoxSox_EpigeneticAnalysis/AC/MACS2/h3k27ac-st10.5-animal-chip-aligned-xtrop-v10-rmv-sorted_35scaled_peak_25881	45	.	2.90385	6.61025	4.53666	Chr4	Xenbase	gene	65730096	65761288	.	-	.	slc7a5	231
Chr3	110026573	110027634	/dfs7/mbt/share-folder/AminaH3K27ac_ClarkFoxSox_EpigeneticAnalysis/AC/MACS2/h3k27ac-st10.5-animal-chip-aligned-xtrop-v10-rmv-sorted_35scaled_peak_20543	62	.	3.47954	8.52378	6.24569	Chr3	Xenbase	gene	110027866	110033274	.	+	.	LOC101733479	232
Chr8	40420521	40421792	/dfs7/mbt/share-folder/AminaH3K27ac_ClarkFoxSox_EpigeneticAnalysis/AC/MACS2/h3k27ac-st10.5-animal-chip-aligned-xtrop-v10-rmv-sorted_35scaled_peak_48156	40	.	2.9881	6.12834	4.09421	Chr8	Xenbase	gene	40422029	40428024	.	+	.	LOC108648340	237
Chr1	51428918	51430084	/dfs7/mbt/share-folder/AminaH3K27ac_ClarkFoxSox_EpigeneticAnalysis/AC/MACS2/h3k27ac-st10.5-animal-chip-aligned-xtrop-v10-rmv-sorted_35scaled_peak_1510	30	.	2.57013	4.97232	3.07524	Chr1	Xenbase	gene	51416712	51428674	.	-	.	apela	245
Chr1	214540971	214541336	/dfs7/mbt/share-folder/AminaH3K27ac_ClarkFoxSox_EpigeneticAnalysis/AC/MACS2/h3k27ac-st10.5-animal-chip-aligned-xtrop-v10-rmv-sorted_35scaled_peak_7210	17	.	2.34381	3.46988	1.75186	Chr1	Xenbase	gene	214537665	214540712	.	-	.	LOC116408242	260
Chr1	56265011	56266422	/dfs7/mbt/share-folder/AminaH3K27ac_ClarkFoxSox_EpigeneticAnalysis/AC/MACS2/h3k27ac-st10.5-animal-chip-aligned-xtrop-v10-rmv-sorted_35scaled_peak_1654	19	.	1.72532	3.64735	1.93056	Chr1	Xenbase	gene	56263288	56264734	.	+	.	LOC105946241	278
Chr1	15577809	15581642	/dfs7/mbt/share-folder/AminaH3K27ac_ClarkFoxSox_EpigeneticAnalysis/AC/MACS2/h3k27ac-st10.5-animal-chip-aligned-xtrop-v10-rmv-sorted_35scaled_peak_297	109	.	4.20983	13.5599	10.9432	Chr1	Xenbase	gene	15562170	15577524	.	-	.	cdc25b	286
Chr8	40452809	40453846	/dfs7/mbt/share-folder/AminaH3K27ac_ClarkFoxSox_EpigeneticAnalysis/AC/MACS2/h3k27ac-st10.5-animal-chip-aligned-xtrop-v10-rmv-sorted_35scaled_peak_48163	29	.	2.69627	4.79215	2.90262	Chr8	Xenbase	gene	40454139	40463415	.	+	.	LOC100498107	293
Chr7	99568930	99569130	/dfs7/mbt/share-folder/AminaH3K27ac_ClarkFoxSox_EpigeneticAnalysis/AC/MACS2/h3k27ac-st10.5-animal-chip-aligned-xtrop-v10-rmv-sorted_35scaled_peak_43910	22	.	2.33479	4.03643	2.25806	Chr7	Xenbase	gene	99569444	99572878	.	+	.	hes5.10	314
Chr7	107723753	107725241	/dfs7/mbt/share-folder/AminaH3K27ac_ClarkFoxSox_EpigeneticAnalysis/AC/MACS2/h3k27ac-st10.5-animal-chip-aligned-xtrop-v10-rmv-sorted_35scaled_peak_44262	21	.	2.46345	3.94856	2.17361	Chr7	Xenbase	gene	107716887	107723405	.	-	.	cnfn.1	349
Chr1	196096843	196097155	/dfs7/mbt/share-folder/AminaH3K27ac_ClarkFoxSox_EpigeneticAnalysis/AC/MACS2/h3k27ac-st10.5-animal-chip-aligned-xtrop-v10-rmv-sorted_35scaled_peak_6533	15	.	2.01338	3.15648	1.51952	Chr1	Xenbase	gene	196082580	196096490	.	-	.	ptger4	354
Chr3	56142565	56144904	/dfs7/mbt/share-folder/AminaH3K27ac_ClarkFoxSox_EpigeneticAnalysis/AC/MACS2/h3k27ac-st10.5-animal-chip-aligned-xtrop-v10-rmv-sorted_35scaled_peak_19021	94	.	4.06072	11.9615	9.46845	Chr3	Xenbase	gene	56136952	56142194	.	-	.	angpt4.2	372
Chr5	104605730	104605930	/dfs7/mbt/share-folder/AminaH3K27ac_ClarkFoxSox_EpigeneticAnalysis/AC/MACS2/h3k27ac-st10.5-animal-chip-aligned-xtrop-v10-rmv-sorted_35scaled_peak_32769	13	.	2.16129	3.00187	1.39166	Chr5	Xenbase	gene	104600300	104605356	.	-	.	gmnc	375
Chr8	79186502	79186806	/dfs7/mbt/share-folder/AminaH3K27ac_ClarkFoxSox_EpigeneticAnalysis/AC/MACS2/h3k27ac-st10.5-animal-chip-aligned-xtrop-v10-rmv-sorted_35scaled_peak_49672	16	.	2.31217	3.37228	1.67304	Chr8	Xenbase	gene	79187184	79194424	.	-	.	olfm4	378
Chr3	143911200	143912073	/dfs7/mbt/share-folder/AminaH3K27ac_ClarkFoxSox_EpigeneticAnalysis/AC/MACS2/h3k27ac-st10.5-animal-chip-aligned-xtrop-v10-rmv-sorted_35scaled_peak_22479	16	.	2.30893	3.36242	1.66503	Chr3	Xenbase	gene	143888014	143910816	.	-	.	gal3st4.1	385
Chr5	23765520	23766101	/dfs7/mbt/share-folder/AminaH3K27ac_ClarkFoxSox_EpigeneticAnalysis/AC/MACS2/h3k27ac-st10.5-animal-chip-aligned-xtrop-v10-rmv-sorted_35scaled_peak_30247	29	.	2.71033	4.85484	2.9429	Chr5	Xenbase	gene	23766497	23777624	.	+	.	atp12a-like	396
Chr4	6635013	6637110	/dfs7/mbt/share-folder/AminaH3K27ac_ClarkFoxSox_EpigeneticAnalysis/AC/MACS2/h3k27ac-st10.5-animal-chip-aligned-xtrop-v10-rmv-sorted_35scaled_peak_23399	89	.	3.91309	11.4522	8.9524	Chr4	Xenbase	gene	6637536	6659933	.	+	.	LOC100489718	426
Chr1	100126213	100134418	/dfs7/mbt/share-folder/AminaH3K27ac_ClarkFoxSox_EpigeneticAnalysis/AC/MACS2/h3k27ac-st10.5-animal-chip-aligned-xtrop-v10-rmv-sorted_35scaled_peak_3124	37	.	2.76797	5.69655	3.72339	Chr1	Xenbase	gene	100114298	100125779	.	-	.	cnn2	435
Chr1	166666293	166667610	/dfs7/mbt/share-folder/AminaH3K27ac_ClarkFoxSox_EpigeneticAnalysis/AC/MACS2/h3k27ac-st10.5-animal-chip-aligned-xtrop-v10-rmv-sorted_35scaled_peak_5531	39	.	2.83455	5.95284	3.93506	Chr1	Xenbase	gene	166655554	166665849	.	-	.	LOC116407528	445
Chr4	126715409	126716014	/dfs7/mbt/share-folder/AminaH3K27ac_ClarkFoxSox_EpigeneticAnalysis/AC/MACS2/h3k27ac-st10.5-animal-chip-aligned-xtrop-v10-rmv-sorted_35scaled_peak_28007	24	.	2.41267	4.23728	2.41593	Chr4	Xenbase	gene	126716462	126780902	.	+	.	sema3f	448
Chr4	61477631	61477835	/dfs7/mbt/share-folder/AminaH3K27ac_ClarkFoxSox_EpigeneticAnalysis/AC/MACS2/h3k27ac-st10.5-animal-chip-aligned-xtrop-v10-rmv-sorted_35scaled_peak_25746	20	.	2.42096	3.82807	2.08925	Chr4	Xenbase	gene	61444319	61477152	.	-	.	cdh1	480
Chr2	162203719	162204217	/dfs7/mbt/share-folder/AminaH3K27ac_ClarkFoxSox_EpigeneticAnalysis/AC/MACS2/h3k27ac-st10.5-animal-chip-aligned-xtrop-v10-rmv-sorted_35scaled_peak_15988	13	.	2.17499	2.93659	1.31581	Chr2	Xenbase	gene	162204699	162219028	.	-	.	birc2	482
Chr5	64263385	64263906	/dfs7/mbt/share-folder/AminaH3K27ac_ClarkFoxSox_EpigeneticAnalysis/AC/MACS2/h3k27ac-st10.5-animal-chip-aligned-xtrop-v10-rmv-sorted_35scaled_peak_31689	12	.	2.14366	2.85549	1.26491	Chr5	Xenbase	gene	64206715	64262900	.	-	.	ezr	486
Chr4	22568431	22569018	/dfs7/mbt/share-folder/AminaH3K27ac_ClarkFoxSox_EpigeneticAnalysis/AC/MACS2/h3k27ac-st10.5-animal-chip-aligned-xtrop-v10-rmv-sorted_35scaled_peak_24310	44	.	2.84674	6.55967	4.46391	Chr4	Xenbase	gene	22569582	22590572	.	-	.	LOC100489387	564
Chr7	99573449	99576134	/dfs7/mbt/share-folder/AminaH3K27ac_ClarkFoxSox_EpigeneticAnalysis/AC/MACS2/h3k27ac-st10.5-animal-chip-aligned-xtrop-v10-rmv-sorted_35scaled_peak_43912	59	.	3.2869	8.22432	5.99487	Chr7	Xenbase	gene	99569444	99572878	.	+	.	hes5.10	572
Chr5	27526906	27527658	/dfs7/mbt/share-folder/AminaH3K27ac_ClarkFoxSox_EpigeneticAnalysis/AC/MACS2/h3k27ac-st10.5-animal-chip-aligned-xtrop-v10-rmv-sorted_35scaled_peak_30404	28	.	2.56075	4.75616	2.88633	Chr5	Xenbase	gene	27509736	27526333	.	-	.	LOC108645367	574
Chr8	1409126	1410731	/dfs7/mbt/share-folder/AminaH3K27ac_ClarkFoxSox_EpigeneticAnalysis/AC/MACS2/h3k27ac-st10.5-animal-chip-aligned-xtrop-v10-rmv-sorted_35scaled_peak_45629	30	.	2.67266	5.01239	3.08682	Chr8	Xenbase	gene	1403160	1408520	.	-	.	LOC116406756	607
Chr3	126931862	126940159	/dfs7/mbt/share-folder/AminaH3K27ac_ClarkFoxSox_EpigeneticAnalysis/AC/MACS2/h3k27ac-st10.5-animal-chip-aligned-xtrop-v10-rmv-sorted_35scaled_peak_21369	67	.	3.48212	8.96974	6.72602	Chr3	Xenbase	gene	126930169	126931251	.	+	.	tcim	612
Chr10	45420578	45420800	/dfs7/mbt/share-folder/AminaH3K27ac_ClarkFoxSox_EpigeneticAnalysis/AC/MACS2/h3k27ac-st10.5-animal-chip-aligned-xtrop-v10-rmv-sorted_35scaled_peak_10093	20	.	2.42187	3.80648	2.04212	Chr10	Xenbase	gene	45421483	45443227	.	-	.	st6galnac2	683
Chr6	5422431	5422875	/dfs7/mbt/share-folder/AminaH3K27ac_ClarkFoxSox_EpigeneticAnalysis/AC/MACS2/h3k27ac-st10.5-animal-chip-aligned-xtrop-v10-rmv-sorted_35scaled_peak_35555	16	.	2.30131	3.33418	1.64034	Chr6	Xenbase	gene	5415419	5421718	.	+	.	LOC108647837	714
Chr8	45849832	45852701	/dfs7/mbt/share-folder/AminaH3K27ac_ClarkFoxSox_EpigeneticAnalysis/AC/MACS2/h3k27ac-st10.5-animal-chip-aligned-xtrop-v10-rmv-sorted_35scaled_peak_48446	42	.	3.06577	6.35345	4.29024	Chr8	Xenbase	gene	45844489	45849108	.	+	.	gatd3ala	725
Chr1	146132228	146132430	/dfs7/mbt/share-folder/AminaH3K27ac_ClarkFoxSox_EpigeneticAnalysis/AC/MACS2/h3k27ac-st10.5-animal-chip-aligned-xtrop-v10-rmv-sorted_35scaled_peak_4712	12	.	2.03928	2.79124	1.21527	Chr1	Xenbase	gene	146133164	146170889	.	+	.	lhx5	734
Chr8	131445005	131445443	/dfs7/mbt/share-folder/AminaH3K27ac_ClarkFoxSox_EpigeneticAnalysis/AC/MACS2/h3k27ac-st10.5-animal-chip-aligned-xtrop-v10-rmv-sorted_35scaled_peak_51617	17	.	2.32948	3.46602	1.7622	Chr8	Xenbase	gene	131446192	131526682	.	+	.	nek2	749
Chr6	106447396	106448961	/dfs7/mbt/share-folder/AminaH3K27ac_ClarkFoxSox_EpigeneticAnalysis/AC/MACS2/h3k27ac-st10.5-animal-chip-aligned-xtrop-v10-rmv-sorted_35scaled_peak_38565	17	.	2.32055	3.44597	1.74207	Chr6	Xenbase	gene	106449734	106459556	.	+	.	akain1	773
Chr6	153135302	153138852	/dfs7/mbt/share-folder/AminaH3K27ac_ClarkFoxSox_EpigeneticAnalysis/AC/MACS2/h3k27ac-st10.5-animal-chip-aligned-xtrop-v10-rmv-sorted_35scaled_peak_40225	55	.	3.31457	7.70826	5.5207	Chr6	Xenbase	gene	153125865	153134523	.	-	.	LOC101730723	780
Chr1	215141373	215141799	/dfs7/mbt/share-folder/AminaH3K27ac_ClarkFoxSox_EpigeneticAnalysis/AC/MACS2/h3k27ac-st10.5-animal-chip-aligned-xtrop-v10-rmv-sorted_35scaled_peak_7231	19	.	2.42421	3.75206	1.99326	Chr1	Xenbase	gene	215137321	215140591	.	-	.	LOC101734599	783
Chr2	93501370	93502351	/dfs7/mbt/share-folder/AminaH3K27ac_ClarkFoxSox_EpigeneticAnalysis/AC/MACS2/h3k27ac-st10.5-animal-chip-aligned-xtrop-v10-rmv-sorted_35scaled_peak_13910	23	.	2.54788	4.21249	2.39181	Chr2	Xenbase	gene	93482865	93500567	.	+	.	unc45b	804
Chr6	120146451	120146702	/dfs7/mbt/share-folder/AminaH3K27ac_ClarkFoxSox_EpigeneticAnalysis/AC/MACS2/h3k27ac-st10.5-animal-chip-aligned-xtrop-v10-rmv-sorted_35scaled_peak_38977	20	.	2.26382	3.73952	2.00517	Chr6	Xenbase	gene	120147537	120157771	.	-	.	prdm14	835
Chr8	2430856	2431176	/dfs7/mbt/share-folder/AminaH3K27ac_ClarkFoxSox_EpigeneticAnalysis/AC/MACS2/h3k27ac-st10.5-animal-chip-aligned-xtrop-v10-rmv-sorted_35scaled_peak_45750	23	.	2.55165	4.1723	2.34377	Chr8	Xenbase	gene	2413290	2430019	.	-	.	bspry	838
Chr10	2358975	2360043	/dfs7/mbt/share-folder/AminaH3K27ac_ClarkFoxSox_EpigeneticAnalysis/AC/MACS2/h3k27ac-st10.5-animal-chip-aligned-xtrop-v10-rmv-sorted_35scaled_peak_7526	18	.	2.25357	3.53214	1.81911	Chr10	Xenbase	gene	2343156	2358127	.	-	.	slc17a9	849
Chr4	22618535	22618899	/dfs7/mbt/share-folder/AminaH3K27ac_ClarkFoxSox_EpigeneticAnalysis/AC/MACS2/h3k27ac-st10.5-animal-chip-aligned-xtrop-v10-rmv-sorted_35scaled_peak_24317	23	.	2.121	4.17029	2.37551	Chr4	Xenbase	gene	22619769	22743949	.	-	.	LOC100490855	870
Chr9	7804097	7808099	/dfs7/mbt/share-folder/AminaH3K27ac_ClarkFoxSox_EpigeneticAnalysis/AC/MACS2/h3k27ac-st10.5-animal-chip-aligned-xtrop-v10-rmv-sorted_35scaled_peak_53321	44	.	2.98225	6.50156	4.44155	Chr9	Xenbase	gene	7808977	7842619	.	-	.	LOC595077	878
Chr9	10018369	10018979	/dfs7/mbt/share-folder/AminaH3K27ac_ClarkFoxSox_EpigeneticAnalysis/AC/MACS2/h3k27ac-st10.5-animal-chip-aligned-xtrop-v10-rmv-sorted_35scaled_peak_53389	15	.	2.26013	3.22885	1.56856	Chr9	Xenbase	gene	10019861	10025805	.	+	.	LOC101733000	882
Chr8	71535303	71535503	/dfs7/mbt/share-folder/AminaH3K27ac_ClarkFoxSox_EpigeneticAnalysis/AC/MACS2/h3k27ac-st10.5-animal-chip-aligned-xtrop-v10-rmv-sorted_35scaled_peak_49299	16	.	2.27543	3.29399	1.62037	Chr8	Xenbase	gene	71536392	71544445	.	-	.	chst4	889
Chr8	45843240	45843582	/dfs7/mbt/share-folder/AminaH3K27ac_ClarkFoxSox_EpigeneticAnalysis/AC/MACS2/h3k27ac-st10.5-animal-chip-aligned-xtrop-v10-rmv-sorted_35scaled_peak_48442	35	.	2.90873	5.58814	3.59828	Chr8	Xenbase	gene	45844489	45849108	.	+	.	gatd3ala	907
Chr3	143885750	143887103	/dfs7/mbt/share-folder/AminaH3K27ac_ClarkFoxSox_EpigeneticAnalysis/AC/MACS2/h3k27ac-st10.5-animal-chip-aligned-xtrop-v10-rmv-sorted_35scaled_peak_22472	45	.	3.16076	6.61942	4.51631	Chr3	Xenbase	gene	143888014	143910816	.	-	.	gal3st4.1	911
Chr2	45724377	45725387	/dfs7/mbt/share-folder/AminaH3K27ac_ClarkFoxSox_EpigeneticAnalysis/AC/MACS2/h3k27ac-st10.5-animal-chip-aligned-xtrop-v10-rmv-sorted_35scaled_peak_12102	19	.	2.30812	3.6749	1.95693	Chr2	Xenbase	gene	45726309	45771473	.	+	.	slc43a2	922
Chr3	54627503	54631600	/dfs7/mbt/share-folder/AminaH3K27ac_ClarkFoxSox_EpigeneticAnalysis/AC/MACS2/h3k27ac-st10.5-animal-chip-aligned-xtrop-v10-rmv-sorted_35scaled_peak_18866	18	.	2.34276	3.54744	1.83311	Chr3	Xenbase	gene	54588031	54626578	.	-	.	kitlg	926
Chr3	139216466	139216825	/dfs7/mbt/share-folder/AminaH3K27ac_ClarkFoxSox_EpigeneticAnalysis/AC/MACS2/h3k27ac-st10.5-animal-chip-aligned-xtrop-v10-rmv-sorted_35scaled_peak_22152	13	.	2.09573	2.92524	1.32189	Chr3	Xenbase	gene	139217762	139251336	.	-	.	elavl3	937
Chr4	110794464	110795071	/dfs7/mbt/share-folder/AminaH3K27ac_ClarkFoxSox_EpigeneticAnalysis/AC/MACS2/h3k27ac-st10.5-animal-chip-aligned-xtrop-v10-rmv-sorted_35scaled_peak_27168	21	.	2.47076	3.97608	2.19152	Chr4	Xenbase	gene	110796016	110816843	.	-	.	slc25a24	945
Chr8	81502021	81502969	/dfs7/mbt/share-folder/AminaH3K27ac_ClarkFoxSox_EpigeneticAnalysis/AC/MACS2/h3k27ac-st10.5-animal-chip-aligned-xtrop-v10-rmv-sorted_35scaled_peak_49859	17	.	2.23679	3.3971	1.71973	Chr8	Xenbase	gene	81495865	81501048	.	+	.	zfp36	974
Chr2	58253438	58254121	/dfs7/mbt/share-folder/AminaH3K27ac_ClarkFoxSox_EpigeneticAnalysis/AC/MACS2/h3k27ac-st10.5-animal-chip-aligned-xtrop-v10-rmv-sorted_35scaled_peak_12555	17	.	2.32193	3.40555	1.70112	Chr2	Xenbase	gene	58255110	58269424	.	+	.	dynlt3	989
Chr2	45772474	45775336	/dfs7/mbt/share-folder/AminaH3K27ac_ClarkFoxSox_EpigeneticAnalysis/AC/MACS2/h3k27ac-st10.5-animal-chip-aligned-xtrop-v10-rmv-sorted_35scaled_peak_12118	19	.	2.38559	3.72794	1.99331	Chr2	Xenbase	gene	45726309	45771473	.	+	.	slc43a2	1002
Chr6	5412177	5414417	/dfs7/mbt/share-folder/AminaH3K27ac_ClarkFoxSox_EpigeneticAnalysis/AC/MACS2/h3k27ac-st10.5-animal-chip-aligned-xtrop-v10-rmv-sorted_35scaled_peak_35551	28	.	2.55585	4.72479	2.85765	Chr6	Xenbase	gene	5415419	5421718	.	+	.	LOC108647837	1002
Chr8	1367679	1368268	/dfs7/mbt/share-folder/AminaH3K27ac_ClarkFoxSox_EpigeneticAnalysis/AC/MACS2/h3k27ac-st10.5-animal-chip-aligned-xtrop-v10-rmv-sorted_35scaled_peak_45622	29	.	2.71558	4.8656	2.95473	Chr8	Xenbase	gene	1369277	1381416	.	+	.	cfp	1009
Chr7	36331548	36332140	/dfs7/mbt/share-folder/AminaH3K27ac_ClarkFoxSox_EpigeneticAnalysis/AC/MACS2/h3k27ac-st10.5-animal-chip-aligned-xtrop-v10-rmv-sorted_35scaled_peak_41764	26	.	2.60847	4.49375	2.66091	Chr7	Xenbase	gene	36294742	36330538	.	-	.	slc16a12	1011
Chr2	179140715	179141036	/dfs7/mbt/share-folder/AminaH3K27ac_ClarkFoxSox_EpigeneticAnalysis/AC/MACS2/h3k27ac-st10.5-animal-chip-aligned-xtrop-v10-rmv-sorted_35scaled_peak_16696	12	.	2.12295	2.86452	1.26696	Chr2	Xenbase	gene	179142052	179154171	.	+	.	LOC100490565	1016
Chr8	138419992	138427258	/dfs7/mbt/share-folder/AminaH3K27ac_ClarkFoxSox_EpigeneticAnalysis/AC/MACS2/h3k27ac-st10.5-animal-chip-aligned-xtrop-v10-rmv-sorted_35scaled_peak_51894	75	.	3.64829	9.93996	7.57763	Chr8	Xenbase	gene	138428286	138456883	.	+	.	tagln2	1028
Chr5	104070452	104070674	/dfs7/mbt/share-folder/AminaH3K27ac_ClarkFoxSox_EpigeneticAnalysis/AC/MACS2/h3k27ac-st10.5-animal-chip-aligned-xtrop-v10-rmv-sorted_35scaled_peak_32757	15	.	2.19721	3.22605	1.5722	Chr5	Xenbase	gene	103961456	104069403	.	+	.	tp63	1050
Chr1	79274969	79275586	/dfs7/mbt/share-folder/AminaH3K27ac_ClarkFoxSox_EpigeneticAnalysis/AC/MACS2/h3k27ac-st10.5-animal-chip-aligned-xtrop-v10-rmv-sorted_35scaled_peak_2337	32	.	2.79284	5.148	3.21293	Chr1	Xenbase	gene	79267713	79273874	.	-	.	LOC100271753	1096
Chr3	56134238	56135855	/dfs7/mbt/share-folder/AminaH3K27ac_ClarkFoxSox_EpigeneticAnalysis/AC/MACS2/h3k27ac-st10.5-animal-chip-aligned-xtrop-v10-rmv-sorted_35scaled_peak_19018	34	.	2.81044	5.4174	3.44965	Chr3	Xenbase	gene	56136952	56142194	.	-	.	angpt4.2	1097
Chr4	135650212	135650563	/dfs7/mbt/share-folder/AminaH3K27ac_ClarkFoxSox_EpigeneticAnalysis/AC/MACS2/h3k27ac-st10.5-animal-chip-aligned-xtrop-v10-rmv-sorted_35scaled_peak_28352	11	.	2.06694	2.73532	1.17641	Chr4	Xenbase	gene	135647449	135649074	.	+	.	h1-1	1139
Chr4	103450558	103451003	/dfs7/mbt/share-folder/AminaH3K27ac_ClarkFoxSox_EpigeneticAnalysis/AC/MACS2/h3k27ac-st10.5-animal-chip-aligned-xtrop-v10-rmv-sorted_35scaled_peak_26958	17	.	2.35443	3.51858	1.79676	Chr4	Xenbase	gene	103452161	103462434	.	+	.	f3	1158
Chr4	61478321	61482095	/dfs7/mbt/share-folder/AminaH3K27ac_ClarkFoxSox_EpigeneticAnalysis/AC/MACS2/h3k27ac-st10.5-animal-chip-aligned-xtrop-v10-rmv-sorted_35scaled_peak_25747	30	.	2.69114	4.92267	3.02951	Chr4	Xenbase	gene	61444319	61477152	.	-	.	cdh1	1170
Chr1	112433616	112454659	/dfs7/mbt/share-folder/AminaH3K27ac_ClarkFoxSox_EpigeneticAnalysis/AC/MACS2/h3k27ac-st10.5-animal-chip-aligned-xtrop-v10-rmv-sorted_35scaled_peak_3655	51	.	3.11871	7.2719	5.15405	Chr1	Xenbase	gene	112428705	112432446	.	-	.	klf2	1171
Chr7	78968802	78969845	/dfs7/mbt/share-folder/AminaH3K27ac_ClarkFoxSox_EpigeneticAnalysis/AC/MACS2/h3k27ac-st10.5-animal-chip-aligned-xtrop-v10-rmv-sorted_35scaled_peak_43021	21	.	2.44455	3.94844	2.17583	Chr7	Xenbase	gene	78930306	78967613	.	-	.	pou2f3	1190
Chr2	90837995	90838205	/dfs7/mbt/share-folder/AminaH3K27ac_ClarkFoxSox_EpigeneticAnalysis/AC/MACS2/h3k27ac-st10.5-animal-chip-aligned-xtrop-v10-rmv-sorted_35scaled_peak_13807	16	.	2.23832	3.30896	1.64626	Chr2	Xenbase	gene	90839398	90859907	.	-	.	mfsd2a	1193
Chr7	133548161	133549924	/dfs7/mbt/share-folder/AminaH3K27ac_ClarkFoxSox_EpigeneticAnalysis/AC/MACS2/h3k27ac-st10.5-animal-chip-aligned-xtrop-v10-rmv-sorted_35scaled_peak_45523	28	.	2.28657	4.74195	2.86554	Chr7	Xenbase	gene	133536881	133546958	.	+	.	LOC116412216	1204
Chr5	104606573	104608102	/dfs7/mbt/share-folder/AminaH3K27ac_ClarkFoxSox_EpigeneticAnalysis/AC/MACS2/h3k27ac-st10.5-animal-chip-aligned-xtrop-v10-rmv-sorted_35scaled_peak_32770	19	.	2.36611	3.70843	1.97347	Chr5	Xenbase	gene	104600300	104605356	.	-	.	gmnc	1218
Chr9	2305321	2306818	/dfs7/mbt/share-folder/AminaH3K27ac_ClarkFoxSox_EpigeneticAnalysis/AC/MACS2/h3k27ac-st10.5-animal-chip-aligned-xtrop-v10-rmv-sorted_35scaled_peak_52590	54	.	3.09697	7.6424	5.47775	Chr9	Xenbase	gene	2302599	2304091	.	-	.	nupr1	1231
Chr8	40429361	40434816	/dfs7/mbt/share-folder/AminaH3K27ac_ClarkFoxSox_EpigeneticAnalysis/AC/MACS2/h3k27ac-st10.5-animal-chip-aligned-xtrop-v10-rmv-sorted_35scaled_peak_48158	30	.	2.66817	4.96353	3.06171	Chr8	Xenbase	gene	40422029	40428024	.	+	.	LOC108648340	1338
Chr7	9643458	9650340	/dfs7/mbt/share-folder/AminaH3K27ac_ClarkFoxSox_EpigeneticAnalysis/AC/MACS2/h3k27ac-st10.5-animal-chip-aligned-xtrop-v10-rmv-sorted_35scaled_peak_40905	82	.	3.96669	10.622	8.20481	Chr7	Xenbase	gene	9612934	9642117	.	-	.	gnb3	1342
Chr2	90861332	90862557	/dfs7/mbt/share-folder/AminaH3K27ac_ClarkFoxSox_EpigeneticAnalysis/AC/MACS2/h3k27ac-st10.5-animal-chip-aligned-xtrop-v10-rmv-sorted_35scaled_peak_13815	23	.	2.42263	4.11181	2.33522	Chr2	Xenbase	gene	90839398	90859907	.	-	.	mfsd2a	1426
Chr10	45075649	45077062	/dfs7/mbt/share-folder/AminaH3K27ac_ClarkFoxSox_EpigeneticAnalysis/AC/MACS2/h3k27ac-st10.5-animal-chip-aligned-xtrop-v10-rmv-sorted_35scaled_peak_10028	30	.	2.57506	4.95299	3.06667	Chr10	Xenbase	gene	45078504	45084365	.	-	.	foxj1	1442
Chr2	162202623	162203235	/dfs7/mbt/share-folder/AminaH3K27ac_ClarkFoxSox_EpigeneticAnalysis/AC/MACS2/h3k27ac-st10.5-animal-chip-aligned-xtrop-v10-rmv-sorted_35scaled_peak_15987	18	.	2.36118	3.52796	1.80068	Chr2	Xenbase	gene	162204699	162219028	.	-	.	birc2	1464
Chr8	10121488	10122283	/dfs7/mbt/share-folder/AminaH3K27ac_ClarkFoxSox_EpigeneticAnalysis/AC/MACS2/h3k27ac-st10.5-animal-chip-aligned-xtrop-v10-rmv-sorted_35scaled_peak_46179	26	.	2.64983	4.52849	2.65163	Chr8	Xenbase	gene	10099941	10120005	.	+	.	abo.3	1484
Chr4	110818334	110819047	/dfs7/mbt/share-folder/AminaH3K27ac_ClarkFoxSox_EpigeneticAnalysis/AC/MACS2/h3k27ac-st10.5-animal-chip-aligned-xtrop-v10-rmv-sorted_35scaled_peak_27178	29	.	2.62855	4.79105	2.90456	Chr4	Xenbase	gene	110796016	110816843	.	-	.	slc25a24	1492
Chr8	122249489	122249694	/dfs7/mbt/share-folder/AminaH3K27ac_ClarkFoxSox_EpigeneticAnalysis/AC/MACS2/h3k27ac-st10.5-animal-chip-aligned-xtrop-v10-rmv-sorted_35scaled_peak_51379	37	.	2.93433	5.73251	3.71616	Chr8	Xenbase	gene	122251186	122257159	.	+	.	LOC100491833	1492
Chr8	132449753	132450098	/dfs7/mbt/share-folder/AminaH3K27ac_ClarkFoxSox_EpigeneticAnalysis/AC/MACS2/h3k27ac-st10.5-animal-chip-aligned-xtrop-v10-rmv-sorted_35scaled_peak_51672	16	.	2.27884	3.30251	1.63119	Chr8	Xenbase	gene	132425676	132448258	.	+	.	crabp2	1496
Chr4	126714347	126714964	/dfs7/mbt/share-folder/AminaH3K27ac_ClarkFoxSox_EpigeneticAnalysis/AC/MACS2/h3k27ac-st10.5-animal-chip-aligned-xtrop-v10-rmv-sorted_35scaled_peak_28006	20	.	2.22365	3.76389	2.02255	Chr4	Xenbase	gene	126716462	126780902	.	+	.	sema3f	1498
Chr6	90369767	90375365	/dfs7/mbt/share-folder/AminaH3K27ac_ClarkFoxSox_EpigeneticAnalysis/AC/MACS2/h3k27ac-st10.5-animal-chip-aligned-xtrop-v10-rmv-sorted_35scaled_peak_38235	51	.	3.14158	7.29773	5.14321	Chr6	Xenbase	gene	90347173	90368267	.	-	.	tfap2a	1501
Chr5	23752596	23764990	/dfs7/mbt/share-folder/AminaH3K27ac_ClarkFoxSox_EpigeneticAnalysis/AC/MACS2/h3k27ac-st10.5-animal-chip-aligned-xtrop-v10-rmv-sorted_35scaled_peak_30246	51	.	3.1892	7.24291	5.11195	Chr5	Xenbase	gene	23766497	23777624	.	+	.	atp12a-like	1507
Chr1	166356895	166363817	/dfs7/mbt/share-folder/AminaH3K27ac_ClarkFoxSox_EpigeneticAnalysis/AC/MACS2/h3k27ac-st10.5-animal-chip-aligned-xtrop-v10-rmv-sorted_35scaled_peak_5512	55	.	3.16328	7.76718	5.57947	Chr1	Xenbase	gene	166342931	166355377	.	+	.	xbp1	1519
Chr8	71357039	71357813	/dfs7/mbt/share-folder/AminaH3K27ac_ClarkFoxSox_EpigeneticAnalysis/AC/MACS2/h3k27ac-st10.5-animal-chip-aligned-xtrop-v10-rmv-sorted_35scaled_peak_49288	16	.	2.30343	3.38009	1.68809	Chr8	Xenbase	gene	71338000	71355516	.	+	.	degs3	1524
Chr10	14672256	14672463	/dfs7/mbt/share-folder/AminaH3K27ac_ClarkFoxSox_EpigeneticAnalysis/AC/MACS2/h3k27ac-st10.5-animal-chip-aligned-xtrop-v10-rmv-sorted_35scaled_peak_8421	19	.	2.34977	3.64437	1.91684	Chr10	Xenbase	gene	14661908	14670732	.	-	.	dlx3	1525
Chr8	142107043	142107439	/dfs7/mbt/share-folder/AminaH3K27ac_ClarkFoxSox_EpigeneticAnalysis/AC/MACS2/h3k27ac-st10.5-animal-chip-aligned-xtrop-v10-rmv-sorted_35scaled_peak_52073	19	.	2.40444	3.6782	1.92884	Chr8	Xenbase	gene	142089477	142105514	.	-	.	LOC116406886	1530
Chr2	168409561	168413308	/dfs7/mbt/share-folder/AminaH3K27ac_ClarkFoxSox_EpigeneticAnalysis/AC/MACS2/h3k27ac-st10.5-animal-chip-aligned-xtrop-v10-rmv-sorted_35scaled_peak_16143	56	.	3.39978	7.89131	5.67307	Chr2	Xenbase	gene	168414841	168426074	.	+	.	fzd4	1533
Chr2	127143667	127145736	/dfs7/mbt/share-folder/AminaH3K27ac_ClarkFoxSox_EpigeneticAnalysis/AC/MACS2/h3k27ac-st10.5-animal-chip-aligned-xtrop-v10-rmv-sorted_35scaled_peak_14692	41	.	2.8674	6.20793	4.1816	Chr2	Xenbase	gene	127147291	127161616	.	-	.	klf5	1555
Chr3	45701030	45701631	/dfs7/mbt/share-folder/AminaH3K27ac_ClarkFoxSox_EpigeneticAnalysis/AC/MACS2/h3k27ac-st10.5-animal-chip-aligned-xtrop-v10-rmv-sorted_35scaled_peak_18597	38	.	2.96407	5.85627	3.84539	Chr3	Xenbase	gene	45703188	45707808	.	+	.	LOC100493940	1557
Chr10	41838529	41839522	/dfs7/mbt/share-folder/AminaH3K27ac_ClarkFoxSox_EpigeneticAnalysis/AC/MACS2/h3k27ac-st10.5-animal-chip-aligned-xtrop-v10-rmv-sorted_35scaled_peak_9733	47	.	3.19741	6.84625	4.71553	Chr10	Xenbase	gene	41810448	41836954	.	-	.	cbfa2t2	1576
Chr8	40465004	40465600	/dfs7/mbt/share-folder/AminaH3K27ac_ClarkFoxSox_EpigeneticAnalysis/AC/MACS2/h3k27ac-st10.5-animal-chip-aligned-xtrop-v10-rmv-sorted_35scaled_peak_48165	23	.	2.50283	4.19028	2.37802	Chr8	Xenbase	gene	40454139	40463415	.	+	.	LOC100498107	1590
Chr4	135644297	135645835	/dfs7/mbt/share-folder/AminaH3K27ac_ClarkFoxSox_EpigeneticAnalysis/AC/MACS2/h3k27ac-st10.5-animal-chip-aligned-xtrop-v10-rmv-sorted_35scaled_peak_28350	126	.	4.38882	15.3509	12.6988	Chr4	Xenbase	gene	135647449	135649074	.	+	.	h1-1	1614
Chr6	90792955	90793349	/dfs7/mbt/share-folder/AminaH3K27ac_ClarkFoxSox_EpigeneticAnalysis/AC/MACS2/h3k27ac-st10.5-animal-chip-aligned-xtrop-v10-rmv-sorted_35scaled_peak_38256	32	.	2.74023	5.16628	3.22109	Chr6	Xenbase	gene	90767367	90791327	.	-	.	nedd9	1629
Chr8	71534344	71534752	/dfs7/mbt/share-folder/AminaH3K27ac_ClarkFoxSox_EpigeneticAnalysis/AC/MACS2/h3k27ac-st10.5-animal-chip-aligned-xtrop-v10-rmv-sorted_35scaled_peak_49298	14	.	2.23061	3.11031	1.45685	Chr8	Xenbase	gene	71536392	71544445	.	-	.	chst4	1640
Chr1	149976091	149987556	/dfs7/mbt/share-folder/AminaH3K27ac_ClarkFoxSox_EpigeneticAnalysis/AC/MACS2/h3k27ac-st10.5-animal-chip-aligned-xtrop-v10-rmv-sorted_35scaled_peak_4855	51	.	3.14594	7.26837	5.13428	Chr1	Xenbase	gene	149989211	150042005	.	-	.	mn1	1655
Chr5	104597251	104598642	/dfs7/mbt/share-folder/AminaH3K27ac_ClarkFoxSox_EpigeneticAnalysis/AC/MACS2/h3k27ac-st10.5-animal-chip-aligned-xtrop-v10-rmv-sorted_35scaled_peak_32766	19	.	2.3311	3.65722	1.93934	Chr5	Xenbase	gene	104600300	104605356	.	-	.	gmnc	1658
Chr2	168427742	168428302	/dfs7/mbt/share-folder/AminaH3K27ac_ClarkFoxSox_EpigeneticAnalysis/AC/MACS2/h3k27ac-st10.5-animal-chip-aligned-xtrop-v10-rmv-sorted_35scaled_peak_16146	13	.	2.18929	2.99185	1.36419	Chr2	Xenbase	gene	168414841	168426074	.	+	.	fzd4	1669
Chr8	138458567	138462041	/dfs7/mbt/share-folder/AminaH3K27ac_ClarkFoxSox_EpigeneticAnalysis/AC/MACS2/h3k27ac-st10.5-animal-chip-aligned-xtrop-v10-rmv-sorted_35scaled_peak_51904	20	.	2.44423	3.84163	2.07549	Chr8	Xenbase	gene	138428286	138456883	.	+	.	tagln2	1685
Chr2	127163303	127168373	/dfs7/mbt/share-folder/AminaH3K27ac_ClarkFoxSox_EpigeneticAnalysis/AC/MACS2/h3k27ac-st10.5-animal-chip-aligned-xtrop-v10-rmv-sorted_35scaled_peak_14698	23	.	2.41562	4.11816	2.32882	Chr2	Xenbase	gene	127147291	127161616	.	-	.	klf5	1688
Chr1	143752568	143755123	/dfs7/mbt/share-folder/AminaH3K27ac_ClarkFoxSox_EpigeneticAnalysis/AC/MACS2/h3k27ac-st10.5-animal-chip-aligned-xtrop-v10-rmv-sorted_35scaled_peak_4595	29	.	2.58498	4.8339	2.95822	Chr1	Xenbase	gene	143730699	143750880	.	+	.	znf219	1689
Chr9	10088848	10089730	/dfs7/mbt/share-folder/AminaH3K27ac_ClarkFoxSox_EpigeneticAnalysis/AC/MACS2/h3k27ac-st10.5-animal-chip-aligned-xtrop-v10-rmv-sorted_35scaled_peak_53406	26	.	2.60188	4.52937	2.6768	Chr9	Xenbase	gene	10091460	10116697	.	+	.	LOC100487159	1730
Chr6	33917766	33917996	/dfs7/mbt/share-folder/AminaH3K27ac_ClarkFoxSox_EpigeneticAnalysis/AC/MACS2/h3k27ac-st10.5-animal-chip-aligned-xtrop-v10-rmv-sorted_35scaled_peak_36533	19	.	2.22347	3.68779	1.96354	Chr6	Xenbase	gene	33919729	33926741	.	-	.	dlx5	1733
Chr8	81493666	81494106	/dfs7/mbt/share-folder/AminaH3K27ac_ClarkFoxSox_EpigeneticAnalysis/AC/MACS2/h3k27ac-st10.5-animal-chip-aligned-xtrop-v10-rmv-sorted_35scaled_peak_49856	13	.	2.14157	2.91202	1.32426	Chr8	Xenbase	gene	81495865	81501048	.	+	.	zfp36	1759
Chr2	172170686	172170886	/dfs7/mbt/share-folder/AminaH3K27ac_ClarkFoxSox_EpigeneticAnalysis/AC/MACS2/h3k27ac-st10.5-animal-chip-aligned-xtrop-v10-rmv-sorted_35scaled_peak_16283	40	.	3.07135	6.14768	4.07151	Chr2	Xenbase	gene	172164135	172168914	.	+	.	serpinh1	1773
Chr1	136481208	136481728	/dfs7/mbt/share-folder/AminaH3K27ac_ClarkFoxSox_EpigeneticAnalysis/AC/MACS2/h3k27ac-st10.5-animal-chip-aligned-xtrop-v10-rmv-sorted_35scaled_peak_4172	14	.	2.13738	3.07172	1.44932	Chr1	Xenbase	gene	136483504	136486982	.	-	.	tdgf1.3	1776
Chr10	1760715	1764442	/dfs7/mbt/share-folder/AminaH3K27ac_ClarkFoxSox_EpigeneticAnalysis/AC/MACS2/h3k27ac-st10.5-animal-chip-aligned-xtrop-v10-rmv-sorted_35scaled_peak_7495	38	.	2.96308	5.83815	3.82076	Chr10	Xenbase	gene	1766221	1805466	.	+	.	myt1	1779
Chr9	7671374	7674158	/dfs7/mbt/share-folder/AminaH3K27ac_ClarkFoxSox_EpigeneticAnalysis/AC/MACS2/h3k27ac-st10.5-animal-chip-aligned-xtrop-v10-rmv-sorted_35scaled_peak_53295	33	.	2.81787	5.32728	3.38036	Chr9	Xenbase	gene	7639516	7669505	.	+	.	prss27	1870
Chr10	41808237	41808568	/dfs7/mbt/share-folder/AminaH3K27ac_ClarkFoxSox_EpigeneticAnalysis/AC/MACS2/h3k27ac-st10.5-animal-chip-aligned-xtrop-v10-rmv-sorted_35scaled_peak_9725	17	.	2.32478	3.44869	1.74814	Chr10	Xenbase	gene	41810448	41836954	.	-	.	cbfa2t2	1880
Chr6	41116326	41116598	/dfs7/mbt/share-folder/AminaH3K27ac_ClarkFoxSox_EpigeneticAnalysis/AC/MACS2/h3k27ac-st10.5-animal-chip-aligned-xtrop-v10-rmv-sorted_35scaled_peak_36853	18	.	2.38749	3.61526	1.87352	Chr6	Xenbase	gene	41118521	41134153	.	+	.	c7orf31	1923
Chr7	99563317	99567521	/dfs7/mbt/share-folder/AminaH3K27ac_ClarkFoxSox_EpigeneticAnalysis/AC/MACS2/h3k27ac-st10.5-animal-chip-aligned-xtrop-v10-rmv-sorted_35scaled_peak_43909	46	.	3.0386	6.70191	4.61608	Chr7	Xenbase	gene	99569444	99572878	.	+	.	hes5.10	1923
Chr5	114465620	114471387	/dfs7/mbt/share-folder/AminaH3K27ac_ClarkFoxSox_EpigeneticAnalysis/AC/MACS2/h3k27ac-st10.5-animal-chip-aligned-xtrop-v10-rmv-sorted_35scaled_peak_33071	39	.	2.77336	5.9437	3.93731	Chr5	Xenbase	gene	114455591	114463690	.	+	.	sptssb	1931
Chr2	177335775	177336124	/dfs7/mbt/share-folder/AminaH3K27ac_ClarkFoxSox_EpigeneticAnalysis/AC/MACS2/h3k27ac-st10.5-animal-chip-aligned-xtrop-v10-rmv-sorted_35scaled_peak_16566	23	.	2.54775	4.19589	2.37884	Chr2	Xenbase	gene	177313409	177333839	.	-	.	stard10	1937
Chr8	144293095	144293328	/dfs7/mbt/share-folder/AminaH3K27ac_ClarkFoxSox_EpigeneticAnalysis/AC/MACS2/h3k27ac-st10.5-animal-chip-aligned-xtrop-v10-rmv-sorted_35scaled_peak_52242	16	.	2.29263	3.3132	1.62575	Chr8	Xenbase	gene	144295271	144326267	.	+	.	supt20hl1	1943
Chr10	4780086	4780361	/dfs7/mbt/share-folder/AminaH3K27ac_ClarkFoxSox_EpigeneticAnalysis/AC/MACS2/h3k27ac-st10.5-animal-chip-aligned-xtrop-v10-rmv-sorted_35scaled_peak_7678	13	.	2.19445	2.99651	1.36414	Chr10	Xenbase	gene	4782314	4828366	.	-	.	rbbp8nl	1953
Chr8	45864286	45865073	/dfs7/mbt/share-folder/AminaH3K27ac_ClarkFoxSox_EpigeneticAnalysis/AC/MACS2/h3k27ac-st10.5-animal-chip-aligned-xtrop-v10-rmv-sorted_35scaled_peak_48451	21	.	2.47678	3.94036	2.15906	Chr8	Xenbase	gene	45858982	45862305	.	-	.	phyhdla.3	1982
Chr9	10017577	10017864	/dfs7/mbt/share-folder/AminaH3K27ac_ClarkFoxSox_EpigeneticAnalysis/AC/MACS2/h3k27ac-st10.5-animal-chip-aligned-xtrop-v10-rmv-sorted_35scaled_peak_53388	14	.	2.23631	3.13986	1.48687	Chr9	Xenbase	gene	10019861	10025805	.	+	.	LOC101733000	1997
Chr8	79196456	79201805	/dfs7/mbt/share-folder/AminaH3K27ac_ClarkFoxSox_EpigeneticAnalysis/AC/MACS2/h3k27ac-st10.5-animal-chip-aligned-xtrop-v10-rmv-sorted_35scaled_peak_49675	35	.	2.71394	5.4973	3.55542	Chr8	Xenbase	gene	79187184	79194424	.	-	.	olfm4	2033
Chr8	40419723	40419994	/dfs7/mbt/share-folder/AminaH3K27ac_ClarkFoxSox_EpigeneticAnalysis/AC/MACS2/h3k27ac-st10.5-animal-chip-aligned-xtrop-v10-rmv-sorted_35scaled_peak_48155	29	.	2.69978	4.83723	2.94803	Chr8	Xenbase	gene	40422029	40428024	.	+	.	LOC108648340	2035
Chr3	153660627	153664404	/dfs7/mbt/share-folder/AminaH3K27ac_ClarkFoxSox_EpigeneticAnalysis/AC/MACS2/h3k27ac-st10.5-animal-chip-aligned-xtrop-v10-rmv-sorted_35scaled_peak_22959	44	.	3.10788	6.48311	4.40035	Chr3	Xenbase	gene	153646886	153658586	.	-	.	atp1b2	2042
Chr1	215142666	215143380	/dfs7/mbt/share-folder/AminaH3K27ac_ClarkFoxSox_EpigeneticAnalysis/AC/MACS2/h3k27ac-st10.5-animal-chip-aligned-xtrop-v10-rmv-sorted_35scaled_peak_7232	34	.	2.84882	5.38231	3.42193	Chr1	Xenbase	gene	215137321	215140591	.	-	.	LOC101734599	2076
Chr1	18318446	18319566	/dfs7/mbt/share-folder/AminaH3K27ac_ClarkFoxSox_EpigeneticAnalysis/AC/MACS2/h3k27ac-st10.5-animal-chip-aligned-xtrop-v10-rmv-sorted_35scaled_peak_448	26	.	2.65495	4.55531	2.67889	Chr1	Xenbase	gene	18321648	18327136	.	+	.	foxi4.1	2082
Chr9	59368059	59378811	/dfs7/mbt/share-folder/AminaH3K27ac_ClarkFoxSox_EpigeneticAnalysis/AC/MACS2/h3k27ac-st10.5-animal-chip-aligned-xtrop-v10-rmv-sorted_35scaled_peak_55015	43	.	2.84724	6.38297	4.33388	Chr9	Xenbase	gene	59380901	59383626	.	-	.	arl4c	2090
Chr3	95319403	95320093	/dfs7/mbt/share-folder/AminaH3K27ac_ClarkFoxSox_EpigeneticAnalysis/AC/MACS2/h3k27ac-st10.5-animal-chip-aligned-xtrop-v10-rmv-sorted_35scaled_peak_20043	42	.	3.05096	6.29408	4.25242	Chr3	Xenbase	gene	95322208	95336952	.	-	.	LOC100485898	2115
Chr8	4857091	4858721	/dfs7/mbt/share-folder/AminaH3K27ac_ClarkFoxSox_EpigeneticAnalysis/AC/MACS2/h3k27ac-st10.5-animal-chip-aligned-xtrop-v10-rmv-sorted_35scaled_peak_45915	44	.	3.13413	6.60386	4.49939	Chr8	Xenbase	gene	4851686	4854955	.	+	.	LOC100495391	2137
Chr4	93263220	93266257	/dfs7/mbt/share-folder/AminaH3K27ac_ClarkFoxSox_EpigeneticAnalysis/AC/MACS2/h3k27ac-st10.5-animal-chip-aligned-xtrop-v10-rmv-sorted_35scaled_peak_26642	28	.	2.67293	4.70549	2.82524	Chr4	Xenbase	gene	93268402	93297720	.	+	.	faah.2	2145
Chr8	40448821	40450013	/dfs7/mbt/share-folder/AminaH3K27ac_ClarkFoxSox_EpigeneticAnalysis/AC/MACS2/h3k27ac-st10.5-animal-chip-aligned-xtrop-v10-rmv-sorted_35scaled_peak_48161	35	.	2.88826	5.55642	3.58087	Chr8	Xenbase	gene	40441200	40446657	.	+	.	LOC100497952	2165
Chr1	196098680	196099554	/dfs7/mbt/share-folder/AminaH3K27ac_ClarkFoxSox_EpigeneticAnalysis/AC/MACS2/h3k27ac-st10.5-animal-chip-aligned-xtrop-v10-rmv-sorted_35scaled_peak_6534	44	.	3.09336	6.58385	4.49832	Chr1	Xenbase	gene	196082580	196096490	.	-	.	ptger4	2191
Chr1	21156334	21156544	/dfs7/mbt/share-folder/AminaH3K27ac_ClarkFoxSox_EpigeneticAnalysis/AC/MACS2/h3k27ac-st10.5-animal-chip-aligned-xtrop-v10-rmv-sorted_35scaled_peak_560	32	.	2.81528	5.18015	3.22964	Chr1	Xenbase	gene	21158752	21186494	.	-	.	LOC100124771	2208
Chr7	22251505	22255236	/dfs7/mbt/share-folder/AminaH3K27ac_ClarkFoxSox_EpigeneticAnalysis/AC/MACS2/h3k27ac-st10.5-animal-chip-aligned-xtrop-v10-rmv-sorted_35scaled_peak_41258	62	.	3.33344	8.41032	6.24017	Chr7	Xenbase	gene	22232127	22249287	.	+	.	c7h10orf143	2219
Chr1	15557773	15559927	/dfs7/mbt/share-folder/AminaH3K27ac_ClarkFoxSox_EpigeneticAnalysis/AC/MACS2/h3k27ac-st10.5-animal-chip-aligned-xtrop-v10-rmv-sorted_35scaled_peak_291	23	.	2.50472	4.16694	2.37275	Chr1	Xenbase	gene	15562170	15577524	.	-	.	cdc25b	2243
Chr7	107725675	107726954	/dfs7/mbt/share-folder/AminaH3K27ac_ClarkFoxSox_EpigeneticAnalysis/AC/MACS2/h3k27ac-st10.5-animal-chip-aligned-xtrop-v10-rmv-sorted_35scaled_peak_44263	31	.	2.7823	5.10021	3.16918	Chr7	Xenbase	gene	107716887	107723405	.	-	.	cnfn.1	2271
Chr8	132450534	132450834	/dfs7/mbt/share-folder/AminaH3K27ac_ClarkFoxSox_EpigeneticAnalysis/AC/MACS2/h3k27ac-st10.5-animal-chip-aligned-xtrop-v10-rmv-sorted_35scaled_peak_51673	16	.	2.1861	3.31944	1.64776	Chr8	Xenbase	gene	132425676	132448258	.	+	.	crabp2	2277
Chr1	18297382	18300064	/dfs7/mbt/share-folder/AminaH3K27ac_ClarkFoxSox_EpigeneticAnalysis/AC/MACS2/h3k27ac-st10.5-animal-chip-aligned-xtrop-v10-rmv-sorted_35scaled_peak_444	44	.	2.96674	6.56423	4.49764	Chr1	Xenbase	gene	18302343	18304443	.	-	.	foxi4.2	2279
Chr8	1366296	1366983	/dfs7/mbt/share-folder/AminaH3K27ac_ClarkFoxSox_EpigeneticAnalysis/AC/MACS2/h3k27ac-st10.5-animal-chip-aligned-xtrop-v10-rmv-sorted_35scaled_peak_45621	44	.	3.05645	6.50017	4.41829	Chr8	Xenbase	gene	1369277	1381416	.	+	.	cfp	2294
Chr4	115589918	115590204	/dfs7/mbt/share-folder/AminaH3K27ac_ClarkFoxSox_EpigeneticAnalysis/AC/MACS2/h3k27ac-st10.5-animal-chip-aligned-xtrop-v10-rmv-sorted_35scaled_peak_27404	19	.	2.42244	3.74656	1.99006	Chr4	Xenbase	gene	115579981	115587592	.	+	.	hmox1	2327
Chr6	100691094	100691294	/dfs7/mbt/share-folder/AminaH3K27ac_ClarkFoxSox_EpigeneticAnalysis/AC/MACS2/h3k27ac-st10.5-animal-chip-aligned-xtrop-v10-rmv-sorted_35scaled_peak_38477	17	.	2.24218	3.40446	1.72342	Chr6	Xenbase	gene	100693626	100698548	.	+	.	LOC100495124	2332
Chr6	47864308	47869108	/dfs7/mbt/share-folder/AminaH3K27ac_ClarkFoxSox_EpigeneticAnalysis/AC/MACS2/h3k27ac-st10.5-animal-chip-aligned-xtrop-v10-rmv-sorted_35scaled_peak_37012	29	.	2.68852	4.87759	2.98445	Chr6	Xenbase	gene	47871461	47939001	.	+	.	lrrc3b	2353
Chr2	172171355	172172229	/dfs7/mbt/share-folder/AminaH3K27ac_ClarkFoxSox_EpigeneticAnalysis/AC/MACS2/h3k27ac-st10.5-animal-chip-aligned-xtrop-v10-rmv-sorted_35scaled_peak_16284	25	.	2.555	4.39631	2.56237	Chr2	Xenbase	gene	172164135	172168914	.	+	.	serpinh1	2442
Chr2	45722787	45723864	/dfs7/mbt/share-folder/AminaH3K27ac_ClarkFoxSox_EpigeneticAnalysis/AC/MACS2/h3k27ac-st10.5-animal-chip-aligned-xtrop-v10-rmv-sorted_35scaled_peak_12101	15	.	2.18195	3.12856	1.50028	Chr2	Xenbase	gene	45726309	45771473	.	+	.	slc43a2	2445
Chr4	13936240	13937527	/dfs7/mbt/share-folder/AminaH3K27ac_ClarkFoxSox_EpigeneticAnalysis/AC/MACS2/h3k27ac-st10.5-animal-chip-aligned-xtrop-v10-rmv-sorted_35scaled_peak_23910	46	.	3.07016	6.79348	4.6976	Chr4	Xenbase	gene	13939980	13961290	.	+	.	astl2d.1	2453
Chr6	93140655	93140932	/dfs7/mbt/share-folder/AminaH3K27ac_ClarkFoxSox_EpigeneticAnalysis/AC/MACS2/h3k27ac-st10.5-animal-chip-aligned-xtrop-v10-rmv-sorted_35scaled_peak_38325	23	.	2.54219	4.17177	2.35406	Chr6	Xenbase	gene	93136944	93138156	.	-	.	LOC101733088	2500
Chr8	45922955	45924136	/dfs7/mbt/share-folder/AminaH3K27ac_ClarkFoxSox_EpigeneticAnalysis/AC/MACS2/h3k27ac-st10.5-animal-chip-aligned-xtrop-v10-rmv-sorted_35scaled_peak_48456	13	.	2.17419	2.97606	1.35972	Chr8	Xenbase	gene	45926669	45931701	.	+	.	acod1la	2533
Chr3	96489346	96490365	/dfs7/mbt/share-folder/AminaH3K27ac_ClarkFoxSox_EpigeneticAnalysis/AC/MACS2/h3k27ac-st10.5-animal-chip-aligned-xtrop-v10-rmv-sorted_35scaled_peak_20082	26	.	2.65115	4.56425	2.6909	Chr3	Xenbase	gene	96483436	96486811	.	-	.	gcnt3	2536
Chr2	162200439	162202134	/dfs7/mbt/share-folder/AminaH3K27ac_ClarkFoxSox_EpigeneticAnalysis/AC/MACS2/h3k27ac-st10.5-animal-chip-aligned-xtrop-v10-rmv-sorted_35scaled_peak_15986	23	.	2.5293	4.12198	2.31002	Chr2	Xenbase	gene	162204699	162219028	.	-	.	birc2	2565
Chr9	7845192	7845970	/dfs7/mbt/share-folder/AminaH3K27ac_ClarkFoxSox_EpigeneticAnalysis/AC/MACS2/h3k27ac-st10.5-animal-chip-aligned-xtrop-v10-rmv-sorted_35scaled_peak_53332	27	.	2.68584	4.66581	2.77142	Chr9	Xenbase	gene	7808977	7842619	.	-	.	LOC595077	2574
Chr6	5424302	5424787	/dfs7/mbt/share-folder/AminaH3K27ac_ClarkFoxSox_EpigeneticAnalysis/AC/MACS2/h3k27ac-st10.5-animal-chip-aligned-xtrop-v10-rmv-sorted_35scaled_peak_35556	22	.	2.52036	4.0647	2.25227	Chr6	Xenbase	gene	5415419	5421718	.	+	.	LOC108647837	2585
Chr10	45445833	45446175	/dfs7/mbt/share-folder/AminaH3K27ac_ClarkFoxSox_EpigeneticAnalysis/AC/MACS2/h3k27ac-st10.5-animal-chip-aligned-xtrop-v10-rmv-sorted_35scaled_peak_10101	28	.	2.71052	4.75986	2.85704	Chr10	Xenbase	gene	45421483	45443227	.	-	.	st6galnac2	2607
Chr4	126707746	126713855	/dfs7/mbt/share-folder/AminaH3K27ac_ClarkFoxSox_EpigeneticAnalysis/AC/MACS2/h3k27ac-st10.5-animal-chip-aligned-xtrop-v10-rmv-sorted_35scaled_peak_28005	58	.	3.13507	8.06284	5.86608	Chr4	Xenbase	gene	126716462	126780902	.	+	.	sema3f	2607
Chr4	110793193	110793406	/dfs7/mbt/share-folder/AminaH3K27ac_ClarkFoxSox_EpigeneticAnalysis/AC/MACS2/h3k27ac-st10.5-animal-chip-aligned-xtrop-v10-rmv-sorted_35scaled_peak_27167	19	.	2.34329	3.62978	1.90534	Chr4	Xenbase	gene	110796016	110816843	.	-	.	slc25a24	2610
Chr6	41114111	41115906	/dfs7/mbt/share-folder/AminaH3K27ac_ClarkFoxSox_EpigeneticAnalysis/AC/MACS2/h3k27ac-st10.5-animal-chip-aligned-xtrop-v10-rmv-sorted_35scaled_peak_36852	18	.	2.35801	3.60175	1.87649	Chr6	Xenbase	gene	41118521	41134153	.	+	.	c7orf31	2615
Chr1	151697872	151698225	/dfs7/mbt/share-folder/AminaH3K27ac_ClarkFoxSox_EpigeneticAnalysis/AC/MACS2/h3k27ac-st10.5-animal-chip-aligned-xtrop-v10-rmv-sorted_35scaled_peak_4915	16	.	2.26605	3.3858	1.69283	Chr1	Xenbase	gene	151671940	151695236	.	-	.	msi1	2637
Chr8	1411187	1413637	/dfs7/mbt/share-folder/AminaH3K27ac_ClarkFoxSox_EpigeneticAnalysis/AC/MACS2/h3k27ac-st10.5-animal-chip-aligned-xtrop-v10-rmv-sorted_35scaled_peak_45630	41	.	2.90044	6.15098	4.10325	Chr8	Xenbase	gene	1403160	1408520	.	-	.	LOC116406756	2668
Chr5	64265574	64265876	/dfs7/mbt/share-folder/AminaH3K27ac_ClarkFoxSox_EpigeneticAnalysis/AC/MACS2/h3k27ac-st10.5-animal-chip-aligned-xtrop-v10-rmv-sorted_35scaled_peak_31690	14	.	2.23005	3.10702	1.45368	Chr5	Xenbase	gene	64206715	64262900	.	-	.	ezr	2675
Chr4	110819525	110819884	/dfs7/mbt/share-folder/AminaH3K27ac_ClarkFoxSox_EpigeneticAnalysis/AC/MACS2/h3k27ac-st10.5-animal-chip-aligned-xtrop-v10-rmv-sorted_35scaled_peak_27179	14	.	2.18869	3.06314	1.43578	Chr4	Xenbase	gene	110796016	110816843	.	-	.	slc25a24	2683
Chr3	126927165	126927484	/dfs7/mbt/share-folder/AminaH3K27ac_ClarkFoxSox_EpigeneticAnalysis/AC/MACS2/h3k27ac-st10.5-animal-chip-aligned-xtrop-v10-rmv-sorted_35scaled_peak_21367	12	.	2.16242	2.89788	1.28459	Chr3	Xenbase	gene	126930169	126931251	.	+	.	tcim	2685
Chr1	51431368	51436322	/dfs7/mbt/share-folder/AminaH3K27ac_ClarkFoxSox_EpigeneticAnalysis/AC/MACS2/h3k27ac-st10.5-animal-chip-aligned-xtrop-v10-rmv-sorted_35scaled_peak_1511	48	.	3.05939	7.00739	4.87193	Chr1	Xenbase	gene	51416712	51428674	.	-	.	apela	2695
Chr8	40450782	40451420	/dfs7/mbt/share-folder/AminaH3K27ac_ClarkFoxSox_EpigeneticAnalysis/AC/MACS2/h3k27ac-st10.5-animal-chip-aligned-xtrop-v10-rmv-sorted_35scaled_peak_48162	29	.	2.64211	4.90643	2.99501	Chr8	Xenbase	gene	40454139	40463415	.	+	.	LOC100498107	2719
Chr4	103448509	103449395	/dfs7/mbt/share-folder/AminaH3K27ac_ClarkFoxSox_EpigeneticAnalysis/AC/MACS2/h3k27ac-st10.5-animal-chip-aligned-xtrop-v10-rmv-sorted_35scaled_peak_26957	24	.	2.55703	4.27056	2.44347	Chr4	Xenbase	gene	103452161	103462434	.	+	.	f3	2766
Chr1	18307292	18314951	/dfs7/mbt/share-folder/AminaH3K27ac_ClarkFoxSox_EpigeneticAnalysis/AC/MACS2/h3k27ac-st10.5-animal-chip-aligned-xtrop-v10-rmv-sorted_35scaled_peak_446	60	.	3.06817	8.19125	6.01672	Chr1	Xenbase	gene	18302343	18304443	.	-	.	foxi4.2	2850
Chr1	137729447	137731030	/dfs7/mbt/share-folder/AminaH3K27ac_ClarkFoxSox_EpigeneticAnalysis/AC/MACS2/h3k27ac-st10.5-animal-chip-aligned-xtrop-v10-rmv-sorted_35scaled_peak_4229	22	.	2.48934	4.0563	2.26644	Chr1	Xenbase	gene	137733939	137747392	.	+	.	s1pr3	2909
Chr8	1398497	1400245	/dfs7/mbt/share-folder/AminaH3K27ac_ClarkFoxSox_EpigeneticAnalysis/AC/MACS2/h3k27ac-st10.5-animal-chip-aligned-xtrop-v10-rmv-sorted_35scaled_peak_45627	54	.	3.28239	7.6	5.45012	Chr8	Xenbase	gene	1403160	1408520	.	-	.	LOC116406756	2915
Chr1	18330055	18330278	/dfs7/mbt/share-folder/AminaH3K27ac_ClarkFoxSox_EpigeneticAnalysis/AC/MACS2/h3k27ac-st10.5-animal-chip-aligned-xtrop-v10-rmv-sorted_35scaled_peak_451	22	.	2.42153	3.99025	2.21351	Chr1	Xenbase	gene	18321648	18327136	.	+	.	foxi4.1	2920
Chr9	27902231	27906514	/dfs7/mbt/share-folder/AminaH3K27ac_ClarkFoxSox_EpigeneticAnalysis/AC/MACS2/h3k27ac-st10.5-animal-chip-aligned-xtrop-v10-rmv-sorted_35scaled_peak_54145	26	.	2.5246	4.52811	2.68967	Chr9	Xenbase	gene	27858237	27899311	.	-	.	pdgfa	2921
Chr8	24606442	24606933	/dfs7/mbt/share-folder/AminaH3K27ac_ClarkFoxSox_EpigeneticAnalysis/AC/MACS2/h3k27ac-st10.5-animal-chip-aligned-xtrop-v10-rmv-sorted_35scaled_peak_47435	33	.	2.79662	5.29761	3.33081	Chr8	Xenbase	gene	24565349	24603519	.	+	.	sh2d3c	2924
Chr5	27506467	27506782	/dfs7/mbt/share-folder/AminaH3K27ac_ClarkFoxSox_EpigeneticAnalysis/AC/MACS2/h3k27ac-st10.5-animal-chip-aligned-xtrop-v10-rmv-sorted_35scaled_peak_30399	26	.	2.36408	4.47233	2.64146	Chr5	Xenbase	gene	27509736	27526333	.	-	.	LOC108645367	2954
Chr8	68528652	68528907	/dfs7/mbt/share-folder/AminaH3K27ac_ClarkFoxSox_EpigeneticAnalysis/AC/MACS2/h3k27ac-st10.5-animal-chip-aligned-xtrop-v10-rmv-sorted_35scaled_peak_49100	18	.	2.37781	3.58177	1.84511	Chr8	Xenbase	gene	68531901	68552301	.	-	.	fam122b	2994
Chr2	168429099	168429802	/dfs7/mbt/share-folder/AminaH3K27ac_ClarkFoxSox_EpigeneticAnalysis/AC/MACS2/h3k27ac-st10.5-animal-chip-aligned-xtrop-v10-rmv-sorted_35scaled_peak_16147	19	.	2.39765	3.66078	1.91603	Chr2	Xenbase	gene	168414841	168426074	.	+	.	fzd4	3026
Chr7	76926861	76930736	/dfs7/mbt/share-folder/AminaH3K27ac_ClarkFoxSox_EpigeneticAnalysis/AC/MACS2/h3k27ac-st10.5-animal-chip-aligned-xtrop-v10-rmv-sorted_35scaled_peak_42963	137	.	2.46215	16.587	13.7983	Chr7	Xenbase	gene	76919699	76923822	.	+	.	LOC116412553	3040
Chr3	140302000	140302903	/dfs7/mbt/share-folder/AminaH3K27ac_ClarkFoxSox_EpigeneticAnalysis/AC/MACS2/h3k27ac-st10.5-animal-chip-aligned-xtrop-v10-rmv-sorted_35scaled_peak_22245	24	.	2.58159	4.30683	2.46502	Chr3	Xenbase	gene	140305985	140312801	.	+	.	rtbdn	3082
Chr5	27529426	27529919	/dfs7/mbt/share-folder/AminaH3K27ac_ClarkFoxSox_EpigeneticAnalysis/AC/MACS2/h3k27ac-st10.5-animal-chip-aligned-xtrop-v10-rmv-sorted_35scaled_peak_30405	18	.	2.29049	3.60758	1.89247	Chr5	Xenbase	gene	27509736	27526333	.	-	.	LOC108645367	3094
Chr1	146128717	146130066	/dfs7/mbt/share-folder/AminaH3K27ac_ClarkFoxSox_EpigeneticAnalysis/AC/MACS2/h3k27ac-st10.5-animal-chip-aligned-xtrop-v10-rmv-sorted_35scaled_peak_4711	24	.	2.54876	4.25353	2.43768	Chr1	Xenbase	gene	146133164	146170889	.	+	.	lhx5	3098
Chr4	103904799	103905368	/dfs7/mbt/share-folder/AminaH3K27ac_ClarkFoxSox_EpigeneticAnalysis/AC/MACS2/h3k27ac-st10.5-animal-chip-aligned-xtrop-v10-rmv-sorted_35scaled_peak_27007	15	.	2.2477	3.23695	1.57434	Chr4	Xenbase	gene	103836580	103901682	.	+	.	LOC100489839	3118
Chr10	45087513	45088249	/dfs7/mbt/share-folder/AminaH3K27ac_ClarkFoxSox_EpigeneticAnalysis/AC/MACS2/h3k27ac-st10.5-animal-chip-aligned-xtrop-v10-rmv-sorted_35scaled_peak_10032	27	.	2.6498	4.64395	2.7639	Chr10	Xenbase	gene	45078504	45084365	.	-	.	foxj1	3149
Chr10	41840199	41847292	/dfs7/mbt/share-folder/AminaH3K27ac_ClarkFoxSox_EpigeneticAnalysis/AC/MACS2/h3k27ac-st10.5-animal-chip-aligned-xtrop-v10-rmv-sorted_35scaled_peak_9734	40	.	2.93838	6.07845	4.05171	Chr10	Xenbase	gene	41810448	41836954	.	-	.	cbfa2t2	3246
Chr1	144928528	144930189	/dfs7/mbt/share-folder/AminaH3K27ac_ClarkFoxSox_EpigeneticAnalysis/AC/MACS2/h3k27ac-st10.5-animal-chip-aligned-xtrop-v10-rmv-sorted_35scaled_peak_4635	43	.	2.91801	6.31497	4.33532	Chr1	Xenbase	gene	144904716	144925268	.	-	.	gas2l1	3261
Chr4	6633690	6634274	/dfs7/mbt/share-folder/AminaH3K27ac_ClarkFoxSox_EpigeneticAnalysis/AC/MACS2/h3k27ac-st10.5-animal-chip-aligned-xtrop-v10-rmv-sorted_35scaled_peak_23398	64	.	3.64353	8.75527	6.45026	Chr4	Xenbase	gene	6637536	6659933	.	+	.	LOC100489718	3262
Chr10	7561657	7565358	/dfs7/mbt/share-folder/AminaH3K27ac_ClarkFoxSox_EpigeneticAnalysis/AC/MACS2/h3k27ac-st10.5-animal-chip-aligned-xtrop-v10-rmv-sorted_35scaled_peak_7938	116	.	4.59918	14.267	11.6049	Chr10	Xenbase	gene	7568622	7577915	.	+	.	krt70	3264
Chr3	56145480	56146212	/dfs7/mbt/share-folder/AminaH3K27ac_ClarkFoxSox_EpigeneticAnalysis/AC/MACS2/h3k27ac-st10.5-animal-chip-aligned-xtrop-v10-rmv-sorted_35scaled_peak_19022	42	.	2.96421	6.28329	4.21691	Chr3	Xenbase	gene	56136952	56142194	.	-	.	angpt4.2	3287
Chr4	77624923	77625545	/dfs7/mbt/share-folder/AminaH3K27ac_ClarkFoxSox_EpigeneticAnalysis/AC/MACS2/h3k27ac-st10.5-animal-chip-aligned-xtrop-v10-rmv-sorted_35scaled_peak_26197	25	.	2.59754	4.40605	2.56341	Chr4	Xenbase	gene	77608041	77621637	.	+	.	ctbs	3287
Chr8	132451554	132452286	/dfs7/mbt/share-folder/AminaH3K27ac_ClarkFoxSox_EpigeneticAnalysis/AC/MACS2/h3k27ac-st10.5-animal-chip-aligned-xtrop-v10-rmv-sorted_35scaled_peak_51674	14	.	2.1908	3.07048	1.44692	Chr8	Xenbase	gene	132425676	132448258	.	+	.	crabp2	3297
Chr7	80959814	80960191	/dfs7/mbt/share-folder/AminaH3K27ac_ClarkFoxSox_EpigeneticAnalysis/AC/MACS2/h3k27ac-st10.5-animal-chip-aligned-xtrop-v10-rmv-sorted_35scaled_peak_43171	12	.	2.16242	2.89788	1.28459	Chr7	Xenbase	gene	80929418	80956509	.	+	.	upk2	3306
Chr4	136917809	136919748	/dfs7/mbt/share-folder/AminaH3K27ac_ClarkFoxSox_EpigeneticAnalysis/AC/MACS2/h3k27ac-st10.5-animal-chip-aligned-xtrop-v10-rmv-sorted_35scaled_peak_28421	15	.	2.23595	3.20061	1.54591	Chr4	Xenbase	gene	136923081	136934218	.	-	.	pim1	3333
Chr8	132419456	132422339	/dfs7/mbt/share-folder/AminaH3K27ac_ClarkFoxSox_EpigeneticAnalysis/AC/MACS2/h3k27ac-st10.5-animal-chip-aligned-xtrop-v10-rmv-sorted_35scaled_peak_51661	26	.	2.61223	4.50821	2.6525	Chr8	Xenbase	gene	132425676	132448258	.	+	.	crabp2	3337
Chr5	104072756	104073024	/dfs7/mbt/share-folder/AminaH3K27ac_ClarkFoxSox_EpigeneticAnalysis/AC/MACS2/h3k27ac-st10.5-animal-chip-aligned-xtrop-v10-rmv-sorted_35scaled_peak_32758	23	.	2.55237	4.18009	2.3521	Chr5	Xenbase	gene	103961456	104069403	.	+	.	tp63	3354
Chr7	5033788	5035977	/dfs7/mbt/share-folder/AminaH3K27ac_ClarkFoxSox_EpigeneticAnalysis/AC/MACS2/h3k27ac-st10.5-animal-chip-aligned-xtrop-v10-rmv-sorted_35scaled_peak_40671	43	.	3.05398	6.40334	4.36946	Chr7	Xenbase	gene	5039346	5064471	.	+	.	LOC394967	3369
Chr10	42686545	42686951	/dfs7/mbt/share-folder/AminaH3K27ac_ClarkFoxSox_EpigeneticAnalysis/AC/MACS2/h3k27ac-st10.5-animal-chip-aligned-xtrop-v10-rmv-sorted_35scaled_peak_9794	12	.	2.16242	2.89788	1.28459	Chr10	Xenbase	gene	42690328	42745468	.	-	.	LOC101734097	3377
Chr9	14482072	14482841	/dfs7/mbt/share-folder/AminaH3K27ac_ClarkFoxSox_EpigeneticAnalysis/AC/MACS2/h3k27ac-st10.5-animal-chip-aligned-xtrop-v10-rmv-sorted_35scaled_peak_53598	20	.	2.38975	3.74427	2.00063	Chr9	Xenbase	gene	14436670	14478654	.	-	.	ppl	3419
Chr2	148139827	148143578	/dfs7/mbt/share-folder/AminaH3K27ac_ClarkFoxSox_EpigeneticAnalysis/AC/MACS2/h3k27ac-st10.5-animal-chip-aligned-xtrop-v10-rmv-sorted_35scaled_peak_15604	25	.	2.58357	4.36797	2.52718	Chr2	Xenbase	gene	148147013	148153467	.	-	.	krt7	3435
Chr6	153195683	153196391	/dfs7/mbt/share-folder/AminaH3K27ac_ClarkFoxSox_EpigeneticAnalysis/AC/MACS2/h3k27ac-st10.5-animal-chip-aligned-xtrop-v10-rmv-sorted_35scaled_peak_40238	16	.	2.29694	3.32057	1.62926	Chr6	Xenbase	gene	153146356	153192247	.	-	.	fam83h	3437
Chr6	67757993	67758455	/dfs7/mbt/share-folder/AminaH3K27ac_ClarkFoxSox_EpigeneticAnalysis/AC/MACS2/h3k27ac-st10.5-animal-chip-aligned-xtrop-v10-rmv-sorted_35scaled_peak_37580	12	.	2.00035	2.78586	1.21156	Chr6	Xenbase	gene	67761908	67770465	.	-	.	irx2	3453
Chr8	1365601	1365822	/dfs7/mbt/share-folder/AminaH3K27ac_ClarkFoxSox_EpigeneticAnalysis/AC/MACS2/h3k27ac-st10.5-animal-chip-aligned-xtrop-v10-rmv-sorted_35scaled_peak_45620	38	.	2.99082	5.85297	3.81669	Chr8	Xenbase	gene	1369277	1381416	.	+	.	cfp	3455
Chr5	36779668	36780084	/dfs7/mbt/share-folder/AminaH3K27ac_ClarkFoxSox_EpigeneticAnalysis/AC/MACS2/h3k27ac-st10.5-animal-chip-aligned-xtrop-v10-rmv-sorted_35scaled_peak_30785	10	.	1.85353	2.60306	1.06861	Chr5	Xenbase	gene	36772986	36776212	.	-	.	insm1	3457
Chr1	196099977	196111369	/dfs7/mbt/share-folder/AminaH3K27ac_ClarkFoxSox_EpigeneticAnalysis/AC/MACS2/h3k27ac-st10.5-animal-chip-aligned-xtrop-v10-rmv-sorted_35scaled_peak_6535	77	.	3.81985	10.0907	7.71367	Chr1	Xenbase	gene	196082580	196096490	.	-	.	ptger4	3488
Chr8	39832857	39834498	/dfs7/mbt/share-folder/AminaH3K27ac_ClarkFoxSox_EpigeneticAnalysis/AC/MACS2/h3k27ac-st10.5-animal-chip-aligned-xtrop-v10-rmv-sorted_35scaled_peak_48117	26	.	2.52261	4.44471	2.6284	Chr8	Xenbase	gene	39786742	39829349	.	+	.	tsc22d3	3509
Chr10	2361642	2363204	/dfs7/mbt/share-folder/AminaH3K27ac_ClarkFoxSox_EpigeneticAnalysis/AC/MACS2/h3k27ac-st10.5-animal-chip-aligned-xtrop-v10-rmv-sorted_35scaled_peak_7527	62	.	3.42029	8.46276	6.29351	Chr10	Xenbase	gene	2343156	2358127	.	-	.	slc17a9	3516
Chr5	108041271	108041709	/dfs7/mbt/share-folder/AminaH3K27ac_ClarkFoxSox_EpigeneticAnalysis/AC/MACS2/h3k27ac-st10.5-animal-chip-aligned-xtrop-v10-rmv-sorted_35scaled_peak_32910	16	.	2.1969	3.31969	1.64409	Chr5	Xenbase	gene	108035485	108037707	.	-	.	sox2	3565
Chr5	114448397	114451979	/dfs7/mbt/share-folder/AminaH3K27ac_ClarkFoxSox_EpigeneticAnalysis/AC/MACS2/h3k27ac-st10.5-animal-chip-aligned-xtrop-v10-rmv-sorted_35scaled_peak_33068	35	.	2.85459	5.57287	3.59953	Chr5	Xenbase	gene	114455591	114463690	.	+	.	sptssb	3612
Chr1	79277502	79278262	/dfs7/mbt/share-folder/AminaH3K27ac_ClarkFoxSox_EpigeneticAnalysis/AC/MACS2/h3k27ac-st10.5-animal-chip-aligned-xtrop-v10-rmv-sorted_35scaled_peak_2338	30	.	2.71639	4.91104	3.00458	Chr1	Xenbase	gene	79267713	79273874	.	-	.	LOC100271753	3629
Chr3	138064959	138066356	/dfs7/mbt/share-folder/AminaH3K27ac_ClarkFoxSox_EpigeneticAnalysis/AC/MACS2/h3k27ac-st10.5-animal-chip-aligned-xtrop-v10-rmv-sorted_35scaled_peak_22037	37	.	2.88611	5.70946	3.74692	Chr3	Xenbase	gene	138070006	138082868	.	-	.	s1pr5	3650
Chr9	59387296	59388079	/dfs7/mbt/share-folder/AminaH3K27ac_ClarkFoxSox_EpigeneticAnalysis/AC/MACS2/h3k27ac-st10.5-animal-chip-aligned-xtrop-v10-rmv-sorted_35scaled_peak_55017	19	.	2.24401	3.62481	1.91129	Chr9	Xenbase	gene	59380901	59383626	.	-	.	arl4c	3671
Chr7	18761402	18762331	/dfs7/mbt/share-folder/AminaH3K27ac_ClarkFoxSox_EpigeneticAnalysis/AC/MACS2/h3k27ac-st10.5-animal-chip-aligned-xtrop-v10-rmv-sorted_35scaled_peak_41160	20	.	2.43033	3.77256	2.01048	Chr7	Xenbase	gene	18766003	18790695	.	+	.	styk1	3672
Chr2	177337522	177338043	/dfs7/mbt/share-folder/AminaH3K27ac_ClarkFoxSox_EpigeneticAnalysis/AC/MACS2/h3k27ac-st10.5-animal-chip-aligned-xtrop-v10-rmv-sorted_35scaled_peak_16567	88	.	2.98561	11.3255	8.89435	Chr2	Xenbase	gene	177313409	177333839	.	-	.	stard10	3684
Chr6	5425420	5426681	/dfs7/mbt/share-folder/AminaH3K27ac_ClarkFoxSox_EpigeneticAnalysis/AC/MACS2/h3k27ac-st10.5-animal-chip-aligned-xtrop-v10-rmv-sorted_35scaled_peak_35557	48	.	3.12372	7.05034	4.89984	Chr6	Xenbase	gene	5415419	5421718	.	+	.	LOC108647837	3703
Chr7	99576587	99577341	/dfs7/mbt/share-folder/AminaH3K27ac_ClarkFoxSox_EpigeneticAnalysis/AC/MACS2/h3k27ac-st10.5-animal-chip-aligned-xtrop-v10-rmv-sorted_35scaled_peak_43913	17	.	2.14069	3.44126	1.75512	Chr7	Xenbase	gene	99569444	99572878	.	+	.	hes5.10	3710
Chr1	18330875	18332410	/dfs7/mbt/share-folder/AminaH3K27ac_ClarkFoxSox_EpigeneticAnalysis/AC/MACS2/h3k27ac-st10.5-animal-chip-aligned-xtrop-v10-rmv-sorted_35scaled_peak_452	21	.	2.43129	3.8849	2.12708	Chr1	Xenbase	gene	18321648	18327136	.	+	.	foxi4.1	3740
Chr8	81491567	81492123	/dfs7/mbt/share-folder/AminaH3K27ac_ClarkFoxSox_EpigeneticAnalysis/AC/MACS2/h3k27ac-st10.5-animal-chip-aligned-xtrop-v10-rmv-sorted_35scaled_peak_49855	16	.	2.23245	3.3167	1.65026	Chr8	Xenbase	gene	81495865	81501048	.	+	.	zfp36	3742
Chr4	135652826	135653405	/dfs7/mbt/share-folder/AminaH3K27ac_ClarkFoxSox_EpigeneticAnalysis/AC/MACS2/h3k27ac-st10.5-animal-chip-aligned-xtrop-v10-rmv-sorted_35scaled_peak_28353	18	.	2.26363	3.57085	1.86369	Chr4	Xenbase	gene	135647449	135649074	.	+	.	h1-1	3753
Chr10	41114786	41115064	/dfs7/mbt/share-folder/AminaH3K27ac_ClarkFoxSox_EpigeneticAnalysis/AC/MACS2/h3k27ac-st10.5-animal-chip-aligned-xtrop-v10-rmv-sorted_35scaled_peak_9682	33	.	2.83577	5.27147	3.3109	Chr10	Xenbase	gene	41092293	41111008	.	-	.	tp53inp2	3779
Chr5	104609145	104609880	/dfs7/mbt/share-folder/AminaH3K27ac_ClarkFoxSox_EpigeneticAnalysis/AC/MACS2/h3k27ac-st10.5-animal-chip-aligned-xtrop-v10-rmv-sorted_35scaled_peak_32771	16	.	2.30665	3.36065	1.66612	Chr5	Xenbase	gene	104600300	104605356	.	-	.	gmnc	3790
Chr5	19797163	19798174	/dfs7/mbt/share-folder/AminaH3K27ac_ClarkFoxSox_EpigeneticAnalysis/AC/MACS2/h3k27ac-st10.5-animal-chip-aligned-xtrop-v10-rmv-sorted_35scaled_peak_30093	22	.	2.3755	4.04147	2.26078	Chr5	Xenbase	gene	19802002	19885748	.	+	.	epas1	3828
Chr8	81504885	81506178	/dfs7/mbt/share-folder/AminaH3K27ac_ClarkFoxSox_EpigeneticAnalysis/AC/MACS2/h3k27ac-st10.5-animal-chip-aligned-xtrop-v10-rmv-sorted_35scaled_peak_49860	17	.	2.23807	3.41651	1.74009	Chr8	Xenbase	gene	81495865	81501048	.	+	.	zfp36	3838
Chr7	44048757	44049150	/dfs7/mbt/share-folder/AminaH3K27ac_ClarkFoxSox_EpigeneticAnalysis/AC/MACS2/h3k27ac-st10.5-animal-chip-aligned-xtrop-v10-rmv-sorted_35scaled_peak_42053	15	.	2.25344	3.19768	1.53702	Chr7	Xenbase	gene	44053008	44066872	.	-	.	elovl3	3858
Chr9	7846522	7847229	/dfs7/mbt/share-folder/AminaH3K27ac_ClarkFoxSox_EpigeneticAnalysis/AC/MACS2/h3k27ac-st10.5-animal-chip-aligned-xtrop-v10-rmv-sorted_35scaled_peak_53333	34	.	2.87719	5.43981	3.46018	Chr9	Xenbase	gene	7808977	7842619	.	-	.	LOC595077	3904
Chr7	36334482	36335748	/dfs7/mbt/share-folder/AminaH3K27ac_ClarkFoxSox_EpigeneticAnalysis/AC/MACS2/h3k27ac-st10.5-animal-chip-aligned-xtrop-v10-rmv-sorted_35scaled_peak_41765	19	.	2.35875	3.69816	1.96252	Chr7	Xenbase	gene	36294742	36330538	.	-	.	slc16a12	3945
Chr9	10015444	10015888	/dfs7/mbt/share-folder/AminaH3K27ac_ClarkFoxSox_EpigeneticAnalysis/AC/MACS2/h3k27ac-st10.5-animal-chip-aligned-xtrop-v10-rmv-sorted_35scaled_peak_53387	18	.	2.37654	3.58776	1.85565	Chr9	Xenbase	gene	10019861	10025805	.	+	.	LOC101733000	3973
Chr8	28577479	28577818	/dfs7/mbt/share-folder/AminaH3K27ac_ClarkFoxSox_EpigeneticAnalysis/AC/MACS2/h3k27ac-st10.5-animal-chip-aligned-xtrop-v10-rmv-sorted_35scaled_peak_47700	13	.	2.06102	2.9176	1.3229	Chr8	Xenbase	gene	28581805	28741806	.	+	.	nr6a1	3987
Chr6	5410853	5411395	/dfs7/mbt/share-folder/AminaH3K27ac_ClarkFoxSox_EpigeneticAnalysis/AC/MACS2/h3k27ac-st10.5-animal-chip-aligned-xtrop-v10-rmv-sorted_35scaled_peak_35550	19	.	2.33188	3.62654	1.91229	Chr6	Xenbase	gene	5415419	5421718	.	+	.	LOC108647837	4024
Chr4	103447844	103448091	/dfs7/mbt/share-folder/AminaH3K27ac_ClarkFoxSox_EpigeneticAnalysis/AC/MACS2/h3k27ac-st10.5-animal-chip-aligned-xtrop-v10-rmv-sorted_35scaled_peak_26956	19	.	2.40086	3.67059	1.924	Chr4	Xenbase	gene	103452161	103462434	.	+	.	f3	4070
Chr10	14657035	14657781	/dfs7/mbt/share-folder/AminaH3K27ac_ClarkFoxSox_EpigeneticAnalysis/AC/MACS2/h3k27ac-st10.5-animal-chip-aligned-xtrop-v10-rmv-sorted_35scaled_peak_8418	26	.	2.64436	4.54626	2.67688	Chr10	Xenbase	gene	14661908	14670732	.	-	.	dlx3	4127
Chr2	57909985	57910533	/dfs7/mbt/share-folder/AminaH3K27ac_ClarkFoxSox_EpigeneticAnalysis/AC/MACS2/h3k27ac-st10.5-animal-chip-aligned-xtrop-v10-rmv-sorted_35scaled_peak_12551	26	.	2.65768	4.56021	2.68033	Chr2	Xenbase	gene	57903895	57905774	.	-	.	mid1ip1	4212
Chr2	162223262	162224381	/dfs7/mbt/share-folder/AminaH3K27ac_ClarkFoxSox_EpigeneticAnalysis/AC/MACS2/h3k27ac-st10.5-animal-chip-aligned-xtrop-v10-rmv-sorted_35scaled_peak_15995	29	.	2.59873	4.77922	2.90387	Chr2	Xenbase	gene	162204699	162219028	.	-	.	birc2	4235
Chr5	27530608	27531027	/dfs7/mbt/share-folder/AminaH3K27ac_ClarkFoxSox_EpigeneticAnalysis/AC/MACS2/h3k27ac-st10.5-animal-chip-aligned-xtrop-v10-rmv-sorted_35scaled_peak_30406	19	.	2.30903	3.68351	1.96162	Chr5	Xenbase	gene	27509736	27526333	.	-	.	LOC108645367	4276
Chr5	104073717	104075202	/dfs7/mbt/share-folder/AminaH3K27ac_ClarkFoxSox_EpigeneticAnalysis/AC/MACS2/h3k27ac-st10.5-animal-chip-aligned-xtrop-v10-rmv-sorted_35scaled_peak_32759	23	.	2.53718	4.14726	2.33031	Chr5	Xenbase	gene	103961456	104069403	.	+	.	tp63	4315
Chr4	6631806	6633211	/dfs7/mbt/share-folder/AminaH3K27ac_ClarkFoxSox_EpigeneticAnalysis/AC/MACS2/h3k27ac-st10.5-animal-chip-aligned-xtrop-v10-rmv-sorted_35scaled_peak_23397	36	.	2.89608	5.62697	3.63491	Chr4	Xenbase	gene	6637536	6659933	.	+	.	LOC100489718	4325
Chr3	32473188	32473408	/dfs7/mbt/share-folder/AminaH3K27ac_ClarkFoxSox_EpigeneticAnalysis/AC/MACS2/h3k27ac-st10.5-animal-chip-aligned-xtrop-v10-rmv-sorted_35scaled_peak_18256	20	.	2.38297	3.81012	2.06512	Chr3	Xenbase	gene	32477788	32480153	.	-	.	foxi1	4380
Chr10	44961783	44962135	/dfs7/mbt/share-folder/AminaH3K27ac_ClarkFoxSox_EpigeneticAnalysis/AC/MACS2/h3k27ac-st10.5-animal-chip-aligned-xtrop-v10-rmv-sorted_35scaled_peak_10002	17	.	2.34445	3.50632	1.79468	Chr10	Xenbase	gene	44934392	44957393	.	-	.	evpl	4391
Chr2	172159113	172159721	/dfs7/mbt/share-folder/AminaH3K27ac_ClarkFoxSox_EpigeneticAnalysis/AC/MACS2/h3k27ac-st10.5-animal-chip-aligned-xtrop-v10-rmv-sorted_35scaled_peak_16280	146	.	4.54814	17.3435	14.666	Chr2	Xenbase	gene	172164135	172168914	.	+	.	serpinh1	4414
Chr5	138080023	138085811	/dfs7/mbt/share-folder/AminaH3K27ac_ClarkFoxSox_EpigeneticAnalysis/AC/MACS2/h3k27ac-st10.5-animal-chip-aligned-xtrop-v10-rmv-sorted_35scaled_peak_34058	44	.	2.72729	6.48088	4.44241	Chr5	Xenbase	gene	138090280	138112183	.	+	.	grhl1	4469
Chr2	177308562	177308933	/dfs7/mbt/share-folder/AminaH3K27ac_ClarkFoxSox_EpigeneticAnalysis/AC/MACS2/h3k27ac-st10.5-animal-chip-aligned-xtrop-v10-rmv-sorted_35scaled_peak_16563	54	.	2.98568	7.64364	5.43971	Chr2	Xenbase	gene	177313409	177333839	.	-	.	stard10	4476
Chr3	56146680	56153035	/dfs7/mbt/share-folder/AminaH3K27ac_ClarkFoxSox_EpigeneticAnalysis/AC/MACS2/h3k27ac-st10.5-animal-chip-aligned-xtrop-v10-rmv-sorted_35scaled_peak_19023	52	.	3.23332	7.37077	5.21217	Chr3	Xenbase	gene	56136952	56142194	.	-	.	angpt4.2	4487
Chr6	3426570	3426841	/dfs7/mbt/share-folder/AminaH3K27ac_ClarkFoxSox_EpigeneticAnalysis/AC/MACS2/h3k27ac-st10.5-animal-chip-aligned-xtrop-v10-rmv-sorted_35scaled_peak_35205	67	.	3.65324	9.03777	6.7241	Chr6	Xenbase	gene	3417155	3422081	.	+	.	LOC100490457	4490
Chr8	131441297	131441689	/dfs7/mbt/share-folder/AminaH3K27ac_ClarkFoxSox_EpigeneticAnalysis/AC/MACS2/h3k27ac-st10.5-animal-chip-aligned-xtrop-v10-rmv-sorted_35scaled_peak_51616	15	.	2.27938	3.2645	1.58318	Chr8	Xenbase	gene	131446192	131526682	.	+	.	nek2	4503
Chr8	40435265	40436677	/dfs7/mbt/share-folder/AminaH3K27ac_ClarkFoxSox_EpigeneticAnalysis/AC/MACS2/h3k27ac-st10.5-animal-chip-aligned-xtrop-v10-rmv-sorted_35scaled_peak_48159	21	.	2.47326	3.94689	2.16693	Chr8	Xenbase	gene	40441200	40446657	.	+	.	LOC100497952	4523
Chr10	42685527	42685771	/dfs7/mbt/share-folder/AminaH3K27ac_ClarkFoxSox_EpigeneticAnalysis/AC/MACS2/h3k27ac-st10.5-animal-chip-aligned-xtrop-v10-rmv-sorted_35scaled_peak_9793	30	.	2.76922	4.99097	3.05833	Chr10	Xenbase	gene	42690328	42745468	.	-	.	LOC101734097	4557
Chr1	150046567	150046956	/dfs7/mbt/share-folder/AminaH3K27ac_ClarkFoxSox_EpigeneticAnalysis/AC/MACS2/h3k27ac-st10.5-animal-chip-aligned-xtrop-v10-rmv-sorted_35scaled_peak_4871	12	.	2.06195	2.8338	1.25704	Chr1	Xenbase	gene	149989211	150042005	.	-	.	mn1	4563
Chr1	15582105	15582974	/dfs7/mbt/share-folder/AminaH3K27ac_ClarkFoxSox_EpigeneticAnalysis/AC/MACS2/h3k27ac-st10.5-animal-chip-aligned-xtrop-v10-rmv-sorted_35scaled_peak_298	39	.	2.90058	5.91044	3.91452	Chr1	Xenbase	gene	15562170	15577524	.	-	.	cdc25b	4582
Chr2	148119152	148119957	/dfs7/mbt/share-folder/AminaH3K27ac_ClarkFoxSox_EpigeneticAnalysis/AC/MACS2/h3k27ac-st10.5-animal-chip-aligned-xtrop-v10-rmv-sorted_35scaled_peak_15596	19	.	2.38642	3.65627	1.92346	Chr2	Xenbase	gene	148109532	148114490	.	+	.	krt59	4663
Chr2	45721325	45721637	/dfs7/mbt/share-folder/AminaH3K27ac_ClarkFoxSox_EpigeneticAnalysis/AC/MACS2/h3k27ac-st10.5-animal-chip-aligned-xtrop-v10-rmv-sorted_35scaled_peak_12100	19	.	2.25883	3.66389	1.94773	Chr2	Xenbase	gene	45726309	45771473	.	+	.	slc43a2	4672
Chr2	45776147	45776478	/dfs7/mbt/share-folder/AminaH3K27ac_ClarkFoxSox_EpigeneticAnalysis/AC/MACS2/h3k27ac-st10.5-animal-chip-aligned-xtrop-v10-rmv-sorted_35scaled_peak_12119	19	.	2.31211	3.65927	1.933	Chr2	Xenbase	gene	45726309	45771473	.	+	.	slc43a2	4675
Chr10	45073338	45073826	/dfs7/mbt/share-folder/AminaH3K27ac_ClarkFoxSox_EpigeneticAnalysis/AC/MACS2/h3k27ac-st10.5-animal-chip-aligned-xtrop-v10-rmv-sorted_35scaled_peak_10027	12	.	2.06245	2.76746	1.22175	Chr10	Xenbase	gene	45078504	45084365	.	-	.	foxj1	4678
Chr3	45697906	45698488	/dfs7/mbt/share-folder/AminaH3K27ac_ClarkFoxSox_EpigeneticAnalysis/AC/MACS2/h3k27ac-st10.5-animal-chip-aligned-xtrop-v10-rmv-sorted_35scaled_peak_18596	20	.	2.44694	3.82877	2.05899	Chr3	Xenbase	gene	45703188	45707808	.	+	.	LOC100493940	4700
Chr7	133528159	133532164	/dfs7/mbt/share-folder/AminaH3K27ac_ClarkFoxSox_EpigeneticAnalysis/AC/MACS2/h3k27ac-st10.5-animal-chip-aligned-xtrop-v10-rmv-sorted_35scaled_peak_45521	68	.	2.84931	9.11887	6.82541	Chr7	Xenbase	gene	133536881	133546958	.	+	.	LOC116412216	4717
Chr2	177338589	177341420	/dfs7/mbt/share-folder/AminaH3K27ac_ClarkFoxSox_EpigeneticAnalysis/AC/MACS2/h3k27ac-st10.5-animal-chip-aligned-xtrop-v10-rmv-sorted_35scaled_peak_16568	55	.	3.34566	7.67359	5.50416	Chr2	Xenbase	gene	177313409	177333839	.	-	.	stard10	4751
Chr1	166325112	166338162	/dfs7/mbt/share-folder/AminaH3K27ac_ClarkFoxSox_EpigeneticAnalysis/AC/MACS2/h3k27ac-st10.5-animal-chip-aligned-xtrop-v10-rmv-sorted_35scaled_peak_5510	52	.	3.1403	7.43098	5.26811	Chr1	Xenbase	gene	166342931	166355377	.	+	.	xbp1	4769
Chr6	153197016	153197686	/dfs7/mbt/share-folder/AminaH3K27ac_ClarkFoxSox_EpigeneticAnalysis/AC/MACS2/h3k27ac-st10.5-animal-chip-aligned-xtrop-v10-rmv-sorted_35scaled_peak_40239	22	.	2.51692	4.06296	2.25438	Chr6	Xenbase	gene	153146356	153192247	.	-	.	fam83h	4770
Chr10	5963762	5966857	/dfs7/mbt/share-folder/AminaH3K27ac_ClarkFoxSox_EpigeneticAnalysis/AC/MACS2/h3k27ac-st10.5-animal-chip-aligned-xtrop-v10-rmv-sorted_35scaled_peak_7803	60	.	3.48064	8.25287	6.01171	Chr10	Xenbase	gene	5938436	5958979	.	-	.	tfap2c	4784
Chr6	153139309	153139887	/dfs7/mbt/share-folder/AminaH3K27ac_ClarkFoxSox_EpigeneticAnalysis/AC/MACS2/h3k27ac-st10.5-animal-chip-aligned-xtrop-v10-rmv-sorted_35scaled_peak_40226	31	.	2.57053	5.09723	3.17493	Chr6	Xenbase	gene	153125865	153134523	.	-	.	LOC101730723	4787
Chr1	15557140	15557341	/dfs7/mbt/share-folder/AminaH3K27ac_ClarkFoxSox_EpigeneticAnalysis/AC/MACS2/h3k27ac-st10.5-animal-chip-aligned-xtrop-v10-rmv-sorted_35scaled_peak_290	24	.	2.53769	4.30853	2.48556	Chr1	Xenbase	gene	15562170	15577524	.	-	.	cdc25b	4829
Chr8	132453093	132454046	/dfs7/mbt/share-folder/AminaH3K27ac_ClarkFoxSox_EpigeneticAnalysis/AC/MACS2/h3k27ac-st10.5-animal-chip-aligned-xtrop-v10-rmv-sorted_35scaled_peak_51675	16	.	2.27716	3.37494	1.69994	Chr8	Xenbase	gene	132425676	132448258	.	+	.	crabp2	4836
Chr2	90864746	90865809	/dfs7/mbt/share-folder/AminaH3K27ac_ClarkFoxSox_EpigeneticAnalysis/AC/MACS2/h3k27ac-st10.5-animal-chip-aligned-xtrop-v10-rmv-sorted_35scaled_peak_13816	25	.	2.53754	4.36487	2.54138	Chr2	Xenbase	gene	90839398	90859907	.	-	.	mfsd2a	4840
Chr8	10124866	10125290	/dfs7/mbt/share-folder/AminaH3K27ac_ClarkFoxSox_EpigeneticAnalysis/AC/MACS2/h3k27ac-st10.5-animal-chip-aligned-xtrop-v10-rmv-sorted_35scaled_peak_46180	18	.	2.39305	3.63628	1.89339	Chr8	Xenbase	gene	10099941	10120005	.	+	.	abo.3	4862
Chr1	143755770	143756154	/dfs7/mbt/share-folder/AminaH3K27ac_ClarkFoxSox_EpigeneticAnalysis/AC/MACS2/h3k27ac-st10.5-animal-chip-aligned-xtrop-v10-rmv-sorted_35scaled_peak_4596	13	.	2.11594	2.93841	1.34655	Chr1	Xenbase	gene	143730699	143750880	.	+	.	znf219	4891
Chr3	139256229	139264261	/dfs7/mbt/share-folder/AminaH3K27ac_ClarkFoxSox_EpigeneticAnalysis/AC/MACS2/h3k27ac-st10.5-animal-chip-aligned-xtrop-v10-rmv-sorted_35scaled_peak_22164	34	.	2.81838	5.37455	3.41743	Chr3	Xenbase	gene	139217762	139251336	.	-	.	elavl3	4894
Chr1	146127615	146128208	/dfs7/mbt/share-folder/AminaH3K27ac_ClarkFoxSox_EpigeneticAnalysis/AC/MACS2/h3k27ac-st10.5-animal-chip-aligned-xtrop-v10-rmv-sorted_35scaled_peak_4710	14	.	2.22165	3.08717	1.43995	Chr1	Xenbase	gene	146133164	146170889	.	+	.	lhx5	4956
Chr9	27852907	27853244	/dfs7/mbt/share-folder/AminaH3K27ac_ClarkFoxSox_EpigeneticAnalysis/AC/MACS2/h3k27ac-st10.5-animal-chip-aligned-xtrop-v10-rmv-sorted_35scaled_peak_54132	16	.	2.29409	3.31195	1.62234	Chr9	Xenbase	gene	27858237	27899311	.	-	.	pdgfa	4993
Chr6	91719321	91720866	/dfs7/mbt/share-folder/AminaH3K27ac_ClarkFoxSox_EpigeneticAnalysis/AC/MACS2/h3k27ac-st10.5-animal-chip-aligned-xtrop-v10-rmv-sorted_35scaled_peak_38270	19	.	2.35173	3.62716	1.9167	Chr6	Xenbase	gene	91725875	91798132	.	-	.	gfod1	5009
Chr6	67756323	67756893	/dfs7/mbt/share-folder/AminaH3K27ac_ClarkFoxSox_EpigeneticAnalysis/AC/MACS2/h3k27ac-st10.5-animal-chip-aligned-xtrop-v10-rmv-sorted_35scaled_peak_37579	16	.	2.12068	3.31481	1.6504	Chr6	Xenbase	gene	67761908	67770465	.	-	.	irx2	5015
Chr7	18759720	18760960	/dfs7/mbt/share-folder/AminaH3K27ac_ClarkFoxSox_EpigeneticAnalysis/AC/MACS2/h3k27ac-st10.5-animal-chip-aligned-xtrop-v10-rmv-sorted_35scaled_peak_41159	28	.	2.70481	4.77041	2.87125	Chr7	Xenbase	gene	18766003	18790695	.	+	.	styk1	5043
Chr4	61439066	61439272	/dfs7/mbt/share-folder/AminaH3K27ac_ClarkFoxSox_EpigeneticAnalysis/AC/MACS2/h3k27ac-st10.5-animal-chip-aligned-xtrop-v10-rmv-sorted_35scaled_peak_25740	15	.	2.27248	3.23965	1.56154	Chr4	Xenbase	gene	61444319	61477152	.	-	.	cdh1	5047
Chr5	104610407	104610758	/dfs7/mbt/share-folder/AminaH3K27ac_ClarkFoxSox_EpigeneticAnalysis/AC/MACS2/h3k27ac-st10.5-animal-chip-aligned-xtrop-v10-rmv-sorted_35scaled_peak_32772	27	.	2.64462	4.61466	2.75159	Chr5	Xenbase	gene	104600300	104605356	.	-	.	gmnc	5052
Chr10	41805192	41805395	/dfs7/mbt/share-folder/AminaH3K27ac_ClarkFoxSox_EpigeneticAnalysis/AC/MACS2/h3k27ac-st10.5-animal-chip-aligned-xtrop-v10-rmv-sorted_35scaled_peak_9724	31	.	2.76862	5.04468	3.10588	Chr10	Xenbase	gene	41810448	41836954	.	-	.	cbfa2t2	5053
Chr1	137727702	137728877	/dfs7/mbt/share-folder/AminaH3K27ac_ClarkFoxSox_EpigeneticAnalysis/AC/MACS2/h3k27ac-st10.5-animal-chip-aligned-xtrop-v10-rmv-sorted_35scaled_peak_4228	31	.	2.79117	5.08442	3.14078	Chr1	Xenbase	gene	137733939	137747392	.	+	.	s1pr3	5062
Chr2	168431239	168431510	/dfs7/mbt/share-folder/AminaH3K27ac_ClarkFoxSox_EpigeneticAnalysis/AC/MACS2/h3k27ac-st10.5-animal-chip-aligned-xtrop-v10-rmv-sorted_35scaled_peak_16148	12	.	2.0801	2.76184	1.20126	Chr2	Xenbase	gene	168414841	168426074	.	+	.	fzd4	5166
Chr8	71549718	71550271	/dfs7/mbt/share-folder/AminaH3K27ac_ClarkFoxSox_EpigeneticAnalysis/AC/MACS2/h3k27ac-st10.5-animal-chip-aligned-xtrop-v10-rmv-sorted_35scaled_peak_49303	14	.	2.15709	3.03512	1.41207	Chr8	Xenbase	gene	71536392	71544445	.	-	.	chst4	5274
Chr4	119574263	119576597	/dfs7/mbt/share-folder/AminaH3K27ac_ClarkFoxSox_EpigeneticAnalysis/AC/MACS2/h3k27ac-st10.5-animal-chip-aligned-xtrop-v10-rmv-sorted_35scaled_peak_27513	54	.	3.27173	7.658	5.46188	Chr4	Xenbase	gene	119581881	119589579	.	+	.	ptgs2	5284
Chr2	127141208	127142005	/dfs7/mbt/share-folder/AminaH3K27ac_ClarkFoxSox_EpigeneticAnalysis/AC/MACS2/h3k27ac-st10.5-animal-chip-aligned-xtrop-v10-rmv-sorted_35scaled_peak_14691	26	.	2.53979	4.46349	2.61735	Chr2	Xenbase	gene	127147291	127161616	.	-	.	klf5	5286
Chr7	112372038	112386780	/dfs7/mbt/share-folder/AminaH3K27ac_ClarkFoxSox_EpigeneticAnalysis/AC/MACS2/h3k27ac-st10.5-animal-chip-aligned-xtrop-v10-rmv-sorted_35scaled_peak_44504	68	.	3.54767	9.1518	6.8472	Chr7	Xenbase	gene	112295456	112366741	.	-	.	tead4	5298
Chr8	10093814	10094637	/dfs7/mbt/share-folder/AminaH3K27ac_ClarkFoxSox_EpigeneticAnalysis/AC/MACS2/h3k27ac-st10.5-animal-chip-aligned-xtrop-v10-rmv-sorted_35scaled_peak_46174	50	.	3.28674	7.17466	5.01859	Chr8	Xenbase	gene	10099941	10120005	.	+	.	abo.3	5304
Chr10	14654354	14656562	/dfs7/mbt/share-folder/AminaH3K27ac_ClarkFoxSox_EpigeneticAnalysis/AC/MACS2/h3k27ac-st10.5-animal-chip-aligned-xtrop-v10-rmv-sorted_35scaled_peak_8417	36	.	2.91713	5.6505	3.6555	Chr10	Xenbase	gene	14661908	14670732	.	-	.	dlx3	5346
Chr7	9605913	9607551	/dfs7/mbt/share-folder/AminaH3K27ac_ClarkFoxSox_EpigeneticAnalysis/AC/MACS2/h3k27ac-st10.5-animal-chip-aligned-xtrop-v10-rmv-sorted_35scaled_peak_40896	33	.	2.79517	5.26414	3.315	Chr7	Xenbase	gene	9612934	9642117	.	-	.	gnb3	5383
Chr5	19796140	19796607	/dfs7/mbt/share-folder/AminaH3K27ac_ClarkFoxSox_EpigeneticAnalysis/AC/MACS2/h3k27ac-st10.5-animal-chip-aligned-xtrop-v10-rmv-sorted_35scaled_peak_30092	26	.	2.42069	4.44285	2.61453	Chr5	Xenbase	gene	19802002	19885748	.	+	.	epas1	5395
Chr9	7674901	7678073	/dfs7/mbt/share-folder/AminaH3K27ac_ClarkFoxSox_EpigeneticAnalysis/AC/MACS2/h3k27ac-st10.5-animal-chip-aligned-xtrop-v10-rmv-sorted_35scaled_peak_53296	80	.	3.94121	10.426	8.00247	Chr9	Xenbase	gene	7639516	7669505	.	+	.	prss27	5397
Chr1	150047425	150048204	/dfs7/mbt/share-folder/AminaH3K27ac_ClarkFoxSox_EpigeneticAnalysis/AC/MACS2/h3k27ac-st10.5-animal-chip-aligned-xtrop-v10-rmv-sorted_35scaled_peak_4872	30	.	2.62877	4.96948	3.06306	Chr1	Xenbase	gene	149989211	150042005	.	-	.	mn1	5421
Chr1	18293760	18296885	/dfs7/mbt/share-folder/AminaH3K27ac_ClarkFoxSox_EpigeneticAnalysis/AC/MACS2/h3k27ac-st10.5-animal-chip-aligned-xtrop-v10-rmv-sorted_35scaled_peak_443	81	.	3.77745	10.5989	8.16874	Chr1	Xenbase	gene	18302343	18304443	.	-	.	foxi4.2	5458
Chr1	18315697	18316188	/dfs7/mbt/share-folder/AminaH3K27ac_ClarkFoxSox_EpigeneticAnalysis/AC/MACS2/h3k27ac-st10.5-animal-chip-aligned-xtrop-v10-rmv-sorted_35scaled_peak_447	17	.	2.33543	3.45362	1.74385	Chr1	Xenbase	gene	18321648	18327136	.	+	.	foxi4.1	5460
Chr10	45448724	45449070	/dfs7/mbt/share-folder/AminaH3K27ac_ClarkFoxSox_EpigeneticAnalysis/AC/MACS2/h3k27ac-st10.5-animal-chip-aligned-xtrop-v10-rmv-sorted_35scaled_peak_10102	28	.	2.67508	4.7503	2.85925	Chr10	Xenbase	gene	45421483	45443227	.	-	.	st6galnac2	5498
Chr10	14676255	14677194	/dfs7/mbt/share-folder/AminaH3K27ac_ClarkFoxSox_EpigeneticAnalysis/AC/MACS2/h3k27ac-st10.5-animal-chip-aligned-xtrop-v10-rmv-sorted_35scaled_peak_8422	17	.	2.29005	3.44334	1.75297	Chr10	Xenbase	gene	14661908	14670732	.	-	.	dlx3	5524
Chr9	7802678	7803445	/dfs7/mbt/share-folder/AminaH3K27ac_ClarkFoxSox_EpigeneticAnalysis/AC/MACS2/h3k27ac-st10.5-animal-chip-aligned-xtrop-v10-rmv-sorted_35scaled_peak_53320	15	.	2.25612	3.18939	1.52104	Chr9	Xenbase	gene	7808977	7842619	.	-	.	LOC595077	5532
Chr8	39154055	39156109	/dfs7/mbt/share-folder/AminaH3K27ac_ClarkFoxSox_EpigeneticAnalysis/AC/MACS2/h3k27ac-st10.5-animal-chip-aligned-xtrop-v10-rmv-sorted_35scaled_peak_48052	29	.	2.70675	4.85896	2.94734	Chr8	Xenbase	gene	39161663	39178376	.	-	.	znf534	5554
Chr4	110789931	110790447	/dfs7/mbt/share-folder/AminaH3K27ac_ClarkFoxSox_EpigeneticAnalysis/AC/MACS2/h3k27ac-st10.5-animal-chip-aligned-xtrop-v10-rmv-sorted_35scaled_peak_27166	13	.	2.16825	2.99385	1.38193	Chr4	Xenbase	gene	110796016	110816843	.	-	.	slc25a24	5569
Chr7	75991695	75992140	/dfs7/mbt/share-folder/AminaH3K27ac_ClarkFoxSox_EpigeneticAnalysis/AC/MACS2/h3k27ac-st10.5-animal-chip-aligned-xtrop-v10-rmv-sorted_35scaled_peak_42922	16	.	2.28188	3.2881	1.61563	Chr7	Xenbase	gene	75953577	75986121	.	-	.	LOC100486856	5575
Chr8	81506658	81506954	/dfs7/mbt/share-folder/AminaH3K27ac_ClarkFoxSox_EpigeneticAnalysis/AC/MACS2/h3k27ac-st10.5-animal-chip-aligned-xtrop-v10-rmv-sorted_35scaled_peak_49861	12	.	2.12223	2.8302	1.26952	Chr8	Xenbase	gene	81495865	81501048	.	+	.	zfp36	5611
Chr1	15555086	15556539	/dfs7/mbt/share-folder/AminaH3K27ac_ClarkFoxSox_EpigeneticAnalysis/AC/MACS2/h3k27ac-st10.5-animal-chip-aligned-xtrop-v10-rmv-sorted_35scaled_peak_289	22	.	2.45803	4.04937	2.26636	Chr1	Xenbase	gene	15562170	15577524	.	-	.	cdc25b	5631
Chr10	45415647	45415848	/dfs7/mbt/share-folder/AminaH3K27ac_ClarkFoxSox_EpigeneticAnalysis/AC/MACS2/h3k27ac-st10.5-animal-chip-aligned-xtrop-v10-rmv-sorted_35scaled_peak_10092	28	.	2.70493	4.78956	2.8845	Chr10	Xenbase	gene	45421483	45443227	.	-	.	st6galnac2	5635
Chr8	1395173	1397525	/dfs7/mbt/share-folder/AminaH3K27ac_ClarkFoxSox_EpigeneticAnalysis/AC/MACS2/h3k27ac-st10.5-animal-chip-aligned-xtrop-v10-rmv-sorted_35scaled_peak_45626	33	.	2.76446	5.32846	3.38615	Chr8	Xenbase	gene	1403160	1408520	.	-	.	LOC116406756	5635
Chr1	144930907	144932816	/dfs7/mbt/share-folder/AminaH3K27ac_ClarkFoxSox_EpigeneticAnalysis/AC/MACS2/h3k27ac-st10.5-animal-chip-aligned-xtrop-v10-rmv-sorted_35scaled_peak_4636	24	.	2.51145	4.29412	2.48695	Chr1	Xenbase	gene	144904716	144925268	.	-	.	gas2l1	5640
Chr1	36446129	36446557	/dfs7/mbt/share-folder/AminaH3K27ac_ClarkFoxSox_EpigeneticAnalysis/AC/MACS2/h3k27ac-st10.5-animal-chip-aligned-xtrop-v10-rmv-sorted_35scaled_peak_1079	13	.	2.18795	3.00835	1.39279	Chr1	Xenbase	gene	36452210	36465007	.	-	.	rbm47	5653
Chr6	120141639	120141866	/dfs7/mbt/share-folder/AminaH3K27ac_ClarkFoxSox_EpigeneticAnalysis/AC/MACS2/h3k27ac-st10.5-animal-chip-aligned-xtrop-v10-rmv-sorted_35scaled_peak_38976	13	.	2.14939	2.90311	1.33021	Chr6	Xenbase	gene	120147537	120157771	.	-	.	prdm14	5671
Chr4	136917054	136917292	/dfs7/mbt/share-folder/AminaH3K27ac_ClarkFoxSox_EpigeneticAnalysis/AC/MACS2/h3k27ac-st10.5-animal-chip-aligned-xtrop-v10-rmv-sorted_35scaled_peak_28420	15	.	2.27343	3.24817	1.57083	Chr4	Xenbase	gene	136923081	136934218	.	-	.	pim1	5789
Chr10	41116865	41123555	/dfs7/mbt/share-folder/AminaH3K27ac_ClarkFoxSox_EpigeneticAnalysis/AC/MACS2/h3k27ac-st10.5-animal-chip-aligned-xtrop-v10-rmv-sorted_35scaled_peak_9683	26	.	2.57796	4.51141	2.66293	Chr10	Xenbase	gene	41092293	41111008	.	-	.	tp53inp2	5858
Chr10	45071670	45072632	/dfs7/mbt/share-folder/AminaH3K27ac_ClarkFoxSox_EpigeneticAnalysis/AC/MACS2/h3k27ac-st10.5-animal-chip-aligned-xtrop-v10-rmv-sorted_35scaled_peak_10026	29	.	2.46029	4.88042	2.9921	Chr10	Xenbase	gene	45078504	45084365	.	-	.	foxj1	5872
Chr3	8302979	8303949	/dfs7/mbt/share-folder/AminaH3K27ac_ClarkFoxSox_EpigeneticAnalysis/AC/MACS2/h3k27ac-st10.5-animal-chip-aligned-xtrop-v10-rmv-sorted_35scaled_peak_17340	39	.	2.62769	5.87423	3.90345	Chr3	Xenbase	gene	8309843	8341834	.	-	.	mansc1	5894
Chr1	143720718	143724725	/dfs7/mbt/share-folder/AminaH3K27ac_ClarkFoxSox_EpigeneticAnalysis/AC/MACS2/h3k27ac-st10.5-animal-chip-aligned-xtrop-v10-rmv-sorted_35scaled_peak_4591	23	.	2.42166	4.13237	2.34347	Chr1	Xenbase	gene	143730699	143750880	.	+	.	znf219	5974
Chr3	143916793	143918589	/dfs7/mbt/share-folder/AminaH3K27ac_ClarkFoxSox_EpigeneticAnalysis/AC/MACS2/h3k27ac-st10.5-animal-chip-aligned-xtrop-v10-rmv-sorted_35scaled_peak_22480	16	.	2.29939	3.36101	1.67025	Chr3	Xenbase	gene	143888014	143910816	.	-	.	gal3st4.1	5978
Chr2	12247492	12247808	/dfs7/mbt/share-folder/AminaH3K27ac_ClarkFoxSox_EpigeneticAnalysis/AC/MACS2/h3k27ac-st10.5-animal-chip-aligned-xtrop-v10-rmv-sorted_35scaled_peak_11354	49	.	3.15531	7.12945	4.98008	Chr2	Xenbase	gene	12253811	12290482	.	-	.	kcnj15	6003
Chr5	64268922	64273883	/dfs7/mbt/share-folder/AminaH3K27ac_ClarkFoxSox_EpigeneticAnalysis/AC/MACS2/h3k27ac-st10.5-animal-chip-aligned-xtrop-v10-rmv-sorted_35scaled_peak_31691	30	.	2.7301	4.9668	3.05318	Chr5	Xenbase	gene	64206715	64262900	.	-	.	ezr	6023
Chr4	22596602	22596804	/dfs7/mbt/share-folder/AminaH3K27ac_ClarkFoxSox_EpigeneticAnalysis/AC/MACS2/h3k27ac-st10.5-animal-chip-aligned-xtrop-v10-rmv-sorted_35scaled_peak_24315	17	.	2.20885	3.46679	1.78022	Chr4	Xenbase	gene	22569582	22590572	.	-	.	LOC100489387	6031
Chr2	1742766	1743563	/dfs7/mbt/share-folder/AminaH3K27ac_ClarkFoxSox_EpigeneticAnalysis/AC/MACS2/h3k27ac-st10.5-animal-chip-aligned-xtrop-v10-rmv-sorted_35scaled_peak_10806	21	.	2.46108	3.88517	2.1078	Chr2	Xenbase	gene	1726281	1736689	.	-	.	vtcn1	6078
Chr6	67755563	67755812	/dfs7/mbt/share-folder/AminaH3K27ac_ClarkFoxSox_EpigeneticAnalysis/AC/MACS2/h3k27ac-st10.5-animal-chip-aligned-xtrop-v10-rmv-sorted_35scaled_peak_37578	30	.	2.66267	4.98043	3.06998	Chr6	Xenbase	gene	67761908	67770465	.	-	.	irx2	6096
Chr9	59389727	59401053	/dfs7/mbt/share-folder/AminaH3K27ac_ClarkFoxSox_EpigeneticAnalysis/AC/MACS2/h3k27ac-st10.5-animal-chip-aligned-xtrop-v10-rmv-sorted_35scaled_peak_55018	35	.	2.78608	5.49746	3.5445	Chr9	Xenbase	gene	59380901	59383626	.	-	.	arl4c	6102
Chr9	10013518	10013743	/dfs7/mbt/share-folder/AminaH3K27ac_ClarkFoxSox_EpigeneticAnalysis/AC/MACS2/h3k27ac-st10.5-animal-chip-aligned-xtrop-v10-rmv-sorted_35scaled_peak_53386	31	.	2.79923	5.08978	3.13996	Chr9	Xenbase	gene	10019861	10025805	.	+	.	LOC101733000	6118
Chr1	15583653	15589922	/dfs7/mbt/share-folder/AminaH3K27ac_ClarkFoxSox_EpigeneticAnalysis/AC/MACS2/h3k27ac-st10.5-animal-chip-aligned-xtrop-v10-rmv-sorted_35scaled_peak_299	55	.	3.13045	7.74824	5.5835	Chr1	Xenbase	gene	15562170	15577524	.	-	.	cdc25b	6130
Chr1	151701368	151706848	/dfs7/mbt/share-folder/AminaH3K27ac_ClarkFoxSox_EpigeneticAnalysis/AC/MACS2/h3k27ac-st10.5-animal-chip-aligned-xtrop-v10-rmv-sorted_35scaled_peak_4916	35	.	2.63953	5.4967	3.54763	Chr1	Xenbase	gene	151671940	151695236	.	-	.	msi1	6133
Chr8	81488837	81489717	/dfs7/mbt/share-folder/AminaH3K27ac_ClarkFoxSox_EpigeneticAnalysis/AC/MACS2/h3k27ac-st10.5-animal-chip-aligned-xtrop-v10-rmv-sorted_35scaled_peak_49854	32	.	2.80972	5.21542	3.27411	Chr8	Xenbase	gene	81495865	81501048	.	+	.	zfp36	6148
Chr7	119028331	119030244	/dfs7/mbt/share-folder/AminaH3K27ac_ClarkFoxSox_EpigeneticAnalysis/AC/MACS2/h3k27ac-st10.5-animal-chip-aligned-xtrop-v10-rmv-sorted_35scaled_peak_44876	19	.	2.39889	3.72747	1.98994	Chr7	Xenbase	gene	119036405	119091400	.	+	.	phldb3	6161
Chr10	42682924	42684164	/dfs7/mbt/share-folder/AminaH3K27ac_ClarkFoxSox_EpigeneticAnalysis/AC/MACS2/h3k27ac-st10.5-animal-chip-aligned-xtrop-v10-rmv-sorted_35scaled_peak_9792	23	.	2.53535	4.20946	2.39977	Chr10	Xenbase	gene	42690328	42745468	.	-	.	LOC101734097	6164
Chr2	148120666	148121327	/dfs7/mbt/share-folder/AminaH3K27ac_ClarkFoxSox_EpigeneticAnalysis/AC/MACS2/h3k27ac-st10.5-animal-chip-aligned-xtrop-v10-rmv-sorted_35scaled_peak_15597	23	.	2.52874	4.1252	2.3141	Chr2	Xenbase	gene	148109532	148114490	.	+	.	krt59	6177
Chr6	5427908	5428258	/dfs7/mbt/share-folder/AminaH3K27ac_ClarkFoxSox_EpigeneticAnalysis/AC/MACS2/h3k27ac-st10.5-animal-chip-aligned-xtrop-v10-rmv-sorted_35scaled_peak_35558	31	.	2.77315	5.09854	3.16661	Chr6	Xenbase	gene	5415419	5421718	.	+	.	LOC108647837	6191
Chr8	39835547	39835760	/dfs7/mbt/share-folder/AminaH3K27ac_ClarkFoxSox_EpigeneticAnalysis/AC/MACS2/h3k27ac-st10.5-animal-chip-aligned-xtrop-v10-rmv-sorted_35scaled_peak_48118	31	.	2.56269	5.10579	3.17337	Chr8	Xenbase	gene	39786742	39829349	.	+	.	tsc22d3	6199
Chr7	5032835	5033137	/dfs7/mbt/share-folder/AminaH3K27ac_ClarkFoxSox_EpigeneticAnalysis/AC/MACS2/h3k27ac-st10.5-animal-chip-aligned-xtrop-v10-rmv-sorted_35scaled_peak_40670	15	.	2.24517	3.1654	1.51195	Chr7	Xenbase	gene	5039346	5064471	.	+	.	LOC394967	6209
Chr9	7848895	7849563	/dfs7/mbt/share-folder/AminaH3K27ac_ClarkFoxSox_EpigeneticAnalysis/AC/MACS2/h3k27ac-st10.5-animal-chip-aligned-xtrop-v10-rmv-sorted_35scaled_peak_53334	31	.	2.78726	5.08003	3.14069	Chr9	Xenbase	gene	7808977	7842619	.	-	.	LOC595077	6277
Chr4	6630152	6631170	/dfs7/mbt/share-folder/AminaH3K27ac_ClarkFoxSox_EpigeneticAnalysis/AC/MACS2/h3k27ac-st10.5-animal-chip-aligned-xtrop-v10-rmv-sorted_35scaled_peak_23396	20	.	2.40923	3.75624	2.00806	Chr4	Xenbase	gene	6637536	6659933	.	+	.	LOC100489718	6366
Chr3	153664962	153670436	/dfs7/mbt/share-folder/AminaH3K27ac_ClarkFoxSox_EpigeneticAnalysis/AC/MACS2/h3k27ac-st10.5-animal-chip-aligned-xtrop-v10-rmv-sorted_35scaled_peak_22960	35	.	2.75785	5.47611	3.5157	Chr3	Xenbase	gene	153646886	153658586	.	-	.	atp1b2	6377
Chr7	75946601	75947186	/dfs7/mbt/share-folder/AminaH3K27ac_ClarkFoxSox_EpigeneticAnalysis/AC/MACS2/h3k27ac-st10.5-animal-chip-aligned-xtrop-v10-rmv-sorted_35scaled_peak_42918	18	.	2.37871	3.58541	1.85122	Chr7	Xenbase	gene	75953577	75986121	.	-	.	LOC100486856	6391
Chr4	67866414	67876497	/dfs7/mbt/share-folder/AminaH3K27ac_ClarkFoxSox_EpigeneticAnalysis/AC/MACS2/h3k27ac-st10.5-animal-chip-aligned-xtrop-v10-rmv-sorted_35scaled_peak_25954	89	.	3.84143	11.4424	8.95747	Chr4	Xenbase	gene	67882944	67915728	.	-	.	kctd15	6447
Chr5	104075996	104076716	/dfs7/mbt/share-folder/AminaH3K27ac_ClarkFoxSox_EpigeneticAnalysis/AC/MACS2/h3k27ac-st10.5-animal-chip-aligned-xtrop-v10-rmv-sorted_35scaled_peak_32760	19	.	2.38724	3.73365	1.98994	Chr5	Xenbase	gene	103961456	104069403	.	+	.	tp63	6594
Chr8	10126606	10129111	/dfs7/mbt/share-folder/AminaH3K27ac_ClarkFoxSox_EpigeneticAnalysis/AC/MACS2/h3k27ac-st10.5-animal-chip-aligned-xtrop-v10-rmv-sorted_35scaled_peak_46181	32	.	2.77093	5.15074	3.2217	Chr8	Xenbase	gene	10099941	10120005	.	+	.	abo.3	6602
Chr2	168407615	168408237	/dfs7/mbt/share-folder/AminaH3K27ac_ClarkFoxSox_EpigeneticAnalysis/AC/MACS2/h3k27ac-st10.5-animal-chip-aligned-xtrop-v10-rmv-sorted_35scaled_peak_16142	20	.	2.38154	3.76326	2.02346	Chr2	Xenbase	gene	168414841	168426074	.	+	.	fzd4	6604
Chr8	81507667	81508119	/dfs7/mbt/share-folder/AminaH3K27ac_ClarkFoxSox_EpigeneticAnalysis/AC/MACS2/h3k27ac-st10.5-animal-chip-aligned-xtrop-v10-rmv-sorted_35scaled_peak_49862	15	.	2.21398	3.20664	1.55067	Chr8	Xenbase	gene	81495865	81501048	.	+	.	zfp36	6620
Chr2	90866562	90866990	/dfs7/mbt/share-folder/AminaH3K27ac_ClarkFoxSox_EpigeneticAnalysis/AC/MACS2/h3k27ac-st10.5-animal-chip-aligned-xtrop-v10-rmv-sorted_35scaled_peak_13817	11	.	2.06911	2.73886	1.16864	Chr2	Xenbase	gene	90839398	90859907	.	-	.	mfsd2a	6656
Chr2	45719056	45719600	/dfs7/mbt/share-folder/AminaH3K27ac_ClarkFoxSox_EpigeneticAnalysis/AC/MACS2/h3k27ac-st10.5-animal-chip-aligned-xtrop-v10-rmv-sorted_35scaled_peak_12099	21	.	2.39477	3.96512	2.19519	Chr2	Xenbase	gene	45726309	45771473	.	+	.	slc43a2	6709
Chr3	54633294	54634623	/dfs7/mbt/share-folder/AminaH3K27ac_ClarkFoxSox_EpigeneticAnalysis/AC/MACS2/h3k27ac-st10.5-animal-chip-aligned-xtrop-v10-rmv-sorted_35scaled_peak_18867	14	.	2.17458	3.08141	1.45312	Chr3	Xenbase	gene	54588031	54626578	.	-	.	kitlg	6717
Chr7	22256017	22259312	/dfs7/mbt/share-folder/AminaH3K27ac_ClarkFoxSox_EpigeneticAnalysis/AC/MACS2/h3k27ac-st10.5-animal-chip-aligned-xtrop-v10-rmv-sorted_35scaled_peak_41259	29	.	2.57475	4.82645	2.94628	Chr7	Xenbase	gene	22232127	22249287	.	+	.	c7h10orf143	6731
Chr1	91726694	91727184	/dfs7/mbt/share-folder/AminaH3K27ac_ClarkFoxSox_EpigeneticAnalysis/AC/MACS2/h3k27ac-st10.5-animal-chip-aligned-xtrop-v10-rmv-sorted_35scaled_peak_2826	19	.	2.40329	3.70443	1.96333	Chr1	Xenbase	gene	91718488	91719940	.	+	.	LOC108646210	6755
Chr1	150048779	150049375	/dfs7/mbt/share-folder/AminaH3K27ac_ClarkFoxSox_EpigeneticAnalysis/AC/MACS2/h3k27ac-st10.5-animal-chip-aligned-xtrop-v10-rmv-sorted_35scaled_peak_4873	22	.	2.3566	4.02789	2.25236	Chr1	Xenbase	gene	149989211	150042005	.	-	.	mn1	6775
Chr10	45414150	45414708	/dfs7/mbt/share-folder/AminaH3K27ac_ClarkFoxSox_EpigeneticAnalysis/AC/MACS2/h3k27ac-st10.5-animal-chip-aligned-xtrop-v10-rmv-sorted_35scaled_peak_10091	16	.	2.31323	3.37056	1.66982	Chr10	Xenbase	gene	45421483	45443227	.	-	.	st6galnac2	6775
Chr10	1757976	1759429	/dfs7/mbt/share-folder/AminaH3K27ac_ClarkFoxSox_EpigeneticAnalysis/AC/MACS2/h3k27ac-st10.5-animal-chip-aligned-xtrop-v10-rmv-sorted_35scaled_peak_7494	26	.	2.61065	4.45907	2.61133	Chr10	Xenbase	gene	1766221	1805466	.	+	.	myt1	6792
Chr2	12297279	12297796	/dfs7/mbt/share-folder/AminaH3K27ac_ClarkFoxSox_EpigeneticAnalysis/AC/MACS2/h3k27ac-st10.5-animal-chip-aligned-xtrop-v10-rmv-sorted_35scaled_peak_11359	27	.	2.66387	4.62238	2.74141	Chr2	Xenbase	gene	12253811	12290482	.	-	.	kcnj15	6798
Chr6	90798128	90798987	/dfs7/mbt/share-folder/AminaH3K27ac_ClarkFoxSox_EpigeneticAnalysis/AC/MACS2/h3k27ac-st10.5-animal-chip-aligned-xtrop-v10-rmv-sorted_35scaled_peak_38257	15	.	2.19414	3.21303	1.56572	Chr6	Xenbase	gene	90767367	90791327	.	-	.	nedd9	6802
Chr6	67752894	67755104	/dfs7/mbt/share-folder/AminaH3K27ac_ClarkFoxSox_EpigeneticAnalysis/AC/MACS2/h3k27ac-st10.5-animal-chip-aligned-xtrop-v10-rmv-sorted_35scaled_peak_37577	48	.	3.10998	6.97175	4.84593	Chr6	Xenbase	gene	67761908	67770465	.	-	.	irx2	6804
Chr3	95343756	95344358	/dfs7/mbt/share-folder/AminaH3K27ac_ClarkFoxSox_EpigeneticAnalysis/AC/MACS2/h3k27ac-st10.5-animal-chip-aligned-xtrop-v10-rmv-sorted_35scaled_peak_20050	21	.	2.47617	3.98283	2.19837	Chr3	Xenbase	gene	95322208	95336952	.	-	.	LOC100485898	6805
Chr5	27533149	27533659	/dfs7/mbt/share-folder/AminaH3K27ac_ClarkFoxSox_EpigeneticAnalysis/AC/MACS2/h3k27ac-st10.5-animal-chip-aligned-xtrop-v10-rmv-sorted_35scaled_peak_30407	16	.	2.20924	3.32499	1.65282	Chr5	Xenbase	gene	27509736	27526333	.	-	.	LOC108645367	6817
Chr5	27501979	27502895	/dfs7/mbt/share-folder/AminaH3K27ac_ClarkFoxSox_EpigeneticAnalysis/AC/MACS2/h3k27ac-st10.5-animal-chip-aligned-xtrop-v10-rmv-sorted_35scaled_peak_30398	17	.	2.11947	3.4825	1.78785	Chr5	Xenbase	gene	27509736	27526333	.	-	.	LOC108645367	6841
Chr8	4861815	4862161	/dfs7/mbt/share-folder/AminaH3K27ac_ClarkFoxSox_EpigeneticAnalysis/AC/MACS2/h3k27ac-st10.5-animal-chip-aligned-xtrop-v10-rmv-sorted_35scaled_peak_45916	16	.	2.29128	3.30313	1.61517	Chr8	Xenbase	gene	4851686	4854955	.	+	.	LOC100495391	6861
Chr5	27790113	27790381	/dfs7/mbt/share-folder/AminaH3K27ac_ClarkFoxSox_EpigeneticAnalysis/AC/MACS2/h3k27ac-st10.5-animal-chip-aligned-xtrop-v10-rmv-sorted_35scaled_peak_30448	13	.	2.19445	2.99651	1.36414	Chr5	Xenbase	gene	27700160	27783210	.	+	.	sptlc3	6904
Chr6	120140190	120140627	/dfs7/mbt/share-folder/AminaH3K27ac_ClarkFoxSox_EpigeneticAnalysis/AC/MACS2/h3k27ac-st10.5-animal-chip-aligned-xtrop-v10-rmv-sorted_35scaled_peak_38975	12	.	2.10437	2.76632	1.20139	Chr6	Xenbase	gene	120147537	120157771	.	-	.	prdm14	6910
Chr7	79142438	79142724	/dfs7/mbt/share-folder/AminaH3K27ac_ClarkFoxSox_EpigeneticAnalysis/AC/MACS2/h3k27ac-st10.5-animal-chip-aligned-xtrop-v10-rmv-sorted_35scaled_peak_43049	30	.	2.75821	4.95633	3.02681	Chr7	Xenbase	gene	79149634	79183771	.	+	.	trim29	6910
Chr5	19783114	19795053	/dfs7/mbt/share-folder/AminaH3K27ac_ClarkFoxSox_EpigeneticAnalysis/AC/MACS2/h3k27ac-st10.5-animal-chip-aligned-xtrop-v10-rmv-sorted_35scaled_peak_30091	69	.	3.62239	9.25442	6.94779	Chr5	Xenbase	gene	19802002	19885748	.	+	.	epas1	6949
Chr8	132455380	132456356	/dfs7/mbt/share-folder/AminaH3K27ac_ClarkFoxSox_EpigeneticAnalysis/AC/MACS2/h3k27ac-st10.5-animal-chip-aligned-xtrop-v10-rmv-sorted_35scaled_peak_51676	20	.	2.44957	3.8633	2.09627	Chr8	Xenbase	gene	132425676	132448258	.	+	.	crabp2	7123
Chr1	146125421	146125994	/dfs7/mbt/share-folder/AminaH3K27ac_ClarkFoxSox_EpigeneticAnalysis/AC/MACS2/h3k27ac-st10.5-animal-chip-aligned-xtrop-v10-rmv-sorted_35scaled_peak_4709	16	.	2.25396	3.34652	1.66463	Chr1	Xenbase	gene	146133164	146170889	.	+	.	lhx5	7170
Chr5	27691935	27692894	/dfs7/mbt/share-folder/AminaH3K27ac_ClarkFoxSox_EpigeneticAnalysis/AC/MACS2/h3k27ac-st10.5-animal-chip-aligned-xtrop-v10-rmv-sorted_35scaled_peak_30444	160	.	4.66569	19.0011	16.0864	Chr5	Xenbase	gene	27700160	27783210	.	+	.	sptlc3	7266
Chr9	7800619	7801663	/dfs7/mbt/share-folder/AminaH3K27ac_ClarkFoxSox_EpigeneticAnalysis/AC/MACS2/h3k27ac-st10.5-animal-chip-aligned-xtrop-v10-rmv-sorted_35scaled_peak_53319	18	.	2.39105	3.63113	1.88851	Chr9	Xenbase	gene	7808977	7842619	.	-	.	LOC595077	7314
Chr2	57896065	57896580	/dfs7/mbt/share-folder/AminaH3K27ac_ClarkFoxSox_EpigeneticAnalysis/AC/MACS2/h3k27ac-st10.5-animal-chip-aligned-xtrop-v10-rmv-sorted_35scaled_peak_12549	20	.	2.43415	3.77665	2.01099	Chr2	Xenbase	gene	57903895	57905774	.	-	.	mid1ip1	7315
Chr10	45066724	45071111	/dfs7/mbt/share-folder/AminaH3K27ac_ClarkFoxSox_EpigeneticAnalysis/AC/MACS2/h3k27ac-st10.5-animal-chip-aligned-xtrop-v10-rmv-sorted_35scaled_peak_10025	43	.	2.81477	6.40225	4.36617	Chr10	Xenbase	gene	45078504	45084365	.	-	.	foxj1	7393
Chr9	14486058	14487925	/dfs7/mbt/share-folder/AminaH3K27ac_ClarkFoxSox_EpigeneticAnalysis/AC/MACS2/h3k27ac-st10.5-animal-chip-aligned-xtrop-v10-rmv-sorted_35scaled_peak_53599	29	.	2.69061	4.86899	2.96702	Chr9	Xenbase	gene	14436670	14478654	.	-	.	ppl	7405
Chr2	162226440	162229625	/dfs7/mbt/share-folder/AminaH3K27ac_ClarkFoxSox_EpigeneticAnalysis/AC/MACS2/h3k27ac-st10.5-animal-chip-aligned-xtrop-v10-rmv-sorted_35scaled_peak_15996	26	.	2.49623	4.47598	2.63618	Chr2	Xenbase	gene	162204699	162219028	.	-	.	birc2	7413
Chr10	7560924	7561124	/dfs7/mbt/share-folder/AminaH3K27ac_ClarkFoxSox_EpigeneticAnalysis/AC/MACS2/h3k27ac-st10.5-animal-chip-aligned-xtrop-v10-rmv-sorted_35scaled_peak_7937	16	.	2.28835	3.29487	1.6088	Chr10	Xenbase	gene	7568622	7577915	.	+	.	krt70	7498
Chr1	109669521	109670001	/dfs7/mbt/share-folder/AminaH3K27ac_ClarkFoxSox_EpigeneticAnalysis/AC/MACS2/h3k27ac-st10.5-animal-chip-aligned-xtrop-v10-rmv-sorted_35scaled_peak_3557	12	.	2.16242	2.89788	1.28459	Chr1	Xenbase	gene	109677530	109690938	.	+	.	LOC101734867	7529
Chr10	14678356	14678947	/dfs7/mbt/share-folder/AminaH3K27ac_ClarkFoxSox_EpigeneticAnalysis/AC/MACS2/h3k27ac-st10.5-animal-chip-aligned-xtrop-v10-rmv-sorted_35scaled_peak_8423	35	.	2.90629	5.57065	3.57535	Chr10	Xenbase	gene	14661908	14670732	.	-	.	dlx3	7625
Chr1	15553247	15554541	/dfs7/mbt/share-folder/AminaH3K27ac_ClarkFoxSox_EpigeneticAnalysis/AC/MACS2/h3k27ac-st10.5-animal-chip-aligned-xtrop-v10-rmv-sorted_35scaled_peak_288	20	.	2.35572	3.82234	2.07671	Chr1	Xenbase	gene	15562170	15577524	.	-	.	cdc25b	7629
Chr9	10010997	10012208	/dfs7/mbt/share-folder/AminaH3K27ac_ClarkFoxSox_EpigeneticAnalysis/AC/MACS2/h3k27ac-st10.5-animal-chip-aligned-xtrop-v10-rmv-sorted_35scaled_peak_53385	23	.	2.51424	4.12295	2.32516	Chr9	Xenbase	gene	10019861	10025805	.	+	.	LOC101733000	7653
Chr2	168406904	168407145	/dfs7/mbt/share-folder/AminaH3K27ac_ClarkFoxSox_EpigeneticAnalysis/AC/MACS2/h3k27ac-st10.5-animal-chip-aligned-xtrop-v10-rmv-sorted_35scaled_peak_16141	22	.	2.34475	3.98411	2.20784	Chr2	Xenbase	gene	168414841	168426074	.	+	.	fzd4	7696
Chr9	27907084	27907632	/dfs7/mbt/share-folder/AminaH3K27ac_ClarkFoxSox_EpigeneticAnalysis/AC/MACS2/h3k27ac-st10.5-animal-chip-aligned-xtrop-v10-rmv-sorted_35scaled_peak_54146	19	.	2.36936	3.70068	1.98157	Chr9	Xenbase	gene	27858237	27899311	.	-	.	pdgfa	7774
Chr6	90376105	90387834	/dfs7/mbt/share-folder/AminaH3K27ac_ClarkFoxSox_EpigeneticAnalysis/AC/MACS2/h3k27ac-st10.5-animal-chip-aligned-xtrop-v10-rmv-sorted_35scaled_peak_38236	37	.	2.89457	5.69908	3.71438	Chr6	Xenbase	gene	90347173	90368267	.	-	.	tfap2a	7839
Chr7	79191645	79192146	/dfs7/mbt/share-folder/AminaH3K27ac_ClarkFoxSox_EpigeneticAnalysis/AC/MACS2/h3k27ac-st10.5-animal-chip-aligned-xtrop-v10-rmv-sorted_35scaled_peak_43058	14	.	2.23325	3.12727	1.47819	Chr7	Xenbase	gene	79149634	79183771	.	+	.	trim29	7875
Chr8	68523735	68524000	/dfs7/mbt/share-folder/AminaH3K27ac_ClarkFoxSox_EpigeneticAnalysis/AC/MACS2/h3k27ac-st10.5-animal-chip-aligned-xtrop-v10-rmv-sorted_35scaled_peak_49099	22	.	2.5234	4.07649	2.26305	Chr8	Xenbase	gene	68531901	68552301	.	-	.	fam122b	7901
Chr2	148122419	148122658	/dfs7/mbt/share-folder/AminaH3K27ac_ClarkFoxSox_EpigeneticAnalysis/AC/MACS2/h3k27ac-st10.5-animal-chip-aligned-xtrop-v10-rmv-sorted_35scaled_peak_15598	28	.	2.71347	4.7663	2.86066	Chr2	Xenbase	gene	148109532	148114490	.	+	.	krt59	7930
Chr10	41801804	41802512	/dfs7/mbt/share-folder/AminaH3K27ac_ClarkFoxSox_EpigeneticAnalysis/AC/MACS2/h3k27ac-st10.5-animal-chip-aligned-xtrop-v10-rmv-sorted_35scaled_peak_9723	18	.	2.36243	3.53792	1.8109	Chr10	Xenbase	gene	41810448	41836954	.	-	.	cbfa2t2	7936
Chr2	90867855	90871013	/dfs7/mbt/share-folder/AminaH3K27ac_ClarkFoxSox_EpigeneticAnalysis/AC/MACS2/h3k27ac-st10.5-animal-chip-aligned-xtrop-v10-rmv-sorted_35scaled_peak_13818	39	.	2.72614	5.92613	3.93178	Chr2	Xenbase	gene	90839398	90859907	.	-	.	mfsd2a	7949
Chr1	150049960	150051551	/dfs7/mbt/share-folder/AminaH3K27ac_ClarkFoxSox_EpigeneticAnalysis/AC/MACS2/h3k27ac-st10.5-animal-chip-aligned-xtrop-v10-rmv-sorted_35scaled_peak_4874	18	.	2.36436	3.55087	1.82479	Chr1	Xenbase	gene	149989211	150042005	.	-	.	mn1	7956
Chr7	75994225	75998370	/dfs7/mbt/share-folder/AminaH3K27ac_ClarkFoxSox_EpigeneticAnalysis/AC/MACS2/h3k27ac-st10.5-animal-chip-aligned-xtrop-v10-rmv-sorted_35scaled_peak_42923	24	.	2.57577	4.30963	2.47588	Chr7	Xenbase	gene	75953577	75986121	.	-	.	LOC100486856	8105
Chr4	119571067	119573775	/dfs7/mbt/share-folder/AminaH3K27ac_ClarkFoxSox_EpigeneticAnalysis/AC/MACS2/h3k27ac-st10.5-animal-chip-aligned-xtrop-v10-rmv-sorted_35scaled_peak_27512	31	.	2.64755	5.11436	3.1956	Chr4	Xenbase	gene	119581881	119589579	.	+	.	ptgs2	8106
Chr6	33934876	33935129	/dfs7/mbt/share-folder/AminaH3K27ac_ClarkFoxSox_EpigeneticAnalysis/AC/MACS2/h3k27ac-st10.5-animal-chip-aligned-xtrop-v10-rmv-sorted_35scaled_peak_36535	17	.	2.32414	3.41113	1.70605	Chr6	Xenbase	gene	33919729	33926741	.	-	.	dlx5	8136
Chr5	108026338	108027346	/dfs7/mbt/share-folder/AminaH3K27ac_ClarkFoxSox_EpigeneticAnalysis/AC/MACS2/h3k27ac-st10.5-animal-chip-aligned-xtrop-v10-rmv-sorted_35scaled_peak_32907	21	.	2.34175	3.93679	2.18106	Chr5	Xenbase	gene	108035485	108037707	.	-	.	sox2	8139
Chr5	114446588	114447438	/dfs7/mbt/share-folder/AminaH3K27ac_ClarkFoxSox_EpigeneticAnalysis/AC/MACS2/h3k27ac-st10.5-animal-chip-aligned-xtrop-v10-rmv-sorted_35scaled_peak_33067	19	.	2.4003	3.72044	1.97747	Chr5	Xenbase	gene	114455591	114463690	.	+	.	sptssb	8153
Chr1	146124710	146125001	/dfs7/mbt/share-folder/AminaH3K27ac_ClarkFoxSox_EpigeneticAnalysis/AC/MACS2/h3k27ac-st10.5-animal-chip-aligned-xtrop-v10-rmv-sorted_35scaled_peak_4708	23	.	2.49312	4.12364	2.31837	Chr1	Xenbase	gene	146133164	146170889	.	+	.	lhx5	8163
Chr8	10089912	10091764	/dfs7/mbt/share-folder/AminaH3K27ac_ClarkFoxSox_EpigeneticAnalysis/AC/MACS2/h3k27ac-st10.5-animal-chip-aligned-xtrop-v10-rmv-sorted_35scaled_peak_46173	63	.	3.34121	8.48263	6.30881	Chr8	Xenbase	gene	10099941	10120005	.	+	.	abo.3	8177
Chr6	47858678	47863259	/dfs7/mbt/share-folder/AminaH3K27ac_ClarkFoxSox_EpigeneticAnalysis/AC/MACS2/h3k27ac-st10.5-animal-chip-aligned-xtrop-v10-rmv-sorted_35scaled_peak_37011	27	.	2.63013	4.56401	2.70345	Chr6	Xenbase	gene	47871461	47939001	.	+	.	lrrc3b	8202
Chr2	148138333	148138792	/dfs7/mbt/share-folder/AminaH3K27ac_ClarkFoxSox_EpigeneticAnalysis/AC/MACS2/h3k27ac-st10.5-animal-chip-aligned-xtrop-v10-rmv-sorted_35scaled_peak_15603	21	.	2.4889	3.97735	2.18503	Chr2	Xenbase	gene	148147013	148153467	.	-	.	krt7	8221
Chr5	114471923	114472302	/dfs7/mbt/share-folder/AminaH3K27ac_ClarkFoxSox_EpigeneticAnalysis/AC/MACS2/h3k27ac-st10.5-animal-chip-aligned-xtrop-v10-rmv-sorted_35scaled_peak_33072	21	.	2.37506	3.92188	2.18462	Chr5	Xenbase	gene	114455591	114463690	.	+	.	sptssb	8234
Chr1	51436946	51444445	/dfs7/mbt/share-folder/AminaH3K27ac_ClarkFoxSox_EpigeneticAnalysis/AC/MACS2/h3k27ac-st10.5-animal-chip-aligned-xtrop-v10-rmv-sorted_35scaled_peak_1512	58	.	3.16935	8.0555	5.85479	Chr1	Xenbase	gene	51416712	51428674	.	-	.	apela	8273
Chr8	39153096	39153369	/dfs7/mbt/share-folder/AminaH3K27ac_ClarkFoxSox_EpigeneticAnalysis/AC/MACS2/h3k27ac-st10.5-animal-chip-aligned-xtrop-v10-rmv-sorted_35scaled_peak_48051	26	.	2.6545	4.57092	2.69497	Chr8	Xenbase	gene	39161663	39178376	.	-	.	znf534	8294
Chr2	1745051	1745501	/dfs7/mbt/share-folder/AminaH3K27ac_ClarkFoxSox_EpigeneticAnalysis/AC/MACS2/h3k27ac-st10.5-animal-chip-aligned-xtrop-v10-rmv-sorted_35scaled_peak_10807	13	.	2.04548	2.98903	1.38581	Chr2	Xenbase	gene	1726281	1736689	.	-	.	vtcn1	8363
Chr2	57894254	57895516	/dfs7/mbt/share-folder/AminaH3K27ac_ClarkFoxSox_EpigeneticAnalysis/AC/MACS2/h3k27ac-st10.5-animal-chip-aligned-xtrop-v10-rmv-sorted_35scaled_peak_12548	22	.	2.47339	4.01177	2.22231	Chr2	Xenbase	gene	57903895	57905774	.	-	.	mid1ip1	8379
Chr3	143919204	143919670	/dfs7/mbt/share-folder/AminaH3K27ac_ClarkFoxSox_EpigeneticAnalysis/AC/MACS2/h3k27ac-st10.5-animal-chip-aligned-xtrop-v10-rmv-sorted_35scaled_peak_22481	34	.	2.88322	5.44302	3.45847	Chr3	Xenbase	gene	143888014	143910816	.	-	.	gal3st4.1	8389
Chr2	45779886	45780484	/dfs7/mbt/share-folder/AminaH3K27ac_ClarkFoxSox_EpigeneticAnalysis/AC/MACS2/h3k27ac-st10.5-animal-chip-aligned-xtrop-v10-rmv-sorted_35scaled_peak_12120	27	.	2.66365	4.66278	2.78635	Chr2	Xenbase	gene	45726309	45771473	.	+	.	slc43a2	8414
Chr2	168405502	168406401	/dfs7/mbt/share-folder/AminaH3K27ac_ClarkFoxSox_EpigeneticAnalysis/AC/MACS2/h3k27ac-st10.5-animal-chip-aligned-xtrop-v10-rmv-sorted_35scaled_peak_16140	66	.	3.55424	8.95948	6.69228	Chr2	Xenbase	gene	168414841	168426074	.	+	.	fzd4	8440
Chr10	7558656	7560173	/dfs7/mbt/share-folder/AminaH3K27ac_ClarkFoxSox_EpigeneticAnalysis/AC/MACS2/h3k27ac-st10.5-animal-chip-aligned-xtrop-v10-rmv-sorted_35scaled_peak_7936	81	.	3.9394	10.5636	8.15175	Chr10	Xenbase	gene	7568622	7577915	.	+	.	krt70	8449
Chr7	79137822	79141144	/dfs7/mbt/share-folder/AminaH3K27ac_ClarkFoxSox_EpigeneticAnalysis/AC/MACS2/h3k27ac-st10.5-animal-chip-aligned-xtrop-v10-rmv-sorted_35scaled_peak_43048	29	.	2.69181	4.81341	2.92196	Chr7	Xenbase	gene	79149634	79183771	.	+	.	trim29	8490
Chr5	27501021	27501241	/dfs7/mbt/share-folder/AminaH3K27ac_ClarkFoxSox_EpigeneticAnalysis/AC/MACS2/h3k27ac-st10.5-animal-chip-aligned-xtrop-v10-rmv-sorted_35scaled_peak_30397	23	.	2.33763	4.17921	2.37407	Chr5	Xenbase	gene	27509736	27526333	.	-	.	LOC108645367	8495
Chr8	1393207	1394638	/dfs7/mbt/share-folder/AminaH3K27ac_ClarkFoxSox_EpigeneticAnalysis/AC/MACS2/h3k27ac-st10.5-animal-chip-aligned-xtrop-v10-rmv-sorted_35scaled_peak_45625	34	.	2.83439	5.44892	3.48652	Chr8	Xenbase	gene	1403160	1408520	.	-	.	LOC116406756	8522
Chr2	12299021	12299524	/dfs7/mbt/share-folder/AminaH3K27ac_ClarkFoxSox_EpigeneticAnalysis/AC/MACS2/h3k27ac-st10.5-animal-chip-aligned-xtrop-v10-rmv-sorted_35scaled_peak_11360	15	.	2.23649	3.1928	1.53395	Chr2	Xenbase	gene	12253811	12290482	.	-	.	kcnj15	8540
Chr1	137725073	137725380	/dfs7/mbt/share-folder/AminaH3K27ac_ClarkFoxSox_EpigeneticAnalysis/AC/MACS2/h3k27ac-st10.5-animal-chip-aligned-xtrop-v10-rmv-sorted_35scaled_peak_4227	15	.	2.26295	3.2211	1.55095	Chr1	Xenbase	gene	137733939	137747392	.	+	.	s1pr3	8559
Chr6	120137376	120138930	/dfs7/mbt/share-folder/AminaH3K27ac_ClarkFoxSox_EpigeneticAnalysis/AC/MACS2/h3k27ac-st10.5-animal-chip-aligned-xtrop-v10-rmv-sorted_35scaled_peak_38974	27	.	2.52608	4.56062	2.73107	Chr6	Xenbase	gene	120147537	120157771	.	-	.	prdm14	8607
Chr10	44966010	44966264	/dfs7/mbt/share-folder/AminaH3K27ac_ClarkFoxSox_EpigeneticAnalysis/AC/MACS2/h3k27ac-st10.5-animal-chip-aligned-xtrop-v10-rmv-sorted_35scaled_peak_10003	16	.	2.29922	3.34389	1.65507	Chr10	Xenbase	gene	44934392	44957393	.	-	.	evpl	8618
Chr8	81486217	81487246	/dfs7/mbt/share-folder/AminaH3K27ac_ClarkFoxSox_EpigeneticAnalysis/AC/MACS2/h3k27ac-st10.5-animal-chip-aligned-xtrop-v10-rmv-sorted_35scaled_peak_49853	21	.	2.43899	3.89053	2.12567	Chr8	Xenbase	gene	81495865	81501048	.	+	.	zfp36	8619
Chr2	93473960	93474233	/dfs7/mbt/share-folder/AminaH3K27ac_ClarkFoxSox_EpigeneticAnalysis/AC/MACS2/h3k27ac-st10.5-animal-chip-aligned-xtrop-v10-rmv-sorted_35scaled_peak_13906	12	.	2.16144	2.89568	1.28459	Chr2	Xenbase	gene	93482865	93500567	.	+	.	unc45b	8632
Chr7	44042723	44044239	/dfs7/mbt/share-folder/AminaH3K27ac_ClarkFoxSox_EpigeneticAnalysis/AC/MACS2/h3k27ac-st10.5-animal-chip-aligned-xtrop-v10-rmv-sorted_35scaled_peak_42052	45	.	3.11791	6.60796	4.51656	Chr7	Xenbase	gene	44053008	44066872	.	-	.	elovl3	8769
Chr3	8300781	8301065	/dfs7/mbt/share-folder/AminaH3K27ac_ClarkFoxSox_EpigeneticAnalysis/AC/MACS2/h3k27ac-st10.5-animal-chip-aligned-xtrop-v10-rmv-sorted_35scaled_peak_17339	71	.	3.1238	9.52273	7.18236	Chr3	Xenbase	gene	8309843	8341834	.	-	.	mansc1	8778
Chr9	7799968	7800198	/dfs7/mbt/share-folder/AminaH3K27ac_ClarkFoxSox_EpigeneticAnalysis/AC/MACS2/h3k27ac-st10.5-animal-chip-aligned-xtrop-v10-rmv-sorted_35scaled_peak_53318	23	.	2.49184	4.1003	2.30106	Chr9	Xenbase	gene	7808977	7842619	.	-	.	LOC595077	8779
Chr3	54635365	54636577	/dfs7/mbt/share-folder/AminaH3K27ac_ClarkFoxSox_EpigeneticAnalysis/AC/MACS2/h3k27ac-st10.5-animal-chip-aligned-xtrop-v10-rmv-sorted_35scaled_peak_18868	22	.	2.51499	4.08122	2.27858	Chr3	Xenbase	gene	54588031	54626578	.	-	.	kitlg	8788
Chr7	79192584	79192993	/dfs7/mbt/share-folder/AminaH3K27ac_ClarkFoxSox_EpigeneticAnalysis/AC/MACS2/h3k27ac-st10.5-animal-chip-aligned-xtrop-v10-rmv-sorted_35scaled_peak_43059	14	.	2.22666	3.09729	1.44614	Chr7	Xenbase	gene	79149634	79183771	.	+	.	trim29	8814
Chr10	1757017	1757355	/dfs7/mbt/share-folder/AminaH3K27ac_ClarkFoxSox_EpigeneticAnalysis/AC/MACS2/h3k27ac-st10.5-animal-chip-aligned-xtrop-v10-rmv-sorted_35scaled_peak_7493	32	.	2.81285	5.19651	3.24746	Chr10	Xenbase	gene	1766221	1805466	.	+	.	myt1	8866
Chr7	75944319	75944703	/dfs7/mbt/share-folder/AminaH3K27ac_ClarkFoxSox_EpigeneticAnalysis/AC/MACS2/h3k27ac-st10.5-animal-chip-aligned-xtrop-v10-rmv-sorted_35scaled_peak_42917	13	.	2.20866	3.04025	1.39942	Chr7	Xenbase	gene	75953577	75986121	.	-	.	LOC100486856	8874
Chr10	14679653	14680426	/dfs7/mbt/share-folder/AminaH3K27ac_ClarkFoxSox_EpigeneticAnalysis/AC/MACS2/h3k27ac-st10.5-animal-chip-aligned-xtrop-v10-rmv-sorted_35scaled_peak_8424	16	.	2.22921	3.27848	1.61425	Chr10	Xenbase	gene	14661908	14670732	.	-	.	dlx3	8922
Chr5	27535276	27535559	/dfs7/mbt/share-folder/AminaH3K27ac_ClarkFoxSox_EpigeneticAnalysis/AC/MACS2/h3k27ac-st10.5-animal-chip-aligned-xtrop-v10-rmv-sorted_35scaled_peak_30408	11	.	1.91883	2.71929	1.16754	Chr5	Xenbase	gene	27509736	27526333	.	-	.	LOC108645367	8944
Chr8	39151382	39152664	/dfs7/mbt/share-folder/AminaH3K27ac_ClarkFoxSox_EpigeneticAnalysis/AC/MACS2/h3k27ac-st10.5-animal-chip-aligned-xtrop-v10-rmv-sorted_35scaled_peak_48050	21	.	2.4526	3.91169	2.1432	Chr8	Xenbase	gene	39161663	39178376	.	-	.	znf534	8999
Chr1	18292629	18293278	/dfs7/mbt/share-folder/AminaH3K27ac_ClarkFoxSox_EpigeneticAnalysis/AC/MACS2/h3k27ac-st10.5-animal-chip-aligned-xtrop-v10-rmv-sorted_35scaled_peak_442	32	.	2.70755	5.21466	3.28707	Chr1	Xenbase	gene	18302343	18304443	.	-	.	foxi4.2	9065
Chr1	109667345	109668439	/dfs7/mbt/share-folder/AminaH3K27ac_ClarkFoxSox_EpigeneticAnalysis/AC/MACS2/h3k27ac-st10.5-animal-chip-aligned-xtrop-v10-rmv-sorted_35scaled_peak_3556	16	.	2.29583	3.33384	1.64993	Chr1	Xenbase	gene	109677530	109690938	.	+	.	LOC101734867	9091
Chr2	148137665	148137902	/dfs7/mbt/share-folder/AminaH3K27ac_ClarkFoxSox_EpigeneticAnalysis/AC/MACS2/h3k27ac-st10.5-animal-chip-aligned-xtrop-v10-rmv-sorted_35scaled_peak_15602	17	.	2.32823	3.42946	1.73384	Chr2	Xenbase	gene	148147013	148153467	.	-	.	krt7	9111
Chr8	138416431	138419131	/dfs7/mbt/share-folder/AminaH3K27ac_ClarkFoxSox_EpigeneticAnalysis/AC/MACS2/h3k27ac-st10.5-animal-chip-aligned-xtrop-v10-rmv-sorted_35scaled_peak_51893	26	.	2.60298	4.48388	2.63784	Chr8	Xenbase	gene	138428286	138456883	.	+	.	tagln2	9155
Chr6	90800547	90800821	/dfs7/mbt/share-folder/AminaH3K27ac_ClarkFoxSox_EpigeneticAnalysis/AC/MACS2/h3k27ac-st10.5-animal-chip-aligned-xtrop-v10-rmv-sorted_35scaled_peak_38258	16	.	2.25965	3.27342	1.61693	Chr6	Xenbase	gene	90767367	90791327	.	-	.	nedd9	9221
Chr3	110042503	110042921	/dfs7/mbt/share-folder/AminaH3K27ac_ClarkFoxSox_EpigeneticAnalysis/AC/MACS2/h3k27ac-st10.5-animal-chip-aligned-xtrop-v10-rmv-sorted_35scaled_peak_20545	14	.	2.17285	3.13072	1.49224	Chr3	Xenbase	gene	110027866	110033274	.	+	.	LOC101733479	9230
Chr4	126706412	126707223	/dfs7/mbt/share-folder/AminaH3K27ac_ClarkFoxSox_EpigeneticAnalysis/AC/MACS2/h3k27ac-st10.5-animal-chip-aligned-xtrop-v10-rmv-sorted_35scaled_peak_28004	19	.	2.35636	3.65748	1.94488	Chr4	Xenbase	gene	126716462	126780902	.	+	.	sema3f	9239
Chr9	27908574	27910463	/dfs7/mbt/share-folder/AminaH3K27ac_ClarkFoxSox_EpigeneticAnalysis/AC/MACS2/h3k27ac-st10.5-animal-chip-aligned-xtrop-v10-rmv-sorted_35scaled_peak_54147	32	.	2.76004	5.17863	3.25783	Chr9	Xenbase	gene	27858237	27899311	.	-	.	pdgfa	9264
Chr9	60724016	60724812	/dfs7/mbt/share-folder/AminaH3K27ac_ClarkFoxSox_EpigeneticAnalysis/AC/MACS2/h3k27ac-st10.5-animal-chip-aligned-xtrop-v10-rmv-sorted_35scaled_peak_55134	33	.	2.78356	5.27383	3.34956	Chr9	Xenbase	gene	60734148	60741016	.	+	.	ag1	9336
Chr8	81510388	81511625	/dfs7/mbt/share-folder/AminaH3K27ac_ClarkFoxSox_EpigeneticAnalysis/AC/MACS2/h3k27ac-st10.5-animal-chip-aligned-xtrop-v10-rmv-sorted_35scaled_peak_49863	17	.	2.31231	3.42852	1.73925	Chr8	Xenbase	gene	81495865	81501048	.	+	.	zfp36	9341
Chr8	1390759	1391329	/dfs7/mbt/share-folder/AminaH3K27ac_ClarkFoxSox_EpigeneticAnalysis/AC/MACS2/h3k27ac-st10.5-animal-chip-aligned-xtrop-v10-rmv-sorted_35scaled_peak_45624	14	.	2.22325	3.12956	1.48663	Chr8	Xenbase	gene	1369277	1381416	.	+	.	cfp	9344
Chr2	93472299	93473479	/dfs7/mbt/share-folder/AminaH3K27ac_ClarkFoxSox_EpigeneticAnalysis/AC/MACS2/h3k27ac-st10.5-animal-chip-aligned-xtrop-v10-rmv-sorted_35scaled_peak_13905	18	.	2.36926	3.60235	1.88146	Chr2	Xenbase	gene	93482865	93500567	.	+	.	unc45b	9386
Chr7	112285314	112286030	/dfs7/mbt/share-folder/AminaH3K27ac_ClarkFoxSox_EpigeneticAnalysis/AC/MACS2/h3k27ac-st10.5-animal-chip-aligned-xtrop-v10-rmv-sorted_35scaled_peak_44487	16	.	2.29779	3.33758	1.64876	Chr7	Xenbase	gene	112295456	112366741	.	-	.	tead4	9426
Chr3	126940712	126941056	/dfs7/mbt/share-folder/AminaH3K27ac_ClarkFoxSox_EpigeneticAnalysis/AC/MACS2/h3k27ac-st10.5-animal-chip-aligned-xtrop-v10-rmv-sorted_35scaled_peak_21370	12	.	2.13829	2.84755	1.26635	Chr3	Xenbase	gene	126930169	126931251	.	+	.	tcim	9462
Chr1	136496504	136496997	/dfs7/mbt/share-folder/AminaH3K27ac_ClarkFoxSox_EpigeneticAnalysis/AC/MACS2/h3k27ac-st10.5-animal-chip-aligned-xtrop-v10-rmv-sorted_35scaled_peak_4174	23	.	2.54089	4.17272	2.35524	Chr1	Xenbase	gene	136483504	136486982	.	-	.	tdgf1.3	9523
Chr1	15551955	15552603	/dfs7/mbt/share-folder/AminaH3K27ac_ClarkFoxSox_EpigeneticAnalysis/AC/MACS2/h3k27ac-st10.5-animal-chip-aligned-xtrop-v10-rmv-sorted_35scaled_peak_287	20	.	2.36112	3.75302	2.01463	Chr1	Xenbase	gene	15562170	15577524	.	-	.	cdc25b	9567
Chr5	114445688	114445990	/dfs7/mbt/share-folder/AminaH3K27ac_ClarkFoxSox_EpigeneticAnalysis/AC/MACS2/h3k27ac-st10.5-animal-chip-aligned-xtrop-v10-rmv-sorted_35scaled_peak_33066	13	.	2.12776	2.99351	1.39523	Chr5	Xenbase	gene	114455591	114463690	.	+	.	sptssb	9601
Chr8	132457989	132458233	/dfs7/mbt/share-folder/AminaH3K27ac_ClarkFoxSox_EpigeneticAnalysis/AC/MACS2/h3k27ac-st10.5-animal-chip-aligned-xtrop-v10-rmv-sorted_35scaled_peak_51677	14	.	2.21705	3.10775	1.4619	Chr8	Xenbase	gene	132425676	132448258	.	+	.	crabp2	9732
Chr4	6669668	6669996	/dfs7/mbt/share-folder/AminaH3K27ac_ClarkFoxSox_EpigeneticAnalysis/AC/MACS2/h3k27ac-st10.5-animal-chip-aligned-xtrop-v10-rmv-sorted_35scaled_peak_23405	19	.	2.41145	3.7196	1.96996	Chr4	Xenbase	gene	6637536	6659933	.	+	.	LOC100489718	9736
Chr1	36442200	36442456	/dfs7/mbt/share-folder/AminaH3K27ac_ClarkFoxSox_EpigeneticAnalysis/AC/MACS2/h3k27ac-st10.5-animal-chip-aligned-xtrop-v10-rmv-sorted_35scaled_peak_1078	42	.	3.10284	6.30274	4.21565	Chr1	Xenbase	gene	36452210	36465007	.	-	.	rbm47	9754
Chr6	67751041	67752148	/dfs7/mbt/share-folder/AminaH3K27ac_ClarkFoxSox_EpigeneticAnalysis/AC/MACS2/h3k27ac-st10.5-animal-chip-aligned-xtrop-v10-rmv-sorted_35scaled_peak_37576	20	.	2.42776	3.82708	2.06239	Chr6	Xenbase	gene	67761908	67770465	.	-	.	irx2	9760
Chr9	14488415	14488981	/dfs7/mbt/share-folder/AminaH3K27ac_ClarkFoxSox_EpigeneticAnalysis/AC/MACS2/h3k27ac-st10.5-animal-chip-aligned-xtrop-v10-rmv-sorted_35scaled_peak_53600	18	.	2.39011	3.62583	1.88332	Chr9	Xenbase	gene	14436670	14478654	.	-	.	ppl	9762
Chr8	40473198	40474255	/dfs7/mbt/share-folder/AminaH3K27ac_ClarkFoxSox_EpigeneticAnalysis/AC/MACS2/h3k27ac-st10.5-animal-chip-aligned-xtrop-v10-rmv-sorted_35scaled_peak_48166	15	.	2.26968	3.23853	1.56712	Chr8	Xenbase	gene	40454139	40463415	.	+	.	LOC100498107	9784
Chr2	148136119	148137218	/dfs7/mbt/share-folder/AminaH3K27ac_ClarkFoxSox_EpigeneticAnalysis/AC/MACS2/h3k27ac-st10.5-animal-chip-aligned-xtrop-v10-rmv-sorted_35scaled_peak_15601	16	.	2.27227	3.28329	1.61055	Chr2	Xenbase	gene	148147013	148153467	.	-	.	krt7	9795
Chr5	108025167	108025607	/dfs7/mbt/share-folder/AminaH3K27ac_ClarkFoxSox_EpigeneticAnalysis/AC/MACS2/h3k27ac-st10.5-animal-chip-aligned-xtrop-v10-rmv-sorted_35scaled_peak_32906	99	.	3.83787	12.4625	9.91052	Chr5	Xenbase	gene	108035485	108037707	.	-	.	sox2	9878
Chr8	28571011	28571920	/dfs7/mbt/share-folder/AminaH3K27ac_ClarkFoxSox_EpigeneticAnalysis/AC/MACS2/h3k27ac-st10.5-animal-chip-aligned-xtrop-v10-rmv-sorted_35scaled_peak_47699	19	.	2.41967	3.72671	1.97096	Chr8	Xenbase	gene	28581805	28741806	.	+	.	nr6a1	9885
Chr5	27498062	27499836	/dfs7/mbt/share-folder/AminaH3K27ac_ClarkFoxSox_EpigeneticAnalysis/AC/MACS2/h3k27ac-st10.5-animal-chip-aligned-xtrop-v10-rmv-sorted_35scaled_peak_30396	15	.	2.07791	3.25273	1.59847	Chr5	Xenbase	gene	27509736	27526333	.	-	.	LOC108645367	9900
Chr1	146123007	146123240	/dfs7/mbt/share-folder/AminaH3K27ac_ClarkFoxSox_EpigeneticAnalysis/AC/MACS2/h3k27ac-st10.5-animal-chip-aligned-xtrop-v10-rmv-sorted_35scaled_peak_4707	13	.	2.17938	2.9501	1.32671	Chr1	Xenbase	gene	146133164	146170889	.	+	.	lhx5	9924
Chr10	5926942	5928446	/dfs7/mbt/share-folder/AminaH3K27ac_ClarkFoxSox_EpigeneticAnalysis/AC/MACS2/h3k27ac-st10.5-animal-chip-aligned-xtrop-v10-rmv-sorted_35scaled_peak_7798	16	.	2.27847	3.34625	1.67327	Chr10	Xenbase	gene	5938436	5958979	.	-	.	tfap2c	9990
Chr3	95346946	95347595	/dfs7/mbt/share-folder/AminaH3K27ac_ClarkFoxSox_EpigeneticAnalysis/AC/MACS2/h3k27ac-st10.5-animal-chip-aligned-xtrop-v10-rmv-sorted_35scaled_peak_20051	31	.	2.74487	5.02228	3.10456	Chr3	Xenbase	gene	95322208	95336952	.	-	.	LOC100485898	9995
Chr10	44967403	44968251	/dfs7/mbt/share-folder/AminaH3K27ac_ClarkFoxSox_EpigeneticAnalysis/AC/MACS2/h3k27ac-st10.5-animal-chip-aligned-xtrop-v10-rmv-sorted_35scaled_peak_10004	20	.	2.45299	3.846	2.07117	Chr10	Xenbase	gene	44934392	44957393	.	-	.	evpl	10011
Chr8	10130092	10132178	/dfs7/mbt/share-folder/AminaH3K27ac_ClarkFoxSox_EpigeneticAnalysis/AC/MACS2/h3k27ac-st10.5-animal-chip-aligned-xtrop-v10-rmv-sorted_35scaled_peak_46182	27	.	2.52937	4.64024	2.77654	Chr8	Xenbase	gene	10099941	10120005	.	+	.	abo.3	10088
Chr10	1815620	1816158	/dfs7/mbt/share-folder/AminaH3K27ac_ClarkFoxSox_EpigeneticAnalysis/AC/MACS2/h3k27ac-st10.5-animal-chip-aligned-xtrop-v10-rmv-sorted_35scaled_peak_7497	22	.	2.47528	4.09056	2.29637	Chr10	Xenbase	gene	1766221	1805466	.	+	.	myt1	10155
Chr2	148124672	148125106	/dfs7/mbt/share-folder/AminaH3K27ac_ClarkFoxSox_EpigeneticAnalysis/AC/MACS2/h3k27ac-st10.5-animal-chip-aligned-xtrop-v10-rmv-sorted_35scaled_peak_15599	16	.	2.28365	3.31141	1.63482	Chr2	Xenbase	gene	148109532	148114490	.	+	.	krt59	10183
Chr5	27688376	27689909	/dfs7/mbt/share-folder/AminaH3K27ac_ClarkFoxSox_EpigeneticAnalysis/AC/MACS2/h3k27ac-st10.5-animal-chip-aligned-xtrop-v10-rmv-sorted_35scaled_peak_30443	110	.	3.83539	13.6432	11.0063	Chr5	Xenbase	gene	27700160	27783210	.	+	.	sptlc3	10251
Chr7	79194065	79194308	/dfs7/mbt/share-folder/AminaH3K27ac_ClarkFoxSox_EpigeneticAnalysis/AC/MACS2/h3k27ac-st10.5-animal-chip-aligned-xtrop-v10-rmv-sorted_35scaled_peak_43060	17	.	2.34242	3.4722	1.75642	Chr7	Xenbase	gene	79149634	79183771	.	+	.	trim29	10295
Chr1	18291207	18292024	/dfs7/mbt/share-folder/AminaH3K27ac_ClarkFoxSox_EpigeneticAnalysis/AC/MACS2/h3k27ac-st10.5-animal-chip-aligned-xtrop-v10-rmv-sorted_35scaled_peak_441	29	.	2.67165	4.83744	2.96157	Chr1	Xenbase	gene	18302343	18304443	.	-	.	foxi4.2	10319
Chr5	114474029	114476109	/dfs7/mbt/share-folder/AminaH3K27ac_ClarkFoxSox_EpigeneticAnalysis/AC/MACS2/h3k27ac-st10.5-animal-chip-aligned-xtrop-v10-rmv-sorted_35scaled_peak_33073	24	.	2.42595	4.23701	2.43245	Chr5	Xenbase	gene	114455591	114463690	.	+	.	sptssb	10340
Chr10	7461334	7461557	/dfs7/mbt/share-folder/AminaH3K27ac_ClarkFoxSox_EpigeneticAnalysis/AC/MACS2/h3k27ac-st10.5-animal-chip-aligned-xtrop-v10-rmv-sorted_35scaled_peak_7915	18	.	2.32262	3.54043	1.82405	Chr10	Xenbase	gene	7472010	7524378	.	+	.	hap1	10453
Chr5	27536846	27537330	/dfs7/mbt/share-folder/AminaH3K27ac_ClarkFoxSox_EpigeneticAnalysis/AC/MACS2/h3k27ac-st10.5-animal-chip-aligned-xtrop-v10-rmv-sorted_35scaled_peak_30409	15	.	1.9793	3.17912	1.53748	Chr5	Xenbase	gene	27509736	27526333	.	-	.	LOC108645367	10514
Chr9	10008882	10009335	/dfs7/mbt/share-folder/AminaH3K27ac_ClarkFoxSox_EpigeneticAnalysis/AC/MACS2/h3k27ac-st10.5-animal-chip-aligned-xtrop-v10-rmv-sorted_35scaled_peak_53384	42	.	3.0464	6.26422	4.22113	Chr9	Xenbase	gene	10019861	10025805	.	+	.	LOC101733000	10526
Chr2	171983436	171985594	/dfs7/mbt/share-folder/AminaH3K27ac_ClarkFoxSox_EpigeneticAnalysis/AC/MACS2/h3k27ac-st10.5-animal-chip-aligned-xtrop-v10-rmv-sorted_35scaled_peak_16272	25	.	2.54829	4.42258	2.57424	Chr2	Xenbase	gene	171996136	172037762	.	+	.	LOC116406441	10542
Chr8	132458865	132459528	/dfs7/mbt/share-folder/AminaH3K27ac_ClarkFoxSox_EpigeneticAnalysis/AC/MACS2/h3k27ac-st10.5-animal-chip-aligned-xtrop-v10-rmv-sorted_35scaled_peak_51678	15	.	2.22654	3.20642	1.5605	Chr8	Xenbase	gene	132425676	132448258	.	+	.	crabp2	10608
Chr1	15551148	15551511	/dfs7/mbt/share-folder/AminaH3K27ac_ClarkFoxSox_EpigeneticAnalysis/AC/MACS2/h3k27ac-st10.5-animal-chip-aligned-xtrop-v10-rmv-sorted_35scaled_peak_286	23	.	2.52711	4.1701	2.35044	Chr1	Xenbase	gene	15562170	15577524	.	-	.	cdc25b	10659
Chr5	138076924	138079580	/dfs7/mbt/share-folder/AminaH3K27ac_ClarkFoxSox_EpigeneticAnalysis/AC/MACS2/h3k27ac-st10.5-animal-chip-aligned-xtrop-v10-rmv-sorted_35scaled_peak_34057	44	.	2.93583	6.5784	4.49077	Chr5	Xenbase	gene	138090280	138112183	.	+	.	grhl1	10700
Chr1	18337839	18338275	/dfs7/mbt/share-folder/AminaH3K27ac_ClarkFoxSox_EpigeneticAnalysis/AC/MACS2/h3k27ac-st10.5-animal-chip-aligned-xtrop-v10-rmv-sorted_35scaled_peak_453	17	.	2.2508	3.37994	1.70886	Chr1	Xenbase	gene	18321648	18327136	.	+	.	foxi4.1	10704
Chr4	126689493	126705693	/dfs7/mbt/share-folder/AminaH3K27ac_ClarkFoxSox_EpigeneticAnalysis/AC/MACS2/h3k27ac-st10.5-animal-chip-aligned-xtrop-v10-rmv-sorted_35scaled_peak_28003	49	.	3.13265	7.09331	4.9667	Chr4	Xenbase	gene	126716462	126780902	.	+	.	sema3f	10769
Chr1	109666390	109666726	/dfs7/mbt/share-folder/AminaH3K27ac_ClarkFoxSox_EpigeneticAnalysis/AC/MACS2/h3k27ac-st10.5-animal-chip-aligned-xtrop-v10-rmv-sorted_35scaled_peak_3555	20	.	2.45298	3.84988	2.07563	Chr1	Xenbase	gene	109677530	109690938	.	+	.	LOC101734867	10804
Chr1	143719483	143719804	/dfs7/mbt/share-folder/AminaH3K27ac_ClarkFoxSox_EpigeneticAnalysis/AC/MACS2/h3k27ac-st10.5-animal-chip-aligned-xtrop-v10-rmv-sorted_35scaled_peak_4590	11	.	2.02061	2.76027	1.19412	Chr1	Xenbase	gene	143730699	143750880	.	+	.	znf219	10895
Chr5	108024278	108024573	/dfs7/mbt/share-folder/AminaH3K27ac_ClarkFoxSox_EpigeneticAnalysis/AC/MACS2/h3k27ac-st10.5-animal-chip-aligned-xtrop-v10-rmv-sorted_35scaled_peak_32905	31	.	2.57316	5.03181	3.11363	Chr5	Xenbase	gene	108035485	108037707	.	-	.	sox2	10912
Chr2	127135838	127136350	/dfs7/mbt/share-folder/AminaH3K27ac_ClarkFoxSox_EpigeneticAnalysis/AC/MACS2/h3k27ac-st10.5-animal-chip-aligned-xtrop-v10-rmv-sorted_35scaled_peak_14690	17	.	2.32929	3.43105	1.72304	Chr2	Xenbase	gene	127147291	127161616	.	-	.	klf5	10941
Chr6	120136128	120136574	/dfs7/mbt/share-folder/AminaH3K27ac_ClarkFoxSox_EpigeneticAnalysis/AC/MACS2/h3k27ac-st10.5-animal-chip-aligned-xtrop-v10-rmv-sorted_35scaled_peak_38973	18	.	2.22491	3.56878	1.85985	Chr6	Xenbase	gene	120147537	120157771	.	-	.	prdm14	10963
Chr2	162230096	162232508	/dfs7/mbt/share-folder/AminaH3K27ac_ClarkFoxSox_EpigeneticAnalysis/AC/MACS2/h3k27ac-st10.5-animal-chip-aligned-xtrop-v10-rmv-sorted_35scaled_peak_15997	28	.	2.55513	4.67195	2.80873	Chr2	Xenbase	gene	162204699	162219028	.	-	.	birc2	11069
Chr2	57891377	57892809	/dfs7/mbt/share-folder/AminaH3K27ac_ClarkFoxSox_EpigeneticAnalysis/AC/MACS2/h3k27ac-st10.5-animal-chip-aligned-xtrop-v10-rmv-sorted_35scaled_peak_12547	27	.	2.63606	4.57936	2.71402	Chr2	Xenbase	gene	57903895	57905774	.	-	.	mid1ip1	11086
Chr3	54637699	54639321	/dfs7/mbt/share-folder/AminaH3K27ac_ClarkFoxSox_EpigeneticAnalysis/AC/MACS2/h3k27ac-st10.5-animal-chip-aligned-xtrop-v10-rmv-sorted_35scaled_peak_18869	18	.	2.37384	3.59152	1.8609	Chr3	Xenbase	gene	54588031	54626578	.	-	.	kitlg	11122
Chr2	102950807	102957701	/dfs7/mbt/share-folder/AminaH3K27ac_ClarkFoxSox_EpigeneticAnalysis/AC/MACS2/h3k27ac-st10.5-animal-chip-aligned-xtrop-v10-rmv-sorted_35scaled_peak_14142	31	.	2.64662	5.01893	3.12162	Chr2	Xenbase	gene	102968866	103013158	.	+	.	alcam	11165
Chr4	136911223	136911874	/dfs7/mbt/share-folder/AminaH3K27ac_ClarkFoxSox_EpigeneticAnalysis/AC/MACS2/h3k27ac-st10.5-animal-chip-aligned-xtrop-v10-rmv-sorted_35scaled_peak_28419	21	.	2.45692	3.92617	2.15449	Chr4	Xenbase	gene	136923081	136934218	.	-	.	pim1	11207
Chr9	14489868	14493760	/dfs7/mbt/share-folder/AminaH3K27ac_ClarkFoxSox_EpigeneticAnalysis/AC/MACS2/h3k27ac-st10.5-animal-chip-aligned-xtrop-v10-rmv-sorted_35scaled_peak_53601	28	.	2.662	4.76225	2.88929	Chr9	Xenbase	gene	14436670	14478654	.	-	.	ppl	11215
Chr4	119567081	119570635	/dfs7/mbt/share-folder/AminaH3K27ac_ClarkFoxSox_EpigeneticAnalysis/AC/MACS2/h3k27ac-st10.5-animal-chip-aligned-xtrop-v10-rmv-sorted_35scaled_peak_27511	22	.	2.48306	4.04816	2.25678	Chr4	Xenbase	gene	119581881	119589579	.	+	.	ptgs2	11246
Chr2	168400341	168403423	/dfs7/mbt/share-folder/AminaH3K27ac_ClarkFoxSox_EpigeneticAnalysis/AC/MACS2/h3k27ac-st10.5-animal-chip-aligned-xtrop-v10-rmv-sorted_35scaled_peak_16139	39	.	2.91316	5.93165	3.93762	Chr2	Xenbase	gene	168414841	168426074	.	+	.	fzd4	11418
Chr5	64274325	64276564	/dfs7/mbt/share-folder/AminaH3K27ac_ClarkFoxSox_EpigeneticAnalysis/AC/MACS2/h3k27ac-st10.5-animal-chip-aligned-xtrop-v10-rmv-sorted_35scaled_peak_31692	19	.	2.39453	3.68265	1.94054	Chr5	Xenbase	gene	64206715	64262900	.	-	.	ezr	11426
Chr8	40474944	40480321	/dfs7/mbt/share-folder/AminaH3K27ac_ClarkFoxSox_EpigeneticAnalysis/AC/MACS2/h3k27ac-st10.5-animal-chip-aligned-xtrop-v10-rmv-sorted_35scaled_peak_48167	41	.	3.02432	6.19698	4.1457	Chr8	Xenbase	gene	40454139	40463415	.	+	.	LOC100498107	11530
Chr2	90871439	90873923	/dfs7/mbt/share-folder/AminaH3K27ac_ClarkFoxSox_EpigeneticAnalysis/AC/MACS2/h3k27ac-st10.5-animal-chip-aligned-xtrop-v10-rmv-sorted_35scaled_peak_13819	36	.	2.67693	5.64157	3.69225	Chr2	Xenbase	gene	90839398	90859907	.	-	.	mfsd2a	11533
Chr7	75941707	75942039	/dfs7/mbt/share-folder/AminaH3K27ac_ClarkFoxSox_EpigeneticAnalysis/AC/MACS2/h3k27ac-st10.5-animal-chip-aligned-xtrop-v10-rmv-sorted_35scaled_peak_42916	26	.	2.62879	4.48583	2.62418	Chr7	Xenbase	gene	75953577	75986121	.	-	.	LOC100486856	11538
Chr8	39774603	39775061	/dfs7/mbt/share-folder/AminaH3K27ac_ClarkFoxSox_EpigeneticAnalysis/AC/MACS2/h3k27ac-st10.5-animal-chip-aligned-xtrop-v10-rmv-sorted_35scaled_peak_48106	14	.	2.24164	3.14535	1.48577	Chr8	Xenbase	gene	39786742	39829349	.	+	.	tsc22d3	11681
Chr2	93470890	93471179	/dfs7/mbt/share-folder/AminaH3K27ac_ClarkFoxSox_EpigeneticAnalysis/AC/MACS2/h3k27ac-st10.5-animal-chip-aligned-xtrop-v10-rmv-sorted_35scaled_peak_13904	32	.	2.82615	5.21936	3.25924	Chr2	Xenbase	gene	93482865	93500567	.	+	.	unc45b	11686
Chr1	109665437	109665722	/dfs7/mbt/share-folder/AminaH3K27ac_ClarkFoxSox_EpigeneticAnalysis/AC/MACS2/h3k27ac-st10.5-animal-chip-aligned-xtrop-v10-rmv-sorted_35scaled_peak_3554	23	.	2.5045	4.16649	2.3673	Chr1	Xenbase	gene	109677530	109690938	.	+	.	LOC101734867	11808
Chr8	81512874	81513127	/dfs7/mbt/share-folder/AminaH3K27ac_ClarkFoxSox_EpigeneticAnalysis/AC/MACS2/h3k27ac-st10.5-animal-chip-aligned-xtrop-v10-rmv-sorted_35scaled_peak_49864	19	.	2.37247	3.66249	1.9418	Chr8	Xenbase	gene	81495865	81501048	.	+	.	zfp36	11827
Chr2	127120797	127135410	/dfs7/mbt/share-folder/AminaH3K27ac_ClarkFoxSox_EpigeneticAnalysis/AC/MACS2/h3k27ac-st10.5-animal-chip-aligned-xtrop-v10-rmv-sorted_35scaled_peak_14689	42	.	2.96308	6.2775	4.23621	Chr2	Xenbase	gene	127147291	127161616	.	-	.	klf5	11881
Chr3	56154076	56154495	/dfs7/mbt/share-folder/AminaH3K27ac_ClarkFoxSox_EpigeneticAnalysis/AC/MACS2/h3k27ac-st10.5-animal-chip-aligned-xtrop-v10-rmv-sorted_35scaled_peak_19024	27	.	2.6549	4.63449	2.76626	Chr3	Xenbase	gene	56136952	56142194	.	-	.	angpt4.2	11883
Chr1	143718440	143718802	/dfs7/mbt/share-folder/AminaH3K27ac_ClarkFoxSox_EpigeneticAnalysis/AC/MACS2/h3k27ac-st10.5-animal-chip-aligned-xtrop-v10-rmv-sorted_35scaled_peak_4589	13	.	2.00269	3.00862	1.39935	Chr1	Xenbase	gene	143730699	143750880	.	+	.	znf219	11897
Chr2	132382583	132383362	/dfs7/mbt/share-folder/AminaH3K27ac_ClarkFoxSox_EpigeneticAnalysis/AC/MACS2/h3k27ac-st10.5-animal-chip-aligned-xtrop-v10-rmv-sorted_35scaled_peak_14759	12	.	2.09899	2.8093	1.23936	Chr2	Xenbase	gene	132395284	132404723	.	+	.	rgcc	11922
Chr9	27911241	27912090	/dfs7/mbt/share-folder/AminaH3K27ac_ClarkFoxSox_EpigeneticAnalysis/AC/MACS2/h3k27ac-st10.5-animal-chip-aligned-xtrop-v10-rmv-sorted_35scaled_peak_54148	22	.	2.51762	4.07093	2.26325	Chr9	Xenbase	gene	27858237	27899311	.	-	.	pdgfa	11931
Chr10	5925661	5926454	/dfs7/mbt/share-folder/AminaH3K27ac_ClarkFoxSox_EpigeneticAnalysis/AC/MACS2/h3k27ac-st10.5-animal-chip-aligned-xtrop-v10-rmv-sorted_35scaled_peak_7797	40	.	2.95677	6.08159	4.04981	Chr10	Xenbase	gene	5938436	5958979	.	-	.	tfap2c	11982
Chr6	67749541	67749890	/dfs7/mbt/share-folder/AminaH3K27ac_ClarkFoxSox_EpigeneticAnalysis/AC/MACS2/h3k27ac-st10.5-animal-chip-aligned-xtrop-v10-rmv-sorted_35scaled_peak_37575	13	.	2.12647	2.90282	1.31746	Chr6	Xenbase	gene	67761908	67770465	.	-	.	irx2	12018
Chr1	18289825	18290320	/dfs7/mbt/share-folder/AminaH3K27ac_ClarkFoxSox_EpigeneticAnalysis/AC/MACS2/h3k27ac-st10.5-animal-chip-aligned-xtrop-v10-rmv-sorted_35scaled_peak_440	17	.	2.33968	3.46899	1.75808	Chr1	Xenbase	gene	18302343	18304443	.	-	.	foxi4.2	12023
Chr10	1753782	1754095	/dfs7/mbt/share-folder/AminaH3K27ac_ClarkFoxSox_EpigeneticAnalysis/AC/MACS2/h3k27ac-st10.5-animal-chip-aligned-xtrop-v10-rmv-sorted_35scaled_peak_7492	36	.	2.91718	5.61546	3.61921	Chr10	Xenbase	gene	1766221	1805466	.	+	.	myt1	12126
Chr2	12302615	12302850	/dfs7/mbt/share-folder/AminaH3K27ac_ClarkFoxSox_EpigeneticAnalysis/AC/MACS2/h3k27ac-st10.5-animal-chip-aligned-xtrop-v10-rmv-sorted_35scaled_peak_11361	27	.	2.67057	4.64874	2.76794	Chr2	Xenbase	gene	12253811	12290482	.	-	.	kcnj15	12134
Chr4	6672136	6672339	/dfs7/mbt/share-folder/AminaH3K27ac_ClarkFoxSox_EpigeneticAnalysis/AC/MACS2/h3k27ac-st10.5-animal-chip-aligned-xtrop-v10-rmv-sorted_35scaled_peak_23406	18	.	2.39393	3.63254	1.8866	Chr4	Xenbase	gene	6637536	6659933	.	+	.	LOC100489718	12204
Chr8	39190581	39191275	/dfs7/mbt/share-folder/AminaH3K27ac_ClarkFoxSox_EpigeneticAnalysis/AC/MACS2/h3k27ac-st10.5-animal-chip-aligned-xtrop-v10-rmv-sorted_35scaled_peak_48055	23	.	2.45215	4.09345	2.30568	Chr8	Xenbase	gene	39161663	39178376	.	-	.	znf534	12206
Chr10	45064557	45066229	/dfs7/mbt/share-folder/AminaH3K27ac_ClarkFoxSox_EpigeneticAnalysis/AC/MACS2/h3k27ac-st10.5-animal-chip-aligned-xtrop-v10-rmv-sorted_35scaled_peak_10024	25	.	2.37215	4.39636	2.57512	Chr10	Xenbase	gene	45078504	45084365	.	-	.	foxj1	12275
Chr8	39149092	39149384	/dfs7/mbt/share-folder/AminaH3K27ac_ClarkFoxSox_EpigeneticAnalysis/AC/MACS2/h3k27ac-st10.5-animal-chip-aligned-xtrop-v10-rmv-sorted_35scaled_peak_48049	25	.	2.60157	4.37148	2.5208	Chr8	Xenbase	gene	39161663	39178376	.	-	.	znf534	12279
Chr1	151707528	151707731	/dfs7/mbt/share-folder/AminaH3K27ac_ClarkFoxSox_EpigeneticAnalysis/AC/MACS2/h3k27ac-st10.5-animal-chip-aligned-xtrop-v10-rmv-sorted_35scaled_peak_4917	17	.	2.28097	3.47901	1.77877	Chr1	Xenbase	gene	151671940	151695236	.	-	.	msi1	12293
Chr1	136499506	136499788	/dfs7/mbt/share-folder/AminaH3K27ac_ClarkFoxSox_EpigeneticAnalysis/AC/MACS2/h3k27ac-st10.5-animal-chip-aligned-xtrop-v10-rmv-sorted_35scaled_peak_4175	13	.	2.19452	2.99784	1.36613	Chr1	Xenbase	gene	136483504	136486982	.	-	.	tdgf1.3	12525
Chr6	75441782	75442154	/dfs7/mbt/share-folder/AminaH3K27ac_ClarkFoxSox_EpigeneticAnalysis/AC/MACS2/h3k27ac-st10.5-animal-chip-aligned-xtrop-v10-rmv-sorted_35scaled_peak_37916	13	.	2.19351	2.99393	1.36221	Chr6	Xenbase	gene	75454702	75461575	.	+	.	LOC116411777	12548
Chr5	114442553	114443042	/dfs7/mbt/share-folder/AminaH3K27ac_ClarkFoxSox_EpigeneticAnalysis/AC/MACS2/h3k27ac-st10.5-animal-chip-aligned-xtrop-v10-rmv-sorted_35scaled_peak_33065	15	.	2.23135	3.20407	1.55659	Chr5	Xenbase	gene	114455591	114463690	.	+	.	sptssb	12549
Chr5	27685364	27687585	/dfs7/mbt/share-folder/AminaH3K27ac_ClarkFoxSox_EpigeneticAnalysis/AC/MACS2/h3k27ac-st10.5-animal-chip-aligned-xtrop-v10-rmv-sorted_35scaled_peak_30442	53	.	2.79967	7.4977	5.33606	Chr5	Xenbase	gene	27700160	27783210	.	+	.	sptlc3	12575
Chr3	153671188	153671528	/dfs7/mbt/share-folder/AminaH3K27ac_ClarkFoxSox_EpigeneticAnalysis/AC/MACS2/h3k27ac-st10.5-animal-chip-aligned-xtrop-v10-rmv-sorted_35scaled_peak_22961	17	.	2.18756	3.45105	1.76956	Chr3	Xenbase	gene	153646886	153658586	.	-	.	atp1b2	12603
Chr2	148134018	148134401	/dfs7/mbt/share-folder/AminaH3K27ac_ClarkFoxSox_EpigeneticAnalysis/AC/MACS2/h3k27ac-st10.5-animal-chip-aligned-xtrop-v10-rmv-sorted_35scaled_peak_15600	34	.	2.86523	5.38837	3.41384	Chr2	Xenbase	gene	148147013	148153467	.	-	.	krt7	12612
Chr8	132460922	132461485	/dfs7/mbt/share-folder/AminaH3K27ac_ClarkFoxSox_EpigeneticAnalysis/AC/MACS2/h3k27ac-st10.5-animal-chip-aligned-xtrop-v10-rmv-sorted_35scaled_peak_51679	34	.	2.88213	5.47574	3.49029	Chr8	Xenbase	gene	132425676	132448258	.	+	.	crabp2	12665
Chr7	44039987	44040309	/dfs7/mbt/share-folder/AminaH3K27ac_ClarkFoxSox_EpigeneticAnalysis/AC/MACS2/h3k27ac-st10.5-animal-chip-aligned-xtrop-v10-rmv-sorted_35scaled_peak_42051	22	.	2.50504	4.0329	2.23244	Chr7	Xenbase	gene	44053008	44066872	.	-	.	elovl3	12699
Chr8	81513845	81514485	/dfs7/mbt/share-folder/AminaH3K27ac_ClarkFoxSox_EpigeneticAnalysis/AC/MACS2/h3k27ac-st10.5-animal-chip-aligned-xtrop-v10-rmv-sorted_35scaled_peak_49865	17	.	2.3201	3.46166	1.75776	Chr8	Xenbase	gene	81495865	81501048	.	+	.	zfp36	12798
Chr2	93469748	93470048	/dfs7/mbt/share-folder/AminaH3K27ac_ClarkFoxSox_EpigeneticAnalysis/AC/MACS2/h3k27ac-st10.5-animal-chip-aligned-xtrop-v10-rmv-sorted_35scaled_peak_13903	32	.	2.77966	5.18205	3.25262	Chr2	Xenbase	gene	93482865	93500567	.	+	.	unc45b	12817
Chr3	56155029	56156344	/dfs7/mbt/share-folder/AminaH3K27ac_ClarkFoxSox_EpigeneticAnalysis/AC/MACS2/h3k27ac-st10.5-animal-chip-aligned-xtrop-v10-rmv-sorted_35scaled_peak_19025	27	.	2.62881	4.56372	2.70368	Chr3	Xenbase	gene	56136952	56142194	.	-	.	angpt4.2	12836
Chr7	117823609	117824140	/dfs7/mbt/share-folder/AminaH3K27ac_ClarkFoxSox_EpigeneticAnalysis/AC/MACS2/h3k27ac-st10.5-animal-chip-aligned-xtrop-v10-rmv-sorted_35scaled_peak_44821	26	.	2.62682	4.5292	2.67246	Chr7	Xenbase	gene	117759593	117810771	.	-	.	trpm4	12839
Chr5	27539181	27539994	/dfs7/mbt/share-folder/AminaH3K27ac_ClarkFoxSox_EpigeneticAnalysis/AC/MACS2/h3k27ac-st10.5-animal-chip-aligned-xtrop-v10-rmv-sorted_35scaled_peak_30410	14	.	2.04209	3.10111	1.47511	Chr5	Xenbase	gene	27509736	27526333	.	-	.	LOC108645367	12849
Chr7	79196627	79197046	/dfs7/mbt/share-folder/AminaH3K27ac_ClarkFoxSox_EpigeneticAnalysis/AC/MACS2/h3k27ac-st10.5-animal-chip-aligned-xtrop-v10-rmv-sorted_35scaled_peak_43061	21	.	2.47795	3.93476	2.14754	Chr7	Xenbase	gene	79149634	79183771	.	+	.	trim29	12857
Chr1	15548840	15549287	/dfs7/mbt/share-folder/AminaH3K27ac_ClarkFoxSox_EpigeneticAnalysis/AC/MACS2/h3k27ac-st10.5-animal-chip-aligned-xtrop-v10-rmv-sorted_35scaled_peak_285	30	.	2.7465	4.97056	3.05732	Chr1	Xenbase	gene	15562170	15577524	.	-	.	cdc25b	12883
Chr3	95349941	95351113	/dfs7/mbt/share-folder/AminaH3K27ac_ClarkFoxSox_EpigeneticAnalysis/AC/MACS2/h3k27ac-st10.5-animal-chip-aligned-xtrop-v10-rmv-sorted_35scaled_peak_20052	18	.	2.34942	3.52186	1.80663	Chr3	Xenbase	gene	95322208	95336952	.	-	.	LOC100485898	12990
Chr5	114476747	114477572	/dfs7/mbt/share-folder/AminaH3K27ac_ClarkFoxSox_EpigeneticAnalysis/AC/MACS2/h3k27ac-st10.5-animal-chip-aligned-xtrop-v10-rmv-sorted_35scaled_peak_33074	16	.	2.22252	3.27283	1.62081	Chr5	Xenbase	gene	114455591	114463690	.	+	.	sptssb	13058
Chr1	151708407	151709313	/dfs7/mbt/share-folder/AminaH3K27ac_ClarkFoxSox_EpigeneticAnalysis/AC/MACS2/h3k27ac-st10.5-animal-chip-aligned-xtrop-v10-rmv-sorted_35scaled_peak_4918	19	.	2.34698	3.65935	1.93661	Chr1	Xenbase	gene	151671940	151695236	.	-	.	msi1	13172
Chr10	5924239	5925223	/dfs7/mbt/share-folder/AminaH3K27ac_ClarkFoxSox_EpigeneticAnalysis/AC/MACS2/h3k27ac-st10.5-animal-chip-aligned-xtrop-v10-rmv-sorted_35scaled_peak_7796	34	.	2.81233	5.39146	3.42473	Chr10	Xenbase	gene	5938436	5958979	.	-	.	tfap2c	13213
Chr6	90333356	90333945	/dfs7/mbt/share-folder/AminaH3K27ac_ClarkFoxSox_EpigeneticAnalysis/AC/MACS2/h3k27ac-st10.5-animal-chip-aligned-xtrop-v10-rmv-sorted_35scaled_peak_38232	16	.	2.13821	3.35307	1.68644	Chr6	Xenbase	gene	90347173	90368267	.	-	.	tfap2a	13228
Chr4	67928965	67930390	/dfs7/mbt/share-folder/AminaH3K27ac_ClarkFoxSox_EpigeneticAnalysis/AC/MACS2/h3k27ac-st10.5-animal-chip-aligned-xtrop-v10-rmv-sorted_35scaled_peak_25965	25	.	2.56599	4.35516	2.5309	Chr4	Xenbase	gene	67882944	67915728	.	-	.	kctd15	13238
Chr8	132412091	132412412	/dfs7/mbt/share-folder/AminaH3K27ac_ClarkFoxSox_EpigeneticAnalysis/AC/MACS2/h3k27ac-st10.5-animal-chip-aligned-xtrop-v10-rmv-sorted_35scaled_peak_51660	17	.	2.33591	3.45183	1.74192	Chr8	Xenbase	gene	132425676	132448258	.	+	.	crabp2	13264
Chr8	39191691	39195189	/dfs7/mbt/share-folder/AminaH3K27ac_ClarkFoxSox_EpigeneticAnalysis/AC/MACS2/h3k27ac-st10.5-animal-chip-aligned-xtrop-v10-rmv-sorted_35scaled_peak_48056	32	.	2.74483	5.22606	3.28231	Chr8	Xenbase	gene	39161663	39178376	.	-	.	znf534	13316
Chr7	79135393	79136301	/dfs7/mbt/share-folder/AminaH3K27ac_ClarkFoxSox_EpigeneticAnalysis/AC/MACS2/h3k27ac-st10.5-animal-chip-aligned-xtrop-v10-rmv-sorted_35scaled_peak_43047	18	.	2.36733	3.55236	1.82244	Chr7	Xenbase	gene	79149634	79183771	.	+	.	trim29	13333
Chr9	59366554	59367546	/dfs7/mbt/share-folder/AminaH3K27ac_ClarkFoxSox_EpigeneticAnalysis/AC/MACS2/h3k27ac-st10.5-animal-chip-aligned-xtrop-v10-rmv-sorted_35scaled_peak_55014	89	.	3.85218	11.4125	8.98418	Chr9	Xenbase	gene	59380901	59383626	.	-	.	arl4c	13355
Chr8	10084777	10086542	/dfs7/mbt/share-folder/AminaH3K27ac_ClarkFoxSox_EpigeneticAnalysis/AC/MACS2/h3k27ac-st10.5-animal-chip-aligned-xtrop-v10-rmv-sorted_35scaled_peak_46172	16	.	2.30132	3.34897	1.66022	Chr8	Xenbase	gene	10099941	10120005	.	+	.	abo.3	13399
Chr1	146119432	146119724	/dfs7/mbt/share-folder/AminaH3K27ac_ClarkFoxSox_EpigeneticAnalysis/AC/MACS2/h3k27ac-st10.5-animal-chip-aligned-xtrop-v10-rmv-sorted_35scaled_peak_4706	31	.	2.7864	5.09179	3.15089	Chr1	Xenbase	gene	146133164	146170889	.	+	.	lhx5	13440
Chr1	15591005	15599141	/dfs7/mbt/share-folder/AminaH3K27ac_ClarkFoxSox_EpigeneticAnalysis/AC/MACS2/h3k27ac-st10.5-animal-chip-aligned-xtrop-v10-rmv-sorted_35scaled_peak_300	68	.	3.32726	9.08121	6.88686	Chr1	Xenbase	gene	15562170	15577524	.	-	.	cdc25b	13482
Chr6	67745790	67748395	/dfs7/mbt/share-folder/AminaH3K27ac_ClarkFoxSox_EpigeneticAnalysis/AC/MACS2/h3k27ac-st10.5-animal-chip-aligned-xtrop-v10-rmv-sorted_35scaled_peak_37574	24	.	2.46375	4.28651	2.47189	Chr6	Xenbase	gene	67761908	67770465	.	-	.	irx2	13513
Chr2	93469047	93469333	/dfs7/mbt/share-folder/AminaH3K27ac_ClarkFoxSox_EpigeneticAnalysis/AC/MACS2/h3k27ac-st10.5-animal-chip-aligned-xtrop-v10-rmv-sorted_35scaled_peak_13902	38	.	2.92612	5.83725	3.82112	Chr2	Xenbase	gene	93482865	93500567	.	+	.	unc45b	13532
Chr3	139264894	139265717	/dfs7/mbt/share-folder/AminaH3K27ac_ClarkFoxSox_EpigeneticAnalysis/AC/MACS2/h3k27ac-st10.5-animal-chip-aligned-xtrop-v10-rmv-sorted_35scaled_peak_22165	32	.	2.80552	5.16183	3.21654	Chr3	Xenbase	gene	139217762	139251336	.	-	.	elavl3	13559
Chr10	44970995	44972807	/dfs7/mbt/share-folder/AminaH3K27ac_ClarkFoxSox_EpigeneticAnalysis/AC/MACS2/h3k27ac-st10.5-animal-chip-aligned-xtrop-v10-rmv-sorted_35scaled_peak_10005	22	.	2.50125	4.03708	2.24001	Chr10	Xenbase	gene	44934392	44957393	.	-	.	evpl	13603
Chr2	80891833	80892318	/dfs7/mbt/share-folder/AminaH3K27ac_ClarkFoxSox_EpigeneticAnalysis/AC/MACS2/h3k27ac-st10.5-animal-chip-aligned-xtrop-v10-rmv-sorted_35scaled_peak_13418	32	.	2.80647	5.20518	3.2641	Chr2	Xenbase	gene	80905933	80968271	.	+	.	grhl3	13615
Chr3	8295872	8296072	/dfs7/mbt/share-folder/AminaH3K27ac_ClarkFoxSox_EpigeneticAnalysis/AC/MACS2/h3k27ac-st10.5-animal-chip-aligned-xtrop-v10-rmv-sorted_35scaled_peak_17338	36	.	2.39074	5.59377	3.6118	Chr3	Xenbase	gene	8309843	8341834	.	-	.	mansc1	13771
Chr8	132462044	132464951	/dfs7/mbt/share-folder/AminaH3K27ac_ClarkFoxSox_EpigeneticAnalysis/AC/MACS2/h3k27ac-st10.5-animal-chip-aligned-xtrop-v10-rmv-sorted_35scaled_peak_51680	33	.	2.74643	5.32364	3.37227	Chr8	Xenbase	gene	132425676	132448258	.	+	.	crabp2	13787
Chr3	54640404	54641010	/dfs7/mbt/share-folder/AminaH3K27ac_ClarkFoxSox_EpigeneticAnalysis/AC/MACS2/h3k27ac-st10.5-animal-chip-aligned-xtrop-v10-rmv-sorted_35scaled_peak_18870	18	.	2.36401	3.546	1.82156	Chr3	Xenbase	gene	54588031	54626578	.	-	.	kitlg	13827
Chr2	171979528	171982261	/dfs7/mbt/share-folder/AminaH3K27ac_ClarkFoxSox_EpigeneticAnalysis/AC/MACS2/h3k27ac-st10.5-animal-chip-aligned-xtrop-v10-rmv-sorted_35scaled_peak_16271	36	.	2.75764	5.63138	3.67215	Chr2	Xenbase	gene	171996136	172037762	.	+	.	LOC116406441	13875
Chr8	81514939	81515303	/dfs7/mbt/share-folder/AminaH3K27ac_ClarkFoxSox_EpigeneticAnalysis/AC/MACS2/h3k27ac-st10.5-animal-chip-aligned-xtrop-v10-rmv-sorted_35scaled_peak_49866	33	.	2.77128	5.32795	3.37259	Chr8	Xenbase	gene	81495865	81501048	.	+	.	zfp36	13892
Chr7	117824668	117825750	/dfs7/mbt/share-folder/AminaH3K27ac_ClarkFoxSox_EpigeneticAnalysis/AC/MACS2/h3k27ac-st10.5-animal-chip-aligned-xtrop-v10-rmv-sorted_35scaled_peak_44822	19	.	2.40859	3.69585	1.94659	Chr7	Xenbase	gene	117759593	117810771	.	-	.	trpm4	13898
Chr1	149962300	149975231	/dfs7/mbt/share-folder/AminaH3K27ac_ClarkFoxSox_EpigeneticAnalysis/AC/MACS2/h3k27ac-st10.5-animal-chip-aligned-xtrop-v10-rmv-sorted_35scaled_peak_4854	38	.	2.77979	5.866	3.86768	Chr1	Xenbase	gene	149989211	150042005	.	-	.	mn1	13980
Chr7	79197780	79198083	/dfs7/mbt/share-folder/AminaH3K27ac_ClarkFoxSox_EpigeneticAnalysis/AC/MACS2/h3k27ac-st10.5-animal-chip-aligned-xtrop-v10-rmv-sorted_35scaled_peak_43062	17	.	2.33641	3.45333	1.74103	Chr7	Xenbase	gene	79149634	79183771	.	+	.	trim29	14010
Chr2	57889242	57889818	/dfs7/mbt/share-folder/AminaH3K27ac_ClarkFoxSox_EpigeneticAnalysis/AC/MACS2/h3k27ac-st10.5-animal-chip-aligned-xtrop-v10-rmv-sorted_35scaled_peak_12546	19	.	2.37336	3.69467	1.95563	Chr2	Xenbase	gene	57903895	57905774	.	-	.	mid1ip1	14077
Chr6	47856874	47857352	/dfs7/mbt/share-folder/AminaH3K27ac_ClarkFoxSox_EpigeneticAnalysis/AC/MACS2/h3k27ac-st10.5-animal-chip-aligned-xtrop-v10-rmv-sorted_35scaled_peak_37010	17	.	2.35208	3.5125	1.79274	Chr6	Xenbase	gene	47871461	47939001	.	+	.	lrrc3b	14109
Chr5	64277045	64277382	/dfs7/mbt/share-folder/AminaH3K27ac_ClarkFoxSox_EpigeneticAnalysis/AC/MACS2/h3k27ac-st10.5-animal-chip-aligned-xtrop-v10-rmv-sorted_35scaled_peak_31693	63	.	3.4764	8.58135	6.31353	Chr5	Xenbase	gene	64206715	64262900	.	-	.	ezr	14146
Chr8	39146747	39147387	/dfs7/mbt/share-folder/AminaH3K27ac_ClarkFoxSox_EpigeneticAnalysis/AC/MACS2/h3k27ac-st10.5-animal-chip-aligned-xtrop-v10-rmv-sorted_35scaled_peak_48048	19	.	2.4211	3.74872	1.99299	Chr8	Xenbase	gene	39161663	39178376	.	-	.	znf534	14276
Chr5	114478059	114479608	/dfs7/mbt/share-folder/AminaH3K27ac_ClarkFoxSox_EpigeneticAnalysis/AC/MACS2/h3k27ac-st10.5-animal-chip-aligned-xtrop-v10-rmv-sorted_35scaled_peak_33075	24	.	2.50917	4.24523	2.44153	Chr5	Xenbase	gene	114455591	114463690	.	+	.	sptssb	14370
Chr6	120132926	120133140	/dfs7/mbt/share-folder/AminaH3K27ac_ClarkFoxSox_EpigeneticAnalysis/AC/MACS2/h3k27ac-st10.5-animal-chip-aligned-xtrop-v10-rmv-sorted_35scaled_peak_38972	23	.	2.44452	4.10611	2.30655	Chr6	Xenbase	gene	120147537	120157771	.	-	.	prdm14	14397
Chr2	162233460	162234386	/dfs7/mbt/share-folder/AminaH3K27ac_ClarkFoxSox_EpigeneticAnalysis/AC/MACS2/h3k27ac-st10.5-animal-chip-aligned-xtrop-v10-rmv-sorted_35scaled_peak_15998	18	.	2.3654	3.5667	1.84448	Chr2	Xenbase	gene	162204699	162219028	.	-	.	birc2	14433
Chr5	23751409	23751975	/dfs7/mbt/share-folder/AminaH3K27ac_ClarkFoxSox_EpigeneticAnalysis/AC/MACS2/h3k27ac-st10.5-animal-chip-aligned-xtrop-v10-rmv-sorted_35scaled_peak_30245	16	.	2.27005	3.28765	1.61086	Chr5	Xenbase	gene	23766497	23777624	.	+	.	atp12a-like	14522
Chr1	136501557	136501864	/dfs7/mbt/share-folder/AminaH3K27ac_ClarkFoxSox_EpigeneticAnalysis/AC/MACS2/h3k27ac-st10.5-animal-chip-aligned-xtrop-v10-rmv-sorted_35scaled_peak_4176	15	.	2.24593	3.2149	1.57432	Chr1	Xenbase	gene	136483504	136486982	.	-	.	tdgf1.3	14576
Chr4	126795515	126795892	/dfs7/mbt/share-folder/AminaH3K27ac_ClarkFoxSox_EpigeneticAnalysis/AC/MACS2/h3k27ac-st10.5-animal-chip-aligned-xtrop-v10-rmv-sorted_35scaled_peak_28014	20	.	2.42813	3.76936	2.0145	Chr4	Xenbase	gene	126716462	126780902	.	+	.	sema3f	14614
Chr2	80884267	80891276	/dfs7/mbt/share-folder/AminaH3K27ac_ClarkFoxSox_EpigeneticAnalysis/AC/MACS2/h3k27ac-st10.5-animal-chip-aligned-xtrop-v10-rmv-sorted_35scaled_peak_13417	32	.	2.78778	5.20522	3.26912	Chr2	Xenbase	gene	80905933	80968271	.	+	.	grhl3	14657
Chr1	18283339	18287659	/dfs7/mbt/share-folder/AminaH3K27ac_ClarkFoxSox_EpigeneticAnalysis/AC/MACS2/h3k27ac-st10.5-animal-chip-aligned-xtrop-v10-rmv-sorted_35scaled_peak_439	45	.	3.06115	6.64085	4.57356	Chr1	Xenbase	gene	18302343	18304443	.	-	.	foxi4.2	14684
Chr9	59353825	59366129	/dfs7/mbt/share-folder/AminaH3K27ac_ClarkFoxSox_EpigeneticAnalysis/AC/MACS2/h3k27ac-st10.5-animal-chip-aligned-xtrop-v10-rmv-sorted_35scaled_peak_55013	51	.	3.05458	7.32851	5.1881	Chr9	Xenbase	gene	59380901	59383626	.	-	.	arl4c	14772
Chr3	56156966	56161665	/dfs7/mbt/share-folder/AminaH3K27ac_ClarkFoxSox_EpigeneticAnalysis/AC/MACS2/h3k27ac-st10.5-animal-chip-aligned-xtrop-v10-rmv-sorted_35scaled_peak_19026	27	.	2.65084	4.60548	2.73345	Chr3	Xenbase	gene	56136952	56142194	.	-	.	angpt4.2	14773
Chr2	90874685	90876435	/dfs7/mbt/share-folder/AminaH3K27ac_ClarkFoxSox_EpigeneticAnalysis/AC/MACS2/h3k27ac-st10.5-animal-chip-aligned-xtrop-v10-rmv-sorted_35scaled_peak_13820	35	.	2.7637	5.52707	3.58195	Chr2	Xenbase	gene	90839398	90859907	.	-	.	mfsd2a	14779
Chr10	1751091	1751422	/dfs7/mbt/share-folder/AminaH3K27ac_ClarkFoxSox_EpigeneticAnalysis/AC/MACS2/h3k27ac-st10.5-animal-chip-aligned-xtrop-v10-rmv-sorted_35scaled_peak_7491	45	.	3.13194	6.69329	4.57685	Chr10	Xenbase	gene	1766221	1805466	.	+	.	myt1	14799
Chr10	41125840	41127539	/dfs7/mbt/share-folder/AminaH3K27ac_ClarkFoxSox_EpigeneticAnalysis/AC/MACS2/h3k27ac-st10.5-animal-chip-aligned-xtrop-v10-rmv-sorted_35scaled_peak_9684	23	.	2.52196	4.15134	2.34314	Chr10	Xenbase	gene	41092293	41111008	.	-	.	tp53inp2	14833
Chr3	54641464	54644573	/dfs7/mbt/share-folder/AminaH3K27ac_ClarkFoxSox_EpigeneticAnalysis/AC/MACS2/h3k27ac-st10.5-animal-chip-aligned-xtrop-v10-rmv-sorted_35scaled_peak_18871	34	.	2.79436	5.39671	3.44309	Chr3	Xenbase	gene	54588031	54626578	.	-	.	kitlg	14887
Chr8	81515952	81516352	/dfs7/mbt/share-folder/AminaH3K27ac_ClarkFoxSox_EpigeneticAnalysis/AC/MACS2/h3k27ac-st10.5-animal-chip-aligned-xtrop-v10-rmv-sorted_35scaled_peak_49867	28	.	2.64976	4.72555	2.84854	Chr8	Xenbase	gene	81495865	81501048	.	+	.	zfp36	14905
Chr10	5973994	5984249	/dfs7/mbt/share-folder/AminaH3K27ac_ClarkFoxSox_EpigeneticAnalysis/AC/MACS2/h3k27ac-st10.5-animal-chip-aligned-xtrop-v10-rmv-sorted_35scaled_peak_7804	50	.	3.21116	7.15766	5.01739	Chr10	Xenbase	gene	5938436	5958979	.	-	.	tfap2c	15016
Chr6	120131787	120132508	/dfs7/mbt/share-folder/AminaH3K27ac_ClarkFoxSox_EpigeneticAnalysis/AC/MACS2/h3k27ac-st10.5-animal-chip-aligned-xtrop-v10-rmv-sorted_35scaled_peak_38971	21	.	2.45204	3.88471	2.10918	Chr6	Xenbase	gene	120147537	120157771	.	-	.	prdm14	15029
Chr8	81480067	81480820	/dfs7/mbt/share-folder/AminaH3K27ac_ClarkFoxSox_EpigeneticAnalysis/AC/MACS2/h3k27ac-st10.5-animal-chip-aligned-xtrop-v10-rmv-sorted_35scaled_peak_49852	19	.	2.36371	3.64616	1.92757	Chr8	Xenbase	gene	81495865	81501048	.	+	.	zfp36	15045
Chr5	64277997	64278445	/dfs7/mbt/share-folder/AminaH3K27ac_ClarkFoxSox_EpigeneticAnalysis/AC/MACS2/h3k27ac-st10.5-animal-chip-aligned-xtrop-v10-rmv-sorted_35scaled_peak_31694	15	.	2.25949	3.26719	1.59826	Chr5	Xenbase	gene	64206715	64262900	.	-	.	ezr	15098
Chr10	45062769	45063401	/dfs7/mbt/share-folder/AminaH3K27ac_ClarkFoxSox_EpigeneticAnalysis/AC/MACS2/h3k27ac-st10.5-animal-chip-aligned-xtrop-v10-rmv-sorted_35scaled_peak_10023	25	.	2.55938	4.3134	2.507	Chr10	Xenbase	gene	45078504	45084365	.	-	.	foxj1	15103
Chr10	5922382	5923253	/dfs7/mbt/share-folder/AminaH3K27ac_ClarkFoxSox_EpigeneticAnalysis/AC/MACS2/h3k27ac-st10.5-animal-chip-aligned-xtrop-v10-rmv-sorted_35scaled_peak_7795	18	.	2.34854	3.54829	1.82905	Chr10	Xenbase	gene	5938436	5958979	.	-	.	tfap2c	15183
Chr6	90331618	90331983	/dfs7/mbt/share-folder/AminaH3K27ac_ClarkFoxSox_EpigeneticAnalysis/AC/MACS2/h3k27ac-st10.5-animal-chip-aligned-xtrop-v10-rmv-sorted_35scaled_peak_38231	21	.	2.34097	3.92592	2.16302	Chr6	Xenbase	gene	90347173	90368267	.	-	.	tfap2a	15190
Chr4	67930919	67936220	/dfs7/mbt/share-folder/AminaH3K27ac_ClarkFoxSox_EpigeneticAnalysis/AC/MACS2/h3k27ac-st10.5-animal-chip-aligned-xtrop-v10-rmv-sorted_35scaled_peak_25966	27	.	2.61584	4.57386	2.71708	Chr4	Xenbase	gene	67882944	67915728	.	-	.	kctd15	15192
Chr3	8294258	8294636	/dfs7/mbt/share-folder/AminaH3K27ac_ClarkFoxSox_EpigeneticAnalysis/AC/MACS2/h3k27ac-st10.5-animal-chip-aligned-xtrop-v10-rmv-sorted_35scaled_peak_17337	65	.	2.91609	8.78925	6.50824	Chr3	Xenbase	gene	8309843	8341834	.	-	.	mansc1	15207
Chr1	196111924	196114953	/dfs7/mbt/share-folder/AminaH3K27ac_ClarkFoxSox_EpigeneticAnalysis/AC/MACS2/h3k27ac-st10.5-animal-chip-aligned-xtrop-v10-rmv-sorted_35scaled_peak_6536	35	.	2.85133	5.54453	3.58376	Chr1	Xenbase	gene	196082580	196096490	.	-	.	ptger4	15435
Chr9	14494383	14495040	/dfs7/mbt/share-folder/AminaH3K27ac_ClarkFoxSox_EpigeneticAnalysis/AC/MACS2/h3k27ac-st10.5-animal-chip-aligned-xtrop-v10-rmv-sorted_35scaled_peak_53602	27	.	2.62097	4.5902	2.75183	Chr9	Xenbase	gene	14436670	14478654	.	-	.	ppl	15730
Chr3	139267111	139268016	/dfs7/mbt/share-folder/AminaH3K27ac_ClarkFoxSox_EpigeneticAnalysis/AC/MACS2/h3k27ac-st10.5-animal-chip-aligned-xtrop-v10-rmv-sorted_35scaled_peak_22166	19	.	2.25328	3.63002	1.9126	Chr3	Xenbase	gene	139217762	139251336	.	-	.	elavl3	15776
Chr2	57886829	57888030	/dfs7/mbt/share-folder/AminaH3K27ac_ClarkFoxSox_EpigeneticAnalysis/AC/MACS2/h3k27ac-st10.5-animal-chip-aligned-xtrop-v10-rmv-sorted_35scaled_peak_12545	12	.	2.15266	2.87583	1.27783	Chr2	Xenbase	gene	57903895	57905774	.	-	.	mid1ip1	15865
Chr8	81516988	81517372	/dfs7/mbt/share-folder/AminaH3K27ac_ClarkFoxSox_EpigeneticAnalysis/AC/MACS2/h3k27ac-st10.5-animal-chip-aligned-xtrop-v10-rmv-sorted_35scaled_peak_49868	13	.	2.16801	2.91729	1.30133	Chr8	Xenbase	gene	81495865	81501048	.	+	.	zfp36	15941
Chr1	151711392	151711666	/dfs7/mbt/share-folder/AminaH3K27ac_ClarkFoxSox_EpigeneticAnalysis/AC/MACS2/h3k27ac-st10.5-animal-chip-aligned-xtrop-v10-rmv-sorted_35scaled_peak_4919	28	.	2.7021	4.78748	2.88771	Chr1	Xenbase	gene	151671940	151695236	.	-	.	msi1	16157
Chr1	51444880	51448009	/dfs7/mbt/share-folder/AminaH3K27ac_ClarkFoxSox_EpigeneticAnalysis/AC/MACS2/h3k27ac-st10.5-animal-chip-aligned-xtrop-v10-rmv-sorted_35scaled_peak_1513	32	.	2.74514	5.18608	3.26165	Chr1	Xenbase	gene	51416712	51428674	.	-	.	apela	16207
Chr5	27681992	27683858	/dfs7/mbt/share-folder/AminaH3K27ac_ClarkFoxSox_EpigeneticAnalysis/AC/MACS2/h3k27ac-st10.5-animal-chip-aligned-xtrop-v10-rmv-sorted_35scaled_peak_30441	34	.	2.46432	5.38602	3.44364	Chr5	Xenbase	gene	27700160	27783210	.	+	.	sptlc3	16302
Chr5	108018277	108018985	/dfs7/mbt/share-folder/AminaH3K27ac_ClarkFoxSox_EpigeneticAnalysis/AC/MACS2/h3k27ac-st10.5-animal-chip-aligned-xtrop-v10-rmv-sorted_35scaled_peak_32904	22	.	2.50064	4.07705	2.29753	Chr5	Xenbase	gene	108035485	108037707	.	-	.	sox2	16500
Chr6	120130598	120130918	/dfs7/mbt/share-folder/AminaH3K27ac_ClarkFoxSox_EpigeneticAnalysis/AC/MACS2/h3k27ac-st10.5-animal-chip-aligned-xtrop-v10-rmv-sorted_35scaled_peak_38970	15	.	2.18271	3.15325	1.51731	Chr6	Xenbase	gene	120147537	120157771	.	-	.	prdm14	16619
Chr7	76002788	76003021	/dfs7/mbt/share-folder/AminaH3K27ac_ClarkFoxSox_EpigeneticAnalysis/AC/MACS2/h3k27ac-st10.5-animal-chip-aligned-xtrop-v10-rmv-sorted_35scaled_peak_42924	15	.	2.25472	3.18615	1.51891	Chr7	Xenbase	gene	75953577	75986121	.	-	.	LOC100486856	16668
Chr8	10082901	10083231	/dfs7/mbt/share-folder/AminaH3K27ac_ClarkFoxSox_EpigeneticAnalysis/AC/MACS2/h3k27ac-st10.5-animal-chip-aligned-xtrop-v10-rmv-sorted_35scaled_peak_46171	20	.	2.42986	3.83129	2.07529	Chr8	Xenbase	gene	10099941	10120005	.	+	.	abo.3	16710
Chr7	112278396	112278699	/dfs7/mbt/share-folder/AminaH3K27ac_ClarkFoxSox_EpigeneticAnalysis/AC/MACS2/h3k27ac-st10.5-animal-chip-aligned-xtrop-v10-rmv-sorted_35scaled_peak_44486	13	.	2.1846	2.96616	1.33967	Chr7	Xenbase	gene	112295456	112366741	.	-	.	tead4	16757
Chr8	81517984	81518499	/dfs7/mbt/share-folder/AminaH3K27ac_ClarkFoxSox_EpigeneticAnalysis/AC/MACS2/h3k27ac-st10.5-animal-chip-aligned-xtrop-v10-rmv-sorted_35scaled_peak_49869	31	.	2.60179	5.08772	3.1508	Chr8	Xenbase	gene	81495865	81501048	.	+	.	zfp36	16937
Chr8	39144328	39144622	/dfs7/mbt/share-folder/AminaH3K27ac_ClarkFoxSox_EpigeneticAnalysis/AC/MACS2/h3k27ac-st10.5-animal-chip-aligned-xtrop-v10-rmv-sorted_35scaled_peak_48047	14	.	2.2381	3.13398	1.47639	Chr8	Xenbase	gene	39161663	39178376	.	-	.	znf534	17041
Chr2	171977980	171979056	/dfs7/mbt/share-folder/AminaH3K27ac_ClarkFoxSox_EpigeneticAnalysis/AC/MACS2/h3k27ac-st10.5-animal-chip-aligned-xtrop-v10-rmv-sorted_35scaled_peak_16270	24	.	2.45062	4.30658	2.47446	Chr2	Xenbase	gene	171996136	172037762	.	+	.	LOC116406441	17080
Chr10	7454588	7454854	/dfs7/mbt/share-folder/AminaH3K27ac_ClarkFoxSox_EpigeneticAnalysis/AC/MACS2/h3k27ac-st10.5-animal-chip-aligned-xtrop-v10-rmv-sorted_35scaled_peak_7914	20	.	2.45577	3.85334	2.07695	Chr10	Xenbase	gene	7472010	7524378	.	+	.	hap1	17156
Chr5	27489892	27492553	/dfs7/mbt/share-folder/AminaH3K27ac_ClarkFoxSox_EpigeneticAnalysis/AC/MACS2/h3k27ac-st10.5-animal-chip-aligned-xtrop-v10-rmv-sorted_35scaled_peak_30395	34	.	2.61352	5.42368	3.47333	Chr5	Xenbase	gene	27509736	27526333	.	-	.	LOC108645367	17183
Chr7	79131928	79132422	/dfs7/mbt/share-folder/AminaH3K27ac_ClarkFoxSox_EpigeneticAnalysis/AC/MACS2/h3k27ac-st10.5-animal-chip-aligned-xtrop-v10-rmv-sorted_35scaled_peak_43046	13	.	2.16638	3.00938	1.39826	Chr7	Xenbase	gene	79149634	79183771	.	+	.	trim29	17212
Chr8	39195618	39196254	/dfs7/mbt/share-folder/AminaH3K27ac_ClarkFoxSox_EpigeneticAnalysis/AC/MACS2/h3k27ac-st10.5-animal-chip-aligned-xtrop-v10-rmv-sorted_35scaled_peak_48057	25	.	2.60829	4.41947	2.57106	Chr8	Xenbase	gene	39161663	39178376	.	-	.	znf534	17243
Chr10	41128386	41130527	/dfs7/mbt/share-folder/AminaH3K27ac_ClarkFoxSox_EpigeneticAnalysis/AC/MACS2/h3k27ac-st10.5-animal-chip-aligned-xtrop-v10-rmv-sorted_35scaled_peak_9685	19	.	2.37753	3.67948	1.94278	Chr10	Xenbase	gene	41092293	41111008	.	-	.	tp53inp2	17379
Chr5	23744682	23749087	/dfs7/mbt/share-folder/AminaH3K27ac_ClarkFoxSox_EpigeneticAnalysis/AC/MACS2/h3k27ac-st10.5-animal-chip-aligned-xtrop-v10-rmv-sorted_35scaled_peak_30244	45	.	3.05462	6.62533	4.54134	Chr5	Xenbase	gene	23766497	23777624	.	+	.	atp12a-like	17410
[truncated: 70 more rows]

## Sheet: H3K27ac-EctoPeak-Associated-Zyg
Chr1	15562170	15577524	.	-	.	cdc25b	0
Chr1	18302343	18304443	.	-	.	foxi4.2	0
[truncated: 189 more rows]

## Sheet: H3K27ac-EndoPeaksofTop250EndoGe
Chr1	414655	416212	/dfs7/mbt/share-folder/AminaH3K27ac_ClarkFoxSox_EpigeneticAnalysis/VG/MACS2/h3k27ac-st10.5-vegetal-chip-aligned-xtrop-v10-rmv-sorted_35scaled_peak_21	65	.	3.38544	9.29525	6.55189	Chr1	Xenbase	gene	414749	416335	.	+	.	LOC116408405	0
[truncated: 1,083 more rows]

[truncated: 7 more sheets: H3K27ac-EndoPeak-Associated-Zyg, H3K27me3-EctoPeaksofTop250EctoG, H3K27me3-EctoPeak-Associated-Zy, H3K27me3-EndoPeaksofTop250EndoG, H3K27me3-EndoPeak-Associated-Zy, Ep300-EctoPeaksofTop250EctoGene, Ep300-EndoPeaksofTop250EndoGene]
