# Supplementary material for: Foxi2 and Sox3 are master transcription regulators that control ectoderm germ layer specification in Xenopus
Source: PLoS Biol. 2025 Nov 4;23(11):e3003476. doi: 10.1371/journal.pbio.3003476 (PMC12599972; doi:10.1371/journal.pbio.3003476)
Supplement: S2 Data — Time-course matrices of Foxi2/Ep300-associated activated genes. Fox, Sox, Pou motifs occurring within Foxi2/Ep300 (Ecto) shared peak regions. Foxi2, Sox3, Ep300 64-cell stage ChIP-qPCR matrix. Foxi2 and Sox3 St. 10.5 shared and unique peaks. (XLSX) [file pbio.3003476.s008.xlsx]

## Sheet: Foxi2_St8-105_Class I-VII_PeakR
chrom	chromStart	chromEnd	peak_class
Chr1	755180	755435	I
Chr1	1234495	1234786	I
Chr1	2472552	2472884	I
Chr1	3483025	3483353	I
Chr1	3971173	3971540	I
Chr1	4918467	4919244	I
Chr1	5034296	5035160	I
Chr1	5431384	5431683	I
Chr1	6115867	6116483	I
Chr1	6120841	6121273	I
Chr1	6411452	6411701	I
Chr1	6986620	6987006	I
Chr1	6993614	6993951	I
Chr1	7272387	7272673	I
Chr1	7936778	7937571	I
Chr1	7980470	7980776	I
Chr1	7980915	7981252	I
Chr1	8420804	8421165	I
Chr1	8930269	8930660	I
Chr1	8949960	8950394	I
Chr1	9361529	9361851	I
Chr1	10008689	10009139	I
Chr1	10211388	10212233	I
Chr1	10762552	10762858	I
Chr1	12678614	12679049	I
Chr1	14216187	14216508	I
Chr1	15737785	15738271	I
Chr1	16840601	16841061	I
Chr1	16940410	16942018	I
Chr1	17161403	17163783	I
Chr1	17372594	17372972	I
Chr1	17955534	17955872	I
Chr1	18006026	18006273	I
Chr1	18807386	18808967	I
Chr1	19523398	19523817	I
Chr1	20056636	20056947	I
Chr1	20259134	20259477	I
Chr1	20276122	20276473	I
Chr1	21464066	21464376	I
Chr1	21505899	21507014	I
Chr1	21507172	21507484	I
Chr1	22467090	22467448	I
Chr1	22499473	22499783	I
Chr1	23394969	23395159	I
Chr1	23395289	23395799	I
Chr1	23415125	23415785	I
Chr1	24830216	24830621	I
Chr1	25181663	25181980	I
Chr1	25502271	25506170	I
Chr1	25754793	25755384	I
Chr1	26362214	26362614	I
Chr1	26537825	26538192	I
Chr1	26639046	26639453	I
Chr1	27131177	27131537	I
Chr1	27537067	27537459	I
Chr1	27885769	27886283	I
Chr1	28041420	28041715	I
Chr1	29302111	29302629	I
Chr1	29860299	29860670	I
Chr1	30149180	30149835	I
Chr1	30266076	30266466	I
Chr1	30344149	30344564	I
Chr1	30524955	30525393	I
Chr1	31373735	31374036	I
Chr1	31586451	31586787	I
Chr1	32201023	32202215	I
Chr1	32307246	32307678	I
Chr1	32578633	32579384	I
Chr1	32833563	32835034	I
Chr1	32959633	32959974	I
Chr1	33622676	33623163	I
Chr1	33667682	33668298	I
Chr1	33792468	33792913	I
Chr1	34061748	34062001	I
Chr1	34063284	34064019	I
Chr1	34086537	34086830	I
Chr1	34219804	34220242	I
Chr1	34322845	34323179	I
Chr1	34529435	34529845	I
Chr1	34878223	34878522	I
Chr1	34986201	34986644	I
Chr1	35123435	35123766	I
Chr1	35357681	35358273	I
Chr1	35554496	35554861	I
Chr1	35614792	35615845	I
Chr1	35709346	35709784	I
Chr1	36222385	36223223	I
Chr1	36443989	36444309	I
Chr1	36496868	36497217	I
Chr1	36518879	36519393	I
Chr1	37115928	37117045	I
Chr1	37462732	37463307	I
Chr1	37722152	37722467	I
Chr1	38161604	38161987	I
Chr1	38207882	38208424	I
Chr1	38549850	38550188	I
Chr1	38701071	38701431	I
Chr1	38878333	38878652	I
Chr1	38909341	38910113	I
Chr1	39139127	39139632	I
Chr1	39143309	39143669	I
Chr1	39398880	39399490	I
Chr1	39414164	39414629	I
Chr1	39865858	39866272	I
Chr1	39982382	39982717	I
Chr1	40174240	40174558	I
Chr1	40283587	40284102	I
Chr1	40446053	40446387	I
Chr1	41069548	41070251	I
Chr1	41078190	41078440	I
Chr1	41329673	41329987	I
Chr1	41522676	41523255	I
Chr1	41711981	41712319	I
Chr1	41815357	41815975	I
Chr1	41838779	41839435	I
Chr1	41975919	41976791	I
Chr1	41977129	41977737	I
Chr1	42301875	42302344	I
Chr1	42473565	42473965	I
Chr1	42732364	42732783	I
Chr1	43321778	43322069	I
Chr1	43751960	43752302	I
Chr1	43841613	43842271	I
Chr1	44332679	44333152	I
Chr1	44491894	44492204	I
Chr1	44538494	44539002	I
Chr1	44681451	44682089	I
Chr1	44841908	44842235	I
Chr1	44848329	44848764	I
Chr1	44892074	44892625	I
Chr1	45093254	45093589	I
Chr1	45095305	45095764	I
Chr1	45110013	45110472	I
Chr1	45473607	45473936	I
Chr1	45600665	45601101	I
Chr1	45702108	45702444	I
Chr1	45707590	45707956	I
Chr1	45739937	45740454	I
Chr1	45779203	45779516	I
Chr1	46095484	46096066	I
Chr1	46305344	46305926	I
Chr1	46342712	46343101	I
Chr1	46469332	46469935	I
Chr1	46539295	46539669	I
Chr1	46768795	46769113	I
Chr1	46820680	46821028	I
Chr1	46969827	46970531	I
Chr1	47694654	47695011	I
Chr1	48244955	48245427	I
Chr1	48327495	48328112	I
Chr1	48519081	48519481	I
Chr1	48658218	48658763	I
Chr1	48782602	48783701	I
Chr1	48863612	48863979	I
Chr1	48872420	48872841	I
Chr1	48919322	48919829	I
Chr1	48947835	48948192	I
Chr1	48975115	48975404	I
Chr1	49169277	49170025	I
Chr1	49184824	49185257	I
Chr1	49200821	49201281	I
Chr1	49379623	49379957	I
Chr1	49441550	49442022	I
Chr1	49554577	49555030	I
Chr1	49848714	49849161	I
Chr1	49952904	49953198	I
Chr1	50022683	50023121	I
Chr1	50213450	50213784	I
Chr1	50255534	50255942	I
Chr1	50337078	50337452	I
Chr1	50371454	50371727	I
Chr1	50443169	50443573	I
Chr1	50765702	50766064	I
Chr1	50766641	50767034	I
Chr1	50936385	50936743	I
Chr1	51031691	51032018	I
Chr1	51591217	51591646	I
Chr1	51965858	51966245	I
Chr1	52152610	52153256	I
Chr1	52186480	52187025	I
Chr1	52188579	52189040	I
Chr1	52261230	52261675	I
Chr1	52517677	52518140	I
Chr1	52673350	52673674	I
Chr1	52726530	52726942	I
Chr1	52761151	52761612	I
Chr1	52783780	52784213	I
Chr1	52935811	52936255	I
Chr1	52945356	52946038	I
Chr1	52949478	52949839	I
Chr1	53300487	53300793	I
Chr1	53301946	53302305	I
Chr1	53353766	53354245	I
Chr1	53487368	53487771	I
Chr1	53553358	53554064	I
Chr1	53742450	53743361	I
Chr1	53743506	53744304	I
Chr1	53924077	53924453	I
Chr1	54084556	54085351	I
Chr1	54122500	54122961	I
Chr1	54236397	54236866	I
Chr1	54583802	54584250	I
Chr1	54585437	54585832	I
Chr1	54815806	54816193	I
Chr1	55104542	55105253	I
Chr1	55159001	55160230	I
Chr1	55247034	55247435	I
Chr1	55297709	55298183	I
Chr1	55800578	55800921	I
Chr1	56160579	56161070	I
Chr1	56161315	56161683	I
Chr1	56525554	56525904	I
Chr1	56641144	56641454	I
Chr1	56765101	56765515	I
Chr1	56770903	56771733	I
Chr1	56787335	56787839	I
Chr1	56824743	56825228	I
Chr1	56882287	56882624	I
Chr1	56905634	56906131	I
Chr1	56908603	56908874	I
Chr1	57027026	57027408	I
Chr1	57353374	57353793	I
Chr1	57494679	57495004	I
Chr1	57506863	57507248	I
Chr1	57513192	57513889	I
Chr1	57721978	57722511	I
Chr1	57756851	57757351	I
Chr1	57867600	57867903	I
Chr1	57955687	57956339	I
Chr1	58118925	58119287	I
Chr1	58442803	58443135	I
Chr1	58449893	58450410	I
Chr1	58750893	58751193	I
Chr1	58941868	58942551	I
Chr1	59026970	59027393	I
Chr1	59054422	59054753	I
Chr1	59349054	59349724	I
Chr1	59610864	59611432	I
Chr1	59799107	59799427	I
Chr1	59926138	59926438	I
Chr1	60013100	60013437	I
Chr1	60343522	60344089	I
Chr1	60568676	60569045	I
Chr1	60817644	60818064	I
Chr1	61059746	61060107	I
Chr1	61185504	61185939	I
Chr1	61243667	61244067	I
Chr1	61514235	61514906	I
Chr1	62034991	62035589	I
Chr1	62046348	62046680	I
Chr1	62097958	62098323	I
Chr1	62160786	62161367	I
Chr1	62199146	62199500	I
Chr1	62507064	62507475	I
Chr1	62508352	62509204	I
Chr1	62682875	62683272	I
Chr1	62892236	62892595	I
Chr1	62924697	62925008	I
Chr1	63018104	63018445	I
Chr1	63189951	63190235	I
Chr1	63302454	63302829	I
Chr1	63418920	63419290	I
Chr1	63862676	63863014	I
Chr1	63898446	63898753	I
Chr1	64207941	64208568	I
Chr1	64309654	64310088	I
Chr1	64375947	64376376	I
Chr1	64382285	64382691	I
Chr1	65250061	65250546	I
Chr1	65254868	65255552	I
Chr1	65552942	65553268	I
Chr1	66596102	66596473	I
Chr1	66741526	66741799	I
Chr1	66800833	66801219	I
Chr1	66811975	66812473	I
Chr1	67037318	67037801	I
Chr1	67059298	67059813	I
Chr1	67436821	67437162	I
Chr1	67456141	67456459	I
Chr1	67461225	67461546	I
Chr1	67509650	67509934	I
Chr1	67633548	67633902	I
Chr1	67636654	67637156	I
Chr1	67869462	67869782	I
Chr1	67910087	67910389	I
Chr1	67946525	67947162	I
Chr1	67949950	67950670	I
Chr1	67955810	67956086	I
Chr1	67975280	67976581	I
Chr1	68297873	68298274	I
Chr1	68874820	68875205	I
Chr1	68933751	68934143	I
Chr1	68943248	68943745	I
Chr1	69075285	69075837	I
Chr1	69403582	69403928	I
Chr1	69500837	69501150	I
Chr1	69596618	69597020	I
Chr1	69643704	69644132	I
Chr1	69676334	69676698	I
Chr1	69717898	69718462	I
Chr1	70206999	70207296	I
Chr1	70978637	70978977	I
Chr1	71181756	71182310	I
Chr1	71256320	71256633	I
Chr1	71271585	71272672	I
Chr1	71292987	71293388	I
Chr1	71308852	71309501	I
Chr1	71908829	71909297	I
Chr1	71972534	71973169	I
Chr1	72304208	72304535	I
Chr1	72318249	72318587	I
Chr1	72347888	72348225	I
Chr1	72421476	72421818	I
Chr1	72666009	72666423	I
Chr1	72689414	72690080	I
Chr1	72691423	72691728	I
Chr1	72815545	72815892	I
Chr1	72845628	72846246	I
Chr1	73136632	73136979	I
Chr1	73234065	73234532	I
Chr1	73588810	73589125	I
Chr1	73649792	73650164	I
Chr1	73721610	73722004	I
Chr1	73736522	73736886	I
Chr1	73772951	73773259	I
Chr1	73798039	73798392	I
Chr1	73854501	73854808	I
Chr1	74039867	74040214	I
Chr1	74068846	74069160	I
Chr1	74131383	74132219	I
Chr1	74162258	74162659	I
Chr1	74170865	74171282	I
Chr1	74347831	74348692	I
Chr1	74496366	74496876	I
Chr1	74501974	74502322	I
Chr1	74600029	74600456	I
Chr1	74985705	74986031	I
Chr1	75272087	75272607	I
Chr1	75272786	75273449	I
Chr1	75305998	75306345	I
Chr1	75403879	75404318	I
Chr1	75768859	75769400	I
Chr1	76029554	76030185	I
Chr1	76041110	76041399	I
Chr1	76322871	76323227	I
Chr1	76436589	76437060	I
Chr1	76448906	76449220	I
Chr1	76740880	76741168	I
Chr1	76807549	76808047	I
Chr1	77153560	77153861	I
Chr1	77259695	77259981	I
Chr1	77425310	77425972	I
Chr1	77676287	77676753	I
Chr1	77773649	77773978	I
Chr1	77782239	77782856	I
Chr1	77786095	77786798	I
Chr1	77867228	77867999	I
Chr1	77952496	77953060	I
Chr1	77982124	77982558	I
Chr1	78073081	78073965	I
Chr1	78079686	78080368	I
Chr1	78187027	78187361	I
Chr1	78206650	78207017	I
Chr1	78259501	78259941	I
Chr1	78569751	78570359	I
Chr1	78810874	78811213	I
Chr1	78883654	78883998	I
Chr1	78997844	78998225	I
Chr1	79014654	79015337	I
Chr1	79023559	79024340	I
Chr1	79045470	79045794	I
Chr1	79213639	79214353	I
Chr1	79450243	79450633	I
Chr1	79476123	79476470	I
Chr1	79477053	79477507	I
Chr1	79481311	79481980	I
Chr1	79618759	79619083	I
Chr1	79619614	79619993	I
Chr1	79659362	79659977	I
Chr1	80009557	80009966	I
Chr1	80127298	80127739	I
Chr1	80303227	80303662	I
Chr1	80722576	80723332	I
Chr1	80908717	80909090	I
Chr1	82043226	82043562	I
Chr1	82093266	82093670	I
Chr1	82173584	82174003	I
Chr1	82223776	82224285	I
Chr1	82295072	82295312	I
Chr1	82349689	82349977	I
Chr1	82634380	82634963	I
Chr1	83144734	83145055	I
Chr1	83215885	83216303	I
Chr1	83721450	83721738	I
Chr1	83885441	83885767	I
Chr1	83951231	83951585	I
Chr1	83976701	83977279	I
Chr1	83990602	83990937	I
Chr1	83998493	83999045	I
Chr1	84066300	84066746	I
Chr1	84159735	84160153	I
Chr1	84617927	84618262	I
Chr1	84656228	84656513	I
Chr1	84745599	84746028	I
Chr1	84972511	84972803	I
Chr1	85201712	85201967	I
Chr1	85366954	85367466	I
Chr1	85585276	85585721	I
Chr1	86072209	86072625	I
Chr1	86160822	86161124	I
Chr1	86170246	86170952	I
Chr1	86230679	86231024	I
Chr1	86248632	86249006	I
Chr1	86453088	86453380	I
Chr1	86555820	86556186	I
Chr1	86884487	86885145	I
Chr1	86992103	86992641	I
Chr1	87135415	87135701	I
Chr1	87179563	87179871	I
Chr1	87328099	87328418	I
Chr1	87389120	87389434	I
Chr1	87898639	87898966	I
Chr1	88093636	88094882	I
Chr1	88101155	88101806	I
Chr1	88289912	88290362	I
Chr1	88293165	88293664	I
Chr1	88318610	88319057	I
Chr1	88583987	88584471	I
Chr1	88922297	88922636	I
Chr1	89250483	89251067	I
Chr1	89254197	89254571	I
Chr1	89500530	89500825	I
Chr1	90199951	90200331	I
Chr1	90222367	90222678	I
Chr1	90588170	90588722	I
Chr1	90625676	90626001	I
Chr1	90732957	90733460	I
Chr1	91097418	91097714	I
Chr1	91149182	91149669	I
Chr1	91469631	91469898	I
Chr1	92435073	92435416	I
Chr1	92807946	92808272	I
Chr1	92869062	92869548	I
Chr1	92921417	92921797	I
Chr1	92937839	92938182	I
Chr1	92940617	92941087	I
Chr1	92954392	92954718	I
Chr1	93013851	93014707	I
Chr1	93152727	93153202	I
Chr1	93157423	93157902	I
Chr1	93565621	93565992	I
Chr1	93751407	93751797	I
Chr1	93845734	93846534	I
Chr1	94673794	94674287	I
Chr1	94676557	94676910	I
Chr1	94684156	94684681	I
Chr1	94739996	94740268	I
Chr1	94843481	94843844	I
Chr1	94985194	94985554	I
Chr1	95278765	95279220	I
Chr1	95399633	95400026	I
Chr1	95430999	95431410	I
Chr1	95431635	95432414	I
Chr1	95486413	95487260	I
Chr1	95487626	95488041	I
Chr1	95499946	95500594	I
Chr1	95622055	95622304	I
Chr1	96324825	96325249	I
Chr1	97358335	97358878	I
Chr1	97518108	97518432	I
Chr1	97614452	97614844	I
Chr1	97671474	97672012	I
Chr1	97764335	97764706	I
Chr1	97784352	97784885	I
Chr1	97796935	97797384	I
Chr1	97809984	97810295	I
Chr1	97997070	97997567	I
Chr1	98153793	98154155	I
Chr1	98310012	98310454	I
Chr1	98321033	98321438	I
Chr1	98532185	98532584	I
Chr1	98573019	98573333	I
Chr1	98644011	98644649	I
Chr1	98826705	98827028	I
Chr1	98846368	98846796	I
Chr1	98913519	98913859	I
Chr1	99023998	99024376	I
Chr1	99198897	99199471	I
Chr1	99575842	99576151	I
Chr1	99621478	99622235	I
Chr1	99746413	99746927	I
Chr1	99887298	99887635	I
Chr1	100114798	100115087	I
Chr1	100133651	100134087	I
Chr1	101106731	101107291	I
Chr1	101114681	101115159	I
Chr1	101481166	101481629	I
Chr1	101675869	101676237	I
Chr1	102159995	102160473	I
Chr1	102286203	102286827	I
Chr1	102287520	102287870	I
Chr1	102288755	102289508	I
Chr1	102291125	102291656	I
Chr1	102292248	102294384	I
Chr1	102294952	102296825	I
Chr1	102297344	102298610	I
Chr1	102302373	102303299	I
Chr1	102303604	102304461	I
Chr1	102304924	102306916	I
Chr1	102309798	102311556	I
Chr1	102319085	102319958	I
Chr1	102328685	102329368	I
Chr1	102329613	102331034	I
Chr1	102343086	102343443	I
Chr1	102343660	102345220	I
Chr1	102350601	102350930	I
Chr1	102427846	102428301	I
Chr1	102453494	102453771	I
Chr1	102524281	102524594	I
Chr1	102585040	102585596	I
Chr1	102614092	102614411	I
Chr1	102770708	102771056	I
Chr1	102969333	102969715	I
Chr1	103649309	103649622	I
Chr1	103719952	103720277	I
Chr1	104089578	104089898	I
Chr1	104258220	104258607	I
Chr1	104567466	104567813	I
Chr1	105387840	105388483	I
Chr1	105395653	105396008	I
Chr1	105398135	105398489	I
Chr1	105709921	105710280	I
Chr1	105730867	105731248	I
Chr1	105766481	105767026	I
Chr1	106193204	106193517	I
Chr1	106301688	106302045	I
Chr1	106448506	106448815	I
Chr1	106469457	106469777	I
Chr1	106509622	106509890	I
Chr1	106912367	106912808	I
Chr1	106920591	106921865	I
Chr1	106941895	106942735	I
Chr1	107014653	107015240	I
Chr1	107131697	107132048	I
Chr1	107218568	107218899	I
Chr1	107337724	107338122	I
Chr1	107421533	107421947	I
Chr1	107511178	107511711	I
Chr1	107537603	107538055	I
Chr1	107672679	107672976	I
Chr1	107873078	107873347	I
Chr1	108030905	108031592	I
Chr1	108042317	108042825	I
Chr1	108051566	108052082	I
Chr1	108058478	108058843	I
Chr1	108233227	108233642	I
Chr1	108267213	108267734	I
Chr1	108806176	108806789	I
Chr1	108987166	108987633	I
Chr1	109229802	109230172	I
Chr1	109265159	109265443	I
Chr1	109265647	109266193	I
Chr1	109309943	109310303	I
Chr1	109331318	109331878	I
Chr1	109340315	109340742	I
Chr1	109401890	109402532	I
Chr1	109403517	109404269	I
Chr1	109425145	109425448	I
Chr1	109472816	109473092	I
Chr1	109558803	109559106	I
Chr1	109581995	109582306	I
Chr1	109938088	109938469	I
Chr1	110044341	110044866	I
Chr1	110153764	110154171	I
Chr1	110414582	110414998	I
Chr1	110417976	110418506	I
Chr1	110450534	110450900	I
Chr1	110451093	110451555	I
Chr1	110455654	110456216	I
Chr1	110824765	110825003	I
Chr1	111047961	111048281	I
Chr1	111155420	111155729	I
Chr1	111277562	111277984	I
Chr1	111507539	111507834	I
Chr1	111516771	111517057	I
Chr1	111921491	111921683	I
Chr1	111979283	111979676	I
Chr1	112275170	112275479	I
Chr1	112299183	112299866	I
Chr1	112465215	112465580	I
Chr1	112571996	112572307	I
Chr1	113394377	113394746	I
Chr1	113398265	113398729	I
Chr1	113461620	113461950	I
Chr1	113462819	113463314	I
Chr1	113976463	113976784	I
Chr1	114401585	114402519	I
Chr1	114538521	114539353	I
Chr1	114742972	114743498	I
Chr1	114894323	114894936	I
Chr1	114926615	114927031	I
Chr1	114956608	114957084	I
Chr1	114997400	114997915	I
Chr1	115075801	115076601	I
Chr1	115466775	115467116	I
Chr1	115600253	115600879	I
Chr1	115687132	115687459	I
Chr1	115771990	115772326	I
Chr1	115893818	115894386	I
Chr1	115897308	115897609	I
Chr1	115914975	115915477	I
Chr1	115923580	115923868	I
Chr1	116142410	116142857	I
Chr1	116661075	116661367	I
Chr1	116728238	116728583	I
Chr1	116740768	116741084	I
Chr1	116784904	116785311	I
Chr1	117496515	117496795	I
Chr1	117716583	117717113	I
Chr1	118104045	118104424	I
Chr1	118145652	118146067	I
Chr1	118150394	118150712	I
Chr1	118276649	118277077	I
Chr1	118323695	118324028	I
Chr1	118940866	118941160	I
Chr1	118948269	118948823	I
Chr1	118952851	118953493	I
Chr1	118954937	118955202	I
Chr1	118959063	118959323	I
Chr1	119158904	119159204	I
Chr1	119219056	119219627	I
Chr1	119724324	119724750	I
Chr1	120054933	120055242	I
Chr1	120198929	120199690	I
Chr1	120213357	120213821	I
Chr1	120229065	120229375	I
Chr1	120230983	120231452	I
Chr1	120766429	120766868	I
Chr1	121057900	121058263	I
Chr1	121085224	121085693	I
Chr1	121331213	121331699	I
Chr1	121626132	121626673	I
Chr1	121629882	121630194	I
Chr1	121656297	121657141	I
Chr1	121877790	121878451	I
Chr1	121880278	121881019	I
Chr1	121923149	121923663	I
Chr1	122180703	122181098	I
Chr1	122181748	122182054	I
Chr1	122350568	122350944	I
Chr1	122398276	122398677	I
Chr1	122411188	122411502	I
Chr1	122434846	122435175	I
Chr1	122563807	122564297	I
Chr1	122791361	122791812	I
Chr1	122800129	122800484	I
Chr1	122817249	122817631	I
Chr1	122850710	122851249	I
Chr1	122860186	122860486	I
Chr1	122909531	122910013	I
Chr1	122965588	122965939	I
Chr1	123055128	123055607	I
Chr1	123242280	123242690	I
Chr1	123245700	123246004	I
Chr1	123250034	123250801	I
Chr1	123255796	123256129	I
Chr1	123265881	123266318	I
Chr1	123514708	123515073	I
Chr1	123778690	123779011	I
Chr1	124195446	124195782	I
Chr1	124259769	124260261	I
Chr1	124507417	124507983	I
Chr1	124698254	124698597	I
Chr1	125026524	125026863	I
Chr1	125100766	125101283	I
Chr1	125126675	125128025	I
Chr1	125243533	125243910	I
Chr1	125375420	125375845	I
Chr1	125466276	125466771	I
Chr1	125576304	125576736	I
Chr1	126170038	126170467	I
Chr1	126325876	126326601	I
Chr1	126514408	126515421	I
Chr1	126899036	126899509	I
Chr1	126899630	126899893	I
Chr1	126924772	126925224	I
Chr1	126931912	126932225	I
Chr1	127033148	127033804	I
Chr1	127150384	127150732	I
Chr1	127278687	127279074	I
Chr1	127494592	127494959	I
Chr1	127643414	127643818	I
Chr1	127874098	127874642	I
Chr1	127874869	127875397	I
Chr1	127997329	127998059	I
Chr1	128010627	128011216	I
Chr1	128193149	128193562	I
Chr1	128204772	128205162	I
Chr1	128206245	128206912	I
Chr1	128333559	128333890	I
Chr1	128451660	128452357	I
Chr1	128548723	128549986	I
Chr1	128555492	128555827	I
Chr1	128598428	128598807	I
Chr1	128598922	128599284	I
Chr1	128606213	128606596	I
Chr1	128606750	128607054	I
Chr1	128614854	128615162	I
Chr1	128637078	128638002	I
Chr1	128679930	128680224	I
Chr1	128720261	128720653	I
Chr1	129094654	129094836	I
Chr1	129094999	129095438	I
Chr1	129103576	129103954	I
Chr1	129289818	129290125	I
Chr1	129296731	129297362	I
Chr1	129331128	129331593	I
Chr1	129377098	129377427	I
Chr1	129617542	129617914	I
Chr1	129636387	129637189	I
Chr1	129919786	129920292	I
Chr1	130140160	130140638	I
Chr1	130491866	130492074	I
Chr1	130927957	130928318	I
Chr1	131071586	131071908	I
Chr1	131129942	131130254	I
Chr1	131247929	131248308	I
Chr1	131249036	131249529	I
Chr1	131278953	131279306	I
Chr1	131281563	131281920	I
Chr1	131403535	131403856	I
Chr1	131479446	131480090	I
Chr1	131483318	131483908	I
Chr1	131779700	131780024	I
Chr1	131807997	131808579	I
Chr1	131812196	131812715	I
Chr1	132270356	132270698	I
Chr1	132274398	132274770	I
Chr1	132295841	132296190	I
Chr1	132456408	132456824	I
Chr1	132459578	132459948	I
Chr1	132678005	132678325	I
Chr1	133049591	133049874	I
Chr1	133050147	133050685	I
Chr1	133479169	133479515	I
Chr1	133567582	133567895	I
Chr1	134193769	134194084	I
Chr1	134200387	134200810	I
Chr1	134201462	134201995	I
Chr1	134206264	134206783	I
Chr1	134249510	134250290	I
Chr1	134296629	134297014	I
Chr1	134947064	134947405	I
Chr1	135036567	135037133	I
Chr1	135460350	135460693	I
Chr1	135528604	135529146	I
Chr1	135610775	135611448	I
Chr1	135719928	135720287	I
Chr1	135820943	135821395	I
Chr1	136242478	136243630	I
Chr1	136475966	136476432	I
Chr1	136539965	136540630	I
Chr1	136542292	136542513	I
Chr1	136604183	136604922	I
Chr1	136725676	136726675	I
Chr1	136730515	136731202	I
Chr1	136753112	136753568	I
Chr1	136788904	136789326	I
Chr1	136822053	136822450	I
Chr1	137063357	137063780	I
Chr1	137070743	137071069	I
Chr1	137469879	137470276	I
Chr1	137470816	137471219	I
Chr1	137485933	137486365	I
Chr1	137516042	137516694	I
Chr1	137526968	137527257	I
Chr1	137882288	137882675	I
Chr1	137905511	137905959	I
Chr1	138039158	138039606	I
Chr1	138065339	138065704	I
Chr1	138141990	138142293	I
Chr1	138241713	138242004	I
Chr1	138299333	138299706	I
Chr1	138388323	138388800	I
Chr1	138658265	138658608	I
Chr1	138711174	138711645	I
Chr1	138774624	138775054	I
Chr1	139100257	139100587	I
Chr1	139108483	139108848	I
Chr1	139117291	139117710	I
Chr1	139121572	139121976	I
Chr1	139154620	139155611	I
Chr1	139158308	139159156	I
Chr1	139204269	139204656	I
Chr1	139371648	139372013	I
Chr1	139752538	139753051	I
Chr1	140188525	140189020	I
Chr1	140261509	140261916	I
Chr1	140266815	140267189	I
Chr1	140381977	140382282	I
Chr1	140435620	140436016	I
Chr1	141148853	141149340	I
Chr1	141318948	141319219	I
Chr1	142284067	142284467	I
Chr1	142807630	142808000	I
Chr1	142946889	142947253	I
Chr1	143051432	143051721	I
Chr1	143062845	143063193	I
Chr1	143088466	143088877	I
Chr1	143139257	143139591	I
Chr1	143254580	143254848	I
Chr1	143333686	143334356	I
Chr1	143422081	143422560	I
Chr1	143674614	143674962	I
Chr1	143844177	143844511	I
Chr1	143916072	143916382	I
Chr1	144013821	144014168	I
Chr1	144214317	144214999	I
Chr1	144760855	144761249	I
Chr1	144871337	144871776	I
Chr1	144919765	144920542	I
Chr1	145701734	145702079	I
Chr1	145731062	145731691	I
Chr1	145921378	145921757	I
Chr1	145924762	145925119	I
Chr1	145978145	145978954	I
Chr1	146337905	146338250	I
Chr1	146515195	146515527	I
Chr1	146599783	146600106	I
Chr1	146697079	146697395	I
Chr1	146784064	146784385	I
Chr1	146964804	146965139	I
Chr1	147100332	147100796	I
Chr1	147263887	147264434	I
Chr1	147590188	147590569	I
Chr1	148224318	148224699	I
Chr1	148225175	148225699	I
Chr1	148486788	148487440	I
Chr1	148724900	148726007	I
Chr1	148886369	148886681	I
Chr1	149017034	149017288	I
Chr1	149426794	149427139	I
Chr1	149472857	149473276	I
Chr1	149848627	149849023	I
Chr1	149909216	149909402	I
Chr1	150580276	150580602	I
Chr1	150794740	150795314	I
Chr1	150945478	150945833	I
Chr1	150948663	150949153	I
Chr1	151083670	151084115	I
Chr1	151289333	151289741	I
Chr1	151290677	151291083	I
Chr1	151452587	151452881	I
Chr1	151901393	151901980	I
Chr1	152148430	152148958	I
Chr1	152628461	152628878	I
Chr1	152988761	152989023	I
Chr1	153008069	153008383	I
Chr1	153094516	153094904	I
Chr1	153237733	153238053	I
Chr1	153244052	153244464	I
Chr1	153257953	153258352	I
Chr1	153540923	153541276	I
Chr1	153549752	153550771	I
Chr1	153643678	153644209	I
Chr1	153860627	153860960	I
Chr1	153871890	153872446	I
Chr1	153932158	153932532	I
Chr1	154246782	154247160	I
Chr1	154328107	154328474	I
Chr1	154612659	154613185	I
Chr1	154641517	154641927	I
Chr1	154642400	154643571	I
Chr1	154702890	154703176	I
Chr1	154835093	154835511	I
Chr1	154842544	154843045	I
Chr1	154849322	154849635	I
Chr1	155003608	155004024	I
Chr1	155011738	155012661	I
Chr1	155292007	155292602	I
Chr1	155396449	155397036	I
Chr1	155660020	155660367	I
Chr1	155934139	155934578	I
Chr1	156054601	156055020	I
Chr1	156085551	156085895	I
Chr1	156191986	156192274	I
Chr1	156306933	156308114	I
Chr1	156313933	156314291	I
Chr1	156385710	156386479	I
Chr1	156386961	156387391	I
Chr1	156387744	156388653	I
Chr1	156507346	156507632	I
Chr1	156652273	156653080	I
Chr1	157133864	157134345	I
Chr1	157249974	157250334	I
Chr1	157467059	157467427	I
Chr1	157472152	157472526	I
Chr1	157533328	157534286	I
Chr1	157810268	157810603	I
Chr1	157890738	157891133	I
Chr1	157893013	157893365	I
Chr1	158020525	158020986	I
Chr1	158163950	158164270	I
Chr1	158481838	158482141	I
Chr1	158532099	158532579	I
Chr1	159138670	159139327	I
Chr1	159143537	159144351	I
Chr1	159274164	159274489	I
Chr1	159846407	159846885	I
Chr1	160415907	160416473	I
Chr1	160428077	160428498	I
Chr1	160596875	160597667	I
Chr1	161015618	161016086	I
Chr1	161381811	161382168	I
Chr1	161386455	161387119	I
Chr1	161486109	161486401	I
Chr1	161699579	161699970	I
Chr1	161730845	161731159	I
Chr1	161739248	161739742	I
Chr1	162139258	162139677	I
Chr1	162244787	162245244	I
Chr1	162696937	162697246	I
Chr1	162709181	162709466	I
Chr1	162716026	162716446	I
Chr1	162744970	162745751	I
Chr1	163233177	163233553	I
Chr1	163301148	163301581	I
Chr1	163405647	163406257	I
Chr1	163597864	163598339	I
Chr1	163812632	163812967	I
Chr1	164295699	164296080	I
Chr1	164583598	164584005	I
Chr1	164721378	164721916	I
Chr1	164726322	164726758	I
Chr1	164894355	164894678	I
Chr1	165009998	165010389	I
Chr1	165080368	165080749	I
Chr1	165531149	165531505	I
Chr1	165621546	165621858	I
Chr1	166302821	166303397	I
Chr1	166333367	166334135	I
Chr1	166650645	166650954	I
Chr1	166808557	166808955	I
Chr1	166929538	166929806	I
Chr1	166929926	166930311	I
Chr1	166947643	166948019	I
Chr1	167029893	167030384	I
Chr1	167285466	167285836	I
Chr1	167393096	167393728	I
Chr1	167552885	167553266	I
Chr1	167722859	167723139	I
Chr1	167746477	167746834	I
Chr1	167766510	167766905	I
Chr1	167770426	167770742	I
Chr1	167813931	167814240	I
Chr1	168408884	168409902	I
Chr1	168590485	168590906	I
Chr1	168772655	168772978	I
Chr1	168824096	168824822	I
Chr1	168863538	168863977	I
Chr1	168872437	168873799	I
Chr1	169226531	169226881	I
Chr1	169288711	169289046	I
Chr1	169831733	169832252	I
Chr1	170299506	170299853	I
Chr1	170474993	170475419	I
Chr1	170514624	170515152	I
Chr1	170533685	170534113	I
Chr1	170594435	170594768	I
Chr1	170606747	170607409	I
Chr1	170697454	170697957	I
Chr1	171111927	171112355	I
Chr1	171167475	171167915	I
Chr1	171189700	171190149	I
Chr1	171193474	171194011	I
Chr1	171196886	171197307	I
Chr1	171321929	171322327	I
Chr1	171341569	171342040	I
Chr1	171370724	171371266	I
Chr1	171721556	171721960	I
Chr1	171726202	171726574	I
Chr1	171727714	171728432	I
Chr1	171976884	171977434	I
Chr1	172193441	172193762	I
Chr1	172314164	172314553	I
Chr1	172439765	172440417	I
Chr1	172441451	172441833	I
Chr1	172477139	172477744	I
Chr1	172660769	172661237	I
Chr1	172916886	172917243	I
Chr1	172957808	172958137	I
Chr1	173022379	173022753	I
Chr1	173034527	173034904	I
Chr1	174716014	174716514	I
Chr1	174742352	174742904	I
Chr1	174771247	174771850	I
Chr1	174776970	174777338	I
Chr1	175154258	175154669	I
Chr1	175358207	175358530	I
Chr1	175646588	175646944	I
Chr1	175650618	175650969	I
Chr1	175654362	175654726	I
Chr1	175680875	175681995	I
Chr1	176210462	176210837	I
Chr1	176403968	176404322	I
Chr1	176723363	176723757	I
Chr1	176733314	176733660	I
Chr1	177485204	177485687	I
Chr1	177605133	177605423	I
Chr1	177662842	177663141	I
Chr1	177904745	177905102	I
Chr1	177907690	177908162	I
Chr1	178001039	178001381	I
Chr1	178056368	178056878	I
Chr1	178296754	178297106	I
Chr1	178629684	178630122	I
Chr1	179515491	179515933	I
Chr1	179516181	179516675	I
Chr1	179517660	179518054	I
Chr1	179519513	179520015	I
Chr1	179535038	179535324	I
Chr1	179723573	179724097	I
Chr1	179847662	179847987	I
Chr1	180012838	180013286	I
Chr1	180104325	180104749	I
Chr1	180222376	180222704	I
Chr1	180568443	180568894	I
Chr1	180653531	180653925	I
Chr1	180975748	180976127	I
Chr1	180994764	180995032	I
Chr1	181041227	181041750	I
Chr1	181399771	181400126	I
Chr1	181799174	181800049	I
Chr1	183310506	183310978	I
Chr1	183529186	183529551	I
Chr1	184479813	184480216	I
Chr1	184553446	184553836	I
Chr1	184559189	184559663	I
Chr1	185036890	185037263	I
Chr1	185064564	185064955	I
Chr1	185278024	185278658	I
Chr1	185278838	185279099	I
Chr1	185292140	185292868	I
Chr1	185294602	185296020	I
Chr1	185336381	185336713	I
Chr1	185496747	185497056	I
Chr1	185527133	185527429	I
Chr1	185699913	185700250	I
Chr1	185705015	185705430	I
Chr1	185807118	185807584	I
Chr1	185808009	185808518	I
Chr1	185808919	185809243	I
Chr1	185845447	185845839	I
Chr1	186219343	186219681	I
Chr1	186225803	186226112	I
Chr1	186274548	186274962	I
Chr1	186372418	186373438	I
Chr1	186373700	186374406	I
Chr1	186375975	186376982	I
Chr1	186377257	186377837	I
Chr1	186472350	186472866	I
Chr1	186904800	186905185	I
Chr1	186906722	186907081	I
Chr1	186944474	186944900	I
Chr1	186987394	186987686	I
Chr1	187117737	187118076	I
Chr1	187509085	187509418	I
Chr1	187906419	187907187	I
Chr1	187907477	187907930	I
Chr1	188023408	188023808	I
Chr1	188677191	188677528	I
Chr1	188689237	188691081	I
Chr1	189328389	189328815	I
Chr1	189446498	189446848	I
Chr1	189495845	189496259	I
Chr1	189538340	189538633	I
Chr1	189622148	189622443	I
Chr1	190048433	190048906	I
Chr1	190105978	190106324	I
Chr1	190201083	190201408	I
Chr1	190278244	190278593	I
Chr1	190495234	190495848	I
Chr1	190541325	190541856	I
Chr1	190553760	190554205	I
Chr1	190874442	190874814	I
Chr1	190957306	190957708	I
Chr1	192424052	192424852	I
Chr1	192434511	192434841	I
Chr1	193059344	193059718	I
Chr1	193322476	193322881	I
Chr1	193415354	193416000	I
Chr1	194011301	194011609	I
Chr1	194251875	194252263	I
Chr1	194568663	194568955	I
Chr1	194635155	194635472	I
Chr1	195353191	195353537	I
Chr1	195412116	195412408	I
Chr1	195588580	195588812	I
Chr1	195998151	195998468	I
Chr1	196241077	196241477	I
Chr1	196990772	196991081	I
Chr1	197211901	197212477	I
Chr1	197287005	197287282	I
Chr1	197451363	197451794	I
Chr1	197812660	197813011	I
Chr1	197946618	197946854	I
Chr1	198100162	198100740	I
Chr1	198100994	198101461	I
Chr1	198141050	198141323	I
Chr1	198480260	198480633	I
Chr1	198867473	198867798	I
Chr1	198951333	198951795	I
Chr1	199498587	199498981	I
Chr1	199616657	199616920	I
Chr1	199879623	199879892	I
Chr1	201726620	201726835	I
Chr1	202533141	202533442	I
Chr1	202763619	202764123	I
Chr1	203851653	203852259	I
Chr1	204260174	204260473	I
Chr1	207804288	207804641	I
Chr1	208762017	208762974	I
Chr1	210551077	210551309	I
Chr1	212738758	212740103	I
Chr1	214184873	214185389	I
Chr1	214894890	214895508	I
Chr1	216154407	216154807	I
Chr1	216463688	216463966	I
Chr10	127260	127576	I
Chr10	154409	154715	I
Chr10	2678746	2679099	I
Chr10	3235617	3236195	I
Chr10	3786247	3786523	I
Chr10	4514427	4514932	I
Chr10	4776795	4777644	I
Chr10	5524187	5524456	I
Chr10	5804571	5804881	I
Chr10	6991253	6991622	I
Chr10	8404212	8404488	I
Chr10	10073226	10073777	I
Chr10	10399425	10399768	I
Chr10	10434618	10434940	I
Chr10	10735984	10736769	I
Chr10	10738246	10738614	I
Chr10	11474715	11476009	I
Chr10	11567039	11567460	I
Chr10	11919718	11920046	I
Chr10	12830863	12831220	I
Chr10	13167055	13167423	I
Chr10	13782262	13782839	I
Chr10	13782999	13783201	I
Chr10	13806813	13807189	I
Chr10	13930139	13930465	I
Chr10	14281466	14281766	I
Chr10	14505657	14506218	I
Chr10	14717976	14718277	I
Chr10	14761877	14762211	I
Chr10	14785373	14785937	I
Chr10	15101782	15102010	I
Chr10	15466356	15466611	I
Chr10	15747272	15747860	I
Chr10	15903599	15903998	I
Chr10	16785971	16786341	I
Chr10	16989966	16990347	I
Chr10	17446552	17446983	I
Chr10	17858972	17859531	I
Chr10	17989850	17990207	I
Chr10	18128437	18128826	I
Chr10	18501966	18502299	I
Chr10	18693751	18694138	I
Chr10	18702917	18703361	I
Chr10	18995978	18996295	I
Chr10	19348666	19349043	I
Chr10	19627831	19628177	I
Chr10	19628498	19629007	I
Chr10	19780438	19780883	I
Chr10	19834001	19834713	I
Chr10	20261108	20261631	I
Chr10	20446944	20447462	I
Chr10	20506185	20506590	I
Chr10	20506701	20507393	I
Chr10	20858035	20859059	I
Chr10	21139587	21140049	I
Chr10	21321733	21322609	I
Chr10	21369907	21370232	I
Chr10	21556732	21557079	I
Chr10	21710825	21711315	I
Chr10	21720793	21721444	I
Chr10	21913819	21914245	I
Chr10	21933527	21933967	I
Chr10	22255953	22256307	I
Chr10	22265276	22265780	I
Chr10	22276027	22276537	I
Chr10	22380047	22380361	I
Chr10	22580102	22580420	I
Chr10	22584659	22585058	I
Chr10	22587917	22588250	I
Chr10	22685210	22685553	I
Chr10	22689680	22690532	I
Chr10	23367640	23368943	I
Chr10	23816130	23816958	I
Chr10	23898121	23898779	I
Chr10	24288511	24289098	I
Chr10	24298394	24298740	I
Chr10	24661091	24661901	I
Chr10	25082436	25082759	I
Chr10	25471513	25472620	I
Chr10	25489647	25489968	I
Chr10	25837602	25838036	I
Chr10	25897104	25897485	I
Chr10	26158057	26158368	I
Chr10	26186721	26187075	I
Chr10	26238905	26239288	I
Chr10	27381113	27381579	I
Chr10	27722799	27723457	I
Chr10	27794656	27794970	I
Chr10	27991690	27991974	I
Chr10	28150352	28150779	I
Chr10	28272443	28273199	I
Chr10	28379376	28379799	I
Chr10	28442729	28443044	I
Chr10	28479547	28479963	I
Chr10	28650047	28650415	I
Chr10	28652704	28653129	I
Chr10	28871878	28872173	I
Chr10	29477993	29478465	I
Chr10	29501376	29501761	I
Chr10	29576139	29576412	I
Chr10	29653188	29653579	I
Chr10	30084115	30084382	I
Chr10	30228966	30229446	I
Chr10	30608827	30609269	I
Chr10	30744164	30744483	I
Chr10	31297313	31297745	I
Chr10	31427679	31428230	I
Chr10	31500186	31500511	I
Chr10	31544037	31544354	I
Chr10	33128877	33129337	I
Chr10	33129647	33130239	I
Chr10	35290183	35290508	I
Chr10	35521651	35521997	I
Chr10	35524398	35524801	I
Chr10	36191994	36192570	I
Chr10	36279138	36279570	I
Chr10	37529176	37529501	I
Chr10	37636199	37636589	I
Chr10	37638981	37639279	I
Chr10	38067488	38067869	I
Chr10	38359688	38359994	I
Chr10	38496239	38496713	I
Chr10	38714684	38715166	I
Chr10	39508997	39509314	I
Chr10	39721793	39722169	I
Chr10	40259578	40260108	I
Chr10	40507189	40507472	I
Chr10	40663605	40663897	I
Chr10	41173973	41174333	I
Chr10	41357012	41357374	I
Chr10	41686591	41686917	I
Chr10	41691934	41692498	I
Chr10	42094279	42094611	I
Chr10	42485999	42486538	I
Chr10	42661981	42662411	I
Chr10	42922483	42922892	I
Chr10	43510130	43510427	I
Chr10	43622818	43623102	I
Chr10	44285904	44286234	I
Chr10	45068285	45068620	I
Chr10	45358684	45359032	I
Chr10	45529265	45529776	I
Chr10	45744568	45744979	I
Chr10	45745081	45745391	I
Chr10	45925468	45925766	I
Chr10	46099664	46099884	I
Chr10	46104994	46105320	I
Chr10	46117130	46117572	I
Chr10	46235727	46236472	I
Chr10	46236623	46237133	I
Chr10	46613433	46613982	I
Chr10	47451583	47452019	I
Chr10	48372275	48372692	I
Chr10	49002790	49003080	I
Chr10	49300132	49301023	I
Chr10	49590320	49590747	I
Chr10	51635501	51636577	I
Chr10	51636771	51637467	I
Chr10	51859042	51859528	I
Chr10	52014022	52014373	I
Chr10	52288362	52288733	I
Chr2	2158196	2158493	I
Chr2	2326648	2326959	I
Chr2	3646998	3647609	I
Chr2	3888330	3888617	I
Chr2	4135222	4135552	I
Chr2	4683748	4684022	I
Chr2	5605811	5606356	I
Chr2	6098881	6099354	I
Chr2	8508943	8509335	I
Chr2	8976224	8977240	I
Chr2	9588390	9588927	I
Chr2	9710515	9710872	I
Chr2	9712022	9712398	I
Chr2	10354298	10354937	I
Chr2	10428511	10428825	I
Chr2	10432729	10433105	I
Chr2	10858995	10859276	I
Chr2	10859579	10859884	I
Chr2	11457839	11458423	I
Chr2	12190324	12190696	I
Chr2	12605421	12605733	I
Chr2	13334970	13335285	I
Chr2	13478113	13478542	I
Chr2	14029718	14029997	I
Chr2	14262687	14262980	I
Chr2	16645025	16645941	I
Chr2	16934973	16935552	I
Chr2	17353370	17353684	I
Chr2	18034564	18034786	I
Chr2	18064258	18064575	I
Chr2	18074414	18074838	I
Chr2	18094325	18094729	I
Chr2	18301715	18302171	I
Chr2	19031148	19031448	I
Chr2	19520857	19521159	I
Chr2	20516433	20516756	I
Chr2	21061762	21062335	I
Chr2	21178225	21178632	I
Chr2	21395778	21396360	I
Chr2	21512946	21513280	I
Chr2	21673084	21674025	I
Chr2	21675310	21675694	I
Chr2	21804362	21804623	I
Chr2	21817485	21817921	I
Chr2	22166170	22166500	I
Chr2	23074898	23075507	I
Chr2	23101635	23101956	I
Chr2	23643976	23644261	I
Chr2	23796911	23797179	I
Chr2	24160345	24161029	I
Chr2	24371909	24372540	I
Chr2	24373811	24374176	I
Chr2	24663641	24664033	I
Chr2	24969541	24969934	I
Chr2	25374619	25375008	I
Chr2	25583474	25584087	I
Chr2	26338244	26338718	I
Chr2	26518251	26518633	I
Chr2	26659556	26659879	I
Chr2	27062270	27062634	I
Chr2	27063899	27064176	I
Chr2	27214338	27215189	I
Chr2	27728919	27729224	I
Chr2	29374431	29374681	I
Chr2	30348336	30348656	I
Chr2	31877510	31877863	I
Chr2	32060171	32060503	I
Chr2	32226934	32227301	I
Chr2	32247182	32247497	I
Chr2	32857436	32857758	I
Chr2	33572880	33573251	I
Chr2	34086922	34087329	I
Chr2	34566989	34567535	I
Chr2	35240936	35241256	I
Chr2	35249485	35249800	I
Chr2	35839767	35840221	I
Chr2	35858445	35859116	I
Chr2	36033224	36033583	I
Chr2	36374630	36375163	I
Chr2	36426710	36427088	I
Chr2	37137798	37138186	I
Chr2	37459433	37459662	I
Chr2	37459861	37460588	I
Chr2	37545450	37545880	I
Chr2	38361194	38361497	I
Chr2	38386265	38386613	I
Chr2	38713164	38713531	I
Chr2	38764294	38764621	I
Chr2	39115673	39116055	I
Chr2	39267809	39268094	I
Chr2	39433393	39433854	I
Chr2	39434394	39434970	I
Chr2	39647620	39648126	I
Chr2	39790447	39790713	I
Chr2	39866820	39867151	I
Chr2	39869790	39870129	I
Chr2	39884459	39884821	I
Chr2	39886876	39887243	I
Chr2	40011924	40012286	I
Chr2	40398492	40398954	I
Chr2	40431894	40432202	I
Chr2	40626662	40627138	I
Chr2	40972082	40972522	I
Chr2	41169104	41169414	I
Chr2	41183465	41183784	I
Chr2	41284538	41285134	I
Chr2	41346756	41347144	I
Chr2	41832464	41832827	I
Chr2	42442115	42442477	I
Chr2	42637283	42637564	I
Chr2	43117315	43117816	I
Chr2	43428019	43428512	I
Chr2	43842234	43842543	I
Chr2	43856487	43857138	I
Chr2	44745812	44746408	I
Chr2	45007282	45007620	I
Chr2	45351267	45351514	I
Chr2	46293598	46293912	I
Chr2	46467048	46467559	I
Chr2	46688053	46688777	I
Chr2	46743156	46743546	I
Chr2	46749095	46749498	I
Chr2	47133154	47134076	I
Chr2	47201468	47201673	I
Chr2	47201775	47202118	I
Chr2	47280235	47280703	I
Chr2	47512020	47512500	I
Chr2	47705680	47706035	I
Chr2	48323901	48324543	I
Chr2	48328218	48328785	I
Chr2	48719554	48719914	I
Chr2	49179598	49179908	I
Chr2	50476347	50476781	I
Chr2	50479059	50479393	I
Chr2	50664631	50664984	I
Chr2	50791433	50791716	I
Chr2	51059354	51059667	I
Chr2	51123510	51124062	I
Chr2	51209158	51209459	I
Chr2	51254536	51255052	I
Chr2	51317601	51317905	I
Chr2	51799535	51799900	I
Chr2	52258105	52258560	I
Chr2	52412670	52413267	I
Chr2	52544083	52544456	I
Chr2	52734639	52734957	I
Chr2	52935440	52936113	I
Chr2	52992161	52992667	I
Chr2	53146949	53147350	I
Chr2	53708435	53709384	I
Chr2	53797265	53797574	I
Chr2	54117168	54118115	I
Chr2	54498349	54498842	I
Chr2	54515252	54515610	I
Chr2	54544236	54544835	I
Chr2	54552239	54552697	I
Chr2	54671919	54672563	I
Chr2	54672844	54673252	I
Chr2	54675823	54676341	I
Chr2	54739429	54739900	I
Chr2	54741670	54742248	I
Chr2	54742831	54743204	I
Chr2	55157128	55157468	I
Chr2	55327015	55327295	I
Chr2	55588517	55588780	I
Chr2	55692699	55693539	I
Chr2	55699413	55699908	I
Chr2	55748026	55748391	I
Chr2	55835398	55835699	I
Chr2	56060891	56061400	I
Chr2	56073901	56074261	I
Chr2	56309986	56310329	I
Chr2	56376219	56376524	I
Chr2	56376865	56377193	I
Chr2	56707205	56707516	I
Chr2	56960295	56960710	I
Chr2	57055744	57056007	I
Chr2	57242756	57243404	I
Chr2	57320203	57320795	I
Chr2	57336862	57337250	I
Chr2	57348936	57349542	I
Chr2	57405455	57405962	I
Chr2	57406216	57406586	I
Chr2	57412831	57413171	I
Chr2	57431766	57432383	I
Chr2	57596295	57596626	I
Chr2	57959243	57959571	I
Chr2	57962626	57962959	I
Chr2	58034006	58034391	I
Chr2	58165958	58166263	I
Chr2	58173211	58173490	I
Chr2	58446895	58447229	I
Chr2	58820577	58820892	I
Chr2	59041217	59042069	I
Chr2	59054609	59054933	I
Chr2	59252848	59253556	I
Chr2	59254131	59254576	I
Chr2	59558722	59559236	I
Chr2	59827527	59827928	I
Chr2	59866654	59866968	I
Chr2	60479330	60479824	I
Chr2	61158239	61158640	I
Chr2	61957065	61957408	I
Chr2	62279425	62279785	I
Chr2	63047392	63047857	I
Chr2	63414608	63414931	I
Chr2	63577355	63577744	I
Chr2	63944910	63946007	I
Chr2	65328244	65328775	I
Chr2	65448641	65449095	I
Chr2	65510753	65511163	I
Chr2	66407224	66407684	I
Chr2	66822990	66823297	I
Chr2	67107591	67107960	I
Chr2	67229687	67230036	I
Chr2	67283694	67284099	I
Chr2	67309889	67310559	I
Chr2	67317934	67318159	I
Chr2	67567358	67567945	I
Chr2	67888249	67888984	I
Chr2	67927511	67928109	I
Chr2	68352362	68352687	I
Chr2	68401733	68402381	I
Chr2	68554770	68555155	I
Chr2	68556895	68557429	I
Chr2	68598585	68598927	I
Chr2	69154296	69154572	I
Chr2	69230042	69230406	I
Chr2	69243324	69243930	I
Chr2	69249530	69250046	I
Chr2	69344724	69345282	I
Chr2	69542597	69543135	I
Chr2	69581829	69582249	I
Chr2	69815105	69815994	I
Chr2	70338967	70339422	I
Chr2	70403727	70404056	I
Chr2	70857311	70857774	I
Chr2	70972340	70972851	I
Chr2	71097616	71098057	I
Chr2	71132915	71133441	I
Chr2	71447645	71447952	I
Chr2	71453270	71453574	I
Chr2	72302593	72302939	I
Chr2	72395232	72395545	I
Chr2	72514878	72515415	I
Chr2	72666993	72667281	I
Chr2	72709894	72710365	I
Chr2	72928895	72929413	I
Chr2	73039093	73039593	I
Chr2	73380790	73381060	I
Chr2	73933519	73933988	I
Chr2	74068316	74069410	I
Chr2	74120657	74121099	I
Chr2	74597895	74598297	I
Chr2	74757878	74758158	I
Chr2	74911792	74912073	I
Chr2	74945195	74945745	I
Chr2	75393770	75394142	I
Chr2	75463804	75464141	I
Chr2	75596685	75597573	I
Chr2	75619158	75619568	I
Chr2	75648694	75649152	I
Chr2	75689796	75690311	I
Chr2	75746583	75746980	I
Chr2	75887639	75888028	I
Chr2	75889537	75889898	I
Chr2	75909384	75909764	I
Chr2	75965723	75966014	I
Chr2	76099760	76100087	I
Chr2	76105767	76106464	I
Chr2	76446432	76447044	I
Chr2	76449662	76450401	I
Chr2	76518819	76519104	I
Chr2	76566762	76567093	I
Chr2	76873654	76874253	I
Chr2	77127058	77127643	I
Chr2	77360630	77360870	I
Chr2	77389165	77389566	I
Chr2	77645504	77645847	I
Chr2	77665461	77665769	I
Chr2	77675543	77676142	I
Chr2	77937589	77938134	I
Chr2	78071338	78071889	I
Chr2	78141236	78141765	I
Chr2	78544641	78545010	I
Chr2	78886269	78886603	I
Chr2	78914178	78914673	I
Chr2	79046554	79046866	I
Chr2	79081524	79081878	I
Chr2	79135100	79135393	I
Chr2	79414582	79415544	I
Chr2	79500772	79501195	I
Chr2	79692190	79693004	I
Chr2	79694892	79695314	I
Chr2	79766285	79766630	I
Chr2	80090400	80091014	I
Chr2	80381415	80381777	I
Chr2	80604511	80604891	I
Chr2	80956887	80957645	I
Chr2	80960834	80961292	I
Chr2	81039764	81040036	I
Chr2	81045709	81046063	I
Chr2	81165091	81165387	I
Chr2	81168611	81169147	I
Chr2	81455119	81455835	I
Chr2	81606889	81607930	I
Chr2	82043370	82043705	I
Chr2	82044776	82045148	I
Chr2	82064007	82064520	I
Chr2	82110420	82110873	I
Chr2	82335592	82336039	I
Chr2	82381601	82382040	I
Chr2	82382850	82383354	I
Chr2	82464098	82464470	I
Chr2	82648912	82649214	I
Chr2	82814094	82814486	I
Chr2	82846542	82846930	I
Chr2	83203631	83203994	I
Chr2	83384269	83384612	I
Chr2	83442309	83442627	I
Chr2	83506167	83506501	I
Chr2	83730757	83731059	I
Chr2	83731163	83731401	I
Chr2	84476120	84476410	I
Chr2	84777804	84778313	I
Chr2	84788031	84788749	I
Chr2	84935147	84935492	I
Chr2	85015963	85016268	I
Chr2	85512669	85513211	I
Chr2	85604313	85604645	I
Chr2	85605142	85605476	I
Chr2	85977360	85977711	I
Chr2	86179113	86179416	I
Chr2	86271654	86272015	I
Chr2	86283138	86283893	I
Chr2	86303640	86303918	I
Chr2	86522888	86523181	I
Chr2	87095897	87096190	I
Chr2	87126360	87126701	I
Chr2	87152690	87153018	I
Chr2	87154823	87155494	I
Chr2	87236135	87236606	I
Chr2	87461298	87461686	I
Chr2	87797974	87798285	I
Chr2	87921601	87922282	I
Chr2	87922499	87923175	I
Chr2	88148246	88148737	I
Chr2	88150298	88150830	I
Chr2	88315152	88315484	I
Chr2	88571618	88571934	I
Chr2	88904438	88904724	I
Chr2	88938711	88939116	I
Chr2	89210922	89211445	I
Chr2	89431087	89431686	I
Chr2	89502080	89502518	I
Chr2	89632902	89633200	I
Chr2	89634351	89634690	I
Chr2	89642439	89642758	I
Chr2	90082775	90083158	I
Chr2	90415261	90415527	I
Chr2	90481917	90482578	I
Chr2	90712745	90713042	I
Chr2	90742185	90742555	I
Chr2	90782174	90782572	I
Chr2	90853915	90854542	I
Chr2	91085056	91085731	I
Chr2	91161044	91161399	I
Chr2	91212938	91213323	I
Chr2	91231096	91231690	I
Chr2	91277788	91278297	I
Chr2	91876911	91877628	I
Chr2	92138605	92138982	I
Chr2	92143865	92144199	I
Chr2	92187789	92188175	I
Chr2	92653972	92654383	I
Chr2	92698204	92699319	I
Chr2	92700066	92700784	I
Chr2	92705218	92705604	I
Chr2	92707140	92707819	I
Chr2	93197975	93198426	I
Chr2	93211142	93211420	I
Chr2	93274417	93274901	I
Chr2	93796980	93797447	I
Chr2	93833774	93834230	I
Chr2	94683782	94684673	I
Chr2	94901574	94901874	I
Chr2	95048864	95049236	I
Chr2	95215175	95215443	I
Chr2	95259713	95260292	I
Chr2	95644894	95645492	I
Chr2	95828740	95829073	I
Chr2	95852230	95852551	I
Chr2	95885156	95885478	I
Chr2	96026709	96027295	I
Chr2	96263876	96264490	I
Chr2	96351341	96351733	I
Chr2	96564840	96565425	I
Chr2	96830335	96830688	I
Chr2	96994990	96995521	I
Chr2	97064494	97065123	I
Chr2	97377467	97377845	I
Chr2	97818987	97819439	I
Chr2	97967405	97967769	I
Chr2	98087435	98087776	I
Chr2	98113121	98113824	I
Chr2	98764002	98764304	I
Chr2	98865974	98866519	I
Chr2	98869853	98870260	I
Chr2	98950561	98950932	I
Chr2	98967872	98968355	I
Chr2	99326881	99327398	I
Chr2	99890227	99890780	I
Chr2	100024416	100024723	I
Chr2	100479276	100479639	I
Chr2	100839029	100839358	I
Chr2	101355103	101356672	I
Chr2	101390150	101390591	I
Chr2	101452865	101453260	I
Chr2	101521164	101521822	I
Chr2	101714422	101714747	I
Chr2	101795225	101795610	I
Chr2	102067171	102067892	I
Chr2	102112125	102112848	I
Chr2	102143743	102144022	I
Chr2	102362000	102362714	I
Chr2	102981498	102982000	I
Chr2	102999112	102999303	I
Chr2	102999467	102999919	I
Chr2	103003802	103004173	I
Chr2	103198115	103198725	I
Chr2	103199679	103200050	I
Chr2	103321067	103321585	I
Chr2	103339443	103339904	I
Chr2	103394801	103395228	I
Chr2	103507285	103507741	I
Chr2	103698483	103698850	I
Chr2	103808840	103809284	I
Chr2	103855793	103856252	I
Chr2	104082757	104083320	I
Chr2	104110608	104111408	I
Chr2	104112184	104112585	I
Chr2	104326680	104327101	I
Chr2	104553968	104554276	I
Chr2	104608874	104609369	I
Chr2	104694996	104695252	I
Chr2	104805973	104806720	I
Chr2	104813614	104814262	I
Chr2	104934197	104934566	I
Chr2	104938861	104939341	I
Chr2	104942230	104942715	I
Chr2	104985097	104985627	I
Chr2	105090567	105091052	I
Chr2	105113507	105113870	I
Chr2	105155853	105156168	I
Chr2	105188787	105189065	I
Chr2	105481876	105482494	I
Chr2	105539152	105539656	I
Chr2	105679492	105680048	I
Chr2	105824604	105824933	I
Chr2	106119788	106120090	I
Chr2	106227392	106227910	I
Chr2	106608721	106609198	I
Chr2	106621797	106622143	I
Chr2	106695357	106695695	I
Chr2	107006890	107007214	I
Chr2	107088945	107089625	I
Chr2	107132107	107132654	I
Chr2	107142635	107142999	I
Chr2	107164695	107165645	I
Chr2	107172943	107173284	I
Chr2	107174025	107174373	I
Chr2	107197366	107197841	I
Chr2	107486672	107487013	I
Chr2	107577676	107578167	I
Chr2	107619690	107620019	I
Chr2	107799222	107799792	I
Chr2	107916116	107916478	I
Chr2	107963615	107964193	I
Chr2	108198396	108198720	I
Chr2	108232347	108232720	I
Chr2	108407904	108408456	I
Chr2	108707223	108707590	I
Chr2	108756160	108756902	I
Chr2	108798825	108799173	I
Chr2	109141798	109142233	I
Chr2	109373524	109373851	I
Chr2	109473813	109474494	I
Chr2	109723171	109723621	I
Chr2	110210235	110210866	I
Chr2	110302527	110303044	I
Chr2	110309191	110309613	I
Chr2	110317733	110318184	I
Chr2	110396893	110397174	I
Chr2	110452604	110452919	I
Chr2	110508564	110509002	I
Chr2	110539803	110540207	I
Chr2	110634769	110635116	I
Chr2	110948472	110948848	I
Chr2	110970620	110971151	I
Chr2	110973887	110974267	I
Chr2	111175145	111175503	I
Chr2	111218122	111218862	I
Chr2	111410849	111411177	I
Chr2	111464657	111465716	I
Chr2	111630025	111630350	I
Chr2	111784085	111784378	I
Chr2	112576233	112576767	I
Chr2	112799447	112800137	I
Chr2	112955641	112955974	I
Chr2	113273377	113273893	I
Chr2	113347672	113348280	I
Chr2	113459545	113460142	I
Chr2	113475179	113475564	I
Chr2	113795417	113795718	I
Chr2	113863601	113863995	I
Chr2	113916113	113916901	I
Chr2	114095841	114096198	I
Chr2	114176046	114176341	I
Chr2	114385134	114385453	I
Chr2	114625010	114625328	I
Chr2	114820510	114821152	I
Chr2	114821704	114822137	I
Chr2	115035604	115035931	I
Chr2	115061763	115062140	I
Chr2	115156904	115157344	I
Chr2	115334081	115334361	I
Chr2	115404667	115406042	I
Chr2	115406555	115406992	I
Chr2	115408357	115408700	I
Chr2	115506239	115506685	I
Chr2	115562316	115562687	I
Chr2	115563165	115563514	I
Chr2	115659311	115659587	I
Chr2	116000426	116001376	I
Chr2	116284040	116284526	I
Chr2	116363638	116364028	I
Chr2	116380527	116380950	I
Chr2	116419014	116419489	I
Chr2	116549584	116549970	I
Chr2	116609575	116609934	I
Chr2	116685090	116685509	I
Chr2	116813352	116813687	I
Chr2	117246553	117247019	I
Chr2	117280537	117280947	I
Chr2	117289696	117290540	I
Chr2	117293249	117293862	I
Chr2	117297818	117298136	I
Chr2	117476265	117476571	I
Chr2	117481967	117482530	I
Chr2	117990592	117991716	I
Chr2	118049386	118049720	I
Chr2	118060346	118060756	I
Chr2	118203300	118203750	I
Chr2	118236714	118237291	I
Chr2	118299242	118299876	I
Chr2	118308796	118309426	I
Chr2	118457882	118458550	I
Chr2	118474534	118475647	I
Chr2	118476850	118477821	I
Chr2	119048832	119049149	I
Chr2	119108904	119109413	I
Chr2	119177017	119177529	I
Chr2	119269648	119270275	I
Chr2	119485181	119485507	I
Chr2	119513131	119513436	I
Chr2	120022607	120022990	I
Chr2	120194954	120195308	I
Chr2	120608120	120608715	I
Chr2	120759533	120759813	I
Chr2	120769467	120769828	I
Chr2	120770815	120771304	I
Chr2	120893429	120893917	I
Chr2	121029198	121029446	I
Chr2	121033408	121033813	I
Chr2	121104804	121105262	I
Chr2	121282404	121282820	I
Chr2	121283795	121284153	I
Chr2	121778167	121778575	I
Chr2	121850645	121851011	I
Chr2	121902043	121902479	I
Chr2	121936098	121936549	I
Chr2	122048133	122048774	I
Chr2	122129190	122129411	I
Chr2	122143828	122144235	I
Chr2	122183974	122184485	I
Chr2	122438974	122439351	I
Chr2	122505120	122505512	I
Chr2	122506701	122507235	I
Chr2	122550415	122550789	I
Chr2	122563036	122563360	I
Chr2	122627967	122628354	I
Chr2	122921600	122922417	I
Chr2	123603586	123604250	I
Chr2	123725584	123726338	I
Chr2	123726582	123726772	I
Chr2	123755630	123756486	I
Chr2	123771847	123772346	I
Chr2	124350764	124351103	I
Chr2	124515958	124516605	I
Chr2	124572981	124573279	I
Chr2	125540818	125541239	I
Chr2	125548684	125549196	I
Chr2	125556811	125557199	I
Chr2	125672406	125672748	I
Chr2	126105756	126106237	I
Chr2	126112018	126112546	I
Chr2	126201136	126201449	I
Chr2	126206570	126206821	I
Chr2	126411951	126412339	I
Chr2	126521614	126522109	I
Chr2	126716266	126716521	I
Chr2	126778317	126778686	I
Chr2	126784155	126784558	I
Chr2	126996013	126996386	I
Chr2	127296339	127296705	I
Chr2	127473968	127474818	I
Chr2	127494185	127494510	I
Chr2	127501696	127502113	I
Chr2	127843467	127843837	I
Chr2	127846768	127847490	I
Chr2	128010763	128011256	I
Chr2	128057307	128058056	I
Chr2	128208613	128208946	I
Chr2	128264495	128265041	I
Chr2	128284032	128284478	I
Chr2	128306813	128307379	I
Chr2	128444917	128445872	I
Chr2	128446866	128447512	I
Chr2	128578398	128578771	I
Chr2	128583606	128584232	I
Chr2	128619315	128619763	I
Chr2	128741480	128741908	I
Chr2	129061209	129061594	I
Chr2	129351275	129351716	I
Chr2	129357637	129358062	I
Chr2	129693445	129693997	I
Chr2	129696894	129697321	I
Chr2	129716144	129716674	I
Chr2	129867043	129867388	I
Chr2	129998689	129999300	I
Chr2	130121480	130121854	I
Chr2	130337875	130338260	I
Chr2	130347686	130348234	I
Chr2	130384637	130384986	I
Chr2	130415721	130416029	I
Chr2	130432436	130432905	I
Chr2	130444253	130444551	I
Chr2	130472655	130473106	I
Chr2	130477246	130477657	I
Chr2	130631365	130631861	I
Chr2	130637408	130638514	I
Chr2	130649070	130649522	I
Chr2	130670392	130671162	I
Chr2	130740217	130740529	I
Chr2	131164668	131165018	I
Chr2	131338483	131338877	I
Chr2	131563428	131564059	I
Chr2	131594869	131595261	I
Chr2	131813073	131813530	I
Chr2	131821642	131822062	I
Chr2	131827185	131827610	I
Chr2	132211296	132211549	I
Chr2	132295192	132295758	I
Chr2	132346138	132346777	I
Chr2	132411715	132412104	I
Chr2	132676912	132677261	I
Chr2	133266498	133267004	I
Chr2	133588582	133589227	I
Chr2	133609418	133609844	I
Chr2	133892139	133892613	I
Chr2	133901493	133902184	I
Chr2	134205022	134205316	I
Chr2	134475333	134476200	I
Chr2	134538218	134538552	I
Chr2	134651120	134651528	I
Chr2	134898553	134898939	I
Chr2	135112012	135112514	I
Chr2	135141966	135142508	I
Chr2	135185216	135185490	I
Chr2	135435766	135436074	I
Chr2	135690717	135691556	I
Chr2	136023645	136024084	I
Chr2	136107489	136107827	I
Chr2	136333022	136333739	I
Chr2	136334406	136334896	I
Chr2	136831191	136831498	I
Chr2	137196914	137197382	I
Chr2	137269053	137269542	I
Chr2	137488832	137489446	I
Chr2	137731594	137732089	I
Chr2	138021138	138021614	I
Chr2	138141515	138141894	I
Chr2	138156845	138157121	I
Chr2	138270353	138270702	I
Chr2	138855038	138855342	I
Chr2	139124330	139124647	I
Chr2	139457342	139457727	I
Chr2	140271396	140271804	I
Chr2	140449394	140449873	I
Chr2	140463428	140464124	I
Chr2	140499671	140500041	I
Chr2	141013468	141013896	I
Chr2	141811978	141812310	I
Chr2	142012638	142013580	I
Chr2	142153307	142153875	I
Chr2	142539184	142539679	I
Chr2	142581228	142581692	I
Chr2	143141390	143141759	I
Chr2	143236587	143236954	I
Chr2	143435504	143435931	I
[truncated: 14,519 more rows]

## Sheet: Foxi2_Peaks_Intersecting_EP300-
Chr1	14509609	14510069	.	833	.	16.1388	70.3901	67.2995	176
Chr1	18299149	18299506	.	636	.	13.1012	51.6291	48.6962	175
Chr1	20349629	20350308	.	1000	.	26.4136	139.384	135.83	437
Chr1	21127403	21127778	.	545	.	12.0446	45.5965	42.7239	219
Chr1	22905919	22906262	.	734	.	13.2381	63.3703	60.3344	160
Chr1	27730393	27731156	.	1000	.	27.2589	145.519	141.928	368
Chr1	31514298	31514785	.	837	.	14.7916	61.6367	58.6151	226
Chr1	31978496	31978985	.	591	.	11.9344	65.5416	62.4876	266
Chr1	33627791	33628263	.	1000	.	17.6782	179.184	175.393	256
Chr1	35678588	35678923	.	591	.	13.1012	51.6291	48.6962	158
Chr1	65776462	65776882	.	931	.	19.8571	114.034	110.638	212
Chr1	67050741	67051705	.	927	.	16.9047	74.6961	71.5684	302
Chr1	68989331	68989851	.	681	.	15.2747	78.218	75.0651	339
Chr1	69448169	69448638	.	825	.	16.6895	98.383	95.0889	175
Chr1	71468054	71468445	.	938	.	16.9047	74.6961	71.5684	211
Chr1	72131154	72131547	.	788	.	15.0029	62.9163	59.884	176
Chr1	73724706	73725060	.	777	.	15.6369	66.7912	63.7267	179
Chr1	76147504	76148158	.	1000	.	24.3005	124.294	120.834	203
Chr1	76853818	76854224	.	674	.	14.827	67.0228	63.9559	187
Chr1	78713927	78714313	.	1000	.	2.95833	4.43201	2.4554	234
Chr1	78713927	78714313	.	1000	.	2.95833	4.43201	2.4554	234
Chr1	82155682	82156176	.	561	.	12.8899	50.4082	47.4877	290
Chr1	96464656	96465156	.	624	.	14.827	67.0228	63.9559	220
Chr1	101097754	101098303	.	979	.	20.0744	95.2789	92.0052	196
Chr1	102418455	102418924	.	886	.	14.2619	78.1744	75.0224	237
Chr1	122278386	122279100	.	547	.	11.7461	47.5208	44.6312	569
Chr1	136626689	136627136	.	907	.	15.4133	74.7436	71.6147	216
Chr1	138943063	138943415	.	634	.	13.5775	65.7927	62.7363	163
Chr1	138952228	138952679	.	640	.	14.1577	57.8352	54.8461	281
Chr1	140778302	140778777	.	1000	.	21.3678	116.561	113.152	282
Chr1	142068351	142068746	.	1000	.	20.9196	100.948	97.6368	164
Chr1	145701072	145701482	.	766	.	14.5803	60.3633	57.3525	157
Chr1	146205203	146205579	.	648	.	13.0953	55.1502	52.1892	167
Chr1	146209460	146210325	.	1000	.	30.8888	210.445	206.48	233
Chr1	146688768	146689255	.	780	.	15.0029	62.9163	59.884	171
Chr1	147689857	147690213	.	590	.	12.6785	49.1944	46.2855	173
Chr1	151434218	151434653	.	1000	.	18.8388	105.818	102.475	183
Chr1	161540155	161540618	.	1000	.	16.9047	74.6961	71.5684	226
Chr1	166359181	166359683	.	642	.	16.8089	79.3029	76.142	283
Chr1	166665723	166666383	.	819	.	17.3303	83.9432	80.7491	188
Chr1	168815962	168816435	.	868	.	15.8482	68.0946	65.0198	251
Chr1	168851134	168851674	.	586	.	17.0043	80.6282	77.4573	260
Chr1	170703137	170703536	.	914	.	20.497	98.1044	94.8118	182
Chr1	181030903	181031213	.	626	.	12.9261	58.9336	55.9387	166
Chr1	184846257	184846762	.	635	.	13.3125	52.8568	49.9127	318
Chr1	185368409	185368793	.	587	.	12.6785	49.1944	46.2855	144
Chr1	185440252	185440644	.	901	.	15.9824	74.7235	71.5947	206
Chr1	191373119	191373509	.	627	.	14.1577	57.8352	54.8461	187
Chr1	202123982	202124306	.	584	.	12.6785	49.1944	46.2855	141
Chr1	202604913	202605591	.	604	.	12.8899	50.4082	47.4877	243
Chr1	204363682	204364044	.	843	.	14.369	59.0961	56.0964	154
Chr1	205360021	205360488	.	1000	.	33.358	206.708	202.762	271
Chr1	205578614	205579089	.	805	.	16.4821	72.0389	68.9319	242
Chr10	7504259	7504716	.	715	.	14.1102	76.9485	73.8062	209
Chr10	11160085	11160598	.	1000	.	17.9613	81.4325	78.2533	288
Chr10	12824482	12825069	.	1000	.	22.8214	113.953	110.558	186
Chr10	15553407	15553767	.	772	.	16.0595	69.4037	66.3182	163
Chr10	16350100	16351681	.	1000	.	18.3585	112.87	109.482	304
Chr10	17437724	17438114	.	595	.	14.4786	65.3453	62.2963	180
Chr10	34545950	34546363	.	1000	.	19.4404	91.075	87.8295	229
Chr10	35208963	35209484	.	706	.	18.5952	85.5357	82.3281	327
Chr10	38120092	38120517	.	1000	.	21.1309	102.376	99.0553	225
Chr10	42730162	42730700	.	1000	.	17.9613	81.4325	78.2533	272
Chr10	44470974	44471335	.	1000	.	23.244	116.888	113.474	178
Chr10	45084212	45084559	.	610	.	12.6785	49.1944	46.2855	162
Chr10	48958824	48959210	.	871	.	17.116	76.0329	72.8936	225
Chr10	49376247	49376624	.	784	.	15.0533	92.1625	88.9118	208
Chr2	536942	537311	.	726	.	14.369	59.0961	56.0964	188
Chr2	9817645	9818029	.	546	.	11.5535	46.3575	43.4795	189
Chr2	17952577	17952953	.	565	.	13.7351	55.3328	52.3666	180
Chr2	32109459	32109850	.	815	.	15.6369	66.7912	63.7267	176
Chr2	34225225	34225623	.	720	.	15.0029	62.9163	59.884	175
Chr2	34226336	34226699	.	738	.	15.0029	62.9163	59.884	180
Chr2	34437606	34437946	.	655	.	13.094	55.8551	52.8849	161
Chr2	36344024	36344329	.	753	.	14.5803	60.3633	57.3525	130
Chr2	42463331	42463683	.	679	.	14.5803	60.3633	57.3525	172
Chr2	43601187	43601583	.	555	.	11.8333	44.4121	41.551	222
Chr2	45943206	45943583	.	680	.	15.0029	62.9163	59.884	208
Chr2	51980219	51980735	.	1000	.	23.2996	127.386	123.906	232
Chr2	53348112	53348655	.	903	.	23.244	116.888	113.474	259
Chr2	54501522	54501930	.	1000	.	20.0744	95.2789	92.0052	179
Chr2	54540695	54541058	.	823	.	15.2716	102.988	99.6654	178
Chr2	54684703	54685234	.	935	.	19.724	125.047	121.584	230
Chr2	55356436	55356976	.	1000	.	18.8112	87.7774	84.5564	260
Chr2	64579156	64579513	.	694	.	13.3125	52.8568	49.9127	186
Chr2	74659467	74659897	.	970	.	18.8065	86.9133	83.6955	181
Chr2	76241696	76242731	.	1000	.	54.6495	449.44	443.4	305
Chr2	78340567	78340978	.	1000	.	19.2291	89.683	86.4465	230
Chr2	83595524	83596307	.	1000	.	16.1233	84.614	81.4131	216
Chr2	93847131	93847590	.	1000	.	19.0178	88.2958	85.0686	230
Chr2	95945101	95945530	.	917	.	17.1377	82.6113	79.4266	209
Chr2	101105026	101105491	.	637	.	12.0396	47.6046	44.7145	197
Chr2	106660433	106661059	.	1000	.	19.9361	101.073	97.7606	349
Chr2	111880787	111881191	.	779	.	15.0029	62.9163	59.884	217
Chr2	112167254	112167699	.	831	.	17.5387	78.7223	75.5631	211
Chr2	114746224	114746727	.	775	.	15.228	74.998	71.868	156
Chr2	118375162	118375528	.	720	.	14.1577	57.8352	54.8461	183
Chr2	127127705	127128232	.	617	.	11.9976	88.8611	85.6313	211
Chr2	135521315	135521511	.	646	.	3.80356	7.03776	4.89104	88
Chr2	135595211	135595861	.	638	.	11.7461	47.5208	44.6312	429
Chr2	136377661	136378077	.	677	.	13.8642	60.7589	57.7459	189
Chr2	137029337	137029731	.	1000	.	19.4404	91.075	87.8295	196
Chr2	137812560	137812914	.	651	.	15.4256	65.4937	62.4401	173
Chr2	138375178	138375557	.	1000	.	17.3303	83.9432	80.7491	174
Chr2	144480495	144480980	.	806	.	15.4256	65.4937	62.4401	166
Chr2	147753806	147754192	.	699	.	16.6934	73.3648	70.2472	180
Chr2	148827376	148827633	.	977	.	4.43749	9.23756	6.99483	151
Chr2	148827783	148828380	.	977	.	18.1005	89.3183	86.0869	357
Chr2	150428646	150429091	.	789	.	14.5803	60.3633	57.3525	211
Chr2	155091379	155092362	.	1000	.	21.3846	126.606	123.133	284
Chr2	166646551	166646869	.	582	.	12.6785	49.1944	46.2855	155
Chr2	167925190	167925637	.	789	.	15.2143	64.202	61.1589	211
Chr2	169368872	169369221	.	827	.	15.9824	74.7235	71.5947	160
Chr3	3090942	3091282	.	572	.	11.6383	45.2551	42.3885	157
Chr3	8714879	8715251	.	1000	.	18.5952	85.5357	82.3281	188
Chr3	19759612	19759985	.	712	.	18.3839	84.163	80.9648	200
Chr3	19784757	19785498	.	1000	.	17.3952	83.2935	80.1026	553
Chr3	21630690	21631190	.	1000	.	21.9761	108.131	104.774	286
Chr3	31420467	31421019	.	888	.	16.7647	80.802	77.6294	172
Chr3	32918279	32918622	.	1000	.	20.7083	99.5238	96.2221	181
Chr3	37648308	37648655	.	569	.	11.9386	48.6911	45.79	167
Chr3	39887865	39888488	.	1000	.	26.5731	152.736	149.103	243
Chr3	46034792	46035179	.	689	.	13.094	55.8551	52.8849	171
Chr3	46349778	46350316	.	894	.	11.7461	47.5208	44.6312	254
Chr3	47837368	47837790	.	1000	.	20.536	119.586	116.157	226
Chr3	49498443	49498791	.	1000	.	5.49404	13.2907	10.9143	174
Chr3	51357794	51358484	.	1000	.	35.8827	285.361	280.961	230
Chr3	51361024	51361580	.	1000	.	51.1368	336.568	331.832	323
Chr3	53805747	53806325	.	607	.	12.9014	54.6447	51.6856	161
Chr3	54732010	54732484	.	881	.	20.9196	100.948	97.6368	178
Chr3	55824216	55824625	.	874	.	17.4574	81.8101	78.6301	239
Chr3	64760435	64760846	.	587	.	11.6383	45.2551	42.3885	221
Chr3	64769325	64769867	.	659	.	12.7447	66.1301	63.0718	224
Chr3	67843876	67844564	.	958	.	16.6934	73.3648	70.2472	278
Chr3	71688844	71689288	.	770	.	15.5972	72.1351	69.0264	201
Chr3	74476529	74477049	.	1000	.	22.6101	112.492	109.106	245
Chr3	78999716	79000426	.	1000	.	19.2291	89.683	86.4465	389
Chr3	80294330	80294674	.	577	.	13.1012	51.6291	48.6962	176
Chr3	81084799	81085260	.	626	.	13.9464	56.5807	53.6026	166
Chr3	81548925	81549377	.	772	.	15.4047	70.8489	67.751	183
Chr3	82888542	82889132	.	652	.	13.9464	56.5807	53.6026	320
Chr3	83915475	83915869	.	1000	.	21.5535	105.245	101.906	183
Chr3	87810649	87811060	.	937	.	17.3303	83.9432	80.7491	224
Chr3	99646440	99647035	.	597	.	15.2143	64.202	61.1589	188
Chr3	102327869	102328308	.	1000	.	19.6517	92.4717	89.2161	228
Chr3	102343403	102344009	.	724	.	13.4078	64.5788	61.5324	290
Chr3	106231438	106231835	.	722	.	3.48962	7.53476	5.37991	176
Chr3	109573693	109574190	.	1000	.	35.2546	306.814	302.283	239
Chr3	112579537	112579948	.	554	.	11.3857	61.0069	57.9919	186
Chr3	122579542	122580212	.	930	.	16.351	79.683	76.5193	453
Chr3	125323474	125323796	.	583	.	12.4672	47.9878	45.0906	151
Chr3	125384411	125384866	.	671	.	14.5803	60.3633	57.3525	233
Chr3	126580752	126581536	.	1000	.	18.3839	84.163	80.9648	533
Chr3	130956770	130957141	.	541	.	10.5148	58.589	55.5961	162
Chr3	132662985	132663412	.	1000	.	19.0178	88.2958	85.0686	230
Chr3	134122102	134122510	.	612	.	13.1012	51.6291	48.6962	207
Chr3	138084669	138085047	.	793	.	15.9824	74.7235	71.5947	178
Chr3	140327830	140328224	.	1000	.	19.2413	98.3429	95.0493	187
Chr3	140575517	140576181	.	996	.	16.6934	73.3648	70.2472	188
Chr3	144587601	144587982	.	1000	.	23.244	116.888	113.474	203
Chr3	144602865	144603217	.	1000	.	16.3861	95.7988	92.5224	172
Chr3	145947576	145947889	.	863	.	14.7916	61.6367	58.6151	181
Chr3	152112400	152112676	.	1000	.	4.01487	7.74961	5.56943	143
Chr3	153862248	153862748	.	844	.	13.0318	74.8456	71.7162	291
Chr4	10430923	10431280	.	874	.	16.4821	72.0389	68.9319	176
Chr4	13933868	13934336	.	760	.	18.0233	91.6249	88.3769	219
Chr4	22350264	22350730	.	1000	.	19.0178	88.2958	85.0686	282
Chr4	22353439	22353972	.	1000	.	18.8065	86.9133	83.6955	355
Chr4	22643586	22643857	.	559	.	10.2883	52.1908	49.2562	171
Chr4	23146213	23146572	.	576	.	12.4672	47.9878	45.0906	169
Chr4	31488236	31488700	.	734	.	15.2143	64.202	61.1589	233
Chr4	34605585	34606164	.	557	.	13.9464	56.5807	53.6026	307
Chr4	39069735	39070205	.	721	.	14.8488	64.8058	61.7589	183
Chr4	48204459	48205036	.	1000	.	19.6874	112.655	109.268	235
Chr4	54400851	54401220	.	709	.	14.2468	61.0157	58.0004	173
Chr4	61520501	61521000	.	638	.	13.7497	61.9133	58.8907	241
Chr4	64406335	64406654	.	575	.	12.4672	47.9878	45.0906	160
Chr4	67835843	67836519	.	688	.	15.2121	69.568	66.4805	349
Chr4	67875067	67875840	.	1000	.	21.7179	116.608	113.199	448
Chr4	67876386	67877097	.	1000	.	17.0808	92.26	89.0091	303
Chr4	73214145	73214551	.	1000	.	24.9345	128.783	125.296	209
Chr4	76021412	76021742	.	688	.	14.369	59.0961	56.0964	159
Chr4	80759182	80759791	.	708	.	21.0275	103.913	100.582	241
Chr4	90528214	90528734	.	1000	.	4.12305	8.2605	6.07159	175
Chr4	91798534	91799275	.	1000	.	17.9613	81.4325	78.2533	559
Chr4	91804875	91805365	.	716	.	13.7351	55.3328	52.3666	208
Chr4	100840601	100841472	.	889	.	15.2747	78.218	75.0651	579
Chr4	113961809	113962319	.	1000	.	25.4313	158.42	154.753	253
Chr4	115560752	115561155	.	701	.	13.094	55.8551	52.8849	175
Chr4	122550492	122550811	.	551	.	13.3355	57.916	54.9266	167
Chr4	123923443	123923904	.	775	.	12.5466	82.9157	79.7269	249
Chr4	126378194	126378989	.	981	.	17.3113	93.7579	90.497	393
Chr4	126658961	126659524	.	547	.	12.2559	46.7884	43.9041	384
Chr4	133236017	133236410	.	552	.	12.0446	45.5965	42.7239	179
Chr4	135390486	135390838	.	684	.	14.5803	60.3633	57.3525	186
Chr4	136929139	136929992	.	557	.	11.803	44.3382	41.4827	442
Chr4	138947279	138947597	.	775	.	14.1577	57.8352	54.8461	178
Chr4	139059859	139060189	.	549	.	11.622	43.2354	40.3863	149
Chr4	140378073	140378431	.	671	.	16.4821	72.0389	68.9319	177
Chr4	141850770	141851257	.	623	.	12.0446	45.5965	42.7239	187
Chr4	143200873	143201241	.	777	.	14.1577	57.8352	54.8461	210
Chr4	145828540	145828869	.	642	.	13.5238	54.0914	51.1363	148
Chr4	148302705	148303054	.	1000	.	22.9145	124.469	121.007	159
Chr4	148715804	148716182	.	1000	.	16.4613	105.697	102.356	170
Chr4	148932544	148933131	.	688	.	13.7351	55.3328	52.3666	328
Chr5	8228982	8229412	.	1000	.	17.741	82.5392	79.3557	173
Chr5	9091417	9091772	.	551	.	11.1114	58.7704	55.7761	165
Chr5	12474035	12474368	.	598	.	13.7351	55.3328	52.3666	160
Chr5	17833662	17834133	.	1000	.	29.1607	159.515	155.841	218
Chr5	18047000	18047543	.	1000	.	20.7057	120.983	117.545	322
Chr5	23544039	23544614	.	1000	.	31.9077	180.176	176.379	344
Chr5	25494742	25495178	.	739	.	14.3072	65.6317	62.5775	219
Chr5	26818511	26818914	.	953	.	16.4821	72.0389	68.9319	203
Chr5	27766586	27766992	.	545	.	11.7461	47.5208	44.6312	226
Chr5	28568895	28569293	.	693	.	14.5803	60.3633	57.3525	161
Chr5	30076769	30077138	.	1000	.	20.2857	96.6894	93.4066	181
Chr5	33496713	33497404	.	799	.	14.369	59.0961	56.0964	236
Chr5	35629365	35629769	.	568	.	9.76378	52.186	49.2518	253
Chr5	36399099	36399491	.	802	.	15.2143	64.202	61.1589	203
Chr5	39180680	39181197	.	1000	.	17.5387	78.7223	75.5631	188
Chr5	50100704	50101198	.	690	.	13.9464	56.5807	53.6026	230
Chr5	50637420	50637766	.	728	.	13.5238	54.0914	51.1363	182
Chr5	51802324	51802739	.	708	.	14.5803	60.3633	57.3525	157
Chr5	61066815	61067202	.	648	.	13.3062	77.218	74.0738	199
Chr5	65564223	65564744	.	1000	.	19.8757	126.416	122.945	294
Chr5	71257676	71257974	.	693	.	13.9464	56.5807	53.6026	149
Chr5	73720243	73720837	.	651	.	11.7409	74.9374	71.8077	416
Chr5	79513202	79513678	.	550	.	10.373	40.0842	37.2709	262
Chr5	89722812	89723204	.	852	.	16.9047	74.6961	71.5684	205
Chr5	91673572	91674150	.	654	.	13.1012	51.6291	48.6962	258
Chr5	92176577	92177862	.	673	.	13.5775	65.7927	62.7363	206
Chr5	96186506	96186876	.	758	.	13.9169	68.2367	65.1606	183
Chr5	96585263	96585666	.	1000	.	19.6646	96.8599	93.5759	179
Chr5	101709438	101709889	.	542	.	10.924	52.3615	49.4245	180
Chr5	107870780	107871656	.	665	.	12.163	47.2383	44.3504	540
Chr5	108607441	108607920	.	651	.	13.9464	56.5807	53.6026	274
Chr5	109469134	109469731	.	1000	.	25.3571	131.794	128.287	317
Chr5	114465939	114466865	.	1000	.	18.8065	86.9133	83.6955	694
Chr5	121558004	121558558	.	707	.	12.7289	59.7782	56.774	265
Chr5	124969893	124970500	.	1000	.	18.3839	84.163	80.9648	221
Chr5	125004896	125005414	.	668	.	13.8122	56.9773	53.9975	251
Chr5	125537327	125537685	.	570	.	13.3125	52.8568	49.9127	162
Chr5	125939987	125940366	.	570	.	12.2559	46.7884	43.9041	163
Chr5	133455901	133456552	.	659	.	13.1999	69.6921	66.6034	451
Chr5	136067502	136067850	.	600	.	13.9464	56.5807	53.6026	168
Chr5	137544088	137544638	.	1000	.	18.6691	104.462	101.128	236
Chr5	138101266	138102038	.	640	.	13.3125	52.8568	49.9127	538
Chr5	138170679	138171682	.	1000	.	42.4731	263.843	259.566	502
Chr5	138953068	138953411	.	649	.	13.5238	54.0914	51.1363	169
Chr5	141284432	141285136	.	1000	.	43.0737	401.265	395.952	258
Chr5	141654330	141654714	.	1000	.	17.116	76.0329	72.8936	225
Chr5	143222248	143222615	.	639	.	12.5163	52.2433	49.3074	185
Chr5	145885088	145885422	.	712	.	14.5803	60.3633	57.3525	151
Chr5	146591395	146591852	.	1000	.	24.8401	139.195	135.645	252
Chr5	152816861	152817185	.	807	.	16.2708	70.7185	67.622	181
Chr5	154533243	154534007	.	1000	.	18.8065	86.9133	83.6955	181
Chr5	160906732	160907136	.	847	.	15.6369	66.7912	63.7267	211
Chr5	161460823	161461414	.	1000	.	34.6547	201.322	197.405	175
Chr6	4819481	4819818	.	740	.	13.9464	56.5807	53.6026	179
Chr6	6382289	6382608	.	550	.	11.4107	42.0664	39.2294	170
Chr6	12424685	12425450	.	1000	.	17.9613	81.4325	78.2533	480
Chr6	13313154	13313463	.	771	.	14.0976	62.8454	59.8176	158
Chr6	21446283	21446823	.	1000	.	21.5535	105.245	101.906	371
Chr6	26511143	26511497	.	579	.	12.1312	49.8684	46.9558	166
Chr6	27087111	27087686	.	1000	.	25.6287	137.378	133.841	291
Chr6	31991339	31991802	.	1000	.	42.3629	286.211	281.808	274
Chr6	33926516	33926899	.	644	.	13.3125	52.8568	49.9127	159
Chr6	35979790	35980350	.	797	.	14.7655	74.4375	71.3151	222
Chr6	36023621	36024272	.	723	.	13.5775	65.7927	62.7363	253
Chr6	36026895	36027462	.	664	.	13.6717	59.5238	56.5215	392
Chr6	38772774	38774080	.	791	.	14.3072	65.6317	62.5775	1085
Chr6	39856632	39857261	.	648	.	14.4261	71.9419	68.8393	244
Chr6	46531638	46532050	.	1000	.	20.8533	115.127	111.728	222
Chr6	46656640	46657125	.	1000	.	21.6253	126.402	122.931	185
Chr6	49050587	49050782	.	630	.	3.23863	5.60043	3.55957	78
Chr6	56781527	56782029	.	692	.	18.1726	82.7952	79.6066	228
Chr6	58992532	58993233	.	545	.	11.4027	82.1673	78.9846	199
Chr6	67857750	67858179	.	991	.	17.3303	83.9432	80.7491	226
Chr6	73594640	73594993	.	713	.	13.6717	59.5238	56.5215	163
Chr6	90369431	90369780	.	1000	.	7.0342	27.7851	25.128	188
Chr6	97030555	97030980	.	1000	.	19.2291	89.683	86.4465	182
Chr6	99587377	99587756	.	649	.	17.5387	78.7223	75.5631	189
Chr6	100130075	100130790	.	1000	.	18.1726	82.7952	79.6066	219
Chr6	103791066	103791770	.	917	.	16.8728	109.561	106.197	243
Chr6	104556259	104556634	.	619	.	12.6349	54.6358	51.6778	150
Chr6	104557209	104557775	.	794	.	17.083	78.3914	75.238	326
Chr6	108471588	108472054	.	699	.	12.7447	66.1301	63.0718	189
Chr6	111800240	111801059	.	997	.	19.6517	92.4717	89.2161	228
Chr6	120101922	120102369	.	628	.	13.1012	51.6291	48.6962	168
Chr6	121231350	121231902	.	882	.	15.6369	66.7912	63.7267	329
Chr6	123660017	123660397	.	806	.	15.0029	62.9163	59.884	220
Chr6	123996408	123996824	.	1000	.	31.0624	173.765	170.006	217
Chr6	124892458	124892855	.	628	.	12.1421	73.0797	69.9681	170
Chr6	127998381	127998878	.	1000	.	20.5224	105.281	101.942	308
Chr6	130783951	130784345	.	1000	.	18.8707	94.767	91.4982	212
Chr6	139780266	139780756	.	636	.	11.7461	47.5208	44.6312	261
Chr6	139867333	139867670	.	684	.	13.9464	56.5807	53.6026	199
Chr6	141404877	141405646	.	680	.	14.1577	57.8352	54.8461	570
Chr6	152865379	152865849	.	1000	.	24.9345	128.783	125.296	244
Chr6	153655697	153656120	.	794	.	15.9824	74.7235	71.5947	179
Chr7	13188175	13188888	.	1000	.	20.7083	99.5238	96.2221	198
Chr7	16341827	16342186	.	867	.	15.8482	68.0946	65.0198	176
Chr7	16352580	16353091	.	848	.	16.2708	70.7185	67.622	196
Chr7	18974843	18975347	.	682	.	14.2493	63.2471	60.2128	190
Chr7	19006070	19006372	.	666	.	13.7351	55.3328	52.3666	132
Chr7	25310596	25311033	.	545	.	11.5409	51.6015	48.6738	249
Chr7	25949935	25950549	.	787	.	15.4256	65.4937	62.4401	417
Chr7	26250654	26250949	.	1000	.	9.43537	34.0624	31.3247	160
Chr7	26897494	26898171	.	562	.	16.6324	88.5065	85.2778	371
Chr7	29723364	29724252	.	1000	.	21.5535	105.245	101.906	445
Chr7	31827852	31828213	.	581	.	13.5238	54.0914	51.1363	177
Chr7	36322624	36323132	.	617	.	12.4672	47.9878	45.0906	301
Chr7	39540236	39540693	.	595	.	12.7815	50.8389	47.9163	278
Chr7	42854367	42855000	.	692	.	14.1577	57.8352	54.8461	452
Chr7	44056758	44057275	.	1000	.	23.4553	118.362	114.938	189
Chr7	49321351	49321983	.	908	.	15.9573	78.599	75.445	185
Chr7	51725527	51725862	.	637	.	13.3125	52.8568	49.9127	159
Chr7	58326013	58326499	.	681	.	11.2275	54.6	51.6422	319
Chr7	58981804	58982216	.	855	.	14.2564	70.7017	67.6094	195
Chr7	63230754	63231560	.	1000	.	23.5733	136.654	133.117	269
Chr7	67324820	67325254	.	1000	.	30.6168	185.294	181.468	197
Chr7	73237883	73238234	.	651	.	15.4256	65.4937	62.4401	156
Chr7	78373763	78374316	.	719	.	16.9047	74.6961	71.5684	367
Chr7	80749873	80750304	.	540	.	10.7049	64.9865	61.9386	204
Chr7	89487653	89488138	.	788	.	13.7351	55.3328	52.3666	231
Chr7	93029917	93030315	.	709	.	13.8676	68.0934	65.0198	188
Chr7	99543520	99543897	.	617	.	12.8899	50.4082	47.4877	189
Chr7	99548353	99548792	.	971	.	15.7839	82.0416	78.8594	239
Chr7	105004243	105004939	.	1000	.	21.9517	117.24	113.823	481
Chr7	105665845	105666301	.	930	.	15.105	76.953	73.8099	243
Chr7	112168359	112168721	.	542	.	11.8333	44.4121	41.551	189
Chr7	112315057	112315544	.	988	.	18.1726	82.7952	79.6066	201
Chr7	112318220	112318555	.	835	.	15.8482	68.0946	65.0198	167
Chr7	112364447	112364818	.	746	.	14.4307	60.7382	57.7262	183
Chr7	112367958	112368472	.	983	.	17.9613	81.4325	78.2533	263
Chr7	114241980	114242479	.	1000	.	18.8065	86.9133	83.6955	302
Chr7	114252293	114252687	.	1000	.	23.8779	121.32	117.878	167
Chr7	116707104	116707512	.	753	.	15.4051	76.2706	73.1309	221
Chr7	117637813	117638417	.	704	.	13.5238	54.0914	51.1363	202
Chr7	131383351	131383869	.	1000	.	17.5387	78.7223	75.5631	294
Chr8	6344727	6345022	.	724	.	14.369	59.0961	56.0964	150
Chr8	7647965	7648488	.	1000	.	36.5565	216.225	212.225	247
Chr8	23561586	23561918	.	769	.	15.2121	69.568	66.4805	177
Chr8	39824046	39824639	.	916	.	17.7154	86.6214	83.4085	220
Chr8	43298019	43298719	.	1000	.	23.8779	121.32	117.878	453
Chr8	47726095	47726849	.	1000	.	25.9116	219.294	215.279	327
Chr8	53455317	53455878	.	802	.	14.4261	71.9419	68.8393	368
Chr8	53696320	53696713	.	852	.	15.8482	68.0946	65.0198	197
Chr8	68065424	68065927	.	890	.	15.6141	80.7624	77.59	261
Chr8	69337484	69337847	.	726	.	15.2143	64.202	61.1589	196
Chr8	69387875	69388245	.	768	.	10.862	47.0664	44.1792	207
Chr8	73577582	73577987	.	713	.	13.8455	58.5192	55.5268	231
Chr8	77224136	77224779	.	1000	.	22.1111	122.275	118.83	181
Chr8	77698386	77699043	.	1000	.	57.8987	395.455	390.206	290
Chr8	77703068	77704025	.	1000	.	50.2368	402.613	397.288	602
Chr8	77707445	77708207	.	1000	.	48.7093	386.63	381.475	436
Chr8	78986956	78987592	.	1000	.	34.6226	245.58	241.407	342
Chr8	87089982	87090670	.	1000	.	31.0624	173.765	170.006	187
Chr8	96309594	96309975	.	873	.	14.6344	65.7586	62.703	203
Chr8	96310647	96311289	.	727	.	13.5294	65.6531	62.5988	402
Chr8	97788306	97789012	.	753	.	14.6691	66.6038	63.5443	497
Chr8	99571354	99571742	.	713	.	14.369	59.0961	56.0964	216
Chr8	99717067	99717483	.	1000	.	17.75	80.0748	76.9055	207
Chr8	100446335	100447001	.	1000	.	39.8596	264.009	259.73	234
Chr8	102979002	102979529	.	747	.	15.4256	65.4937	62.4401	179
Chr8	103098061	103098635	.	546	.	11.0494	43.7427	40.89	205
Chr8	103380624	103381136	.	939	.	15.6141	80.7624	77.59	243
Chr8	104072339	104072826	.	759	.	12.0446	45.5965	42.7239	247
Chr8	104072928	104073362	.	618	.	13.7351	55.3328	52.3666	183
Chr8	105995754	105996404	.	1000	.	15.4444	79.4878	76.3249	188
Chr8	106378674	106379159	.	631	.	17.3273	77.375	74.2256	260
Chr8	106799001	106799409	.	571	.	12.2559	46.7884	43.9041	267
Chr8	107705593	107706016	.	863	.	17.1758	89.2602	86.0298	195
Chr8	110536362	110536904	.	601	.	12.2559	46.7884	43.9041	234
Chr8	111417821	111418316	.	732	.	12.8932	80.0278	76.8625	252
Chr8	112784768	112785139	.	571	.	13.1012	51.6291	48.6962	199
Chr8	112837789	112838292	.	927	.	16.9047	74.6961	71.5684	278
Chr8	114167347	114168113	.	573	.	13.1012	51.6291	48.6962	498
Chr8	129090597	129091039	.	955	.	16.6983	74.9853	71.8553	256
Chr8	140678452	140678751	.	575	.	12.0446	45.5965	42.7239	141
Chr8	144160542	144161282	.	1000	.	19.8571	114.034	110.638	344
Chr8	144290880	144291190	.	554	.	12.1312	49.8684	46.9558	154
Chr8	146804787	146805739	.	583	.	13.7351	55.3328	52.3666	692
Chr8	147035618	147035983	.	1000	.	18.8158	118.623	115.198	212
Chr9	3831971	3832552	.	548	.	11.9386	48.6911	45.79	151
Chr9	5712482	5712884	.	1000	.	18.8388	105.818	102.475	225
Chr9	12608749	12609115	.	665	.	13.1012	51.6291	48.6962	215
Chr9	15089826	15090317	.	606	.	13.526	59.1393	56.1394	272
Chr9	18819549	18820000	.	786	.	14.5803	60.3633	57.3525	237
Chr9	24471031	24471715	.	549	.	11.8333	44.4121	41.551	284
Chr9	25444555	25444949	.	1000	.	24.6475	137.707	134.166	194
Chr9	27907548	27908205	.	1000	.	25.528	145.939	142.346	269
Chr9	31543729	31544270	.	585	.	12.4672	47.9878	45.0906	267
Chr9	37117929	37118360	.	780	.	15.0029	62.9163	59.884	241
Chr9	42012227	42012590	.	674	.	14.1577	57.8352	54.8461	182
Chr9	58743318	58743816	.	571	.	10.4255	53.2735	50.328	230
Chr9	59359851	59360264	.	629	.	13.9464	56.5807	53.6026	173
Chr9	59844210	59844793	.	567	.	13.1012	51.6291	48.6962	235
Chr9	66582008	66582551	.	818	.	15.8482	68.0946	65.0198	304
Chr9	67970256	67970588	.	597	.	11.8333	44.4121	41.551	173
Chr9	73494256	73495715	.	751	.	13.3218	79.4322	76.2705	1226
Chr9	76909745	76910438	.	1000	.	19.4404	91.075	87.8295	361
Chr9	77118396	77118799	.	636	.	13.1999	69.6921	66.6034	226
Chr9	78524840	78525151	.	657	.	13.5238	54.0914	51.1363	143
Chr9	78526817	78527293	.	1000	.	18.8065	86.9133	83.6955	171
Chr9	78904192	78905100	.	910	.	16.3675	77.3326	74.1874	711
Chr9	83125948	83126262	.	568	.	12.3237	51.0525	48.1286	135
Chr9	85151078	85152094	.	1000	.	36.9791	219.565	215.546	214
Chr1	16974322	16975235	.	880	.	13.3522	68.2772	65.3287	520
Chr1	21029015	21029357	.	609	.	10.9603	53.3874	50.5818	174
Chr1	21037883	21038401	.	604	.	9.75303	42.2277	39.5369	177
Chr1	26018119	26018432	.	874	.	13.8854	73.1049	70.1165	158
Chr1	33913780	33914103	.	950	.	14.6852	79.2482	76.2086	150
Chr1	40276107	40276409	.	735	.	11.7525	56.5717	53.7314	166
Chr1	40276693	40277155	.	699	.	12.1524	60.0263	57.1553	271
Chr1	41078566	41079041	.	707	.	10.4217	57.4553	54.6109	172
Chr1	44664001	44664335	.	817	.	12.9523	65.8935	62.9694	153
Chr1	45246734	45247150	.	779	.	12.2858	61.1889	58.3038	247
Chr1	48263354	48263859	.	1000	.	19.0841	115.622	112.309	264
Chr1	51435663	51436018	.	900	.	14.152	75.5481	72.5362	168
Chr1	63092100	63092492	.	829	.	13.0856	67.0827	64.1486	224
Chr1	64262884	64263304	.	617	.	9.61973	41.17	38.4902	224
Chr1	65704117	65705330	.	596	.	10.0196	44.3638	41.6517	591
Chr1	65890349	65890773	.	758	.	11.3526	54.2972	51.4765	177
Chr1	66827403	66828130	.	851	.	13.7467	87.0554	83.9555	533
Chr1	66828358	66828946	.	672	.	10.9527	50.9299	48.1483	168
Chr1	68337777	68338241	.	611	.	8.92135	36.9161	34.2962	207
Chr1	68338353	68339315	.	1000	.	17.1789	121.939	118.586	302
Chr1	68919028	68919389	.	1000	.	21.3502	136.3	132.842	182
Chr1	76145825	76146161	.	546	.	7.46026	28.0287	25.5351	163
Chr1	76149797	76150165	.	1000	.	16.0182	90.5917	87.4614	170
Chr1	78981915	78982276	.	1000	.	13.4587	95.0792	91.9197	149
Chr1	79747083	79747423	.	586	.	8.42002	33.97	31.385	145
Chr1	82226002	82226348	.	1000	.	15.487	90.1906	87.0709	179
Chr1	83188191	83188511	.	1000	.	15.485	85.5064	82.418	175
Chr1	83635798	83636321	.	1000	.	14.8583	85.1908	82.108	193
Chr1	86202477	86202928	.	1000	.	15.9557	96.4533	93.2839	206
Chr1	88569552	88569872	.	627	.	10.6861	48.7157	45.9543	177
Chr1	89052722	89053715	.	1000	.	18.9508	114.271	110.966	763
Chr1	89650491	89651264	.	980	.	14.4975	94.2929	91.1394	219
Chr1	96326220	96327692	.	1000	.	18.6842	112.924	109.632	150
Chr1	96468037	96468547	.	1000	.	17.3512	100.961	97.7555	227
Chr1	99965679	99966039	.	617	.	14.0187	74.3241	71.3268	199
Chr1	100499346	100499725	.	664	.	11.2193	53.1688	50.3653	206
Chr1	100535934	100536560	.	980	.	13.7521	71.8905	68.9138	467
Chr1	100918472	100918864	.	814	.	12.2783	64.8813	61.965	204
Chr1	101619495	101620028	.	866	.	15.3517	84.2459	81.1658	172
Chr1	102894707	102895133	.	555	.	9.61973	41.17	38.4902	160
Chr1	103783882	103784227	.	746	.	12.1524	60.0263	57.1553	141
Chr1	104176229	104176529	.	1000	.	15.0851	82.9897	79.9183	143
Chr1	104542321	104542596	.	770	.	12.5127	67.1646	64.2303	142
Chr1	108016835	108017185	.	1000	.	15.7516	88.0405	84.9334	178
Chr1	108579358	108579761	.	574	.	9.82864	45.7826	43.0579	234
Chr1	109324422	109324821	.	920	.	13.6188	70.6811	67.7141	168
Chr1	110983750	110984197	.	868	.	13.0026	71.8588	68.8876	238
Chr1	111975237	111975621	.	731	.	12.6857	63.5306	60.6258	207
Chr1	112440938	112441133	.	1000	.	3.08478	5.83711	3.92813	106
Chr1	121371434	121371757	.	569	.	9.21377	41.8655	39.1827	202
Chr1	121922240	121922765	.	1000	.	18.6842	112.924	109.632	270
Chr1	127309696	127310026	.	551	.	9.45893	43.943	41.2381	179
Chr1	127318713	127319314	.	1000	.	18.4951	113.75	110.455	454
Chr1	128406269	128406653	.	1000	.	16.9513	98.3446	95.1562	171
Chr1	129033824	129034544	.	1000	.	18.2843	108.902	105.639	198
Chr1	129281626	129282034	.	658	.	16.9513	98.3446	95.1562	221
Chr1	131671412	131672206	.	971	.	14.117	80.2942	77.2503	176
Chr1	131855513	131855864	.	671	.	10.9527	50.9299	48.1483	194
Chr1	133307101	133307461	.	1000	.	23.6163	157.689	154.083	175
Chr1	133578451	133578856	.	717	.	12.2858	61.1889	58.3038	158
Chr1	134126793	134127286	.	1000	.	15.2202	90.156	87.0365	247
Chr1	136481408	136482410	.	1000	.	23.7979	158.867	155.257	375
Chr1	138024941	138025406	.	604	.	10.0196	44.3638	41.6517	153
Chr1	138044460	138045477	.	1000	.	17.6879	104.716	101.487	811
Chr1	138553457	138553800	.	645	.	10.6861	48.7157	45.9543	198
Chr1	138971181	138971689	.	551	.	9.21983	39.0759	36.4247	352
Chr1	139759766	139760333	.	644	.	11.4859	54.2972	51.4765	179
Chr1	140126293	140126670	.	816	.	15.0851	82.9897	79.9183	172
Chr1	140672533	140672834	.	829	.	13.3522	68.2772	65.3287	159
Chr1	142717000	142717609	.	571	.	10.5528	47.618	44.8668	201
Chr1	143793952	143794452	.	682	.	10.6861	48.7157	45.9543	312
Chr1	144529637	144530036	.	754	.	11.6654	60.3058	57.4331	224
Chr1	148895536	148895996	.	640	.	10.4195	47.618	44.8668	288
Chr1	149880259	149880594	.	560	.	8.95322	37.0108	34.3842	150
Chr1	149909507	149909863	.	744	.	11.4859	54.2972	51.4765	203
Chr1	151902511	151902859	.	922	.	15.0851	82.9897	79.9183	137
Chr1	152294093	152294510	.	744	.	11.1725	64.0089	61.1017	255
Chr1	156806722	156807070	.	1000	.	16.0182	90.5917	87.4614	174
Chr1	161418276	161418629	.	540	.	8.95322	37.0108	34.3842	168
Chr1	168811572	168811949	.	1000	.	16.9513	98.3446	95.1562	181
Chr1	168830989	168831460	.	681	.	10.8845	67.8208	64.8829	260
Chr1	168849175	168850080	.	801	.	13.2189	68.2772	65.3287	280
Chr1	168865317	168865734	.	633	.	11.6654	60.3058	57.4331	254
Chr1	171362446	171362699	.	1000	.	3.34272	7.5446	5.54987	126
Chr1	173040555	173040802	.	720	.	4.95419	13.3998	11.1792	132
Chr1	173040964	173041335	.	721	.	12.6857	63.5306	60.6258	204
Chr1	173948047	173948602	.	730	.	12.1524	60.0263	57.1553	244
Chr1	176949814	176950151	.	1000	.	6.4205	21.6759	19.2818	161
Chr1	181019508	181019847	.	636	.	9.28124	58.1689	55.3158	164
Chr1	181021372	181021957	.	898	.	13.9612	89.4524	86.3346	224
Chr1	181026630	181026969	.	546	.	9.18701	38.9775	36.3329	170
Chr1	183471512	183471824	.	617	.	11.4859	54.2972	51.4765	138
Chr1	184653114	184653540	.	607	.	9.61973	41.17	38.4902	278
Chr1	185895370	185895658	.	1000	.	17.2179	99.6508	96.4539	145
Chr1	189173519	189174245	.	1000	.	18.6842	112.924	109.632	227
Chr1	189187318	189187695	.	568	.	8.42002	33.97	31.385	143
Chr1	191363839	191364220	.	916	.	14.152	75.5481	72.5362	171
Chr1	195366150	195366439	.	1000	.	16.6912	102.848	99.6301	133
Chr1	201574680	201575084	.	600	.	9.88633	43.2923	40.5906	245
Chr1	211887463	211887776	.	724	.	10.8194	49.8197	47.0479	135
Chr10	14655826	14656117	.	726	.	11.3526	54.2972	51.4765	151
Chr10	17739788	17740396	.	652	.	10.6861	48.7157	45.9543	163
Chr10	20250233	20250624	.	903	.	14.152	75.5481	72.5362	210
Chr10	25214818	25215524	.	656	.	9.56619	46.5143	43.786	174
Chr10	27825104	27825373	.	857	.	12.9523	65.8935	62.9694	131
Chr10	28487911	28488502	.	543	.	9.96877	45.5534	42.8291	181
Chr10	28717904	28718279	.	582	.	13.0856	67.0827	64.1486	213
Chr10	32458215	32458738	.	1000	.	15.0338	100.428	97.2277	262
Chr10	33177664	33178013	.	555	.	9.08652	38.0397	35.4007	178
Chr10	33407066	33407662	.	592	.	12.2451	73.0165	70.0342	246
Chr10	34554923	34555358	.	811	.	12.9523	65.8935	62.9694	271
Chr10	35198640	35198973	.	782	.	11.4943	66.2328	63.3056	164
Chr10	35229267	35229605	.	857	.	13.7467	87.0554	83.9555	166
Chr10	35231009	35231537	.	753	.	7.62021	29.0629	26.5403	142
Chr10	35234371	35234885	.	598	.	13.8854	73.1049	70.1165	313
Chr10	36200498	36200709	.	1000	.	3.34264	6.47659	4.53414	133
Chr10	38240991	38241292	.	617	.	10.5528	47.618	44.8668	137
Chr10	41109919	41110599	.	660	.	11.6192	55.4315	52.6007	157
Chr10	42837945	42838341	.	1000	.	18.6842	112.924	109.632	215
Chr10	43293270	43293575	.	1000	.	15.2184	82.9897	79.9183	141
Chr10	45539484	45540783	.	860	.	13.7521	71.8905	68.9138	370
Chr10	45981952	45982229	.	1000	.	17.917	114.59	111.283	138
Chr10	50483221	50483706	.	600	.	9.75303	42.2277	39.5369	290
Chr2	8855490	8855742	.	856	.	12.819	64.7094	61.7956	114
Chr2	15513636	15513964	.	601	.	11.3526	54.2972	51.4765	149
Chr2	15539165	15539917	.	858	.	12.8261	73.1836	70.195	245
Chr2	20728248	20728572	.	719	.	11.7525	56.5717	53.7314	175
Chr2	21805657	21806362	.	644	.	11.6619	62.831	59.9338	170
Chr2	23602729	23603020	.	1000	.	14.9518	81.7381	78.6799	162
Chr2	34035448	34035932	.	1000	.	19.1428	125.264	121.882	308
Chr2	39473903	39474327	.	608	.	9.75303	42.2277	39.5369	224
Chr2	54513305	54513645	.	585	.	9.75303	42.2277	39.5369	176
Chr2	68403937	68404718	.	794	.	12.6857	63.5306	60.6258	238
Chr2	68561774	68562090	.	843	.	13.2189	68.2772	65.3287	167
Chr2	70494150	70494513	.	824	.	13.0138	71.8957	68.9169	211
Chr2	74839596	74839894	.	594	.	9.61973	41.17	38.4902	153
Chr2	75825577	75826357	.	619	.	14.0187	74.3241	71.3268	227
Chr2	77688790	77689202	.	1000	.	18.6842	112.924	109.632	195
Chr2	78353916	78354184	.	581	.	11.7525	56.5717	53.7314	145
Chr2	82178899	82179370	.	1000	.	19.484	119.697	116.355	245
Chr2	82800358	82800739	.	1000	.	20.0172	123.803	120.431	189
Chr2	83757333	83757692	.	1000	.	15.7105	93.9225	90.7709	204
Chr2	84662773	84663086	.	543	.	9.75303	42.2277	39.5369	143
Chr2	84793372	84793867	.	576	.	9.48643	41.17	38.4902	174
Chr2	86616578	86616882	.	616	.	10.2862	46.5267	43.7924	155
Chr2	92599525	92600015	.	810	.	10.5436	77.77	74.7472	243
Chr2	93437411	93437806	.	1000	.	23.6163	157.689	154.083	181
Chr2	99652168	99652742	.	756	.	11.7525	56.5717	53.7314	308
Chr2	100922761	100923055	.	711	.	10.9527	50.9299	48.1483	149
Chr2	104632551	104632899	.	635	.	9.45141	42.6179	39.926	144
Chr2	106629075	106629414	.	554	.	12.1524	60.0263	57.1553	172
Chr2	106646535	106647002	.	838	.	13.3522	68.2772	65.3287	185
Chr2	111219215	111220162	.	819	.	11.1794	53.0466	50.2495	219
Chr2	113068528	113068861	.	612	.	10.4217	57.4553	54.6109	155
Chr2	113878843	113879210	.	968	.	16.0182	90.5917	87.4614	164
Chr2	115320174	115320508	.	556	.	8.95322	37.0108	34.3842	205
Chr2	115609179	115609500	.	796	.	11.4202	58.0496	55.1967	165
Chr2	118292017	118292431	.	840	.	14.2853	75.5481	72.5362	237
Chr2	118375724	118376064	.	941	.	14.6852	79.2482	76.2086	170
Chr2	118417241	118417567	.	554	.	8.55332	34.9759	32.3724	158
Chr2	118595121	118595913	.	839	.	11.1725	64.0089	61.1017	212
Chr2	119205650	119205996	.	939	.	13.8854	73.1049	70.1165	165
Chr2	120795686	120796171	.	589	.	11.086	52.0463	49.2533	169
Chr2	120802067	120802660	.	649	.	9.4564	49.0104	46.2477	172
Chr2	120820950	120821557	.	780	.	12.819	64.7094	61.7956	340
Chr2	123484069	123484484	.	568	.	12.9523	65.8935	62.9694	239
Chr2	125100555	125101150	.	674	.	13.0856	67.0827	64.1486	363
Chr2	125599766	125600288	.	1000	.	26.0158	179.719	175.958	350
Chr2	127151205	127151946	.	807	.	16.2848	91.8736	88.734	176
Chr2	127175773	127176219	.	558	.	10.1529	45.4419	42.7179	265
Chr2	131716016	131716528	.	1000	.	23.5334	161.084	157.457	242
Chr2	132642117	132642528	.	1000	.	17.2179	99.6508	96.4539	219
Chr2	137440630	137440981	.	718	.	11.0525	55.8153	52.9827	176
Chr2	139593248	139593856	.	718	.	11.3526	54.2972	51.4765	365
Chr2	143688947	143689348	.	904	.	13.8854	73.1049	70.1165	225
Chr2	145619447	145619981	.	972	.	18.352	110.033	106.764	274
Chr2	147275106	147275417	.	627	.	10.5528	47.618	44.8668	148
Chr2	149834995	149835405	.	671	.	10.8507	60.7095	57.8353	207
Chr2	151355017	151355447	.	1000	.	26.0158	179.719	175.958	206
Chr2	155071878	155072191	.	569	.	9.88633	43.2923	40.5906	169
Chr2	172012534	172013080	.	816	.	17.0846	98.3446	95.1562	259
Chr2	174973270	174973671	.	786	.	18.5509	111.58	108.296	193
Chr2	176632212	176632499	.	1000	.	15.9601	119.408	116.071	141
Chr3	14223556	14223961	.	600	.	8.40569	45.089	42.3719	152
Chr3	20553844	20554333	.	990	.	16.0182	90.5917	87.4614	217
Chr3	25476773	25477171	.	1000	.	16.2848	91.8736	88.734	218
Chr3	30022417	30023010	.	643	.	12.1524	60.0263	57.1553	394
Chr3	31104714	31105049	.	830	.	15.7516	88.0405	84.9334	174
Chr3	31199130	31199621	.	970	.	16.0783	97.7246	94.5467	306
Chr3	36258920	36259368	.	1000	.	31.881	238.035	233.799	215
Chr3	41981667	41982188	.	818	.	12.819	64.7094	61.7956	283
Chr3	45701915	45702471	.	704	.	15.3517	84.2459	81.1658	177
Chr3	46328065	46329128	.	772	.	12.9523	65.8935	62.9694	495
Chr3	47040705	47041116	.	712	.	11.2193	53.1688	50.3653	210
Chr3	48724911	48725335	.	637	.	10.2862	46.5267	43.7924	151
Chr3	50144583	50144971	.	868	.	13.9612	89.4524	86.3346	142
Chr3	53295198	53295570	.	803	.	16.4181	93.1596	90.0115	178
Chr3	55589532	55589847	.	602	.	10.9527	50.9299	48.1483	173
Chr3	58342030	58342453	.	1000	.	25.3943	187.403	183.582	201
Chr3	62516682	62517164	.	815	.	13.2589	73.0817	70.0982	175
Chr3	62615200	62615480	.	568	.	9.61973	41.17	38.4902	145
Chr3	64745409	64745767	.	746	.	12.0358	60.007	57.1411	166
Chr3	65196179	65196449	.	838	.	13.039	66.9386	64.01	136
Chr3	65882118	65882409	.	583	.	9.57331	44.965	42.2507	120
Chr3	67213320	67213629	.	611	.	10.0196	44.3638	41.6517	168
Chr3	68500535	68501356	.	706	.	11.7525	56.5717	53.7314	162
Chr3	69238180	69238679	.	1000	.	17.2179	99.6508	96.4539	197
Chr3	70465364	70465599	.	594	.	9.48643	41.17	38.4902	123
Chr3	72335177	72335793	.	1000	.	21.2169	134.898	131.449	396
Chr3	73315235	73315752	.	1000	.	17.4616	104.48	101.252	293
Chr3	74455683	74456229	.	1000	.	20.841	142.987	139.488	353
Chr3	74516854	74517224	.	573	.	8.95322	37.0108	34.3842	222
Chr3	76562219	76562580	.	898	.	13.8854	73.1049	70.1165	191
Chr3	80902866	80903256	.	789	.	14.5519	78.0102	74.9804	200
Chr3	83393900	83394317	.	922	.	13.5322	85.8628	82.7731	264
Chr3	89884593	89885240	.	1000	.	24.8161	167.893	164.215	395
Chr3	91461562	91461855	.	850	.	13.2189	68.2772	65.3287	142
Chr3	100619413	100619815	.	938	.	13.6188	70.6811	67.7141	179
Chr3	101322141	101322522	.	717	.	11.8858	57.7176	54.8675	191
Chr3	102218678	102219119	.	626	.	10.2647	51.8126	49.0257	179
Chr3	102604011	102604642	.	741	.	12.2451	73.0165	70.0342	458
Chr3	103435625	103436185	.	1000	.	17.2723	137.153	133.693	234
Chr3	103676885	103677220	.	642	.	11.2193	53.1688	50.3653	158
Chr3	104564774	104565080	.	598	.	9.88633	43.2923	40.5906	155
Chr3	105053827	105054367	.	821	.	13.4855	69.4766	66.5192	336
Chr3	106233711	106234444	.	1000	.	22.5499	147.623	144.091	534
Chr3	112604496	112604921	.	719	.	11.4859	54.2972	51.4765	174
Chr3	114296715	114297135	.	1000	.	19.0841	115.622	112.309	181
Chr3	119355810	119356173	.	956	.	14.8185	80.4909	77.4418	163
Chr3	119921588	119921943	.	802	.	12.819	64.7094	61.7956	159
Chr3	121073254	121073568	.	644	.	10.5528	47.618	44.8668	162
Chr3	125599769	125600117	.	1000	.	23.8829	159.138	155.523	176
Chr3	126762489	126762992	.	620	.	10.9527	50.9299	48.1483	224
Chr3	129927074	129927440	.	576	.	9.61973	41.17	38.4902	158
Chr3	138399778	138400123	.	1000	.	16.601	170.111	166.42	163
Chr3	139818711	139819112	.	786	.	12.1378	73.0165	70.0342	223
Chr3	142576208	142576519	.	1000	.	29.4816	213.073	209.048	152
Chr3	144565211	144565488	.	565	.	3.44643	9.80686	7.70205	121
Chr3	153858774	153859273	.	1000	.	14.8586	121.061	117.712	275
Chr4	339301	339595	.	1000	.	21.7501	140.523	137.036	146
Chr4	11715978	11716779	.	609	.	8.40742	90.6465	87.5162	418
Chr4	12431907	12432194	.	835	.	14.7113	91.3439	88.212	162
Chr4	12439210	12439484	.	562	.	13.1237	92.1299	88.9901	162
Chr4	19054226	19055260	.	654	.	10.0265	60.3283	57.4552	556
Chr4	19612585	19613002	.	1000	.	17.4845	102.275	99.0587	207
Chr4	21764352	21764728	.	630	.	9.67091	51.0886	48.3055	183
Chr4	24832918	24833291	.	633	.	11.4859	54.2972	51.4765	205
Chr4	27855868	27856221	.	625	.	12.5669	76.4691	73.4554	168
Chr4	33027218	33027706	.	546	.	12.4191	61.1889	58.3038	291
Chr4	33837160	33837535	.	579	.	9.54977	55.1192	52.2953	153
Chr4	35422976	35423363	.	549	.	10.2862	46.5267	43.7924	152
Chr4	37332379	37332692	.	1000	.	19.4777	132.98	129.548	150
Chr4	38684863	38686702	.	1000	.	12.5057	143.135	139.632	1676
Chr4	41854420	41855573	.	1000	.	15.2184	82.9897	79.9183	204
Chr4	41905741	41906111	.	685	.	10.8194	49.8197	47.0479	193
Chr4	50154152	50154520	.	885	.	13.3522	68.2772	65.3287	196
Chr4	50810898	50811369	.	729	.	10.5032	64.5821	61.6735	225
Chr4	50879817	50880460	.	1000	.	19.2168	143.022	139.522	358
Chr4	50891787	50892628	.	773	.	10.3824	47.505	44.7654	620
Chr4	50999296	51000012	.	1000	.	20.0172	123.803	120.431	239
Chr4	59831443	59832033	.	755	.	13.0138	71.8957	68.9169	358
Chr4	61639764	61640171	.	906	.	14.5519	78.0102	74.9804	200
Chr4	66906614	66907278	.	730	.	11.7525	56.5717	53.7314	369
Chr4	67430616	67430929	.	818	.	11.6654	60.3058	57.4331	161
Chr4	74036649	74037316	.	625	.	10.2862	46.5267	43.7924	503
Chr4	74054405	74054820	.	904	.	11.4943	66.2328	63.3056	180
Chr4	80761643	80763083	.	812	.	12.5933	70.8496	67.8806	482
Chr4	83482264	83482606	.	587	.	8.81992	35.9895	33.3742	166
Chr4	84851308	84851598	.	683	.	10.8194	49.8197	47.0479	133
Chr4	85291587	85291966	.	566	.	9.61973	41.17	38.4902	181
Chr4	88015294	88015615	.	736	.	13.0856	67.0827	64.1486	153
Chr4	91800427	91801197	.	1000	.	19.8839	122.431	119.067	478
Chr4	92178264	92178573	.	584	.	9.61973	41.17	38.4902	136
Chr4	92925565	92926000	.	925	.	14.5519	78.0102	74.9804	173
Chr4	93106450	93106751	.	559	.	11.8858	57.7176	54.8675	129
Chr4	94098064	94098431	.	735	.	12.1649	61.159	58.284	175
Chr4	95690155	95690615	.	724	.	10.6847	52.506	49.7095	193
Chr4	95737532	95737878	.	851	.	13.6188	70.6811	67.7141	174
Chr4	96069353	96069902	.	1000	.	24.1495	162.045	158.411	315
Chr4	96174600	96174976	.	699	.	11.6192	55.4315	52.6007	151
Chr4	97836391	97836858	.	685	.	13.7521	71.8905	68.9138	207
Chr4	97839743	97840216	.	878	.	15.8849	89.3139	86.1973	215
Chr4	99569825	99570207	.	1000	.	16.8702	102.973	99.7539	184
Chr4	99671843	99672198	.	1000	.	17.2179	99.6508	96.4539	173
Chr4	100073035	100073320	.	685	.	11.7525	56.5717	53.7314	147
Chr4	103621758	103622685	.	626	.	10.5032	64.5821	61.6735	518
Chr4	105135128	105135464	.	656	.	11.4859	54.2972	51.4765	186
Chr4	107299599	107299901	.	544	.	9.48643	41.17	38.4902	154
Chr4	107622817	107623201	.	767	.	11.1751	56.9297	54.0877	161
Chr4	111285816	111286134	.	851	.	15.8849	89.3139	86.1973	158
Chr4	112567293	112567668	.	698	.	9.84159	70.4233	67.4621	165
Chr4	115213668	115214168	.	1000	.	28.2819	202.333	198.396	220
Chr4	115469252	115469677	.	989	.	19.2174	116.977	113.654	253
Chr4	117099905	117100329	.	1000	.	27.2611	235.47	231.257	238
Chr4	123717544	123717927	.	725	.	11.043	55.7845	52.9529	217
Chr4	126851830	126852269	.	1000	.	17.0846	98.3446	95.1562	241
Chr4	129193839	129195942	.	1000	.	13.9612	89.4524	86.3346	1674
Chr4	136293784	136294267	.	923	.	14.4186	76.7768	73.7558	191
Chr5	8042221	8042555	.	685	.	11.3891	59.3968	56.5334	175
Chr5	8125301	8125778	.	667	.	12.819	64.7094	61.7956	297
Chr5	9121736	9122065	.	1000	.	15.2202	90.156	87.0365	173
Chr5	10744034	10744590	.	747	.	9.57138	83.6195	80.5466	175
Chr5	16927016	16927282	.	625	.	12.2678	64.847	61.9327	138
Chr5	17429611	17430431	.	893	.	13.3522	68.2772	65.3287	551
Chr5	27041407	27041826	.	558	.	9.58151	44.9915	42.2749	167
Chr5	28511857	28512397	.	684	.	15.4521	92.6187	89.4781	360
Chr5	37323451	37323883	.	959	.	16.2848	91.8736	88.734	232
Chr5	37681192	37681529	.	863	.	14.0187	74.3241	71.3268	154
Chr5	42759876	42760332	.	939	.	14.3621	82.7341	79.6725	223
Chr5	46751597	46751886	.	545	.	10.5528	47.618	44.8668	127
Chr5	47071194	47071832	.	832	.	9.9976	71.4611	68.4911	334
Chr5	47729643	47729837	.	966	.	2.82137	4.78793	2.94544	114
Chr5	48554533	48555205	.	706	.	10.8194	49.8197	47.0479	503
Chr5	50336977	50337536	.	617	.	9.45443	55.1192	52.2953	256
Chr5	55143833	55144278	.	785	.	12.8912	70.7145	67.7465	171
Chr5	58131896	58132232	.	1000	.	30.4147	222.368	218.263	171
Chr5	60527035	60527555	.	715	.	11.1751	56.9297	54.0877	319
Chr5	60551880	60552395	.	1000	.	13.6394	87.0554	83.9555	209
Chr5	67046381	67046661	.	698	.	11.4202	58.0496	55.1967	140
Chr5	71543742	71544187	.	619	.	9.88188	64.3259	61.4181	238
Chr5	71709815	71710673	.	948	.	14.6852	79.2482	76.2086	156
Chr5	75934118	75934580	.	611	.	12.4191	61.1889	58.3038	215
Chr5	78484053	78484412	.	646	.	10.2862	46.5267	43.7924	165
Chr5	79590990	79591507	.	580	.	9.35313	40.1194	37.4572	180
Chr5	81184627	81184989	.	622	.	9.56366	50.0467	47.2734	165
Chr5	81629421	81629996	.	614	.	10.8194	49.8197	47.0479	151
Chr5	83514175	83514459	.	732	.	10.6847	52.506	49.7095	138
Chr5	87395153	87395836	.	791	.	13.3522	68.2772	65.3287	294
Chr5	87687504	87688070	.	1000	.	20.7856	162.476	158.84	363
Chr5	98109148	98109480	.	1000	.	18.8976	123.918	120.545	161
Chr5	98702543	98702856	.	1000	.	19.0841	115.622	112.309	157
Chr5	99610103	99610751	.	913	.	12.9523	65.8935	62.9694	415
Chr5	100170888	100171541	.	748	.	9.24189	46.9551	44.2184	262
Chr5	102010162	102010627	.	740	.	10.3145	56.3808	53.5461	179
Chr5	103126817	103127271	.	789	.	8.88239	49.0362	46.2726	245
Chr5	103686203	103686564	.	541	.	9.08652	38.0397	35.4007	179
Chr5	105105861	105106185	.	804	.	12.5524	62.3571	59.4621	162
Chr5	106377424	106378008	.	793	.	14.9518	81.7381	78.6799	292
Chr5	106977816	106978032	.	1000	.	4.68759	12.641	10.4522	112
Chr5	107212329	107212822	.	1000	.	25.6159	175.265	171.533	280
Chr5	107898481	107899209	.	849	.	14.2853	75.5481	72.5362	386
Chr5	109988628	109989146	.	942	.	14.8185	80.4909	77.4418	239
Chr5	120657321	120657670	.	842	.	13.0856	67.0827	64.1486	178
Chr5	120928397	120928680	.	606	.	9.88633	43.2923	40.5906	129
Chr5	121094877	121095213	.	590	.	11.7525	56.5717	53.7314	155
Chr5	121516941	121517343	.	1000	.	18.8175	114.271	110.966	203
Chr5	121805826	121806804	.	592	.	10.2862	46.5267	43.7924	799
Chr5	124163785	124164132	.	690	.	11.6192	55.4315	52.6007	149
Chr5	124872506	124872832	.	812	.	13.0856	67.0827	64.1486	158
Chr5	125659699	125660007	.	1000	.	16.3234	100.279	97.0794	153
Chr5	125858600	125859034	.	1000	.	19.0023	141.683	138.19	246
Chr5	126499459	126499726	.	668	.	10.4396	51.4144	48.6279	133
Chr5	126805119	126805559	.	1000	.	18.4073	118.568	115.234	297
Chr5	127511200	127511511	.	731	.	11.8858	57.7176	54.8675	156
Chr5	129490333	129490636	.	825	.	12.4191	61.1889	58.3038	151
Chr5	129578112	129578804	.	971	.	15.2184	82.9897	79.9183	275
Chr5	135979085	135979527	.	1000	.	14.7299	86.4262	83.3335	265
Chr5	136370498	136370934	.	713	.	11.6192	55.4315	52.6007	168
Chr5	137724480	137724815	.	934	.	13.37	74.2345	71.2431	180
Chr5	141283106	141283578	.	562	.	9.07307	51.0428	48.2604	186
Chr5	143078959	143079253	.	850	.	12.1524	60.0263	57.1553	134
Chr5	145924686	145925144	.	1000	.	17.3935	124.532	121.158	292
Chr5	150056077	150056417	.	633	.	10.5528	47.618	44.8668	183
Chr5	151641530	151641830	.	549	.	8.55332	34.9759	32.3724	149
Chr5	153889766	153890030	.	774	.	12.4191	61.1889	58.3038	137
Chr6	5779571	5779986	.	638	.	10.9799	68.9093	65.9576	165
Chr6	17685304	17685737	.	660	.	11.0525	55.8153	52.9827	129
Chr6	20493163	20493473	.	695	.	11.2193	53.1688	50.3653	149
Chr6	20700732	20701045	.	625	.	9.61973	41.17	38.4902	143
Chr6	21411927	21412310	.	627	.	11.086	52.0463	49.2533	165
Chr6	21719216	21719853	.	688	.	10.9299	54.7065	51.8839	312
Chr6	23980319	23980775	.	1000	.	18.0177	106.24	102.994	254
Chr6	24301661	24302237	.	1000	.	25.0827	170.834	167.136	215
Chr6	28216025	28216523	.	658	.	10.8194	49.8197	47.0479	326
Chr6	37270206	37270550	.	549	.	8.81992	35.9895	33.3742	164
Chr6	39862551	39863354	.	976	.	15.7822	90.2901	87.1702	247
Chr6	41646340	41646643	.	1000	.	2.9622	5.28566	3.43224	90
Chr6	48437522	48437885	.	1000	.	15.7516	88.0405	84.9334	160
Chr6	57160523	57160929	.	783	.	12.6857	63.5306	60.6258	172
Chr6	57565175	57565475	.	572	.	9.35313	40.1194	37.4572	181
Chr6	57566382	57566727	.	774	.	12.819	64.7094	61.7956	174
Chr6	62494428	62494866	.	1000	.	16.6847	95.744	92.5773	281
Chr6	63567508	63567710	.	742	.	3.48788	7.11863	5.12851	135
Chr6	63567831	63568347	.	741	.	12.646	68.3665	65.4167	162
Chr6	63826534	63826888	.	790	.	12.5524	62.3571	59.4621	194
Chr6	67765351	67765985	.	790	.	12.5524	62.3571	59.4621	409
Chr6	67860214	67860660	.	624	.	13.9944	79.0808	76.0463	262
Chr6	70425826	70426307	.	722	.	12.2858	61.1889	58.3038	227
Chr6	70871643	70872023	.	1000	.	15.6971	93.8777	90.7286	178
Chr6	74555381	74556851	.	815	.	11.2317	101.684	98.4741	618
Chr6	75323896	75324315	.	609	.	9.75303	42.2277	39.5369	244
Chr6	75406988	75407445	.	884	.	13.6188	70.6811	67.7141	291
Chr6	81498893	81499252	.	1000	.	20.2838	126.557	123.166	180
Chr6	88582493	88582879	.	742	.	12.4009	66.038	63.1125	181
Chr6	92364300	92364706	.	851	.	13.7521	71.8905	68.9138	198
Chr6	92365511	92366358	.	943	.	14.9265	99.1935	96.0018	175
Chr6	106903444	106903770	.	957	.	14.2853	75.5481	72.5362	164
Chr6	108656377	108656941	.	726	.	11.7525	56.5717	53.7314	398
Chr6	112692472	112692947	.	1000	.	17.1789	121.939	118.586	264
Chr6	113365155	113365524	.	729	.	12.0191	58.8691	56.0084	164
Chr6	113578058	113578617	.	736	.	12.6857	63.5306	60.6258	350
Chr6	113627064	113627600	.	569	.	10.0196	44.3638	41.6517	194
Chr6	115524315	115524949	.	871	.	13.0856	67.0827	64.1486	454
Chr6	116014690	116015000	.	822	.	12.819	64.7094	61.7956	154
Chr6	117136087	117136533	.	585	.	9.35313	40.1194	37.4572	166
Chr6	118589867	118590230	.	846	.	12.1557	64.8813	61.965	207
Chr6	119467188	119467563	.	666	.	10.4217	57.4553	54.6109	204
Chr6	130697823	130698208	.	561	.	9.35313	40.1194	37.4572	239
Chr6	131034415	131034760	.	999	.	15.0851	82.9897	79.9183	170
Chr6	134437894	134438171	.	687	.	10.8194	49.8197	47.0479	127
Chr6	141206386	141206859	.	1000	.	19.2653	126.613	123.221	228
Chr6	147167272	147167580	.	561	.	8.40569	45.089	42.3719	161
Chr6	151587303	151587892	.	718	.	11.4596	76.9469	73.9257	408
Chr6	151588934	151589495	.	911	.	15.2184	82.9897	79.9183	394
Chr7	14179441	14179749	.	592	.	9.48643	41.17	38.4902	140
Chr7	14583217	14583523	.	798	.	12.0191	58.8691	56.0084	172
Chr7	19253263	19253914	.	1000	.	17.4845	102.275	99.0587	452
Chr7	20142175	20142552	.	685	.	9.26375	53.0706	50.2729	181
Chr7	26893109	26893681	.	651	.	11.9764	58.7378	55.8826	174
Chr7	29666505	29666856	.	833	.	13.6188	70.6811	67.7141	181
Chr7	30574336	30574704	.	786	.	13.2189	68.2772	65.3287	160
Chr7	31944200	31944968	.	863	.	7.2525	28.1271	25.6244	183
Chr7	31966976	31967304	.	623	.	10.0196	44.3638	41.6517	155
Chr7	32084344	32084790	.	874	.	14.6852	79.2482	76.2086	189
Chr7	32404266	32404613	.	1000	.	18.9508	114.271	110.966	169
Chr7	32554447	32554814	.	921	.	12.2844	90.4526	87.3317	180
Chr7	40134217	40134804	.	613	.	13.3522	68.2772	65.3287	300
Chr7	42846392	42846753	.	542	.	10.2072	55.3116	52.4863	191
Chr7	42849344	42849963	.	875	.	14.8185	80.4909	77.4418	213
Chr7	43611186	43611755	.	592	.	9.34914	47.9799	45.2271	268
Chr7	44788618	44789324	.	856	.	12.819	64.7094	61.7956	294
Chr7	45193014	45193651	.	979	.	16.9513	98.3446	95.1562	174
Chr7	45794943	45795312	.	679	.	11.3526	54.2972	51.4765	211
Chr7	50352360	50352686	.	757	.	12.5524	62.3571	59.4621	158
Chr7	52015304	52015730	.	737	.	13.0856	67.0827	64.1486	165
Chr7	53089603	53089952	.	695	.	10.5528	47.618	44.8668	168
Chr7	58836171	58836607	.	782	.	12.5234	67.1998	64.2645	232
Chr7	58929978	58930546	.	672	.	10.317	50.3287	47.5535	167
Chr7	59847998	59848643	.	574	.	10.8254	61.3211	58.4355	268
Chr7	59851374	59851769	.	789	.	12.0306	71.8745	68.9026	196
Chr7	61640176	61640520	.	617	.	9.88633	43.2923	40.5906	170
Chr7	63330786	63331256	.	607	.	9.61973	41.17	38.4902	209
Chr7	65254621	65254894	.	578	.	8.69696	37.479	34.8496	154
Chr7	65971983	65972538	.	950	.	15.7516	88.0405	84.9334	314
Chr7	72061255	72061945	.	1000	.	17.8844	106.24	102.994	387
Chr7	73619535	73619935	.	645	.	11.8858	57.7176	54.8675	155
Chr7	74040730	74041203	.	699	.	12.4191	61.1889	58.3038	262
Chr7	75181371	75181982	.	605	.	11.4859	54.2972	51.4765	163
Chr7	75205041	75205396	.	570	.	9.21983	39.0759	36.4247	180
Chr7	78952562	78953193	.	548	.	9.99269	53.1892	50.3842	198
Chr7	79968506	79969022	.	712	.	12.6405	63.392	60.4929	290
Chr7	85554212	85554518	.	876	.	13.6188	70.6811	67.7141	152
Chr7	88812195	88812847	.	826	.	14.8185	80.4909	77.4418	397
Chr7	88834817	88835153	.	650	.	10.2271	46.6287	43.894	131
Chr7	91161655	91162069	.	593	.	9.58158	78.5271	75.4967	183
Chr7	91252161	91252583	.	758	.	13.8718	79.0808	76.0463	218
Chr7	93854051	93854677	.	694	.	11.3526	54.2972	51.4765	245
Chr7	93873150	93873448	.	649	.	11.086	52.0463	49.2533	132
Chr7	94754341	94754753	.	723	.	14.0187	74.3241	71.3268	175
Chr7	95737464	95738015	.	667	.	11.9105	62.5832	59.6863	337
Chr7	97292430	97292791	.	627	.	10.2862	46.5267	43.7924	151
Chr7	97294597	97295566	.	958	.	14.4975	94.2929	91.1394	738
Chr7	97295731	97296248	.	1000	.	14.4847	83.9605	80.8857	332
Chr7	99001850	99002202	.	1000	.	21.8055	140.276	136.799	169
Chr7	99144891	99145255	.	668	.	10.9527	50.9299	48.1483	160
Chr7	99541957	99542294	.	691	.	11.2976	58.0496	55.1967	166
Chr7	100508088	100508470	.	868	.	11.8161	69.604	66.644	205
Chr7	101214085	101214407	.	676	.	10.5528	47.618	44.8668	144
Chr7	103838927	103839474	.	789	.	13.8854	73.1049	70.1165	267
Chr7	104850922	104851239	.	575	.	10.0196	44.3638	41.6517	159
Chr7	107371917	107372318	.	567	.	10.6861	48.7157	45.9543	234
Chr7	110615891	110616224	.	605	.	9.94925	47.1078	44.3692	161
Chr7	110651575	110651861	.	788	.	12.3748	61.054	58.1791	132
Chr7	114581528	114581937	.	540	.	9.35313	40.1194	37.4572	218
Chr7	114804658	114805354	.	770	.	12.5524	62.3571	59.4621	194
Chr7	115142405	115142696	.	695	.	10.6861	48.7157	45.9543	163
Chr7	120074203	120075129	.	1000	.	18.0177	106.24	102.994	207
Chr7	125736779	125737327	.	1000	.	27.2155	191.711	187.861	337
Chr7	130049499	130049819	.	622	.	9.82667	46.0465	43.3195	155
Chr8	4962474	4962835	.	741	.	12.9523	65.8935	62.9694	200
Chr8	11290882	11291207	.	734	.	9.77817	52.1362	49.3418	153
Chr8	21276433	21277580	.	1000	.	26.8674	222.522	218.417	928
Chr8	25446069	25446797	.	682	.	12.6857	63.5306	60.6258	282
Chr8	26488219	26488555	.	577	.	10.5528	47.618	44.8668	146
Chr8	27010141	27010438	.	589	.	9.56366	50.0467	47.2734	153
Chr8	28703735	28704233	.	1000	.	23.0831	151.919	148.354	203
Chr8	34369042	34370087	.	821	.	12.1524	60.0263	57.1553	643
Chr8	34450245	34450555	.	863	.	15.0851	82.9897	79.9183	165
Chr8	37579773	37580172	.	633	.	10.6861	48.7157	45.9543	225
Chr8	39840229	39840584	.	644	.	10.9527	50.9299	48.1483	178
Chr8	44384590	44385184	.	962	.	14.6852	79.2482	76.2086	227
Chr8	47412650	47412949	.	592	.	9.0912	40.8368	38.1715	153
Chr8	48949724	48950607	.	764	.	11.3526	54.2972	51.4765	317
Chr8	51000970	51001780	.	751	.	15.2184	82.9897	79.9183	581
Chr8	54325776	54326646	.	823	.	12.554	69.5893	66.63	580
Chr8	55250704	55251194	.	1000	.	21.6168	139.112	135.637	309
Chr8	55378680	55379066	.	603	.	10.4396	51.4144	48.6279	207
Chr8	58154727	58155083	.	620	.	9.71831	42.1239	39.4396	153
Chr8	59388494	59388931	.	688	.	13.4855	69.4766	66.5192	291
Chr8	61192873	61193525	.	874	.	16.3209	112.964	109.672	468
Chr8	61806179	61806594	.	774	.	14.0187	74.3241	71.3268	204
Chr8	65184615	65184911	.	719	.	11.4633	57.8629	55.0124	171
Chr8	65373486	65373833	.	983	.	15.0314	82.8218	79.7597	175
Chr8	66391617	66391931	.	690	.	11.8858	57.7176	54.8675	155
Chr8	67736348	67736673	.	600	.	10.4195	47.618	44.8668	164
Chr8	68016215	68017017	.	720	.	12.1524	60.0263	57.1553	576
Chr8	68067120	68067468	.	677	.	10.6847	52.506	49.7095	157
Chr8	71298493	71299390	.	1000	.	18.5025	155.138	151.555	285
Chr8	73497349	73497952	.	816	.	12.3107	107.896	104.641	369
Chr8	74103472	74103839	.	928	.	16.0182	90.5917	87.4614	172
Chr8	74754358	74754814	.	793	.	11.6481	81.7396	78.6815	300
Chr8	77318026	77318516	.	1000	.	16.9513	98.3446	95.1562	187
Chr8	77454255	77454693	.	569	.	6.70706	34.4748	31.8873	252
Chr8	77462657	77463059	.	724	.	12.5524	62.3571	59.4621	178
Chr8	78063082	78063383	.	1000	.	6.2872	20.797	18.4172	136
Chr8	80784574	80785136	.	925	.	14.1027	76.6034	73.5894	181
Chr8	81339348	81340003	.	1000	.	19.0202	125.264	121.882	345
Chr8	85761483	85761819	.	730	.	11.8858	57.7176	54.8675	164
Chr8	88702846	88703571	.	575	.	9.07307	51.0428	48.2604	530
Chr8	89574891	89575398	.	1000	.	27.0822	190.203	186.364	234
Chr8	92114412	92114771	.	1000	.	16.6847	95.744	92.5773	173
Chr8	93376526	93376989	.	557	.	10.2862	46.5267	43.7924	171
Chr8	93496956	93497971	.	1000	.	24.2828	163.503	159.859	826
Chr8	93640358	93640722	.	707	.	11.6192	55.4315	52.6007	186
Chr8	93691759	93692460	.	966	.	11.6791	123.523	120.156	534
Chr8	98997379	98997741	.	717	.	10.2316	74.5982	71.5996	187
Chr8	99485651	99486141	.	828	.	14.4847	83.9605	80.8857	275
Chr8	102414547	102414911	.	659	.	10.8194	49.8197	47.0479	171
Chr8	102420671	102421290	.	632	.	9.88543	53.1892	50.3842	355
Chr8	104054534	104055017	.	1000	.	16.1064	110.429	107.154	241
Chr8	104657935	104658308	.	630	.	9.88633	43.2923	40.5906	223
Chr8	104951667	104951980	.	558	.	11.6192	55.4315	52.6007	150
Chr8	105281394	105281706	.	590	.	9.75303	42.2277	39.5369	173
Chr8	105511316	105511669	.	621	.	10.1529	45.4419	42.7179	161
Chr8	109760567	109760829	.	657	.	10.4195	47.618	44.8668	153
Chr8	109761354	109761633	.	589	.	10.6861	48.7157	45.9543	115
Chr8	131545852	131546182	.	668	.	10.4195	47.618	44.8668	160
Chr9	6202737	6203033	.	675	.	8.54771	35.1767	32.5711	139
Chr9	7681748	7682310	.	1000	.	20.1505	125.178	121.798	286
Chr9	14149487	14150070	.	960	.	14.2853	75.5481	72.5362	178
Chr9	22306095	22306388	.	715	.	9.67091	51.0886	48.3055	138
Chr9	31537925	31538193	.	1000	.	5.93481	27.68	25.1888	140
Chr9	31538355	31538718	.	1000	.	2.95467	5.33941	3.44009	286
Chr9	36344947	36345258	.	562	.	7.9548	37.0459	34.4184	158
Chr9	38091417	38091773	.	877	.	13.7492	77.8719	74.847	194
Chr9	48023799	48024115	.	604	.	10.6861	48.7157	45.9543	175
Chr9	49245245	49245718	.	1000	.	14.1261	102.233	99.0211	195
Chr9	50981765	50982134	.	952	.	15.0851	82.9897	79.9183	201
Chr9	52127568	52127944	.	1000	.	3.20736	6.40804	4.46872	268
Chr9	52200529	52201204	.	571	.	9.35313	40.1194	37.4572	143
Chr9	55466485	55466808	.	603	.	11.7525	56.5717	53.7314	168
Chr9	60777194	60777541	.	597	.	9.61973	41.17	38.4902	175
Chr9	61703130	61703481	.	918	.	14.2853	75.5481	72.5362	168
Chr9	61972465	61972886	.	694	.	10.7439	50.9928	48.211	162
Chr9	65005140	65005821	.	872	.	13.0856	67.0827	64.1486	408
Chr9	65191199	65191813	.	874	.	14.0187	74.3241	71.3268	452
Chr9	67877025	67877627	.	1000	.	20.2838	126.557	123.166	355
Chr9	68150998	68151481	.	700	.	11.2193	53.1688	50.3653	286
Chr9	68737130	68737565	.	733	.	10.317	50.3287	47.5535	177
Chr9	68744164	68744621	.	694	.	11.7525	56.5717	53.7314	219
Chr9	70017428	70017891	.	608	.	14.2853	75.5481	72.5362	234
Chr9	72436775	72437198	.	692	.	10.5622	51.4144	48.6279	188
Chr9	73496259	73496650	.	562	.	10.1269	60.052	57.1809	216
Chr9	78227803	78228069	.	636	.	10.5528	47.618	44.8668	130
Chr9	81628865	81629214	.	690	.	10.9527	50.9299	48.1483	179
Chr1	2679538	2680009	.	1000	.	23.9362	195.877	191.997	238
Chr1	5711854	5713344	.	1000	.	24.7942	205.992	202.029	1227
Chr1	8885156	8885508	.	960	.	12.0286	80.0297	76.9874	194
Chr1	8925304	8925824	.	1000	.	36.0133	279.736	275.078	317
Chr1	8945072	8945562	.	1000	.	24.8995	231.914	227.728	287
Chr1	10767241	10767541	.	752	.	11.788	61.4418	58.5542	156
Chr1	12317763	12318413	.	811	.	15.0851	82.9897	79.9183	481
Chr1	15579595	15580218	.	1000	.	24.1685	175.713	171.979	352
Chr1	15583326	15584147	.	1000	.	21.8089	212.541	208.525	448
Chr1	15586624	15586974	.	1000	.	18.5733	136.352	132.894	180
Chr1	15590530	15590930	.	915	.	17.4845	102.275	99.0587	234
Chr1	15599121	15599532	.	987	.	15.8422	120.641	117.297	233
Chr1	16302656	16303329	.	1000	.	32.8141	247.538	243.213	472
Chr1	16937695	16938484	.	1000	.	21.9621	152.834	149.265	354
Chr1	16951561	16952769	.	1000	.	32.5142	283.36	278.669	221
Chr1	16971570	16971864	.	581	.	10.6861	48.7157	45.9543	132
Chr1	16976164	16976846	.	1000	.	16.818	97.0423	93.8669	241
Chr1	17802516	17803118	.	1000	.	30.6653	243.403	239.117	282
Chr1	17809449	17809894	.	1000	.	38.8127	309.359	304.327	195
Chr1	18280787	18281221	.	1000	.	17.4223	102.08	98.8688	240
Chr1	20352506	20353056	.	1000	.	20.2838	126.557	123.166	250
Chr1	21166965	21167653	.	1000	.	16.6049	129.471	126.062	473
Chr1	22861119	22861609	.	778	.	16.0182	90.5917	87.4614	210
Chr1	22891070	22891596	.	733	.	16.0783	97.7246	94.5467	326
Chr1	23791055	23791523	.	1000	.	19.1037	208.805	204.821	164
Chr1	24391063	24391559	.	1000	.	17.2179	99.6508	96.4539	177
Chr1	24477203	24477591	.	1000	.	21.6168	139.112	135.637	175
Chr1	24811853	24812230	.	1000	.	18.037	131.069	127.646	183
Chr1	25972477	25972993	.	1000	.	23.4331	168.49	164.808	196
Chr1	26579852	26580389	.	566	.	8.90552	59.2794	56.4162	248
Chr1	27401530	27401871	.	746	.	10.529	58.5349	55.6801	173
Chr1	27482083	27483231	.	1000	.	19.1489	175.894	172.16	327
Chr1	27520270	27520544	.	576	.	8.84604	38.7999	36.1567	145
Chr1	27711576	27712070	.	1000	.	24.1495	162.045	158.411	269
Chr1	29047412	29047818	.	1000	.	32.7313	301.458	296.549	175
Chr1	29608392	29608652	.	683	.	10.2862	46.5267	43.7924	111
Chr1	29683569	29684036	.	1000	.	40.4123	327.742	322.443	209
Chr1	29966634	29967293	.	1000	.	23.5647	214.678	210.641	389
Chr1	33914243	33914714	.	1000	.	32.1476	239.614	235.359	232
Chr1	34695984	34696455	.	1000	.	25.8825	178.232	174.48	246
Chr1	34743069	34743510	.	1000	.	30.548	223.924	219.808	237
Chr1	35259762	35260321	.	1000	.	23.3497	154.798	151.216	219
Chr1	35359314	35359882	.	610	.	12.2858	61.1889	58.3038	218
Chr1	35363824	35364238	.	1000	.	17.0846	98.3446	95.1562	213
Chr1	35667722	35668084	.	659	.	10.8073	53.6034	50.7962	156
Chr1	35847407	35847959	.	1000	.	35.0802	269.995	265.443	211
Chr1	36466566	36467401	.	1000	.	17.7002	201.866	197.943	606
Chr1	36468571	36469229	.	1000	.	44.6779	373.702	367.425	323
Chr1	36509264	36509805	.	1000	.	16.818	97.0423	93.8669	171
Chr1	36739165	36739696	.	1000	.	23.483	156.242	152.65	207
Chr1	38496030	38496912	.	1000	.	18.151	107.569	104.315	566
Chr1	38777587	38778069	.	1000	.	31.033	248.072	243.743	205
Chr1	39395002	39396015	.	1000	.	32.0597	245.81	241.506	565
Chr1	40168325	40168798	.	780	.	12.8109	66.9988	64.0698	299
Chr1	40182389	40182934	.	1000	.	24.9494	169.362	165.673	246
Chr1	40240700	40241180	.	1000	.	23.3105	167.053	163.381	213
Chr1	40241349	40242241	.	1000	.	14.4975	94.2929	91.1394	502
Chr1	40242433	40243055	.	1000	.	33.2394	271.682	267.114	396
Chr1	40243203	40244228	.	1000	.	28.6818	205.39	201.43	533
Chr1	40278005	40278624	.	1000	.	15.6183	86.7713	83.6734	257
Chr1	40631354	40631942	.	714	.	11.7525	56.5717	53.7314	422
Chr1	40737444	40737904	.	1000	.	43.6115	361.677	355.719	232
Chr1	40871748	40872177	.	1000	.	22.5812	222.287	218.188	229
Chr1	41062008	41062482	.	1000	.	16.0182	90.5917	87.4614	254
Chr1	41068367	41068989	.	1000	.	20.9329	162.067	158.432	345
Chr1	41441073	41441600	.	1000	.	33.8805	258.718	254.281	270
Chr1	42144027	42144980	.	1000	.	29.6052	220.863	216.772	221
Chr1	43508051	43508710	.	1000	.	36.5491	308.692	303.677	256
Chr1	43599595	43600324	.	995	.	16.9644	119.359	116.023	385
Chr1	43601566	43602285	.	1000	.	33.3251	279.725	275.073	352
Chr1	43605270	43605888	.	740	.	14.8193	97.9628	94.7841	443
Chr1	44241252	44241825	.	1000	.	23.7496	157.689	154.083	390
Chr1	45040009	45040423	.	821	.	12.9959	79.9605	76.9187	174
Chr1	45912017	45912961	.	1000	.	25.8846	193.306	189.44	762
Chr1	45974653	45974968	.	572	.	10.8194	49.8197	47.0479	136
Chr1	46192701	46193409	.	1000	.	28.2819	202.333	198.396	425
Chr1	46529678	46530222	.	1000	.	32.504	263.764	259.279	326
Chr1	48257958	48258674	.	991	.	16.3209	112.964	109.672	341
Chr1	48282664	48283218	.	1000	.	35.7467	278.108	273.466	249
Chr1	48856759	48857272	.	1000	.	19.2347	177.224	173.479	280
Chr1	48875861	48877044	.	1000	.	32.2312	260.515	256.062	977
Chr1	49625966	49626330	.	1000	.	16.9513	98.3446	95.1562	207
Chr1	50976695	50977212	.	1000	.	22.15	143.354	139.848	262
Chr1	51098737	51099619	.	1000	.	25.0827	170.834	167.136	205
Chr1	51303747	51304099	.	1000	.	18.4176	110.239	106.965	163
Chr1	51426171	51426860	.	650	.	11.2976	58.0496	55.1967	180
Chr1	51590395	51591094	.	1000	.	35.4801	274.857	270.258	426
Chr1	52146111	52146458	.	772	.	11.5956	98.9711	95.7812	167
Chr1	52399062	52399433	.	1000	.	20.0172	123.803	120.431	209
Chr1	52900615	52901084	.	1000	.	16.3189	125.669	122.286	235
Chr1	54356184	54356698	.	1000	.	16.2008	98.9997	95.8089	285
Chr1	54367478	54368342	.	840	.	16.9513	98.3446	95.1562	312
Chr1	54381164	54381913	.	1000	.	35.0802	269.995	265.443	486
Chr1	54953298	54954353	.	1000	.	32.8141	247.538	243.213	825
Chr1	55272991	55273468	.	837	.	14.8185	80.4909	77.4418	174
Chr1	55278678	55279380	.	1000	.	44.9445	377.152	370.731	336
Chr1	55356263	55356814	.	999	.	14.6073	85.1912	82.108	185
Chr1	55405302	55405606	.	831	.	14.152	75.5481	72.5362	151
Chr1	55415442	55415912	.	1000	.	20.6266	174.576	170.856	273
Chr1	55766169	55766757	.	1000	.	20.6934	196.064	192.182	284
Chr1	56529193	56529922	.	1000	.	22.4187	171.142	167.444	190
Chr1	56581575	56581924	.	612	.	12.0191	58.8691	56.0084	210
Chr1	57766833	57767407	.	1000	.	20.7185	141.601	138.111	232
Chr1	58898429	58898933	.	1000	.	16.818	97.0423	93.8669	211
Chr1	59385126	59385461	.	791	.	12.5524	62.3571	59.4621	164
Chr1	59926766	59927363	.	1000	.	30.0524	237.206	232.978	271
Chr1	60272464	60272832	.	1000	.	22.15	143.354	139.848	181
Chr1	60312797	60313230	.	1000	.	23.3497	154.798	151.216	182
Chr1	61201001	61201360	.	1000	.	24.3928	177.094	173.352	188
Chr1	62158932	62160307	.	1000	.	23.0831	151.919	148.354	1138
Chr1	64418533	64418876	.	753	.	12.6857	63.5306	60.6258	171
Chr1	64421617	64421954	.	692	.	10.8194	49.8197	47.0479	187
Chr1	65658284	65659962	.	1000	.	23.7702	180.077	176.314	1302
Chr1	65681460	65682027	.	1000	.	24.9934	170.549	166.855	356
Chr1	65705769	65706493	.	1000	.	30.3064	222.02	217.923	398
Chr1	65725904	65726545	.	717	.	13.3634	93.8993	90.7497	336
Chr1	65732696	65733378	.	791	.	16.5514	94.4498	91.2918	140
Chr1	66830439	66830974	.	1000	.	25.3943	187.403	183.582	253
Chr1	67035643	67036735	.	1000	.	28.2819	202.333	198.396	628
Chr1	67042361	67042954	.	1000	.	31.5233	252.759	248.382	294
Chr1	67103370	67103984	.	1000	.	21.4835	137.704	134.238	349
Chr1	68030559	68030886	.	1000	.	16.1515	90.5917	87.4614	175
Chr1	68032752	68033297	.	1000	.	32.5267	334.47	329.073	214
Chr1	68183649	68184128	.	559	.	16.6847	95.744	92.5773	278
Chr1	68285398	68285813	.	726	.	17.0846	98.3446	95.1562	238
Chr1	68336989	68337655	.	1000	.	22.5418	180.208	176.443	435
Chr1	68339452	68340119	.	1000	.	19.1791	159.452	155.835	170
Chr1	68535654	68536022	.	973	.	15.6183	86.7713	83.6734	176
Chr1	68841409	68841931	.	1000	.	23.3497	154.798	151.216	224
Chr1	68936996	68937632	.	1000	.	19.4063	179.889	176.126	405
Chr1	68938614	68939275	.	996	.	15.5384	95.0469	91.8881	483
Chr1	68987688	68988169	.	869	.	19.0841	115.622	112.309	314
Chr1	68997287	68997921	.	1000	.	22.1128	174.582	170.86	369
Chr1	69016874	69017649	.	1000	.	31.6459	254.326	249.934	549
Chr1	69400245	69400738	.	1000	.	17.6718	111.956	108.671	223
Chr1	69400875	69401505	.	1000	.	42.5451	349.727	344.04	317
Chr1	69402401	69402998	.	1000	.	20.7431	147.637	144.104	373
Chr1	69431002	69431552	.	1000	.	28.2265	245.979	241.668	234
Chr1	69431804	69432454	.	1000	.	32.6808	245.949	241.639	359
Chr1	69650545	69651086	.	966	.	22.0167	141.937	138.44	177
Chr1	71309790	71310574	.	1000	.	29.4816	213.073	209.048	577
Chr1	71975660	71976237	.	1000	.	24.904	183	179.217	256
Chr1	72130519	72130956	.	903	.	15.7516	88.0405	84.9334	181
Chr1	72493682	72494117	.	901	.	13.0856	67.0827	64.1486	221
Chr1	72663328	72664132	.	1000	.	26.4031	225.059	220.937	243
Chr1	74080887	74081515	.	828	.	11.2381	93.4932	90.345	233
Chr1	74306310	74306933	.	998	.	13.5978	126.302	122.916	370
Chr1	74408137	74408549	.	1000	.	28.4152	202.333	198.396	221
Chr1	74577808	74578138	.	701	.	10.7892	67.8208	64.8829	160
Chr1	76792111	76792850	.	1000	.	15.485	85.5064	82.418	520
Chr1	76953094	76953415	.	1000	.	18.2843	108.902	105.639	159
Chr1	78132989	78133702	.	1000	.	38.1462	302.726	297.799	379
Chr1	78230376	78231498	.	1000	.	19.8604	149.763	146.214	525
Chr1	78713228	78713723	.	1000	.	29.1693	227.887	223.743	239
Chr1	79152418	79152870	.	1000	.	35.7523	277.696	273.076	232
Chr1	79625315	79626140	.	1000	.	42.1452	346.327	340.71	358
Chr1	80955057	80955727	.	1000	.	28.1486	200.809	196.888	251
Chr1	82208044	82208942	.	1000	.	36.4606	323.209	317.986	658
Chr1	82221187	82222263	.	1000	.	39.5036	335.068	329.655	661
Chr1	82332590	82333213	.	1000	.	16.8621	159.934	156.314	424
Chr1	83614391	83614875	.	1000	.	27.3783	264.228	259.74	268
Chr1	83615448	83615982	.	1000	.	20.5504	129.324	125.916	255
Chr1	83629614	83630035	.	1000	.	22.15	143.354	139.848	210
Chr1	83636476	83637490	.	1000	.	16.8155	172.633	168.925	762
Chr1	83775062	83775583	.	1000	.	24.1507	198.756	194.855	270
Chr1	84600769	84601350	.	1000	.	35.2007	294.098	289.294	239
Chr1	84603099	84604141	.	1000	.	31.4442	285.817	281.108	227
Chr1	84746430	84747620	.	1000	.	32.9474	249.129	244.785	398
Chr1	85363427	85363926	.	1000	.	28.0119	244.472	240.174	262
Chr1	86092206	86092651	.	784	.	12.3524	74.163	71.1723	243
Chr1	86163053	86163584	.	1000	.	16.6847	95.744	92.5773	299
Chr1	87147137	87147985	.	1000	.	20.1047	224.773	220.655	477
Chr1	87398682	87399213	.	1000	.	21.6838	170.388	166.695	172
Chr1	87839224	87839758	.	1000	.	26.8156	187.195	183.377	188
Chr1	87844201	87845531	.	1000	.	15.3544	107.125	103.875	626
Chr1	87847186	87847852	.	1000	.	25.1492	185.933	182.122	248
Chr1	88074607	88075742	.	676	.	9.54977	55.1192	52.2953	691
Chr1	88096345	88096749	.	1000	.	19.0841	115.622	112.309	184
Chr1	88569029	88569439	.	1000	.	34.9469	268.378	263.843	218
Chr1	88640757	88641090	.	1000	.	18.6071	152.814	149.246	166
Chr1	89368680	89369209	.	1000	.	16.6338	224.757	220.639	217
Chr1	89480177	89480637	.	1000	.	25.74	191.751	187.901	215
Chr1	89654009	89654720	.	1000	.	28.3126	213.664	209.637	507
Chr1	90314866	90315277	.	790	.	14.2853	75.5481	72.5362	233
Chr1	90507984	90508452	.	854	.	13.0856	67.0827	64.1486	303
Chr1	91189913	91190322	.	1000	.	24.2911	177.165	173.421	212
Chr1	91353780	91354213	.	766	.	12.2193	81.1643	78.1133	237
Chr1	91718158	91718627	.	866	.	14.7299	86.4262	83.3335	188
Chr1	92165210	92166037	.	1000	.	12.6277	95.0173	91.8587	187
Chr1	92170783	92171443	.	1000	.	30.8722	258.025	253.605	423
Chr1	94591430	94591866	.	1000	.	23.0831	151.919	148.354	197
Chr1	94850975	94852103	.	1000	.	23.9828	190.293	186.454	552
Chr1	95494752	95495903	.	1000	.	38.6794	307.698	302.691	884
Chr1	95966457	95967038	.	1000	.	25.7492	176.747	173.006	369
Chr1	96466070	96466602	.	1000	.	36.8131	287.906	283.159	185
Chr1	96469424	96470463	.	1000	.	24.2579	200.199	196.286	836
Chr1	96937754	96938119	.	699	.	10.9527	50.9299	48.1483	188
Chr1	97355837	97356363	.	1000	.	21.7764	231.554	227.375	312
Chr1	97762232	97763073	.	1000	.	36.0133	279.736	275.078	421
Chr1	97789617	97790345	.	713	.	10.1756	86.7671	83.6734	457
Chr1	98457069	98457380	.	595	.	8.85221	54.1574	51.3491	156
Chr1	98589046	98589449	.	1000	.	24.8161	167.893	164.215	222
Chr1	98633980	98634304	.	1000	.	24.5494	166.427	162.758	154
Chr1	98644899	98645401	.	1000	.	19.2168	143.022	139.522	264
Chr1	98734495	98734895	.	1000	.	30.6813	225.484	221.356	179
Chr1	98934439	98935158	.	1000	.	28.8151	206.922	202.95	290
Chr1	99961959	99962602	.	1000	.	26.8156	187.195	183.377	463
Chr1	100113283	100114577	.	1000	.	26.549	184.197	180.4	1095
Chr1	100119123	100119936	.	1000	.	39.4792	317.689	312.534	344
Chr1	100128101	100128754	.	1000	.	16.5494	111.189	107.912	459
Chr1	100884632	100885042	.	725	.	13.6188	70.6811	67.7141	173
Chr1	100910656	100911212	.	1000	.	24.0162	160.59	156.965	181
Chr1	101089570	101090044	.	1000	.	19.3241	144.365	140.856	211
Chr1	101093767	101094313	.	1000	.	20.0172	123.803	120.431	223
Chr1	101861702	101862400	.	1000	.	36.5466	286.268	281.547	343
Chr1	101995389	101996061	.	1000	.	24.0459	174.263	170.544	408
Chr1	102264491	102264892	.	738	.	11.6671	100.076	96.8782	182
Chr1	102875333	102876002	.	859	.	13.0856	67.0827	64.1486	443
Chr1	104090283	104090634	.	1000	.	22.204	144.522	141.012	180
Chr1	104464595	104465509	.	1000	.	18.4176	110.239	106.965	256
Chr1	104470268	104470868	.	1000	.	22.4166	146.197	142.674	197
Chr1	104471488	104472122	.	1000	.	16.4281	114.237	110.94	286
Chr1	104482472	104482998	.	1000	.	30.4147	222.368	218.263	210
Chr1	104483197	104484035	.	1000	.	26.1298	194.788	190.911	308
Chr1	104651013	104651396	.	1000	.	19.1335	122.841	119.477	187
Chr1	105096826	105097338	.	1000	.	23.6782	169.929	166.238	174
Chr1	105648979	105649419	.	1000	.	25.3493	173.785	170.068	261
Chr1	105650478	105651475	.	1000	.	35.2135	271.614	267.047	657
Chr1	105697193	105697618	.	1000	.	16.16	149.862	146.313	227
Chr1	105902002	105902369	.	663	.	10.6541	72.7801	69.7998	159
Chr1	106163870	106164454	.	720	.	10.2316	74.5982	71.5996	406
Chr1	107226860	107227426	.	1000	.	18.0907	223.509	219.4	329
Chr1	107705205	107706077	.	1000	.	19.3507	118.335	115.002	454
Chr1	108590813	108591111	.	849	.	16.0783	97.7246	94.5467	159
Chr1	108622396	108622772	.	988	.	17.4845	102.275	99.0587	175
Chr1	109217771	109218644	.	1000	.	22.8636	183.036	179.251	390
Chr1	109293114	109293768	.	1000	.	25.4715	239.179	234.938	336
Chr1	109679657	109681239	.	1000	.	17.6718	111.956	108.671	1154
Chr1	109679657	109681239	.	1000	.	17.6718	111.956	108.671	1154
Chr1	109726327	109726736	.	1000	.	18.6842	112.924	109.632	198
Chr1	110302441	110302800	.	724	.	15.8849	89.3139	86.1973	173
Chr1	110982576	110983526	.	1000	.	34.7866	310.363	305.324	605
Chr1	111866220	111866781	.	1000	.	17.0717	120.647	117.302	323
Chr1	111920808	111921332	.	1000	.	20.2838	126.557	123.166	260
Chr1	112067601	112068113	.	917	.	14.6048	95.5125	92.3506	162
Chr1	112440129	112440831	.	1000	.	44.4617	382.884	376.238	379
Chr1	112528547	112529282	.	1000	.	31.0812	230.174	226.004	437
Chr1	113225581	113226407	.	1000	.	26.9489	188.698	184.87	316
Chr1	113247819	113248621	.	844	.	12.1986	89.3202	86.2031	359
Chr1	113748169	113748642	.	1000	.	17.4845	102.275	99.0587	230
Chr1	113836318	113836829	.	1000	.	20.3686	137.52	134.059	222
Chr1	114254624	114255237	.	1000	.	23.0831	151.919	148.354	274
Chr1	114467499	114468234	.	1000	.	20.6112	157.942	154.334	473
Chr1	114468556	114469177	.	844	.	13.2625	84.0702	80.9952	217
Chr1	114479917	114480484	.	1000	.	18.0322	176.618	172.881	318
Chr1	114482116	114483007	.	1000	.	37.4797	296.121	291.288	592
Chr1	114488207	114489327	.	1000	.	27.882	197.766	193.867	793
Chr1	114516632	114517096	.	1000	.	27.5829	238.463	234.225	245
Chr1	114546603	114547083	.	1000	.	29.8815	217.71	213.649	230
Chr1	114796511	114797122	.	1000	.	15.6183	86.7713	83.6734	279
Chr1	114797326	114797659	.	660	.	12.1524	60.0263	57.1553	169
Chr1	115180786	115181171	.	814	.	13.2189	68.2772	65.3287	160
Chr1	115479423	115479994	.	1000	.	33.3473	252.317	247.944	237
Chr1	115590041	115590331	.	663	.	10.9527	50.9299	48.1483	144
Chr1	116910707	116911216	.	1000	.	19.6842	252.295	247.928	272
Chr1	119703457	119703996	.	1000	.	22.4207	199.136	195.233	233
Chr1	120315313	120315897	.	1000	.	22.5499	147.623	144.091	406
Chr1	120765543	120765944	.	1000	.	17.6178	103.593	100.368	225
Chr1	121075582	121075979	.	1000	.	18.9508	114.271	110.966	197
Chr1	121353907	121354438	.	1000	.	27.4757	236.966	232.741	258
Chr1	121354547	121355649	.	1000	.	33.8805	258.718	254.281	678
Chr1	121354547	121355649	.	1000	.	33.8805	258.718	254.281	678
Chr1	121404079	121404479	.	1000	.	20.5504	129.324	125.916	209
Chr1	121636324	121636975	.	1000	.	20.5504	129.324	125.916	377
Chr1	122507758	122508178	.	1000	.	21.4835	137.704	134.238	238
Chr1	122796169	122796706	.	1000	.	24.1507	198.756	194.855	264
Chr1	123802474	123803027	.	1000	.	17.7981	172.734	169.026	175
Chr1	124115360	124115724	.	1000	.	21.8834	140.523	137.036	175
Chr1	124200642	124201374	.	1000	.	30.2511	227.048	222.907	535
Chr1	124610722	124611308	.	1000	.	25.0827	170.834	167.136	262
Chr1	126154050	126155001	.	1000	.	39.2126	314.352	309.256	634
Chr1	126172333	126172831	.	1000	.	22.2833	144.774	141.259	193
Chr1	127091867	127092416	.	1000	.	35.88	278.108	273.466	284
Chr1	127684413	127684740	.	1000	.	19.484	119.697	116.355	172
Chr1	127984550	127984950	.	1000	.	18.5509	111.58	108.296	220
Chr1	128342101	128347595	.	1000	.	27.4708	321.773	316.57	1345
Chr1	128342101	128347595	.	1000	.	27.4708	321.773	316.57	1345
Chr1	128342101	128347595	.	1000	.	27.4708	321.773	316.57	1345
Chr1	128342101	128347595	.	1000	.	27.4708	321.773	316.57	1345
Chr1	128342101	128347595	.	1000	.	27.4708	321.773	316.57	1345
Chr1	128342101	128347595	.	1000	.	27.4708	321.773	316.57	1345
Chr1	128561248	128561824	.	1000	.	23.483	156.242	152.65	342
Chr1	128573588	128573964	.	1000	.	21.4835	137.704	134.238	173
Chr1	129031141	129031911	.	1000	.	23.0166	155.334	151.75	373
Chr1	129081102	129082202	.	1000	.	40.1457	324.384	319.143	734
Chr1	129083300	129083931	.	1000	.	21.4692	167.604	163.93	240
Chr1	129088317	129088966	.	876	.	17.6567	111.905	108.621	381
Chr1	129105972	129106472	.	1000	.	21.4664	141.16	137.671	324
Chr1	129290887	129291887	.	1000	.	27.9694	230.926	226.753	431
Chr1	130438338	130439041	.	622	.	17.3041	109.336	106.068	212
Chr1	131250338	131250839	.	602	.	9.33636	42.9009	40.2075	179
Chr1	131448116	131448590	.	1000	.	30.4147	222.368	218.263	227
Chr1	131670303	131670968	.	1000	.	24.1495	162.045	158.411	383
Chr1	132200626	132201097	.	1000	.	28.9484	208.456	204.473	222
Chr1	132202607	132204087	.	1000	.	21.0836	133.5	130.061	1298
Chr1	133266064	133267781	.	1000	.	25.9741	219.154	215.087	622
Chr1	133334961	133335372	.	1000	.	29.3805	291.305	286.525	205
Chr1	133336500	133336879	.	1000	.	22.802	204.758	200.805	184
Chr1	133515384	133516389	.	1000	.	34.1471	260.323	255.87	208
Chr1	134253900	134254675	.	1000	.	35.2135	271.614	267.047	563
Chr1	135373208	135373567	.	1000	.	18.8175	114.271	110.966	176
Chr1	136290480	136291281	.	825	.	13.554	95.0792	91.9197	194
Chr1	136597329	136597705	.	878	.	13.3522	68.2772	65.3287	180
Chr1	136608264	136609223	.	1000	.	38.6794	307.698	302.691	670
Chr1	136952515	136952906	.	1000	.	13.2125	177.209	173.464	178
Chr1	136955048	136955563	.	1000	.	15.2096	204.258	200.307	226
Chr1	137308065	137308695	.	1000	.	28.0153	199.286	195.377	238
Chr1	138040429	138041185	.	1000	.	23.5556	168.49	164.808	254
Chr1	138041586	138043524	.	1000	.	35.5685	297.329	292.487	341
Chr1	138135039	138135715	.	1000	.	14.994	156.946	153.352	411
Chr1	138640566	138641017	.	1000	.	19.8465	167.499	163.827	226
Chr1	138904339	138904680	.	922	.	13.7521	71.8905	68.9138	177
Chr1	138922841	138923508	.	1000	.	22.6491	181.621	177.846	391
Chr1	138922841	138923508	.	1000	.	22.6491	181.621	177.846	391
Chr1	138955596	138956045	.	1000	.	21.0836	133.5	130.061	221
Chr1	138972223	138973344	.	1000	.	19.0023	141.683	138.19	673
Chr1	138976791	138977323	.	866	.	14.3902	94.2929	91.1394	261
Chr1	139309506	139310104	.	1000	.	23.0781	185.873	182.065	312
Chr1	139312929	139313316	.	1000	.	25.3493	173.785	170.068	196
Chr1	139314092	139314629	.	676	.	14.8525	86.4262	83.3335	278
Chr1	139642035	139642474	.	1000	.	30.0148	219.26	215.187	238
Chr1	140079305	140079822	.	703	.	12.1524	60.0263	57.1553	179
Chr1	140320345	140320843	.	1000	.	24.0162	160.59	156.965	213
Chr1	140468907	140469681	.	1000	.	21.3492	147.224	143.697	488
Chr1	143716179	143717318	.	1000	.	39.7458	319.36	314.183	595
Chr1	143770585	143771149	.	1000	.	22.8165	149.052	145.506	227
Chr1	143808894	143809307	.	891	.	13.6394	87.0554	83.9555	205
Chr1	145014098	145014552	.	1000	.	15.485	85.5064	82.418	186
Chr1	145082335	145082837	.	1000	.	33.4806	253.914	249.525	221
Chr1	146132043	146132996	.	1000	.	17.2862	123.234	119.868	225
Chr1	146142036	146143165	.	1000	.	26.1491	181.209	177.437	683
Chr1	146143832	146145123	.	1000	.	33.4821	310.922	305.879	258
Chr1	146146016	146146865	.	1000	.	23.6163	157.689	154.083	677
Chr1	146147520	146148284	.	1000	.	29.3483	211.532	207.52	262
Chr1	146248948	146249654	.	849	.	14.2853	75.5481	72.5362	146
Chr1	146766306	146766885	.	1000	.	32.2809	241.194	236.924	198
Chr1	147101484	147102108	.	1000	.	23.5647	214.678	210.641	379
Chr1	147127215	147127566	.	656	.	12.5524	62.3571	59.4621	189
Chr1	147688775	147689492	.	1000	.	31.7477	236.459	232.235	255
Chr1	147690541	147691080	.	1000	.	22.4166	146.197	142.674	293
Chr1	148723961	148724657	.	1000	.	22.575	159.909	156.289	486
Chr1	150048377	150048699	.	572	.	9.61973	41.17	38.4902	144
Chr1	151747923	151748284	.	1000	.	20.9503	132.105	128.675	180
Chr1	152429874	152430281	.	744	.	14.152	75.5481	72.5362	181
Chr1	152467887	152468470	.	1000	.	23.7824	239.211	234.969	266
Chr1	152827171	152827562	.	1000	.	17.7511	104.915	101.681	177
Chr1	152848154	152848677	.	1000	.	24.687	204.54	200.588	253
Chr1	152858809	152859495	.	784	.	14.3902	94.2929	91.1394	515
Chr1	153308107	153308563	.	1000	.	31.4811	233.312	229.115	276
Chr1	153735391	153736036	.	1000	.	33.7461	304.145	299.209	248
Chr1	153778153	153778716	.	1000	.	25.8825	178.232	174.48	369
Chr1	154465606	154465985	.	581	.	15.3517	84.2459	81.1658	175
Chr1	154490733	154491134	.	1000	.	18.151	107.569	104.315	168
Chr1	155129906	155130375	.	1000	.	42.5451	349.727	344.04	187
Chr1	155172343	155172709	.	1000	.	21.4835	137.704	134.238	185
Chr1	156731275	156732531	.	1000	.	16.1515	90.5917	87.4614	392
Chr1	156787942	156788403	.	1000	.	20.1394	132.375	128.945	211
Chr1	158025875	158026274	.	815	.	13.3634	93.8993	90.7497	222
Chr1	158168005	158169121	.	1000	.	36.6798	287.906	283.159	382
Chr1	158181060	158181404	.	1000	.	19.6331	130.68	127.267	163
Chr1	158181646	158182376	.	1000	.	16.7499	116.791	113.473	454
Chr1	158213432	158213919	.	1000	.	27.4821	193.221	189.356	235
Chr1	159227039	159227480	.	912	.	14.6852	79.2482	76.2086	171
Chr1	159310352	159310981	.	1000	.	34.6803	266.763	262.251	350
Chr1	160554242	160554968	.	1000	.	28.3126	213.664	209.637	436
Chr1	160998931	160999310	.	1000	.	22.4166	146.197	142.674	181
Chr1	161090173	161091203	.	1000	.	24.904	183	179.217	550
Chr1	161382550	161383292	.	1000	.	42.5451	349.727	344.04	358
Chr1	161384666	161385579	.	1000	.	28.0727	301.931	297.022	380
Chr1	161962979	161963746	.	682	.	10.4195	47.618	44.8668	397
Chr1	162180590	162181327	.	1000	.	42.0119	344.629	339.043	536
Chr1	162188316	162188717	.	1000	.	17.5007	125.833	122.448	223
Chr1	162196997	162197730	.	1000	.	16.1515	90.5917	87.4614	388
Chr1	162859243	162859971	.	1000	.	31.3478	231.742	227.558	339
Chr1	163349927	163350389	.	1000	.	24.6828	166.427	162.758	194
Chr1	165747704	165748104	.	662	.	12.2858	61.1889	58.3038	181
Chr1	166028145	166029186	.	1000	.	24.6405	252.077	247.71	654
Chr1	166337810	166339088	.	705	.	12.2844	90.4526	87.3317	678
Chr1	166348294	166348940	.	742	.	13.7521	71.8905	68.9138	180
Chr1	166363519	166363936	.	1000	.	20.4171	127.939	124.54	196
Chr1	167403175	167403675	.	1000	.	42.6784	351.429	345.717	179
Chr1	167419135	167419480	.	1000	.	26.4157	184.197	180.4	167
Chr1	167844993	167845369	.	1000	.	25.7492	176.747	173.006	169
Chr1	167848738	167849723	.	1000	.	20.4171	127.939	124.54	188
Chr1	168398212	168398735	.	811	.	14.5519	78.0102	74.9804	167
Chr1	168818351	168819305	.	1000	.	33.5638	282.904	278.221	331
Chr1	168831674	168832463	.	1000	.	20.7999	179.734	175.973	258
Chr1	168852121	168852528	.	928	.	13.8982	90.0227	86.9044	188
Chr1	168852702	168853240	.	846	.	17.3512	100.961	97.7555	353
Chr1	168856830	168857589	.	1000	.	16.2848	91.8736	88.734	470
Chr1	168858918	168859612	.	1000	.	17.2179	99.6508	96.4539	309
Chr1	168861357	168861811	.	1000	.	32.2809	241.194	236.924	248
Chr1	168862181	168862814	.	952	.	16.8909	133.299	129.866	368
Chr1	168865934	168866671	.	1000	.	25.0902	233.364	229.166	518
Chr1	168869981	168870689	.	1000	.	21.9621	152.834	149.265	277
Chr1	169888949	169889528	.	824	.	19.5386	147.058	143.533	297
Chr1	171327102	171327552	.	692	.	13.4751	72.9968	70.0158	200
Chr1	171361637	171362322	.	1000	.	27.6902	239.963	235.706	287
Chr1	171364878	171365722	.	1000	.	38.946	311.021	305.968	388
Chr1	172194003	172194763	.	1000	.	21.0859	182.479	178.702	334
Chr1	172902352	172903015	.	1000	.	16.818	97.0423	93.8669	440
Chr1	173042013	173042643	.	1000	.	31.2873	317.367	312.234	338
Chr1	173117829	173118148	.	648	.	10.2072	55.3116	52.4863	148
Chr1	174433158	174433803	.	1000	.	35.88	278.108	273.466	212
Chr1	174677435	174678015	.	1000	.	39.7458	319.36	314.183	255
Chr1	174713559	174714016	.	1000	.	22.3707	149.629	146.082	264
Chr1	174718282	174718701	.	1000	.	34.5569	266.364	261.861	247
Chr1	174760725	174761631	.	1000	.	36.6798	287.906	283.159	651
Chr1	175652419	175653089	.	687	.	10.9299	54.7065	51.8839	275
Chr1	176426588	176427412	.	1000	.	29.111	211.197	207.196	244
Chr1	176950315	176950930	.	1000	.	21.2547	166.216	162.556	332
Chr1	177333954	177334539	.	918	.	14.8185	80.4909	77.4418	350
Chr1	178679721	178680226	.	1000	.	40.1457	324.384	319.143	239
Chr1	178681975	178682632	.	1000	.	23.2787	210.414	206.416	351
Chr1	178780619	178781371	.	653	.	8.50103	46.0674	43.3399	290
Chr1	179542725	179543370	.	1000	.	31.0152	281.159	276.495	338
Chr1	180133804	180134353	.	1000	.	41.4787	337.854	332.385	247
Chr1	180243041	180243460	.	1000	.	17.3512	100.961	97.7555	246
Chr1	180252660	180253093	.	1000	.	23.6163	157.689	154.083	190
Chr1	180297691	180298322	.	1000	.	34.1471	260.323	255.87	357
Chr1	180387659	180388157	.	1000	.	23.3497	154.798	151.216	228
Chr1	182133726	182134321	.	1000	.	24.4137	177.165	173.421	284
Chr1	182428292	182428983	.	1000	.	30.1571	270.35	265.794	232
Chr1	182630432	182630749	.	1000	.	19.2174	116.977	113.654	151
Chr1	183157183	183157582	.	1000	.	26.8156	187.195	183.377	214
Chr1	183207723	183208153	.	1000	.	26.9489	188.698	184.87	199
Chr1	184482716	184483233	.	1000	.	24.6828	166.427	162.758	311
Chr1	184637435	184638006	.	791	.	12.1524	60.0263	57.1553	299
Chr1	185370353	185370925	.	1000	.	32.0143	239.614	235.359	338
Chr1	186196085	186196932	.	1000	.	20.2838	126.557	123.166	433
Chr1	186943420	186944078	.	1000	.	21.6838	170.388	166.695	431
Chr1	187687543	187687926	.	1000	.	34.7104	287.658	282.926	203
Chr1	189161188	189162021	.	1000	.	29.0717	226.441	222.309	537
Chr1	191269897	191270344	.	1000	.	24.8161	167.893	164.215	258
Chr1	191279344	191280495	.	1000	.	24.4161	164.964	161.309	864
Chr1	191362341	191362747	.	1000	.	20.1505	125.178	121.798	203
Chr1	191668250	191668606	.	839	.	13.3522	68.2772	65.3287	172
Chr1	191744050	191744383	.	885	.	14.2853	75.5481	72.5362	164
Chr1	192966101	192966714	.	958	.	14.152	75.5481	72.5362	295
Chr1	193251528	193252259	.	1000	.	30.9479	228.609	224.456	335
Chr1	193583058	193583596	.	1000	.	24.9494	169.362	165.673	273
Chr1	194840203	194840761	.	999	.	15.7516	88.0405	84.9334	280
Chr1	195782314	195782775	.	1000	.	25.0087	208.902	204.916	264
Chr1	195908495	195908859	.	1000	.	24.6828	166.427	162.758	183
Chr1	196985692	196986163	.	1000	.	32.2809	241.194	236.924	213
Chr1	199911626	199912161	.	899	.	18.775	122.576	119.211	184
Chr1	200690484	200690970	.	1000	.	23.9606	265.164	260.667	241
Chr1	201317299	201317984	.	1000	.	22.3298	157.071	153.475	236
Chr1	201830031	201830409	.	563	.	11.7525	56.5717	53.7314	166
Chr1	201991864	201992292	.	1000	.	19.3507	118.335	115.002	224
Chr1	202006544	202007299	.	1000	.	30.0148	219.26	215.187	443
Chr1	203191406	203191818	.	1000	.	18.5509	111.58	108.296	226
Chr1	204204280	204204735	.	898	.	13.8854	73.1049	70.1165	251
Chr1	204261447	204261892	.	1000	.	20.9329	162.067	158.432	181
Chr1	204364578	204365316	.	1000	.	24.8161	167.893	164.215	279
Chr1	204601262	204601913	.	1000	.	16.6912	102.848	99.6301	195
Chr1	204610722	204611087	.	1000	.	21.9621	152.834	149.265	184
Chr1	205020256	205020573	.	656	.	12.4191	61.1889	58.3038	139
Chr1	212260293	212260618	.	549	.	9.07307	51.0428	48.2604	148
Chr1	214178544	214178901	.	1000	.	16.2848	91.8736	88.734	180
Chr10	2369683	2370062	.	673	.	10.0999	54.2477	51.4382	202
Chr10	4485029	4485551	.	818	.	15.0851	82.9897	79.9183	189
Chr10	4645752	4646205	.	797	.	13.0856	67.0827	64.1486	278
Chr10	4896870	4897235	.	1000	.	18.0177	106.24	102.994	191
Chr10	5454244	5454876	.	743	.	9.99269	53.1892	50.3842	503
Chr10	5758368	5758991	.	1000	.	35.0802	269.995	265.443	250
Chr10	5822693	5824918	.	1000	.	23.9606	265.164	260.667	247
Chr10	5822693	5824918	.	1000	.	23.9606	265.164	260.667	247
Chr10	5822693	5824918	.	1000	.	23.9606	265.164	260.667	247
Chr10	5822693	5824918	.	1000	.	23.9606	265.164	260.667	247
Chr10	5822693	5824918	.	1000	.	23.9606	265.164	260.667	247
Chr10	5822693	5824918	.	1000	.	23.9606	265.164	260.667	247
Chr10	5826000	5826497	.	1000	.	27.1594	281.533	276.857	249
Chr10	5955255	5956087	.	1000	.	26.0158	179.719	175.958	414
Chr10	5993055	5993591	.	1000	.	22.6113	201.943	198.018	253
Chr10	6049956	6050342	.	974	.	15.0851	82.9897	79.9183	159
Chr10	6056835	6057340	.	1000	.	17.7511	104.915	101.681	225
Chr10	6061498	6062081	.	1000	.	29.8815	217.71	213.649	358
Chr10	7562232	7562553	.	624	.	10.9527	50.9299	48.1483	170
Chr10	7652055	7652382	.	620	.	9.48643	41.17	38.4902	169
Chr10	10127842	10128351	.	1000	.	20.1325	171.556	167.855	221
Chr10	10130575	10131203	.	1000	.	22.2445	238.473	234.235	290
Chr10	10270904	10271296	.	1000	.	21.0367	201.523	197.601	208
Chr10	10279755	10280159	.	1000	.	21.2169	134.898	131.449	209
Chr10	10446191	10446711	.	1000	.	23.3741	211.833	207.819	308
Chr10	10447646	10448211	.	1000	.	19.8604	149.763	146.214	223
Chr10	12841878	12842204	.	952	.	14.8185	80.4909	77.4418	157
Chr10	13135757	13136100	.	658	.	10.4195	47.618	44.8668	149
Chr10	13155939	13156596	.	875	.	17.4845	102.275	99.0587	211
Chr10	13730449	13731082	.	1000	.	30.8106	311.194	306.139	385
Chr10	13742007	13742655	.	1000	.	19.484	119.697	116.355	428
Chr10	14078527	14079009	.	1000	.	25.3919	174.974	171.251	243
Chr10	14241271	14241572	.	611	.	10.1529	45.4419	42.7179	145
Chr10	15546230	15546943	.	1000	.	34.9837	330.024	324.689	306
Chr10	16837010	16837390	.	1000	.	19.6173	121.062	117.712	209
Chr10	17395114	17395666	.	1000	.	24.2828	163.503	159.859	276
Chr10	18648553	18648994	.	853	.	14.2853	75.5481	72.5362	160
Chr10	19364654	19365064	.	1000	.	29.1898	288.27	283.522	203
Chr10	20214627	20215362	.	1000	.	27.9908	246.166	241.855	538
Chr10	20860189	20862364	.	1000	.	30.7832	311.077	306.023	324
Chr10	20863386	20863895	.	1000	.	31.4007	251.195	246.831	307
Chr10	21341182	21341682	.	1000	.	35.2135	271.614	267.047	269
Chr10	24534735	24535137	.	903	.	14.5519	78.0102	74.9804	180
Chr10	24802694	24803182	.	1000	.	18.6717	265.55	261.05	256
Chr10	25064569	25065226	.	1000	.	24.4137	177.165	173.421	226
Chr10	25834144	25835002	.	937	.	14.6073	85.1912	82.108	192
Chr10	25841382	25841779	.	1000	.	15.9114	91.5601	88.4263	202
Chr10	25900369	25900752	.	1000	.	16.1515	90.5917	87.4614	159
Chr10	26188188	26188755	.	1000	.	22.9708	184.453	180.655	240
Chr10	26193363	26193923	.	941	.	15.8849	89.3139	86.1973	203
Chr10	27514176	27514862	.	1000	.	33.7472	257.115	252.698	465
Chr10	27561941	27562312	.	945	.	14.117	80.2942	77.2503	211
Chr10	27679494	27680359	.	1000	.	22.0167	141.937	138.44	220
Chr10	27948465	27948850	.	979	.	16.5686	101.561	98.3529	180
Chr10	28382711	28383489	.	1000	.	23.9234	172.816	169.106	549
Chr10	29196708	29197438	.	1000	.	24.6828	166.427	162.758	302
Chr10	29197934	29198506	.	656	.	12.4596	75.3139	72.314	310
Chr10	29199351	29200344	.	1000	.	42.0119	344.629	339.043	249
Chr10	30238951	30239537	.	1000	.	28.3337	247.489	243.17	323
Chr10	30437142	30437605	.	1000	.	14.7299	86.4262	83.3335	263
Chr10	32961634	32961969	.	806	.	14.152	75.5481	72.5362	172
Chr10	34554045	34554706	.	1000	.	35.6134	276.482	271.866	326
Chr10	34572000	34572696	.	831	.	16.2848	91.8736	88.734	179
Chr10	35207395	35207888	.	1000	.	21.0296	148.081	144.548	307
Chr10	35218542	35218985	.	1000	.	20.2838	126.557	123.166	212
Chr10	35219775	35220426	.	958	.	17.4845	102.275	99.0587	370
Chr10	35231733	35232822	.	1000	.	28.5375	236.978	232.753	600
Chr10	36195163	36195771	.	1000	.	32.9474	249.129	244.785	327
Chr10	36200825	36201327	.	1000	.	37.2131	292.829	288.033	302
Chr10	36289313	36290005	.	1000	.	27.174	221.909	217.813	479
Chr10	36354530	36354927	.	948	.	15.7516	88.0405	84.9334	232
Chr10	36622630	36623026	.	1000	.	25.6523	216.214	212.165	186
Chr10	37808109	37808507	.	1000	.	22.3707	149.629	146.082	202
Chr10	37821865	37822604	.	1000	.	40.1921	351.49	345.778	451
Chr10	38813727	38814232	.	934	.	16.1515	90.5917	87.4614	333
Chr10	39613424	39614030	.	1000	.	29.3483	211.532	207.52	356
Chr10	39619637	39620083	.	1000	.	28.8151	206.922	202.95	265
Chr10	39797115	39797502	.	1000	.	18.9508	114.271	110.966	190
Chr10	39871411	39871786	.	922	.	14.3621	82.7341	79.6725	195
Chr10	40141259	40141667	.	697	.	10.5683	71.7087	68.7382	243
Chr10	40218376	40218951	.	1000	.	35.88	278.108	273.466	221
Chr10	41102531	41103400	.	1000	.	26.9489	188.698	184.87	425
Chr10	42568665	42568985	.	1000	.	16.4181	93.1596	90.0115	160
Chr10	42736956	42737351	.	1000	.	24.5494	166.427	162.758	196
Chr10	42851851	42852319	.	1000	.	27.1877	261.254	256.796	286
Chr10	42876896	42877277	.	1000	.	16.1064	110.429	107.154	201
Chr10	42925788	42926237	.	689	.	14.152	75.5481	72.5362	242
Chr10	44560251	44560642	.	726	.	13.9944	79.0808	76.0463	202
Chr10	44809334	44810028	.	1000	.	20.7045	178.365	174.613	277
Chr10	45070220	45070552	.	1000	.	16.3209	112.964	109.672	171
Chr10	47915375	47915731	.	841	.	14.152	75.5481	72.5362	199
Chr10	48178149	48178595	.	1000	.	39.0358	321.988	316.782	233
Chr10	48209907	48210368	.	877	.	16.1515	90.5917	87.4614	275
Chr2	7027783	7028164	.	554	.	11.2548	79.2929	76.253	199
Chr2	11715372	11716749	.	858	.	12.9709	98.477	95.2883	185
Chr2	11717494	11718200	.	968	.	13.5552	144.787	141.272	413
Chr2	11902949	11903479	.	1000	.	27.6644	267.209	262.693	230
Chr2	11944999	11945437	.	813	.	12.6857	63.5306	60.6258	203
Chr2	11950136	11950796	.	1000	.	34.4137	263.539	259.057	344
Chr2	12290242	12290628	.	596	.	9.88633	43.2923	40.5906	222
Chr2	15540020	15540661	.	670	.	11.4566	74.4171	71.4189	306
Chr2	15544159	15544737	.	1000	.	31.4442	285.817	281.108	272
Chr2	15544865	15545411	.	908	.	18.5733	136.352	132.894	199
Chr2	15548065	15548689	.	694	.	20.6076	196.064	192.182	253
Chr2	15567559	15568022	.	1000	.	28.1841	207.076	203.102	212
Chr2	15793052	15793594	.	1000	.	18.0177	106.24	102.994	306
Chr2	15794284	15794611	.	1000	.	18.6842	112.924	109.632	180
Chr2	16789267	16790679	.	1000	.	19.3507	118.335	115.002	377
Chr2	18209333	18210018	.	1000	.	23.088	207.582	203.606	172
Chr2	18247043	18247587	.	1000	.	34.2804	261.93	257.463	253
Chr2	18319376	18319817	.	854	.	13.3815	74.2723	71.2799	276
Chr2	19967162	19968271	.	1000	.	40.279	326.062	320.802	670
Chr2	20631134	20631438	.	716	.	9.96769	65.3677	62.4498	148
Chr2	20869268	20869932	.	973	.	13.1032	81.1327	78.0825	201
Chr2	21097922	21098234	.	1000	.	20.0749	152.479	148.911	161
Chr2	21805008	21805532	.	1000	.	29.0468	226.356	222.225	287
Chr2	21806868	21807570	.	1000	.	20.0008	134.775	131.33	235
Chr2	21808445	21809140	.	1000	.	29.6149	214.616	210.58	295
Chr2	21813238	21814079	.	907	.	13.7467	87.0554	83.9555	381
Chr2	21815507	21816866	.	929	.	14.4186	76.7768	73.7558	1143
Chr2	22073173	22073542	.	693	.	10.9527	50.9299	48.1483	168
Chr2	22238445	22239599	.	1000	.	16.9863	133.299	129.866	234
Chr2	25314496	25314845	.	1000	.	17.3512	100.961	97.7555	174
Chr2	25437889	25438352	.	1000	.	38.1462	302.726	297.799	195
Chr2	25449606	25450230	.	960	.	14.0685	90.6568	87.5258	365
Chr2	25451875	25452693	.	1000	.	27.9685	214.266	210.236	387
Chr2	25824050	25824489	.	1000	.	24.6828	166.427	162.758	258
Chr2	26390203	26390837	.	1000	.	23.1854	187.295	183.477	342
Chr2	27213425	27214107	.	1000	.	30.0148	219.26	215.187	203
Chr2	27781243	27781995	.	1000	.	23.7496	157.689	154.083	294
Chr2	28655213	28655739	.	1000	.	28.4152	202.333	198.396	299
Chr2	29126715	29127194	.	1000	.	21.6063	249.206	244.862	274
Chr2	30943595	30944028	.	1000	.	29.215	211.532	207.52	207
Chr2	31798219	31798650	.	947	.	17.8844	106.24	102.994	178
Chr2	32213262	32213788	.	825	.	14.8185	80.4909	77.4418	328
Chr2	32269712	32270125	.	1000	.	18.5299	119.9	116.557	222
Chr2	34036351	34036898	.	1000	.	41.0654	335.689	330.274	300
Chr2	34320326	34320655	.	793	.	13.3177	83.4896	80.4168	172
Chr2	38115420	38116238	.	1000	.	27.6644	267.209	262.693	246
Chr2	38364236	38365040	.	1000	.	13.0567	99.6369	96.4446	355
Chr2	38693060	38693589	.	787	.	10.5985	65.6572	62.7386	358
Chr2	39437219	39438018	.	1000	.	34.0157	294.23	289.426	234
Chr2	41477646	41477984	.	605	.	10.5528	47.618	44.8668	163
Chr2	42433565	42434118	.	1000	.	15.7469	119.392	116.055	250
Chr2	44682980	44683318	.	1000	.	26.9489	188.698	184.87	161
Chr2	44900937	44901461	.	1000	.	18.0395	115.913	112.597	186
Chr2	45516621	45517194	.	1000	.	23.4392	234.954	230.744	337
Chr2	45753847	45754293	.	951	.	14.283	93.0771	89.9335	197
Chr2	45755642	45756152	.	1000	.	22.0167	141.937	138.44	281
Chr2	46226078	46226820	.	1000	.	20.007	187.937	184.116	342
Chr2	46227094	46228371	.	1000	.	38.4128	306.039	301.069	407
Chr2	48321886	48322923	.	1000	.	34.5546	325.227	319.978	301
Chr2	48401286	48402101	.	844	.	13.0856	67.0827	64.1486	548
Chr2	48614538	48615004	.	1000	.	27.3488	193.221	189.356	204
Chr2	51248213	51249156	.	1000	.	27.0431	287.072	282.349	565
Chr2	51249720	51251595	.	1000	.	24.4724	201.644	197.72	1603
Chr2	51256131	51256958	.	1000	.	40.4123	327.742	322.443	509
Chr2	51911607	51911978	.	1000	.	20.5504	129.324	125.916	216
Chr2	52710915	52711261	.	696	.	10.6847	52.506	49.7095	166
Chr2	53151396	53151835	.	821	.	11.387	66.2328	63.3056	224
Chr2	53354858	53355299	.	798	.	11.2457	86.3909	83.3002	172
Chr2	53355825	53356141	.	749	.	13.2189	68.2772	65.3287	170
Chr2	53457741	53458139	.	1000	.	35.5685	297.329	292.487	175
Chr2	53894195	53895733	.	1000	.	17.3041	109.336	106.068	756
Chr2	53943352	53943826	.	1000	.	33.0807	249.129	244.785	222
Chr2	54288202	54288720	.	1000	.	19.3507	118.335	115.002	266
Chr2	54740813	54741334	.	1000	.	38.5461	307.698	302.691	325
Chr2	55138840	55139419	.	1000	.	27.6154	194.734	190.859	321
Chr2	55191796	55192284	.	813	.	18.037	131.069	127.646	236
Chr2	55244755	55245249	.	750	.	17.6178	103.593	100.368	237
Chr2	55641486	55642067	.	1000	.	40.6669	330.636	325.296	255
Chr2	56296874	56297332	.	1000	.	22.9498	150.484	146.929	278
Chr2	56958143	56958468	.	1000	.	20.7363	141.661	138.17	159
Chr2	57354210	57354787	.	1000	.	20.2838	126.557	123.166	238
Chr2	57355267	57355702	.	1000	.	22.8165	149.052	145.506	209
Chr2	57409873	57410269	.	1000	.	20.1505	125.178	121.798	168
Chr2	57902721	57903143	.	1000	.	14.9265	99.1935	96.0018	177
Chr2	58037045	58037449	.	1000	.	25.1855	234.815	230.611	213
Chr2	60013264	60013649	.	1000	.	16.1064	110.429	107.154	206
Chr2	60075691	60076031	.	836	.	11.9233	70.737	67.7682	167
Chr2	62033861	62034401	.	1000	.	35.2135	271.614	267.047	258
Chr2	62330943	62331773	.	1000	.	24.0162	160.59	156.965	239
Chr2	63375548	63376132	.	1000	.	16.818	97.0423	93.8669	299
Chr2	63563803	63564134	.	943	.	14.152	75.5481	72.5362	166
Chr2	63601631	63602074	.	845	.	13.0138	71.8957	68.9169	210
Chr2	64011068	64011742	.	1000	.	22.9427	162.759	159.121	373
Chr2	64221593	64222046	.	1000	.	15.2019	125.955	122.57	209
Chr2	65504095	65504738	.	1000	.	32.012	265.509	261.009	389
Chr2	66905620	66905974	.	843	.	12.5524	62.3571	59.4621	197
Chr2	67319513	67320015	.	1000	.	30.4147	222.368	218.263	211
Chr2	67850469	67850919	.	1000	.	32.3181	248.966	244.635	214
Chr2	68255792	68256185	.	1000	.	34.9469	268.378	263.843	186
Chr2	69100885	69101375	.	1000	.	31.6188	254.232	249.842	239
Chr2	69216750	69217541	.	1000	.	30.548	223.924	219.808	468
Chr2	69217720	69218903	.	1000	.	30.0148	219.26	215.187	213
Chr2	69957067	69957489	.	1000	.	23.8508	217.531	213.477	224
Chr2	70719841	70720206	.	767	.	12.0191	58.8691	56.0084	178
Chr2	71098589	71099429	.	1000	.	24.2973	246.341	242.028	483
Chr2	71112702	71113963	.	1000	.	42.6784	351.429	345.717	623
Chr2	72425344	72425652	.	960	.	14.5519	78.0102	74.9804	137
Chr2	72580832	72581440	.	1000	.	32.3022	296.748	291.912	332
Chr2	73559228	73560212	.	960	.	12.1915	173.24	169.529	327
Chr2	74092502	74093307	.	664	.	13.7521	71.8905	68.9138	250
Chr2	74667973	74668269	.	697	.	10.9299	54.7065	51.8839	155
Chr2	74777337	74777915	.	1000	.	27.0214	194.978	191.099	349
Chr2	74826770	74827317	.	1000	.	39.8588	348.27	342.619	313
Chr2	75392062	75392789	.	1000	.	22.6832	149.052	145.506	314
Chr2	75612525	75613505	.	1000	.	40.0124	322.708	317.486	410
Chr2	75637566	75637901	.	613	.	12.5524	62.3571	59.4621	161
Chr2	75672538	75672811	.	676	.	10.8194	49.8197	47.0479	132
Chr2	75673119	75674002	.	1000	.	27.3488	193.221	189.356	670
Chr2	75775645	75776065	.	1000	.	13.8199	119.431	116.095	176
Chr2	75782717	75783464	.	995	.	13.6394	87.0554	83.9555	213
Chr2	76096206	76096740	.	1000	.	21.944	193.548	189.681	286
Chr2	76100574	76102014	.	1000	.	26.3296	249.43	245.083	914
Chr2	76134968	76136072	.	1000	.	25.9482	245.026	240.723	865
Chr2	76299128	76299446	.	1000	.	21.6168	139.112	135.637	150
Chr2	76448388	76449328	.	1000	.	25.3493	173.785	170.068	496
Chr2	76969877	76970245	.	1000	.	25.216	172.308	168.601	189
Chr2	77452350	77452745	.	814	.	13.3522	68.2772	65.3287	181
Chr2	77461735	77462725	.	759	.	16.818	97.0423	93.8669	389
Chr2	77489788	77490237	.	757	.	11.0653	62.9042	60.0062	220
Chr2	77695389	77696071	.	1000	.	42.0071	355.569	349.777	299
Chr2	77734212	77734589	.	748	.	10.0535	66.4139	63.4861	208
Chr2	77929197	77929543	.	560	.	8.30641	57.5988	54.7541	168
Chr2	78261642	78262222	.	1000	.	22.9498	150.484	146.929	432
Chr2	78362063	78362428	.	580	.	12.9523	65.8935	62.9694	178
Chr2	79506719	79507121	.	1000	.	16.7003	130.744	127.323	186
Chr2	79547508	79547892	.	1000	.	27.0822	190.203	186.364	179
Chr2	80578264	80578824	.	1000	.	17.5007	125.833	122.448	266
Chr2	80582884	80583826	.	1000	.	19.6163	130.623	127.211	172
Chr2	80603107	80603793	.	1000	.	27.1506	196.482	192.593	431
Chr2	80899962	80900454	.	719	.	11.4859	54.2972	51.4765	223
Chr2	80935423	80935883	.	1000	.	23.0831	151.919	148.354	225
Chr2	80945683	80946363	.	975	.	14.5001	77.8496	74.8259	421
Chr2	80949964	80950600	.	1000	.	35.2135	271.614	267.047	253
Chr2	80953440	80953922	.	1000	.	36.5491	308.692	303.677	230
Chr2	81256508	81257224	.	1000	.	26.4923	214.453	210.423	434
Chr2	81735623	81736272	.	1000	.	15.4628	104.152	100.925	220
Chr2	82208187	82208753	.	1000	.	22.0167	141.937	138.44	189
Chr2	82225585	82226690	.	1000	.	27.4821	193.221	189.356	733
Chr2	82236255	82236942	.	1000	.	18.7661	130.995	127.573	439
Chr2	82387040	82387662	.	1000	.	19.5605	164.807	161.158	285
Chr2	82393342	82393696	.	1000	.	21.3502	136.3	132.842	180
Chr2	83196338	83196772	.	689	.	14.2853	75.5481	72.5362	217
Chr2	83264308	83264878	.	1000	.	23.6163	157.689	154.083	224
Chr2	83281335	83281708	.	1000	.	22.5499	147.623	144.091	191
Chr2	83289282	83289852	.	1000	.	37.5297	320.138	314.957	265
Chr2	83586454	83586990	.	1000	.	34.547	265.15	260.653	322
Chr2	83602241	83602776	.	703	.	10.9299	54.7065	51.8839	355
Chr2	83614116	83614885	.	709	.	12.4191	61.1889	58.3038	322
Chr2	83622605	83623851	.	1000	.	23.6144	191.576	187.731	287
Chr2	85029169	85029531	.	575	.	10.2862	46.5267	43.7924	172
Chr2	86294329	86294961	.	1000	.	31.0812	230.174	226.004	417
Chr2	86346468	86347079	.	1000	.	23.6163	157.689	154.083	353
Chr2	86398896	86399654	.	1000	.	16.4889	140.905	137.417	409
Chr2	86403331	86403855	.	1000	.	26.549	184.197	180.4	221
Chr2	86517111	86517846	.	1000	.	27.9615	225.848	221.72	277
Chr2	86594345	86594754	.	1000	.	17.2179	99.6508	96.4539	167
Chr2	87904237	87904753	.	1000	.	22.7583	153.903	150.328	290
Chr2	88119042	88119918	.	1000	.	24.6828	166.427	162.758	227
Chr2	89086672	89087067	.	1000	.	20.4063	247.891	243.566	199
Chr2	89088284	89088909	.	1000	.	19.9443	239.851	235.596	258
Chr2	89089131	89090322	.	1000	.	21.8208	251.955	247.59	1009
Chr2	89313035	89313434	.	1000	.	20.4171	127.939	124.54	202
Chr2	90549635	90550076	.	1000	.	18.9508	114.271	110.966	237
Chr2	90798562	90799061	.	956	.	14.6852	79.2482	76.2086	246
Chr2	90870920	90871530	.	1000	.	20.1821	153.84	150.265	220
Chr2	90892368	90892777	.	807	.	14.6852	79.2482	76.2086	177
Chr2	91714219	91714955	.	1000	.	19.2744	160.787	157.16	244
Chr2	92266645	92267101	.	1000	.	21.5759	149.96	146.411	165
Chr2	92937252	92937684	.	874	.	15.6955	87.8652	84.7628	273
Chr2	93016694	93017083	.	1000	.	19.6459	148.409	144.875	201
Chr2	93033669	93034177	.	1000	.	25.6702	266.54	262.036	257
Chr2	93182307	93183096	.	1000	.	30.2975	240.301	236.04	486
Chr2	93484635	93485210	.	1000	.	20.5139	175.635	171.902	171
Chr2	93487046	93487529	.	864	.	16.6912	102.848	99.6301	216
Chr2	93671538	93671945	.	1000	.	17.4266	109.336	106.068	187
Chr2	93720994	93721862	.	545	.	8.88239	49.0362	46.2726	711
Chr2	93787154	93787558	.	794	.	20.4327	141.172	137.683	219
Chr2	94093507	94094022	.	769	.	14.4186	76.7768	73.7558	358
Chr2	94664065	94664432	.	1000	.	16.0182	90.5917	87.4614	205
Chr2	94788192	94788547	.	1000	.	18.5299	119.9	116.557	176
Chr2	94843888	94844333	.	1000	.	34.1584	261.537	257.078	231
Chr2	94847272	94847826	.	574	.	11.1751	56.9297	54.0877	154
Chr2	94850424	94850885	.	660	.	11.086	52.0463	49.2533	185
Chr2	94954276	94954763	.	1000	.	23.7804	171.302	167.603	283
Chr2	94955019	94955527	.	1000	.	19.9162	127.291	123.897	216
Chr2	96918561	96919055	.	1000	.	22.8311	268.019	263.5	226
Chr2	96919586	96920304	.	1000	.	15.3035	110.744	107.467	370
Chr2	98003073	98003895	.	1000	.	27.2155	191.711	187.861	256
Chr2	98978886	98980354	.	1000	.	23.1879	165.619	161.962	1079
Chr2	98985004	98985897	.	1000	.	18.8175	114.271	110.966	516
Chr2	99662315	99662643	.	648	.	10.6861	48.7157	45.9543	146
Chr2	100822846	100823307	.	1000	.	13.7408	127.476	124.081	224
Chr2	100878240	100878595	.	1000	.	24.4146	173.442	169.73	166
Chr2	101469468	101469869	.	1000	.	20.3967	156.572	152.979	209
Chr2	102947336	102947887	.	724	.	11.5428	59.175	56.3127	170
Chr2	102964057	102964834	.	1000	.	29.6149	214.616	210.58	562
Chr2	103581506	103581830	.	704	.	10.8257	74.9352	71.9361	160
Chr2	104284267	104285144	.	1000	.	19.4651	163.464	159.825	475
Chr2	104820924	104821296	.	591	.	17.0846	98.3446	95.1562	192
Chr2	105027337	105027837	.	1000	.	27.5582	206.085	202.121	260
Chr2	105495408	105495867	.	1000	.	15.9991	109.167	105.902	232
Chr2	105701503	105701961	.	905	.	16.0182	90.5917	87.4614	167
Chr2	105767741	105768246	.	1000	.	23.7496	157.689	154.083	292
Chr2	106019513	106020013	.	1000	.	32.6808	245.949	241.639	234
Chr2	106656918	106658201	.	1000	.	31.6144	234.884	230.675	200
Chr2	107313251	107313646	.	744	.	11.1705	71.0995	68.1299	218
Chr2	108516468	108518214	.	1000	.	42.5451	349.727	344.04	842
Chr2	109810766	109811472	.	1000	.	37.3464	294.474	289.659	287
Chr2	110120563	110121035	.	1000	.	17.9542	175.321	171.589	232
Chr2	110414047	110414357	.	571	.	9.35313	40.1194	37.4572	170
Chr2	112155360	112155686	.	726	.	11.7525	56.5717	53.7314	162
Chr2	113176736	113177165	.	658	.	12.4191	61.1889	58.3038	252
Chr2	113917946	113918626	.	1000	.	18.4176	110.239	106.965	238
Chr2	115740075	115740623	.	1000	.	20.7184	159.314	155.698	358
Chr2	118300560	118300984	.	1000	.	29.3169	229.506	225.349	209
Chr2	118319116	118319864	.	574	.	10.0436	84.687	81.6056	410
Chr2	118356048	118356576	.	1000	.	16.5354	115.512	112.203	261
Chr2	118472250	118472629	.	1000	.	21.7501	140.523	137.036	176
Chr2	118487157	118487654	.	964	.	15.9375	121.894	118.541	179
Chr2	118493004	118493605	.	1000	.	17.6178	103.593	100.368	175
Chr2	118493915	118494457	.	788	.	14.7299	86.4262	83.3335	333
Chr2	118653926	118654259	.	1000	.	19.6173	121.062	117.712	170
Chr2	118689226	118689561	.	1000	.	15.3517	84.2459	81.1658	176
Chr2	119028466	119028996	.	795	.	12.7207	67.0745	64.1454	279
Chr2	119480862	119481652	.	1000	.	26.2824	182.702	178.92	584
Chr2	119487645	119488656	.	1000	.	21.0402	163.448	159.808	796
Chr2	120000896	120001429	.	1000	.	35.3233	295.713	290.891	197
Chr2	120021858	120022319	.	1000	.	17.4845	102.275	99.0587	162
Chr2	120511583	120512143	.	1000	.	27.3564	213.236	209.21	252
Chr2	120513550	120514243	.	1000	.	20.3502	191.991	188.139	477
Chr2	120652933	120653954	.	933	.	21.7458	155.061	151.478	726
Chr2	120656541	120657594	.	1000	.	16.7061	157.402	153.806	686
Chr2	120659200	120659781	.	1000	.	22.15	143.354	139.848	224
Chr2	120730054	120730435	.	1000	.	15.6773	106.653	103.405	203
Chr2	120778441	120779555	.	1000	.	33.4846	274.863	270.262	475
Chr2	120902820	120903279	.	1000	.	22.5499	147.623	144.091	228
Chr2	120971259	120972183	.	1000	.	28.8151	206.922	202.95	303
Chr2	121471378	121472109	.	1000	.	34.2804	261.93	257.463	518
Chr2	121888273	121888978	.	1000	.	25.6004	181.553	177.779	425
Chr2	122331552	122332464	.	1000	.	16.446	101.561	98.3529	666
Chr2	122332611	122332938	.	542	.	11.6192	55.4315	52.6007	160
Chr2	122427229	122428225	.	1000	.	29.6846	232.58	228.39	642
Chr2	122454423	122455116	.	1000	.	17.8844	106.24	102.994	232
Chr2	122542631	122543019	.	1000	.	20.1505	125.178	121.798	206
Chr2	122580661	122581186	.	1000	.	20.9503	132.105	128.675	341
Chr2	122618768	122619990	.	1000	.	14.7935	109.509	106.24	296
Chr2	123310787	123311323	.	1000	.	15.9991	109.167	105.902	221
Chr2	125037348	125037888	.	943	.	17.6718	111.956	108.671	260
Chr2	125068493	125069604	.	650	.	12.2844	90.4526	87.3317	234
Chr2	125079677	125080647	.	1000	.	28.9484	208.456	204.473	594
Chr2	125088881	125089866	.	1000	.	17.8844	106.24	102.994	179
Chr2	125204752	125205189	.	1000	.	18.0322	176.618	172.881	247
Chr2	125253885	125254291	.	1000	.	19.7506	122.431	119.067	185
Chr2	125426213	125426640	.	1000	.	25.7595	217.683	213.627	220
Chr2	125549418	125550518	.	1000	.	32.7313	301.458	296.549	520
Chr2	125998725	125999082	.	978	.	14.8185	80.4909	77.4418	152
Chr2	127148220	127148776	.	1000	.	30.8006	278.062	273.434	291
Chr2	127149341	127150134	.	1000	.	20.817	130.713	127.292	572
Chr2	130722956	130723333	.	1000	.	16.9513	98.3446	95.1562	179
Chr2	130800089	130800861	.	1000	.	27.6674	201.008	197.087	381
Chr2	131717289	131717950	.	1000	.	22.6832	149.052	145.506	415
Chr2	131738091	131738601	.	1000	.	23.3497	154.798	151.216	240
Chr2	131756389	131756810	.	1000	.	29.215	211.532	207.52	200
Chr2	131859204	131859826	.	1000	.	21.2266	145.829	142.311	343
Chr2	131868323	131869140	.	1000	.	23.483	156.242	152.65	532
Chr2	132010558	132010906	.	593	.	12.2858	61.1889	58.3038	168
Chr2	132306663	132307081	.	1000	.	20.3967	156.572	152.979	181
Chr2	132391792	132392670	.	1000	.	28.2265	245.979	241.668	615
Chr2	132393242	132393854	.	844	.	16.6847	95.744	92.5773	287
Chr2	133205900	133207290	.	1000	.	22.5418	180.208	176.443	515
Chr2	133625274	133625835	.	1000	.	30.3716	271.889	267.316	217
Chr2	133628586	133629082	.	654	.	11.4859	54.2972	51.4765	326
Chr2	133714687	133715130	.	711	.	11.3526	54.2972	51.4765	251
Chr2	133950763	133951225	.	1000	.	33.7472	257.115	252.698	218
Chr2	134992288	134994041	.	1000	.	37.5358	303.177	298.248	1140
Chr2	134994342	134996265	.	1000	.	23.2585	253.851	249.468	1429
Chr2	135187646	135188108	.	1000	.	27.7233	212.754	208.735	215
Chr2	135199042	135200016	.	1000	.	24.5066	273.719	269.131	710
Chr2	135207813	135208584	.	932	.	15.2702	114.425	111.119	591
Chr2	135520604	135521153	.	967	.	15.4581	107.125	103.875	244
Chr2	136020196	136020562	.	924	.	16.4181	93.1596	90.0115	162
Chr2	136024343	136024997	.	1000	.	25.4378	213.283	209.256	306
Chr2	136032305	136032664	.	754	.	12.9523	65.8935	62.9694	179
Chr2	136047409	136047842	.	966	.	14.975	87.6653	84.5636	215
Chr2	136383138	136383629	.	1000	.	21.8055	140.276	136.799	256
Chr2	136466572	136468182	.	1000	.	20.2774	143.512	140.005	1040
Chr2	137459280	137459788	.	1000	.	35.8136	300.567	295.674	266
Chr2	137703742	137704130	.	690	.	11.4859	54.2972	51.4765	190
Chr2	137828785	137829221	.	1000	.	26.4157	184.197	180.4	215
Chr2	137986032	137986596	.	1000	.	26.2824	182.702	178.92	264
Chr2	137990969	137992092	.	1000	.	22.2833	144.774	141.259	706
Chr2	138064275	138064978	.	890	.	12.9523	65.8935	62.9694	384
Chr2	139072982	139073303	.	640	.	10.9527	50.9299	48.1483	156
Chr2	139308070	139308404	.	1000	.	29.215	211.532	207.52	167
Chr2	140244902	140245408	.	980	.	14.8583	85.1908	82.108	199
Chr2	140325536	140326259	.	1000	.	27.3684	235.47	231.257	274
Chr2	140326371	140326927	.	1000	.	7.08701	25.2934	22.8321	352
Chr2	140327926	140328711	.	1000	.	29.4395	231.042	226.864	426
Chr2	140483912	140484358	.	1000	.	35.3468	273.234	268.65	231
Chr2	141032715	141033321	.	607	.	10.1529	45.4419	42.7179	415
Chr2	141039743	141040565	.	852	.	12.4692	65.9049	62.9806	503
Chr2	141040906	141041524	.	1000	.	20.5504	129.324	125.916	351
Chr2	141043493	141043994	.	1000	.	29.6149	214.616	210.58	278
Chr2	141046714	141047358	.	1000	.	23.2164	153.357	149.783	448
Chr2	141061120	141061999	.	1000	.	31.6347	236.095	231.878	295
Chr2	141208859	141209330	.	1000	.	25.3493	173.785	170.068	208
Chr2	141221511	141222106	.	742	.	10.6541	72.7801	69.7998	174
Chr2	141515326	141515723	.	985	.	15.7516	88.0405	84.9334	167
Chr2	141932212	141932608	.	1000	.	36.0133	279.736	275.078	203
Chr2	142014525	142015487	.	1000	.	30.6813	225.484	221.356	279
Chr2	142169376	142169885	.	1000	.	19.0202	125.264	121.882	170
Chr2	142811730	142812105	.	980	.	16.2848	91.8736	88.734	165
Chr2	142914134	142914908	.	990	.	15.3517	84.2459	81.1658	159
Chr2	143106420	143106872	.	1000	.	19.3879	127.966	124.565	201
Chr2	143430037	143430480	.	878	.	13.8854	73.1049	70.1165	269
Chr2	143690957	143691598	.	1000	.	21.1058	240.999	236.736	291
Chr2	144512048	144512424	.	1000	.	20.2838	126.557	123.166	214
Chr2	145053261	145053614	.	939	.	13.7467	87.0554	83.9555	179
Chr2	145620831	145622044	.	1000	.	36.0588	303.812	298.878	841
Chr2	145804153	145804740	.	1000	.	16.5514	94.4498	91.2918	289
Chr2	145902216	145902675	.	1000	.	23.8829	159.138	155.523	211
Chr2	146250421	146250898	.	719	.	25.4826	175.265	171.533	235
Chr2	146559456	146559885	.	805	.	12.4191	61.1889	58.3038	151
Chr2	147343667	147345201	.	1000	.	34.7692	328.424	323.115	383
Chr2	147356289	147356907	.	1000	.	16.7061	157.402	153.806	353
Chr2	147708368	147708802	.	569	.	8.10042	64.0663	61.159	220
Chr2	147709712	147710206	.	1000	.	36.8131	287.906	283.159	271
Chr2	148172599	148173534	.	1000	.	25.3493	173.785	170.068	533
Chr2	148174814	148175189	.	1000	.	29.4816	213.073	209.048	172
Chr2	148177672	148178685	.	1000	.	31.7477	236.459	232.235	788
Chr2	148840066	148840910	.	1000	.	15.5701	105.401	102.166	209
Chr2	148943800	148944427	.	813	.	13.4855	69.4766	66.5192	399
Chr2	149453521	149454105	.	634	.	9.77817	52.1362	49.3418	159
Chr2	150097986	150098382	.	1000	.	33.0807	249.129	244.785	224
Chr2	150098958	150099668	.	1000	.	22.7583	153.903	150.328	355
Chr2	150113178	150113922	.	1000	.	23.2164	153.357	149.783	335
Chr2	150272253	150272640	.	1000	.	28.0153	199.286	195.377	174
Chr2	150658591	150659149	.	1000	.	30.1481	220.813	216.722	294
Chr2	152222906	152223384	.	1000	.	19.0841	115.622	112.309	304
Chr2	152848018	152848332	.	809	.	13.5247	79.0981	76.0633	153
Chr2	152848928	152849252	.	1000	.	19.3507	118.335	115.002	160
Chr2	152971657	152974052	.	1000	.	45.3444	380.608	374.018	309
Chr2	152971657	152974052	.	1000	.	45.3444	380.608	374.018	309
Chr2	152971657	152974052	.	1000	.	45.3444	380.608	374.018	309
Chr2	152971657	152974052	.	1000	.	45.3444	380.608	374.018	309
Chr2	154309421	154309728	.	584	.	14.6852	79.2482	76.2086	150
Chr2	155080488	155080829	.	1000	.	16.6847	95.744	92.5773	171
Chr2	155542179	155542532	.	1000	.	21.3502	136.3	132.842	182
Chr2	156831655	156832288	.	1000	.	36.6821	287.483	282.757	312
Chr2	157899760	157902125	.	1000	.	20.5504	129.324	125.916	1971
Chr2	157902338	157904983	.	1000	.	23.8008	171.371	167.671	2312
Chr2	161743459	161743983	.	1000	.	18.0452	118.253	114.925	228
Chr2	162229605	162230109	.	816	.	12.4009	66.038	63.1125	227
Chr2	164997755	164998300	.	1000	.	23.2164	153.357	149.783	294
Chr2	168406288	168407185	.	1000	.	25.216	172.308	168.601	297
Chr2	168413185	168413724	.	1000	.	28.4588	220.336	216.26	341
Chr2	169401531	169401882	.	1000	.	20.6837	130.713	127.292	177
Chr2	169403016	169403419	.	1000	.	16.9513	98.3446	95.1562	190
Chr2	171601430	171601985	.	1000	.	21.4835	137.704	134.238	239
Chr2	171603334	171603794	.	688	.	17.2179	99.6508	96.4539	184
Chr2	172009179	172009915	.	1000	.	40.9455	332.791	327.413	356
Chr2	172010964	172011460	.	1000	.	15.8532	99.9926	96.7948	208
Chr2	172241534	172241846	.	752	.	12.6857	63.5306	60.6258	152
Chr2	176814070	176814402	.	1000	.	16.8137	104.138	100.912	174
Chr2	178099566	178099950	.	1000	.	27.882	197.766	193.867	172
Chr2	178633353	178633770	.	1000	.	22.2833	144.774	141.259	208
Chr2	178697996	178698393	.	1000	.	23.7496	157.689	154.083	213
Chr2	178759444	178759851	.	992	.	13.5858	115.894	112.579	175
Chr3	3058468	3058843	.	1000	.	21.6168	139.112	135.637	162
Chr3	3061486	3061946	.	702	.	14.8185	80.4909	77.4418	201
Chr3	3842389	3842868	.	1000	.	28.5485	203.861	199.911	260
Chr3	4013712	4014027	.	959	.	15.3517	84.2459	81.1658	149
Chr3	5009245	5009655	.	553	.	10.4195	47.618	44.8668	246
Chr3	7761052	7761439	.	815	.	11.7426	76.6498	73.635	214
Chr3	9390896	9391260	.	1000	.	22.5499	147.623	144.091	175
Chr3	9743306	9743854	.	1000	.	18.4073	118.568	115.234	267
Chr3	9795928	9796250	.	579	.	10.5528	47.618	44.8668	153
Chr3	9855777	9856170	.	729	.	13.3522	68.2772	65.3287	176
Chr3	10247161	10247511	.	1000	.	20.4171	127.939	124.54	174
Chr3	11367542	11368053	.	1000	.	14.283	93.0771	89.9335	272
Chr3	13947679	13948172	.	791	.	15.7516	88.0405	84.9334	202
Chr3	13951545	13952394	.	648	.	11.788	61.4418	58.5542	205
Chr3	15296469	15296953	.	1000	.	33.214	250.722	246.361	198
Chr3	15989322	15990056	.	1000	.	31.0812	230.174	226.004	302
Chr3	16913743	16914177	.	1000	.	32.4142	242.777	238.495	207
Chr3	16956546	16957290	.	1000	.	13.6639	117.07	113.747	254
Chr3	18439919	18440421	.	1000	.	22.6292	170.906	167.208	263
Chr3	19256822	19257361	.	1000	.	16.0783	97.7246	94.5467	204
Chr3	19592359	19592915	.	1000	.	29.3169	229.506	225.349	287
Chr3	19663110	19663461	.	801	.	12.0191	58.8691	56.0084	153
Chr3	19775900	19776503	.	940	.	13.8401	98.6404	95.451	393
Chr3	19898946	19899585	.	1000	.	15.2483	101.666	98.4558	251
Chr3	19960186	19960526	.	746	.	11.1751	56.9297	54.0877	171
Chr3	20523715	20524358	.	1000	.	23.3999	190.147	186.313	329
Chr3	20539509	20539961	.	1000	.	21.6168	139.112	135.637	239
Chr3	20589674	20590503	.	1000	.	31.3478	231.742	227.558	562
Chr3	21629253	21629816	.	1000	.	34.1584	261.537	257.078	336
Chr3	22343020	22343364	.	1000	.	24.5494	166.427	162.758	173
Chr3	23013707	23014059	.	1000	.	17.2179	99.6508	96.4539	181
Chr3	23526992	23527653	.	1000	.	33.3423	266.623	262.118	286
Chr3	23553787	23554457	.	1000	.	21.0402	163.448	159.808	379
Chr3	23566636	23567053	.	1000	.	28.8151	206.922	202.95	194
Chr3	23762122	23762673	.	817	.	13.8854	73.1049	70.1165	249
Chr3	25480016	25480554	.	1000	.	20.3967	156.572	152.979	270
Chr3	25527205	25527794	.	1000	.	18.8175	114.271	110.966	210
Chr3	25906414	25906823	.	1000	.	25.4826	175.265	171.533	188
Chr3	26216787	26217341	.	1000	.	26.8156	187.195	183.377	195
Chr3	27740179	27740722	.	1000	.	17.9397	144.935	141.419	248
Chr3	28900166	28900527	.	861	.	13.6188	70.6811	67.7141	190
Chr3	30104988	30105352	.	779	.	13.0856	67.0827	64.1486	156
Chr3	31428299	31429080	.	1000	.	22.7067	203.349	199.409	190
Chr3	31627749	31628096	.	1000	.	25.0827	170.834	167.136	168
Chr3	32454743	32455257	.	1000	.	37.6523	321.78	316.575	300
Chr3	32481568	32482363	.	1000	.	31.4562	246.094	241.783	330
Chr3	32484015	32484431	.	1000	.	13.3999	103.137	99.9174	181
Chr3	32484885	32485392	.	1000	.	38.0869	306.205	301.234	237
Chr3	32630370	32630886	.	1000	.	16.818	97.0423	93.8669	338
Chr3	32883809	32884441	.	1000	.	30.7878	244.957	240.656	206
Chr3	35574063	35575891	.	1000	.	30.0524	237.206	232.978	962
Chr3	35575998	35577950	.	1000	.	36.6998	352.592	346.862	1415
Chr3	35578052	35579354	.	1000	.	42.5169	388.149	381.341	289
Chr3	35844743	35845313	.	1000	.	32.2809	241.194	236.924	241
Chr3	37286053	37286534	.	1000	.	18.3602	212.195	208.18	204
Chr3	37619977	37620513	.	1000	.	32.8141	247.538	243.213	223
Chr3	38503083	38503397	.	1000	.	16.5514	94.4498	91.2918	148
Chr3	40121246	40122022	.	1000	.	19.9552	137.063	133.604	475
Chr3	40476254	40477134	.	1000	.	20.0008	134.775	131.33	340
Chr3	40478210	40478560	.	1000	.	18.8175	114.271	110.966	172
Chr3	40908366	40908825	.	961	.	15.2184	82.9897	79.9183	272
Chr3	41097297	41097700	.	1000	.	16.6847	95.744	92.5773	166
Chr3	41208233	41208606	.	1000	.	18.9508	114.271	110.966	191
Chr3	41987024	41987963	.	1000	.	24.9015	207.446	203.471	584
Chr3	42002457	42003074	.	1000	.	19.484	119.697	116.355	202
Chr3	42259695	42260262	.	1000	.	20.9503	132.105	128.675	322
Chr3	42502194	42502906	.	1000	.	46.4108	392.749	385.755	363
Chr3	42514081	42514482	.	1000	.	19.7506	122.431	119.067	188
Chr3	43299525	43300366	.	1000	.	20.2838	126.557	123.166	202
Chr3	43484531	43484919	.	1000	.	16.5514	94.4498	91.2918	172
Chr3	43508087	43508516	.	1000	.	26.9858	189.894	186.061	199
Chr3	43509471	43509863	.	874	.	14.1416	79.1602	76.1254	193
Chr3	43980848	43981178	.	1000	.	32.8141	247.538	243.213	165
Chr3	44622328	44622692	.	1000	.	22.0167	141.937	138.44	187
Chr3	45194242	45194963	.	1000	.	22.4524	158.488	154.879	342
Chr3	46333100	46334541	.	1000	.	19.3241	144.365	140.856	1163
Chr3	46350412	46351582	.	597	.	14.2853	75.5481	72.5362	206
Chr3	46350412	46351582	.	597	.	14.2853	75.5481	72.5362	206
Chr3	46351689	46352394	.	1000	.	20.0172	123.803	120.431	411
Chr3	46361479	46362070	.	1000	.	24.6135	227.579	223.436	217
Chr3	46536536	46537369	.	1000	.	35.7467	278.108	273.466	555
Chr3	46572712	46573187	.	1000	.	22.8165	149.052	145.506	188
Chr3	46590111	46590783	.	1000	.	28.0911	215.781	211.739	376
Chr3	47347398	47348188	.	1000	.	23.5647	214.678	210.641	201
Chr3	47771478	47771932	.	1000	.	20.9503	132.105	128.675	232
Chr3	48187204	48187661	.	1000	.	14.8888	109.509	106.24	258
[truncated: 4,170 more rows]

## Sheet: Foxi2-and-Ep300-SharedPeak_Time
Gene	annotation	0hpf_TPM	1hpf_TPM	2hpf_TPM	3hpf_TPM	4hpf_TPM	5hpf_TPM	6hpf_TPM	7hpf_TPM	8hpf_TPM	9hpf_TPM	10hpf_TPM	11hpf_TPM
abo.3	St10.5 (VI)	0	0.07	0.13	0	0	0.17	7.22	33.02	69.21	110.82	162	236.15
acer1	Persis (VII)	0.42	0.51	0.6	0.71	0.4	0.55	3.36	6.35	7.4	10.19	6.74	5.97
ackr3	Persis (VII)	0.17	0.06	0	0.15	0.08	6.62	20.89	17.09	23.6	30.39	29.58	27.43
acmsd	Persis (VII)	0	0	0.07	0	0.14	0.45	1.06	0.67	1.38	1.41	0.37	0.82
adamts12	Persis (VII)	0	0	0	0	0.02	0	0	0	0.07	0	0.02	0
adamts19	Persis (VII)	0.09	0.09	0.24	0.27	0.13	0.14	0.24	0.11	0.16	0.04	0.14	0.05
adamtsl4	Persis (VII)	0.09	0.24	0.04	0.04	0.07	0.08	0.02	0.03	0.09	1.07	3.24	4.83
adgra1	Persis (VII)	0	0	0	0	0	0	0.02	0	0	0	0.03	0.12
adhfe1	St10.5 (VI)	0	0	0.22	0	0	0.1	0.04	0.1	0.55	5.73	20.2	42.28
admp2	St10.5 (VI)	0.41	0.72	0.46	0.54	0.2	1.15	14.13	39.68	44.87	56.4	57.66	42.31
aebp2	St8 (I)	21.28	30.77	40.98	40.58	47.17	42.01	37.96	32.05	32.24	27.44	27.2	23.85
agbl4	Persis (VII)	0.18	0.13	0.45	0.29	0.48	0.51	0.41	0.36	0.14	0.41	0.42	0.25
agr3	Persis (VII)	0	0	0	0	0	0.48	0.35	0.59	0.13	0.71	1.46	1.45
ahsg	Persis (VII)	0	0	0	0	0	0	0	0.07	0	0	0	0.06
akap12	Persis (VII)	0	0.04	0.06	0.03	0.05	9.75	59.35	147.19	209.16	204.46	208.52	175.21
aknad1	Persis (VII)	0	0.12	0.23	0.11	0.15	0.34	0.84	1.21	1.06	0.61	0.34	0.12
alcam	Persis (VII)	0	0	0.11	0.06	0.08	1.56	15.69	35.44	54.37	90.36	152.85	238.8
angpt4.2	Persis (VII)	0.2	0.07	0.07	0.05	0.1	7.63	53.48	183.2	288.85	576.02	1112.5	735.17
ankfn1l	St8-10.5 (IV)	0.06	0.04	0.2	0.14	0.07	0.14	0.05	0.03	0.07	0.35	0.67	0.93
ankk1	Persis (VII)	0	0.02	0.12	0.02	0.03	0.03	0.07	0.02	0.05	0.03	0.08	0.16
apela	Persis (VII)	0	0	0	0.03	0.04	17.28	118.65	171.69	168.14	172.99	192.33	198.89
apln	Persis (VII)	0	0	0	0.13	0.27	0.13	0.06	1.81	5.51	16.86	42.48	36.44
arfip2	St10.5 (VI)	1.11	5.05	5.69	5.59	7.51	6.89	8.26	9.54	11.65	14.93	24.76	28.45
arhgap27	Persis (VII)	0	0.17	0.31	0.5	0.67	0.8	1.52	3.72	3.63	4.06	6.19	9.15
arhgap39	St9 (III)	0.33	1.69	1.76	1.83	2.29	2.21	1.95	1.87	2.23	2.72	2.62	1.78
arl4c	St10.5 (VI)	0.12	0	0.37	0.16	0.14	1.56	19.39	58.65	80.86	85.63	81.43	49.21
asb2	St10.5 (VI)	0.18	0.13	0.11	0.17	0.03	0.09	0.07	0.08	0.1	0.04	0.41	4.51
astl2c	St9-10 (V)	0	0	0.06	0.04	0.04	6.19	37.42	104.91	159.08	321.24	448.2	247.52
astl2d.1	Persis (VII)	0	0	0.04	0.03	0	5.84	32.88	92.95	140.98	196.2	230.98	115.09
astn2	Persis (VII)	0.29	0.43	0.82	0.94	0.99	1.34	0.99	1.11	1.22	0.6	0.55	0.27
atp12a-like	Persis (VII)	0	0	0	0.02	0.07	20.58	173.59	264.81	155.55	48.37	30.63	45.54
atp6v0d2	St10.5 (VI)	0	0	0.09	0	0.13	0	1.51	5.25	6.98	12.25	17.81	25.81
avpr2	Persis (VII)	0	0	0.05	0	0	0	0.03	0	0	0.25	1.38	4.62
b3gat1l	St10.5 (VI)	3.61	6.26	3.78	2.24	2.37	2.13	1.91	2.1	2.76	2.14	2.04	1.87
b4galnt3	Persis (VII)	15.04	12.84	9.64	8.14	8.51	6.6	6.22	4.12	3.12	2.18	2.19	2.89
bak1	Persis (VII)	0.52	0.58	0.9	1.25	1.22	1.3	0.83	0.71	0.59	0.57	0.31	0.32
baz2b	St10.5 (VI)	0.68	0.93	1.18	2.25	3.93	3.32	1.71	0.65	0.38	0.44	0.98	1.35
bcl11b	Persis (VII)	0.03	0.04	0.04	0.03	0.04	0.05	0.09	0.02	0.04	0.05	0.03	0.01
bcl7c	Persis (VII)	0	0	0	0.08	0.06	1.08	3.08	2.86	2.45	1.77	1.14	1.07
bmp4	Persis (VII)	0.45	0.76	0.7	0.73	3.41	38.46	81.69	108.86	131.88	132.82	130.21	100.67
bmp7.1	St10.5 (VI)	0.16	0	0	0.11	0.15	0	0.23	3.93	10.56	22.45	60.06	106.62
bmper	Persis (VII)	0.1	0.28	0.02	0.11	0.11	0.14	0.19	0.43	0.52	0.83	2.04	8.51
bmpr1b	St8-10.5 (IV)	0.24	0.38	0.8	0.45	0.81	0.75	0.31	0.46	1.69	11.42	22.38	30.74
btg5.3	Persis (VII)	1.69	1.74	1.21	1.17	1.22	61.14	254.77	299.92	227.07	242.45	343.64	147.62
c12orf42	St10.5 (VI)	0	0.04	0.04	0.02	0.02	0.14	0.06	0	0.04	0.07	0	0.02
c22orf15	St10.5 (VI)	0	0.04	0.11	0.15	0.13	0.25	0.71	0.97	1.71	2.65	5.7	14.66
c3	St10.5 (VI)	0.03	0.06	0.27	0.11	0.08	0.08	0.12	0.2	0.68	9.28	62.8	157.61
c7orf31	Persis (VII)	0	0	0.12	0	0	0.48	1.41	5.75	6.2	7.93	5.42	2.99
ca14	St10.5 (VI)	0.04	0.16	0.32	0.44	0.37	0.46	3.73	27.92	53.13	71.12	76.42	69.69
cabp2	Persis (VII)	0	0	0	0	0	0	0	0	0	0	0	0
camkv	St10.5 (VI)	0	0.12	0.06	0.28	0.33	0.08	0.45	0.55	0.58	0.47	0.26	0.13
capg	St8 (I)	0	0.1	0	0	0	0	0.17	0.2	0.1	0.19	0.11	0.11
capn10l	St10.5 (VI)	0	0	0	0	0	0	0.05	0.06	0	0	0	0
capn13	St10.5 (VI)	1.99	2.11	1.68	1.53	1.35	1.19	1.31	2.15	3.58	10.67	28.07	50.52
capn8.1	St8-10.5 (IV)	0.34	0.54	0.65	0.42	0.22	0.11	3.56	30.47	63.65	129.1	230.91	286
cass4	Persis (VII)	0	0.15	0.09	0.15	0.24	6.26	44.64	88.27	49.98	35.34	45.8	53.48
cd3e	Persis (VII)	0	0.11	0.22	0.07	0.37	0.43	0.19	0.08	0.12	0.36	0.24	1.2
cdc25b	Persis (VII)	2.72	2.56	1.57	1.26	0.63	41.83	129.51	125.93	138.64	172.36	182.5	129.67
cdh1	Persis (VII)	1.66	1.6	1.71	1.26	1.42	3.05	10.69	21.3	35.02	53.88	90.14	150.59
cdh2	Persis (VII)	0	0.03	0.1	0.04	0	0.04	0.89	2.28	5.78	17.07	31.25	52.06
cdh22	Persis (VII)	0.39	0.58	0.92	1.23	1.52	1.82	1.83	1.6	1.16	0.76	0.53	0.57
cdh26	St10.5 (VI)	0.08	0.39	1.11	1.6	1.97	1.79	2.41	5.47	10.66	23.07	44.75	51.3
cdk15	Persis (VII)	0	0	0	0.04	0.08	0.05	0.12	0.54	1.14	1.1	0.89	1.49
cdk5r1	St10.5 (VI)	0	0	0	0	0	0	0.12	1.77	4.96	8.05	13.12	11.48
cdk6	Persis (VII)	0.04	0.06	0.09	0.08	0.14	0.49	1.25	2.14	2.05	1.7	1.56	1.24
cdkl1	St8 (I)	0.34	0.25	0.23	0.35	0.23	0.47	1.11	1.3	1.82	2.47	2.84	2.23
cdx1	St10.5 (VI)	0.2	0.14	0	0.11	0.09	0.14	2.1	16.38	59.13	157.13	256.53	240.56
cdx2	Persis (VII)	0	0.04	0.13	0.03	0.34	2	2	18.61	83.59	188.92	302.03	350.3
cdx4	St10.5 (VI)	0	0	0	0.03	0	0.19	2.1	28.89	78.51	188.48	305.35	343.65
cenpv	Persis (VII)	0.18	1.09	0.24	0.7	0.09	0.47	6.06	13.07	18.45	20.58	21.47	18
cep19	Persis (VII)	0.08	0	0	0.15	0	0.62	6.98	20.13	21.37	28.45	27.36	28.89
cers4	St9 (III)	0	0.07	0.29	0.26	0.19	0.23	0.23	0.45	0.38	0.3	0.35	1.02
chst9l.4	St8 (I)	0	0	0	0	0	0.03	0	0	0.03	0.02	0	0.01
clcnkb	Persis (VII)	0	0	0	0	0	0	0.05	0.06	0.22	0.75	2.95	11.99
clec4e	Persis (VII)	0	0	0	0.28	0	0.57	2.09	2.84	2.63	4.41	2.22	2.7
cnfn.1	St10.5 (VI)	0.59	0	0	0.11	0	7.77	62.5	217.3	327.33	454.87	444.64	376.06
cnfn.2	St10.5 (VI)	0.15	0	0	0	0.14	0	0.12	0.15	0.23	0.21	0	0
cnr2	Persis (VII)	0	0.17	0.09	0.28	0.52	0	0.24	0.71	0.63	0.88	0.92	1.11
cntnap5	St8 (I)	0	0	0	0.01	0	0.03	0.03	0.04	0.08	0.06	0.02	0
col13a1	Persis (VII)	0.42	0.94	1.18	1.66	1.84	1.11	1.74	0.75	0.76	0.75	3.01	6.52
colca2	Persis (VII)	0.25	0	0.27	0.23	0.18	0.23	0.2	0.25	0.09	0.17	1.73	5.21
cpamd8	Persis (VII)	0.09	0.05	0.08	0.12	0.07	0.14	0.59	2.66	4.3	6.11	9	11.46
cps1	St10.5 (VI)	0	0	0	0	0.01	0	0	0	0	0.01	0	0
cpz	Persis (VII)	0	0.04	0	0.02	0.05	0	0.11	0.21	0.17	1.64	2.94	5.37
crabp2	St10.5 (VI)	0	0	0.09	0	0	0	0.43	6.83	28.84	82.19	148.54	225.12
cracr2a	St10.5 (VI)	0	0	0	0.02	0.04	0.12	0.07	0	0.23	0.26	0.6	2.15
crim1	Persis (VII)	0.29	0.27	0.3	0.52	0.71	1.15	0.82	0.5	0.4	0.21	0.14	0.09
crx	Persis (VII)	0.22	0.05	0.16	0.52	0.57	21.57	109.48	373.87	536.68	425.22	320.7	142.55
csmd3	St10.5 (VI)	0	0.01	0.05	0.05	0.02	0.04	0.04	0.02	0.04	0.02	0.01	0
ctnnd2	Persis (VII)	0	0	0	0.04	0.05	0.06	0.06	0.09	0.18	0.22	0.78	3.49
cxcl12	Persis (VII)	0	0	0	0	0	0.44	1.31	1.28	1.66	2.81	6.09	6.5
cyp26c1	Persis (VII)	0.03	0.02	0.02	0.06	0.04	0.08	0.27	0.64	2.84	9.05	11.14	10.38
cyp2a6.10	Persis (VII)	0	0	0	0.03	0	0.07	0.17	0.31	0.37	0.51	0.59	0.79
dab2	St10.5 (VI)	0.41	0.88	1.16	1.52	1.8	2.19	2.21	2.42	1.81	1.49	1.17	2.98
dbx1	St10.5 (VI)	0	0	0	0	0	0	0.09	0.37	0.56	1.2	2.42	4.78
dcc	Persis (VII)	0.17	0.13	0.08	0.16	0.13	0.08	0.08	0.07	0.09	0.09	0.02	0.03
ddit4l	Persis (VII)	0	0	0	0	0	0	0	0	0	0	0	0
degs3	Persis (VII)	0.07	0.05	0.05	0.07	0.07	0.13	2.08	6.8	20.45	48.4	81.24	108.7
dgat2l6	Persis (VII)	0	0	0	0.1	0.11	0	0.09	0.11	0	0	0	0.34
dgka	Persis (VII)	0.66	0.99	1.2	2.23	2.13	1.8	3.59	9.08	16.65	29.9	39.87	43.1
dhh	Persis (VII)	0.11	0.1	0.1	0.13	0.15	0.16	1.08	2.33	5.72	14.71	29.6	46.09
dlc	Persis (VII)	1.68	0.92	0.58	0.52	0.81	0.9	1.04	21.94	57.81	69.85	112.14	81.3
dlgap3	Persis (VII)	0.05	0.1	0	0.13	0.16	0.39	0.46	0.44	0.68	0.55	0.28	0.67
dll1	Persis (VII)	2.37	1.95	1.24	0.93	1.05	2.25	20.01	61.23	77.11	90.99	133.02	120.15
dlx3	St10.5 (VI)	0	0	0	0	0	0.17	1.42	11.97	26.44	71.17	126.87	160.29
dlx5	Persis (VII)	0	0	0.09	0	0.24	16.04	31.85	67.91	119.4	251.91	273.95	191.93
dlx6	Persis (VII)	0	0.03	0.1	0.31	0.07	0.89	0.58	1.24	4.86	18.36	27.54	24.27
dmrt2	Persis (VII)	0	0	0	0	0.07	0.29	0.28	0.27	0.47	0.14	2.39	12.63
dmrta1	Persis (VII)	0	0.07	0	0.14	0.05	0.28	0.12	0.1	0.23	2.9	3.1	6.77
dntt	Persis (VII)	0	0	0	0	0	0	0.05	0.03	0	0.03	0.05	0
dpt	Persis (VII)	0	0	0	0	0	0	0	0	0	0.22	0.07	0
dpysl4	Persis (VII)	0	0.04	0.04	0	0	0	0.24	1.11	2.55	7.06	19.44	27.97
dst	St10.5 (VI)	0.05	0.13	0.15	0.33	0.48	0.28	0.36	0.25	0.28	0.28	0.37	1.4
dtx4	St10.5 (VI)	0	0	0.11	0.02	0.02	0.05	0.12	0.4	1	3.13	6.18	14.43
dusp16	St10.5 (VI)	12.24	17.63	20.95	22.77	29.44	27.26	23.99	16.24	11.97	8.61	5.82	3.72
dusp5	Persis (VII)	1.65	0.95	1.28	0.89	1.82	28.67	75	96.86	99.23	100.43	132.25	122.26
efnb2	Persis (VII)	0	0.02	0.26	0.16	0.11	3.58	60.87	134.68	120.51	92.72	86.08	98.67
efnb3	Persis (VII)	5.55	7.93	11.41	14.43	22.91	22.38	21.51	22.24	29.52	42.54	54.39	57.53
egf	Persis (VII)	0	0	0	0	0	0	0	0	0.02	0.01	0	0.14
egfr	Persis (VII)	0.11	0.23	0.48	0.75	0.67	0.7	0.52	0.21	0.48	2.41	6.64	8.81
egr2	Persis (VII)	0.04	0	0	0	0	0.13	0.11	0.07	0.07	0.08	0.03	0.7
ehbp1l1	St8 (I)	0.02	0	0.05	0	0	0	0.01	0	0	0	0.02	0.1
elavl3	St10.5 (VI)	0.19	0.34	0.4	0.42	0.36	0.43	2.22	17.64	40.18	69.8	91.43	102.07
elavl4	Persis (VII)	0.57	0.35	0.38	0.24	0.3	0.67	0.47	0.51	0.47	0.49	0.51	0.86
emp2	St10.5 (VI)	0.04	0	0.34	0.04	0.08	0.19	0.48	1.76	8.25	54.98	159.31	285.84
eomes	Persis (VII)	0	0	0	0.05	0.93	58.49	246.69	245.3	142.66	69.04	32.21	18.51
epas1	Persis (VII)	0.1	0.18	0.53	0.94	1.08	1.35	2.34	20.72	41.95	58.28	60.06	60.45
epha6	Persis (VII)	0	0	0	0	0	0	0.01	0.02	0.02	0	0	0.03
ephx1	Persis (VII)	1.84	3.16	4.51	4.96	6.78	7.09	7.6	8.9	10.57	12.01	13.74	10.86
erbb2	St10.5 (VI)	0.07	0.21	0.34	0.38	0.41	0.35	0.39	1.32	2.47	4.84	6.26	10.88
esrrg	Persis (VII)	0	0	0.06	0	0.04	0.02	0.05	0.05	0.08	0.1	1.1	2.4
eva1a	Persis (VII)	1.25	0.4	0.39	0.25	0.26	0.22	0.07	0.09	0.29	0.18	0.67	2.27
exoc6	Persis (VII)	0.47	0.48	0.32	0.16	0.25	0.51	0.48	0.64	0.53	0.62	1.25	0.75
fam167a	Persis (VII)	0	0	0	0	0	0	0	0.06	0.09	0	0.09	0.63
fam78a	Persis (VII)	0	0.37	1.04	1.73	1.8	2.19	2.31	0.88	0.67	1.37	0.98	0.81
fam83b	Persis (VII)	0.04	0.03	0.03	0.02	0.04	0.08	0.16	0.41	0.7	0.93	1.53	4.79
fat1	Persis (VII)	0.59	1.05	1.59	2.07	2.61	2.82	2.75	7.83	15.94	32.39	49.63	58.55
fbln1	St10.5 (VI)	0.17	0.3	0.22	0.46	0.4	0.23	0.25	1.14	5.51	17.96	43.65	62.04
fbxo41	St10.5 (VI)	0.04	0.06	0.19	0.39	0.3	0.37	0.46	0.29	0.24	0.33	0.24	0.14
fetub	Persis (VII)	0	0	0	0	0	0	0	0.06	0.2	1.96	2.71	6.45
fgd1	Persis (VII)	0.04	0.11	0.06	0.21	0.35	0.25	2.07	12.83	22.08	27.82	24.56	14.77
fign	Persis (VII)	0.05	0	0	0	0.02	0.14	0.25	0.4	0.73	4.36	4.34	6.41
flrt3	Persis (VII)	0.03	0	0.05	0.32	0.52	15.16	127.86	221.04	155.74	113.16	91.25	67.54
foxa4	Persis (VII)	0	0	0	0.12	0.51	44.78	270.22	507.56	435.08	374.88	338.25	217.86
foxb1	Persis (VII)	0	0	0	0	0.08	1.23	1.4	6.99	30.83	46.15	43.14	39.37
foxc2	St10.5 (VI)	0	0	0	0.03	0.24	1.76	1.93	9.36	59.76	121.26	165.91	153.01
foxd3	Persis (VII)	0.1	0.07	0	0.13	1.11	3.22	8.42	34.99	44.92	31.47	22.48	20.77
foxd4l1.1	Persis (VII)	0	0	0	0	0.44	32.15	81.26	121.68	139.13	136.08	141.7	90.01
foxd4l1.2	Persis (VII)	0	0	0	0	0	3.16	6.64	16.31	16.96	15.56	13.85	2.71
foxi1	Persis (VII)	0	0	0.13	0.16	0.51	4.02	4.45	16.02	8.69	5.48	31.43	50.22
foxi4.2	Persis (VII)	0	0	0	0.1	0.91	68.24	159.1	214	292.96	419.33	240.82	95.91
foxj1	Persis (VII)	0	0	0	0.03	0	0.62	4.01	8.74	17.05	48.52	79.2	50.19
fras1	Persis (VII)	0.51	0.44	0.44	0.38	0.46	0.93	1.23	1.33	1.58	1.2	1.08	1.05
frk	Persis (VII)	0	0.14	0.23	0.27	0.16	0.18	0.08	0.42	0.54	0.77	2.85	3.49
fyb1	Persis (VII)	0.04	0	0.14	0.04	0.02	0.18	0.09	0.13	0.29	0.48	0.89	0.97
fzd10	Persis (VII)	0.83	0.63	0.45	0.7	0.51	5.48	13.05	29.23	57.57	98.72	167.47	162.84
fzd8	Persis (VII)	2.45	1.52	1.29	1.36	3.13	14.6	53.7	57.95	57.53	49.17	58.12	63.51
gad2	Persis (VII)	0	0	0	0	0	0	0.01	0.03	0.02	0.02	0.05	0.04
gadd45g	Persis (VII)	0.14	0.1	0.1	0.19	2.89	9.17	67.28	64.58	70.95	76.22	78.17	97.77
gata2	Persis (VII)	0.46	0.31	0.22	0.23	0.19	0.39	22.17	129.09	139.88	304.73	387.25	354.85
gata3	St10.5 (VI)	0	0.09	0	0	0.03	0.11	1.11	4.84	8.46	31.54	105.44	118.99
gata4	Persis (VII)	0.04	0.15	0.06	0.19	0.05	0.78	35.31	163.17	220.02	164.65	124.65	65.48
gatd3ala	St10.5 (VI)	0	0	0.38	0.32	0.51	0	1.83	4.59	13.33	35.09	51.19	112.64
gatm	Persis (VII)	0.47	0.68	0.84	0.61	0.26	14.75	226.77	833.1	1112.46	1420.02	1644.82	1756.64
gbp6	Persis (VII)	0	0.05	0	0.1	0.07	0	0.06	0	0.06	0.06	0	0.14
gbx2.2	St9-10 (V)	0	0	0	0	0.03	0	0.21	1.58	9.15	44.36	93.11	87.85
gcnt4	St10.5 (VI)	0.05	0.03	0	0	0.02	0	0.11	0.23	0.59	2.91	9.85	16.62
gdf11.1	Persis (VII)	0	0.04	0.01	0.04	0.01	0	0.02	0	0.01	0.02	0.09	0.43
gdf2	St10.5 (VI)	0	0	0.28	0.27	0.23	0.82	2.9	5.71	4.29	9.61	12.8	17.08
gdf6	Persis (VII)	0	0	0	0	0	0.03	0	0.11	0.15	1.15	4.06	6.13
gfod1	Persis (VII)	0.08	0.12	0.76	1.18	1.8	3.25	13.88	27.41	26.7	26.65	28.54	18.04
gjb4	Persis (VII)	0.09	0	0.03	0.04	0	0	0.02	0.05	0.31	0.93	2.18	3.31
gjd4	Persis (VII)	0	0	0.17	0	0.06	0	0	0	0	0	0	0.04
gli1	Persis (VII)	0.1	0.04	0.07	0.07	0.07	0.14	0.51	2.54	5.24	11.43	12.73	11.49
gli3	Persis (VII)	1.31	0.75	0.29	0.51	0.57	0.29	0.72	2.06	6	14.68	18.53	25.08
gmnc	Persis (VII)	0	0	0.05	0	0.2	0.65	1.37	5.38	9.6	11.38	1.79	0.16
golga7b	Persis (VII)	0.24	0.34	0.68	0.64	0.46	0.71	0.99	0.75	0.89	1.04	0.73	0.55
gpr101	Persis (VII)	0	0	0.05	0.03	0.06	0	0.53	1.06	0.68	0.5	0.75	0.3
gpr65	Persis (VII)	0	0.07	0.18	0.23	0.49	0.32	0.35	0.29	0	0.18	0.15	0.76
gprc5b	Persis (VII)	0.08	0.06	0.06	0.09	0.21	0.45	0.56	3.31	5.92	7.4	9.08	13.69
gpsm3	Persis (VII)	2.6	2.09	2.16	1.39	1.19	1.53	1.82	2.35	3.65	6.47	5.11	3.95
gpx2	Persis (VII)	0	0	0	0.07	0.07	1.73	4.61	6.55	6.19	9.98	17.77	22.79
gpx7	Persis (VII)	0	0.54	0.67	1.04	0.36	0.52	1.07	0.93	1.27	1.2	1.59	2.25
grhl3	Persis (VII)	0.78	0.53	0.34	0.34	0.33	27.96	116.8	175.46	161.21	247.53	406.75	397.86
grin3b	St9 (III)	0.49	0.45	0.46	0.51	0.62	0.49	0.31	0.21	0.09	0.04	0.02	0
gs17	Persis (VII)	0.17	0.37	0.37	0.24	3.35	153.03	462.81	572.6	429.15	236.19	131.21	36.67
gsg1lr	St8 (I)	0	0	0	0.07	0	0	0	0	0	0.08	0	0.06
hal.1	Persis (VII)	0.34	0.45	0.74	1.37	1.16	10.74	52.47	192.28	339.28	496.81	524.01	383.27
has2	Persis (VII)	0.1	0.04	0.07	0.14	0.1	14.56	95.16	73.99	33.76	41.39	64.1	39.65
hba-l3	St10.5 (VI)	0	0	0	0	0	0	0.25	0	0	0.42	2.15	4.27
hes3	Persis (VII)	0	0.14	0.13	0	0.68	3.48	1	4.03	22.52	36.31	84.79	97.95
hes4	Persis (VII)	0.28	0.7	1.48	1.72	4.98	18.26	71.68	110.09	154.17	180.43	323.89	266.79
hes5.1	Persis (VII)	0	0	0	0	0	0.19	1.57	2.42	9.78	15.73	36.26	41.53
hes5.2	St10.5 (VI)	0	0	0	0	0	0	0.05	0.07	0.2	0.73	2.15	4.31
hes5.5	Persis (VII)	0	0.12	0	0.12	0.2	0.24	0.83	3.54	9.06	13.08	32.94	30.99
hes7.2	St9-10 (V)	1.75	1.69	1.53	1.17	1.87	2.35	64.34	131.8	107.11	65.35	94.12	73.05
hesx1	St10.5 (VI)	0	0	0	0	0	0.42	2.41	7.9	21.78	53.99	115.44	125.45
hgf	Persis (VII)	0.03	0	0	0	0.01	0.14	0.9	0.38	0.33	2.61	6.19	12.24
hhip	St10.5 (VI)	0.83	0.37	0.36	0.44	0.61	0.3	0.44	0.79	0.86	0.61	0.54	0.69
hk2	Persis (VII)	0.05	0.03	0.14	0.04	0.05	2.98	15.26	13.28	9.13	7.82	7.89	9.75
hmx2	Persis (VII)	0	0	0	0	0.07	0.14	0	0	0	0	1.18	5.48
hmx3	Persis (VII)	0	0	0.11	0	0	0.27	0	0.11	0.11	0.51	1.37	3.51
hnf1b	St10.5 (VI)	0	0	0	0.08	0.12	0.32	0.81	14.69	31.93	34.69	43.66	51.17
hoxb1	St10.5 (VI)	0	0	0.05	0	0	0	0	0.13	3.01	21.15	64.06	74.1
hoxd1	Persis (VII)	5.49	4.43	3.33	2.92	2.89	3.28	2.37	45.36	121.37	216.91	294.95	304.21
hspbap1	St9 (III)	1.41	1.41	3.1	3.14	3.19	4.53	3.93	3.07	2.13	2.35	1.78	1.13
htra2	St9 (III)	0.78	3.43	5.81	5.84	8.7	8.37	7.56	8.66	9.38	11.23	16.01	15.46
hunk	Persis (VII)	0.16	0.45	1.23	2.02	2.67	8.39	44.15	93.68	115.92	111.38	93.62	61.66
ido1	St10.5 (VI)	0	0.04	0	0.05	0.03	0.1	0.02	0.19	0.2	0.17	0.12	0.02
igdcc3	Persis (VII)	0	0	0.05	0.03	0.03	0.03	0	0	0.03	0.06	0.05	0.16
igf3	Persis (VII)	0.08	0.06	0.17	0.44	0.27	0.37	0.81	1.72	1.48	5.3	17.09	34.62
il20rb	St10.5 (VI)	0	0	0	0	0	0	0	0	0.07	0.1	0.35	0.83
inka1	Persis (VII)	1.16	0.53	0.62	0.27	0.28	17.69	71.53	89.2	103.22	100.49	98.38	97.63
iqub	Persis (VII)	0	0.04	0.11	0.24	0.15	0.1	0.13	0.25	0.54	0.93	1.85	5.14
irx1	Persis (VII)	0	0	0	0	1.6	22.62	26.51	48	99.43	80.04	85.86	78.56
itgb1bp2	Persis (VII)	0	0.15	0.14	0.03	0.03	0.56	0.77	1.33	1.56	1.93	4.14	13.73
itpka	St8 (I)	0	0.04	0.09	0.04	0.07	0.84	6.14	15.46	17.2	16.57	11.57	7.19
jmjd8	Persis (VII)	5.69	5.63	5.15	4.86	5.29	4.86	3.44	3.01	3.36	2.82	3.3	6.03
kcna2	St10.5 (VI)	0	0	0	0	0	0	0.02	0.08	0.53	0.99	1.86	1.78
kcna6	Persis (VII)	0	0	0	0	0	0	0	0.03	0.05	0.05	0.11	0.18
kcnip1	St10.5 (VI)	0.54	0.75	0.94	0.24	0.19	1.29	1.67	2.37	2.96	3.12	3.82	1.83
kcnip4	Persis (VII)	0	0.1	0	0	0	0	0.06	0	0	0.07	0.22	0.11
kcnj15	Persis (VII)	0	0	0	0.02	0	0.24	1.37	2.36	3.87	5.45	15.01	29.49
kcnk18	St10.5 (VI)	0	0	0	0	0	0	0	0	0	0.03	0.23	0.06
kcnmb1	St10.5 (VI)	0	0.05	0	0	0.03	0	0.14	0.33	0.2	0.24	0.21	0.08
kcnn4	St10.5 (VI)	0.04	0	0	0.02	0	0.04	0	0	0	0	0.06	0.02
kcns2	St10.5 (VI)	0	0	0	0.06	0	0.51	1.02	0.88	1.61	2.18	2.17	1.23
kcnt2	Persis (VII)	0.08	0.03	0.11	0.27	0.28	0.15	0.08	0.16	0.06	0.13	0.18	0.4
kctd15	Persis (VII)	0.06	0.26	0.09	0.33	0.23	0.39	4.4	25.01	44.54	81.33	71.03	49.41
kiaa1324l	St10.5 (VI)	0.02	0	0	0	0.01	0.05	2	9.68	23.64	60.24	91.74	93.41
kirrel2	St10.5 (VI)	0	0.13	0.16	0.22	0.23	10.55	47.69	60.46	54.59	54.79	57.01	45.54
kirrel3	Persis (VII)	0.83	0.86	1.11	1.72	1.79	2	1.51	1.14	0.9	0.63	0.47	0.55
kit	Persis (VII)	0.11	0.08	0.06	0.06	0.05	0.48	2.42	3.89	6.05	14.89	34.61	31.76
kitlg	Persis (VII)	0.38	0.72	0.86	0.93	0.8	1.55	4.84	13.59	16.29	29.79	58.04	86.97
klf17	Persis (VII)	5.22	6.84	4.29	3.39	28.65	171.77	190.98	204.8	294.37	326.56	266.51	182.83
kmt2c	St10.5 (VI)	28.48	23.02	17.52	15.87	19.85	18.01	13.69	8.01	6.42	7.37	9.48	12.72
krt7	Persis (VII)	0.32	0.19	3.68	0.45	0.34	16.97	126.77	469.49	816.12	1535.44	2730.7	3964.59
krt70	Persis (VII)	0	0	1.07	0.2	0.2	6.84	109.08	418.29	742.72	1456.21	2545.07	3524.32
krt9.2	St10.5 (VI)	0	0	0	0	0	0.17	0.07	0	0.13	0.08	0	0.1
l3mbtl1	Persis (VII)	0	0.03	0	0.02	0.02	0.13	0.19	0.46	0.41	0.4	0.54	0.81
lama1	Persis (VII)	0.03	0	0.01	0.01	0.02	0.03	0.06	0.1	0.82	6.1	16.84	28.79
large1	St9 (III)	2.21	2.29	1.76	2.31	2.31	2.49	2.52	1.95	1.45	1.07	0.77	0.5
lef1	Persis (VII)	0.29	0.06	0.09	0.02	0.08	0.43	4.03	12.19	21.85	41.19	57.14	53.95
lefty	Persis (VII)	0	0	0	0.21	2.01	38.27	105.93	110.46	91.39	34.91	22.56	22.84
lgalsl	St10.5 (VI)	3.15	3.3	2.94	2.72	3.85	4.23	6.01	12.67	30.9	58.79	99.09	134.24
lhfpl4	St10.5 (VI)	0	0.08	0.08	0	0.11	0.06	0.05	0	0.05	0.09	0.12	0.17
lhx3	St10.5 (VI)	0	0	0	0	0	0	0.12	0.59	0.34	1.19	1.31	2.9
lhx5	Persis (VII)	0	0	0	0.06	0.23	33.1	116.15	186.3	204.12	165.88	95.27	42.09
lmntd1	St10.5 (VI)	0.14	0.21	0.77	0.5	0.89	0.87	0.79	0.92	0.22	0.2	0.61	0.58
lmx1b.1	St10.5 (VI)	0.26	0.24	0.19	0.09	0.35	0.62	0.19	0.23	0.2	0.9	4.56	11.21
LOC100145045	St10.5 (VI)	0	0	0	0.04	0	0	0.07	0.18	0.73	1.42	2.66	7.47
LOC100145165	Persis (VII)	0.05	0	0	0.09	0.03	2.79	17.24	27.02	33.15	53.86	80.6	114.79
LOC100337650	Persis (VII)	0	0	0.06	0.12	2.64	74.43	51.67	11.5	8.05	2.84	2.1	2.13
LOC100379842	Persis (VII)	0	0	0	0.07	0.07	0	0.19	0.12	0	0.6	1.52	2.21
LOC100484994	St8-9 (II)	0	0	0	0	0	11.54	48.41	71.68	81.75	64.87	68.74	42.26
LOC100485006	Persis (VII)	0.03	0	0.05	0.08	0.11	0.07	0.1	0.14	0.11	0.12	0.1	0.08
LOC100485279	Persis (VII)	0	0	0	0	0.04	0	0	0.09	0	0	0	0.04
LOC100485670	St8 (I)	0	0	0	0.06	0.07	11.14	55.17	97.89	118.64	128.02	111.06	68.42
LOC100485683	Persis (VII)	0	0	0	0	0	0	0	0.04	0	0	0.12	0.3
LOC100485974	Persis (VII)	0	0	0.06	0.06	0.1	0.59	12.71	37.35	48.8	62.55	63.89	38.56
LOC100486031	Persis (VII)	0	0.06	0.16	0.07	0.18	0	0.06	0	0.12	0.11	0.12	0.03
LOC100486127	Persis (VII)	0	0	0	0	0	0.15	0.29	0.51	0.3	0.47	0.86	0.37
LOC100486441	St8 (I)	0	0	0	0	0	0.31	0.36	0.23	0.15	0.18	0.05	0.08
LOC100486856	Persis (VII)	0	0	0	0.02	0	0.04	0.05	0.35	1.16	4.05	8.43	18.85
LOC100487159	St8 (I)	0	0	0	0	0	10.46	29.8	42.85	54.31	65.83	81.37	110.47
LOC100487186	Persis (VII)	0	0	0.06	0	2.78	67.69	98.32	93.95	70.57	40.67	19.04	3.64
LOC100487454	Persis (VII)	0	0	0	0	0	0	0.03	0.04	0.38	0.89	0.98	4.3
LOC100487470	Persis (VII)	0.18	0.07	0.13	0.04	0.13	5.27	13.41	16.66	17.33	17.18	21.02	19.81
LOC100488102	Persis (VII)	0.09	0.08	0.11	0.11	0.24	0.22	0.17	0.24	0.27	0.34	0.53	1.45
LOC100488209	Persis (VII)	0	0.04	0.09	0.19	0.34	67.8	318.18	724.22	1052.56	1292.05	1362.54	1087.81
LOC100488540	St10.5 (VI)	0.11	0.23	0.46	0.4	0.72	0.6	0.88	0.85	1.54	0.99	3.66	7.3
LOC100488554	St10.5 (VI)	0	0	0	0.03	0.03	3.11	12.56	15.42	39.33	67.75	104.92	67.19
LOC100488596	St10.5 (VI)	0	0.14	0.26	0.49	0.44	0.33	0.5	0.39	0.3	0.29	0.46	0.31
LOC100488700	St10.5 (VI)	0	0	0.1	0	0	0	0.09	0.35	0.57	0.92	1.26	1.02
LOC100489062	Persis (VII)	0	0	0	0	0	0.31	0.37	0.22	0.25	0.26	0.44	0.14
LOC100489456	Persis (VII)	0	0	0	0	0.2	0.61	0.71	1.72	2.48	4.64	48.8	135.14
LOC100489553	Persis (VII)	0	0	0	0	0	0	0.04	0.11	0	0.2	0	0.31
LOC100489718	Persis (VII)	0	0.06	0.24	0.12	0.2	0.24	0.9	2.81	6.05	13.78	25.03	37.96
LOC100489834	Persis (VII)	1.76	2.53	1.43	1.26	1.44	1.98	1.6	1.57	0.77	0.77	3.87	10.36
LOC100490294	Persis (VII)	0	0	0	0	0	0	0	0	0	0	0	0
LOC100491833	Persis (VII)	0	0	0	0	0	0.41	1.13	2.63	4.58	9.33	17.4	27
LOC100492479	St9 (III)	0.1	0.21	0.71	0.78	1	3.13	4.23	5.78	8.64	12.99	17.41	21.07
LOC100493066	Persis (VII)	0	0	0	0.04	0.04	0	0.04	0	0	0	0.07	0.04
LOC100493381	Persis (VII)	0.22	0.52	0.31	0.37	0.29	0.41	0.66	0.35	0.36	0.32	0.42	0.73
LOC100493511	Persis (VII)	0	0	0	0	0	0	0	0	0	0	0	0
LOC100493770	St10.5 (VI)	0.06	0.12	0.53	0.37	0.53	0.48	0.42	0.6	0.87	0.53	2.53	3.7
LOC100493891	Persis (VII)	0	0	0	0	0	0	0	0	0	0	0	0
LOC100494255	Persis (VII)	0	0	0	0.05	0.26	10.16	13.99	20.44	23.94	16.31	6.66	5.42
LOC100494545	St8-9 (II)	0	0	0	0	0	0.36	0.16	0.63	0.59	0.18	0.08	0.15
LOC100494627	St9 (III)	0	0	0	0	0	0	0	0.09	0.41	0.16	0.14	0.21
LOC100494633	Persis (VII)	0	0	0	0	0	0	0.01	0.03	0.02	0.06	0	0.16
LOC100495020	Persis (VII)	0.5	0.41	0.35	0.26	0.27	0.2	0.93	0.88	1.17	1.1	2.46	3.57
LOC100495124	Persis (VII)	0.06	0	0.09	0.04	0.19	34.31	140.68	328.77	451.87	774.13	988.8	948.6
LOC100495222	Persis (VII)	0	0.11	0.03	0.05	0.09	4.5	34.3	57.28	50.71	41.92	25.34	10.28
LOC100495307	St10.5 (VI)	0	0	0	0	0.03	0	0.17	0.46	0.44	1.75	6.46	15.03
LOC100495374	Persis (VII)	0	0	0	0	0	0.1	0.22	0.21	0.24	0.05	0	0.04
LOC100495470	Persis (VII)	0	0	0.03	0	0	0	0	0	0.01	0.02	0.02	0.01
LOC100495742	Persis (VII)	0.11	0.18	0.1	0.12	0.07	0.08	0.69	10.99	18.13	24.36	26.99	25.81
LOC100495801	Persis (VII)	0	0	0	0	0.05	3.55	8.53	8.72	10.25	14.4	26.11	32.05
LOC100495827	St8 (I)	0	0	0	0.01	0.05	0.03	0.06	0.05	0.07	0.03	0.05	0.06
LOC100495980	Persis (VII)	0	0	0.05	0.09	0.26	0.13	0.41	1.77	2.9	4.65	4.14	2.93
LOC100496400	Persis (VII)	0.1	0.23	0.07	0.53	0.3	0.78	2.89	2.79	2.43	1.67	0.97	1.21
LOC100496628	Persis (VII)	0	0	0	0.02	0	0	0.08	0.52	2.14	5.75	12.47	30.52
LOC100497007	Persis (VII)	0	0	0	0	0.01	0.01	0.03	0.07	0.06	0.03	0.09	0.62
LOC100497175	Persis (VII)	0.8	0.29	0	0	0	8.28	34.55	94.63	97.39	127.56	129.41	129.7
LOC100497279	Persis (VII)	0.03	0.02	0	0.04	0.03	0.05	0.1	0.1	0.08	0.2	0.58	3.54
LOC100497338	St10.5 (VI)	0.06	0.04	0.08	0.05	0.03	0	0.18	1.08	4.38	20.99	44.41	82.61
LOC100497395	Persis (VII)	0	0.34	0.78	2.13	1.5	1.75	1.88	1.63	0.71	0.72	0.67	3.8
LOC100498064	Persis (VII)	0	0	0	0	0	1.55	6.47	17.41	28.36	47.84	91.4	111.82
LOC100498266	Persis (VII)	0.15	0	0	0.63	17.17	145.46	223.34	249.16	239.92	216.33	159.3	119.71
LOC100498290	St8 (I)	0	0	0.07	0.14	0.1	0	0.14	0.17	0.15	0.73	2.36	2.61
LOC100498497	Persis (VII)	0	0	0	0.02	0.36	11.48	21.02	45.52	62.56	99.59	121.47	140.86
LOC100498593	Persis (VII)	0	0	0	0.04	0	0.43	5.31	14.84	24.37	43.21	88.85	106.66
LOC101730325	Persis (VII)	0	0.17	0	0.21	0.55	37.77	35.85	19.08	13.55	8.65	6.41	3.75
LOC101730511	Persis (VII)	0	0	0.06	0	0	0	0	0	0.06	0	0.06	0.03
LOC101730673	Persis (VII)	0	0	0	0.06	7.69	79.31	153.17	205.36	196.53	185.86	142.66	106.9
LOC101730723	Persis (VII)	0	0	0	0	0.63	59.06	177.54	102.36	36.22	6.36	1.92	0.91
LOC101730793	St9 (III)	0	0	0	0	0	0	0	0	0	0	0	0
LOC101730864	Persis (VII)	0	0	0.27	0.06	0	0.12	0.15	0.25	1.52	14.82	51.19	163.77
LOC101730898	St8-9 (II)	0	0	0	0	0	2.82	12.41	10.99	8.64	5.12	3.21	2.43
LOC101730936	St8-9 (II)	0	0	0	0	0	0	1.17	1.42	1.12	1.12	2.96	2
LOC101731115	Persis (VII)	0	0	0	0	0	0.2	0.32	0.44	0.76	1.14	0.8	0.41
LOC101731124	Persis (VII)	0	0	0.03	0.04	0.02	0.04	0.03	0.11	0.29	0.94	0.92	1.87
LOC101731252	Persis (VII)	0	0	0	0	0	0.27	0.93	1.06	1.19	1.38	2.21	1.88
LOC101731310	Persis (VII)	1.05	1.19	0.82	0.53	0.38	0.69	0.4	0.3	0.29	0.46	0.67	0.83
LOC101731435	St10.5 (VI)	0	0	0	0	0	0	0	0	0.11	0.07	0.11	0
LOC101731555	St8 (I)	0	0	0	0	0.03	28.4	24.14	9.96	3.64	1.2	0.6	0.21
LOC101731904	Persis (VII)	0	0	0	0	0.43	9.84	15.14	32.22	57.83	101.85	136.01	131.11
LOC101732075	St10.5 (VI)	0	0.04	0.08	0	0.03	0.2	0.15	0.13	0.04	0.05	0.08	0.08
LOC101732465	Persis (VII)	0	0.04	0	0.05	0.03	0	0.04	0.03	0.04	0.12	0.21	0.23
LOC101732582	Persis (VII)	0	0	0	0	0	0	0.78	1.65	1.69	2.56	1.94	1.04
LOC101732592	Persis (VII)	0	0	0	0	0	0	0	0.13	0	0	0	0.05
LOC101732619	Persis (VII)	0	0	0	0	0.18	6.96	6.54	7.05	5.64	4.46	3.18	1.74
LOC101732818	Persis (VII)	0	0	0	0	0.14	0.8	0.88	0.64	0.54	0.4	0.33	0.56
LOC101732842	Persis (VII)	0	0	0	0	0	0.24	1	0.69	0.99	1.88	1.82	2.77
LOC101732945	Persis (VII)	0	0	0.07	0.12	0.02	0.12	0.09	0.03	0	0.03	0	0.01
LOC101732988	Persis (VII)	0	0	0	0	0	0.72	1.25	1.27	2.9	1.76	4.52	4.14
LOC101732997	St9 (III)	0.01	0.01	0.01	0.04	0.03	0.08	0.18	0.26	0.23	0.33	0.36	0.27
LOC101733183	Persis (VII)	0.13	0	0.18	0.58	0.73	8.95	29.44	39.36	41.14	31.02	21.69	13.62
LOC101733257	Persis (VII)	0	0	0	0.23	0	0	0.23	0.01	0.22	0.89	1	1.79
LOC101733305	St10.5 (VI)	0	0	0	0	0	0.2	0	0.31	0.64	1.26	1.64	2.3
LOC101733402	St8-9 (II)	0.22	0.24	0.2	0.21	0.34	0.66	0.12	0	0	0.16	0.71	1.17
LOC101733479	St9 (III)	0	0	0	0.13	0	2.42	15.79	24.97	21.93	22.29	23.53	19.69
LOC101733565	St8 (I)	0	0	0.06	0.08	0.04	0.16	0	0.13	0.19	0.08	0	0.16
LOC101733774	St9 (III)	0	0	0.25	0.36	0.58	0.23	0.22	0	0.66	0	0.3	0
LOC101733854	Persis (VII)	0.05	0	0.07	0.03	0.2	12.51	32.79	69.63	92.09	118.93	184.56	183.24
LOC101734016	St9 (III)	0	0	0	0	0.08	7.77	41.31	68.68	79.34	68.72	74.3	40.09
LOC101734097	Persis (VII)	2.02	2.37	1.62	1.56	1.87	1.65	1.96	6.38	11.81	17.91	24.87	24.18
LOC101734515	St10.5 (VI)	0	0	0	0	0	0	0.36	4.5	10.39	10.75	15.86	15.13
LOC101734565	Persis (VII)	0	0.04	0	0	0	0	0.02	0	0.08	0.1	0.21	0.6
LOC101734584	St10.5 (VI)	0.07	0	0.05	0.1	0.25	2.87	5.74	4.64	6.5	5.95	6.78	5.2
LOC101734616	St8-9 (II)	0.42	0.25	1.82	2.5	0.93	6.97	8.11	4.08	2.1	2.42	1.06	0.46
LOC101734867	Persis (VII)	0	0	0	0	0	2.08	12.36	9.9	10.13	4.88	7.64	6.73
LOC101734868	Persis (VII)	0	0	0.33	0.5	0.59	0.99	4.29	11.86	12.99	14.87	17.08	17.05
LOC101735025	Persis (VII)	0	0	0	0	0	0	0	0	0	0	0	0
LOC101735078	Persis (VII)	0	0	0.06	0.04	0.08	0	0.03	0.17	0.31	0.19	0.58	0.59
LOC101735088	Persis (VII)	0	0	0	0	0	0	0	0	0	0	0	0
LOC101735128	St9 (III)	0	0	0	0	0	0.88	2.02	3.75	4.45	4.49	5.37	4.17
LOC101735133	St10.5 (VI)	0	0	0	0.1	0	0	0.27	0.43	0.65	0.4	0	0.34
LOC101735185	St8 (I)	0	0	0	0	0	0	0.07	0.31	0.48	1.57	3.56	6.54
LOC105945182	St9 (III)	0	0.04	0	0	0	0	0.35	0	0.41	0	0.52	0
LOC105945363	Persis (VII)	0	0	0	0.03	0	0	0.05	0.04	0.06	0	0	0.04
LOC105945483	Persis (VII)	0.1	0.07	0.07	0	0.15	0.19	0.25	0.35	0.31	0	0.08	0.28
LOC105945488	St10.5 (VI)	0	0	0	0	0	0	0.06	0	0.11	0.68	1.78	6.88
LOC105945554	Persis (VII)	0	0	0	0	0	1.4	1.83	1.94	2.27	1.65	0.7	0.7
LOC105945667	St8 (I)	0	0	0.03	0.04	0.08	0.04	0.05	0.04	0	0	0	0
LOC105945696	Persis (VII)	0	0	0	0	0	0.81	3.72	8.85	13.47	18.56	16.18	17.54
LOC105945720	St8-9 (II)	0	0	0	0	0	10.8	49.44	72.33	57.75	45.18	34.9	12.03
LOC105945773	Persis (VII)	0	0.16	0.16	0	0.22	0.32	0.14	0.23	0.17	0.42	0.09	0.22
LOC105945821	St9 (III)	0	0.06	0	0.04	0.04	5.44	24.56	35.16	42.8	39.3	36.23	18.33
LOC105945862	St9 (III)	0	0	0.36	0.14	0	0	0	0	0	0	0	0
LOC105946181	St9 (III)	0	0	0	0	0.11	4.2	17.41	34.55	37.44	39.96	37.87	19.87
LOC105946762	St8-10.5 (IV)	0.11	0.64	0.78	1.27	1.59	2.23	2.31	1.67	2.25	0.96	1.11	0.69
LOC105946827	St8 (I)	0	0	0.04	0	0	1.94	2.01	1.32	1.13	1.33	2.01	2.36
LOC105946897	Persis (VII)	0.09	0.21	0.14	0.31	0.18	0.09	0.31	0.28	0.14	0.04	0.22	0.07
LOC105946991	Persis (VII)	0	0	0	0	0	0	0	0	0	0	0	0
LOC105947224	Persis (VII)	0	0	0	0	0	0	0	0.44	2.01	5.7	8.95	12.71
LOC105947355	Persis (VII)	0.07	0.07	0.2	0.16	0.15	0.26	0.15	0.07	0.05	0.02	0	0
LOC105947537	Persis (VII)	0	0	0	0	0	0	0.08	0.14	0.25	0.36	0.21	0.14
LOC105947550	Persis (VII)	0	0	0	0	0.09	2.43	3.5	2.68	2.03	1.85	0.82	1.12
LOC105947628	Persis (VII)	0.75	0.27	0.81	0.86	0.72	1.39	0.91	0.37	0.28	1.03	0.58	0.14
LOC105948246	Persis (VII)	0	0	0	0	0	0.71	0.77	1.32	2.58	5.93	7.66	10.53
LOC105948377	Persis (VII)	0	0	0	0	0	0	0	0.12	0	0	0.19	0.19
LOC105948462	Persis (VII)	0	0	0	0	0	0	0	0	0	0	0.1	0
LOC105948498	St9 (III)	0.76	0.35	0.38	0.46	0.23	0.27	0.45	0.43	0.29	0.33	0.37	0.35
LOC105948499	St9 (III)	0	0	0.06	0	0	0.08	0.07	0.04	0	0.15	0.06	0.03
LOC105948521	Persis (VII)	0	0	0	0	0	2.54	3.51	6.72	14.49	23.26	35.47	41.53
LOC105948523	St8 (I)	0	0	0	0	0	0	0.06	0	0	0.29	1.11	3.2
LOC105948539	Persis (VII)	0.29	1.04	0.82	1.19	0.55	1.33	1.16	0.71	0.65	0.39	0	0.22
LOC108645074	St10.5 (VI)	0	0	0	0.15	0.16	0.3	0.26	0.48	0	0	0	0
LOC108645160	Persis (VII)	0	0	0.3	0.78	0.86	0.89	0.69	0.63	0.88	0.58	0.33	0.45
LOC108645372	St8-9 (II)	0	0	0	0	0	0	1.05	0	1.1	1.43	0.98	0.82
LOC108645634	St8-9 (II)	0	0	0	0	0	0.48	1.59	2.82	1.31	3.66	2.12	2.14
LOC108645679	Persis (VII)	0	0	0	0.02	0	0	0	0.03	0.11	0	0	0
LOC108646154	Persis (VII)	0.17	0.5	0.74	0.72	0.75	0.97	0.92	1.12	1.04	0.71	0.8	0.67
LOC108646159	Persis (VII)	1.12	1.43	1.48	1.83	1.49	1.28	1.12	1.02	0.91	1.46	1.53	1.94
LOC108646210	Persis (VII)	0	0	0	0	0	1.3	3.52	4.91	6.83	10.21	17.67	16.42
LOC108647333	Persis (VII)	0	0	0	0	0	0.17	0.2	0.18	0.18	0.16	0.09	0.06
LOC108647640	Persis (VII)	0	0	0	0	0	0	0	0	0	0	0.2	0.31
LOC108647661	St10.5 (VI)	0	0	0	0	0	0	0	0	0	0	0	0.02
LOC108647668	St8 (I)	0	0	0	0	0	0.34	1.51	4.54	4.71	8.36	14.84	12.94
LOC108648161	Persis (VII)	0	0	0	0	0	1.59	5.44	7.65	8.74	10.25	7.94	5.51
LOC108648176	Persis (VII)	0	0	0	0	0	0	0	0	0.17	0	0	0.17
LOC108648251	Persis (VII)	0.07	0.15	0.1	0.1	0.3	9.72	25.78	24.8	21.1	19.99	17.69	13.84
LOC108648313	Persis (VII)	0	0.15	0	0.2	0.1	0.4	0.61	0.74	0.8	0.59	1.32	0.91
LOC108648350	Persis (VII)	0	0	0	0	0	0	1.69	8.86	7.11	6.96	3.15	5.85
LOC116406441	Persis (VII)	0	0	0	0	0.06	14.68	41.27	14.9	11.79	9.78	3.51	2.23
LOC116406461	Persis (VII)	0	0.04	0	0.03	0.06	0	0	0	0	0	0	0.03
LOC116406467	Persis (VII)	0	0	0	0	0	0	0.2	0.12	0.25	0.25	0.41	0.33
LOC116406487	St8-9 (II)	0	0.02	0	0.05	0.81	34.13	76.91	60.09	27.25	12.64	6.32	4.22
LOC116406497	St9 (III)	0	0	0	0	0.05	13.22	60.03	112.78	121.33	142.5	140.09	84.45
LOC116406635	Persis (VII)	0	0.09	0.09	0	0.03	0	0.03	0.13	0.1	0.06	0.15	0
LOC116406717	Persis (VII)	1.32	0.96	0	0	0.63	0	0.53	0.65	0.99	0	0	0.5
LOC116406754	Persis (VII)	0	0	0	0	0	0	0	0	0	0	0.29	0
LOC116406917	St10.5 (VI)	0	0	0	0	0	0	0	0.08	0	0	0.04	0.13
LOC116406965	Persis (VII)	0	0	0	0	0	0.81	0	0	0	0	0.41	0
LOC116406977	Persis (VII)	0.55	1.91	1.58	1.82	4.38	1.1	2.09	2.82	2.71	0.52	0.6	0.61
LOC116406997	St9 (III)	0	0.31	0.57	0.85	1.66	1.73	3.57	1.87	2.09	1.76	1.51	1.03
LOC116407065	Persis (VII)	0	0	0	0	0	0	0	0	0	0	0	0
LOC116407068	Persis (VII)	0	0	0	0	0	0	0	0.11	0	0.1	0	0.17
LOC116407313	St9 (III)	0	0	0	0	0	0	0	0	0	0	0	0
LOC116407328	St9 (III)	0	0	0	0	0	0	0	0	0	0	0	0
LOC116407337	Persis (VII)	0	0	0	0	0	0	0	0	0	0	0	0
LOC116407347	Persis (VII)	0	0	0	0	0	0	0	0	0	0	0	0
LOC116407674	Persis (VII)	0	0	0	0	0	0	0	0	0	0.05	0	0.06
LOC116407676	Persis (VII)	0	0	0	0	0	0	0	0	0	0	0	0
LOC116407684	Persis (VII)	0	0	0	0.03	0	3.29	12.86	6.88	5.23	3.98	1.36	1.05
LOC116407696	St9 (III)	0	0	0	0	0	3.37	9.89	10.92	9.5	9.04	6.95	5.83
LOC116407707	St9 (III)	0	0	0	0.14	0	8.83	41.42	72.83	79.76	84.64	79.19	48.29
LOC116407718	St10.5 (VI)	0	0	0	0	0	0	0	0	0	0	0	0
LOC116407772	Persis (VII)	0	0	0	0	0.38	9.49	20.8	42.99	84.69	183.41	202.32	204.95
LOC116407773	Persis (VII)	0.1	0.14	0.21	0.42	0.67	1.79	0.75	0.54	0.97	1	0.23	0.53
LOC116407938	St10.5 (VI)	0	0	0.35	0.56	0.23	0.45	0.79	2.76	6.39	8.09	12.35	7.31
LOC116407940	Persis (VII)	0	0	0	0	0	0.05	0	0.04	0	0	0	0
LOC116408023	St10.5 (VI)	0	0.14	0.14	0	0	0.36	0.31	0	0.43	0.44	0	0.15
LOC116408293	Persis (VII)	0	0	0	0	0	0	0	0	0	0	0	0
LOC116408317	Persis (VII)	0	0	0	0	0	0	0	0	0	0	0	0.28
LOC116408366	St9 (III)	0	0	0.1	0	0	1.31	2.07	1.91	0	0.87	0.7	0.75
LOC116408439	Persis (VII)	0	0	0	0	0	0.19	0.46	0.56	0.7	1.28	2.16	3.89
LOC116408467	Persis (VII)	0.14	0.69	1.95	2.2	1.37	1.9	2.66	2.9	2.26	2.43	3.15	4.69
LOC116408555	St8 (I)	0	0	0	0	0	0	0	0	0	0	0	0
LOC116408629	Persis (VII)	0	0.17	0	0	0.33	0	0	0	0	0.1	0.7	0.18
LOC116408630	St8-9 (II)	0	0	0	0.08	0	1.29	3.94	3.68	4.81	4.74	4.93	2.47
LOC116408754	Persis (VII)	0	0	0	0.17	0	0.7	0.15	0.37	0	0.17	0.29	0
LOC116408765	Persis (VII)	0	0	0	0	0	0	0	0	0	0	0	0
LOC116408813	Persis (VII)	0	0	0	0.02	0.03	0.28	0.41	0.51	0.35	0.5	0.51	1.41
LOC116408818	Persis (VII)	0	0	0	0	0	1.15	8.04	17.45	12.33	11.17	6.68	5.86
LOC116408828	St9 (III)	0	0	0	0	0	5.81	13.56	12.29	11.17	8.91	7.06	7.57
LOC116408848	Persis (VII)	0	0	0	0	0	0	0.15	0.09	0.14	0.26	0	0.15
LOC116408857	Persis (VII)	0	0	0	0	0	0	0	0	0	0.56	0	0.47
LOC116408874	Persis (VII)	0	0	0	0	0	0	0.49	0.45	0.23	0.28	0.58	0.35
LOC116408875	St8-10.5 (IV)	0.14	0	0.1	0.13	0.14	0	0	0.07	0	0.06	0	0
LOC116408888	St10.5 (VI)	0	0	0	0	0	0	0	0	0	0	0	0
LOC116408934	St8 (I)	0	0.03	0.03	0.17	0.36	0.53	0.37	0.56	0.35	0.43	0.51	0.46
LOC116408938	St8-9 (II)	0	0	0	0	0.17	14.01	59.77	107.6	132.04	127.5	130.48	86.71
LOC116409489	Persis (VII)	0	0	0	0	0	0	0.45	0.55	0	0.51	0	0
LOC116409697	Persis (VII)	0	0	0	0	0	0	0	0	0	0	0	0
LOC116409748	Persis (VII)	0.45	0.39	0.35	0.89	0.76	0.71	0.81	0.53	0.68	0.51	0.21	0.09
LOC116409775	St10.5 (VI)	0	0	0	0.31	0	0.21	0.09	0	0.17	0.21	0.35	0.31
LOC116409817	St10.5 (VI)	0	0	0	0	0	0	0.04	0	0.05	0.03	0	0.04
LOC116409855	Persis (VII)	0	0	0	0	0	1.31	1.13	0	0	0.65	0	0.54
LOC116410240	St8 (I)	0	0	0	0	0	0	0.88	0.63	1.25	1.7	2.64	2.5
LOC116410319	St10.5 (VI)	0	0	0	0	0	7.91	25.73	31.1	21.04	21.25	52.74	52.76
LOC116410354	St9 (III)	0	0	0.5	0.36	0.17	2.02	0.46	1.48	0.81	0.3	0.24	0.26
LOC116410356	St9 (III)	0	0	0	0.61	1.05	0	0.73	0	0	0	0	0
LOC116410407	Persis (VII)	0	0	0	0	0	1.72	3.11	2.75	2.44	2.01	2.14	2.78
LOC116410413	Persis (VII)	0	0	0	0	0	0	0	0	0	0	0	0
LOC116410841	Persis (VII)	0.29	0	0	0	0.14	0	0.12	0.29	0	0.4	0.22	0.22
LOC116410876	Persis (VII)	0	0	0	0	0.87	57.07	82.83	70.77	62.13	48.06	27.55	13.05
LOC116410886	Persis (VII)	0	0	0	0	0	0	0	0	0	0	0	0
LOC116410895	St10.5 (VI)	0	0	0	0	0	0	0.1	0.73	0.92	2.69	3.6	6.64
LOC116410900	Persis (VII)	0	0	0	0	0	0	0	0.39	0	0.18	0.45	0.08
LOC116410912	Persis (VII)	0	0	0.38	0.12	0.19	0.37	0.16	0.26	0.6	0.42	0.1	0.1
LOC116410930	St9 (III)	0	0	0.06	0	0.04	3.96	10.06	14.99	6.27	7.58	3.32	4.46
LOC116410951	Persis (VII)	0	0	0	0	0.05	0.1	0.26	0.52	0.79	0.92	1.4	0.87
LOC116410997	St9-10 (V)	0	0	0	0.15	4.5	31.78	49.45	55.5	52.41	41.34	35.18	24.09
LOC116411034	St9 (III)	0	0	0	0	0	0	0	0	0	0	0	0
LOC116411036	Persis (VII)	0	0	0	0	0.07	0	0	0	0	0	0	0.08
LOC116411054	St10.5 (VI)	0	0	0.05	0.13	0.1	0.13	0.08	0.07	0	0	0.05	0
LOC116411097	St8 (I)	0	0	0	0	0	0	0	0.06	0.09	0.43	0.82	1.1
LOC116411464	Persis (VII)	0	0	0	0.12	0	0.33	0.46	0.13	0.07	0.16	0.47	2.17
LOC116411472	Persis (VII)	0	0	0	0	0.11	3.92	7.03	11.57	27.57	59.09	110.26	116.99
LOC116411494	Persis (VII)	0	0	0	0	0	0	0	0	0	0	0.84	0
LOC116411524	St9 (III)	0	0	0	0	0	0.14	0.03	0	0	0.03	0.06	0.03
LOC116411552	Persis (VII)	0	0	0	0	0	0	0.08	0	0	0	0.3	0
LOC116411553	Persis (VII)	0.85	1.47	0.73	0.78	1.22	0.94	0.55	1.01	1.02	0.54	0.52	0.33
LOC116411601	Persis (VII)	0	0	0	0	0	0	0	0.19	0	0.17	0.29	0.15
LOC116411650	St8 (I)	0	0	0	0	0.06	4.3	6.2	5.53	2.76	2.27	0.97	0.74
LOC116411695	Persis (VII)	0	0	0	0	0	0.08	0.17	0.17	0.45	2.05	3.2	3.05
LOC116411699	Persis (VII)	0	0	0	0	0.05	0.36	0.04	0.1	0	0.22	0.3	0.22
LOC116411712	St10.5 (VI)	0	0	0	0	0	0	0	0	0	0	0	0.15
LOC116411769	St10.5 (VI)	0	0	0	0	0.08	0	0.14	0.17	0	0.04	0	0.03
LOC116411777	St9 (III)	0	0	0	0	0	0.55	4.19	8.91	6.1	6.97	6.32	5.05
LOC116411997	Persis (VII)	0	0	0	0	0	0.16	0	0	0	0	0.14	0
LOC116412004	Persis (VII)	0	0	0	0	0	0	0.77	0.28	0	0.06	0.05	0.46
LOC116412194	St10.5 (VI)	0	0	0	0	0.12	0.11	0.74	2.22	8.1	16.46	48.03	36.64
LOC116412208	Persis (VII)	0	0	0	0	0.14	0	0	0	0	0	0.22	1.11
LOC116412215	Persis (VII)	0	0	0	0	0	2.39	2.6	9.23	11.15	11.78	9.45	12.18
LOC116412338	Persis (VII)	0	0	0	0	0	0	0	0	0	0	0	0.3
LOC116412347	Persis (VII)	0	0.21	0.1	1.38	1.71	1.86	0.58	0.57	0.54	0.07	0.33	0.22
LOC116412358	St10.5 (VI)	0	0	0	0	0	0	0	0	0	0	0	0.15
LOC116412423	Persis (VII)	0	0	0	0	0	0	0.58	0.18	0	0.49	0.55	0.42
LOC116412465	Persis (VII)	0	0	0	0	0	0	0	0.07	0	0	0	0.06
LOC116412617	St9 (III)	0	0	0	0	0	0	0	0	0	0	0	0
LOC496623	St9 (III)	0	0	0	0	0	0	0.16	0.52	0.4	0.42	1.02	5.05
LOC595077	St10.5 (VI)	0.07	0	0.35	0.13	0.07	0.54	12.41	76.29	127.41	223.78	359.79	163.48
LOC779592	Persis (VII)	0.44	0.55	0.8	1.01	0.97	1.45	1.51	4.8	11.53	19.97	21.71	19.05
lpar2	Persis (VII)	0.13	0.27	0.93	0.51	0.64	5.86	70.54	181.26	158.92	105.84	81.73	69.44
lpar6	Persis (VII)	0.06	0.04	0.13	0.19	0.17	45.28	182.68	135.26	70.45	35.52	24.03	15.23
lpcat1	St10.5 (VI)	0	0.01	0	0.04	0	0.03	0.11	0.61	1.35	2.57	4.83	5.88
lrat	Persis (VII)	0	0	0	0.04	0.05	0.18	0.16	1.09	7.92	24.75	36.54	55.46
lrfn3	Persis (VII)	0	0	0	0	0	0	0	0	0	0.02	0	0
lrp2	Persis (VII)	0	0	0	0	0	0	0.03	0.12	0.42	1.94	8.06	17.81
lrrc3b	Persis (VII)	0	0	0	0	0	0.06	0.7	2.87	3.57	2.32	0.51	0.05
lrrc56	Persis (VII)	5.63	5.31	5.15	4.77	4.04	4.69	6.08	7.66	7.1	6.5	5.19	5.86
lsmem1	Persis (VII)	1.78	1.08	1.42	0.73	0.67	0.37	0.24	0.29	0.18	0.41	0.08	0.31
lsp1	St10.5 (VI)	0.84	0.45	0.3	0.29	0.37	0.26	1.16	7.57	15.52	31.87	52.1	80.76
mag	Persis (VII)	0	0	0	0	0.03	0	0	0.05	0.04	0.05	0.04	0.23
mal	St10.5 (VI)	1.02	0.86	0.24	0.47	0.24	0.32	0.14	0.17	0.13	0.46	2.61	5.18
mamld1	Persis (VII)	0.03	0.02	0.04	0.04	0.29	0.11	0.1	0.03	0.07	0.88	2.12	2.41
maneal	St10.5 (VI)	0	0	0	0	0	0.27	0.5	1.44	2.21	4.58	6.96	9.8
mansc1	St10.5 (VI)	0	0.13	0.58	1.13	2.23	2.04	2.9	6.69	13.64	32.38	58.15	69.49
map2	St8 (I)	0	0	0.04	0	0.01	0.03	0.02	0.06	0.04	0.09	0.29	0.2
map3k1	St10.5 (VI)	9.6	7.86	4.52	4.68	4.21	3.87	7.55	14.34	18.2	20.79	21.52	19.33
mapk10	Persis (VII)	0.09	0.16	0.1	0.1	0.06	0.04	0.09	0.11	0.07	0	0.1	0.08
marchf1	Persis (VII)	0	0	0.04	0	0.06	0	0	0	0	0	0	0
masp1	St10.5 (VI)	0.1	0	0.08	0	0	0	0.04	0.17	0.63	2.63	8.61	21.52
mctp1	Persis (VII)	0	0.07	0.14	0.26	0.26	0.09	0.33	0.42	0.23	0.36	0.14	0.23
megf11	St10.5 (VI)	0	0	0.01	0.06	0.1	0.03	0.04	0.08	0.01	0.04	0.07	0.1
meis1	St10.5 (VI)	0	0	0.09	0.04	0.54	0.08	0.27	0.22	0.69	2.1	7.13	19.41
MGC69473	Persis (VII)	0.23	0.11	0.92	0.59	1.49	61.24	255.49	567.41	814.12	1205.71	1609.56	1827.39
micu3	Persis (VII)	0.03	0.25	0.3	0.44	0.62	0.33	0.38	0.23	0.24	0.43	1.09	1.73
mir124	Persis (VII)	0	0	0	0	0	0	0	0	0	0	0	0
mir148a	Persis (VII)	0	0	0	0	0	0	0	0	0	0	0	0
mir200a	Persis (VII)	0	0	0	0	0	0	0	0	0	0	0	0
mir200b	Persis (VII)	0	0	0	0	0	0	0	0	0	0	0	0
mir202-2	St10.5 (VI)	0	0	0	0	0	0	0	0	0	0	0	0
mir205a	Persis (VII)	0	0	0	0	0	0	0	0	0	0	0	0
mir301-2	St8 (I)	0	0	0	0	0	0	0	0	0	0	0	0
mir34b-3	Persis (VII)	0	0	0	0	0	0	0	0	0	0	0	0
mir428a	Persis (VII)	0	0	0	0	0	0	0	0	0	0	0	0
misp	Persis (VII)	0	0	0.03	0.02	0.04	0.07	0.04	0.04	0.17	0.44	0.14	0.16
mmp19	St10.5 (VI)	0.2	0.12	0.16	0.1	0.14	0.08	0.16	0.07	0.15	0.2	0.2	0.53
mmp28	Persis (VII)	0.52	0.22	0.37	0.52	0.55	0.65	0.39	0.63	0.7	0.83	0.71	0.76
mn1	Persis (VII)	0	0	0.02	0.02	0.05	0.83	2.84	9.31	25.34	43.62	48.6	40.26
morn1	Persis (VII)	1.53	1.55	1.31	1.13	0.78	1.52	1.04	0.91	0.77	1.26	1.26	1.46
msln	Persis (VII)	0.15	0.28	0.5	0.51	1.45	1.47	3.72	4.38	4.7	6.13	28.66	94.81
mst1	St10.5 (VI)	6.29	5.6	4.22	3.83	5.07	3.82	7.73	13.4	18.77	24.82	40.08	41.43
msx1	Persis (VII)	1.15	0.53	0.07	0.1	0.3	0.39	1.4	27.74	68.21	170.2	349.11	316.9
muc4	Persis (VII)	0.01	0	0.01	0	0	0.03	0.22	0.34	0.73	2.96	9.24	21.39
myb	Persis (VII)	5.21	3.96	2.54	2.29	2.29	3.18	3.42	3.36	6.41	20.16	35.85	19.45
myf6	Persis (VII)	0	0	0	0	0	0.28	0	0.07	0.11	0.54	1.47	2.31
myl9	Persis (VII)	0	0.16	0.46	0.3	0.83	1.6	2.23	3.8	4.54	3.18	3.94	5.11
myom2	St10.5 (VI)	0	0	0.04	0	0	0	0.01	0	0.07	0.03	0.05	0.01
nav2	St10.5 (VI)	0.19	0.42	1.23	1.8	3.19	3.23	3.26	5.98	11.2	25.22	53.94	76.08
ncam1	Persis (VII)	0.03	0	0.05	0	0	0.13	0.34	0.33	0.66	2.23	6.27	16.07
ncoa1	Persis (VII)	0.08	0.04	0.08	0.21	0.19	0.2	0.28	0.17	0.15	0.42	0.77	1.59
necab2	Persis (VII)	0.12	0.13	0.08	0.05	0.09	0.06	0.12	0.06	0.09	0.03	0.14	0.37
nectin1	St8-10.5 (IV)	0.41	0.42	0.45	0.37	0.52	0.84	0.98	2.79	3.45	4.84	8.41	12.62
nek2	St10.5 (VI)	0	0.12	0.13	0.04	0.08	0.06	0.94	3.91	9.91	26.46	63.4	108.03
neurl1	Persis (VII)	0.05	0.02	0.02	0.01	0.08	0.32	0.33	0.75	1.03	2.43	3.67	3.91
neurog1	St10.5 (VI)	1.33	0.21	0.42	0.14	0	0	0.3	1.97	10.32	13.01	18.78	18.66
neurog3	Persis (VII)	0	0	0	0	0	1.74	7.78	4.53	2.91	4.18	5.88	7.12
nfasc	St9-10 (V)	0.11	0.03	0.02	0.01	0.01	0.08	0.02	0.09	0.06	0.3	0.69	1.17
nfkbid	St8 (I)	0.16	0.06	0	0	0.04	0	0.03	0.08	0.06	0	0	0
nhs	Persis (VII)	0	0.02	0	0.05	0.04	0.16	0.1	0.62	1.39	3.54	5.28	7.39
nkx2-1	St10.5 (VI)	0.2	0.33	0.47	0.63	0.47	0.43	0.8	0.36	0.15	0.12	0.15	0.96
nkx2-3	St10.5 (VI)	0	0	0	0	0	0.48	1.36	1.65	1.35	1.03	1.23	2.63
nkx2-8	St10.5 (VI)	0	0	0	0	0	0.11	0.42	1.25	2.33	3.87	6.63	15.33
nkx3-1	St10.5 (VI)	0	0	0	0.05	0.03	0.05	0.26	0.25	0.51	0.73	4.79	18.35
nlgn1	Persis (VII)	0.63	0.84	1.8	1.9	2.73	2.44	1.82	0.88	0.43	0.2	0.19	0.24
nlrc4	St10.5 (VI)	0.31	0.46	0.37	0.68	0.5	0.51	1.47	4.59	6.95	11.59	15.4	15.52
nol4	St8 (I)	0.39	0.32	0.33	0.39	0.39	0.34	0.36	0.13	0.12	0.05	0.21	0.31
nos2	St9 (III)	0	0.02	0	0	0.01	0.1	1.09	3.34	5.86	10.59	12.71	9.21
nr2f2	St10.5 (VI)	0	0	0.02	0	0	0.11	0.1	0.17	0.18	0.49	1.63	11.69
nradd	St9-10 (V)	3.04	2.28	1.97	2.45	2.18	13.13	76.32	152.9	208.49	291.4	406.48	469.77
nrp2	Persis (VII)	0.27	0.28	0.49	0.4	0.36	0.4	0.62	10.44	26.68	33.01	35.11	31.5
nrxn1	Persis (VII)	0	0	0	0	0	0.04	0.01	0.13	0.2	0.07	0	0.01
nt5c3a	Persis (VII)	0	0	0	0.25	0.13	0.26	2.21	3.55	4.4	6.17	8.61	10.82
ntrk3	Persis (VII)	0	0	0	0	0	0	0.02	0.02	0	0.02	0.07	0.15
olfm4	Persis (VII)	0	0	0.14	0.14	0.1	12.58	44.28	69.23	79.95	132.86	273.5	471.49
olfml2a	St10.5 (VI)	0	0.03	0.03	0	0	0.09	0.02	0.07	0.03	0.23	0.39	0.91
oprl1	St9 (III)	0	0	0.02	0.01	0	0	0.11	0.24	0.06	0.1	0.18	0.23
osbpl10	Persis (VII)	0	0.24	0.16	0.29	0.2	0.24	0.29	0.28	0.19	0.36	1.33	1.03
otx2	Persis (VII)	0.08	0	0	0.26	0.42	2.36	52.62	191.9	223.15	201.58	180.38	141.65
ovol1	Persis (VII)	0	0	0	0	0.12	0.45	0.48	0.81	0.49	1.16	2.23	2.9
p2ry10	St10.5 (VI)	0.1	0.03	0.1	0.07	0.05	0.22	0.08	0.14	0.18	0.68	0.74	0.34
p2ry14	St9 (III)	0	0	0	0	0	0	0	0	0	0	0	0
p2ry4	Persis (VII)	0	0	0.05	0	0	0.07	0	0	0.05	0.23	2.45	9.75
paqr9	Persis (VII)	0	0	0	0	0	0	0.04	0.04	0.02	0.14	0.25	0.75
pax3	Persis (VII)	1.3	1.36	2.24	1.8	1.37	1.03	0.79	0.64	2.99	28.93	46.44	55.18
pcbp2	St10.5 (VI)	2.4	2.53	2.34	2.27	2.57	2.14	2.27	2.65	2.63	2.1	2.28	2.58
pcdh18	Persis (VII)	0	0	0.02	0.01	0.04	0.41	2.1	8.12	13.69	19.87	16.76	12.6
pcdh19	Persis (VII)	0.4	0.45	0.76	1.29	1.88	2.14	2.7	4.4	6.28	9.81	12.5	14.18
pcdh7	Persis (VII)	0.08	0.09	0.07	0.09	0.11	0.22	1.75	2.41	1.59	4.67	22.97	31.11
pde4c	St10.5 (VI)	0.14	0.28	0.43	0.69	0.65	0.38	0.49	0.29	0.4	0.31	0.52	1.47
pdzrn4	Persis (VII)	0	0.04	0	0.02	0.07	0.23	0.31	0.35	0.27	0.64	0.39	0.35
perm1	Persis (VII)	0	0	0.08	0	0.03	0	0.02	0.03	0.09	0.08	0.05	0
pfkp	St10.5 (VI)	0.25	0.42	0.62	0.53	0.66	0.5	0.67	0.66	0.44	0.78	5.37	18.88
phldb3	Persis (VII)	0.13	0.19	0.43	0.4	0.21	0.37	13.07	52.6	77.03	57.16	31.31	17.83
pigz	Persis (VII)	0	0	0	0	0	0.05	0.03	0.14	0.25	1.93	4.69	6.52
pitx3	Persis (VII)	0	0.24	0.2	0.48	0.36	0.31	0.5	0.23	0.31	0.57	1.53	0.66
pkdcc.1	Persis (VII)	0	0	0	0.03	0.03	1.97	21.66	62.02	82.97	90	78.13	76.65
plcd3	Persis (VII)	0.33	0.68	0.67	0.81	0.95	1.02	2.07	3.26	5.55	10.9	16.79	16.44
plekhg7	Persis (VII)	3.23	3.56	2.66	1.94	2.31	2.01	2.33	2.92	3.74	3.8	9.09	11.67
plekhn1	St10.5 (VI)	0.81	0.55	0.74	1.16	0.75	3.46	27.1	86.97	102.55	82.95	62.54	47.64
pm20d1	Persis (VII)	0.04	0	0	0.02	0	2.01	6.81	6.62	5.41	5.49	4.8	3.85
pnhd	Persis (VII)	0	0	0	0	0.18	11.98	65.47	199.72	253.32	271.01	211	124.27
post2	St8-10.5 (IV)	0	0	0.02	0	0.03	0.25	0.27	0.17	0.8	8.04	25.6	50.08
pou5f3.1	Persis (VII)	0	0.09	0.09	0.12	0.34	52.28	258.69	678.11	978.54	1151.51	1098.41	746.08
ppl	Persis (VII)	0.03	0.08	0.15	0.05	0.04	0.07	1.23	4.43	7.52	14.75	26.26	43.73
ppp2r5b	Persis (VII)	0.07	0.55	0.25	0.08	0.24	1.89	0.78	0.63	0.52	0.17	0.57	0.4
pram1	Persis (VII)	0	0.05	0	0	0	0.07	0.03	0.04	0.06	0.03	0	0.06
prdm1	Persis (VII)	0.39	0.18	0.33	0.41	0.41	2.72	29.59	97.27	109.94	95.92	64.05	43.23
prdm14	Persis (VII)	0.42	0.24	0.18	0.54	0.24	0.39	2.78	28.5	59.09	57.32	43.9	14.96
prkar2b	Persis (VII)	0.54	1.16	0.92	1.32	1.46	2.9	2.93	3.13	3.87	3.12	2.93	2.61
prrt4	Persis (VII)	0.03	0.02	0.02	0.03	0	0.05	0.22	1.85	4.24	7.02	11.56	14.03
ptch2	Persis (VII)	0	0	0.05	0.03	0.05	0.34	1.09	4.03	6.12	8.7	12.69	22.65
ptchd1	Persis (VII)	0	0.02	0.05	0.02	0.03	0	0.01	0.02	0.03	0	0	0.01
ptger4	St10.5 (VI)	0.03	0.03	0.05	0.05	0.02	0.84	4.64	12.76	17.23	20.39	19.59	16.26
ptgfr	Persis (VII)	0	0	0	0	0	0	0	0	0	0	0	0
ptpdc1	Persis (VII)	6.09	4.98	3.73	3.86	3.58	3.51	3.61	3	2.92	1.94	1.44	1.78
ptprd	Persis (VII)	2.4	3.03	1.83	1.78	2.08	1.75	2.09	1.62	1.57	1.44	3.72	5.91
ptprn2	Persis (VII)	0.02	0.02	0.07	0.07	0.05	0.1	0.05	0.07	0.04	0.04	0.1	0.96
rab34	St10.5 (VI)	0.2	0.1	0.05	0.03	0.16	0.76	5	20.5	48.1	81.05	98.9	95.32
rab44	St10.5 (VI)	0.22	0.45	0.35	0.19	0.23	0.37	0.36	0.16	0.4	0.22	0.28	0.17
ramp1	Persis (VII)	0.18	0.86	0.66	0.42	0.35	0.6	0.9	0.64	0.76	2.1	5.6	11.99
ramp3	Persis (VII)	0	0	0	0	0	0	0.09	0.12	0.18	0.32	0.54	0.63
rara	St10.5 (VI)	2.55	4.09	5.14	7.13	9.48	7.21	9.12	18.61	36.22	86.51	159.16	175.48
rarb	Persis (VII)	0.41	0.39	0.29	0.21	0.2	0.08	0.2	0.39	0.49	0.58	0.82	0.87
rasd1	Persis (VII)	0.75	0.36	0.36	0.12	3.37	44.37	65.65	108.39	91.51	30.13	8.33	3.06
rasgef1a	St10.5 (VI)	0.05	0	0	0.07	0	0.05	1.18	1.84	1.91	2.81	5.4	14.43
rasgef1b	Persis (VII)	0.06	0.09	0.09	0.14	0.36	0.52	5.42	13.62	12.98	27.87	62.86	70.69
rassf4	Persis (VII)	0	0.06	0	0	0	0.07	0.03	0.07	0.16	1.21	2.48	4.76
rax	St10.5 (VI)	0.46	0.62	0.61	0.37	0.47	0.53	0.75	0.48	0.52	1.05	11.87	75.96
rbbp8nl	St10.5 (VI)	0	0	0	0	0	0	0.58	3.39	10.59	22.18	27.3	32.69
rbfox1	Persis (VII)	0.11	0.11	0.05	0.27	0.29	0.45	0.61	0.39	0.27	0.14	0.08	0.25
rbm46	Persis (VII)	0.24	0.4	0.22	0.18	0.22	0.13	0.17	0.17	0.08	0.13	0.4	0.6
rbm47	Persis (VII)	1.26	2.13	1.57	1.6	2.07	5.37	14.42	34.31	41.79	57.27	77.38	88.06
rec8	Persis (VII)	0	0.06	0	0.04	0.04	0.28	0.34	0.38	0.63	0.45	0.41	0.36
reln	St9 (III)	0.56	0.78	1.52	1.51	2.06	1.93	1.58	1.65	1.23	0.82	0.66	0.29
rftn1	Persis (VII)	0.06	0.13	0.04	0.03	0.08	0.11	0.15	0.21	0.51	0.29	0.56	1.4
rgl3	St10.5 (VI)	0	0.03	0.26	0.07	0.25	0.41	0.52	2.18	3.81	8.33	17.48	31.61
rhov	Persis (VII)	0	0	0	0.06	0.19	82.28	208.79	158.37	105.37	92.96	88.98	84.61
rnf220.2	St10.5 (VI)	0	0	0.1	0.07	0	0	0.3	0.51	1.87	1.14	2.94	6.51
robo1	Persis (VII)	0.69	0.86	0.93	0.96	1.14	1.4	1.05	0.58	0.53	0.3	0.95	4.28
ror2	Persis (VII)	0.07	0	0.02	0.02	0.05	0.1	3.72	41.93	101.3	150.28	178.47	145.88
rorb	St10.5 (VI)	0.09	0.07	0.1	0.13	0.16	0.18	0.14	0.16	0.11	0.07	0	0
rpe65	Persis (VII)	0	0	0.05	0	0	0.07	1.56	2.43	2.82	5.81	7.52	14.19
rspo2	Persis (VII)	0.35	0.24	0.39	0.65	0.78	0.71	0.53	5.16	15.12	24.2	20.54	13.1
rxfp4	St10.5 (VI)	0	0	0.13	0	0	0.08	0.07	0.04	0.13	0.04	0	0.03
s100p	Persis (VII)	0	0	0	0	0	0	0	0	0	0	0	0
s1pr3	St10.5 (VI)	0.64	0.38	0.46	0.59	0.56	0.59	1.85	3.28	6.29	8.95	4.35	2.83
s1pr4	Persis (VII)	0	0.31	0.05	0.13	0.03	0.13	0.12	0.04	0.11	0	0	0.05
sall2	St10.5 (VI)	0	0	0.02	0	0	0	0.02	0.3	1.89	7.42	18.62	40.91
sall3	St10.5 (VI)	0	0	0	0	0.03	0.15	2.68	5.83	9.42	13.01	19.28	27.06
sbk1l	Persis (VII)	0	0	0.1	0.03	6.46	103.83	106.44	50.65	26.5	9.15	5.95	1.21
scin	Persis (VII)	0.22	0.16	0.12	0.06	0.13	0.04	0.18	0.17	0.26	0.38	0.1	0.4
scn3a	St10.5 (VI)	0.03	0.14	0.25	0.26	0.55	0.36	0.45	0.36	0.18	0.14	0.15	0.16
scn3b	St10.5 (VI)	0	0	0.15	0	0	0.09	0	0.15	0.18	0.81	1.14	3.17
scube2	St10.5 (VI)	0.14	0.56	0.94	1.44	2.04	2.4	1.95	5.89	13.02	18.68	18.78	18.01
selenop2l	Persis (VII)	0	0.11	0.11	0.07	0.07	1.38	1.51	2.42	1.89	1.89	2.06	1.89
sema3f	Persis (VII)	0.23	0.41	0.43	0.73	0.92	1.09	10.59	47.08	48.01	29.97	22.59	19.61
sfrp2	Persis (VII)	0	0	0.17	0.16	0.62	52.28	139.74	161.07	181.75	163.56	133.64	91.31
sh2d3c	Persis (VII)	0.17	0.19	0.64	0.67	0.55	1.19	3.52	2.65	2.65	2.17	3.2	3.56
shisal2a	Persis (VII)	0	0	0	0	0	0	0	0	0	0	0	0
shoc1	St10.5 (VI)	0	0	0	0	0	0.03	0	0.02	0	0.01	0	0.01
shroom3	Persis (VII)	0	0	0	0	0.01	0.14	0.59	0.94	0.72	1.16	3.31	8.56
sipa1	St10.5 (VI)	0.03	0	0	0	0	0	0.03	0.14	0.18	0.56	1.77	3.93
slc12a3	Persis (VII)	0	0	0	0	0	0.31	0.6	0.35	0.54	0.26	0.15	0.11
slc17a9	St10.5 (VI)	0.12	0.22	0.21	0.28	0.23	0.22	3.26	16.36	24.59	25.63	32.18	27.42
slc18a2	St10.5 (VI)	0.18	0.04	0.21	0.16	0.08	0.05	0.1	0.17	0	1.18	7.11	27.08
slc24a3	St10.5 (VI)	0.01	0	0.02	0.05	0.1	0.07	0.04	0.15	0.15	0.19	0.56	0.46
slc25a24	St10.5 (VI)	0.75	0.71	0.94	0.74	0.52	1.07	5.48	13.61	20.27	22.76	26.16	41.19
slc2a2	St10.5 (VI)	0.1	0.07	0.07	0.14	0	1.11	14.89	62.19	104.47	125.71	127.2	113.45
slc43a1	St8 (I)	0	0	0	0.05	0.1	0.81	5.32	13	12.17	16.86	24.19	27.87
slc43a2	Persis (VII)	0.08	0.08	0.05	0.26	0.29	0.39	2.61	15.42	32.7	50.75	50.8	42.09
slc7a15	Persis (VII)	0	0	0	0	0.05	0.03	0.03	0	0.03	0.05	0.11	0.26
slc7a7	Persis (VII)	0.07	0	0	0.07	0	0.23	0.09	1.93	4.57	19.03	41.47	65.94
slc9a3	Persis (VII)	0.34	0.33	0.54	0.33	0.91	0.43	0.72	0.73	0.82	2	6.97	15.12
slco2b1	St10.5 (VI)	0.2	0.05	0.33	0.27	0.88	0.73	0.53	0.65	0.93	1.7	3.53	6.33
slco4c1	Persis (VII)	0	0	0	0	0	0.06	0.2	1.26	2.65	4.55	9.07	11.89
smc1b	St8 (I)	0.27	0.14	0.25	0.19	0.11	0.15	0.1	0.08	0.14	0.07	0	0.18
sox18	St10.5 (VI)	0	0	0	0.05	0.03	0.11	0.07	0.08	0.13	0.1	0.09	0.07
sox2	Persis (VII)	0.29	0.52	0.87	0.6	1.97	45.88	122.97	240.49	338.15	363.65	372.69	306.5
sox21	Persis (VII)	0.1	0.3	0.26	0.6	0.77	6.58	15.66	13.46	15.09	11.22	11.83	20.12
sp4	Persis (VII)	0.38	0.32	0.3	0.31	0.39	0.38	0.63	0.44	0.37	0.23	0.31	0.44
sp5	St10.5 (VI)	0.08	0	0.06	0.2	0.42	1.89	1.95	11.51	50.3	126.3	189.79	134.18
sp7	St10.5 (VI)	0	0	0	0	0	0	0.56	1.3	3.11	14.78	35.1	66.48
spaca5	Persis (VII)	0	0	0	0	0	2.19	6.19	8.9	10.22	11.05	10.57	7.74
spag6	Persis (VII)	1.62	0.88	0.87	0.8	0.54	0.76	0.62	0.86	0.61	1.49	6.27	12.19
spata1	St10.5 (VI)	0.18	0.25	0.08	0.23	0.1	0.1	0.24	0.41	0.37	0.92	2.13	3.38
spdef	Persis (VII)	0	0	0.09	0.09	0.1	0.22	0.29	0.75	2.13	4.78	11.7	13.38
spns2	St10.5 (VI)	0	0	0	0	0.05	0	0.72	5.2	10.17	13.67	13.52	13.16
spo11	Persis (VII)	1.22	0.9	1.21	2.07	1.58	1.16	1.97	1.43	2.47	1.17	0.85	1.36
srrm4	Persis (VII)	0	0.08	0.08	0.09	0.18	0.18	0.12	0.17	0.51	2.39	6.09	9.12
ssbp4	Persis (VII)	12.23	12.82	12.09	10.98	14.1	13.85	12.87	13.27	13.22	10.41	6.38	5.73
st3gal5	St10.5 (VI)	0	0	0	0.14	0.45	0.29	0.63	1.77	5.38	14.79	20.53	21.3
st6gal2	Persis (VII)	1.23	1.57	2.02	2.88	3.3	2.45	2.85	2.36	1.92	1.99	2.51	2.98
stab2	Persis (VII)	0.39	0.6	0.76	1.08	1.19	1.53	1.18	0.77	0.44	0.3	0.3	0.08
stard10	St8 (I)	0.13	0.68	0.38	0.43	0.19	1.12	7.3	26.3	48.11	81.54	120.7	155.26
stat4	St8 (I)	0	0	0.04	0	0	0	0.03	0.06	0.08	0.03	0	0.07
stx19	Persis (VII)	0	0.21	0.27	0.35	0.78	80.07	213.7	266.61	214.06	132.5	76.55	55.38
syne1	Persis (VII)	0.01	0	0	0.01	0.04	0.12	0.07	0.15	0.2	0.47	0.96	2.25
syne3	Persis (VII)	0.06	0.03	0.07	0.04	0.07	0.08	0.17	0.19	0.41	0.43	0.83	2.66
syne4	Persis (VII)	0.04	0	0.05	0.12	0.22	1.16	1.28	2.48	3.66	4.8	5.71	3.85
sytl5	St10.5 (VI)	0	0	0.03	0	0.02	0	0.05	0.31	0.49	1.64	4.3	7.38
szl	Persis (VII)	0	0.31	0.1	0	0.07	2.56	14.87	25.75	16.02	31	65.87	43.23
tagln2	Persis (VII)	0.09	0	0.65	0.16	0.04	0.08	4.22	43.81	110.23	240.67	449.01	693.86
tat	Persis (VII)	0.59	0.21	0.34	0.52	0.34	26.72	82.9	110.23	109.36	134.63	116.18	56.91
tbx1	St10.5 (VI)	0	0.04	0.04	0.05	0.05	1.09	4.57	1.95	2.96	9.12	14.68	16.68
tbxt	Persis (VII)	0	0	0	0.03	0	6.43	89.27	315.27	454.91	438.95	373.54	249.35
tcf7l2	St10.5 (VI)	0.35	0.96	0.96	0.85	1.14	0.77	1.24	1.02	0.66	0.65	0.97	0.86
tcp10l2	St10.5 (VI)	0.21	0.33	0.33	0.45	0.54	1.02	0.46	0.99	0.14	0.21	0.05	0.49
tecta.1	St10.5 (VI)	0.02	0.01	0.01	0.04	0.02	0.05	0.22	0.48	1	1.49	1.35	2.24
tenm4	Persis (VII)	0	0.06	0.23	0.28	0.63	0.4	0.42	0.23	0.17	0.27	3.88	8.29
tet2	Persis (VII)	0	0.01	0	0	0.01	0.02	0.03	0.02	0	0.19	1.01	4.17
tet3	Persis (VII)	1.14	1	1.32	1.57	1.9	2.02	1.37	1.47	1.45	6.44	20.25	33.01
tfap2a	Persis (VII)	0	0	0.05	0.2	0.36	38.56	170.58	301.24	359.71	472.16	478.38	360.09
tgfbr2	Persis (VII)	0.37	0.3	0.47	0.82	0.48	0.26	1.02	2.84	6.2	12.11	11.3	7.81
tll1	Persis (VII)	0	0	0	0	0	0.41	0.43	0.44	0.8	0.85	0.75	0.44
tmc8	St9 (III)	0.04	0.08	0.13	0.11	0.2	0.08	0.15	0.11	0.18	0.1	0.08	0.18
tmem150b	Persis (VII)	0	0	0	0	0	0.1	4.3	26.96	57.2	66.61	44.67	40.6
tmem215	Persis (VII)	0	0	0	0	0	0	0	0	0	0	0	0.03
tmem238	Persis (VII)	0.55	0.8	0	0.25	0.79	6.12	15.34	60.31	83.54	126.07	145.98	125.97
tnfrsf21	St10.5 (VI)	0.78	0.82	0.8	1.2	1.2	1.62	2.22	3.74	3.84	5.21	6.71	8.26
tox	Persis (VII)	0.05	0.03	0.07	0	0.02	0	0.14	0.22	0.25	1.48	5.83	6.76
tp63	Persis (VII)	0.09	0.08	0.08	0.09	0.04	0.05	0.67	2.78	3.31	7.58	27.04	68.09
tpm2	St9 (III)	0	0	0	0	0	0	0	0.05	0.09	0.22	0.36	0.36
trabd2a	Persis (VII)	0	0.05	0.09	0.44	0.68	1.25	5.03	13.54	21.98	22.4	22.7	25.5
trhr3	Persis (VII)	0.13	0.53	0.85	0.83	1.08	0.74	0.32	0.46	0.2	0.12	0	0.05
trim16	St10.5 (VI)	0	0	0	0.04	0.04	0.04	0.08	0.02	0.09	0.02	0.13	0.11
trim29	St10.5 (VI)	0	0	0.17	0	0	0.06	0.84	3.64	11.24	44.36	98.56	177.46
trpm4	St10.5 (VI)	0	0	0.03	0.03	0.1	0.11	2.89	7.75	12.61	27.63	55.87	81.07
trps1	St10.5 (VI)	0.21	0.47	1.01	2.3	1.94	1.75	0.8	0.28	0.11	0.06	0.11	0.14
tshb	Persis (VII)	0	0	0	0.02	0.04	1.11	0.8	0.73	1	0.86	0.95	1.68
tspan18	St10.5 (VI)	0.33	0.24	0.71	0.42	0.43	0.81	0.41	0.44	0.77	0.52	2.25	4.24
ttn	St10.5 (VI)	0	0	0.01	0.01	0.01	0.01	0.04	0.12	0.29	1.35	3.76	10.07
unc45b	Persis (VII)	0.19	0.17	0.17	0	0.3	1.21	2.33	2.9	3.76	5.03	15.64	46.82
unc5a	Persis (VII)	0.11	0.21	0.28	0.39	0.3	0.64	1.26	1.09	1.07	0.66	0.66	0.4
unc80	Persis (VII)	0	0	0.01	0.15	0	1.34	2.58	3.06	3.35	3.31	4.08	2.66
upk2	St8 (I)	1.26	1.53	1.21	0.71	0.67	4.84	33.81	107.83	169.55	282.65	371.07	394.77
upk3b	St10.5 (VI)	0.09	0	0.12	0	0.04	1.87	25.33	89.44	145.6	266.88	358.9	437.33
urad	St10.5 (VI)	0	0	0	0	0	0	0	0	0	0.09	0.15	0.13
urah	Persis (VII)	0	0.25	0	0.16	0.16	0	0.42	0	0	0.16	0.26	0.4
vax2	St9-10 (V)	0	0.06	0	0.02	0.02	0	0.02	0.51	0.31	0.41	0.22	0.24
ventx1.1	Persis (VII)	0	0	0	0	0.71	38.97	144.9	227.77	240.62	307.3	419.22	212.11
ventx1.2	Persis (VII)	0	0	0	0	0	5.23	48	110.62	133.96	171.8	218.05	108.05
ventx2.1	Persis (VII)	0	0	0.09	0.18	2.31	133.6	275.81	371.87	441.13	469.56	612.6	355.47
ventx2.2	Persis (VII)	0	0	0	0.18	11.61	170.44	295.43	313.47	425.01	428.13	522.81	319.62
ventx3.1	Persis (VII)	0	0	0	0.08	1.71	28.07	61.23	50.29	27.05	25.04	37.7	23.49
vgll1	Persis (VII)	0	0	0	0	0	0	0.65	1.91	4.6	13.84	19.75	34.82
vwc2	Persis (VII)	0	0.05	0	0	0.04	0	0.03	0.04	0.06	0	0.06	0.03
vxn	St10.5 (VI)	0	0	0	0	0	0.13	0.38	0.7	2.09	3.32	4.17	9.28
wdr72	Persis (VII)	0.11	0.06	0.03	0	0.02	0.04	0.02	0.06	0.23	0.22	0.64	1.45
wnt3a	Persis (VII)	0	0	0	0.03	0	0	0	0	0.05	0.39	2.18	4.1
wnt5b	Persis (VII)	0	0.03	0.09	0.13	0.09	0.53	8.99	22.86	36.78	51.39	75.34	83.94
wnt9b	St8 (I)	0.16	0	0.12	0	0.23	0.3	0.13	0.24	0	0	0.75	0.25
wwc3	St10.5 (VI)	0.13	0.17	0.17	0.53	0.62	0.77	0.69	0.57	0.6	0.67	1.1	2.74
wwtr1	Persis (VII)	2.93	2.02	7.45	10.69	12.33	10.37	11.47	13.52	14.91	14.9	20.05	32.88
xbp1	Persis (VII)	2.1	2.49	3.29	4.02	5.05	35.19	145.7	300.01	391.76	509.35	477.49	360.31
zc3h12c	St10.5 (VI)	0	0.09	0.25	0.2	0.35	0.2	0.39	2.33	4.13	9.25	10.81	9.93
zeb2	Persis (VII)	0.11	0	0.02	0.02	0	0.19	4.99	30.2	57.59	92.63	113.76	106.2
zfhx4	Persis (VII)	0	0	0	0.01	0	0.02	0.02	0.02	0.02	0.28	0.74	1.56
zic3	Persis (VII)	0	0	0	0.03	0.22	13.08	96.54	231.02	284.1	256.62	229.56	151.04
zic4	Persis (VII)	0	0	0.06	0	0.13	6.35	13.38	17.1	17.92	17.71	18.03	14.88
znf185	St10.5 (VI)	0.1	0.4	0.95	1.62	1.97	2.07	2.36	2.21	2.21	4.58	11.69	23.28
znf219	Persis (VII)	0	0	0.03	0.03	0.02	1.1	8.47	26.1	37.2	39.81	37.15	27.91
znf534	St10.5 (VI)	0.88	0.6	0.55	0.26	0.3	0.34	0.32	0.59	1.5	9.07	28.53	51.28
znf608	Persis (VII)	0.23	0.06	0.05	0.05	0.03	0.2	2.76	14.32	27.86	36.94	37.1	29.69
znf750	Persis (VII)	0	0.04	0	0.07	0.1	12.33	59.14	83.73	102.57	109.19	121.09	120.13

## Sheet: Sheet11
Gene	annotation	timepoint	logFC
abo.3	St10.5 (VI)	1	Inf
acer1	Persis (VII)	1	1.14684
ackr3	Persis (VII)	1	0.436099
adamts19	Persis (VII)	1	1
adamtsl4	Persis (VII)	1	1.87447
admp2	St10.5 (VI)	1	1.46263
aebp2	St8 (I)	1	1.2904
agbl4	Persis (VII)	1	0.784271
akap12	Persis (VII)	1	Inf
aknad1	Persis (VII)	1	Inf
angpt4.2	Persis (VII)	1	0.432959
ankfn1l	St8-10.5 (IV)	1	0.736966
ankk1	Persis (VII)	1	Inf
arfip2	St10.5 (VI)	1	2.47237
arhgap27	Persis (VII)	1	Inf
arhgap39	St9 (III)	1	2.61382
arl4c	St10.5 (VI)	1	0
asb2	St10.5 (VI)	1	0.784271
astn2	Persis (VII)	1	1.31194
b3gat1l	St10.5 (VI)	1	1.45105
b4galnt3	Persis (VII)	1	0.890426
bak1	Persis (VII)	1	1.08092
baz2b	St10.5 (VI)	1	1.24345
bcl11b	Persis (VII)	1	1.22239
bmp4	Persis (VII)	1	1.42701
bmp7.1	St10.5 (VI)	1	0
bmper	Persis (VII)	1	1.926
bmpr1b	St8-10.5 (IV)	1	1.36923
btg5.3	Persis (VII)	1	1.02119
c12orf42	St10.5 (VI)	1	Inf
c22orf15	St10.5 (VI)	1	Inf
c3	St10.5 (VI)	1	1.58496
ca14	St10.5 (VI)	1	2.32193
camkv	St10.5 (VI)	1	Inf
capg	St8 (I)	1	Inf
capn13	St10.5 (VI)	1	1.04286
capn8.1	St8-10.5 (IV)	1	1.37197
cass4	Persis (VII)	1	Inf
cd3e	Persis (VII)	1	Inf
cdc25b	Persis (VII)	1	0.956931
cdh1	Persis (VII)	1	0.973689
cdh2	Persis (VII)	1	Inf
cdh22	Persis (VII)	1	1.31451
cdh26	St10.5 (VI)	1	2.55459
cdk6	Persis (VII)	1	1.32193
cdkl1	St8 (I)	1	0.79518
cdx1	St10.5 (VI)	1	0.765535
cdx2	Persis (VII)	1	Inf
cenpv	Persis (VII)	1	2.81876
cep19	Persis (VII)	1	0
cers4	St9 (III)	1	Inf
cnfn.1	St10.5 (VI)	1	0
cnfn.2	St10.5 (VI)	1	0
cnr2	Persis (VII)	1	Inf
col13a1	Persis (VII)	1	1.69515
colca2	Persis (VII)	1	0
cpamd8	Persis (VII)	1	0.63743
cpz	Persis (VII)	1	Inf
crim1	Persis (VII)	1	0.949374
crx	Persis (VII)	1	0.295456
csmd3	St10.5 (VI)	1	Inf
cyp26c1	Persis (VII)	1	0.736966
dab2	St10.5 (VI)	1	1.65368
dcc	Persis (VII)	1	0.819428
degs3	Persis (VII)	1	0.777608
dgka	Persis (VII)	1	1.32193
dhh	Persis (VII)	1	0.932886
dlc	Persis (VII)	1	0.63005
dlgap3	Persis (VII)	1	1.58496
dll1	Persis (VII)	1	0.866144
dlx6	Persis (VII)	1	Inf
dmrta1	Persis (VII)	1	Inf
dpysl4	Persis (VII)	1	Inf
dst	St10.5 (VI)	1	1.848
dusp16	St10.5 (VI)	1	1.28709
dusp5	Persis (VII)	1	0.656046
efnb2	Persis (VII)	1	Inf
efnb3	Persis (VII)	1	1.28026
egfr	Persis (VII)	1	1.62803
egr2	Persis (VII)	1	0
ehbp1l1	St8 (I)	1	0
elavl3	St10.5 (VI)	1	1.47999
elavl4	Persis (VII)	1	0.690672
emp2	St10.5 (VI)	1	0
epas1	Persis (VII)	1	1.48543
ephx1	Persis (VII)	1	1.44222
erbb2	St10.5 (VI)	1	2
eva1a	Persis (VII)	1	0.400538
exoc6	Persis (VII)	1	1.01527
fam78a	Persis (VII)	1	Inf
fam83b	Persis (VII)	1	0.807355
fat1	Persis (VII)	1	1.47491
fbln1	St10.5 (VI)	1	1.46713
fbxo41	St10.5 (VI)	1	1.32193
fgd1	Persis (VII)	1	1.90689
fign	Persis (VII)	1	0
flrt3	Persis (VII)	1	0
foxd3	Persis (VII)	1	0.765535
fras1	Persis (VII)	1	0.89743
frk	Persis (VII)	1	Inf
fyb1	Persis (VII)	1	0
fzd10	Persis (VII)	1	0.814785
fzd8	Persis (VII)	1	0.696357
gadd45g	Persis (VII)	1	0.777608
gata2	Persis (VII)	1	0.743225
gata3	St10.5 (VI)	1	Inf
gata4	Persis (VII)	1	2.24793
gatm	Persis (VII)	1	1.2909
gbp6	Persis (VII)	1	Inf
gcnt4	St10.5 (VI)	1	0.678072
gdf11.1	Persis (VII)	1	Inf
gfod1	Persis (VII)	1	1.32193
gjb4	Persis (VII)	1	0
gli1	Persis (VII)	1	0.485427
gli3	Persis (VII)	1	0.653078
golga7b	Persis (VII)	1	1.27302
gpr65	Persis (VII)	1	Inf
gprc5b	Persis (VII)	1	0.807355
gpsm3	Persis (VII)	1	0.851076
gpx7	Persis (VII)	1	Inf
grhl3	Persis (VII)	1	0.748021
grin3b	St9 (III)	1	0.939879
gs17	Persis (VII)	1	1.66742
hal.1	Persis (VII)	1	1.21632
has2	Persis (VII)	1	0.485427
hes3	Persis (VII)	1	Inf
hes4	Persis (VII)	1	1.80735
hes5.5	Persis (VII)	1	Inf
hes7.2	St9-10 (V)	1	0.975054
hgf	Persis (VII)	1	0
hhip	St10.5 (VI)	1	0.531851
hk2	Persis (VII)	1	0.678072
hoxd1	Persis (VII)	1	0.853534
hspbap1	St9 (III)	1	1
htra2	St9 (III)	1	2.43227
hunk	Persis (VII)	1	1.93074
ido1	St10.5 (VI)	1	Inf
igf3	Persis (VII)	1	0.807355
inka1	Persis (VII)	1	0.542898
iqub	Persis (VII)	1	Inf
itgb1bp2	Persis (VII)	1	Inf
itpka	St8 (I)	1	Inf
jmjd8	Persis (VII)	1	0.992373
kcnip1	St10.5 (VI)	1	1.25634
kcnip4	Persis (VII)	1	Inf
kcnmb1	St10.5 (VI)	1	Inf
kcnn4	St10.5 (VI)	1	0
kcnt2	Persis (VII)	1	0.459432
kctd15	Persis (VII)	1	2.41504
kiaa1324l	St10.5 (VI)	1	0
kirrel2	St10.5 (VI)	1	Inf
kirrel3	Persis (VII)	1	1.02584
kit	Persis (VII)	1	0.788496
kitlg	Persis (VII)	1	1.53343
klf17	Persis (VII)	1	1.20811
kmt2c	St10.5 (VI)	1	0.854623
krt7	Persis (VII)	1	0.672425
l3mbtl1	Persis (VII)	1	Inf
lama1	Persis (VII)	1	0
large1	St9 (III)	1	1.02588
lef1	Persis (VII)	1	0.271302
lgalsl	St10.5 (VI)	1	1.03395
lhfpl4	St10.5 (VI)	1	Inf
lmntd1	St10.5 (VI)	1	1.32193
lmx1b.1	St10.5 (VI)	1	0.943416
LOC100145165	Persis (VII)	1	0
LOC100485006	Persis (VII)	1	0
LOC100486031	Persis (VII)	1	Inf
LOC100487470	Persis (VII)	1	0.473931
LOC100488102	Persis (VII)	1	0.917538
LOC100488209	Persis (VII)	1	Inf
LOC100488540	St10.5 (VI)	1	1.62803
LOC100488596	St10.5 (VI)	1	Inf
LOC100489718	Persis (VII)	1	Inf
LOC100489834	Persis (VII)	1	1.2854
LOC100492479	St9 (III)	1	1.63227
LOC100493381	Persis (VII)	1	1.75002
LOC100493770	St10.5 (VI)	1	1.58496
LOC100495020	Persis (VII)	1	0.863938
LOC100495124	Persis (VII)	1	0
LOC100495222	Persis (VII)	1	Inf
LOC100495742	Persis (VII)	1	1.39855
LOC100496400	Persis (VII)	1	1.72247
LOC100497175	Persis (VII)	1	0.446256
LOC100497279	Persis (VII)	1	0.736966
LOC100497338	St10.5 (VI)	1	0.736966
LOC100497395	Persis (VII)	1	Inf
LOC100498266	Persis (VII)	1	0
LOC101730325	Persis (VII)	1	Inf
LOC101731310	Persis (VII)	1	1.09311
LOC101732075	St10.5 (VI)	1	Inf
LOC101732465	Persis (VII)	1	Inf
LOC101732997	St9 (III)	1	1
LOC101733183	Persis (VII)	1	0
LOC101733402	St8-9 (II)	1	1.06413
LOC101733854	Persis (VII)	1	0
LOC101734097	Persis (VII)	1	1.11987
LOC101734565	Persis (VII)	1	Inf
LOC101734584	St10.5 (VI)	1	0
LOC101734616	St8-9 (II)	1	0.673772
LOC105945182	St9 (III)	1	Inf
LOC105945483	Persis (VII)	1	0.765535
LOC105945773	Persis (VII)	1	Inf
LOC105945821	St9 (III)	1	Inf
LOC105946762	St8-10.5 (IV)	1	2.76939
LOC105946897	Persis (VII)	1	1.73697
LOC105947355	Persis (VII)	1	1
LOC105947628	Persis (VII)	1	0.443607
LOC105948498	St9 (III)	1	0.546488
LOC105948539	Persis (VII)	1	2.1973
LOC108646154	Persis (VII)	1	1.97863
LOC108646159	Persis (VII)	1	1.187
LOC108648251	Persis (VII)	1	1.65208
LOC108648313	Persis (VII)	1	Inf
LOC116406461	Persis (VII)	1	Inf
LOC116406487	St8-9 (II)	1	Inf
LOC116406635	Persis (VII)	1	Inf
LOC116406717	Persis (VII)	1	0.788496
LOC116406977	Persis (VII)	1	2.16115
LOC116406997	St9 (III)	1	Inf
LOC116407773	Persis (VII)	1	1.26303
LOC116408023	St10.5 (VI)	1	Inf
LOC116408467	Persis (VII)	1	2.56768
LOC116408629	Persis (VII)	1	Inf
LOC116408875	St8-10.5 (IV)	1	0
LOC116408934	St8 (I)	1	Inf
LOC116409748	Persis (VII)	1	0.900464
LOC116410841	Persis (VII)	1	0
LOC116411553	Persis (VII)	1	1.44859
LOC116412347	Persis (VII)	1	Inf
LOC595077	St10.5 (VI)	1	0
LOC779592	Persis (VII)	1	1.16993
lpar2	Persis (VII)	1	1.62149
lpar6	Persis (VII)	1	0.736966
lpcat1	St10.5 (VI)	1	Inf
lrrc56	Persis (VII)	1	0.958406
lsmem1	Persis (VII)	1	0.684138
lsp1	St10.5 (VI)	1	0.61891
mal	St10.5 (VI)	1	0.882164
mamld1	Persis (VII)	1	0.736966
mansc1	St10.5 (VI)	1	Inf
map3k1	St10.5 (VI)	1	0.862947
mapk10	Persis (VII)	1	1.47393
masp1	St10.5 (VI)	1	0
mctp1	Persis (VII)	1	Inf
MGC69473	Persis (VII)	1	0.563901
micu3	Persis (VII)	1	3.22239
mmp19	St10.5 (VI)	1	0.678072
mmp28	Persis (VII)	1	0.509014
morn1	Persis (VII)	1	1.0094
msln	Persis (VII)	1	1.51937
mst1	St10.5 (VI)	1	0.918617
msx1	Persis (VII)	1	0.546827
muc4	Persis (VII)	1	0
myb	Persis (VII)	1	0.815638
myl9	Persis (VII)	1	Inf
nav2	St10.5 (VI)	1	1.68281
ncam1	Persis (VII)	1	0
ncoa1	Persis (VII)	1	0.584963
necab2	Persis (VII)	1	1.05889
nectin1	St8-10.5 (IV)	1	1.01749
nek2	St10.5 (VI)	1	Inf
neurl1	Persis (VII)	1	0.485427
neurog1	St10.5 (VI)	1	0.211504
nfasc	St9-10 (V)	1	0.347923
nfkbid	St8 (I)	1	0.459432
nhs	Persis (VII)	1	Inf
nkx2-1	St10.5 (VI)	1	1.40599
nlgn1	Persis (VII)	1	1.22239
nlrc4	St10.5 (VI)	1	1.31259
nol4	St8 (I)	1	0.864345
nos2	St9 (III)	1	Inf
nradd	St9-10 (V)	1	0.807355
nrp2	Persis (VII)	1	1.02647
olfml2a	St10.5 (VI)	1	Inf
osbpl10	Persis (VII)	1	Inf
otx2	Persis (VII)	1	0
p2ry10	St10.5 (VI)	1	0.378512
pax3	Persis (VII)	1	1.03291
pcbp2	St10.5 (VI)	1	1.03855
pcdh19	Persis (VII)	1	1.08746
pcdh7	Persis (VII)	1	1.08746
pde4c	St10.5 (VI)	1	1.58496
pdzrn4	Persis (VII)	1	Inf
pfkp	St10.5 (VI)	1	1.42223
phldb3	Persis (VII)	1	1.29956
pitx3	Persis (VII)	1	Inf
plcd3	Persis (VII)	1	1.61382
plekhg7	Persis (VII)	1	1.07188
plekhn1	St10.5 (VI)	1	0.747613
pm20d1	Persis (VII)	1	0
pou5f3.1	Persis (VII)	1	Inf
ppl	Persis (VII)	1	1.87447
ppp2r5b	Persis (VII)	1	3.14684
pram1	Persis (VII)	1	Inf
prdm1	Persis (VII)	1	0.547488
prdm14	Persis (VII)	1	0.652077
prkar2b	Persis (VII)	1	1.6545
prrt4	Persis (VII)	1	0.736966
ptchd1	Persis (VII)	1	Inf
ptger4	St10.5 (VI)	1	1
ptpdc1	Persis (VII)	1	0.862141
ptprd	Persis (VII)	1	1.17792
ptprn2	Persis (VII)	1	1
rab34	St10.5 (VI)	1	0.584963
rab44	St10.5 (VI)	1	1.60666
ramp1	Persis (VII)	1	2.53051
rara	St10.5 (VI)	1	1.38069
rarb	Persis (VII)	1	0.964376
rasd1	Persis (VII)	1	0.565597
rasgef1a	St10.5 (VI)	1	0
rasgef1b	Persis (VII)	1	1.32193
rassf4	Persis (VII)	1	Inf
rax	St10.5 (VI)	1	1.23133
rbfox1	Persis (VII)	1	1
rbm46	Persis (VII)	1	1.41504
rbm47	Persis (VII)	1	1.42786
rec8	Persis (VII)	1	Inf
reln	St9 (III)	1	1.25873
rftn1	Persis (VII)	1	1.66297
rgl3	St10.5 (VI)	1	Inf
robo1	Persis (VII)	1	1.1676
ror2	Persis (VII)	1	0
rorb	St10.5 (VI)	1	0.830075
rspo2	Persis (VII)	1	0.75336
s1pr3	St10.5 (VI)	1	0.672425
s1pr4	Persis (VII)	1	Inf
scin	Persis (VII)	1	0.788496
scn3a	St10.5 (VI)	1	2.5025
scube2	St10.5 (VI)	1	2.32193
selenop2l	Persis (VII)	1	Inf
sema3f	Persis (VII)	1	1.47644
sh2d3c	Persis (VII)	1	1.08246
sipa1	St10.5 (VI)	1	0
slc17a9	St10.5 (VI)	1	1.5025
slc18a2	St10.5 (VI)	1	0.289507
slc24a3	St10.5 (VI)	1	0
slc25a24	St10.5 (VI)	1	0.961006
slc2a2	St10.5 (VI)	1	0.765535
slc43a2	Persis (VII)	1	1
slc7a7	Persis (VII)	1	0
slc9a3	Persis (VII)	1	0.978626
slco2b1	St10.5 (VI)	1	0.321928
smc1b	St8 (I)	1	0.602665
sox2	Persis (VII)	1	1.48187
sox21	Persis (VII)	1	2
sp4	Persis (VII)	1	0.881356
sp5	St10.5 (VI)	1	0
spag6	Persis (VII)	1	0.625934
spata1	St10.5 (VI)	1	1.25634
spo11	Persis (VII)	1	0.797183
srrm4	Persis (VII)	1	Inf
ssbp4	Persis (VII)	1	1.03439
st6gal2	Persis (VII)	1	1.18677
stab2	Persis (VII)	1	1.34395
stard10	St8 (I)	1	2.63941
stx19	Persis (VII)	1	Inf
syne1	Persis (VII)	1	0
syne3	Persis (VII)	1	0.584963
syne4	Persis (VII)	1	0
szl	Persis (VII)	1	Inf
tagln2	Persis (VII)	1	0
tat	Persis (VII)	1	0.439285
tbx1	St10.5 (VI)	1	Inf
tcf7l2	St10.5 (VI)	1	1.90414
tcp10l2	St10.5 (VI)	1	1.36257
tecta.1	St10.5 (VI)	1	0.584963
tenm4	Persis (VII)	1	Inf
tet2	Persis (VII)	1	Inf
tet3	Persis (VII)	1	0.908577
tgfbr2	Persis (VII)	1	0.856636
tmc8	St9 (III)	1	1.58496
tmem238	Persis (VII)	1	1.29546
tnfrsf21	St10.5 (VI)	1	1.03653
tox	Persis (VII)	1	0.678072
tp63	Persis (VII)	1	0.917538
trabd2a	Persis (VII)	1	Inf
trhr3	Persis (VII)	1	2.34395
trps1	St10.5 (VI)	1	1.69515
tspan18	St10.5 (VI)	1	0.788496
unc45b	Persis (VII)	1	0.921997
unc5a	Persis (VII)	1	1.54057
upk2	St8 (I)	1	1.14684
upk3b	St10.5 (VI)	1	0
urah	Persis (VII)	1	Inf
vax2	St9-10 (V)	1	Inf
vwc2	Persis (VII)	1	Inf
wdr72	Persis (VII)	1	0.628031
wnt5b	Persis (VII)	1	Inf
wnt9b	St8 (I)	1	0
wwc3	St10.5 (VI)	1	1.20645
wwtr1	Persis (VII)	1	0.756528
xbp1	Persis (VII)	1	1.1281
zc3h12c	St10.5 (VI)	1	Inf
zeb2	Persis (VII)	1	0
znf185	St10.5 (VI)	1	2.32193
znf534	St10.5 (VI)	1	0.750022
znf608	Persis (VII)	1	0.334419
znf750	Persis (VII)	1	Inf
abo.3	St10.5 (VI)	2	Inf
acer1	Persis (VII)	2	1.28011
ackr3	Persis (VII)	2	0
acmsd	Persis (VII)	2	Inf
adamts19	Persis (VII)	2	1.87447
adamtsl4	Persis (VII)	2	0.530515
adhfe1	St10.5 (VI)	2	Inf
admp2	St10.5 (VI)	2	1.08539
aebp2	St8 (I)	2	1.54881
agbl4	Persis (VII)	2	1.80735
akap12	Persis (VII)	2	Inf
aknad1	Persis (VII)	2	Inf
alcam	Persis (VII)	2	Inf
angpt4.2	Persis (VII)	2	0.432959
ankfn1l	St8-10.5 (IV)	2	2.11548
ankk1	Persis (VII)	2	Inf
arfip2	St10.5 (VI)	2	2.61498
arhgap27	Persis (VII)	2	Inf
arhgap39	St9 (III)	2	2.66297
arl4c	St10.5 (VI)	2	2.02975
asb2	St10.5 (VI)	2	0.688056
astl2c	St9-10 (V)	2	Inf
astl2d.1	Persis (VII)	2	Inf
astn2	Persis (VII)	2	1.93643
atp6v0d2	St10.5 (VI)	2	Inf
avpr2	Persis (VII)	2	Inf
b3gat1l	St10.5 (VI)	2	1.03358
b4galnt3	Persis (VII)	2	0.714538
bak1	Persis (VII)	2	1.44931
baz2b	St10.5 (VI)	2	1.4517
bcl11b	Persis (VII)	2	1.22239
bmp4	Persis (VII)	2	1.35364
bmp7.1	St10.5 (VI)	2	0
bmper	Persis (VII)	2	0.263034
bmpr1b	St8-10.5 (IV)	2	2.11548
btg5.3	Persis (VII)	2	0.77903
c12orf42	St10.5 (VI)	2	Inf
c22orf15	St10.5 (VI)	2	Inf
c3	St10.5 (VI)	2	3.32193
c7orf31	Persis (VII)	2	Inf
ca14	St10.5 (VI)	2	3.16993
camkv	St10.5 (VI)	2	Inf
capn13	St10.5 (VI)	2	0.883012
capn8.1	St8-10.5 (IV)	2	1.54189
cass4	Persis (VII)	2	Inf
cd3e	Persis (VII)	2	Inf
cdc25b	Persis (VII)	2	0.657371
cdh1	Persis (VII)	2	1.02157
cdh2	Persis (VII)	2	Inf
cdh22	Persis (VII)	2	1.74802
cdh26	St10.5 (VI)	2	3.89482
cdk6	Persis (VII)	2	1.70044
cdkl1	St8 (I)	2	0.745427
cdx1	St10.5 (VI)	2	0
cdx2	Persis (VII)	2	Inf
cenpv	Persis (VII)	2	1.22239
cep19	Persis (VII)	2	0
cers4	St9 (III)	2	Inf
cnfn.1	St10.5 (VI)	2	0
cnfn.2	St10.5 (VI)	2	0
cnr2	Persis (VII)	2	Inf
col13a1	Persis (VII)	2	1.92961
colca2	Persis (VII)	2	1.05658
cpamd8	Persis (VII)	2	0.917538
crabp2	St10.5 (VI)	2	Inf
crim1	Persis (VII)	2	1.02466
crx	Persis (VII)	2	0.788496
csmd3	St10.5 (VI)	2	Inf
cyp26c1	Persis (VII)	2	0.736966
dab2	St10.5 (VI)	2	1.93707
dcc	Persis (VII)	2	0.556393
degs3	Persis (VII)	2	0.777608
dgka	Persis (VII)	2	1.49476
dhh	Persis (VII)	2	0.932886
dlc	Persis (VII)	2	0.427862
dlgap3	Persis (VII)	2	0
dll1	Persis (VII)	2	0.607112
dlx5	Persis (VII)	2	Inf
dlx6	Persis (VII)	2	Inf
dpysl4	Persis (VII)	2	Inf
dst	St10.5 (VI)	2	2
dtx4	St10.5 (VI)	2	Inf
dusp16	St10.5 (VI)	2	1.43915
dusp5	Persis (VII)	2	0.828435
efnb2	Persis (VII)	2	Inf
efnb3	Persis (VII)	2	1.61158
egfr	Persis (VII)	2	2.42321
egr2	Persis (VII)	2	0
ehbp1l1	St8 (I)	2	1.80735
elavl3	St10.5 (VI)	2	1.63472
elavl4	Persis (VII)	2	0.736966
emp2	St10.5 (VI)	2	3.24793
epas1	Persis (VII)	2	2.65535
ephx1	Persis (VII)	2	1.78705
erbb2	St10.5 (VI)	2	2.5502
esrrg	Persis (VII)	2	Inf
eva1a	Persis (VII)	2	0.391768
exoc6	Persis (VII)	2	0.749192
fam78a	Persis (VII)	2	Inf
fam83b	Persis (VII)	2	0.807355
fat1	Persis (VII)	2	1.88554
fbln1	St10.5 (VI)	2	1.19794
fbxo41	St10.5 (VI)	2	2.52356
fgd1	Persis (VII)	2	1.32193
fign	Persis (VII)	2	0
flrt3	Persis (VII)	2	1.41504
foxd3	Persis (VII)	2	0
foxi1	Persis (VII)	2	Inf
fras1	Persis (VII)	2	0.89743
frk	Persis (VII)	2	Inf
fyb1	Persis (VII)	2	2.16993
fzd10	Persis (VII)	2	0.624961
fzd8	Persis (VII)	2	0.610257
gadd45g	Persis (VII)	2	0.777608
gata2	Persis (VII)	2	0.563901
gata4	Persis (VII)	2	1.32193
gatd3ala	St10.5 (VI)	2	Inf
gatm	Persis (VII)	2	1.47883
gcnt4	St10.5 (VI)	2	0
gdf11.1	Persis (VII)	2	Inf
gdf2	St10.5 (VI)	2	Inf
gfod1	Persis (VII)	2	3.39232
gjb4	Persis (VII)	2	0.415037
gjd4	Persis (VII)	2	Inf
gli1	Persis (VII)	2	0.765535
gli3	Persis (VII)	2	0.288505
gmnc	Persis (VII)	2	Inf
golga7b	Persis (VII)	2	1.9386
gpr101	Persis (VII)	2	Inf
gpr65	Persis (VII)	2	Inf
gprc5b	Persis (VII)	2	0.807355
gpsm3	Persis (VII)	2	0.87245
gpx7	Persis (VII)	2	Inf
grhl3	Persis (VII)	2	0.521953
grin3b	St9 (III)	2	0.955146
gs17	Persis (VII)	2	1.66742
hal.1	Persis (VII)	2	1.66742
has2	Persis (VII)	2	0.765535
hes3	Persis (VII)	2	Inf
hes4	Persis (VII)	2	2.65208
hes7.2	St9-10 (V)	2	0.906341
hgf	Persis (VII)	2	0
hhip	St10.5 (VI)	2	0.519778
hk2	Persis (VII)	2	1.926
hmx3	Persis (VII)	2	Inf
hoxb1	St10.5 (VI)	2	Inf
hoxd1	Persis (VII)	2	0.683973
hspbap1	St9 (III)	2	1.67743
htra2	St9 (III)	2	3.07873
hunk	Persis (VII)	2	3.11894
igdcc3	Persis (VII)	2	Inf
igf3	Persis (VII)	2	1.64386
inka1	Persis (VII)	2	0.617752
iqub	Persis (VII)	2	Inf
itgb1bp2	Persis (VII)	2	Inf
itpka	St8 (I)	2	Inf
jmjd8	Persis (VII)	2	0.929864
kcnip1	St10.5 (VI)	2	1.45457
kcnn4	St10.5 (VI)	2	0
kcnt2	Persis (VII)	2	1.24793
kctd15	Persis (VII)	2	1.32193
kiaa1324l	St10.5 (VI)	2	0
kirrel2	St10.5 (VI)	2	Inf
kirrel3	Persis (VII)	2	1.22487
kit	Persis (VII)	2	0.628031
kitlg	Persis (VII)	2	1.70627
klf17	Persis (VII)	2	0.865396
kmt2c	St10.5 (VI)	2	0.691685
krt7	Persis (VII)	2	3.64386
krt70	Persis (VII)	2	Inf
lama1	Persis (VII)	2	0.415037
large1	St9 (III)	2	0.845093
lef1	Persis (VII)	2	0.389947
lgalsl	St10.5 (VI)	2	0.95109
lhfpl4	St10.5 (VI)	2	Inf
lmntd1	St10.5 (VI)	2	2.70044
lmx1b.1	St10.5 (VI)	2	0.791413
LOC100145165	Persis (VII)	2	0
LOC100337650	Persis (VII)	2	Inf
LOC100485006	Persis (VII)	2	1.41504
LOC100485974	Persis (VII)	2	Inf
LOC100486031	Persis (VII)	2	Inf
LOC100487186	Persis (VII)	2	Inf
LOC100487470	Persis (VII)	2	0.784271
LOC100488102	Persis (VII)	2	1.152
LOC100488209	Persis (VII)	2	Inf
LOC100488540	St10.5 (VI)	2	2.37346
LOC100488596	St10.5 (VI)	2	Inf
LOC100488700	St10.5 (VI)	2	Inf
LOC100489718	Persis (VII)	2	Inf
LOC100489834	Persis (VII)	2	0.857981
LOC100492479	St9 (III)	2	3.01792
LOC100493381	Persis (VII)	2	1.26849
LOC100493770	St10.5 (VI)	2	3.29768
LOC100495020	Persis (VII)	2	0.765535
LOC100495124	Persis (VII)	2	1.32193
LOC100495222	Persis (VII)	2	Inf
LOC100495470	Persis (VII)	2	Inf
LOC100495742	Persis (VII)	2	0.932886
LOC100495980	Persis (VII)	2	Inf
LOC100496400	Persis (VII)	2	0.765535
LOC100497175	Persis (VII)	2	0
LOC100497279	Persis (VII)	2	0
LOC100497338	St10.5 (VI)	2	1.22239
LOC100497395	Persis (VII)	2	Inf
LOC100498266	Persis (VII)	2	0
LOC100498290	St8 (I)	2	Inf
LOC101730511	Persis (VII)	2	Inf
LOC101730864	Persis (VII)	2	Inf
LOC101731124	Persis (VII)	2	Inf
LOC101731310	Persis (VII)	2	0.832649
LOC101732075	St10.5 (VI)	2	Inf
LOC101732945	Persis (VII)	2	Inf
LOC101732997	St9 (III)	2	1
LOC101733183	Persis (VII)	2	1.25376
LOC101733402	St8-9 (II)	2	0.932886
LOC101733565	St8 (I)	2	Inf
LOC101733774	St9 (III)	2	Inf
LOC101733854	Persis (VII)	2	1.26303
LOC101734097	Persis (VII)	2	0.849583
LOC101734584	St10.5 (VI)	2	0.777608
LOC101734616	St8-9 (II)	2	2.41504
LOC101734868	Persis (VII)	2	Inf
LOC101735078	Persis (VII)	2	Inf
LOC105945483	Persis (VII)	2	0.765535
LOC105945667	St8 (I)	2	Inf
LOC105945773	Persis (VII)	2	Inf
LOC105945862	St9 (III)	2	Inf
LOC105946762	St8-10.5 (IV)	2	3.0163
LOC105946827	St8 (I)	2	Inf
LOC105946897	Persis (VII)	2	1.35364
LOC105947355	Persis (VII)	2	1.94753
LOC105947628	Persis (VII)	2	1.05658
LOC105948498	St9 (III)	2	0.584963
LOC105948499	St9 (III)	2	Inf
LOC105948539	Persis (VII)	2	1.93643
LOC108645160	Persis (VII)	2	Inf
LOC108646154	Persis (VII)	2	2.42033
LOC108646159	Persis (VII)	2	1.21501
LOC108648251	Persis (VII)	2	1.28011
LOC116406635	Persis (VII)	2	Inf
LOC116406717	Persis (VII)	2	0
LOC116406977	Persis (VII)	2	1.95335
LOC116406997	St9 (III)	2	Inf
LOC116407773	Persis (VII)	2	1.63227
LOC116407938	St10.5 (VI)	2	Inf
LOC116408023	St10.5 (VI)	2	Inf
LOC116408366	St9 (III)	2	Inf
LOC116408467	Persis (VII)	2	3.9
LOC116408875	St8-10.5 (IV)	2	0.777608
LOC116408934	St8 (I)	2	Inf
LOC116409748	Persis (VII)	2	0.830075
LOC116410354	St9 (III)	2	Inf
LOC116410841	Persis (VII)	2	0
LOC116410912	Persis (VII)	2	Inf
LOC116410930	St9 (III)	2	Inf
LOC116411054	St10.5 (VI)	2	Inf
LOC116411553	Persis (VII)	2	0.89439
LOC116412347	Persis (VII)	2	Inf
LOC595077	St10.5 (VI)	2	2.58496
LOC779592	Persis (VII)	2	1.49476
lpar2	Persis (VII)	2	3.02748
lpar6	Persis (VII)	2	1.66297
lrrc56	Persis (VII)	2	0.93715
lsmem1	Persis (VII)	2	0.846195
lsp1	St10.5 (VI)	2	0.440573
mal	St10.5 (VI)	2	0.304855
mamld1	Persis (VII)	2	1.22239
mansc1	St10.5 (VI)	2	Inf
map2	St8 (I)	2	Inf
map3k1	St10.5 (VI)	2	0.556634
mapk10	Persis (VII)	2	1.078
marchf1	Persis (VII)	2	Inf
masp1	St10.5 (VI)	2	0.847997
mctp1	Persis (VII)	2	Inf
megf11	St10.5 (VI)	2	Inf
meis1	St10.5 (VI)	2	Inf
MGC69473	Persis (VII)	2	2.32193
micu3	Persis (VII)	2	3.45943
misp	Persis (VII)	2	Inf
mmp19	St10.5 (VI)	2	0.847997
mmp28	Persis (VII)	2	0.775294
mn1	Persis (VII)	2	Inf
morn1	Persis (VII)	2	0.892359
msln	Persis (VII)	2	2.11548
mst1	St10.5 (VI)	2	0.740631
msx1	Persis (VII)	2	0.0852473
muc4	Persis (VII)	2	1
myb	Persis (VII)	2	0.572913
myl9	Persis (VII)	2	Inf
myom2	St10.5 (VI)	2	Inf
nav2	St10.5 (VI)	2	2.90182
ncam1	Persis (VII)	2	1.41504
ncoa1	Persis (VII)	2	1
necab2	Persis (VII)	2	0.736966
nectin1	St8-10.5 (IV)	2	1.06871
nek2	St10.5 (VI)	2	Inf
neurl1	Persis (VII)	2	0.485427
neurog1	St10.5 (VI)	2	0.395929
nfasc	St9-10 (V)	2	0.241008
nfkbid	St8 (I)	2	0
nkx2-1	St10.5 (VI)	2	1.74416
nlgn1	Persis (VII)	2	1.94753
nlrc4	St10.5 (VI)	2	1.13327
nol4	St8 (I)	2	0.884523
nr2f2	St10.5 (VI)	2	Inf
nradd	St9-10 (V)	2	0.720739
nrp2	Persis (VII)	2	1.49304
olfm4	Persis (VII)	2	Inf
olfml2a	St10.5 (VI)	2	Inf
oprl1	St9 (III)	2	Inf
osbpl10	Persis (VII)	2	Inf
otx2	Persis (VII)	2	0
p2ry10	St10.5 (VI)	2	1
p2ry4	Persis (VII)	2	Inf
pax3	Persis (VII)	2	1.44524
pcbp2	St10.5 (VI)	2	0.981853
pcdh18	Persis (VII)	2	Inf
pcdh19	Persis (VII)	2	1.53605
pcdh7	Persis (VII)	2	0.906891
pde4c	St10.5 (VI)	2	2.02554
perm1	Persis (VII)	2	Inf
pfkp	St10.5 (VI)	2	1.79909
phldb3	Persis (VII)	2	2.10692
pitx3	Persis (VII)	2	Inf
plcd3	Persis (VII)	2	1.59946
plekhg7	Persis (VII)	2	0.866733
plekhn1	St10.5 (VI)	2	0.936274
pm20d1	Persis (VII)	2	0
post2	St8-10.5 (IV)	2	Inf
pou5f3.1	Persis (VII)	2	Inf
ppl	Persis (VII)	2	2.58496
ppp2r5b	Persis (VII)	2	2.19265
prdm1	Persis (VII)	2	0.884523
prdm14	Persis (VII)	2	0.514573
prkar2b	Persis (VII)	2	1.43494
prrt4	Persis (VII)	2	0.736966
ptch2	Persis (VII)	2	Inf
ptchd1	Persis (VII)	2	Inf
ptger4	St10.5 (VI)	2	1.41504
ptpdc1	Persis (VII)	2	0.689281
ptprd	Persis (VII)	2	0.817623
ptprn2	Persis (VII)	2	2.16993
rab34	St10.5 (VI)	2	0.321928
rab44	St10.5 (VI)	2	1.37346
ramp1	Persis (VII)	2	2.22239
rara	St10.5 (VI)	2	1.59249
rarb	Persis (VII)	2	0.771731
rasd1	Persis (VII)	2	0.565597
rasgef1a	St10.5 (VI)	2	0
rasgef1b	Persis (VII)	2	1.32193
rax	St10.5 (VI)	2	1.21791
rbfox1	Persis (VII)	2	0.540568
rbm46	Persis (VII)	2	0.938599
rbm47	Persis (VII)	2	1.16738
reln	St9 (III)	2	1.89308
rftn1	Persis (VII)	2	0.736966
rgl3	St10.5 (VI)	2	Inf
rnf220.2	St10.5 (VI)	2	Inf
robo1	Persis (VII)	2	1.23133
ror2	Persis (VII)	2	0.36257
rorb	St10.5 (VI)	2	1.078
rpe65	Persis (VII)	2	Inf
rspo2	Persis (VII)	2	1.08017
rxfp4	St10.5 (VI)	2	Inf
s1pr3	St10.5 (VI)	2	0.78136
s1pr4	Persis (VII)	2	Inf
sall2	St10.5 (VI)	2	Inf
sbk1l	Persis (VII)	2	Inf
scin	Persis (VII)	2	0.628031
scn3a	St10.5 (VI)	2	3.22239
scn3b	St10.5 (VI)	2	Inf
scube2	St10.5 (VI)	2	2.94753
selenop2l	Persis (VII)	2	Inf
sema3f	Persis (VII)	2	1.52083
sfrp2	Persis (VII)	2	Inf
sh2d3c	Persis (VII)	2	2.25239
sipa1	St10.5 (VI)	2	0
slc17a9	St10.5 (VI)	2	1.45943
slc18a2	St10.5 (VI)	2	1.11548
slc24a3	St10.5 (VI)	2	1.58496
slc25a24	St10.5 (VI)	2	1.17206
slc2a2	St10.5 (VI)	2	0.765535
slc43a2	Persis (VII)	2	0.70044
slc7a7	Persis (VII)	2	0
slc9a3	Persis (VII)	2	1.37197
slco2b1	St10.5 (VI)	2	1.40599
smc1b	St8 (I)	2	0.945552
sox2	Persis (VII)	2	2
sox21	Persis (VII)	2	1.848
sp4	Persis (VII)	2	0.839535
sp5	St10.5 (VI)	2	0.807355
spag6	Persis (VII)	2	0.620152
spata1	St10.5 (VI)	2	0.530515
spdef	Persis (VII)	2	Inf
spo11	Persis (VII)	2	0.994075
srrm4	Persis (VII)	2	Inf
ssbp4	Persis (VII)	2	0.991719
st6gal2	Persis (VII)	2	1.40178
stab2	Persis (VII)	2	1.56009
stard10	St8 (I)	2	1.97199
stat4	St8 (I)	2	Inf
stx19	Persis (VII)	2	Inf
syne1	Persis (VII)	2	0
syne3	Persis (VII)	2	1.11548
syne4	Persis (VII)	2	1.16993
sytl5	St10.5 (VI)	2	Inf
szl	Persis (VII)	2	Inf
tagln2	Persis (VII)	2	3.03953
tat	Persis (VII)	2	0.656516
tbx1	St10.5 (VI)	2	Inf
tcf7l2	St10.5 (VI)	2	1.90414
tcp10l2	St10.5 (VI)	2	1.36257
tecta.1	St10.5 (VI)	2	0.584963
tenm4	Persis (VII)	2	Inf
tet3	Persis (VII)	2	1.10962
tfap2a	Persis (VII)	2	Inf
tgfbr2	Persis (VII)	2	1.18286
tmc8	St9 (III)	2	2.08746
tmem238	Persis (VII)	2	0
tnfrsf21	St10.5 (VI)	2	1.01838
tox	Persis (VII)	2	1.26303
tp63	Persis (VII)	2	0.917538
trabd2a	Persis (VII)	2	Inf
trhr3	Persis (VII)	2	2.91427
trim29	St10.5 (VI)	2	Inf
trpm4	St10.5 (VI)	2	Inf
trps1	St10.5 (VI)	2	2.53842
tspan18	St10.5 (VI)	2	1.65605
ttn	St10.5 (VI)	2	Inf
unc45b	Persis (VII)	2	0.921997
unc5a	Persis (VII)	2	1.82597
unc80	Persis (VII)	2	Inf
upk2	St8 (I)	2	0.971087
upk3b	St10.5 (VI)	2	1.22239
ventx2.1	Persis (VII)	2	Inf
wdr72	Persis (VII)	2	0.347923
wnt5b	Persis (VII)	2	Inf
wnt9b	St8 (I)	2	0.807355
wwc3	St10.5 (VI)	2	1.20645
wwtr1	Persis (VII)	2	1.82483
xbp1	Persis (VII)	2	1.3599
zc3h12c	St10.5 (VI)	2	Inf
zeb2	Persis (VII)	2	0.241008
zic4	Persis (VII)	2	Inf
znf185	St10.5 (VI)	2	3.39232
znf219	Persis (VII)	2	Inf
znf534	St10.5 (VI)	2	0.70044
znf608	Persis (VII)	2	0.283793
acer1	Persis (VII)	3	1.42786
ackr3	Persis (VII)	3	0.912537
adamts19	Persis (VII)	3	2
adamtsl4	Persis (VII)	3	0.530515
admp2	St10.5 (VI)	3	1.2123
aebp2	St8 (I)	3	1.53951
agbl4	Persis (VII)	3	1.38466
akap12	Persis (VII)	3	Inf
aknad1	Persis (VII)	3	Inf
alcam	Persis (VII)	3	Inf
angpt4.2	Persis (VII)	3	0.321928
ankfn1l	St8-10.5 (IV)	3	1.73697
ankk1	Persis (VII)	3	Inf
apela	Persis (VII)	3	Inf
apln	Persis (VII)	3	Inf
arfip2	St10.5 (VI)	3	2.5936
arhgap27	Persis (VII)	3	Inf
arhgap39	St9 (III)	3	2.71049
arl4c	St10.5 (VI)	3	1.22239
asb2	St10.5 (VI)	3	0.959358
astl2c	St9-10 (V)	3	Inf
astl2d.1	Persis (VII)	3	Inf
astn2	Persis (VII)	3	2.08453
atp12a-like	Persis (VII)	3	Inf
b3gat1l	St10.5 (VI)	3	0.696438
b4galnt3	Persis (VII)	3	0.624076
bak1	Persis (VII)	3	1.76717
baz2b	St10.5 (VI)	3	2.10729
bcl11b	Persis (VII)	3	1
bcl7c	Persis (VII)	3	Inf
bmp4	Persis (VII)	3	1.39079
bmp7.1	St10.5 (VI)	3	0.754888
bmper	Persis (VII)	3	1.07039
bmpr1b	St8-10.5 (IV)	3	1.52356
btg5.3	Persis (VII)	3	0.758992
c12orf42	St10.5 (VI)	3	Inf
c22orf15	St10.5 (VI)	3	Inf
c3	St10.5 (VI)	3	2.22239
ca14	St10.5 (VI)	3	3.58496
camkv	St10.5 (VI)	3	Inf
capn13	St10.5 (VI)	3	0.822807
capn8.1	St8-10.5 (IV)	3	1.16046
cass4	Persis (VII)	3	Inf
cd3e	Persis (VII)	3	Inf
cdc25b	Persis (VII)	3	0.549162
cdh1	Persis (VII)	3	0.814785
cdh2	Persis (VII)	3	Inf
cdh22	Persis (VII)	3	2.05445
cdh26	St10.5 (VI)	3	4.39232
cdk15	Persis (VII)	3	Inf
cdk6	Persis (VII)	3	1.58496
cdkl1	St8 (I)	3	1.02106
cdx1	St10.5 (VI)	3	0.632268
cdx2	Persis (VII)	3	Inf
cdx4	St10.5 (VI)	3	Inf
cenpv	Persis (VII)	3	2.28951
cep19	Persis (VII)	3	1.52356
cers4	St9 (III)	3	Inf
clec4e	Persis (VII)	3	Inf
cnfn.1	St10.5 (VI)	3	0.24664
cnfn.2	St10.5 (VI)	3	0
cnr2	Persis (VII)	3	Inf
cntnap5	St8 (I)	3	Inf
col13a1	Persis (VII)	3	2.30812
colca2	Persis (VII)	3	0.941106
cpamd8	Persis (VII)	3	1.22239
cpz	Persis (VII)	3	Inf
cracr2a	St10.5 (VI)	3	Inf
crim1	Persis (VII)	3	1.48187
crx	Persis (VII)	3	1.75002
csmd3	St10.5 (VI)	3	Inf
ctnnd2	Persis (VII)	3	Inf
cyp26c1	Persis (VII)	3	1.58496
cyp2a6.10	Persis (VII)	3	Inf
dab2	St10.5 (VI)	3	2.23491
dcc	Persis (VII)	3	0.956931
degs3	Persis (VII)	3	1
dgat2l6	Persis (VII)	3	Inf
dgka	Persis (VII)	3	2.13053
dhh	Persis (VII)	3	1.12553
dlc	Persis (VII)	3	0.389042
dlgap3	Persis (VII)	3	1.848
dll1	Persis (VII)	3	0.477579
dlx6	Persis (VII)	3	Inf
dmrta1	Persis (VII)	3	Inf
dst	St10.5 (VI)	3	2.926
dtx4	St10.5 (VI)	3	Inf
dusp16	St10.5 (VI)	3	1.51616
dusp5	Persis (VII)	3	0.622362
efnb2	Persis (VII)	3	Inf
efnb3	Persis (VII)	3	1.848
egfr	Persis (VII)	3	2.96683
egr2	Persis (VII)	3	0
ehbp1l1	St8 (I)	3	0
elavl3	St10.5 (VI)	3	1.68281
elavl4	Persis (VII)	3	0.50696
emp2	St10.5 (VI)	3	1
eomes	Persis (VII)	3	Inf
epas1	Persis (VII)	3	3.37851
ephx1	Persis (VII)	3	1.88583
erbb2	St10.5 (VI)	3	2.6845
eva1a	Persis (VII)	3	0.263034
exoc6	Persis (VII)	3	0.422691
fam78a	Persis (VII)	3	Inf
fam83b	Persis (VII)	3	0.584963
fat1	Persis (VII)	3	2.17264
fbln1	St10.5 (VI)	3	1.88982
fbxo41	St10.5 (VI)	3	3.42626
fgd1	Persis (VII)	3	2.64386
fign	Persis (VII)	3	0
flrt3	Persis (VII)	3	3.54432
foxa4	Persis (VII)	3	Inf
foxc2	St10.5 (VI)	3	Inf
foxd3	Persis (VII)	3	1.20163
foxi1	Persis (VII)	3	Inf
foxi4.2	Persis (VII)	3	Inf
foxj1	Persis (VII)	3	Inf
fras1	Persis (VII)	3	0.803308
frk	Persis (VII)	3	Inf
fyb1	Persis (VII)	3	1
fzd10	Persis (VII)	3	0.882348
fzd8	Persis (VII)	3	0.637009
gadd45g	Persis (VII)	3	1.23704
gata2	Persis (VII)	3	0.584963
gata4	Persis (VII)	3	2.52356
gatd3ala	St10.5 (VI)	3	Inf
gatm	Persis (VII)	3	1.2003
gbp6	Persis (VII)	3	Inf
gcnt4	St10.5 (VI)	3	0
gdf11.1	Persis (VII)	3	Inf
gdf2	St10.5 (VI)	3	Inf
gfod1	Persis (VII)	3	3.97728
gjb4	Persis (VII)	3	0.530515
gli1	Persis (VII)	3	0.765535
gli3	Persis (VII)	3	0.474372
golga7b	Persis (VII)	3	1.87447
gpr101	Persis (VII)	3	Inf
gpr65	Persis (VII)	3	Inf
gprc5b	Persis (VII)	3	1.08746
gpsm3	Persis (VII)	3	0.617877
gpx2	Persis (VII)	3	Inf
gpx7	Persis (VII)	3	Inf
grhl3	Persis (VII)	3	0.521953
grin3b	St9 (III)	3	1.02915
gs17	Persis (VII)	3	1.27009
gsg1lr	St8 (I)	3	Inf
hal.1	Persis (VII)	3	2.33039
has2	Persis (VII)	3	1.26303
hes4	Persis (VII)	3	2.8365
hes5.5	Persis (VII)	3	Inf
hes7.2	St9-10 (V)	3	0.738613
hgf	Persis (VII)	3	0
hhip	St10.5 (VI)	3	0.613645
hk2	Persis (VII)	3	0.847997
hnf1b	St10.5 (VI)	3	Inf
hoxd1	Persis (VII)	3	0.6153
hspbap1	St9 (III)	3	1.69017
htra2	St9 (III)	3	3.08529
hunk	Persis (VII)	3	3.76818
ido1	St10.5 (VI)	3	Inf
igdcc3	Persis (VII)	3	Inf
igf3	Persis (VII)	3	2.70044
inka1	Persis (VII)	3	0.30189
iqub	Persis (VII)	3	Inf
itgb1bp2	Persis (VII)	3	Inf
itpka	St8 (I)	3	Inf
jmjd8	Persis (VII)	3	0.890742
kcnip1	St10.5 (VI)	3	0.530515
kcnj15	Persis (VII)	3	Inf
kcnn4	St10.5 (VI)	3	0.584963
kcns2	St10.5 (VI)	3	Inf
kcnt2	Persis (VII)	3	2.12928
kctd15	Persis (VII)	3	2.70044
kiaa1324l	St10.5 (VI)	3	0
kirrel2	St10.5 (VI)	3	Inf
kirrel3	Persis (VII)	3	1.61931
kit	Persis (VII)	3	0.628031
kitlg	Persis (VII)	3	1.7855
klf17	Persis (VII)	3	0.721963
kmt2c	St10.5 (VI)	3	0.638985
krt7	Persis (VII)	3	1.26679
krt70	Persis (VII)	3	Inf
l3mbtl1	Persis (VII)	3	Inf
lama1	Persis (VII)	3	0.415037
large1	St9 (III)	3	1.03228
lef1	Persis (VII)	3	0.0962153
lefty	Persis (VII)	3	Inf
lgalsl	St10.5 (VI)	3	0.898009
lhx5	Persis (VII)	3	Inf
lmntd1	St10.5 (VI)	3	2.19265
lmx1b.1	St10.5 (VI)	3	0.428843
LOC100145045	St10.5 (VI)	3	Inf
LOC100145165	Persis (VII)	3	1.48543
LOC100337650	Persis (VII)	3	Inf
LOC100379842	Persis (VII)	3	Inf
LOC100485006	Persis (VII)	3	1.87447
LOC100485670	St8 (I)	3	Inf
LOC100485974	Persis (VII)	3	Inf
LOC100486031	Persis (VII)	3	Inf
LOC100486856	Persis (VII)	3	Inf
LOC100487470	Persis (VII)	3	0.289507
LOC100488102	Persis (VII)	3	1.152
LOC100488209	Persis (VII)	3	Inf
LOC100488540	St10.5 (VI)	3	2.21299
LOC100488554	St10.5 (VI)	3	Inf
LOC100488596	St10.5 (VI)	3	Inf
LOC100489718	Persis (VII)	3	Inf
LOC100489834	Persis (VII)	3	0.778973
LOC100492479	St9 (III)	3	3.1375
LOC100493066	Persis (VII)	3	Inf
LOC100493381	Persis (VII)	3	1.42321
LOC100493770	St10.5 (VI)	3	2.8413
LOC100494255	Persis (VII)	3	Inf
LOC100495020	Persis (VII)	3	0.604071
LOC100495124	Persis (VII)	3	0.736966
LOC100495222	Persis (VII)	3	Inf
LOC100495742	Persis (VII)	3	1.06413
LOC100495827	St8 (I)	3	Inf
LOC100495980	Persis (VII)	3	Inf
LOC100496400	Persis (VII)	3	2.65535
LOC100496628	Persis (VII)	3	Inf
LOC100497175	Persis (VII)	3	0
LOC100497279	Persis (VII)	3	1.22239
LOC100497338	St10.5 (VI)	3	0.874469
LOC100497395	Persis (VII)	3	Inf
LOC100498266	Persis (VII)	3	2.37851
LOC100498290	St8 (I)	3	Inf
LOC100498497	Persis (VII)	3	Inf
LOC100498593	Persis (VII)	3	Inf
LOC101730325	Persis (VII)	3	Inf
LOC101730673	Persis (VII)	3	Inf
LOC101730864	Persis (VII)	3	Inf
LOC101731124	Persis (VII)	3	Inf
LOC101731310	Persis (VII)	3	0.589535
LOC101732465	Persis (VII)	3	Inf
LOC101732945	Persis (VII)	3	Inf
LOC101732997	St9 (III)	3	2.32193
LOC101733183	Persis (VII)	3	2.44931
LOC101733257	Persis (VII)	3	Inf
LOC101733402	St8-9 (II)	3	0.966833
LOC101733479	St9 (III)	3	Inf
LOC101733565	St8 (I)	3	Inf
LOC101733774	St9 (III)	3	Inf
LOC101733854	Persis (VII)	3	0.678072
LOC101734097	Persis (VII)	3	0.825604
LOC101734584	St10.5 (VI)	3	1.28011
LOC101734616	St8-9 (II)	3	2.79751
LOC101734868	Persis (VII)	3	Inf
LOC101735078	Persis (VII)	3	Inf
LOC101735133	St10.5 (VI)	3	Inf
LOC105945363	Persis (VII)	3	Inf
LOC105945483	Persis (VII)	3	0
LOC105945667	St8 (I)	3	Inf
LOC105945821	St9 (III)	3	Inf
LOC105945862	St9 (III)	3	Inf
LOC105946762	St8-10.5 (IV)	3	3.64909
LOC105946897	Persis (VII)	3	2.152
LOC105947355	Persis (VII)	3	1.71621
LOC105947628	Persis (VII)	3	1.1021
LOC105948498	St9 (III)	3	0.68281
LOC105948539	Persis (VII)	3	2.35147
LOC108645074	St10.5 (VI)	3	Inf
LOC108645160	Persis (VII)	3	Inf
LOC108645679	Persis (VII)	3	Inf
LOC108646154	Persis (VII)	3	2.38827
LOC108646159	Persis (VII)	3	1.39722
LOC108648251	Persis (VII)	3	1.28011
LOC108648313	Persis (VII)	3	Inf
LOC116406461	Persis (VII)	3	Inf
LOC116406487	St8-9 (II)	3	Inf
LOC116406717	Persis (VII)	3	0
LOC116406977	Persis (VII)	3	2.10738
LOC116406997	St9 (III)	3	Inf
LOC116407684	Persis (VII)	3	Inf
LOC116407707	St9 (III)	3	Inf
LOC116407773	Persis (VII)	3	2.37851
LOC116407938	St10.5 (VI)	3	Inf
LOC116408467	Persis (VII)	3	4.06301
LOC116408630	St8-9 (II)	3	Inf
LOC116408754	Persis (VII)	3	Inf
LOC116408813	Persis (VII)	3	Inf
LOC116408875	St8-10.5 (IV)	3	0.947533
LOC116408934	St8 (I)	3	Inf
LOC116409748	Persis (VII)	3	1.57424
LOC116409775	St10.5 (VI)	3	Inf
LOC116410354	St9 (III)	3	Inf
LOC116410356	St9 (III)	3	Inf
LOC116410841	Persis (VII)	3	0
LOC116410912	Persis (VII)	3	Inf
LOC116410997	St9-10 (V)	3	Inf
LOC116411054	St10.5 (VI)	3	Inf
LOC116411464	Persis (VII)	3	Inf
LOC116411553	Persis (VII)	3	0.939337
LOC116412347	Persis (VII)	3	Inf
LOC595077	St10.5 (VI)	3	1.51457
LOC779592	Persis (VII)	3	1.72048
lpar2	Persis (VII)	3	2.29956
lpar6	Persis (VII)	3	2.05889
lpcat1	St10.5 (VI)	3	Inf
lrat	Persis (VII)	3	Inf
lrrc56	Persis (VII)	3	0.885377
lsmem1	Persis (VII)	3	0.49581
lsp1	St10.5 (VI)	3	0.427862
mal	St10.5 (VI)	3	0.546743
mamld1	Persis (VII)	3	1.22239
mansc1	St10.5 (VI)	3	Inf
map3k1	St10.5 (VI)	3	0.57289
mapk10	Persis (VII)	3	1.078
masp1	St10.5 (VI)	3	0
mctp1	Persis (VII)	3	Inf
megf11	St10.5 (VI)	3	Inf
meis1	St10.5 (VI)	3	Inf
MGC69473	Persis (VII)	3	1.83399
micu3	Persis (VII)	3	3.96963
misp	Persis (VII)	3	Inf
mmp19	St10.5 (VI)	3	0.584963
mmp28	Persis (VII)	3	1
mn1	Persis (VII)	3	Inf
morn1	Persis (VII)	3	0.797895
msln	Persis (VII)	3	2.1375
mst1	St10.5 (VI)	3	0.686077
msx1	Persis (VII)	3	0.120294
muc4	Persis (VII)	3	0
myb	Persis (VII)	3	0.525607
myl9	Persis (VII)	3	Inf
nav2	St10.5 (VI)	3	3.3887
ncam1	Persis (VII)	3	0
ncoa1	Persis (VII)	3	1.85798
necab2	Persis (VII)	3	0.5025
nectin1	St8-10.5 (IV)	3	0.92785
nek2	St10.5 (VI)	3	Inf
neurl1	Persis (VII)	3	0.263034
neurog1	St10.5 (VI)	3	0.14439
nfasc	St9-10 (V)	3	0.125531
nfkbid	St8 (I)	3	0
nhs	Persis (VII)	3	Inf
nkx2-1	St10.5 (VI)	3	2.05311
nkx3-1	St10.5 (VI)	3	Inf
nlgn1	Persis (VII)	3	2.00571
nlrc4	St10.5 (VI)	3	1.67516
nol4	St8 (I)	3	1
nradd	St9-10 (V)	3	0.852735
nrp2	Persis (VII)	3	1.3112
nt5c3a	Persis (VII)	3	Inf
olfm4	Persis (VII)	3	Inf
oprl1	St9 (III)	3	Inf
osbpl10	Persis (VII)	3	Inf
otx2	Persis (VII)	3	2.08746
p2ry10	St10.5 (VI)	3	0.765535
pax3	Persis (VII)	3	1.25376
pcbp2	St10.5 (VI)	3	0.960388
pcdh18	Persis (VII)	3	Inf
pcdh19	Persis (VII)	3	2.07895
pcdh7	Persis (VII)	3	1.08746
pde4c	St10.5 (VI)	3	2.56768
pdzrn4	Persis (VII)	3	Inf
pfkp	St10.5 (VI)	3	1.64155
phldb3	Persis (VII)	3	2.02748
pitx3	Persis (VII)	3	Inf
pkdcc.1	Persis (VII)	3	Inf
plcd3	Persis (VII)	3	1.7885
plekhg7	Persis (VII)	3	0.67863
plekhn1	St10.5 (VI)	3	1.2822
pm20d1	Persis (VII)	3	0.584963
pou5f3.1	Persis (VII)	3	Inf
ppl	Persis (VII)	3	1.41504
ppp2r5b	Persis (VII)	3	1.09954
prdm1	Persis (VII)	3	1.03653
prdm14	Persis (VII)	3	1.19265
prkar2b	Persis (VII)	3	1.78427
prrt4	Persis (VII)	3	1
ptch2	Persis (VII)	3	Inf
ptchd1	Persis (VII)	3	Inf
ptger4	St10.5 (VI)	3	1.41504
ptpdc1	Persis (VII)	3	0.708254
ptprd	Persis (VII)	3	0.800469
ptprn2	Persis (VII)	3	2.16993
rab34	St10.5 (VI)	3	0.201634
rab44	St10.5 (VI)	3	0.89812
ramp1	Persis (VII)	3	1.73697
rara	St10.5 (VI)	3	1.92451
rarb	Persis (VII)	3	0.596644
rasd1	Persis (VII)	3	0.214125
rasgef1a	St10.5 (VI)	3	1.26303
rasgef1b	Persis (VII)	3	1.73697
rax	St10.5 (VI)	3	0.851477
rbfox1	Persis (VII)	3	1.7885
rbm46	Persis (VII)	3	0.807355
rbm47	Persis (VII)	3	1.18259
rec8	Persis (VII)	3	Inf
reln	St9 (III)	3	1.88613
rftn1	Persis (VII)	3	0.584963
rgl3	St10.5 (VI)	3	Inf
rhov	Persis (VII)	3	Inf
rnf220.2	St10.5 (VI)	3	Inf
robo1	Persis (VII)	3	1.2578
ror2	Persis (VII)	3	0.36257
rorb	St10.5 (VI)	3	1.28951
rspo2	Persis (VII)	3	1.51457
s1pr3	St10.5 (VI)	3	0.942515
s1pr4	Persis (VII)	3	Inf
sbk1l	Persis (VII)	3	Inf
scin	Persis (VII)	3	0.347923
scn3a	St10.5 (VI)	3	3.27302
scube2	St10.5 (VI)	3	3.49643
selenop2l	Persis (VII)	3	Inf
sema3f	Persis (VII)	3	2.0614
sfrp2	Persis (VII)	3	Inf
sh2d3c	Persis (VII)	3	2.30485
sipa1	St10.5 (VI)	3	0
slc17a9	St10.5 (VI)	3	1.73697
slc18a2	St10.5 (VI)	3	0.917538
slc24a3	St10.5 (VI)	3	2.58496
slc25a24	St10.5 (VI)	3	0.99035
slc2a2	St10.5 (VI)	3	1.26303
slc43a1	St8 (I)	3	Inf
slc43a2	Persis (VII)	3	2.08746
slc7a7	Persis (VII)	3	1
slc9a3	Persis (VII)	3	0.978626
slco2b1	St10.5 (VI)	3	1.23266
smc1b	St8 (I)	3	0.768674
sox18	St10.5 (VI)	3	Inf
sox2	Persis (VII)	3	1.61775
sox21	Persis (VII)	3	2.80735
sp4	Persis (VII)	3	0.860597
sp5	St10.5 (VI)	3	1.80735
spag6	Persis (VII)	3	0.579013
spata1	St10.5 (VI)	3	1.18763
spdef	Persis (VII)	3	Inf
spo11	Persis (VII)	3	1.43121
srrm4	Persis (VII)	3	Inf
ssbp4	Persis (VII)	3	0.924322
st3gal5	St10.5 (VI)	3	Inf
st6gal2	Persis (VII)	3	1.74048
stab2	Persis (VII)	3	1.91427
stard10	St8 (I)	3	2.10692
stx19	Persis (VII)	3	Inf
syne1	Persis (VII)	3	1
syne3	Persis (VII)	3	0.736966
syne4	Persis (VII)	3	2
tagln2	Persis (VII)	3	1.47393
tat	Persis (VII)	3	0.911773
tbx1	St10.5 (VI)	3	Inf
tbxt	Persis (VII)	3	Inf
tcf7l2	St10.5 (VI)	3	1.77761
tcp10l2	St10.5 (VI)	3	1.65208
tecta.1	St10.5 (VI)	3	1.58496
tenm4	Persis (VII)	3	Inf
tet3	Persis (VII)	3	1.24926
tfap2a	Persis (VII)	3	Inf
tgfbr2	Persis (VII)	3	1.68536
tmc8	St9 (III)	3	1.90689
tmem238	Persis (VII)	3	0.540568
tnfrsf21	St10.5 (VI)	3	1.34395
tox	Persis (VII)	3	0
tp63	Persis (VII)	3	1
trabd2a	Persis (VII)	3	Inf
trhr3	Persis (VII)	3	2.88452
trim16	St10.5 (VI)	3	Inf
trpm4	St10.5 (VI)	3	Inf
trps1	St10.5 (VI)	3	3.57923
tshb	Persis (VII)	3	Inf
tspan18	St10.5 (VI)	3	1.18442
ttn	St10.5 (VI)	3	Inf
unc45b	Persis (VII)	3	0
unc5a	Persis (VII)	3	2.18442
unc80	Persis (VII)	3	Inf
upk2	St8 (I)	3	0.644772
upk3b	St10.5 (VI)	3	0
urah	Persis (VII)	3	Inf
vax2	St9-10 (V)	3	Inf
ventx2.1	Persis (VII)	3	Inf
ventx2.2	Persis (VII)	3	Inf
ventx3.1	Persis (VII)	3	Inf
wdr72	Persis (VII)	3	0
wnt3a	Persis (VII)	3	Inf
wnt5b	Persis (VII)	3	Inf
wnt9b	St8 (I)	3	0
wwc3	St10.5 (VI)	3	2.34395
wwtr1	Persis (VII)	3	2.21675
xbp1	Persis (VII)	3	1.54314
zc3h12c	St10.5 (VI)	3	Inf
zeb2	Persis (VII)	3	0.241008
zfhx4	Persis (VII)	3	Inf
zic3	Persis (VII)	3	Inf
znf185	St10.5 (VI)	3	4.10434
znf219	Persis (VII)	3	Inf
znf534	St10.5 (VI)	3	0.373458
znf608	Persis (VII)	3	0.283793
znf750	Persis (VII)	3	Inf
acer1	Persis (VII)	4	0.965235
ackr3	Persis (VII)	4	0.556393
acmsd	Persis (VII)	4	Inf
adamts12	Persis (VII)	4	Inf
adamts19	Persis (VII)	4	1.28951
adamtsl4	Persis (VII)	4	0.830075
admp2	St10.5 (VI)	4	0.573185
aebp2	St8 (I)	4	1.68555
agbl4	Persis (VII)	4	1.87447
akap12	Persis (VII)	4	Inf
aknad1	Persis (VII)	4	Inf
alcam	Persis (VII)	4	Inf
angpt4.2	Persis (VII)	4	0.584963
ankfn1l	St8-10.5 (IV)	4	1.11548
ankk1	Persis (VII)	4	Inf
apela	Persis (VII)	4	Inf
apln	Persis (VII)	4	Inf
arfip2	St10.5 (VI)	4	2.95713
arhgap27	Persis (VII)	4	Inf
arhgap39	St9 (III)	4	2.98903
arl4c	St10.5 (VI)	4	1.11548
asb2	St10.5 (VI)	4	0.222392
astl2c	St9-10 (V)	4	Inf
astn2	Persis (VII)	4	2.14202
atp12a-like	Persis (VII)	4	Inf
atp6v0d2	St10.5 (VI)	4	Inf
b3gat1l	St10.5 (VI)	4	0.728147
b4galnt3	Persis (VII)	4	0.646922
bak1	Persis (VII)	4	1.7425
baz2b	St10.5 (VI)	4	2.76116
bcl11b	Persis (VII)	4	1.22239
bcl7c	Persis (VII)	4	Inf
bmp4	Persis (VII)	4	3.1006
bmp7.1	St10.5 (VI)	4	0.954196
bmper	Persis (VII)	4	1.07039
bmpr1b	St8-10.5 (IV)	4	2.12928
btg5.3	Persis (VII)	4	0.783996
c12orf42	St10.5 (VI)	4	Inf
c22orf15	St10.5 (VI)	4	Inf
c3	St10.5 (VI)	4	1.87447
ca14	St10.5 (VI)	4	3.35755
camkv	St10.5 (VI)	4	Inf
capn13	St10.5 (VI)	4	0.74708
capn8.1	St8-10.5 (IV)	4	0.719892
cass4	Persis (VII)	4	Inf
cd3e	Persis (VII)	4	Inf
cdc25b	Persis (VII)	4	0.300554
cdh1	Persis (VII)	4	0.891747
cdh22	Persis (VII)	4	2.29203
cdh26	St10.5 (VI)	4	4.67948
cdk15	Persis (VII)	4	Inf
cdk6	Persis (VII)	4	2.16993
cdkl1	St8 (I)	4	0.745427
cdx1	St10.5 (VI)	4	0.536053
cdx2	Persis (VII)	4	Inf
cenpv	Persis (VII)	4	0.584963
cep19	Persis (VII)	4	0
cers4	St9 (III)	4	Inf
cnfn.1	St10.5 (VI)	4	0
cnfn.2	St10.5 (VI)	4	0.95109
cnr2	Persis (VII)	4	Inf
col13a1	Persis (VII)	4	2.42786
colca2	Persis (VII)	4	0.782409
cpamd8	Persis (VII)	4	0.830075
cps1	St10.5 (VI)	4	Inf
cpz	Persis (VII)	4	Inf
cracr2a	St10.5 (VI)	4	Inf
crim1	Persis (VII)	4	1.78588
crx	Persis (VII)	4	1.84435
csmd3	St10.5 (VI)	4	Inf
ctnnd2	Persis (VII)	4	Inf
cyp26c1	Persis (VII)	4	1.22239
dab2	St10.5 (VI)	4	2.43035
dcc	Persis (VII)	4	0.819428
degs3	Persis (VII)	4	1
dgat2l6	Persis (VII)	4	Inf
dgka	Persis (VII)	4	2.07973
dhh	Persis (VII)	4	1.24101
dlc	Persis (VII)	4	0.567685
dlgap3	Persis (VII)	4	2.07039
dll1	Persis (VII)	4	0.529109
dlx5	Persis (VII)	4	Inf
dlx6	Persis (VII)	4	Inf
dmrt2	Persis (VII)	4	Inf
dmrta1	Persis (VII)	4	Inf
dst	St10.5 (VI)	4	3.40599
dtx4	St10.5 (VI)	4	Inf
dusp16	St10.5 (VI)	4	1.76775
dusp5	Persis (VII)	4	1.07247
efnb2	Persis (VII)	4	Inf
efnb3	Persis (VII)	4	2.35838
egfr	Persis (VII)	4	2.82597
egr2	Persis (VII)	4	0
ehbp1l1	St8 (I)	4	0
elavl3	St10.5 (VI)	4	1.53343
elavl4	Persis (VII)	4	0.610053
emp2	St10.5 (VI)	4	1.58496
eomes	Persis (VII)	4	Inf
epas1	Persis (VII)	4	3.56071
ephx1	Persis (VII)	4	2.22798
erbb2	St10.5 (VI)	4	2.77761
esrrg	Persis (VII)	4	Inf
eva1a	Persis (VII)	4	0.27262
exoc6	Persis (VII)	4	0.615336
fam78a	Persis (VII)	4	Inf
fam83b	Persis (VII)	4	1
fat1	Persis (VII)	4	2.43929
fbln1	St10.5 (VI)	4	1.74543
fbxo41	St10.5 (VI)	4	3.08746
fgd1	Persis (VII)	4	3.2854
fign	Persis (VII)	4	0.485427
flrt3	Persis (VII)	4	4.1964
foxa4	Persis (VII)	4	Inf
foxb1	Persis (VII)	4	Inf
foxc2	St10.5 (VI)	4	Inf
foxd3	Persis (VII)	4	3.59694
foxd4l1.1	Persis (VII)	4	Inf
foxi1	Persis (VII)	4	Inf
foxi4.2	Persis (VII)	4	Inf
fras1	Persis (VII)	4	0.927488
frk	Persis (VII)	4	Inf
fyb1	Persis (VII)	4	0.584963
fzd10	Persis (VII)	4	0.69105
fzd8	Persis (VII)	4	1.18748
gadd45g	Persis (VII)	4	4.43582
gata2	Persis (VII)	4	0.498806
gata3	St10.5 (VI)	4	Inf
gata4	Persis (VII)	4	1.16993
gatd3ala	St10.5 (VI)	4	Inf
gatm	Persis (VII)	4	0.635236
gbp6	Persis (VII)	4	Inf
gbx2.2	St9-10 (V)	4	Inf
gcnt4	St10.5 (VI)	4	0.485427
gdf11.1	Persis (VII)	4	Inf
gdf2	St10.5 (VI)	4	Inf
gfod1	Persis (VII)	4	4.55459
gjb4	Persis (VII)	4	0
gjd4	Persis (VII)	4	Inf
gli1	Persis (VII)	4	0.765535
gli3	Persis (VII)	4	0.521166
gmnc	Persis (VII)	4	Inf
golga7b	Persis (VII)	4	1.54432
gpr101	Persis (VII)	4	Inf
gpr65	Persis (VII)	4	Inf
gprc5b	Persis (VII)	4	1.85798
gpsm3	Persis (VII)	4	0.543686
gpx2	Persis (VII)	4	Inf
gpx7	Persis (VII)	4	Inf
grhl3	Persis (VII)	4	0.509014
grin3b	St9 (III)	4	1.17971
gs17	Persis (VII)	4	4.37197
hal.1	Persis (VII)	4	2.14136
has2	Persis (VII)	4	1
hes3	Persis (VII)	4	Inf
hes4	Persis (VII)	4	4.23156
hes5.5	Persis (VII)	4	Inf
hes7.2	St9-10 (V)	4	1.04863
hgf	Persis (VII)	4	0.415037
hhip	St10.5 (VI)	4	0.794886
hk2	Persis (VII)	4	1
hmx2	Persis (VII)	4	Inf
hnf1b	St10.5 (VI)	4	Inf
hoxd1	Persis (VII)	4	0.610144
hspbap1	St9 (III)	4	1.70594
htra2	St9 (III)	4	3.60334
hunk	Persis (VII)	4	4.14466
ido1	St10.5 (VI)	4	Inf
igdcc3	Persis (VII)	4	Inf
igf3	Persis (VII)	4	2.12928
inka1	Persis (VII)	4	0.311944
iqub	Persis (VII)	4	Inf
irx1	Persis (VII)	4	Inf
itgb1bp2	Persis (VII)	4	Inf
itpka	St8 (I)	4	Inf
jmjd8	Persis (VII)	4	0.948377
kcnip1	St10.5 (VI)	4	0.434937
kcnmb1	St10.5 (VI)	4	Inf
kcnn4	St10.5 (VI)	4	0
kcnt2	Persis (VII)	4	2.16993
kctd15	Persis (VII)	4	2.27302
kiaa1324l	St10.5 (VI)	4	0.584963
kirrel2	St10.5 (VI)	4	Inf
kirrel3	Persis (VII)	4	1.65838
kit	Persis (VII)	4	0.540568
kitlg	Persis (VII)	4	1.63472
klf17	Persis (VII)	4	2.69789
kmt2c	St10.5 (VI)	4	0.76297
krt7	Persis (VII)	4	1.04439
krt70	Persis (VII)	4	Inf
l3mbtl1	Persis (VII)	4	Inf
lama1	Persis (VII)	4	0.736966
large1	St9 (III)	4	1.03228
lef1	Persis (VII)	4	0.351472
lefty	Persis (VII)	4	Inf
lgalsl	St10.5 (VI)	4	1.152
lhfpl4	St10.5 (VI)	4	Inf
lhx5	Persis (VII)	4	Inf
lmntd1	St10.5 (VI)	4	2.87915
lmx1b.1	St10.5 (VI)	4	1.2303
LOC100145165	Persis (VII)	4	0.678072
LOC100337650	Persis (VII)	4	Inf
LOC100379842	Persis (VII)	4	Inf
LOC100485006	Persis (VII)	4	2.22239
LOC100485279	Persis (VII)	4	Inf
LOC100485670	St8 (I)	4	Inf
LOC100485974	Persis (VII)	4	Inf
LOC100486031	Persis (VII)	4	Inf
LOC100487186	Persis (VII)	4	Inf
LOC100487470	Persis (VII)	4	0.784271
LOC100488102	Persis (VII)	4	1.87447
LOC100488209	Persis (VII)	4	Inf
LOC100488540	St10.5 (VI)	4	2.91561
LOC100488554	St10.5 (VI)	4	Inf
LOC100488596	St10.5 (VI)	4	Inf
LOC100489456	Persis (VII)	4	Inf
LOC100489718	Persis (VII)	4	Inf
LOC100489834	Persis (VII)	4	0.862496
LOC100492479	St9 (III)	4	3.45943
LOC100493066	Persis (VII)	4	Inf
LOC100493381	Persis (VII)	4	1.21299
LOC100493770	St10.5 (VI)	4	3.29768
LOC100494255	Persis (VII)	4	Inf
LOC100495020	Persis (VII)	4	0.62293
LOC100495124	Persis (VII)	4	2.05889
LOC100495222	Persis (VII)	4	Inf
LOC100495307	St10.5 (VI)	4	Inf
LOC100495742	Persis (VII)	4	0.710493
LOC100495801	Persis (VII)	4	Inf
LOC100495827	St8 (I)	4	Inf
LOC100495980	Persis (VII)	4	Inf
LOC100496400	Persis (VII)	4	2
LOC100497007	Persis (VII)	4	Inf
LOC100497175	Persis (VII)	4	0
LOC100497279	Persis (VII)	4	1
LOC100497338	St10.5 (VI)	4	0.584963
LOC100497395	Persis (VII)	4	Inf
LOC100498266	Persis (VII)	4	6.85133
LOC100498290	St8 (I)	4	Inf
LOC100498497	Persis (VII)	4	Inf
LOC101730325	Persis (VII)	4	Inf
LOC101730673	Persis (VII)	4	Inf
LOC101730723	Persis (VII)	4	Inf
LOC101731124	Persis (VII)	4	Inf
LOC101731310	Persis (VII)	4	0.445626
LOC101731555	St8 (I)	4	Inf
LOC101731904	Persis (VII)	4	Inf
LOC101732075	St10.5 (VI)	4	Inf
LOC101732465	Persis (VII)	4	Inf
LOC101732619	Persis (VII)	4	Inf
LOC101732818	Persis (VII)	4	Inf
LOC101732945	Persis (VII)	4	Inf
LOC101732997	St9 (III)	4	2
LOC101733183	Persis (VII)	4	2.72583
LOC101733402	St8-9 (II)	4	1.34792
LOC101733565	St8 (I)	4	Inf
LOC101733774	St9 (III)	4	Inf
LOC101733854	Persis (VII)	4	2.32193
LOC101734016	St9 (III)	4	Inf
LOC101734097	Persis (VII)	4	0.945415
LOC101734584	St10.5 (VI)	4	2.19265
LOC101734616	St8-9 (II)	4	1.6845
LOC101734868	Persis (VII)	4	Inf
LOC101735078	Persis (VII)	4	Inf
LOC105945483	Persis (VII)	4	1.32193
LOC105945667	St8 (I)	4	Inf
LOC105945773	Persis (VII)	4	Inf
LOC105945821	St9 (III)	4	Inf
LOC105946181	St9 (III)	4	Inf
LOC105946762	St8-10.5 (IV)	4	3.94996
LOC105946897	Persis (VII)	4	1.58496
LOC105947355	Persis (VII)	4	1.65208
LOC105947550	Persis (VII)	4	Inf
LOC105947628	Persis (VII)	4	0.970854
LOC105948498	St9 (III)	4	0.381429
LOC105948539	Persis (VII)	4	1.53434
LOC108645074	St10.5 (VI)	4	Inf
LOC108645160	Persis (VII)	4	Inf
LOC108646154	Persis (VII)	4	2.4361
LOC108646159	Persis (VII)	4	1.22055
LOC108648251	Persis (VII)	4	2.4021
LOC108648313	Persis (VII)	4	Inf
LOC116406441	Persis (VII)	4	Inf
LOC116406461	Persis (VII)	4	Inf
LOC116406487	St8-9 (II)	4	Inf
LOC116406497	St9 (III)	4	Inf
LOC116406635	Persis (VII)	4	Inf
LOC116406717	Persis (VII)	4	0.562936
LOC116406977	Persis (VII)	4	3.16408
LOC116406997	St9 (III)	4	Inf
LOC116407772	Persis (VII)	4	Inf
LOC116407773	Persis (VII)	4	2.94486
LOC116407938	St10.5 (VI)	4	Inf
LOC116408467	Persis (VII)	4	3.43105
LOC116408629	Persis (VII)	4	Inf
LOC116408813	Persis (VII)	4	Inf
LOC116408875	St8-10.5 (IV)	4	1
LOC116408934	St8 (I)	4	Inf
LOC116408938	St8-9 (II)	4	Inf
LOC116409748	Persis (VII)	4	1.42701
LOC116410354	St9 (III)	4	Inf
LOC116410356	St9 (III)	4	Inf
LOC116410841	Persis (VII)	4	0.568284
LOC116410876	Persis (VII)	4	Inf
LOC116410912	Persis (VII)	4	Inf
LOC116410930	St9 (III)	4	Inf
LOC116410951	Persis (VII)	4	Inf
LOC116410997	St9-10 (V)	4	Inf
LOC116411036	Persis (VII)	4	Inf
LOC116411054	St10.5 (VI)	4	Inf
LOC116411472	Persis (VII)	4	Inf
LOC116411553	Persis (VII)	4	1.2841
LOC116411650	St8 (I)	4	Inf
LOC116411699	Persis (VII)	4	Inf
LOC116411769	St10.5 (VI)	4	Inf
LOC116412194	St10.5 (VI)	4	Inf
LOC116412208	Persis (VII)	4	Inf
LOC116412347	Persis (VII)	4	Inf
LOC595077	St10.5 (VI)	4	1
LOC779592	Persis (VII)	4	1.68012
lpar2	Persis (VII)	4	2.56635
lpar6	Persis (VII)	4	1.9386
lrat	Persis (VII)	4	Inf
lrrc56	Persis (VII)	4	0.780381
lsmem1	Persis (VII)	4	0.460905
lsp1	St10.5 (VI)	4	0.526546
mag	Persis (VII)	4	Inf
mal	St10.5 (VI)	4	0.304855
mamld1	Persis (VII)	4	3.41504
mansc1	St10.5 (VI)	4	Inf
map2	St8 (I)	4	Inf
map3k1	St10.5 (VI)	4	0.524607
mapk10	Persis (VII)	4	0.736966
marchf1	Persis (VII)	4	Inf
masp1	St10.5 (VI)	4	0
mctp1	Persis (VII)	4	Inf
megf11	St10.5 (VI)	4	Inf
meis1	St10.5 (VI)	4	Inf
MGC69473	Persis (VII)	4	2.9027
micu3	Persis (VII)	4	4.43741
misp	Persis (VII)	4	Inf
mmp19	St10.5 (VI)	4	0.765535
mmp28	Persis (VII)	4	1.04103
mn1	Persis (VII)	4	Inf
morn1	Persis (VII)	4	0.594361
msln	Persis (VII)	4	3.41504
mst1	St10.5 (VI)	4	0.852831
msx1	Persis (VII)	4	0.334419
muc4	Persis (VII)	4	0
myb	Persis (VII)	4	0.525607
myl9	Persis (VII)	4	Inf
nav2	St10.5 (VI)	4	4.15295
ncam1	Persis (VII)	4	0
ncoa1	Persis (VII)	4	1.75489
necab2	Persis (VII)	4	0.807355
nectin1	St8-10.5 (IV)	4	1.18161
nek2	St10.5 (VI)	4	Inf
neurl1	Persis (VII)	4	1.37851
neurog1	St10.5 (VI)	4	0
nfasc	St9-10 (V)	4	0.125531
nfkbid	St8 (I)	4	0.321928
nhs	Persis (VII)	4	Inf
nkx2-1	St10.5 (VI)	4	1.74416
nkx3-1	St10.5 (VI)	4	Inf
nlgn1	Persis (VII)	4	2.41504
nlrc4	St10.5 (VI)	4	1.38565
nol4	St8 (I)	4	1
nos2	St9 (III)	4	Inf
nradd	St9-10 (V)	4	0.779978
nrp2	Persis (VII)	4	1.22239
nt5c3a	Persis (VII)	4	Inf
olfm4	Persis (VII)	4	Inf
osbpl10	Persis (VII)	4	Inf
otx2	Persis (VII)	4	2.64386
ovol1	Persis (VII)	4	Inf
p2ry10	St10.5 (VI)	4	0.584963
pax3	Persis (VII)	4	1.03833
pcbp2	St10.5 (VI)	4	1.05021
pcdh18	Persis (VII)	4	Inf
pcdh19	Persis (VII)	4	2.51096
pcdh7	Persis (VII)	4	1.24793
pde4c	St10.5 (VI)	4	2.49643
pdzrn4	Persis (VII)	4	Inf
perm1	Persis (VII)	4	Inf
pfkp	St10.5 (VI)	4	1.86394
phldb3	Persis (VII)	4	1.38702
pitx3	Persis (VII)	4	Inf
pkdcc.1	Persis (VII)	4	Inf
plcd3	Persis (VII)	4	1.95561
plekhg7	Persis (VII)	4	0.778352
plekhn1	St10.5 (VI)	4	0.945552
pm20d1	Persis (VII)	4	0
pnhd	Persis (VII)	4	Inf
post2	St8-10.5 (IV)	4	Inf
pou5f3.1	Persis (VII)	4	Inf
ppl	Persis (VII)	4	1.22239
ppp2r5b	Persis (VII)	4	2.14684
prdm1	Persis (VII)	4	1.03653
prdm14	Persis (VII)	4	0.652077
prkar2b	Persis (VII)	4	1.88897
prrt4	Persis (VII)	4	0
ptch2	Persis (VII)	4	Inf
ptchd1	Persis (VII)	4	Inf
ptger4	St10.5 (VI)	4	0.736966
ptpdc1	Persis (VII)	4	0.667074
ptprd	Persis (VII)	4	0.900464
ptprn2	Persis (VII)	4	1.80735
rab34	St10.5 (VI)	4	0.847997
rab44	St10.5 (VI)	4	1.03242
ramp1	Persis (VII)	4	1.558
rara	St10.5 (VI)	4	2.23807
rarb	Persis (VII)	4	0.573185
rasd1	Persis (VII)	4	2.45768
rasgef1a	St10.5 (VI)	4	0
rasgef1b	Persis (VII)	4	2.80735
rax	St10.5 (VI)	4	1.0156
rbfox1	Persis (VII)	4	1.8625
rbm46	Persis (VII)	4	0.938599
rbm47	Persis (VII)	4	1.4021
rec8	Persis (VII)	4	Inf
reln	St9 (III)	4	2.22607
rftn1	Persis (VII)	4	1.22239
rgl3	St10.5 (VI)	4	Inf
rhov	Persis (VII)	4	Inf
robo1	Persis (VII)	4	1.40718
ror2	Persis (VII)	4	0.777608
rorb	St10.5 (VI)	4	1.47393
rspo2	Persis (VII)	4	1.6909
s1pr3	St10.5 (VI)	4	0.906891
s1pr4	Persis (VII)	4	Inf
sall3	St10.5 (VI)	4	Inf
sbk1l	Persis (VII)	4	Inf
scin	Persis (VII)	4	0.669851
scn3a	St10.5 (VI)	4	4.27302
scube2	St10.5 (VI)	4	3.96083
selenop2l	Persis (VII)	4	Inf
sema3f	Persis (VII)	4	2.32193
sfrp2	Persis (VII)	4	Inf
sh2d3c	Persis (VII)	4	2.08246
shroom3	Persis (VII)	4	Inf
sipa1	St10.5 (VI)	4	0
slc17a9	St10.5 (VI)	4	1.54432
slc18a2	St10.5 (VI)	4	0.530515
slc24a3	St10.5 (VI)	4	3.45943
slc25a24	St10.5 (VI)	4	0.759866
slc2a2	St10.5 (VI)	4	0
slc43a1	St8 (I)	4	Inf
slc43a2	Persis (VII)	4	2.20945
slc7a15	Persis (VII)	4	Inf
slc7a7	Persis (VII)	4	0
slc9a3	Persis (VII)	4	1.87832
slco2b1	St10.5 (VI)	4	2.43296
smc1b	St8 (I)	4	0.49304
sox18	St10.5 (VI)	4	Inf
sox2	Persis (VII)	4	2.9622
sox21	Persis (VII)	4	3.12102
sp4	Persis (VII)	4	1.01886
sp5	St10.5 (VI)	4	2.64386
spag6	Persis (VII)	4	0.415037
spata1	St10.5 (VI)	4	0.63743
spdef	Persis (VII)	4	Inf
spns2	St10.5 (VI)	4	Inf
spo11	Persis (VII)	4	1.19855
srrm4	Persis (VII)	4	Inf
ssbp4	Persis (VII)	4	1.10628
st3gal5	St10.5 (VI)	4	Inf
st6gal2	Persis (VII)	4	1.88085
stab2	Persis (VII)	4	2.01838
stard10	St8 (I)	4	1.29956
stx19	Persis (VII)	4	Inf
syne1	Persis (VII)	4	2.32193
syne3	Persis (VII)	4	1.11548
syne4	Persis (VII)	4	2.70044
sytl5	St10.5 (VI)	4	Inf
szl	Persis (VII)	4	Inf
tagln2	Persis (VII)	4	0.530515
tat	Persis (VII)	4	0.656516
tbx1	St10.5 (VI)	4	Inf
tcf7l2	St10.5 (VI)	4	2.08989
tcp10l2	St10.5 (VI)	4	1.8365
tecta.1	St10.5 (VI)	4	1
tenm4	Persis (VII)	4	Inf
tet2	Persis (VII)	4	Inf
tet3	Persis (VII)	4	1.41504
tfap2a	Persis (VII)	4	Inf
tgfbr2	Persis (VII)	4	1.19994
tmc8	St9 (III)	4	2.58496
tmem238	Persis (VII)	4	1.28473
tnfrsf21	St10.5 (VI)	4	1.34395
tox	Persis (VII)	4	0.485427
tp63	Persis (VII)	4	0.530515
trabd2a	Persis (VII)	4	Inf
trhr3	Persis (VII)	4	3.21842
trim16	St10.5 (VI)	4	Inf
trpm4	St10.5 (VI)	4	Inf
trps1	St10.5 (VI)	4	3.35588
tshb	Persis (VII)	4	Inf
tspan18	St10.5 (VI)	4	1.20353
ttn	St10.5 (VI)	4	Inf
unc45b	Persis (VII)	4	1.36678
unc5a	Persis (VII)	4	1.89812
upk2	St8 (I)	4	0.615177
upk3b	St10.5 (VI)	4	0.530515
urah	Persis (VII)	4	Inf
vax2	St9-10 (V)	4	Inf
ventx1.1	Persis (VII)	4	Inf
ventx2.1	Persis (VII)	4	Inf
ventx2.2	Persis (VII)	4	Inf
ventx3.1	Persis (VII)	4	Inf
vwc2	Persis (VII)	4	Inf
wdr72	Persis (VII)	4	0.241008
wnt5b	Persis (VII)	4	Inf
wnt9b	St8 (I)	4	1.2854
wwc3	St10.5 (VI)	4	2.52838
wwtr1	Persis (VII)	4	2.38078
xbp1	Persis (VII)	4	1.76755
zc3h12c	St10.5 (VI)	4	Inf
zeb2	Persis (VII)	4	0
zic3	Persis (VII)	4	Inf
zic4	Persis (VII)	4	Inf
znf185	St10.5 (VI)	4	4.37156
znf219	Persis (VII)	4	Inf
znf534	St10.5 (VI)	4	0.423211
znf608	Persis (VII)	4	0.176878
znf750	Persis (VII)	4	Inf
abo.3	St10.5 (VI)	5	Inf
acer1	Persis (VII)	5	1.2076
ackr3	Persis (VII)	5	5.3198
acmsd	Persis (VII)	5	Inf
adamts19	Persis (VII)	5	1.35364
adamtsl4	Persis (VII)	5	0.917538
adhfe1	St10.5 (VI)	5	Inf
admp2	St10.5 (VI)	5	1.92785
aebp2	St8 (I)	5	1.57248
agbl4	Persis (VII)	5	1.9386
agr3	Persis (VII)	5	Inf
akap12	Persis (VII)	5	Inf
aknad1	Persis (VII)	5	Inf
alcam	Persis (VII)	5	Inf
angpt4.2	Persis (VII)	5	5.29094
ankfn1l	St8-10.5 (IV)	5	1.73697
ankk1	Persis (VII)	5	Inf
apela	Persis (VII)	5	Inf
apln	Persis (VII)	5	Inf
arfip2	St10.5 (VI)	5	2.84944
arhgap27	Persis (VII)	5	Inf
arhgap39	St9 (III)	5	2.94429
arl4c	St10.5 (VI)	5	3.80735
asb2	St10.5 (VI)	5	0.584963
astl2c	St9-10 (V)	5	Inf
astl2d.1	Persis (VII)	5	Inf
astn2	Persis (VII)	5	2.49075
atp12a-like	Persis (VII)	5	Inf
b3gat1l	St10.5 (VI)	5	0.669052
b4galnt3	Persis (VII)	5	0.524896
bak1	Persis (VII)	5	1.80735
baz2b	St10.5 (VI)	5	2.55639
bcl11b	Persis (VII)	5	1.41504
bcl7c	Persis (VII)	5	Inf
bmp4	Persis (VII)	5	6.43407
bmp7.1	St10.5 (VI)	5	0
bmper	Persis (VII)	5	1.26303
bmpr1b	St8-10.5 (IV)	5	2.04439
btg5.3	Persis (VII)	5	5.21636
c12orf42	St10.5 (VI)	5	Inf
c22orf15	St10.5 (VI)	5	Inf
c3	St10.5 (VI)	5	1.87447
c7orf31	Persis (VII)	5	Inf
ca14	St10.5 (VI)	5	3.64386
camkv	St10.5 (VI)	5	Inf
capn13	St10.5 (VI)	5	0.676258
capn8.1	St8-10.5 (IV)	5	0.40439
cass4	Persis (VII)	5	Inf
cd3e	Persis (VII)	5	Inf
cdc25b	Persis (VII)	5	4.03375
cdh1	Persis (VII)	5	1.50454
cdh2	Persis (VII)	5	Inf
cdh22	Persis (VII)	5	2.5025
cdh26	St10.5 (VI)	5	4.54689
cdk15	Persis (VII)	5	Inf
cdk6	Persis (VII)	5	3.72792
cdkl1	St8 (I)	5	1.25239
cdx1	St10.5 (VI)	5	0.765535
cdx2	Persis (VII)	5	Inf
cdx4	St10.5 (VI)	5	Inf
cenpv	Persis (VII)	5	1.85244
cep19	Persis (VII)	5	3.12928
cers4	St9 (III)	5	Inf
chst9l.4	St8 (I)	5	Inf
clec4e	Persis (VII)	5	Inf
cnfn.1	St10.5 (VI)	5	3.82472
cnfn.2	St10.5 (VI)	5	0
cntnap5	St8 (I)	5	Inf
col13a1	Persis (VII)	5	1.86507
colca2	Persis (VII)	5	0.941106
cpamd8	Persis (VII)	5	1.35364
cracr2a	St10.5 (VI)	5	Inf
crim1	Persis (VII)	5	2.31194
crx	Persis (VII)	5	6.63002
csmd3	St10.5 (VI)	5	Inf
ctnnd2	Persis (VII)	5	Inf
cxcl12	Persis (VII)	5	Inf
cyp26c1	Persis (VII)	5	1.87447
cyp2a6.10	Persis (VII)	5	Inf
dab2	St10.5 (VI)	5	2.66482
dcc	Persis (VII)	5	0.556393
degs3	Persis (VII)	5	1.51457
dgka	Persis (VII)	5	1.89812
dhh	Persis (VII)	5	1.29546
dlc	Persis (VII)	5	0.61891
dlgap3	Persis (VII)	5	3.1375
dll1	Persis (VII)	5	0.963006
dlx3	St10.5 (VI)	5	Inf
dlx5	Persis (VII)	5	Inf
dlx6	Persis (VII)	5	Inf
dmrt2	Persis (VII)	5	Inf
dmrta1	Persis (VII)	5	Inf
dst	St10.5 (VI)	5	2.72247
dtx4	St10.5 (VI)	5	Inf
dusp16	St10.5 (VI)	5	1.69025
dusp5	Persis (VII)	5	4.19973
efnb2	Persis (VII)	5	Inf
efnb3	Persis (VII)	5	2.33126
egfr	Persis (VII)	5	2.88042
egr2	Persis (VII)	5	2.08746
ehbp1l1	St8 (I)	5	0
elavl3	St10.5 (VI)	5	1.70627
elavl4	Persis (VII)	5	1.12131
emp2	St10.5 (VI)	5	2.52356
eomes	Persis (VII)	5	Inf
epas1	Persis (VII)	5	3.85798
ephx1	Persis (VII)	5	2.27895
erbb2	St10.5 (VI)	5	2.58496
esrrg	Persis (VII)	5	Inf
eva1a	Persis (VII)	5	0.233888
exoc6	Persis (VII)	5	1.06012
fam78a	Persis (VII)	5	Inf
fam83b	Persis (VII)	5	1.58496
fat1	Persis (VII)	5	2.53098
fbln1	St10.5 (VI)	5	1.23447
fbxo41	St10.5 (VI)	5	3.35755
fgd1	Persis (VII)	5	2.85798
fign	Persis (VII)	5	1.926
flrt3	Persis (VII)	5	8.98394
foxa4	Persis (VII)	5	Inf
foxb1	Persis (VII)	5	Inf
foxc2	St10.5 (VI)	5	Inf
foxd3	Persis (VII)	5	5.05311
foxd4l1.1	Persis (VII)	5	Inf
foxd4l1.2	Persis (VII)	5	Inf
foxi1	Persis (VII)	5	Inf
foxi4.2	Persis (VII)	5	Inf
foxj1	Persis (VII)	5	Inf
fras1	Persis (VII)	5	1.4975
frk	Persis (VII)	5	Inf
fyb1	Persis (VII)	5	2.45943
fzd10	Persis (VII)	5	2.92646
fzd8	Persis (VII)	5	2.79892
gadd45g	Persis (VII)	5	6.05528
gata2	Persis (VII)	5	0.885829
gata3	St10.5 (VI)	5	Inf
gata4	Persis (VII)	5	4.35755
[truncated: 4,517 more rows]

## Sheet: FoxMotif-in-Foxi2Ep300Peaks_Mat
	-1000	-980	-960	-940	-920	-900	-880	-860	-840	-820	-800	-780	-760	-740	-720	-700	-680	-660	-640	-620	-600	-580	-560	-540	-520	-500	-480	-460	-440	-420	-400	-380	-360	-340	-320	-300	-280	-260	-240	-220	-200	-180	-160	-140	-120	-100	-80	-60	-40
1	0	0	0	0	0	0	0	0	0	0	0	0	0	0	0	0	0	0	0	0	0	0	0	0	0	0	0	0	0	0	0	0	0	0	0	0	0	0	0	0	0	0	0	0	0	0	0	0	0
2025-01-02	0	0	0	0	0	0	0	0	0	0	0	0	0	0	0	0	0	0	0	0	0	0	0	0	0	0	0	0	0	0	0	0	0	0	0	0	0	0	0	0	0	0	0	0	0	0	0	0	0
2025-01-03	0	0	0	0	0	0	0	0	0	0	0	0	0	0	0	0	0	0	0	0	0	0	0	0	0	0	0	0	0	0	0	0	0	0	0	0	0	0	0	0	0	0	1	0	0	0	1	0	0
2025-01-04	0	0	0	0	0	0	0	0	0	0	0	0	0	0	0	0	0	0	0	0	0	0	0	0	0	0	0	0	0	0	0	0	0	0	0	0	0	0	0	0	0	0	0	0	0	0	0	0	0
2025-01-05	0	0	0	0	0	0	0	0	0	0	0	0	0	0	0	0	0	0	1	0	0	0	0	0	0	0	0	0	0	0	0	0	0	0	0	0	0	0	0	0	0	0	0	0	0	0	0	0	0
2025-01-06	0	0	0	0	0	0	0	0	0	0	0	0	0	0	0	0	0	0	0	0	0	0	0	0	0	0	0	0	0	0	0	0	0	0	0	0	0	0	0	0	0	0	0	0	0	0	0	0	0
2025-01-07	0	0	0	0	0	0	0	0	0	0	0	0	0	0	0	0	0	0	0	0	0	0	0	0	0	0	0	0	0	0	0	0	0	0	0	0	0	0	0	0	0	0	0	0	0	0	0	0	0
2025-01-08	0	0	0	0	0	0	0	0	0	0	0	0	0	0	0	0	0	0	0	0	0	0	0	0	1	0	0	0	0	0	0	0	0	0	0	0	0	0	0	0	0	0	0	0	0	0	0	0	0
2025-01-09	0	0	0	0	0	0	0	0	0	0	0	0	0	0	0	0	1	0	0	0	0	0	0	0	0	0	0	0	0	0	0	0	0	0	0	0	0	0	0	0	0	0	0	0	0	0	0	0	1
2025-01-10	0	0	0	0	0	0	0	0	0	0	0	0	0	0	0	0	0	0	0	0	0	0	0	0	0	0	0	0	0	0	0	0	0	0	0	0	0	0	0	0	0	0	0	0	0	0	0	0	0
2025-01-11	0	0	0	0	0	0	0	0	0	0	0	0	0	0	0	0	0	0	0	0	0	0	0	0	0	0	0	0	0	0	0	0	0	0	0	0	0	0	0	0	0	0	0	0	0	0	0	0	0
2025-01-12	0	0	0	0	0	0	0	0	0	0	0	0	0	0	0	0	0	0	0	0	0	0	0	0	0	1	0	0	0	0	0	0	0	0	0	0	0	0	0	0	0	0	0	1	0	0	0	0	0
2025-01-13	0	0	0	0	0	0	0	0	0	0	0	0	0	0	0	0	0	0	0	0	0	0	0	0	0	0	0	0	0	0	0	0	0	1	0	0	0	0	0	0	0	0	0	0	0	0	0	0	0
2025-01-14	1	0	0	0	0	0	0	0	0	0	0	0	0	0	0	0	0	0	0	0	0	0	1	0	0	0	0	0	0	0	0	0	0	0	0	0	0	0	0	0	0	0	0	0	0	0	1	0	0
2025-01-15	0	1	0	0	0	0	0	1	0	0	0	0	0	0	0	0	0	0	0	0	0	0	0	0	0	0	0	0	0	0	0	0	0	0	1	0	0	0	0	0	0	0	0	0	0	0	0	0	0
2025-01-16	0	0	0	0	0	0	0	0	0	0	0	0	0	0	0	0	0	1	0	0	1	0	0	0	0	0	0	0	0	0	0	0	0	0	0	0	0	0	0	0	0	0	0	0	0	0	0	0	0
2025-01-17	0	0	0	0	0	0	0	0	0	0	0	0	0	0	0	0	0	0	0	0	0	0	0	0	0	0	0	0	0	0	0	0	0	0	0	0	0	0	0	0	0	0	0	0	0	0	0	0	0
2025-01-18	0	0	0	0	0	0	0	0	0	0	0	0	0	0	0	0	0	0	0	0	0	0	0	0	0	0	0	0	0	0	0	0	0	0	0	0	0	0	0	0	0	0	0	1	1	0	0	0	0
2025-01-19	0	0	0	0	0	0	0	0	0	0	0	0	0	0	0	0	0	0	0	0	0	0	0	0	0	0	0	0	0	0	0	0	0	0	0	0	0	0	0	0	0	0	0	0	0	0	0	0	0
2025-01-20	0	0	0	0	0	0	0	0	0	0	0	0	0	0	0	0	0	0	0	0	0	0	0	2	0	0	0	0	0	0	0	0	0	0	0	0	0	0	0	0	0	0	0	0	0	0	0	0	0
2025-01-21	0	0	0	0	0	0	0	0	0	0	0	0	0	0	0	0	0	0	0	0	0	0	0	2	0	0	0	0	0	0	0	0	0	0	0	0	0	0	0	0	0	0	0	0	0	0	0	0	0
2025-01-22	0	0	0	0	0	0	0	0	0	0	0	0	0	0	0	0	0	0	0	0	0	0	0	0	0	0	0	0	0	0	0	0	0	0	0	0	0	0	0	0	0	0	0	0	0	0	0	1	0
2025-01-23	0	0	0	0	0	0	0	0	0	0	0	0	0	0	0	0	0	0	0	0	0	0	0	0	0	0	0	0	0	0	0	0	0	0	0	0	0	0	0	0	0	0	0	0	0	0	0	0	0
2025-01-24	0	0	0	0	0	0	1	0	0	1	0	0	0	0	0	0	0	0	0	0	0	0	0	0	0	0	0	0	0	0	0	0	0	0	0	0	0	0	0	0	0	0	0	0	0	0	0	0	0
2025-01-25	0	0	0	0	0	0	0	0	0	0	0	0	0	0	0	0	0	0	0	0	0	0	0	0	0	0	0	0	0	0	0	0	0	0	0	0	0	0	0	0	0	0	0	0	0	0	0	0	0
2025-01-26	0	0	0	0	0	0	0	0	0	0	0	0	0	0	0	0	0	0	0	0	0	0	0	0	0	0	0	0	0	0	0	0	0	0	0	0	1	0	0	0	0	0	0	0	1	1	0	0	0
2025-01-27	0	0	0	0	0	0	0	0	0	0	0	1	0	0	0	0	0	0	0	0	0	0	0	0	0	0	0	0	0	0	0	0	0	0	0	0	0	0	0	0	0	0	0	0	0	0	0	0	0
2025-01-28	0	0	0	0	0	1	0	0	0	0	0	0	0	0	0	0	0	0	0	0	0	0	0	0	0	0	0	0	0	0	0	0	0	0	0	0	0	0	0	0	0	0	0	0	0	0	0	0	0
2025-01-29	0	0	0	0	0	0	0	0	0	0	0	0	0	0	0	0	0	0	0	0	0	0	0	0	0	0	0	0	0	0	0	0	0	0	0	0	0	0	0	0	1	0	0	0	0	0	0	0	0
2025-01-30	0	0	0	0	0	0	0	0	0	0	0	0	0	0	0	0	0	0	0	0	0	0	0	0	0	0	0	0	0	0	0	0	1	0	0	0	0	0	0	0	0	0	0	1	0	0	1	0	0
2025-01-31	0	0	0	0	0	1	0	0	0	0	0	0	0	0	0	0	0	0	1	0	0	0	0	0	0	0	0	0	0	0	0	0	0	0	0	0	0	0	0	0	0	0	0	0	0	0	0	0	0
1-32	0	0	0	0	0	0	0	0	0	0	0	0	0	1	0	0	0	0	0	0	0	0	0	0	0	0	0	0	0	0	0	0	0	0	0	0	0	0	0	0	0	0	0	0	0	0	0	0	0
1-33	0	0	0	0	0	0	0	0	0	0	0	0	0	0	0	0	0	0	0	0	0	0	0	0	0	0	0	1	0	0	0	0	0	0	0	0	0	0	0	0	0	0	0	0	0	0	0	0	0
1-34	0	0	0	1	0	0	0	0	0	0	0	0	1	0	0	0	0	0	0	0	0	0	0	0	0	0	0	0	0	0	0	0	0	0	0	0	0	0	0	1	0	0	0	0	0	0	0	0	0
1-35	0	0	0	0	0	0	0	0	0	0	0	0	0	0	0	0	0	0	0	0	0	0	0	0	0	0	0	0	0	0	0	0	0	0	0	0	0	0	0	0	0	0	0	0	1	1	0	0	0
1-36	0	0	0	0	1	0	0	0	0	0	0	0	0	0	0	0	0	1	0	0	0	0	0	0	0	0	0	0	0	0	0	0	0	0	0	1	0	0	0	0	0	0	0	0	0	0	0	0	0
1-37	0	0	0	0	0	0	0	0	0	0	0	0	0	0	0	0	0	0	0	0	0	0	0	0	0	0	0	0	0	0	0	0	0	0	0	0	0	0	0	0	0	0	0	0	0	0	0	0	0
1-38	0	0	0	0	0	0	0	0	0	0	0	0	0	0	0	0	0	0	0	0	0	0	0	0	0	0	0	0	0	0	0	0	0	0	0	0	0	0	0	0	0	0	1	0	0	0	0	0	0
1-39	0	0	0	0	0	0	1	0	0	0	0	0	0	0	0	1	0	0	0	0	0	0	0	0	0	1	0	0	0	0	0	1	0	0	0	0	0	0	0	0	0	0	0	0	0	0	0	0	0
1-40	0	0	0	0	0	0	0	0	0	0	0	0	0	0	0	0	0	0	0	0	0	0	0	0	0	0	0	0	0	0	0	0	0	0	0	0	0	0	0	0	0	0	2	0	0	0	0	0	0
1-41	0	0	0	0	0	0	0	0	1	0	0	0	0	0	0	0	0	0	0	0	0	0	0	0	0	0	0	0	0	0	0	0	0	0	0	0	0	0	0	0	0	0	0	0	0	0	0	1	0
1-42	0	0	1	0	0	0	0	0	0	0	1	0	0	0	0	0	0	0	0	1	0	0	0	0	0	0	0	0	0	0	0	0	0	0	0	0	0	0	0	0	0	0	0	0	0	0	0	0	0
1-43	0	0	0	0	0	0	0	0	0	0	0	0	0	0	0	0	0	0	0	0	0	0	0	0	0	0	0	0	0	0	0	1	0	0	0	0	0	0	0	0	0	0	0	0	0	0	1	0	0
1-44	0	0	0	0	0	0	0	0	0	0	0	0	0	0	0	0	0	0	0	0	0	0	0	0	0	0	0	0	0	0	0	0	0	0	0	0	0	0	0	0	0	0	0	0	0	0	0	0	0
1-45	0	1	0	0	0	0	0	0	0	0	0	0	0	0	0	0	0	0	0	0	0	0	0	0	0	0	0	0	0	0	0	0	0	0	0	0	0	0	0	0	0	0	0	1	0	0	0	0	0
1-46	0	0	0	0	0	0	0	0	0	1	0	0	0	0	0	0	0	0	0	0	0	0	0	0	0	0	0	0	0	0	0	0	0	0	0	0	0	0	0	0	0	0	0	0	0	0	0	0	1
1-47	0	0	0	0	0	0	0	0	0	0	0	0	0	0	0	0	0	0	0	0	0	0	0	0	0	0	0	0	0	0	0	0	0	0	0	0	0	0	0	0	0	0	0	0	0	0	0	0	0
1-48	0	0	0	0	0	0	0	0	0	0	0	0	0	0	0	0	0	0	0	0	0	0	1	0	0	0	0	0	0	0	0	0	0	0	0	0	0	0	0	0	0	0	0	0	0	0	0	0	0
1-49	0	0	0	0	0	0	0	0	0	0	0	0	0	0	0	1	0	0	0	0	0	0	0	0	0	0	0	0	0	0	0	0	0	0	0	0	0	0	0	0	0	0	0	0	0	0	0	0	0
1-50	0	0	0	0	0	0	0	0	0	0	0	0	0	0	0	0	0	0	0	0	0	0	0	0	0	0	0	0	0	0	0	0	0	0	0	0	0	0	0	0	0	0	0	0	0	0	0	0	0
1-51	0	0	0	0	0	0	0	0	0	0	0	0	0	0	0	0	0	0	0	0	0	0	0	0	0	0	0	0	0	0	0	0	0	0	0	0	0	0	0	0	2	0	0	0	0	0	0	0	0
1-52	0	0	0	0	0	0	0	0	0	0	0	0	0	0	0	0	0	0	0	0	0	0	0	0	0	0	0	0	0	0	0	0	0	0	0	0	0	0	0	0	0	0	0	0	0	0	0	0	0
1-53	0	0	0	0	0	0	0	0	0	0	0	0	0	0	0	0	0	0	0	0	0	0	0	1	0	0	0	0	0	0	0	0	0	0	0	0	0	0	0	0	0	0	0	0	0	0	0	0	0
1-54	0	0	0	0	0	0	0	0	0	0	0	0	0	0	0	0	0	0	0	0	0	0	0	0	0	0	0	0	0	0	0	0	0	0	0	0	0	0	0	0	0	0	0	0	0	0	0	0	0
1-55	0	0	0	0	0	0	0	0	0	0	0	0	0	0	0	0	0	0	0	0	0	0	0	0	0	0	0	0	0	0	0	0	0	0	0	0	0	0	0	0	0	0	0	0	0	0	0	0	0
1-56	0	0	0	0	0	0	0	0	0	0	0	0	0	0	0	0	0	0	0	0	0	0	0	0	0	0	0	0	0	1	0	0	0	0	0	0	0	0	0	0	0	0	0	0	0	0	0	0	0
1-57	0	0	0	0	0	0	0	0	0	0	0	0	0	0	0	0	0	0	0	0	0	0	0	0	0	0	0	0	0	0	0	0	0	0	0	0	0	0	0	0	0	0	0	0	0	0	0	0	0
1-58	0	0	0	0	0	0	0	0	0	0	0	1	0	1	0	0	0	1	0	0	0	0	0	0	0	0	0	0	0	0	0	0	0	0	0	0	0	0	0	0	0	0	0	0	0	0	0	0	0
1-59	0	0	0	0	0	0	0	0	0	0	0	0	0	0	0	0	0	0	0	0	0	0	0	0	0	0	0	0	0	0	0	0	0	0	0	0	0	0	0	0	0	1	0	0	0	0	0	0	0
1-60	0	0	0	0	0	0	0	0	0	0	2	0	0	0	0	0	0	0	0	0	0	0	0	0	1	0	0	0	0	0	0	0	0	0	0	0	0	0	1	1	0	0	0	0	0	0	0	0	0
1-61	0	0	0	0	0	0	0	0	0	0	0	0	0	0	0	0	0	0	0	0	0	0	0	0	0	0	0	0	0	0	0	0	0	0	0	0	0	0	0	0	0	0	0	0	0	0	0	0	0
1-62	0	0	0	0	0	0	0	0	0	0	0	0	0	0	0	0	0	0	0	0	0	0	0	0	0	0	0	0	0	0	0	0	0	0	0	0	0	0	0	0	0	0	0	0	0	0	0	0	0
1-63	0	0	0	0	0	0	0	0	0	0	0	0	0	0	0	0	0	0	0	0	0	0	0	0	0	0	0	0	0	0	0	0	1	0	0	0	0	0	0	0	0	0	0	0	0	0	0	0	0
1-64	0	0	0	0	0	0	0	0	0	0	0	0	0	0	0	0	0	0	0	0	0	0	0	0	0	0	0	0	0	0	0	0	0	0	0	0	0	0	0	0	0	0	0	0	0	0	0	0	0
1-65	0	0	0	0	0	0	0	0	0	0	0	0	0	0	0	0	0	0	0	0	0	0	0	0	0	0	0	0	0	0	0	0	0	2	0	0	0	0	0	0	0	0	0	0	0	0	0	0	1
1-66	0	0	0	0	0	0	0	0	0	0	0	0	0	0	0	0	0	0	0	0	0	0	0	0	0	0	0	0	1	0	0	0	0	0	0	0	0	0	0	0	0	0	0	0	0	0	0	0	0
1-67	0	0	0	0	0	0	1	0	0	1	0	0	0	1	0	0	0	0	0	0	1	0	0	0	0	0	0	0	0	1	0	0	0	0	0	0	0	0	0	0	0	0	0	0	0	0	0	0	0
1-68	0	0	0	0	0	0	0	0	0	0	0	0	0	0	0	0	0	0	0	0	0	0	0	0	0	0	0	0	0	0	0	0	0	0	0	0	0	0	0	0	0	0	0	0	0	0	0	0	0
1-69	0	0	0	0	0	0	0	0	0	0	0	0	0	0	0	0	0	0	0	0	0	0	0	0	0	0	0	0	0	0	0	0	0	0	0	0	0	0	0	0	0	0	0	0	0	0	0	1	0
1-70	0	0	0	0	0	0	0	0	0	0	0	0	0	0	0	0	0	0	0	0	0	0	0	0	0	0	0	0	0	0	0	0	0	0	0	0	0	0	0	0	0	0	1	0	0	0	0	0	0
1-71	0	0	0	0	0	0	0	0	0	0	0	0	0	0	0	0	0	0	0	0	0	0	0	0	0	0	0	0	0	0	0	0	0	0	0	0	1	0	0	0	0	0	0	0	0	0	0	0	1
1-72	0	0	0	0	0	0	0	0	0	0	0	0	0	0	0	0	0	0	0	0	0	0	0	0	0	0	0	0	0	0	1	0	0	0	0	0	0	0	0	0	0	0	0	0	0	0	0	0	0
1-73	0	0	1	0	0	0	0	0	0	0	0	0	0	0	0	0	0	0	0	0	0	0	0	0	0	0	0	0	0	0	0	0	0	0	0	0	0	0	0	0	0	0	0	0	0	0	0	0	1
1-74	0	0	0	0	0	0	0	0	0	0	0	0	0	0	0	0	0	0	0	0	0	0	0	0	0	0	0	0	0	0	0	0	0	0	0	0	0	0	0	0	0	0	0	0	0	0	1	0	0
1-75	0	0	0	0	0	0	0	0	0	0	0	0	0	0	0	1	0	0	0	0	0	0	0	0	0	0	0	0	0	0	1	0	0	0	0	0	0	0	0	0	0	0	0	0	0	0	0	0	0
1-76	0	0	0	0	0	0	0	0	0	0	0	0	0	0	0	0	0	0	0	0	0	0	0	0	0	0	0	0	0	0	0	0	0	0	0	0	0	0	0	0	0	0	0	0	0	0	0	0	0
1-77	0	0	0	0	0	0	0	0	0	0	0	0	0	0	0	0	0	0	0	0	0	0	0	0	0	0	0	0	0	0	0	0	0	0	0	0	0	0	0	0	0	0	0	0	0	0	0	1	1
1-78	0	0	0	0	0	0	0	0	0	0	0	0	0	0	0	0	0	0	0	0	1	0	0	0	0	0	0	0	0	0	0	0	0	0	0	0	0	0	1	0	0	0	0	0	0	0	0	0	0
1-79	0	0	0	0	0	0	0	0	0	0	0	0	0	0	0	0	0	1	0	0	0	0	0	0	0	0	0	0	0	0	0	0	0	0	0	0	0	0	0	0	1	0	0	0	0	0	0	0	0
1-80	0	0	0	0	0	0	0	0	0	0	0	0	0	0	0	0	0	0	0	0	0	0	0	0	0	0	0	0	0	0	0	0	0	0	0	0	0	0	0	0	0	0	0	0	0	0	0	1	0
1-81	0	0	0	0	0	0	0	0	0	0	0	0	0	0	0	0	0	0	0	0	0	0	1	0	0	0	0	0	0	0	0	0	0	0	0	0	0	0	0	0	0	0	0	0	0	0	0	0	1
1-82	0	0	0	0	0	0	0	0	0	0	0	0	0	0	0	0	0	0	0	0	0	0	0	0	0	0	0	0	0	0	0	0	0	0	0	0	0	0	0	0	0	0	0	0	0	0	0	0	0
1-83	0	0	0	0	0	0	0	0	0	0	1	1	0	0	0	0	0	0	0	0	0	0	0	0	0	0	0	0	0	0	0	0	0	0	0	0	0	0	0	0	0	0	0	0	1	0	1	0	1
1-84	0	0	0	0	0	0	0	0	0	0	0	0	0	0	0	0	0	0	0	0	0	0	0	0	0	0	0	0	0	0	0	0	0	0	0	0	0	0	0	0	0	0	0	0	0	0	0	0	0
1-85	0	0	0	0	0	0	0	0	0	0	0	0	0	0	0	0	0	0	0	0	0	0	0	0	0	0	0	0	0	0	0	0	0	0	0	0	0	0	0	0	0	0	0	0	0	0	0	0	0
1-86	0	0	0	0	0	0	0	0	0	0	0	0	0	0	0	0	0	0	0	0	0	0	0	0	0	0	0	0	0	0	0	0	0	0	1	0	0	0	0	0	0	0	1	0	0	0	0	0	0
1-87	0	0	0	0	0	0	1	0	0	0	0	0	0	0	0	0	0	0	0	0	0	1	0	0	0	0	0	0	0	0	0	0	0	0	1	0	0	0	1	1	1	1	0	0	2	0	0	0	0
1-88	0	0	0	0	0	0	0	0	0	0	0	0	0	0	0	0	0	0	0	0	0	0	0	0	0	0	0	0	0	0	0	0	0	0	0	0	0	0	0	0	0	0	0	0	0	0	0	0	1
1-89	0	0	0	0	0	0	0	0	0	0	0	0	0	0	0	0	0	0	0	0	0	0	0	0	0	0	1	0	0	0	0	0	0	0	0	0	0	0	0	0	0	0	0	0	0	0	0	0	0
1-90	0	0	0	0	0	0	0	0	0	0	0	0	0	0	0	0	0	0	0	0	0	0	0	0	0	0	0	0	0	0	0	0	0	0	0	0	0	0	0	0	0	0	0	0	0	0	0	0	0
1-91	0	0	0	0	0	0	0	0	0	0	0	0	0	0	0	0	0	0	0	0	1	0	0	0	0	0	0	0	0	0	0	0	0	0	0	0	0	0	0	0	1	0	0	2	0	0	0	0	0
1-92	0	0	0	0	0	0	0	0	0	0	0	0	0	0	0	0	0	1	0	0	0	0	0	0	0	0	0	0	0	0	0	0	0	0	0	0	0	0	0	1	0	0	0	0	0	0	0	0	0
1-93	0	0	0	0	0	0	0	0	0	0	0	0	0	0	0	0	0	0	0	0	0	0	0	0	0	0	0	0	0	0	0	0	0	0	0	0	0	0	0	0	0	0	0	0	0	0	0	0	0
1-94	0	0	0	0	0	0	0	0	0	0	0	0	0	0	0	0	0	0	0	0	0	0	0	0	0	0	0	0	0	0	0	0	0	0	0	0	0	0	0	0	0	0	0	0	0	0	1	0	0
1-95	0	0	0	0	0	0	0	0	0	0	0	0	0	0	0	0	0	0	0	0	0	0	0	0	0	0	0	0	0	0	0	0	0	0	0	0	0	0	1	0	0	0	0	1	0	0	0	0	0
1-96	0	0	0	0	0	1	0	0	1	0	0	0	0	0	0	0	0	0	0	0	0	0	0	1	0	0	0	0	0	0	0	0	0	0	0	0	0	0	0	0	0	0	0	0	0	0	0	0	1
1-97	0	0	0	0	0	0	0	0	0	0	0	0	0	1	0	0	0	0	0	0	0	0	0	0	0	0	0	0	0	0	0	0	0	0	0	0	0	0	0	0	0	0	0	0	0	0	0	0	0
1-98	0	0	0	0	0	0	0	0	0	0	0	0	0	0	0	0	0	0	0	0	0	0	0	0	0	0	0	0	0	0	0	0	0	0	0	0	0	0	0	0	0	0	0	0	0	0	0	0	0
1-99	0	0	0	0	0	0	0	0	0	0	0	0	0	0	0	0	1	0	0	0	0	0	0	0	0	0	0	0	0	0	0	0	0	0	0	0	0	0	0	0	0	0	0	0	0	0	1	0	0
1-100	0	0	0	0	0	0	0	0	0	0	0	0	0	0	0	0	0	0	0	0	0	0	0	0	0	0	0	0	0	0	0	0	0	0	0	0	0	0	0	0	0	0	0	0	0	0	0	1	0
1-101	0	0	0	0	0	1	0	0	0	0	0	0	0	0	0	1	0	0	0	0	0	0	0	0	0	0	0	0	0	0	0	0	0	0	0	0	0	0	0	0	0	0	0	0	0	0	0	0	1
1-102	0	0	0	0	0	0	0	0	0	0	0	0	0	0	0	0	0	0	0	0	0	0	0	0	0	0	0	0	0	0	0	0	0	0	0	0	0	0	0	1	0	0	0	0	0	0	0	0	0
1-103	0	0	0	0	0	0	0	0	0	0	0	0	0	0	0	0	0	0	0	0	0	0	0	0	0	0	0	0	0	0	0	0	0	0	0	0	0	0	0	0	0	0	0	0	0	0	0	0	0
1-104	0	0	0	0	0	0	0	0	0	0	0	0	0	0	0	0	0	0	0	0	0	1	0	0	0	1	0	0	0	0	0	0	0	0	0	0	0	0	0	0	0	0	0	0	0	0	0	0	0
1-105	0	0	0	0	0	0	0	0	0	0	0	0	0	0	0	0	0	0	0	0	0	0	0	0	0	0	0	0	0	0	0	0	0	0	0	0	0	0	0	0	0	0	0	0	0	0	0	1	0
1-106	0	0	0	0	0	0	0	0	0	0	0	0	0	0	0	0	0	0	0	0	0	0	0	0	0	0	0	0	0	0	0	0	0	0	0	0	0	0	0	0	0	0	0	0	0	0	0	0	0
1-107	0	0	0	0	0	0	0	0	0	0	0	0	0	0	0	0	0	0	0	0	0	0	0	0	0	0	0	0	0	0	0	0	0	0	0	0	0	0	0	0	0	0	0	0	0	0	0	0	0
1-108	0	0	0	0	0	0	0	0	0	0	0	0	0	0	0	0	0	0	0	0	1	0	1	0	0	0	0	0	0	0	0	0	0	0	0	0	0	0	0	0	0	0	0	0	0	0	0	0	0
1-109	0	0	0	0	0	0	0	0	0	0	0	0	0	0	0	0	0	0	0	0	0	0	0	0	0	0	0	0	0	0	0	0	0	0	0	0	0	0	0	0	0	0	0	0	0	0	0	0	0
1-110	0	0	0	0	0	0	0	0	0	0	0	0	0	0	0	0	0	0	0	0	0	0	0	0	0	0	0	0	0	0	0	0	1	0	0	0	0	0	0	0	0	0	0	0	0	0	0	0	0
1-111	0	0	0	0	0	0	0	0	0	0	0	0	0	0	0	0	0	0	0	0	0	0	0	0	0	0	0	0	0	0	0	0	0	0	0	0	0	0	0	0	0	0	0	0	0	0	0	0	0
1-112	0	0	0	0	0	0	0	0	0	0	0	0	0	0	0	0	0	0	0	0	0	0	0	0	0	0	0	0	0	0	0	0	0	0	0	0	0	0	0	0	0	0	0	0	0	0	0	0	0
1-113	0	0	0	0	0	0	0	0	0	0	0	0	0	0	0	0	0	0	0	0	2	0	0	0	0	0	0	0	0	0	0	0	0	0	0	0	0	0	0	0	0	0	0	0	0	0	0	0	0
1-114	0	0	0	0	0	0	0	0	0	0	0	0	0	0	0	0	0	0	0	0	0	0	0	0	0	0	0	0	0	0	0	0	0	0	0	0	0	0	0	0	0	0	0	0	0	0	0	0	0
1-115	0	0	0	0	0	0	0	0	0	0	0	0	0	0	0	0	0	0	0	0	0	0	0	0	0	0	0	0	0	0	0	0	0	0	0	0	0	0	0	0	0	0	0	0	0	0	0	0	0
1-116	0	0	0	0	0	0	0	0	0	0	0	0	0	0	0	0	0	0	1	0	0	0	0	0	0	1	0	0	0	0	0	0	0	0	0	0	0	0	0	0	0	0	0	0	0	0	0	0	0
1-117	0	0	0	0	0	0	0	0	0	0	0	0	0	0	0	0	0	0	0	1	0	0	0	0	0	0	0	0	0	0	0	0	0	0	0	1	0	0	0	0	0	0	0	0	0	0	0	0	0
1-118	0	0	0	0	0	0	0	0	0	0	0	0	0	0	0	0	0	0	0	0	0	0	0	0	0	0	0	0	0	0	0	0	0	0	0	0	0	0	0	0	0	0	0	0	0	0	0	0	0
1-119	0	0	0	0	0	0	0	0	0	0	0	0	0	0	0	0	0	0	0	0	0	0	0	0	0	0	0	0	0	0	0	0	0	0	0	0	0	0	0	0	0	0	0	0	0	0	1	0	0
1-120	0	0	0	0	0	0	0	0	0	1	0	0	0	0	0	0	0	0	0	0	1	0	0	0	0	0	0	0	0	0	0	0	0	0	0	0	0	0	0	0	0	0	0	0	0	0	0	0	2
1-121	0	0	0	0	0	0	0	0	0	0	0	0	0	0	0	0	0	0	0	0	0	0	0	0	0	0	0	0	0	0	0	0	0	0	0	0	0	0	0	0	0	0	0	0	0	0	0	0	0
1-122	0	0	0	0	0	0	0	0	0	0	0	0	0	0	1	0	0	0	0	0	0	0	0	0	0	0	0	0	0	0	0	0	0	0	0	0	0	0	0	0	0	0	0	0	0	0	0	0	0
1-123	0	0	0	0	0	0	0	0	0	0	0	0	0	0	0	0	0	0	0	0	0	0	0	0	0	0	0	0	0	0	0	0	0	0	0	0	0	0	0	0	0	0	0	0	0	0	0	0	1
1-124	0	0	0	0	0	0	0	0	0	0	0	0	0	0	0	0	0	0	0	0	0	0	0	0	0	0	0	0	0	0	0	0	0	0	0	0	0	0	0	0	0	0	0	0	0	0	0	0	0
1-125	0	0	0	0	0	0	0	0	0	0	0	0	0	0	0	0	0	0	0	0	0	0	0	0	0	0	1	0	0	0	0	0	0	0	0	0	0	0	0	0	0	0	0	0	0	0	0	0	0
1-126	0	0	0	0	0	0	0	0	0	1	0	0	0	0	0	0	0	0	0	0	0	0	0	0	0	0	0	0	0	0	0	0	0	0	0	0	0	0	0	0	0	0	0	0	0	0	0	0	0
1-127	0	0	0	0	0	0	0	0	0	0	0	0	0	0	0	0	0	0	0	0	0	0	0	0	0	0	0	0	0	0	0	0	0	0	0	0	0	0	0	0	0	0	0	0	0	1	0	2	0
1-128	0	0	0	0	0	0	0	0	0	0	0	0	0	0	0	0	0	0	1	0	0	0	0	0	0	0	0	0	0	0	0	0	0	0	0	0	0	0	0	0	0	0	0	0	0	0	0	0	0
1-129	0	1	0	0	0	0	0	0	0	0	0	0	0	0	0	0	0	0	0	0	0	0	0	0	0	0	0	0	0	0	0	0	0	0	0	0	0	0	0	0	0	0	0	0	1	0	0	0	0
1-130	0	0	0	0	0	0	0	0	0	1	0	0	1	0	0	0	0	0	0	0	0	0	0	0	0	0	0	0	0	0	0	0	0	0	0	0	0	0	0	0	0	0	0	0	0	0	0	0	0
1-131	0	0	0	0	0	0	0	0	0	0	0	0	0	0	0	0	0	0	0	0	0	0	0	0	0	0	0	0	0	0	0	0	0	0	0	0	0	0	0	0	1	0	0	0	0	0	0	0	0
1-132	0	0	0	0	0	0	0	0	0	0	0	0	0	0	0	0	0	0	0	0	0	0	0	0	0	0	0	0	0	0	0	0	0	0	0	0	0	0	0	0	0	0	0	0	0	0	0	1	0
1-133	0	0	0	0	0	0	0	0	0	0	1	0	0	0	0	0	0	0	0	0	0	0	0	0	0	0	0	0	0	0	1	0	0	0	0	0	0	0	0	0	0	0	0	0	0	0	0	0	0
1-134	0	1	0	0	0	0	0	0	0	0	0	0	0	0	0	0	0	0	0	0	0	0	0	0	0	0	0	0	0	0	0	0	1	0	0	0	0	0	0	0	0	0	0	0	0	0	1	0	0
1-135	0	1	0	0	0	0	0	0	0	0	0	0	0	0	0	0	0	0	0	0	0	0	0	0	0	0	0	0	0	0	0	0	0	0	0	0	0	0	0	0	0	0	0	0	0	0	0	0	0
1-136	0	0	0	0	0	0	0	0	0	0	0	0	0	0	0	0	0	0	0	0	0	0	0	0	0	0	0	0	0	0	0	0	0	0	0	0	0	0	0	0	0	0	0	1	0	0	0	0	0
1-137	0	0	0	0	0	0	0	0	0	0	0	0	0	0	0	0	0	0	0	0	0	0	0	0	0	0	0	0	0	0	0	0	0	0	0	0	0	0	0	0	0	0	0	0	0	0	0	0	0
1-138	0	0	0	0	0	0	0	1	0	0	0	0	0	0	0	0	0	0	0	0	0	0	0	0	0	0	0	0	0	0	0	0	1	0	0	0	0	0	0	0	0	0	0	0	0	0	0	0	0
1-139	0	0	0	1	0	0	0	0	0	0	0	0	0	0	0	0	0	0	0	0	0	0	0	0	0	0	0	0	0	0	0	0	0	0	0	0	0	0	0	0	0	0	0	0	0	0	0	0	1
1-140	0	0	0	0	0	0	0	0	0	0	0	0	0	1	0	0	0	0	0	0	0	0	0	0	0	0	0	0	0	0	0	0	0	0	0	0	0	0	0	0	0	0	0	0	0	0	0	1	1
1-141	0	0	0	0	0	0	0	0	0	0	0	0	0	0	0	0	0	0	0	0	0	0	0	0	0	0	0	0	0	0	0	0	0	0	0	0	0	0	0	0	0	0	1	0	0	0	0	0	0
1-142	0	0	0	0	0	0	0	0	0	0	0	0	0	0	0	0	0	0	0	0	0	0	0	0	0	0	0	0	0	0	0	0	0	0	0	0	0	0	0	0	0	0	0	0	0	0	1	0	1
1-143	0	0	0	0	0	0	0	0	0	0	0	0	0	0	0	0	0	0	0	0	0	0	0	0	0	0	0	0	0	0	0	0	0	0	0	0	0	0	0	0	0	0	0	0	1	0	0	0	0
1-144	0	0	1	0	0	0	0	0	0	0	0	0	0	0	0	0	0	0	0	0	0	0	0	0	0	0	0	0	0	0	1	0	0	0	0	0	0	0	0	0	0	0	0	0	0	0	0	0	0
1-145	0	0	0	0	0	0	0	0	0	0	0	1	1	0	0	0	0	0	0	0	0	0	0	0	0	0	0	0	0	0	0	0	0	0	0	0	0	0	0	0	0	0	0	0	0	0	0	0	0
1-146	0	0	0	0	0	0	0	0	0	0	0	0	0	0	0	0	0	0	0	0	0	0	0	0	0	0	0	1	0	0	0	0	0	0	0	0	0	0	0	0	0	0	0	0	0	0	0	0	0
1-147	0	0	0	0	0	0	0	0	0	0	0	0	0	0	1	0	0	0	0	0	0	0	0	0	0	0	0	0	0	0	0	0	0	0	0	0	0	0	0	0	0	0	1	0	0	0	1	0	0
1-148	0	0	0	0	0	0	0	0	0	0	0	0	0	0	0	0	0	0	0	0	0	0	0	0	0	0	0	0	0	0	0	0	0	0	0	0	0	0	0	0	0	0	0	0	0	0	0	0	0
1-149	0	0	0	0	0	0	0	0	0	0	0	0	0	0	0	0	0	0	0	0	0	0	0	0	0	0	0	0	0	0	0	0	0	0	0	0	0	0	0	0	0	0	0	0	0	0	0	0	0
1-150	0	0	0	0	0	0	0	0	0	0	0	0	0	0	0	0	0	0	0	0	0	0	0	0	0	0	0	0	0	0	0	0	0	0	0	0	0	0	0	0	0	0	0	0	0	0	0	0	0
1-151	0	0	0	0	0	0	0	0	0	0	0	0	0	0	0	0	0	0	0	0	0	1	0	0	0	0	0	0	0	0	0	0	0	0	0	0	0	0	0	0	0	0	0	1	0	0	0	0	0
1-152	0	0	0	0	0	0	0	1	0	0	0	1	0	0	0	0	0	0	0	0	0	0	0	0	0	0	0	0	0	0	0	0	0	0	0	0	0	0	0	0	1	0	0	0	0	0	0	0	0
1-153	0	0	0	0	0	0	0	0	0	0	0	0	0	0	0	0	0	0	0	0	0	0	0	0	0	0	0	0	0	0	0	0	0	0	0	0	0	0	0	0	1	0	0	0	0	0	0	0	0
1-154	0	0	0	0	0	0	0	0	0	0	0	0	0	0	0	0	0	0	0	0	0	0	0	0	0	0	0	0	0	0	0	0	0	0	0	0	0	0	0	0	0	0	0	0	0	0	0	0	0
1-155	0	0	0	0	0	0	0	0	0	0	0	0	0	0	0	0	0	0	0	0	0	0	0	0	0	0	1	0	0	0	0	0	0	0	0	0	0	0	0	0	0	1	0	0	0	1	0	0	0
1-156	0	0	0	0	0	0	0	0	0	0	0	0	0	0	0	0	0	0	0	0	0	0	0	0	0	0	1	0	0	0	0	0	0	0	0	0	0	0	0	0	0	0	0	0	0	0	0	0	0
1-157	0	0	0	0	0	0	0	0	0	0	0	0	0	1	0	0	0	1	0	1	0	0	1	0	1	0	1	0	1	0	1	0	0	0	0	0	0	0	0	0	0	0	0	0	0	0	0	0	0
1-158	0	0	0	0	0	0	0	0	0	0	0	0	0	0	0	0	0	0	0	0	0	0	0	0	0	1	0	0	0	0	0	0	0	0	0	0	0	0	0	0	0	0	0	0	0	0	0	0	0
1-159	0	0	0	0	0	0	0	0	0	0	0	0	0	0	0	0	0	0	0	0	0	0	0	0	0	0	0	0	0	0	0	0	0	0	0	0	0	0	0	0	0	0	0	1	0	0	0	0	0
1-160	0	0	0	0	0	0	0	0	0	0	0	0	0	0	0	0	0	0	0	0	0	0	0	0	0	0	0	0	0	0	0	0	0	0	0	0	0	0	0	0	0	0	0	0	0	0	0	0	0
1-161	0	0	0	0	0	0	0	0	0	0	0	0	0	0	0	0	0	0	0	0	0	0	0	0	0	0	0	0	0	0	0	0	0	0	0	0	0	0	0	0	0	0	0	0	0	0	1	0	0
1-162	0	0	0	0	0	0	0	0	0	0	0	0	0	0	0	0	0	0	0	0	0	0	0	0	0	0	0	0	0	0	1	0	1	0	0	0	0	0	0	0	0	0	0	0	0	0	0	0	0
1-163	0	0	0	0	0	0	0	0	0	0	0	0	0	0	0	0	0	0	0	0	0	0	0	0	0	0	0	0	0	0	0	0	0	0	0	0	0	0	0	0	0	0	0	0	0	0	0	0	0
1-164	0	0	0	0	0	0	0	0	0	0	0	0	0	0	0	0	0	0	0	0	0	0	0	0	0	0	0	0	0	0	0	0	0	0	0	0	0	0	0	0	0	0	0	0	0	0	0	0	0
1-165	0	0	0	0	0	0	0	0	0	0	0	0	0	0	0	0	0	0	0	0	0	0	0	0	0	0	0	0	0	0	0	0	0	0	0	0	0	0	0	0	0	0	0	0	0	0	0	0	0
1-166	0	0	0	0	0	0	0	0	0	0	0	0	0	0	0	0	0	0	0	0	0	0	0	0	0	0	0	0	0	0	0	0	0	0	0	0	0	0	0	0	0	0	0	0	0	0	0	0	1
1-167	0	0	0	0	0	0	0	0	0	0	0	0	0	0	0	0	0	0	0	0	0	0	0	0	0	0	0	0	0	0	0	0	0	1	0	0	0	0	0	0	0	0	0	0	0	0	0	0	0
1-168	0	0	0	0	0	0	0	0	0	0	0	0	0	0	0	0	0	0	0	0	0	0	0	0	0	0	0	0	0	0	0	0	0	0	0	0	0	0	0	0	0	0	0	1	0	0	0	0	0
1-169	0	0	0	0	0	0	0	0	0	0	0	0	0	0	0	0	0	0	0	0	0	0	0	0	0	0	0	0	0	0	0	0	0	0	0	0	0	0	0	0	0	0	0	0	0	0	0	0	0
1-170	0	0	0	0	0	0	0	0	0	0	0	0	0	0	0	0	0	0	0	0	0	0	0	0	0	0	0	0	0	0	0	0	0	0	0	0	0	0	0	0	0	0	0	0	0	0	0	0	0
1-171	0	0	0	0	0	0	0	0	0	0	0	0	0	0	0	0	0	0	0	0	0	0	0	0	0	0	0	0	0	0	0	0	0	0	0	0	0	0	0	0	0	0	0	0	1	0	0	0	1
1-172	0	0	0	0	0	0	0	0	0	0	0	0	0	0	0	0	0	0	0	0	0	0	0	0	0	0	0	0	0	0	0	0	0	0	0	0	0	0	0	0	0	0	0	0	0	0	0	1	0
1-173	0	0	0	1	0	0	0	0	0	0	0	0	0	0	0	0	0	0	0	0	0	0	0	0	0	0	0	0	0	0	0	0	0	0	0	0	1	0	0	0	0	0	0	0	0	0	0	0	0
1-174	0	0	0	0	0	0	0	0	0	0	0	0	0	0	0	0	0	0	1	0	0	0	0	0	0	0	0	0	0	0	0	0	0	0	0	1	0	0	0	0	0	0	0	0	0	0	1	0	0
1-175	0	0	0	0	0	0	1	0	0	0	0	0	0	0	0	1	0	1	0	0	0	0	0	0	0	0	0	0	0	0	0	0	0	0	0	0	0	0	0	0	0	0	0	0	0	0	0	0	0
1-176	0	0	0	0	0	0	0	0	0	0	0	0	0	0	0	0	0	0	0	0	0	0	0	0	1	0	0	0	0	0	0	0	0	0	0	0	0	0	0	0	0	0	0	0	0	1	0	0	0
1-177	0	0	0	0	0	0	0	0	0	0	0	0	0	0	0	0	0	0	0	0	0	0	0	0	0	0	1	0	0	0	0	0	0	1	0	0	0	0	0	0	0	0	0	0	0	0	0	0	0
1-178	0	0	0	0	0	0	0	0	0	0	1	0	0	0	0	0	0	0	0	0	0	0	0	0	0	0	0	0	0	0	0	0	0	0	0	0	0	0	0	0	0	0	0	0	0	0	0	0	0
1-179	0	1	0	0	0	0	0	0	0	1	1	0	0	0	0	0	0	0	0	0	1	0	0	0	0	0	0	0	0	0	0	0	0	0	0	0	0	0	0	0	0	0	0	0	0	0	0	0	0
1-180	0	0	1	0	0	0	0	0	0	0	0	0	0	0	0	0	0	0	0	0	0	0	0	0	0	0	0	0	0	0	0	0	1	0	0	0	0	0	0	0	0	0	0	0	0	0	0	0	0
1-181	0	0	0	0	0	0	0	0	0	0	0	0	0	0	0	0	0	0	0	0	0	0	0	0	0	0	0	0	0	0	0	0	0	0	0	0	0	0	0	0	0	0	0	0	0	0	1	0	0
1-182	0	0	0	0	0	0	0	0	0	0	0	0	0	0	0	0	0	0	0	0	0	0	0	0	0	0	0	0	0	0	0	0	0	0	0	0	0	0	0	0	0	0	0	0	0	0	0	0	0
1-183	0	0	0	0	0	0	0	0	0	0	0	0	0	0	0	0	0	0	0	0	0	0	0	0	0	0	0	0	0	0	0	0	0	0	0	0	0	0	0	0	0	0	0	0	0	0	0	0	0
1-184	0	0	0	0	0	0	0	0	0	0	0	0	0	0	0	0	0	0	0	0	0	0	0	0	0	0	0	0	0	0	0	0	0	0	0	0	0	0	0	0	0	0	0	0	0	0	0	0	0
1-185	0	0	0	0	0	0	0	0	0	0	0	1	0	0	0	0	0	0	0	0	0	0	0	0	0	0	0	0	0	0	0	0	0	0	0	0	0	0	0	0	2	0	0	0	0	1	0	0	0
1-186	0	0	0	0	0	0	0	0	0	0	0	0	0	2	1	0	0	0	0	0	0	1	0	0	1	0	0	0	0	0	0	0	0	0	0	0	0	0	0	0	0	0	0	0	0	0	0	0	0
1-187	0	0	0	0	0	0	1	0	0	0	0	0	0	0	0	0	0	0	0	0	0	0	0	0	0	0	0	0	0	0	0	0	0	0	0	0	0	0	0	0	0	0	0	0	0	1	0	0	0
1-188	0	0	0	0	0	0	0	0	0	0	1	0	0	0	0	0	0	0	0	0	0	0	0	0	0	0	0	0	0	0	0	0	0	0	0	0	0	0	0	0	0	0	0	0	0	1	0	0	0
1-189	0	0	0	0	0	0	0	0	0	0	0	0	0	0	0	0	0	0	0	0	0	0	0	0	0	0	0	0	0	0	0	0	0	0	0	0	0	0	0	0	0	0	0	0	0	0	0	0	0
1-190	0	0	0	0	0	0	0	0	0	0	0	0	0	0	0	0	0	0	0	0	0	0	0	0	0	0	0	0	0	0	1	0	0	0	0	0	0	0	0	0	0	0	0	0	0	1	0	0	0
1-191	0	0	0	0	0	0	0	0	0	0	0	0	0	0	0	0	0	0	0	0	0	0	0	0	0	0	0	0	0	0	0	0	0	0	0	0	0	0	0	1	0	0	0	0	0	0	0	0	0
1-192	0	0	0	0	0	0	0	0	0	0	0	0	0	0	0	0	0	0	0	0	0	0	0	0	0	0	0	0	0	0	0	0	0	0	0	0	0	0	0	1	0	0	0	0	0	0	0	0	0
1-193	0	0	0	0	0	0	0	0	0	0	0	0	0	0	0	0	0	0	0	0	0	0	0	0	0	0	0	0	0	0	0	0	0	0	0	0	0	0	0	0	1	0	0	0	0	0	0	0	0
1-194	0	0	0	0	0	0	0	0	0	0	0	0	0	0	0	0	0	0	0	0	0	1	0	0	0	0	0	0	0	0	0	0	0	0	0	0	0	0	1	0	0	0	0	0	0	1	0	0	0
1-195	0	0	0	0	0	0	0	0	0	0	0	0	0	0	0	0	0	0	0	0	0	0	0	0	0	0	0	0	0	0	0	0	0	0	0	0	0	0	0	0	0	0	0	0	0	0	0	0	0
1-196	0	0	0	0	0	0	0	0	0	0	0	0	0	0	0	0	0	0	0	0	0	0	0	0	0	0	0	0	0	0	0	0	0	0	0	0	0	0	0	0	0	0	0	0	0	0	0	0	0
1-197	0	0	0	0	0	0	0	0	0	0	0	0	0	0	0	0	0	0	0	0	0	0	0	0	0	0	0	0	0	0	0	0	0	0	0	0	0	0	0	0	0	0	0	0	0	0	0	0	0
1-198	0	0	0	0	0	0	0	0	0	0	0	0	0	0	0	0	0	0	0	0	0	0	1	0	0	0	0	0	0	0	0	0	0	0	0	0	0	0	0	0	0	0	0	0	0	0	0	0	0
1-199	0	0	0	0	0	0	0	0	0	0	0	0	0	0	0	0	0	0	0	0	0	0	0	0	0	0	1	0	0	0	0	0	0	0	0	0	0	0	0	0	0	0	0	0	0	0	0	0	0
1-200	0	0	0	0	0	0	0	0	0	0	0	0	0	0	0	0	0	0	0	0	0	0	0	0	0	0	0	0	0	0	0	0	0	0	0	0	0	0	0	0	0	0	0	1	0	0	1	0	0
1-201	0	0	0	1	0	0	0	0	0	0	0	0	0	0	0	0	1	0	0	0	0	0	0	0	0	0	0	0	0	0	0	0	0	0	0	0	0	0	0	0	0	0	0	0	0	0	0	0	0
1-202	0	0	0	0	0	0	0	0	0	0	0	0	0	0	0	0	0	0	0	0	0	0	0	0	0	0	0	0	0	0	0	0	0	0	0	0	0	0	0	0	0	0	0	0	0	0	0	0	0
1-203	0	0	0	0	0	0	0	0	0	0	0	0	0	0	0	0	0	0	0	0	0	0	0	0	0	0	0	0	0	0	0	0	0	0	0	0	0	0	0	0	0	0	0	0	0	0	0	0	0
1-204	0	0	0	0	0	0	0	0	0	0	0	0	0	0	0	0	0	0	0	0	0	0	0	0	0	0	0	0	0	0	0	0	0	0	0	0	0	0	0	0	0	0	0	0	0	0	0	0	0
1-205	0	0	0	0	0	0	0	0	0	0	0	0	0	0	0	0	0	0	0	0	0	0	0	0	0	0	0	0	0	0	0	0	0	0	0	0	0	0	0	0	0	0	0	0	0	0	0	0	0
1-206	0	0	0	0	0	0	0	0	0	0	0	0	0	0	0	0	0	0	0	0	0	0	0	0	0	0	0	0	0	0	0	0	0	0	0	0	0	0	0	0	0	0	0	0	0	0	0	1	0
1-207	0	0	0	0	0	0	0	0	0	0	0	0	0	0	0	0	0	0	0	0	0	0	0	0	0	0	0	0	0	0	0	0	0	0	0	0	0	0	0	0	0	0	0	0	0	0	0	0	0
1-208	0	0	0	0	0	0	0	0	0	0	0	0	0	0	0	0	0	0	0	0	0	0	0	0	0	0	0	0	0	1	0	0	0	0	0	0	0	0	0	0	0	0	0	0	0	0	0	0	0
1-209	0	0	0	0	0	0	0	0	0	0	0	0	0	0	0	0	0	0	0	0	0	0	0	0	0	0	0	0	0	0	0	0	0	0	0	0	0	0	0	0	0	0	0	0	0	0	1	0	0
1-210	0	0	0	0	0	0	0	0	0	0	0	0	0	0	0	0	0	0	0	0	0	0	0	0	0	0	0	0	0	0	0	0	0	0	0	0	0	0	0	0	1	1	0	0	0	0	0	0	0
1-211	0	1	0	0	0	0	0	0	0	0	0	0	0	0	0	0	0	0	0	0	0	0	0	0	0	0	0	0	0	0	0	0	0	0	0	0	0	0	0	0	0	0	0	0	0	0	0	0	0
1-212	0	0	0	0	0	0	0	0	0	0	1	0	0	0	0	0	0	0	1	0	0	0	0	0	0	0	0	0	0	0	0	0	0	0	0	0	0	0	0	0	0	0	0	0	0	0	0	0	0
1-213	0	0	0	0	0	0	0	0	0	0	0	0	0	0	0	0	0	0	0	0	0	0	0	0	0	0	0	0	0	0	0	0	0	0	0	0	0	0	0	0	0	0	0	0	0	0	0	0	0
1-214	0	0	0	0	0	0	0	0	0	0	0	0	0	0	0	0	0	0	0	0	0	0	0	0	0	0	0	0	0	0	0	0	0	1	0	0	1	0	0	0	0	0	0	0	0	0	0	0	0
1-215	0	0	0	0	0	0	0	0	0	0	0	0	1	0	0	0	0	0	0	0	0	0	0	1	0	0	0	0	0	0	0	0	0	0	0	0	0	0	0	0	0	0	0	0	0	0	0	1	0
1-216	0	0	0	0	0	0	0	0	0	0	0	0	0	0	0	0	0	0	0	0	1	0	0	0	0	0	0	0	0	0	0	0	0	0	0	0	0	0	0	0	0	0	0	0	0	0	0	0	0
1-217	0	0	0	0	0	0	0	0	0	0	0	0	0	0	0	0	0	0	0	0	0	0	0	0	0	0	0	0	0	0	0	0	0	0	1	0	1	0	0	0	0	0	0	0	1	0	0	0	0
1-218	0	0	0	0	0	0	1	0	0	0	0	0	0	0	0	0	0	0	0	0	0	0	0	0	0	0	0	0	0	0	0	0	0	0	0	0	0	0	0	0	0	0	0	0	0	0	0	0	0
1-219	0	0	0	0	0	0	0	0	0	0	0	0	0	0	0	0	0	0	0	0	0	0	0	0	0	0	0	0	0	0	1	0	0	0	0	0	0	0	0	0	0	0	0	0	0	0	0	0	0
1-220	0	0	0	0	0	0	0	0	0	0	0	0	0	0	0	0	0	0	0	0	0	0	0	0	0	0	0	0	0	0	0	0	0	0	0	0	0	0	0	0	0	0	0	0	0	0	0	1	0
1-221	0	0	0	0	0	0	0	0	0	0	0	0	1	0	0	0	0	0	0	0	0	0	0	0	0	0	0	0	0	0	0	0	0	0	0	0	0	0	0	0	0	0	0	0	0	0	0	0	0
1-222	0	0	0	0	0	0	0	0	0	0	0	0	0	0	0	0	0	1	0	0	0	0	0	0	0	0	0	0	0	0	0	1	0	0	0	0	0	0	0	0	0	0	0	0	0	0	0	0	0
1-223	0	0	0	0	0	0	0	0	0	0	0	0	1	0	0	0	0	0	1	0	0	0	0	0	0	0	0	0	0	0	0	0	0	0	0	0	0	0	0	0	0	0	0	0	0	0	0	1	0
1-224	0	0	0	0	0	0	0	0	0	0	0	0	0	0	0	0	0	0	0	0	1	0	0	0	0	0	0	0	0	0	0	0	0	0	0	0	0	0	0	0	0	0	0	0	0	0	0	0	0
1-225	0	0	0	0	0	0	0	0	0	1	0	0	0	0	0	0	0	0	0	0	0	0	0	0	0	0	0	0	0	0	0	0	0	0	0	0	0	0	0	1	0	0	0	0	0	0	0	0	0
1-226	0	0	0	1	2	0	0	0	0	1	0	0	0	0	0	0	0	0	0	0	0	0	0	0	0	0	0	0	0	0	0	0	0	0	0	0	0	0	0	0	0	0	0	0	0	0	0	0	0
1-227	0	0	0	1	0	1	0	0	0	1	0	0	0	0	0	0	0	0	0	0	0	0	0	0	1	0	0	0	0	0	0	0	0	0	0	0	0	0	0	0	0	0	0	0	0	0	0	0	0
1-228	0	0	0	0	0	0	0	0	0	0	0	0	0	0	0	0	1	0	0	0	0	0	0	0	0	0	0	0	0	0	0	0	0	0	0	0	0	0	0	0	0	0	0	0	0	0	0	0	0
1-229	0	0	0	0	0	0	0	0	0	0	0	0	0	0	0	0	0	0	0	0	0	0	0	0	1	0	0	1	0	0	0	0	0	0	0	0	0	0	0	0	0	0	0	0	0	0	1	0	1
1-230	0	0	0	0	0	0	0	0	0	0	0	0	0	0	0	0	0	0	0	0	0	0	0	0	0	0	0	0	0	0	0	0	0	0	0	0	0	0	0	0	0	0	0	0	0	0	0	0	1
1-231	0	0	0	0	0	0	0	0	0	0	0	0	0	0	0	0	0	0	0	0	0	0	1	0	0	0	0	0	0	2	0	0	0	0	0	0	0	0	0	0	0	0	0	0	0	0	0	0	0
1-232	0	0	0	0	0	0	0	0	0	0	0	0	0	0	0	0	0	0	0	0	0	0	0	0	0	0	0	0	0	1	0	0	0	0	0	0	0	0	0	0	0	0	0	0	0	0	0	0	0
1-233	0	0	0	0	0	0	0	0	0	0	0	0	0	0	0	0	0	0	0	0	0	0	0	0	0	0	1	0	0	0	0	0	0	0	0	0	0	0	0	0	0	0	0	0	0	0	0	0	0
1-234	0	0	0	0	0	0	0	0	0	1	0	0	0	0	0	0	0	0	0	0	0	0	0	0	0	0	0	0	0	0	0	0	0	0	0	0	0	0	0	0	0	0	0	0	0	0	0	0	0
1-235	0	0	0	0	0	0	0	0	0	0	0	0	0	0	0	0	0	0	0	0	0	0	0	0	0	0	0	0	0	0	0	0	0	0	0	0	0	0	0	0	0	0	0	0	0	0	0	0	0
1-236	0	0	0	0	0	0	0	0	0	1	1	0	0	0	0	0	0	0	0	0	0	0	0	0	0	0	0	0	0	0	0	0	0	0	0	0	0	0	0	0	0	0	0	0	0	0	0	0	0
1-237	0	0	0	0	0	1	0	0	0	0	0	0	0	0	0	0	0	0	0	0	0	0	0	0	0	0	0	0	0	0	0	0	0	0	0	0	0	0	0	1	0	0	0	0	0	0	0	0	0
1-238	0	0	0	0	0	0	0	0	0	0	0	0	0	0	0	0	0	0	0	0	0	0	0	0	0	0	0	1	0	0	0	0	0	0	0	1	0	0	0	0	0	0	0	0	0	0	0	0	0
1-239	0	0	0	0	0	0	0	0	0	0	0	0	0	0	0	0	0	0	0	0	0	0	0	0	0	1	0	0	0	0	0	0	0	0	0	0	0	0	0	0	0	0	0	0	0	0	0	0	0
1-240	0	0	0	0	0	0	0	0	0	0	0	0	0	0	0	0	0	0	0	0	0	0	0	0	0	0	0	0	0	0	0	0	0	0	0	0	0	0	0	0	0	0	0	0	0	0	0	0	0
1-241	0	0	0	0	0	0	0	0	0	0	0	0	0	0	0	0	0	0	0	0	0	0	0	0	0	0	0	0	0	0	0	0	0	0	0	0	0	0	0	0	0	0	0	0	0	0	0	0	0
1-242	0	0	0	0	0	1	0	0	0	0	0	0	0	0	0	0	0	0	0	0	0	0	0	0	0	0	0	0	0	0	0	0	0	0	0	0	0	0	0	0	0	0	0	0	0	0	0	0	0
1-243	0	0	0	0	0	0	0	0	0	0	0	0	0	0	0	0	0	0	0	0	0	0	0	0	0	0	0	0	0	0	0	0	0	0	0	0	0	0	0	0	0	0	0	0	0	0	0	0	0
1-244	0	0	0	0	0	0	0	0	0	0	0	0	0	0	0	0	0	0	0	0	0	0	0	0	0	0	0	0	0	0	0	0	0	0	0	0	0	0	0	0	0	0	0	1	0	0	0	0	0
1-245	0	0	0	0	0	0	0	0	0	0	0	0	0	0	0	0	0	0	0	0	0	0	0	0	0	0	0	0	0	0	0	0	0	0	0	0	0	0	0	0	0	0	0	0	0	0	0	0	0
1-246	0	0	0	0	0	0	0	0	0	0	0	0	0	0	0	0	0	0	0	0	1	0	0	0	0	0	0	0	0	0	0	0	0	0	0	0	0	0	0	0	0	0	0	0	0	0	0	0	0
1-247	0	0	0	0	0	0	0	0	0	0	0	0	0	0	0	1	0	0	0	0	0	0	0	0	0	0	0	0	0	0	0	0	0	0	0	0	0	0	0	0	0	0	0	0	0	0	0	0	0
1-248	0	0	1	0	0	0	0	0	0	0	0	0	0	0	0	0	0	0	0	0	0	0	0	0	0	0	0	0	0	0	0	0	0	0	0	0	0	0	0	0	0	0	0	0	0	0	0	0	0
1-249	0	0	0	0	0	0	0	0	0	0	0	0	0	0	0	0	0	0	0	0	0	0	0	0	0	0	0	0	0	0	0	0	0	0	0	0	0	0	0	0	0	0	0	0	1	0	0	0	1
1-250	0	0	0	0	0	0	0	0	0	0	0	0	0	0	0	0	0	0	0	0	0	0	1	0	1	0	0	0	0	1	0	0	0	0	0	0	0	0	0	0	1	0	0	0	1	1	1	1	0
1-251	0	0	0	0	1	0	0	0	0	0	0	0	0	0	0	0	0	0	0	0	0	0	0	0	0	0	0	0	0	0	0	0	0	0	0	0	0	0	0	0	0	0	0	0	0	0	0	0	0
1-252	0	0	0	0	0	0	0	0	0	0	0	0	0	0	1	0	0	0	0	0	0	0	0	0	0	0	0	0	0	0	1	0	0	0	0	0	0	0	0	0	0	0	0	0	0	0	0	0	0
1-253	0	0	0	0	0	0	0	0	0	0	0	0	0	0	0	0	0	0	0	0	0	0	0	0	0	0	0	0	0	0	0	0	0	0	0	0	0	0	0	0	0	0	0	0	0	0	0	0	0
1-254	0	0	0	0	0	0	0	0	0	0	0	0	0	0	0	0	0	0	0	0	0	0	0	0	0	0	0	0	0	0	0	0	0	0	0	0	0	0	0	0	0	0	0	0	0	0	0	0	0
1-255	0	0	0	0	0	0	0	0	0	0	0	0	0	0	0	0	0	0	0	0	0	0	0	0	0	0	0	0	0	0	0	0	0	0	0	0	0	0	0	1	0	0	0	0	0	0	0	0	0
1-256	0	0	0	0	0	0	0	0	0	0	0	0	0	0	0	0	0	0	0	0	0	0	0	0	0	0	0	0	0	0	0	0	0	0	0	0	0	0	1	0	0	0	0	0	0	0	0	0	0
1-257	0	0	0	0	0	0	0	0	0	0	0	0	0	0	0	0	0	0	0	0	0	0	0	1	0	0	0	0	0	0	0	0	0	0	0	0	0	0	0	0	0	0	0	0	0	0	0	0	0
1-258	0	0	0	0	0	0	0	0	0	0	0	0	0	0	0	0	0	0	0	1	0	0	0	0	0	0	0	1	0	0	1	0	0	0	0	0	0	0	0	0	0	0	0	0	2	0	0	0	0
1-259	0	0	0	0	0	0	0	0	0	0	0	0	0	0	0	0	0	0	0	0	0	0	0	0	0	0	0	0	0	0	0	0	0	0	0	0	0	0	0	0	0	0	0	0	0	0	0	0	0
1-260	0	0	0	0	0	0	0	0	0	0	0	0	0	0	0	0	0	0	0	0	0	0	0	0	0	0	0	0	0	0	0	0	0	0	0	0	0	0	0	0	0	0	0	0	0	0	0	0	0
1-261	0	0	0	0	0	0	0	0	0	0	0	0	0	0	0	0	0	0	0	0	0	0	0	0	0	0	0	0	0	0	0	0	0	0	0	0	0	0	0	0	0	0	0	0	0	0	0	0	0
1-262	0	0	0	0	0	0	0	0	0	0	0	0	0	0	0	0	0	0	0	0	0	0	0	0	0	0	0	0	0	0	0	0	0	0	0	0	0	0	0	0	0	0	0	0	0	1	0	0	0
1-263	0	0	0	0	0	0	0	0	0	0	0	0	0	0	0	0	0	0	0	0	0	0	0	0	0	0	0	0	0	0	0	0	0	0	0	0	0	0	0	0	0	0	0	1	0	1	0	0	0
1-264	0	0	0	0	0	0	0	0	0	0	0	0	0	0	0	0	0	0	0	0	0	0	0	0	0	0	0	0	0	0	0	0	0	0	0	0	0	0	0	0	0	0	0	0	0	0	0	0	0
1-265	0	0	0	0	0	0	0	0	0	0	0	0	0	0	0	0	0	0	0	0	1	0	0	0	0	0	0	0	0	0	0	0	0	0	0	0	0	1	0	0	0	0	0	0	0	0	0	0	0
1-266	0	0	1	0	0	1	0	0	0	0	0	0	0	0	0	0	0	0	0	0	0	0	0	0	0	0	0	0	0	0	0	0	0	0	0	0	0	0	0	0	1	0	0	0	0	0	0	0	1
1-267	0	0	0	0	0	0	0	0	0	0	0	0	0	0	0	0	0	0	0	0	0	0	0	0	0	0	0	0	0	0	0	0	0	0	0	0	0	0	0	0	0	0	0	0	0	0	0	0	0
1-268	0	0	0	0	0	0	0	0	0	0	0	0	0	0	0	0	0	0	0	0	0	0	0	0	0	0	0	0	0	0	0	0	0	0	0	0	0	0	0	0	0	0	0	1	0	0	0	0	0
1-269	0	0	1	0	0	0	0	0	0	0	0	0	0	0	0	0	0	0	0	0	0	0	0	0	0	0	0	0	0	0	0	0	0	0	0	0	0	0	0	0	0	0	0	0	0	1	0	0	0
1-270	0	0	0	0	0	0	0	0	0	0	0	0	0	0	0	0	0	0	0	0	0	0	0	0	0	0	0	0	0	0	0	0	0	0	0	0	0	0	0	0	0	0	0	0	0	0	0	0	0
1-271	0	0	0	0	0	0	0	0	1	0	0	0	0	0	0	0	0	0	0	0	0	0	0	0	0	0	0	0	0	0	0	0	0	0	0	0	0	0	0	0	0	0	0	0	0	0	0	0	1
1-272	0	0	0	0	0	0	0	0	0	0	0	0	0	0	0	0	0	0	0	0	0	0	0	0	0	0	0	0	0	0	0	0	0	0	0	0	0	0	0	0	0	0	0	0	0	0	0	0	0
1-273	0	0	0	0	0	0	0	0	0	0	0	0	0	0	0	0	0	0	0	0	0	0	0	0	0	0	0	1	1	0	0	0	0	0	0	0	0	1	0	0	0	0	0	0	0	0	0	0	0
1-274	0	0	0	0	0	0	0	0	0	0	0	0	0	0	0	0	0	0	0	0	0	0	0	0	0	0	0	0	0	0	0	0	0	0	0	0	0	0	0	0	0	0	0	0	0	0	0	0	1
1-275	0	0	0	0	0	0	0	0	0	0	0	0	0	0	0	0	0	0	0	0	0	0	0	0	0	0	0	0	0	0	1	0	0	0	0	0	0	0	0	0	0	0	0	0	0	0	0	0	0
1-276	0	0	0	0	0	0	0	0	0	0	0	0	0	1	0	0	0	0	0	0	0	0	0	0	0	0	0	0	0	0	0	0	0	0	0	0	0	0	0	0	0	0	0	0	0	0	0	1	0
1-277	0	0	0	0	0	0	0	0	0	0	0	0	0	0	0	0	0	0	0	0	0	0	0	0	0	0	0	0	0	0	0	1	0	0	0	0	0	0	0	0	0	0	0	1	0	0	0	0	0
1-278	0	0	0	0	0	0	0	0	0	0	0	0	0	0	0	0	0	0	0	0	0	0	0	0	0	0	0	0	0	0	0	0	0	0	0	0	0	0	0	0	0	0	0	0	0	0	0	0	0
1-279	0	0	0	0	0	0	0	0	0	0	0	0	0	0	0	0	0	0	0	0	0	0	0	0	0	0	0	0	0	0	0	0	0	0	0	0	0	0	0	0	0	0	0	0	0	0	0	0	0
1-280	0	0	0	0	0	0	0	0	0	0	0	0	0	0	0	0	0	0	0	0	0	1	0	0	0	0	1	0	0	0	0	0	0	0	0	0	0	0	0	0	0	0	0	0	1	0	0	0	0
1-281	1	0	0	0	0	0	0	0	0	0	0	0	0	0	0	0	0	0	0	0	0	0	0	0	0	0	0	0	0	0	0	0	0	0	0	0	0	0	0	0	0	0	0	0	0	0	0	1	0
1-282	0	0	0	0	0	0	0	0	0	0	0	0	0	0	0	0	0	0	0	0	0	0	0	0	0	0	0	0	0	0	0	0	0	0	0	0	0	0	0	0	0	0	0	0	0	0	0	0	2
1-283	0	0	0	0	0	0	0	0	0	0	0	0	0	0	0	0	0	0	0	0	0	0	0	0	0	0	0	0	0	0	0	0	0	0	0	0	0	0	0	0	0	0	0	0	0	0	0	0	0
1-284	0	0	0	0	0	0	0	0	0	1	0	0	0	0	0	0	0	0	0	0	0	0	0	0	0	0	0	0	0	0	0	0	0	0	0	0	0	0	0	0	0	0	0	0	0	0	0	0	0
1-285	0	0	0	0	0	0	0	0	0	0	0	0	0	0	0	0	0	0	0	0	0	0	0	0	0	0	0	0	0	0	0	0	0	0	0	0	0	0	0	0	0	0	0	0	0	0	0	0	0
1-286	0	0	0	0	0	0	0	0	0	0	0	0	0	0	0	0	0	0	0	0	0	0	1	0	0	1	0	0	0	0	0	0	0	0	0	0	0	0	0	0	1	0	0	0	0	0	0	0	0
1-287	0	0	0	0	0	0	0	0	0	0	0	0	0	0	0	0	0	0	0	0	1	0	0	0	0	0	0	0	0	0	0	0	0	0	0	0	0	0	0	0	0	0	0	0	0	0	0	0	0
1-288	0	0	0	0	0	0	0	0	0	0	0	0	0	0	0	0	0	0	0	0	0	0	0	0	0	0	0	0	0	0	0	0	0	0	0	0	0	0	0	0	0	0	0	0	0	0	0	0	0
1-289	0	0	0	0	0	0	1	0	0	0	0	0	0	1	0	0	0	0	0	0	0	0	0	0	1	0	0	0	0	0	1	0	0	0	0	0	0	0	0	0	1	0	0	0	0	0	0	0	0
1-290	0	0	0	0	0	0	0	0	0	0	0	0	0	0	0	0	0	1	0	0	0	0	0	0	0	0	0	0	0	0	0	0	0	0	0	0	0	0	0	0	0	0	0	0	0	0	0	0	0
1-291	0	0	0	0	0	0	0	0	0	0	0	0	0	0	0	0	0	0	0	0	0	0	0	0	0	0	0	0	0	0	0	0	0	0	0	0	0	0	0	0	0	0	0	0	0	0	0	0	1
1-292	0	0	0	1	0	0	0	0	0	0	0	0	0	0	0	0	0	0	0	0	0	0	0	0	0	0	0	0	0	0	0	0	0	0	0	0	0	0	0	0	0	0	0	0	0	0	0	0	0
1-293	0	0	0	0	0	0	0	0	0	0	0	1	0	0	0	1	0	0	0	0	0	0	0	0	0	0	0	0	0	0	0	0	0	0	0	0	0	0	0	0	0	1	0	0	0	0	0	0	0
1-294	0	0	0	0	0	0	0	0	0	0	0	0	0	0	0	0	0	0	0	0	0	0	0	0	0	0	0	0	0	0	0	0	0	0	0	0	0	0	0	0	0	0	0	0	0	0	0	0	0
1-295	0	0	0	0	0	0	0	0	0	0	0	0	0	0	0	0	0	0	0	0	0	0	0	0	0	0	0	0	0	0	0	0	0	1	0	0	0	0	0	0	0	0	0	0	0	0	0	0	0
1-296	0	0	0	0	2	0	0	0	0	0	0	0	0	0	0	0	0	0	0	0	0	0	0	0	0	0	0	0	0	0	0	0	0	0	0	0	0	0	0	0	0	0	0	1	0	0	0	0	0
1-297	0	0	0	0	1	0	0	0	1	0	0	0	0	0	0	0	0	0	0	0	0	0	0	0	0	0	0	0	0	0	0	0	0	0	0	0	0	1	0	0	0	0	0	0	0	0	0	0	0
1-298	0	0	0	0	0	0	0	0	0	0	0	0	0	0	0	0	0	0	0	0	0	0	0	0	0	0	0	0	0	0	0	0	0	0	0	0	0	0	0	0	0	0	0	0	0	0	0	0	0
1-299	0	0	0	0	0	0	0	0	0	0	0	0	0	0	0	0	0	0	0	0	0	0	0	0	0	0	0	0	0	0	0	0	0	0	0	0	0	0	0	0	0	0	0	0	0	0	0	0	0
1-300	0	0	1	0	0	0	0	0	0	0	0	0	0	0	0	0	0	0	0	0	0	0	0	0	0	0	0	0	0	1	0	0	0	0	0	0	0	0	0	0	0	0	0	0	0	0	0	1	0
1-301	0	0	0	0	1	0	0	0	0	0	0	0	0	0	0	0	0	0	0	0	0	0	0	0	0	0	0	0	0	0	0	0	0	0	1	0	0	1	1	0	0	0	0	0	0	1	0	0	0
1-302	0	0	0	0	0	0	0	0	0	0	0	0	0	0	0	0	0	0	0	0	0	0	0	0	0	0	0	0	0	0	0	0	0	0	0	0	0	0	0	0	0	0	0	0	0	0	0	0	0
1-303	0	1	0	0	0	0	1	0	0	0	0	0	0	1	0	0	0	0	0	0	0	0	0	0	0	0	0	0	0	0	0	0	0	0	0	0	0	0	0	0	0	0	0	0	0	0	0	0	0
1-304	0	0	0	0	0	0	0	0	0	0	0	0	0	0	0	0	0	0	0	0	0	0	0	0	0	0	0	0	0	0	0	0	0	0	0	0	0	0	0	0	0	0	0	0	0	0	0	0	0
1-305	0	0	0	0	0	0	0	0	0	0	0	0	0	0	0	0	0	0	0	0	0	0	0	0	0	0	0	0	0	0	0	0	0	0	0	0	0	0	0	0	0	0	0	0	0	0	0	0	1
1-306	0	0	0	0	0	0	0	0	0	0	0	0	0	0	0	0	0	0	0	0	0	1	0	0	0	0	0	0	0	0	0	0	0	0	0	0	0	0	0	0	0	0	0	0	0	0	0	0	0
1-307	0	0	0	0	0	0	0	0	0	0	0	0	0	0	0	1	0	0	0	0	0	0	0	0	0	0	0	0	0	0	0	0	0	0	0	0	1	0	0	0	0	0	0	0	0	0	0	0	0
1-308	0	0	0	0	0	0	0	0	0	0	0	0	0	0	1	0	0	0	0	0	0	0	1	0	0	0	0	0	0	0	0	1	0	0	0	0	0	0	0	0	0	0	0	0	0	0	0	0	0
1-309	0	0	0	0	0	0	0	0	0	0	0	0	0	0	0	0	0	0	0	0	0	0	0	0	0	0	0	0	0	0	0	0	0	0	0	0	0	0	0	0	0	0	0	0	0	0	0	0	0
1-310	0	0	0	0	0	0	0	0	0	0	0	0	0	0	0	0	0	0	0	0	0	0	0	0	0	0	0	0	0	0	0	0	0	0	0	0	0	0	0	0	0	0	0	0	0	0	0	0	0
1-311	0	1	0	0	0	0	0	0	0	0	0	0	0	0	0	0	0	0	0	0	0	0	0	0	0	0	0	0	0	0	0	0	0	0	0	0	0	0	0	0	0	0	0	0	0	0	0	0	0
1-312	0	0	0	0	0	0	0	0	0	0	0	0	0	0	0	0	0	0	0	0	0	0	0	0	0	0	0	0	0	0	0	0	0	0	0	0	0	0	0	0	0	0	0	0	0	0	0	0	0
1-313	0	0	0	0	0	0	0	1	0	0	0	0	0	0	0	0	0	0	0	0	0	0	0	0	0	0	0	0	1	0	0	0	0	0	0	0	0	0	0	0	0	0	0	1	0	0	0	0	0
1-314	0	0	0	0	0	0	0	0	1	0	0	0	0	0	0	0	0	0	0	0	0	0	0	0	0	0	0	0	0	0	1	0	0	0	0	0	0	0	0	0	0	0	1	0	0	0	0	0	0
1-315	0	0	0	0	2	0	0	0	0	0	0	0	0	0	0	0	0	0	0	0	0	0	0	0	0	0	0	0	0	0	0	0	0	0	0	0	0	0	0	0	0	0	0	0	0	0	0	1	0
1-316	0	0	0	0	0	0	0	0	0	0	0	0	0	0	0	0	0	0	0	0	0	0	0	0	0	0	0	0	0	0	0	0	0	0	0	0	0	0	0	0	0	0	0	0	0	0	0	0	0
1-317	0	0	0	0	1	0	1	1	0	0	0	0	0	0	0	0	0	0	0	0	0	0	0	0	0	0	0	0	0	0	0	0	0	0	0	0	0	0	0	0	1	0	0	0	0	0	0	0	1
1-318	0	0	0	0	0	0	0	0	0	0	0	0	0	0	0	0	0	0	0	0	0	0	0	0	0	0	0	0	0	0	0	0	0	0	0	0	1	0	0	0	0	0	0	0	0	1	0	0	0
1-319	0	0	0	0	0	0	0	0	0	0	0	0	0	0	0	0	0	0	0	0	0	0	0	0	0	0	0	0	0	0	0	0	0	0	0	0	0	0	0	0	0	0	0	0	0	0	0	0	0
1-320	0	0	0	0	0	0	0	0	0	0	0	0	0	0	0	0	0	0	0	0	0	0	0	0	0	0	0	0	0	0	0	0	0	0	0	0	0	0	1	0	0	0	1	0	0	0	0	1	0
1-321	0	0	0	0	0	0	1	0	0	0	0	0	0	0	0	0	0	0	0	0	0	0	0	0	0	0	0	0	0	0	0	0	0	0	0	0	0	0	0	0	0	0	0	0	0	0	0	0	1
1-322	0	0	0	0	0	0	0	0	0	0	0	0	0	0	0	0	0	0	0	0	0	0	0	0	0	0	0	0	0	0	0	0	0	0	0	0	0	0	0	1	0	0	0	0	0	0	0	0	1
1-323	0	0	0	0	0	0	0	0	0	0	0	0	0	0	0	0	0	0	0	0	0	0	0	0	0	0	0	0	0	0	0	0	0	0	0	0	0	0	0	0	0	0	0	0	0	0	0	0	0
1-324	0	0	0	0	0	0	0	0	0	0	0	0	0	0	0	0	0	0	0	0	0	0	0	0	0	0	0	0	0	0	0	0	0	0	0	0	0	0	0	0	0	0	0	0	0	0	0	0	0
1-325	0	0	0	0	0	1	0	0	0	0	0	0	0	0	0	0	0	0	0	0	0	0	0	0	0	0	0	0	0	0	1	0	0	1	0	0	0	0	0	0	1	0	0	0	0	0	0	0	0
1-326	0	0	0	0	0	1	0	0	0	0	0	0	0	0	0	0	0	0	0	0	0	0	0	0	0	0	0	0	0	1	0	0	0	0	0	0	0	0	0	0	0	0	0	0	0	0	0	0	0
1-327	0	0	0	0	0	0	0	0	0	0	0	0	0	0	0	0	0	0	0	0	0	1	0	0	0	0	0	0	0	0	0	0	0	0	0	0	0	0	0	0	0	0	0	0	0	0	0	0	0
1-328	0	0	0	0	0	0	0	0	0	0	0	0	0	0	0	0	0	0	0	0	0	0	0	0	0	0	0	0	0	0	0	0	0	0	0	0	0	0	0	0	0	0	0	0	0	0	0	0	0
1-329	0	0	0	0	0	0	0	0	0	0	0	0	0	0	0	0	0	0	0	1	0	0	0	1	0	0	0	0	0	0	0	0	0	0	0	0	0	0	0	0	0	0	0	1	1	0	0	0	0
1-330	0	0	0	0	0	0	0	0	0	0	0	0	0	0	1	0	0	0	0	0	0	0	0	0	0	0	0	0	0	0	0	0	0	0	0	0	0	0	0	0	0	0	0	0	0	0	0	0	0
1-331	0	0	0	0	0	0	0	0	0	0	0	0	0	0	0	0	0	0	0	0	0	0	0	0	0	0	0	0	0	0	0	0	0	0	0	0	0	0	0	0	0	0	0	0	1	0	0	0	0
1-332	0	0	0	0	0	0	0	0	1	0	0	1	0	0	0	0	0	1	0	0	0	0	0	0	0	0	0	0	0	0	1	0	0	0	0	0	0	0	0	0	0	0	0	0	0	0	0	0	0
1-333	0	0	0	0	0	0	0	0	0	0	0	0	0	0	0	0	0	0	0	0	0	0	0	0	0	0	0	1	0	0	0	0	0	0	0	0	0	0	0	0	0	0	0	0	0	0	0	0	0
1-334	0	0	0	0	0	0	0	0	0	0	1	1	0	0	0	0	0	0	0	0	0	0	1	0	0	0	1	0	0	0	0	0	0	0	0	0	0	0	0	0	0	0	0	0	0	0	0	0	0
1-335	0	0	0	0	0	0	0	0	0	0	0	0	0	0	0	0	0	0	0	0	0	0	0	0	0	0	0	0	0	0	0	0	0	0	0	0	0	0	1	0	0	0	0	0	0	0	0	0	0
1-336	0	0	0	0	0	0	0	0	0	0	0	0	0	0	0	0	0	0	0	0	0	0	0	0	0	0	0	0	0	0	0	0	0	0	0	0	0	0	0	0	0	0	0	0	0	0	0	0	0
1-337	0	0	0	0	0	0	0	0	0	0	0	0	0	0	0	0	0	0	0	0	0	0	0	0	0	0	0	0	0	0	0	0	0	0	0	0	0	0	0	0	0	0	0	0	0	0	0	0	0
1-338	0	0	0	0	0	0	0	0	0	0	0	0	0	0	0	0	0	0	0	0	0	0	0	0	0	0	0	0	0	0	0	0	0	0	0	0	0	0	0	0	0	1	0	0	0	0	0	0	0
1-339	0	0	0	0	0	0	0	0	0	0	0	0	0	0	0	0	0	0	0	0	0	0	0	0	0	0	0	0	0	1	0	0	0	0	0	0	0	0	1	0	0	0	0	0	0	0	0	0	0
1-340	0	0	0	0	0	0	0	0	0	0	0	0	0	0	0	0	0	0	0	0	0	0	0	0	0	0	0	0	0	0	0	0	0	0	0	0	0	0	0	0	0	0	0	0	0	0	0	0	0
1-341	0	0	0	0	0	0	0	0	0	0	0	0	0	0	0	0	0	0	0	0	0	0	0	0	0	0	0	0	0	0	0	0	0	0	0	0	0	0	0	0	0	0	0	0	0	0	0	1	0
1-342	0	0	0	0	0	0	0	0	0	0	0	0	0	0	0	0	0	0	0	0	0	0	0	0	0	0	0	0	0	0	0	0	0	0	0	0	0	0	0	0	0	0	0	0	0	0	0	0	1
1-343	0	0	0	0	0	0	0	0	0	0	0	0	0	0	0	0	0	0	0	0	0	0	0	0	0	0	0	0	0	0	0	0	0	0	0	0	0	0	0	0	0	0	0	0	0	0	0	0	0
1-344	0	0	0	0	0	0	0	0	0	0	0	0	0	0	0	0	0	0	0	0	0	0	0	1	0	0	0	0	0	0	0	0	0	0	0	0	0	0	0	0	0	0	0	0	1	0	0	1	0
1-345	0	0	0	0	0	0	0	0	0	0	0	0	0	0	0	0	0	0	0	0	0	0	0	0	0	0	0	0	0	0	0	0	0	0	0	0	0	0	0	0	0	0	0	0	0	0	0	0	0
1-346	0	0	0	0	0	0	0	0	0	0	0	0	0	0	0	0	0	0	0	0	0	0	0	0	0	0	0	0	0	0	0	0	0	0	0	0	0	0	0	0	0	0	0	0	0	0	0	0	0
1-347	0	0	0	0	0	0	0	0	0	0	0	0	0	0	0	0	0	0	0	0	0	0	0	0	0	0	0	0	1	0	0	2	0	0	0	0	0	0	0	0	0	0	0	0	0	0	0	0	0
1-348	0	0	0	0	0	0	0	0	0	0	0	1	0	0	0	0	0	0	0	0	1	0	0	0	0	0	0	1	0	0	0	0	0	1	0	0	0	0	0	0	0	0	0	0	0	0	0	0	0
1-349	0	0	0	0	0	0	0	0	0	0	0	0	0	0	0	0	0	0	0	0	0	0	1	1	0	0	0	0	0	0	0	0	0	0	0	0	0	0	0	0	0	0	0	0	0	0	0	0	0
1-350	0	0	0	0	0	0	0	0	0	0	0	0	0	0	0	0	0	0	0	0	0	0	1	0	0	0	0	0	0	0	0	0	0	0	0	0	0	0	0	0	0	0	0	0	1	0	0	0	0
1-351	0	0	0	0	0	0	0	0	0	0	1	0	0	0	0	0	0	0	0	0	0	0	0	0	0	0	0	0	0	0	0	0	0	0	0	0	0	0	0	0	0	0	0	0	0	0	0	0	0
1-352	0	1	0	0	0	0	0	0	0	0	0	0	0	0	0	0	0	0	0	0	0	0	0	0	0	0	0	0	0	0	0	0	0	0	0	0	0	0	0	0	0	0	0	0	0	0	0	0	0
1-353	0	0	0	0	0	0	0	0	0	0	0	0	0	0	0	0	0	0	0	0	0	0	0	0	0	0	0	0	0	0	0	0	0	0	0	0	0	0	0	0	0	0	0	0	1	0	0	0	0
1-354	0	0	0	0	0	0	0	0	0	1	0	0	0	0	0	0	0	0	0	0	0	0	0	0	0	0	0	0	0	0	0	0	0	0	0	0	0	0	0	0	0	0	1	0	0	1	1	1	1
1-355	0	0	0	0	0	0	0	0	0	0	1	0	0	0	0	0	0	0	0	0	0	0	0	0	0	0	0	0	0	0	0	0	0	0	0	0	0	0	0	0	0	0	0	0	0	0	0	0	0
1-356	0	0	0	0	0	0	0	0	0	0	0	0	0	0	0	0	1	0	0	0	0	0	0	0	0	0	0	0	0	0	0	0	0	0	0	0	0	0	0	0	0	0	0	0	0	0	0	0	2
1-357	0	0	0	1	0	0	0	0	0	0	0	0	0	0	0	0	0	0	0	1	0	0	2	0	0	0	0	0	0	0	0	0	0	1	0	0	0	0	0	0	0	0	0	0	0	0	0	0	0
1-358	0	0	0	0	0	0	0	0	0	0	0	0	0	0	0	0	0	0	0	0	0	0	0	0	0	0	0	0	0	0	0	0	0	0	0	0	0	0	0	0	0	0	0	0	0	0	0	0	0
1-359	0	0	0	0	0	0	0	0	0	0	0	0	0	0	0	0	0	0	0	0	0	0	0	0	0	0	0	0	0	0	0	0	0	0	0	0	0	0	0	0	0	0	0	0	0	0	0	0	0
1-360	0	0	0	0	0	0	0	0	0	0	0	0	0	0	0	0	0	0	0	0	0	0	0	0	0	0	0	0	0	0	0	0	0	0	0	0	0	0	0	0	0	0	0	0	0	0	0	0	0
1-361	0	0	0	0	0	0	0	0	0	0	0	0	0	0	0	0	0	0	0	0	0	0	0	0	0	0	0	0	0	0	0	0	0	0	0	0	0	0	0	0	0	0	0	0	0	0	0	0	0
1-362	0	0	0	0	0	0	0	0	0	0	0	0	0	0	0	0	0	0	0	0	0	0	0	0	0	0	0	0	0	0	0	0	0	0	0	0	0	0	0	0	0	0	0	0	0	0	0	0	0
1-363	0	0	0	0	0	0	0	0	0	0	0	0	2	0	0	0	0	0	0	1	0	0	0	0	0	0	0	0	0	0	0	0	0	0	1	0	0	0	0	0	0	0	0	0	1	0	0	0	0
1-364	0	0	0	0	0	0	0	0	0	0	0	0	0	0	0	0	0	0	0	0	0	0	0	0	0	0	0	0	0	0	0	0	0	0	0	0	0	0	0	0	0	0	1	0	0	0	2	1	1
1-365	0	0	0	0	0	0	0	0	0	0	0	0	0	0	0	0	0	0	0	0	0	0	0	0	0	0	0	0	0	0	0	0	0	0	0	0	0	0	0	0	0	0	0	0	0	0	0	0	0
1-366	0	0	0	0	0	0	0	0	0	0	0	0	0	0	0	0	0	0	0	0	0	0	0	0	0	0	0	0	0	0	0	0	0	0	0	0	0	0	0	0	0	0	0	0	1	0	0	0	0
1-367	0	0	0	0	0	0	0	0	0	0	0	0	0	0	0	0	0	0	0	0	0	0	0	0	0	0	0	0	0	0	0	0	0	0	0	0	0	0	0	0	0	0	0	0	0	0	0	0	0
1-368	0	0	0	0	0	0	0	0	0	0	0	0	0	0	0	1	0	0	0	0	0	0	0	0	0	0	0	0	0	0	0	0	0	0	0	0	0	0	0	0	0	0	0	0	0	0	0	0	0
1-369	0	0	0	0	0	0	0	0	0	0	0	0	0	0	0	0	0	0	0	0	0	0	0	0	0	0	0	0	0	0	0	0	0	0	0	0	0	0	0	0	0	0	0	0	0	0	0	0	0
1-370	0	0	0	0	0	0	0	0	0	0	0	0	0	0	0	0	0	0	0	0	0	0	0	0	0	0	0	0	0	0	0	0	0	0	0	0	0	0	0	0	0	0	0	0	0	0	0	0	0
1-371	0	0	0	0	0	0	0	0	0	0	0	0	0	0	0	0	0	0	0	0	0	0	0	0	0	0	0	0	0	0	0	0	0	0	0	0	0	0	0	0	0	0	0	0	0	0	0	0	0
1-372	0	0	0	0	0	0	0	0	0	0	0	0	0	0	0	0	0	0	0	0	0	0	0	0	0	0	0	0	0	0	0	0	0	0	0	0	0	0	0	0	0	0	2	0	0	0	0	0	0
1-373	0	1	0	0	0	0	0	0	0	0	0	0	0	0	0	0	0	0	0	0	0	0	0	0	0	0	0	0	0	0	0	0	0	0	0	0	0	0	0	0	0	0	0	0	0	0	0	0	1
1-374	0	0	0	0	0	0	0	0	0	0	0	0	0	0	0	0	0	0	0	0	0	0	0	0	0	0	0	0	0	0	0	0	0	0	0	0	0	0	0	0	0	0	0	0	0	0	0	0	0
1-375	0	0	0	0	0	0	0	0	0	0	0	0	0	0	0	0	0	1	0	0	0	0	0	0	0	0	0	0	0	0	0	0	0	0	0	0	0	0	0	0	0	0	0	0	0	0	0	0	0
1-376	0	0	0	0	0	0	0	0	0	0	0	0	0	1	0	0	0	1	0	1	0	0	0	0	1	0	0	0	0	0	0	0	0	0	0	0	0	0	0	0	0	0	0	0	0	0	0	0	0
1-377	0	0	0	0	0	0	0	0	0	0	0	0	0	0	0	1	0	0	0	0	0	0	0	0	0	0	1	0	0	0	0	1	0	0	0	0	0	0	0	0	0	0	0	0	0	0	0	0	0
1-378	0	0	0	0	0	0	0	0	0	0	0	0	0	0	0	0	0	0	0	0	0	0	0	0	0	0	0	0	0	0	0	0	0	0	0	0	0	0	0	0	0	0	0	1	0	0	0	0	0
1-379	0	0	0	0	0	0	0	1	0	0	0	0	0	0	0	0	0	0	0	0	0	0	0	0	1	0	0	0	0	0	0	1	0	0	0	0	0	0	0	0	0	0	0	0	0	0	0	0	0
1-380	0	0	0	0	0	0	0	0	0	0	0	0	0	0	0	0	0	0	0	0	0	0	0	0	0	0	0	0	0	0	0	0	1	0	0	0	0	0	0	0	0	0	0	0	0	0	0	0	0
1-381	0	0	0	0	0	0	0	0	0	0	0	0	0	0	0	0	0	0	0	0	0	0	0	0	0	0	0	0	0	0	0	0	0	0	0	0	0	0	0	0	0	0	0	0	0	0	0	0	0
1-382	0	0	0	0	0	0	0	0	0	0	0	0	0	0	0	0	0	0	0	0	0	0	0	0	0	0	0	0	0	0	0	0	0	0	0	0	0	0	0	0	0	0	0	0	0	0	0	0	1
1-383	0	0	0	0	0	0	0	0	0	0	0	0	0	0	0	0	0	0	0	0	0	0	0	0	0	0	1	0	0	1	0	1	0	0	1	0	0	1	0	1	0	0	1	0	0	1	0	1	0
1-384	0	0	0	0	0	0	0	0	0	0	0	0	0	0	0	0	0	0	0	0	0	0	0	0	0	0	0	0	0	0	0	0	0	0	0	0	0	0	0	0	0	0	0	0	0	0	0	0	0
1-385	0	1	0	0	0	0	0	0	0	0	0	0	0	0	0	0	0	0	0	0	0	0	0	0	0	0	0	0	0	0	0	0	0	0	0	0	0	0	0	0	0	0	0	1	0	0	0	0	0
1-386	0	0	0	0	0	0	0	0	0	0	0	0	0	0	0	0	0	0	0	0	0	0	0	0	0	0	0	1	0	0	0	0	0	0	0	0	0	0	0	0	0	1	0	0	0	0	0	0	0
1-387	0	0	0	0	0	0	0	0	0	0	0	0	0	0	0	0	0	0	0	0	0	0	0	0	0	0	0	0	0	0	0	0	0	0	0	0	0	0	0	0	0	0	0	0	0	0	0	0	0
1-388	0	0	0	0	0	0	0	0	0	0	0	0	0	0	0	0	0	0	0	0	0	0	0	0	0	0	0	0	0	0	0	0	0	0	0	0	0	0	0	0	0	0	0	0	0	0	0	0	0
1-389	0	0	0	0	0	0	0	0	0	0	0	0	0	0	0	0	0	0	0	0	0	0	0	0	0	0	0	0	0	0	0	0	0	0	0	0	0	0	0	0	0	0	0	0	0	0	0	0	0
1-390	0	0	0	0	0	0	0	0	0	0	0	0	0	0	0	0	0	0	0	0	0	0	0	0	0	0	0	0	0	0	0	0	0	0	0	0	0	0	0	0	0	0	0	1	0	0	0	0	0
1-391	0	0	1	0	0	0	0	0	0	0	0	0	0	0	0	0	0	0	0	0	0	0	0	0	0	0	0	0	0	0	0	0	0	0	0	0	0	0	0	0	0	0	1	0	0	0	0	0	0
1-392	0	0	0	0	0	0	0	0	0	0	0	0	0	0	0	0	0	0	0	0	0	0	0	0	0	0	0	0	0	0	0	1	0	0	0	0	0	0	0	0	0	0	0	0	0	0	0	0	0
1-393	0	0	0	0	0	0	0	0	0	0	0	0	0	0	0	0	0	0	0	0	0	0	0	0	0	0	0	0	0	0	0	0	0	0	0	0	0	0	0	0	0	0	0	0	0	0	0	0	0
1-394	0	1	0	0	0	0	0	0	0	0	0	0	0	0	0	0	0	0	0	0	0	0	0	0	0	0	0	0	0	0	0	0	0	0	0	0	0	0	0	0	0	0	0	0	0	0	0	0	1
1-395	0	0	0	0	0	0	0	0	0	0	0	0	0	0	0	0	0	0	0	0	0	0	0	0	0	0	0	0	0	0	0	0	0	0	0	0	0	0	0	0	0	0	0	0	0	1	0	0	0
1-396	0	0	0	0	0	0	0	0	0	0	0	0	0	0	0	0	0	0	0	0	0	0	0	0	0	0	0	0	0	0	0	0	0	0	0	0	0	0	0	0	0	0	0	0	0	0	0	0	0
1-397	0	0	0	0	1	0	0	0	0	0	0	1	0	0	0	0	0	0	0	0	0	0	0	0	0	0	0	0	0	0	0	0	0	0	1	0	0	0	0	0	0	0	0	0	0	0	0	0	0
1-398	0	0	0	0	0	0	0	0	0	0	0	0	0	0	0	0	0	0	0	0	0	0	0	0	0	0	0	0	0	0	0	0	0	1	0	0	0	0	0	0	0	0	0	0	1	0	0	0	0
1-399	0	0	0	0	0	0	0	0	0	0	0	0	0	0	0	0	0	0	0	0	0	0	0	0	0	0	0	0	0	0	0	0	0	0	0	0	0	0	0	0	0	0	0	0	1	1	0	0	0
1-400	0	0	0	0	0	0	0	0	0	0	0	0	0	0	0	0	0	0	0	0	1	1	0	0	0	0	0	0	0	0	0	0	0	0	1	0	0	0	0	0	1	0	0	0	0	0	0	0	0
1-401	0	0	0	0	0	0	0	0	0	0	0	0	0	0	0	0	0	0	0	0	0	0	0	0	0	0	0	0	0	0	0	0	0	0	0	0	0	0	0	0	0	0	0	0	0	0	0	0	1
1-402	0	0	0	0	0	0	0	0	0	0	0	0	0	0	0	0	0	0	0	0	0	0	0	0	0	0	0	0	0	0	0	0	0	1	0	0	0	0	0	0	0	0	0	0	0	0	0	0	0
1-403	0	0	0	0	0	0	0	0	0	0	0	0	1	0	0	0	0	0	0	0	0	0	0	0	0	0	0	0	0	0	0	0	0	0	0	0	0	0	0	0	0	0	0	0	0	0	0	0	0
1-404	0	0	0	0	0	0	0	0	0	0	0	0	0	0	0	0	0	0	0	0	0	0	0	0	0	0	0	0	0	0	0	0	0	0	0	0	0	0	0	0	0	0	0	0	0	0	0	0	0
1-405	0	0	0	0	0	0	0	0	0	0	0	0	0	0	0	0	0	0	0	0	0	0	0	0	0	0	0	0	0	0	0	0	0	0	0	0	0	0	0	0	0	0	0	0	0	0	0	1	0
1-406	0	0	0	0	0	0	0	0	0	0	0	0	0	0	0	0	0	0	0	0	0	0	0	0	0	0	0	0	0	1	0	0	0	0	0	0	0	0	0	0	0	0	0	0	0	0	0	0	0
1-407	0	0	0	0	0	0	0	0	0	0	0	0	0	0	0	0	0	0	0	0	0	0	0	0	0	0	0	0	0	0	0	0	0	0	0	0	0	0	0	0	0	1	0	0	0	0	0	0	0
1-408	0	0	0	0	0	0	0	0	0	0	0	0	0	0	0	0	0	0	0	0	0	0	0	0	0	0	0	0	0	0	0	0	0	0	0	0	1	0	0	0	0	0	0	0	0	0	0	0	0
1-409	0	0	0	0	0	0	0	0	0	0	0	0	0	0	0	0	0	0	0	0	0	0	0	0	0	0	0	0	0	0	0	0	0	0	0	0	0	0	0	0	0	0	0	0	0	0	0	0	0
1-410	0	0	0	0	0	0	0	0	0	0	0	0	0	0	0	0	0	0	0	0	0	0	0	0	0	0	1	0	0	1	0	0	0	0	0	0	0	0	0	0	0	0	0	0	0	0	0	0	0
1-411	0	0	0	0	0	1	0	0	0	0	0	0	0	0	0	0	0	0	0	0	0	0	0	0	1	1	0	0	0	0	0	0	0	0	0	0	1	0	0	1	0	0	0	0	0	0	0	0	0
1-412	0	0	0	0	0	0	0	1	0	0	0	1	0	0	0	0	0	0	1	0	0	0	0	0	0	0	0	0	0	0	0	0	0	0	0	0	1	0	0	0	0	0	0	0	0	0	0	0	0
1-413	0	0	0	0	0	0	0	0	0	0	0	0	0	0	0	0	0	0	0	1	0	0	0	0	1	0	0	0	0	0	0	0	0	0	0	0	0	0	0	0	0	0	0	0	0	0	0	0	1
1-414	0	0	0	0	0	1	0	0	0	0	0	0	0	1	0	0	0	0	0	0	0	0	0	0	1	0	0	0	0	0	0	0	0	0	0	0	0	0	0	0	0	0	0	0	0	0	0	0	0
1-415	0	0	0	0	0	0	0	0	0	0	0	0	0	0	0	0	0	0	0	0	0	0	0	0	0	0	0	0	0	0	0	0	0	0	0	0	0	0	0	0	0	0	0	0	0	0	0	0	0
1-416	0	0	0	0	0	0	0	0	0	0	0	0	0	0	0	0	0	0	0	0	0	0	0	0	0	0	0	0	0	0	0	0	0	0	0	0	0	0	0	0	0	0	0	0	0	0	0	0	0
1-417	0	0	0	0	0	0	0	0	0	0	0	0	0	0	0	0	0	0	0	0	0	0	0	0	0	0	0	0	0	0	1	0	0	0	0	0	0	0	0	0	0	0	0	0	0	0	0	0	0
1-418	0	0	1	0	0	0	0	0	0	0	0	0	0	0	0	0	0	0	0	0	0	0	0	0	0	0	0	0	0	0	0	0	0	0	0	0	0	0	0	0	0	0	0	0	0	0	0	0	0
1-419	0	0	0	0	0	0	0	0	0	0	0	0	0	0	0	0	0	0	0	0	0	0	0	0	0	0	0	0	1	0	0	0	0	0	0	0	0	0	0	0	0	0	0	0	0	0	0	0	0
1-420	0	0	0	0	0	0	0	0	0	0	0	0	0	0	0	0	0	0	0	0	0	0	0	0	0	0	0	0	0	0	0	0	0	0	0	0	0	0	0	0	0	0	0	0	0	0	0	0	0
1-421	0	0	0	0	0	0	0	0	0	0	0	0	0	0	0	0	0	0	0	0	0	0	0	0	0	0	0	0	0	0	0	0	0	0	0	0	0	1	0	0	0	0	0	0	0	0	0	0	0
1-422	0	0	0	0	0	0	0	0	0	0	0	0	0	0	0	0	0	0	0	0	0	0	0	0	0	0	0	0	0	0	0	0	0	0	0	0	0	0	0	0	0	0	0	0	0	0	0	1	0
1-423	0	0	0	0	0	0	0	0	0	0	0	0	0	0	0	0	0	0	0	0	0	0	0	0	0	0	0	0	0	0	0	0	0	0	0	0	0	0	0	0	0	0	0	0	0	0	0	0	1
1-424	0	0	0	0	0	0	0	0	0	0	0	0	0	0	0	0	0	0	0	0	0	0	0	0	0	0	1	0	0	0	0	0	0	0	0	1	0	0	0	0	0	0	0	0	0	0	0	0	0
1-425	0	0	0	0	0	0	0	0	0	0	0	0	0	0	0	0	0	0	0	0	0	0	0	0	0	0	0	0	0	0	0	0	0	1	0	1	0	0	0	0	0	0	0	0	0	0	0	0	0
1-426	0	0	0	0	0	0	0	0	0	0	0	0	0	0	0	0	0	0	0	0	0	0	0	0	0	0	0	0	0	0	0	0	0	0	0	0	0	0	0	0	0	0	0	0	0	0	0	0	0
1-427	0	0	0	0	0	0	0	0	1	0	0	0	0	0	0	0	0	0	0	0	0	1	0	0	0	0	0	0	0	0	0	0	0	0	0	0	0	0	0	0	0	0	0	0	0	0	0	1	0
1-428	0	0	0	0	0	0	1	0	0	0	0	0	0	0	0	0	0	0	0	0	0	0	0	0	0	0	0	0	0	0	0	0	0	0	0	0	0	0	0	0	0	0	1	0	0	0	0	0	0
1-429	0	0	0	0	0	0	0	0	0	0	0	0	0	0	0	0	0	0	0	0	0	0	1	1	0	0	0	0	0	0	0	0	0	0	0	0	0	0	0	0	0	0	0	0	0	0	0	0	0
1-430	0	0	0	0	0	0	0	0	0	0	0	0	0	0	0	0	0	0	0	0	0	0	0	0	0	0	0	0	0	0	0	0	0	0	0	0	0	0	0	0	0	0	0	0	0	0	0	0	0
1-431	0	0	0	0	0	0	0	0	0	0	0	0	0	0	0	0	0	0	0	0	0	0	0	0	0	0	0	0	0	0	0	0	0	0	0	0	0	0	0	0	0	0	0	0	0	0	0	0	0
1-432	0	0	1	0	0	0	0	0	0	0	0	0	0	0	0	0	0	0	0	0	0	0	0	0	0	0	0	0	0	0	0	0	0	0	0	0	0	0	0	0	0	0	0	0	0	0	0	0	0
1-433	0	0	0	0	0	0	0	0	0	0	0	0	0	0	0	0	0	0	0	0	0	0	0	0	0	0	0	0	0	0	0	0	0	0	0	0	0	0	0	1	1	0	0	0	0	0	0	0	0
1-434	0	0	0	0	0	1	0	0	0	0	0	0	0	0	0	0	0	0	0	0	0	0	0	0	0	0	0	0	0	0	0	0	0	0	0	0	0	0	0	0	0	0	0	0	0	0	0	0	0
1-435	0	0	1	0	0	0	0	0	1	0	0	1	0	0	0	0	0	0	0	0	0	0	0	0	0	0	0	0	0	0	0	0	0	0	0	0	0	0	0	0	0	0	0	0	0	0	0	0	1
1-436	0	0	0	0	0	0	0	0	0	0	0	0	0	0	0	0	0	0	0	0	0	0	0	0	0	0	0	0	0	0	0	0	0	0	0	0	0	0	0	0	0	0	0	0	0	0	0	0	0
1-437	0	0	0	0	0	0	0	0	0	0	0	0	0	0	0	0	0	0	0	0	0	0	0	0	1	0	0	0	0	0	0	0	0	0	0	0	0	0	0	0	0	0	0	0	0	0	0	0	0
1-438	0	0	0	0	0	0	0	0	0	0	0	0	1	0	0	0	1	0	0	0	0	0	0	0	0	1	1	0	0	1	0	0	0	0	0	0	0	0	0	0	0	0	0	0	0	0	0	0	0
1-439	0	0	0	0	0	0	0	0	0	0	0	0	0	0	0	0	0	0	0	0	0	0	0	0	0	0	0	0	0	0	0	0	0	0	0	0	0	0	0	0	0	0	0	0	0	0	0	0	0
1-440	0	0	1	0	0	0	0	0	0	0	0	0	0	0	0	0	0	0	0	0	0	0	0	0	0	0	0	0	0	0	0	0	0	0	0	0	0	0	0	0	0	0	1	0	0	0	0	0	0
1-441	0	0	0	0	0	0	0	0	0	0	0	0	0	0	0	0	0	0	0	0	0	0	0	0	0	0	0	0	0	0	0	0	0	0	0	0	0	0	0	0	0	0	3	0	0	0	0	0	0
1-442	0	0	0	0	0	0	0	0	0	0	0	0	0	0	0	0	0	0	0	0	0	0	0	0	0	0	0	0	1	0	0	0	0	0	0	1	0	0	0	0	0	0	0	0	0	0	0	0	0
1-443	0	0	0	0	0	0	0	0	0	0	0	0	0	0	0	0	0	0	0	0	0	0	0	0	0	0	0	0	0	0	0	0	0	0	0	0	0	0	0	0	0	0	0	0	0	0	0	0	0
1-444	0	0	0	0	0	0	0	0	0	0	0	0	0	0	0	0	0	0	1	0	0	0	0	0	0	0	0	0	0	0	0	0	0	0	0	0	0	0	0	0	0	0	0	0	0	0	0	0	0
1-445	0	0	0	0	0	0	0	0	0	0	0	0	0	0	0	0	0	0	0	0	0	0	0	0	0	0	0	0	0	0	0	1	0	0	0	0	0	0	0	0	0	2	0	0	0	0	0	1	0
1-446	0	0	0	0	0	0	0	0	0	0	0	0	0	0	0	0	0	0	0	0	0	0	0	0	0	1	0	0	0	0	0	0	0	0	0	0	0	0	0	0	0	0	0	0	0	0	0	0	0
1-447	0	0	0	0	0	0	0	0	0	0	0	0	1	0	0	0	0	0	0	0	0	0	0	0	0	0	0	0	0	0	0	0	0	0	0	0	0	0	0	0	0	0	0	0	0	0	0	0	0
1-448	0	0	0	1	0	0	0	0	0	0	0	0	0	0	0	0	0	0	0	0	0	0	0	0	0	0	0	0	0	0	0	0	0	0	0	0	0	0	0	0	0	0	0	0	0	0	0	0	0
1-449	0	1	0	0	0	0	0	0	0	0	0	0	0	0	0	0	0	0	0	0	0	0	0	0	0	0	0	0	0	0	0	0	0	0	0	0	0	0	0	0	0	0	0	1	0	0	0	1	0
1-450	0	0	0	0	0	0	0	0	0	0	0	0	0	0	0	0	0	0	0	0	0	0	0	0	0	0	0	0	0	0	0	0	0	0	0	0	0	0	0	0	0	0	0	0	0	0	0	0	0
1-451	0	0	0	0	0	0	0	0	0	0	0	0	0	0	0	0	0	0	2	0	0	0	0	0	0	0	0	0	0	0	0	0	0	0	0	0	0	0	0	0	0	0	0	0	0	0	0	0	0
1-452	0	0	0	0	0	0	0	0	0	0	0	0	0	0	0	0	0	0	0	0	0	0	0	0	0	0	0	0	0	0	0	0	0	0	0	0	0	0	0	0	0	0	0	0	0	0	0	0	0
1-453	0	0	0	0	0	0	1	0	0	0	0	0	0	0	0	0	0	0	0	0	0	0	0	0	1	0	0	0	0	0	0	0	0	0	0	0	0	0	0	0	0	0	0	0	0	0	0	0	0
1-454	0	0	0	0	0	0	0	1	0	0	0	0	0	0	0	0	0	0	0	0	0	0	0	0	0	0	0	0	0	0	0	0	0	0	0	0	0	0	0	0	0	0	0	0	0	0	0	0	0
1-455	0	0	0	0	0	0	0	0	0	0	0	0	0	0	0	0	0	0	0	0	0	0	0	0	0	1	0	0	0	0	0	0	0	0	0	0	0	0	0	0	0	0	0	0	0	0	0	0	0
1-456	0	0	0	0	0	0	0	0	0	0	0	0	0	0	0	0	0	0	0	0	0	0	0	0	0	0	0	0	0	0	0	0	0	0	0	0	0	0	0	0	0	0	0	0	0	0	0	1	0
1-457	0	0	0	0	0	0	0	0	0	0	0	0	0	0	0	0	0	0	0	0	0	0	0	0	0	0	0	0	0	0	0	0	0	0	0	0	0	0	0	0	0	0	0	0	0	0	0	0	0
1-458	0	0	0	0	0	0	0	0	0	0	0	0	0	0	0	0	0	1	1	0	0	0	0	0	0	0	0	0	0	0	0	0	0	0	0	0	0	1	0	0	0	0	0	0	0	1	0	0	0
1-459	0	0	0	0	0	0	0	0	0	0	0	0	0	0	0	0	0	0	0	0	0	0	0	0	0	0	0	0	0	0	0	1	0	0	0	0	0	0	0	0	0	0	1	0	0	0	0	0	0
1-460	0	0	0	0	0	0	0	0	0	0	0	0	0	0	0	0	0	0	0	0	0	0	0	0	0	0	0	0	1	0	0	0	0	0	0	0	0	0	0	0	0	0	0	0	0	0	0	0	0
1-461	0	0	0	0	0	0	0	0	0	0	0	0	0	0	0	0	0	0	0	0	0	0	0	0	1	0	0	0	0	0	0	0	0	0	0	0	0	0	0	0	1	0	0	0	0	0	0	0	0
1-462	0	0	1	0	0	0	0	0	0	0	0	0	0	0	0	0	0	0	0	0	0	0	0	0	0	0	0	0	0	0	0	0	0	0	0	0	0	0	0	0	0	0	0	0	0	0	0	0	0
1-463	0	0	0	0	0	0	0	0	0	0	0	0	0	0	0	0	0	1	0	0	0	0	0	0	0	0	0	0	0	0	0	0	0	0	0	0	0	0	0	0	0	1	0	0	0	0	0	1	0
1-464	1	0	0	0	0	0	0	0	0	0	0	0	0	0	0	0	0	0	0	0	0	0	0	0	0	0	0	0	0	0	0	0	0	0	0	0	0	0	0	0	0	0	0	0	0	0	0	0	0
1-465	0	0	0	0	0	0	0	0	0	0	0	1	0	0	0	0	0	0	0	0	0	0	0	0	0	0	0	0	0	0	0	0	0	0	0	0	0	0	0	0	0	0	0	0	0	0	0	0	0
1-466	0	0	0	0	0	1	0	0	0	0	0	0	0	0	0	0	0	0	0	0	0	0	0	0	0	0	0	0	0	0	0	0	0	0	0	0	0	0	0	0	0	0	0	0	0	0	0	0	0
1-467	0	0	0	0	0	0	0	0	0	0	0	0	0	0	0	0	0	0	0	0	0	0	0	0	0	0	0	0	0	0	0	0	0	0	0	0	0	0	0	0	0	0	0	0	0	0	0	0	0
1-468	0	0	0	0	0	0	0	0	0	0	0	0	0	0	0	0	0	0	0	0	0	0	0	0	0	0	0	0	0	0	0	0	1	0	0	0	0	0	0	0	0	0	0	0	0	0	0	0	0
1-469	0	0	0	0	1	1	0	0	0	0	0	0	0	1	0	0	0	0	0	0	0	0	0	0	0	0	0	0	0	0	0	0	0	0	0	0	0	0	0	0	0	0	0	0	0	0	0	1	0
1-470	0	0	0	0	0	0	0	0	0	0	1	0	0	0	0	0	0	0	0	0	0	0	0	0	0	0	0	0	0	0	0	0	0	0	0	0	0	0	0	0	0	2	0	0	0	0	0	0	0
1-471	0	0	0	0	0	0	0	0	0	0	0	0	0	0	0	0	0	0	0	0	0	0	0	0	0	0	0	0	0	0	0	0	0	0	0	0	0	0	0	0	0	0	0	0	0	0	1	0	0
1-472	0	1	0	0	0	0	0	0	0	0	0	0	0	0	0	0	0	0	0	0	0	0	0	0	0	0	0	0	0	0	0	0	0	0	1	0	0	0	0	0	0	0	0	0	0	0	0	0	0
1-473	0	0	0	0	0	0	0	0	0	0	0	0	0	0	0	0	0	0	0	0	0	0	0	0	0	0	0	0	0	0	0	0	0	0	0	0	0	0	0	0	0	0	0	0	0	0	0	0	0
1-474	0	0	0	0	0	0	0	0	0	0	0	0	0	0	0	0	0	0	0	0	0	0	1	0	0	0	0	0	0	0	0	0	0	0	0	0	0	1	0	0	0	0	0	0	0	0	0	0	1
1-475	0	0	1	0	0	0	0	0	0	0	0	0	0	0	0	0	0	0	0	0	0	0	0	0	0	0	0	0	0	0	0	0	0	0	0	0	0	0	0	0	0	0	0	0	0	1	0	0	0
1-476	0	0	0	0	0	0	0	0	0	0	1	1	0	0	0	0	0	0	0	0	0	0	0	0	0	0	0	0	0	0	0	0	0	0	0	0	0	0	0	0	0	0	0	0	0	0	0	1	0
1-477	0	0	0	0	0	0	0	0	0	0	0	0	0	0	0	0	0	0	0	0	0	0	0	0	0	0	0	0	0	1	0	0	0	0	0	0	0	0	0	0	0	0	0	0	0	1	0	0	0
1-478	0	0	0	0	0	0	0	0	0	0	0	0	0	0	0	0	0	0	0	0	0	0	0	0	0	0	0	0	0	0	0	0	0	0	0	0	0	0	0	0	0	0	0	0	0	0	0	0	0
1-479	0	0	0	0	0	0	0	0	0	0	0	0	0	0	0	0	0	0	0	0	0	0	0	0	0	0	0	0	1	0	0	0	0	0	0	0	0	0	0	0	0	1	0	0	0	0	0	0	0
1-480	0	0	0	0	0	0	0	0	0	0	0	0	0	0	0	0	0	0	0	0	0	0	0	0	0	0	0	0	0	0	0	0	0	0	0	0	0	0	0	0	0	0	0	0	0	0	0	0	0
1-481	0	0	0	0	0	0	0	0	0	0	0	0	0	0	0	0	0	0	0	0	0	0	0	0	0	0	0	0	0	0	0	0	0	0	0	0	0	0	0	0	1	0	0	0	0	0	0	0	0
1-482	0	0	0	0	0	0	0	0	0	0	0	0	0	0	0	0	0	0	0	0	0	0	0	0	0	0	0	0	0	0	0	0	0	0	0	0	0	0	0	0	0	0	0	0	0	0	0	0	0
1-483	0	0	1	0	0	0	0	0	0	0	0	0	0	0	0	0	0	0	0	0	0	0	0	0	0	0	0	0	0	0	0	0	0	0	0	0	0	0	0	0	0	0	0	0	0	0	0	0	2
1-484	0	0	0	0	0	0	0	0	0	0	0	0	0	0	0	0	0	0	0	0	0	0	0	0	0	0	0	0	0	0	0	0	0	0	0	0	0	0	0	0	0	0	0	0	1	0	0	0	0
1-485	0	0	0	0	0	0	0	0	0	0	0	0	0	0	0	0	0	0	0	0	0	0	0	0	0	0	0	0	0	0	0	0	0	0	0	0	0	0	0	0	0	0	1	0	0	0	0	0	0
1-486	0	0	0	0	0	0	0	0	0	0	0	0	0	0	0	0	0	0	0	0	0	0	0	0	0	0	0	0	0	1	0	0	0	0	0	0	0	1	1	0	0	0	0	0	0	0	0	0	0
1-487	0	0	0	0	0	0	0	0	0	0	0	0	0	0	0	0	0	0	0	0	0	0	0	0	0	0	0	0	0	0	0	0	0	0	0	0	0	0	0	0	0	0	0	0	0	0	0	0	0
1-488	0	0	0	0	0	0	0	0	0	0	0	0	0	0	0	0	0	0	0	0	0	0	0	0	0	0	0	0	0	0	0	0	0	0	0	0	0	0	0	0	0	0	0	0	0	0	0	0	0
1-489	0	0	0	0	0	1	0	0	0	0	0	0	0	0	0	0	0	0	0	0	0	0	0	0	0	0	0	0	0	0	0	0	0	0	0	0	0	0	0	0	0	0	0	0	0	0	1	0	0
1-490	0	0	0	0	0	0	0	0	0	0	0	0	0	0	0	0	0	0	0	0	0	0	0	0	0	0	0	0	0	0	0	1	0	0	0	0	0	0	0	0	0	1	0	0	0	0	0	0	0
1-491	0	0	0	0	0	0	0	0	0	0	0	0	1	0	0	0	0	0	0	0	0	0	0	0	0	0	0	0	0	0	0	0	0	0	0	0	0	0	0	0	0	0	0	0	0	0	0	0	0
1-492	0	0	0	0	0	0	0	0	0	0	0	0	0	0	0	0	0	0	0	0	0	0	0	0	0	0	0	0	0	0	0	0	1	0	0	0	0	0	1	0	0	0	0	0	0	0	0	0	0
1-493	0	0	0	0	0	0	0	0	0	0	0	0	0	0	0	0	0	0	0	0	0	0	0	1	0	0	0	0	0	0	0	0	0	0	1	0	0	0	0	0	0	0	0	0	0	0	0	0	0
1-494	0	0	0	0	0	0	0	0	0	0	0	1	0	0	0	0	0	0	0	0	0	0	0	0	0	0	0	0	0	0	0	0	0	0	0	0	0	0	0	0	0	0	0	0	0	0	0	0	1
1-495	0	0	0	0	0	0	0	0	0	0	0	0	0	0	0	0	0	0	0	0	0	0	0	0	0	0	0	0	0	0	0	0	0	0	0	0	0	0	0	0	0	0	0	0	0	1	0	0	0
1-496	0	0	0	0	0	0	0	0	0	0	0	0	0	0	0	0	0	0	0	0	0	0	0	0	0	0	0	0	0	0	0	1	0	0	0	0	0	0	0	0	0	0	0	0	0	1	0	0	0
1-497	0	0	0	0	0	0	0	0	0	0	0	0	0	0	0	0	0	0	0	0	0	0	0	0	0	0	0	0	0	0	0	0	0	0	0	0	0	0	0	0	0	0	0	0	0	0	0	0	0
1-498	0	0	0	0	0	0	0	0	0	0	0	0	0	0	0	0	0	0	0	0	0	0	0	0	0	0	0	0	0	0	0	0	0	0	0	0	0	0	0	0	0	0	0	0	0	0	0	0	0
1-499	0	0	0	0	0	0	0	0	0	0	0	0	0	0	0	0	0	0	0	0	0	0	0	0	0	0	0	0	0	0	0	0	0	0	0	0	0	0	0	0	0	0	0	0	0	0	0	0	0
1-500	0	0	0	0	0	0	0	0	0	0	0	0	0	0	0	0	0	0	0	0	0	1	0	0	0	0	0	0	0	0	0	0	0	0	0	0	0	0	0	0	0	0	0	0	0	0	0	0	1
1-501	0	0	0	0	0	0	0	0	0	0	0	0	0	0	0	0	0	0	0	0	0	0	0	0	0	0	0	0	0	0	0	0	0	0	0	0	0	0	0	0	0	0	0	0	0	0	0	0	0
1-502	0	0	0	0	0	0	0	0	0	0	0	0	0	0	0	0	0	0	0	0	0	0	0	0	0	0	0	0	0	0	0	0	0	0	0	0	0	0	0	0	0	0	0	0	0	0	0	0	0
1-503	0	0	0	0	0	0	0	0	0	0	0	0	1	0	0	0	0	0	0	0	0	0	0	0	0	0	0	0	0	0	0	0	0	0	0	0	0	0	0	0	0	0	0	0	0	0	1	0	0
1-504	0	0	0	0	0	0	0	0	0	0	0	0	0	0	0	0	0	0	0	0	0	0	0	0	0	0	0	0	0	0	0	0	0	0	0	0	0	0	0	0	0	0	0	0	0	0	0	0	0
1-505	0	0	0	0	0	0	0	0	0	0	0	0	0	0	0	0	0	0	0	0	0	0	0	0	0	0	0	0	1	0	0	0	0	0	0	0	0	0	0	0	0	0	0	0	0	0	0	0	0
1-506	0	0	0	0	0	0	0	0	0	0	0	0	0	0	0	0	0	0	0	0	0	0	0	0	0	0	0	0	0	0	0	0	0	0	0	0	0	0	0	0	0	0	0	0	0	0	0	0	0
1-507	0	0	0	0	0	0	0	0	0	0	0	0	0	0	0	0	0	0	1	0	0	0	0	0	0	0	0	0	1	0	0	0	0	0	0	1	0	0	0	0	0	0	0	0	0	0	0	0	0
1-508	0	0	0	0	0	0	0	0	0	0	0	0	0	0	0	0	0	0	0	0	0	0	0	0	0	0	0	0	0	0	0	0	0	0	0	0	0	0	0	0	0	0	0	0	0	0	0	0	0
1-509	0	0	0	0	0	0	0	1	0	0	0	0	0	0	0	0	0	0	0	0	0	0	0	0	0	0	0	0	0	0	0	0	0	0	0	0	0	0	0	0	0	0	0	0	0	0	0	0	0
1-510	0	0	0	0	0	0	0	0	0	0	0	0	0	0	0	0	0	0	0	0	0	0	0	0	0	0	0	0	0	0	0	0	0	0	0	0	0	0	0	0	0	0	0	0	0	0	0	0	0
1-511	0	0	0	0	0	1	0	0	0	0	0	0	0	0	0	0	0	0	0	0	0	0	0	0	0	0	0	0	0	0	0	0	0	0	0	0	0	0	0	0	0	0	0	0	0	0	0	0	0
1-512	0	0	0	0	0	0	0	0	0	0	0	0	0	0	0	0	0	0	0	0	0	0	0	0	0	0	0	0	0	0	0	0	0	1	0	0	0	0	0	0	0	0	0	0	0	0	0	0	0
1-513	0	0	0	0	0	0	0	0	0	0	0	0	0	0	0	1	0	0	0	0	0	0	0	0	0	0	0	0	1	0	0	0	0	0	0	0	0	0	0	0	0	0	0	0	0	0	0	0	1
1-514	0	0	0	0	0	0	0	0	0	0	0	0	0	0	0	0	0	0	0	0	0	0	0	0	0	0	0	0	0	0	0	0	0	0	0	0	0	0	0	0	0	0	0	0	1	0	0	0	0
1-515	0	0	0	0	0	0	0	0	0	0	0	0	0	0	0	0	0	0	0	0	0	0	0	0	0	0	0	0	0	0	0	0	0	0	0	0	0	0	0	0	0	0	0	0	0	0	0	0	0
1-516	0	0	0	0	0	0	0	0	0	0	0	0	0	0	0	0	0	0	0	0	0	0	0	0	0	0	0	0	0	0	0	1	2	0	0	0	0	0	0	0	0	0	0	0	0	0	1	0	0
1-517	0	0	0	0	0	0	0	0	0	0	0	0	0	0	0	0	0	0	0	0	0	0	0	0	0	0	1	0	0	0	0	0	0	0	0	0	0	0	0	0	0	0	0	0	0	0	0	0	0
1-518	0	0	0	0	0	0	0	0	0	1	0	0	0	0	0	0	0	0	0	0	0	0	0	0	0	0	0	0	0	0	0	0	0	0	0	0	0	0	1	0	0	0	0	0	1	1	0	0	1
1-519	0	0	0	0	1	0	0	0	0	0	1	0	0	1	0	0	0	0	0	0	0	1	0	0	0	0	0	0	0	0	0	0	0	0	0	0	0	0	0	0	0	0	0	0	0	0	0	0	0
1-520	0	0	0	0	0	0	0	0	0	0	0	0	0	0	0	0	0	0	0	0	0	0	0	0	0	0	0	0	0	0	0	0	0	0	1	0	0	0	0	0	0	0	0	0	0	0	0	0	0
1-521	0	0	0	0	1	0	0	0	0	0	0	0	0	0	0	0	0	0	0	0	0	0	0	0	0	0	0	0	0	0	0	0	0	0	0	0	0	0	0	0	0	0	0	0	0	2	0	0	0
1-522	0	0	0	0	0	0	0	0	0	0	0	0	0	0	0	0	0	0	0	0	0	0	0	0	0	0	0	0	0	0	0	0	0	0	0	0	0	0	0	0	0	0	0	0	1	0	0	0	0
1-523	0	0	0	0	0	0	0	0	0	0	0	0	0	0	0	0	0	0	0	0	0	0	0	0	0	0	0	0	0	0	0	0	0	0	0	0	0	0	0	0	0	0	0	0	0	0	1	0	0
1-524	0	0	0	0	0	0	0	0	0	0	0	0	0	0	0	0	0	0	0	0	0	0	0	0	0	0	0	0	0	0	0	0	0	0	0	0	0	0	0	0	0	0	0	0	0	0	0	0	0
1-525	0	0	0	0	0	0	0	0	0	0	0	0	0	0	0	0	0	0	0	0	0	0	0	0	0	0	0	0	0	0	0	0	0	0	0	0	0	0	0	0	0	0	1	0	0	0	0	0	0
1-526	0	0	0	0	0	0	0	0	0	0	0	0	0	0	0	0	0	0	0	0	0	0	0	0	0	0	0	0	0	0	0	1	0	0	0	0	0	0	0	0	0	0	0	0	0	0	0	0	0
1-527	0	0	0	0	0	0	0	0	0	0	0	0	0	0	0	0	0	0	0	0	0	0	0	0	0	0	0	0	0	0	0	0	0	0	0	0	0	0	0	0	0	0	0	0	0	0	0	0	0
1-528	0	0	0	0	0	0	0	0	0	0	0	0	0	0	0	0	0	0	0	0	0	0	0	0	0	0	0	0	0	0	0	0	0	0	0	0	0	0	0	0	0	0	0	0	0	0	0	0	0
1-529	0	0	0	0	0	0	0	0	0	0	0	0	0	0	0	0	0	0	0	0	0	0	0	0	0	1	0	0	0	0	0	0	0	0	0	1	0	0	0	0	0	0	0	0	0	0	0	0	0
1-530	0	0	0	0	0	0	0	0	0	0	0	0	0	0	0	0	0	0	0	0	0	0	0	0	0	0	0	0	0	0	0	0	0	0	0	0	0	0	0	0	0	0	0	0	0	0	0	0	0
1-531	0	0	0	0	0	0	0	0	0	0	0	0	0	0	0	0	1	0	0	0	0	0	0	0	0	0	0	0	0	0	0	0	0	0	0	0	0	0	0	0	0	0	0	0	0	0	0	0	0
1-532	0	0	0	0	0	0	0	0	0	0	0	0	0	1	0	0	0	0	0	0	0	0	0	0	0	0	0	0	0	0	0	0	0	0	0	0	0	0	0	1	0	0	0	0	0	0	0	0	0
1-533	0	0	0	0	0	0	0	0	0	0	0	0	0	0	0	0	0	0	0	0	0	0	0	0	0	0	0	0	0	0	0	1	0	0	0	0	0	0	0	0	0	1	1	0	0	0	0	0	0
1-534	0	0	0	0	0	0	0	0	0	0	0	0	0	0	0	0	0	0	0	0	0	0	0	0	0	0	0	0	0	0	0	0	0	0	0	0	0	0	0	0	0	0	0	1	0	0	0	0	0
1-535	0	0	0	0	0	0	0	0	0	1	0	0	0	0	0	0	0	0	0	0	0	0	0	0	0	0	0	0	0	0	0	0	0	0	0	0	0	0	0	0	0	0	1	0	0	1	0	0	0
1-536	0	0	0	0	0	0	0	0	0	0	0	0	0	0	0	1	0	0	0	0	0	0	0	0	0	0	0	0	0	0	0	0	0	0	0	0	0	0	0	0	0	0	0	0	0	0	0	0	0
1-537	0	0	0	0	0	0	0	0	0	0	0	0	0	0	0	0	0	0	0	0	0	0	0	0	0	0	0	0	0	0	0	0	0	0	0	0	0	1	0	0	0	0	0	0	0	0	0	0	0
1-538	0	0	0	0	0	0	0	0	0	0	0	0	0	0	0	0	0	0	0	0	0	0	0	0	0	0	0	0	0	0	0	0	0	0	0	0	0	0	0	0	0	0	0	0	0	0	0	0	0
1-539	0	0	0	0	0	0	0	0	0	0	0	0	0	0	0	0	0	0	0	0	0	0	0	0	0	0	0	0	0	0	0	0	0	0	0	0	0	0	0	0	0	0	0	0	0	0	0	0	0
1-540	0	0	0	0	0	0	0	0	0	0	0	0	0	0	0	0	0	0	0	0	0	0	0	0	0	0	0	0	0	0	0	0	0	0	0	0	0	0	0	0	0	0	0	0	0	0	0	0	0
1-541	0	0	2	0	0	0	0	0	1	0	0	0	0	0	0	0	0	0	0	0	0	0	0	0	0	0	0	0	0	0	0	0	0	0	0	0	0	0	0	0	0	0	0	0	0	0	0	0	0
1-542	0	0	0	0	0	0	0	0	0	0	0	0	0	0	0	0	0	0	0	0	0	0	0	0	0	0	0	0	0	0	0	0	0	0	0	0	0	0	0	0	1	0	0	0	0	0	0	0	0
1-543	0	0	0	0	0	0	0	0	0	0	0	0	0	0	0	0	0	0	0	0	0	0	0	0	0	0	0	0	0	0	0	0	0	0	0	0	0	0	0	0	0	0	0	0	0	0	0	0	0
1-544	0	0	0	0	1	0	0	0	0	0	1	0	0	0	0	0	0	0	0	0	0	0	0	0	0	0	0	0	0	0	0	0	0	0	1	0	0	0	0	0	0	0	0	0	0	0	0	0	0
1-545	0	0	0	0	0	0	0	0	0	0	0	0	0	0	0	0	0	0	0	0	0	0	1	0	0	0	0	0	0	0	0	0	0	0	0	0	0	0	0	0	0	0	0	0	0	0	0	0	0
1-546	0	0	0	0	0	0	0	0	0	0	0	0	0	0	0	0	0	0	0	0	0	0	1	0	0	0	0	0	0	0	0	0	0	0	0	0	0	0	0	0	0	0	0	0	0	0	0	0	0
1-547	0	0	0	0	0	0	1	0	0	0	0	0	0	0	0	0	0	0	0	0	0	0	0	0	0	0	0	1	0	0	0	0	0	0	0	0	0	0	0	0	0	0	0	0	0	0	0	0	0
1-548	0	0	0	0	0	0	0	0	0	0	1	0	0	0	0	0	0	0	0	0	0	0	0	0	0	0	0	0	0	0	0	0	0	0	0	0	0	0	0	0	0	0	0	0	0	0	0	0	0
1-549	0	0	0	0	0	0	0	0	0	0	0	0	0	0	0	0	0	0	0	0	0	0	0	0	0	0	0	0	0	0	0	0	0	0	0	0	0	0	0	0	0	0	0	0	0	1	0	0	0
1-550	0	0	0	0	0	0	0	0	0	0	0	0	0	0	0	0	0	0	0	0	0	0	0	0	0	0	0	0	0	0	0	0	0	0	0	0	0	0	1	0	0	0	0	0	1	0	0	0	1
1-551	0	0	0	0	0	0	0	0	0	0	1	0	0	0	0	0	0	0	0	0	0	0	0	0	0	0	0	0	0	0	0	0	0	0	0	0	0	0	0	0	0	0	0	0	0	0	0	0	1
1-552	0	0	0	0	0	0	0	0	0	0	0	0	0	0	0	0	0	0	0	0	0	0	0	0	0	0	0	0	0	0	0	0	0	0	0	0	0	0	0	0	0	0	0	0	1	0	0	0	0
1-553	0	0	0	0	0	0	0	0	0	0	0	0	0	0	0	0	0	0	0	0	0	0	0	0	0	0	0	0	0	0	0	0	0	0	0	0	0	0	0	0	0	0	0	0	0	0	0	0	0
1-554	0	0	0	0	0	0	1	0	0	0	0	0	0	0	0	0	0	0	0	0	0	0	0	0	0	0	0	0	0	0	0	0	0	0	0	0	0	0	0	0	0	0	0	0	0	0	1	0	0
1-555	0	0	1	0	0	0	0	0	0	0	0	0	0	0	0	0	0	0	0	0	0	0	0	0	0	0	0	0	0	0	0	0	0	0	0	0	0	0	0	0	0	0	0	0	0	0	0	0	0
1-556	0	0	0	0	0	0	0	0	0	0	0	0	0	0	1	0	0	0	0	0	0	1	0	0	0	0	0	0	0	0	0	0	0	0	0	0	0	0	0	0	0	0	0	0	0	0	1	0	0
1-557	0	0	0	0	0	0	0	0	0	0	0	0	0	0	0	0	0	0	0	0	0	0	0	0	0	0	0	0	0	0	0	0	0	0	0	0	0	0	0	0	0	0	0	0	0	0	0	0	0
1-558	0	0	0	0	0	0	0	0	0	0	0	0	0	0	0	0	0	0	0	0	0	0	0	0	0	0	0	0	0	0	0	0	0	0	0	0	0	0	0	0	0	0	0	0	0	0	0	0	0
1-559	0	0	0	0	0	0	0	0	0	0	0	0	0	0	0	0	0	0	0	2	0	0	0	0	0	1	0	0	0	0	0	0	0	0	0	0	0	0	0	0	0	0	0	0	0	0	0	0	0
1-560	0	0	0	0	0	0	0	0	0	0	0	0	0	0	0	0	0	0	0	0	0	0	0	0	0	0	0	0	0	0	0	0	0	0	0	0	0	0	0	0	0	0	0	0	0	0	0	0	1
1-561	0	0	0	0	0	0	0	0	0	0	0	0	0	0	0	0	0	0	0	0	0	0	0	0	0	0	0	0	0	0	0	0	0	0	1	0	0	1	0	0	0	0	0	0	0	0	0	0	0
1-562	0	0	0	0	0	0	0	0	0	0	0	0	0	0	0	1	0	0	0	0	0	0	0	0	0	0	0	0	0	0	0	0	0	0	1	0	0	0	0	0	0	0	0	0	0	0	0	0	0
1-563	0	0	0	0	0	0	0	0	0	0	0	0	0	0	0	0	0	0	0	0	0	0	0	0	0	0	0	0	0	0	0	0	0	0	0	0	0	0	0	0	0	0	0	0	0	1	0	0	0
1-564	0	0	0	0	0	0	1	0	0	0	0	0	0	0	0	0	0	0	0	0	0	0	0	0	0	0	0	0	0	0	0	0	0	0	0	0	0	0	0	0	0	0	0	0	0	0	0	0	0
1-565	0	0	0	0	0	0	0	0	0	0	0	0	0	0	0	1	0	0	0	0	0	0	0	0	0	0	0	0	0	0	0	0	0	0	0	0	0	0	0	0	0	0	0	0	0	0	0	0	0
1-566	0	0	0	0	0	0	0	0	0	0	0	0	0	0	0	0	0	0	0	0	0	0	0	0	0	0	0	0	0	0	0	0	0	0	0	0	0	0	0	0	0	1	0	0	0	0	0	1	0
1-567	0	0	0	0	0	0	0	0	0	0	0	0	0	0	0	0	0	0	0	0	0	0	0	0	0	0	0	0	0	0	0	1	0	0	0	0	0	0	0	0	0	0	0	0	0	0	0	0	0
1-568	0	0	0	0	0	0	0	0	0	0	0	0	0	0	0	0	0	0	0	0	0	0	0	0	0	0	0	0	0	0	0	0	0	0	0	0	0	0	0	0	0	0	0	0	0	0	0	0	0
1-569	0	0	0	0	0	0	1	0	0	0	0	0	1	0	0	0	0	0	0	0	0	0	0	0	0	0	0	0	0	0	0	0	0	0	0	0	0	0	0	0	0	0	0	1	0	0	0	0	0
1-570	0	0	1	0	0	0	0	0	0	0	0	0	0	0	0	0	0	0	0	0	0	0	0	0	0	0	0	0	0	0	0	0	0	0	0	0	0	0	0	0	0	0	0	0	0	0	0	0	1
1-571	0	0	0	0	0	0	0	0	0	0	0	0	0	0	0	0	0	0	0	0	0	0	0	0	0	0	0	0	0	0	0	0	0	0	0	0	0	0	0	0	0	0	0	0	0	1	0	0	1
1-572	0	0	0	0	0	0	0	0	0	0	0	0	0	0	0	0	0	0	0	0	0	0	0	0	0	0	0	0	0	0	0	0	0	0	0	0	0	0	0	0	0	0	0	0	0	0	0	0	0
1-573	0	0	0	0	0	0	0	0	0	0	0	0	0	0	0	0	0	0	0	0	0	0	0	0	0	0	0	0	1	0	0	0	0	0	0	0	0	0	0	0	0	0	0	0	1	0	0	0	1
1-574	0	0	0	0	0	0	0	0	0	0	0	0	0	0	0	0	0	0	0	0	0	0	0	0	0	0	0	0	0	0	0	0	0	0	0	0	0	0	0	1	0	1	0	0	0	0	0	0	0
1-575	0	0	0	0	0	0	0	0	0	0	0	0	0	0	0	0	0	0	0	0	0	0	0	0	0	0	0	0	0	0	0	0	0	0	0	0	0	1	1	1	0	0	0	0	0	0	0	0	0
1-576	0	0	0	0	0	0	0	0	0	0	1	0	0	0	0	0	0	0	0	0	0	0	0	0	0	0	0	0	0	0	0	0	0	0	0	0	0	0	0	0	0	0	0	0	0	0	0	0	0
1-577	0	0	0	0	0	0	0	0	0	0	0	0	0	0	0	0	0	0	1	0	0	0	0	0	0	0	0	0	0	0	0	0	0	0	0	0	0	2	1	0	0	0	0	0	1	0	0	0	0
1-578	0	0	0	0	0	0	0	0	0	0	0	0	0	0	0	0	0	0	0	0	0	0	0	0	0	0	0	0	0	0	0	0	0	0	0	0	0	0	0	0	0	0	0	0	0	0	0	0	0
1-579	0	0	0	0	0	0	0	0	0	0	0	0	0	0	0	0	0	0	0	0	0	0	0	0	0	0	0	0	0	0	0	0	0	0	0	0	0	0	0	0	0	0	0	0	1	0	0	0	0
1-580	0	0	0	0	0	0	0	0	0	0	0	0	0	1	0	0	0	0	0	0	0	0	0	0	0	0	0	0	0	0	0	0	0	0	0	0	0	0	0	0	0	0	0	0	0	0	0	0	0
1-581	0	0	0	0	0	0	0	0	0	0	0	0	0	0	0	0	0	0	0	0	0	0	0	0	0	0	0	0	0	0	0	0	0	0	0	0	0	0	0	0	0	0	0	0	0	0	0	0	0
1-582	0	0	0	0	0	0	0	0	0	0	0	0	0	0	0	0	0	0	0	0	0	0	0	0	0	0	0	0	0	0	0	0	0	0	0	0	0	0	0	0	0	0	0	0	0	0	0	0	0
1-583	0	0	0	0	0	0	0	0	0	0	0	0	0	0	0	0	0	0	0	0	0	0	0	0	0	0	0	0	0	0	0	0	0	0	0	0	0	0	0	0	0	0	0	0	0	0	0	0	0
1-584	0	0	0	0	0	0	0	0	1	0	0	0	0	0	0	0	0	0	0	0	0	0	0	0	0	0	0	0	0	0	0	0	0	0	0	0	0	0	0	0	0	0	0	0	0	0	0	0	0
1-585	0	0	0	0	0	0	0	0	0	0	0	0	0	0	0	0	0	0	0	0	0	0	1	0	0	0	0	0	0	0	0	0	0	0	0	0	0	0	0	0	0	0	0	0	0	0	0	0	0
1-586	0	0	0	0	0	0	0	0	0	0	0	0	0	0	0	0	0	0	0	0	0	0	0	1	0	0	0	0	0	0	0	0	1	0	0	0	0	0	0	0	0	0	0	0	0	0	0	0	0
1-587	0	0	0	0	0	0	0	0	0	0	0	0	0	0	0	0	0	0	0	0	0	0	0	0	0	0	0	0	0	0	0	0	0	0	0	0	0	0	0	0	0	0	0	0	0	0	0	1	1
1-588	0	0	0	0	0	0	0	0	0	0	0	0	0	0	0	0	0	0	0	0	0	0	0	0	0	0	0	0	0	0	0	0	0	0	0	0	0	0	0	0	0	0	0	0	0	0	0	0	0
1-589	0	0	0	0	0	0	0	0	0	0	0	0	0	0	0	0	0	0	0	0	0	0	0	0	0	0	0	0	0	0	0	0	0	0	0	0	0	0	0	0	0	0	0	0	0	0	0	0	0
1-590	0	0	0	0	0	0	0	0	0	0	0	0	0	0	0	0	0	0	0	0	0	0	0	0	0	0	0	0	0	0	0	0	0	0	0	0	0	0	0	0	0	0	0	0	0	0	0	0	0
1-591	0	0	0	0	0	0	0	0	0	0	0	0	0	0	0	0	0	0	0	0	0	0	0	0	0	0	0	0	0	0	0	0	0	0	0	0	0	0	0	0	0	0	0	0	0	0	0	0	0
1-592	0	1	1	0	0	0	0	0	0	0	1	0	0	0	0	0	0	0	0	0	0	0	0	0	0	0	0	0	0	0	0	0	1	0	0	0	0	0	0	0	0	0	0	0	0	0	0	0	1
1-593	0	0	0	0	0	0	0	0	0	0	0	0	0	0	0	0	0	0	0	0	0	0	0	1	0	0	0	0	0	0	0	0	0	0	0	0	0	0	0	0	0	0	0	0	0	0	0	0	1
1-594	0	0	0	0	0	1	0	0	0	0	0	0	0	0	0	0	0	0	0	0	0	0	0	0	0	0	0	0	0	0	0	0	0	0	0	0	0	0	0	0	0	0	0	0	0	0	0	0	0
1-595	0	0	0	0	0	0	0	0	0	0	0	0	0	0	0	0	0	0	0	0	0	0	0	0	0	0	0	0	0	0	0	0	0	0	0	0	1	0	0	0	1	0	0	0	0	1	0	0	0
1-596	0	0	0	0	0	0	0	0	0	0	0	0	0	0	0	0	0	0	0	0	0	0	0	0	0	0	0	0	0	0	0	0	0	0	0	0	1	0	0	0	0	0	0	0	0	0	0	0	0
1-597	0	1	0	0	0	0	0	0	0	0	0	0	0	1	0	0	0	0	0	0	0	0	0	0	0	0	0	0	0	0	0	0	0	0	0	0	0	0	0	0	0	0	0	0	0	0	0	0	0
1-598	0	0	0	0	0	0	0	0	0	0	0	0	0	0	0	0	0	0	0	0	0	0	0	0	0	0	0	0	0	0	0	0	0	0	0	0	0	0	0	0	0	0	0	0	0	0	0	0	0
1-599	0	0	0	0	0	0	0	0	0	0	0	0	0	0	0	0	0	0	0	0	0	0	0	0	0	0	0	0	0	0	0	0	0	0	0	0	0	0	0	0	0	0	0	0	0	0	0	0	0
1-600	0	0	0	0	0	0	0	0	0	0	0	0	0	0	0	0	0	0	0	0	0	0	0	0	0	0	0	0	0	0	0	0	1	0	0	0	0	0	0	0	0	0	0	1	0	2	0	0	0
1-601	0	0	0	0	1	0	0	0	0	0	0	0	0	0	0	0	0	0	0	0	0	0	0	0	0	0	0	0	0	0	0	0	0	0	0	0	0	0	0	0	0	0	0	0	0	0	0	0	1
1-602	0	0	0	0	0	0	0	0	0	0	0	0	0	0	0	0	0	0	0	0	0	0	0	0	0	0	0	0	0	0	0	0	0	0	0	0	0	0	0	0	0	0	0	0	0	0	0	0	0
1-603	0	0	0	0	0	0	0	0	0	0	0	0	0	0	0	0	0	0	0	0	0	0	0	0	0	0	0	0	0	0	0	0	0	0	0	0	0	0	0	0	0	0	0	0	0	0	0	1	1
1-604	0	0	0	0	0	0	0	1	0	0	0	0	0	0	0	0	0	0	0	0	0	0	0	0	0	0	0	0	0	0	0	0	0	0	0	0	0	0	0	0	0	0	0	0	0	0	0	0	0
1-605	0	0	0	0	0	0	0	0	0	0	0	0	0	0	0	0	0	0	0	0	0	0	0	0	0	0	0	0	0	0	0	0	0	0	0	0	0	0	0	0	0	0	0	0	0	0	0	0	0
1-606	0	0	0	0	0	0	0	0	0	0	0	0	0	0	0	0	0	0	0	0	0	0	0	0	0	0	0	0	0	0	0	0	1	0	0	0	0	0	0	0	0	0	0	0	0	0	0	0	1
1-607	0	0	0	0	0	0	0	0	0	0	0	0	0	0	0	0	0	0	0	0	0	0	0	0	0	0	0	0	0	0	0	0	0	0	0	0	0	0	0	0	0	0	0	0	0	0	0	0	0
1-608	0	0	0	0	0	0	0	0	0	0	0	0	0	0	0	0	0	0	0	0	0	0	0	0	0	0	0	0	0	0	0	1	0	0	0	0	0	0	0	0	0	0	0	0	0	0	0	0	0
1-609	0	0	0	0	0	0	0	0	0	0	0	1	0	0	0	0	0	0	0	0	0	0	0	0	0	0	0	0	0	0	0	0	0	0	0	0	0	0	0	0	0	0	0	0	0	0	0	0	0
1-610	0	0	0	0	0	0	0	0	0	0	0	0	0	0	1	0	0	0	1	0	0	0	0	0	0	0	0	0	0	0	0	0	0	0	0	0	0	0	0	0	0	0	0	0	0	0	0	0	0
1-611	1	0	0	0	0	0	0	0	0	0	0	0	0	0	0	0	0	0	0	0	1	0	0	0	0	0	0	0	0	0	0	0	1	0	0	0	0	0	0	0	0	0	0	0	0	0	0	0	0
1-612	0	0	0	0	0	0	0	0	0	0	0	0	0	0	0	0	0	0	0	0	0	0	0	0	1	0	0	0	0	0	0	0	0	0	0	0	0	0	0	0	0	0	0	0	0	0	0	0	0
1-613	0	0	0	0	0	0	0	0	1	0	0	0	0	0	0	0	0	0	0	0	0	0	0	0	0	0	0	1	0	0	0	0	0	0	0	0	0	0	0	0	0	0	0	0	0	0	0	0	0
1-614	0	0	0	0	0	0	0	0	0	0	0	0	0	1	0	0	0	0	0	0	0	0	0	0	0	0	0	0	0	0	0	0	0	0	0	0	1	0	1	0	0	1	0	0	0	0	0	0	0
1-615	0	0	0	0	0	0	0	0	0	1	0	0	0	0	0	0	0	0	0	0	0	0	0	0	0	0	0	0	0	1	0	0	0	0	0	0	0	0	0	0	0	0	0	0	0	0	0	0	0
1-616	0	0	0	0	0	0	0	0	0	0	0	0	0	0	0	0	0	0	0	0	0	0	0	0	0	0	0	0	0	0	0	0	0	0	0	0	0	0	0	0	0	0	0	0	0	0	0	0	0
1-617	0	0	0	0	0	0	0	0	0	0	0	0	1	0	0	0	1	0	0	0	0	0	0	0	0	0	0	0	0	0	0	0	0	0	0	0	0	0	0	0	0	0	0	0	0	0	0	0	0
1-618	0	0	0	0	0	0	1	0	0	0	0	0	0	0	0	0	0	0	0	0	0	0	0	0	0	0	0	0	0	0	0	0	0	0	0	0	0	0	0	0	0	0	0	0	0	0	0	0	0
1-619	0	0	0	0	0	0	0	0	0	0	0	0	0	0	0	0	0	0	0	0	0	0	0	0	0	0	0	0	0	0	0	0	0	0	0	0	0	0	0	0	0	0	0	0	0	0	0	0	0
1-620	0	0	0	0	0	0	0	0	0	0	0	0	0	0	0	0	0	0	0	0	0	0	0	0	0	0	0	0	0	0	0	0	0	0	0	0	0	0	0	0	0	0	0	0	0	0	0	0	0
1-621	0	0	0	0	0	0	0	0	0	0	0	0	0	0	0	0	0	0	0	0	0	0	0	0	0	0	0	0	0	0	0	0	0	0	0	0	0	0	0	0	0	0	0	0	0	0	0	0	0
1-622	0	0	0	0	0	0	0	0	0	0	0	0	0	0	0	0	0	0	0	0	0	0	0	0	0	0	0	0	1	0	1	0	0	0	0	0	0	0	0	0	0	0	1	0	0	0	0	0	0
1-623	0	0	0	0	0	0	0	0	0	0	0	0	0	0	0	0	0	0	0	0	0	0	0	0	0	0	0	0	0	0	0	0	0	0	0	0	0	0	0	0	0	0	0	0	0	0	0	0	0
1-624	0	0	0	0	0	0	0	0	0	0	0	0	0	0	0	0	0	0	0	0	0	0	0	0	0	0	0	0	0	0	0	0	0	0	0	1	0	0	0	0	0	0	0	0	0	0	1	0	0
1-625	0	0	0	0	0	0	0	0	0	0	0	0	0	0	0	0	0	0	0	0	0	0	0	0	0	0	0	0	0	0	0	0	0	0	0	0	0	0	0	0	0	0	0	0	0	0	0	0	0
1-626	0	0	0	1	0	0	0	0	0	0	0	1	0	0	0	0	0	0	0	0	0	0	0	0	1	0	0	0	0	0	0	0	0	0	0	0	0	0	0	0	0	0	0	0	1	0	0	0	0
1-627	0	0	0	0	0	0	0	0	0	0	0	0	0	0	0	0	0	0	0	0	0	0	0	0	1	0	0	0	0	0	0	0	0	0	0	0	0	0	0	0	0	0	0	0	0	0	0	0	0
1-628	0	0	0	0	0	0	0	0	0	0	0	0	0	0	0	0	0	0	0	0	0	0	0	0	0	0	0	0	0	0	0	0	0	0	0	0	0	0	0	0	0	0	0	0	0	0	0	0	0
1-629	0	0	0	0	0	0	0	0	0	0	0	0	0	0	0	0	0	0	0	0	0	0	0	0	0	0	0	0	0	0	0	0	0	0	0	0	0	0	0	0	0	0	0	0	0	0	0	0	0
1-630	0	0	0	0	0	0	1	1	0	0	0	0	0	0	0	0	0	0	0	0	0	0	0	0	0	0	0	0	0	0	0	0	0	0	0	0	0	0	0	0	0	0	0	0	0	1	0	0	0
1-631	0	0	0	0	0	0	0	0	0	0	0	0	0	0	0	0	0	0	0	0	0	0	0	0	0	0	0	0	0	0	0	0	0	0	0	0	0	0	0	0	0	0	0	0	0	0	0	0	0
1-632	0	0	0	0	0	0	0	0	0	0	0	0	0	0	0	0	0	0	0	0	0	0	0	0	0	1	0	0	0	0	0	0	0	0	0	0	0	0	0	0	0	0	0	0	0	0	0	0	0
1-633	0	0	0	0	0	0	0	0	0	0	0	0	0	0	0	0	0	0	0	0	0	0	0	0	0	0	0	0	0	0	0	0	0	0	0	0	0	0	1	0	0	0	0	0	0	0	0	0	0
1-634	0	0	0	0	0	0	0	0	0	0	0	0	0	0	0	0	0	0	0	0	0	0	0	0	0	0	0	0	0	0	0	0	0	0	1	0	0	0	0	0	0	0	0	0	0	0	0	0	0
1-635	0	0	0	0	0	0	0	0	0	0	0	0	0	0	0	0	0	0	0	0	0	0	0	0	0	0	0	0	0	0	0	0	0	0	0	0	0	0	0	0	0	0	0	0	0	0	0	1	0
1-636	0	1	0	0	1	0	0	0	0	0	0	0	0	0	0	1	0	0	0	0	0	0	0	0	0	0	0	0	1	0	0	0	0	0	0	0	0	0	0	0	0	0	0	0	1	0	0	0	0
1-637	0	0	0	0	0	0	0	0	0	0	0	0	0	0	0	0	0	0	0	0	0	0	0	0	0	0	0	0	0	0	0	0	0	0	0	0	0	0	0	0	0	0	0	0	0	0	1	0	0
1-638	0	0	0	0	0	0	0	0	0	0	0	0	0	0	0	0	0	0	0	0	0	0	0	0	0	0	0	0	0	0	0	0	0	0	0	0	0	0	0	0	0	0	0	0	0	0	0	1	0
1-639	0	0	0	0	1	1	0	0	0	0	0	0	0	0	0	0	0	0	0	0	0	0	0	0	1	0	0	0	0	0	0	0	0	0	0	0	0	0	0	0	0	0	0	0	0	0	0	0	0
1-640	0	0	0	0	0	0	0	0	0	0	0	0	0	0	0	0	0	0	0	0	0	0	0	0	0	0	0	0	0	0	0	0	0	0	0	0	0	0	0	0	0	0	0	0	0	0	0	0	0
1-641	0	0	0	0	0	0	0	0	0	1	0	0	0	0	0	0	0	0	0	0	0	0	0	1	0	0	0	0	0	0	0	0	0	0	0	0	0	0	0	0	0	0	0	0	0	0	0	0	0
1-642	0	0	0	0	0	0	0	0	0	0	0	0	0	0	0	0	0	0	0	0	0	0	0	0	0	0	0	0	0	0	0	0	0	0	0	0	0	0	0	0	0	0	0	0	0	0	0	0	0
1-643	0	0	1	0	0	0	0	0	0	0	0	1	0	0	0	0	0	0	0	0	0	0	0	0	0	0	0	0	0	0	0	0	0	0	0	0	0	0	0	0	0	0	0	0	1	0	0	0	0
1-644	0	0	0	0	0	0	0	0	0	0	0	0	0	0	0	0	0	0	0	0	0	0	0	0	0	0	0	0	0	0	0	0	0	0	0	0	0	0	0	0	0	0	0	0	0	0	0	0	0
1-645	0	0	0	0	0	0	0	0	0	0	1	1	0	0	0	0	0	0	0	0	0	0	0	0	0	0	0	0	0	0	0	0	0	0	0	0	0	0	0	0	0	0	0	0	0	0	0	0	0
1-646	0	0	0	0	0	0	0	0	0	0	0	0	0	0	0	0	0	0	0	0	0	0	0	0	0	0	0	0	0	0	0	0	0	0	0	1	0	0	0	0	0	0	0	0	0	0	0	0	0
1-647	0	0	0	0	0	0	0	0	0	0	0	0	0	0	0	0	0	0	0	0	1	0	0	0	0	0	0	0	0	1	1	0	0	0	0	0	0	1	0	0	0	0	0	0	0	0	0	0	0
1-648	0	0	0	0	0	0	0	0	0	0	0	0	0	0	0	0	0	0	0	0	0	0	0	0	0	0	0	0	0	0	0	0	0	0	0	0	0	0	0	0	0	0	0	0	0	0	0	0	0
1-649	0	0	0	0	0	0	0	0	0	0	0	0	0	0	0	0	0	0	0	0	0	0	0	0	0	0	0	0	0	0	0	0	0	0	0	0	0	0	0	0	0	0	0	0	0	0	0	0	0
1-650	0	0	0	0	0	0	0	0	0	0	0	0	0	0	0	0	0	0	0	0	0	0	0	0	0	0	1	0	0	0	0	0	0	0	0	0	0	0	0	0	0	0	0	0	0	0	0	0	0
1-651	0	0	0	0	0	0	0	0	0	0	0	0	0	0	0	0	0	0	0	0	0	0	0	0	0	0	1	0	0	0	0	0	0	0	0	0	0	0	0	0	0	0	0	0	0	0	0	0	0
1-652	0	0	0	0	0	0	0	0	0	0	0	0	0	0	0	1	0	0	0	0	0	0	0	0	0	0	0	0	0	2	0	0	0	0	0	2	0	0	0	0	0	0	0	0	0	0	0	0	0
1-653	0	0	0	0	0	0	0	0	0	0	0	0	0	0	0	0	0	0	0	0	0	0	0	0	0	0	0	0	0	0	0	0	0	1	0	0	0	0	0	0	0	0	0	0	0	0	0	0	0
1-654	0	0	0	0	2	0	0	0	0	0	0	0	0	0	0	0	0	0	0	0	0	0	0	0	0	0	0	0	0	0	0	0	0	0	0	0	0	0	0	0	0	0	0	0	0	0	0	0	0
1-655	0	0	0	0	0	0	0	0	0	0	0	0	0	0	0	0	0	0	0	0	0	0	0	0	0	0	0	0	0	0	0	0	0	0	0	0	0	0	0	0	0	0	0	0	0	0	0	0	0
1-656	0	0	0	0	0	0	0	0	0	0	0	0	0	0	0	0	0	0	0	0	0	0	0	0	0	0	0	0	0	0	0	0	0	0	0	0	0	0	0	0	0	0	0	0	0	0	0	0	0
1-657	0	0	0	0	0	0	0	0	0	0	0	0	0	0	0	0	0	0	0	0	0	0	0	0	0	0	0	0	0	0	0	0	0	0	0	0	0	0	0	0	1	0	0	0	0	0	0	0	0
1-658	0	0	0	0	0	0	0	0	0	0	0	0	0	0	0	0	0	0	0	0	0	0	0	0	0	0	0	0	0	0	0	0	0	0	0	0	0	0	0	0	0	0	0	0	0	0	0	0	1
1-659	0	0	0	0	0	0	0	0	0	0	0	1	0	0	0	0	0	0	0	0	0	0	0	0	0	0	0	0	0	0	0	0	0	0	0	0	0	0	0	0	0	0	0	0	0	0	0	0	0
1-660	0	0	0	0	0	0	0	0	0	0	0	0	0	0	0	0	0	0	0	0	1	0	0	0	0	0	0	0	0	0	0	0	0	0	0	0	0	0	0	0	0	0	0	0	0	0	1	0	0
1-661	0	0	0	0	0	0	0	0	0	0	0	0	0	0	0	0	0	0	0	0	0	0	0	0	0	0	0	0	0	0	0	0	0	0	0	0	0	0	0	0	0	0	0	0	0	0	0	0	0
1-662	0	0	0	0	0	0	0	0	0	0	0	0	0	0	0	0	0	0	0	0	0	0	0	0	0	0	0	0	0	0	0	0	0	0	0	0	0	0	0	0	0	0	0	0	0	0	0	0	0
1-663	0	0	0	0	0	0	0	0	0	0	0	0	0	0	0	0	0	0	1	0	0	0	0	0	0	0	0	0	0	0	0	0	0	0	0	0	0	0	0	0	0	1	0	0	0	0	0	0	0
1-664	0	0	0	0	0	0	0	0	0	0	0	0	0	0	0	0	0	0	0	0	0	0	0	0	0	0	0	0	0	0	0	0	0	0	0	0	0	0	0	0	0	0	0	0	0	0	0	0	0
1-665	0	0	0	0	0	0	0	0	0	0	0	0	0	0	0	0	0	0	0	0	0	0	0	0	0	0	0	0	0	0	0	0	0	0	0	0	0	0	0	0	0	0	0	0	0	0	1	0	0
1-666	0	0	0	0	0	0	0	0	0	0	0	0	0	0	0	0	0	0	0	0	0	1	0	0	0	0	0	0	0	0	0	0	0	0	0	0	0	0	0	0	0	0	0	0	0	0	0	0	1
1-667	0	1	0	0	0	0	0	0	0	0	0	0	0	0	0	0	0	0	0	0	0	0	0	0	0	0	0	0	0	0	0	0	0	0	0	0	0	0	0	0	0	0	0	0	0	0	0	0	0
1-668	0	0	0	0	0	0	0	0	0	0	0	0	0	0	0	0	0	0	0	0	0	0	0	0	0	0	0	0	0	0	0	0	0	0	0	0	0	0	0	1	0	0	0	0	1	0	0	0	0
1-669	0	0	0	0	0	0	0	0	0	0	0	0	0	0	0	0	0	0	0	0	0	0	0	0	0	0	0	0	0	0	0	0	0	0	0	0	0	0	0	0	0	0	0	0	0	0	0	0	0
1-670	0	0	0	0	0	0	0	0	0	0	0	0	0	0	0	0	0	0	0	0	0	0	0	0	0	0	0	0	0	0	0	0	0	0	0	0	0	0	0	0	0	1	0	0	0	0	0	0	0
1-671	0	0	0	0	0	0	0	0	0	0	0	0	0	0	0	0	0	0	0	0	0	0	0	0	0	0	0	0	0	0	0	0	0	0	0	0	0	0	0	0	0	0	0	0	0	0	1	0	0
1-672	0	0	0	0	0	0	0	0	0	0	0	0	0	0	0	0	0	0	0	0	0	0	0	0	0	0	0	0	0	0	0	0	0	0	0	0	0	0	0	0	1	0	0	0	0	0	0	0	0
1-673	0	0	0	0	0	0	0	0	0	0	0	0	0	0	0	0	0	0	0	0	0	0	0	0	0	0	0	0	0	0	0	0	0	0	0	0	0	0	0	0	0	0	0	0	0	0	0	0	0
1-674	0	0	1	0	0	0	0	0	0	0	0	0	0	0	0	0	0	0	0	0	0	0	0	0	0	0	0	0	0	0	0	0	0	0	0	0	0	0	0	0	0	0	0	0	0	0	0	0	0
1-675	0	0	0	0	0	0	0	1	0	0	0	0	0	0	0	0	0	0	0	0	0	2	0	0	0	0	0	0	0	0	0	0	0	0	0	0	0	0	0	0	0	0	0	0	0	0	1	0	0
1-676	0	0	0	0	0	0	0	0	0	0	0	0	0	0	0	0	0	0	0	0	0	0	0	0	0	0	0	0	0	0	0	0	0	0	0	0	0	0	0	0	0	0	0	0	0	0	1	0	0
1-677	0	0	0	0	0	0	0	0	0	0	0	0	0	0	0	0	0	0	0	0	0	1	0	0	0	0	0	0	0	0	0	1	0	0	0	0	0	0	0	0	0	1	0	0	0	0	0	0	0
1-678	0	0	0	1	0	0	0	0	0	0	0	0	0	0	0	0	0	0	0	0	0	0	0	0	0	0	0	0	0	0	0	0	0	0	0	0	0	0	0	0	0	0	0	0	0	0	0	0	0
1-679	0	0	0	0	0	0	0	0	0	0	0	0	0	0	0	0	0	0	0	0	0	0	0	0	0	0	0	0	0	0	0	0	0	0	0	0	0	0	0	0	0	0	0	0	0	0	1	0	0
1-680	0	0	0	0	0	0	0	0	0	0	0	0	0	0	0	0	0	0	0	0	0	0	0	0	0	0	0	0	0	0	0	0	0	0	0	0	0	0	0	0	0	0	0	0	0	0	0	0	0
1-681	0	0	0	0	0	0	0	0	0	0	0	0	0	0	0	0	0	0	1	1	0	0	0	0	0	0	0	0	0	0	0	0	0	0	0	0	0	0	0	0	0	0	0	0	0	0	1	0	0
1-682	0	0	0	0	0	0	0	0	0	0	0	0	0	0	0	0	0	0	0	0	0	0	0	0	1	0	0	0	0	0	0	0	0	0	0	0	0	0	0	0	0	0	0	0	0	0	0	0	0
1-683	0	0	0	0	0	0	0	0	0	0	0	0	0	0	0	0	0	0	0	0	0	0	1	0	0	0	0	0	0	0	0	0	0	0	0	0	0	0	0	0	0	0	0	0	0	0	0	0	0
1-684	0	0	0	0	0	0	0	0	0	0	0	0	0	0	0	0	0	0	0	0	0	0	0	0	0	0	0	0	0	1	0	0	0	0	0	0	0	0	0	0	0	0	0	0	0	0	0	1	1
1-685	0	0	0	0	0	0	0	0	0	0	0	0	0	0	0	0	0	0	0	0	0	0	0	0	0	0	0	0	0	0	0	0	0	0	0	0	0	0	0	0	0	0	0	0	0	0	0	0	0
1-686	0	0	0	0	0	0	0	0	0	0	0	0	0	0	0	0	0	0	0	0	0	0	0	0	0	0	0	0	0	0	0	0	0	0	0	0	0	0	0	0	0	0	0	0	0	0	0	0	0
1-687	0	0	0	0	0	0	0	0	0	0	0	0	0	0	0	0	1	0	0	0	0	0	0	1	0	0	0	0	0	0	0	0	0	0	0	0	0	0	0	0	0	0	0	0	0	0	0	0	0
1-688	0	0	0	0	0	0	0	0	0	0	0	0	0	0	0	0	1	0	0	0	0	1	0	0	0	0	0	0	0	0	0	0	0	0	0	0	0	0	0	0	0	0	0	0	0	0	0	1	0
1-689	0	0	0	0	0	0	0	0	0	0	0	0	0	0	0	0	0	0	0	0	0	0	0	1	0	0	0	0	0	0	0	0	0	0	0	0	1	0	0	0	0	0	0	0	0	0	0	0	0
1-690	0	0	0	0	0	0	0	0	0	0	0	0	0	0	0	0	0	0	0	0	0	0	0	0	0	0	0	0	0	0	0	0	0	0	0	0	0	0	0	0	1	0	0	0	1	0	0	0	0
1-691	0	0	0	0	0	0	0	0	0	0	0	1	0	0	0	0	0	0	0	0	0	0	0	0	0	0	0	0	0	0	0	0	1	0	0	0	0	0	0	0	0	0	0	0	0	0	0	0	0
1-692	0	0	0	0	0	0	0	0	0	0	0	0	0	0	0	0	0	0	0	0	0	0	0	0	0	0	0	0	0	0	0	0	0	0	0	0	0	0	0	0	0	0	0	0	0	0	0	0	0
1-693	0	0	0	0	0	0	0	0	0	0	0	0	0	0	0	0	0	0	0	0	0	0	0	0	0	0	0	0	0	0	0	0	0	0	0	0	0	0	0	0	0	0	0	0	0	0	0	0	0
1-694	0	0	0	0	0	0	0	0	0	0	0	0	0	0	0	0	0	0	0	0	0	0	0	0	0	0	0	0	0	0	0	0	0	0	0	0	0	0	0	0	0	0	0	0	0	0	0	0	0
1-695	0	0	0	0	0	0	0	0	0	0	1	0	0	0	0	0	0	0	0	0	0	0	0	0	0	1	0	0	0	0	0	0	0	0	0	0	0	0	0	0	0	0	0	0	0	0	0	0	0
1-696	0	0	0	0	0	0	0	0	0	0	0	0	0	0	0	0	0	0	0	0	0	0	0	0	0	0	0	0	0	0	0	0	0	0	0	0	0	0	0	0	0	0	0	0	0	0	0	0	0
1-697	0	0	0	0	0	0	0	0	0	0	0	0	0	0	0	0	0	0	0	0	0	0	0	0	0	0	0	0	0	0	0	0	0	0	0	0	0	0	0	0	0	0	0	0	0	0	0	0	0
1-698	0	0	0	0	0	0	0	0	0	0	0	0	0	0	0	0	0	0	0	0	0	0	0	0	0	0	0	0	0	0	0	0	0	0	0	0	0	0	0	0	0	0	0	0	0	0	0	0	0
1-699	0	0	0	0	0	0	0	0	0	0	0	0	0	0	0	1	0	0	0	0	0	0	0	0	0	0	0	0	0	0	0	0	0	0	0	0	0	0	0	0	0	0	0	0	0	0	0	0	0
1-700	0	0	0	0	0	0	0	0	0	0	0	0	0	0	0	0	0	0	0	0	0	0	0	0	0	0	0	0	0	0	0	0	0	0	0	0	0	0	1	0	0	0	0	0	0	0	0	0	1
1-701	0	0	0	0	0	0	0	0	0	0	0	0	0	0	0	0	0	0	0	0	0	0	0	0	0	0	0	0	0	0	0	0	0	0	1	0	0	0	0	0	0	0	0	0	0	1	0	0	0
1-702	0	0	0	0	0	0	0	0	0	0	0	0	0	0	0	0	0	0	0	0	0	0	0	0	0	0	0	0	0	0	0	0	0	0	0	0	0	0	0	0	0	0	0	0	0	0	0	0	0
1-703	0	0	0	1	0	0	0	0	0	0	0	0	0	0	0	0	0	0	0	0	0	0	0	0	0	0	0	0	1	0	0	0	0	0	0	0	0	0	0	0	0	0	0	0	0	0	0	0	0
1-704	0	0	0	0	0	0	1	0	0	0	0	0	0	0	0	0	0	0	0	0	0	0	0	0	0	0	0	0	0	0	0	0	0	0	0	0	0	0	0	0	0	0	0	0	0	0	0	0	0
1-705	0	0	0	0	1	0	0	0	0	0	0	0	0	0	0	1	0	0	1	0	0	0	0	0	0	0	0	0	0	0	0	0	0	0	0	0	0	0	0	0	0	0	0	0	0	0	0	0	0
1-706	0	0	0	0	0	0	0	0	0	0	0	0	0	0	0	0	0	0	0	0	0	0	0	0	0	0	0	0	0	0	0	0	0	0	0	0	0	0	0	0	0	0	0	0	0	0	0	0	0
1-707	0	0	0	0	0	0	0	0	0	0	0	0	0	0	0	0	0	0	0	0	0	0	0	0	0	0	0	0	0	0	0	0	0	0	0	0	0	0	0	0	0	0	0	0	0	0	0	0	0
1-708	0	0	0	0	0	0	0	0	0	0	0	0	0	0	0	0	0	0	0	0	0	0	0	0	0	0	0	0	0	0	0	0	0	0	0	0	0	0	0	1	0	0	0	0	1	0	0	0	0
1-709	0	0	0	0	0	0	0	0	0	0	0	0	0	0	0	0	0	0	0	0	0	0	0	0	0	0	0	0	0	0	0	0	0	0	0	0	0	0	0	0	0	0	0	0	0	0	0	0	0
1-710	0	0	0	0	0	0	0	0	1	0	0	1	0	0	0	1	0	1	0	0	1	0	1	0	0	0	1	0	0	1	0	1	0	1	0	1	0	0	1	0	1	0	1	0	1	0	0	1	0
1-711	0	0	0	0	0	0	0	0	0	0	0	0	0	0	0	0	0	0	0	0	0	0	0	0	0	0	0	0	0	0	0	0	0	0	0	0	0	0	0	0	0	0	0	0	0	0	1	1	0
1-712	0	0	0	0	0	0	0	0	0	0	1	1	0	0	0	0	0	0	0	0	0	0	0	0	0	0	0	0	0	0	0	0	0	0	0	0	0	0	1	0	0	0	0	0	0	0	0	0	0
1-713	0	0	0	0	0	0	0	0	0	0	0	0	0	0	0	0	0	0	0	0	0	0	0	0	0	0	0	0	0	0	1	0	0	0	0	0	0	0	1	0	0	0	0	0	0	0	0	0	1
1-714	0	0	0	0	0	0	0	0	0	0	0	0	0	0	0	0	0	0	0	0	0	0	0	0	0	0	0	0	0	0	0	0	0	0	0	0	0	0	0	0	0	0	0	0	0	0	0	0	0
1-715	0	0	0	0	0	0	0	0	0	0	0	0	0	0	0	0	0	0	0	0	0	1	0	0	0	0	0	0	0	0	0	0	0	0	0	0	0	0	0	0	0	0	0	0	0	0	1	0	0
1-716	0	0	0	0	0	0	0	0	0	0	0	0	0	0	0	0	0	0	0	0	0	0	0	0	1	0	0	0	0	0	0	0	0	0	0	0	0	0	0	0	0	0	0	0	0	0	0	1	0
1-717	0	0	0	0	0	0	0	0	0	0	0	0	0	0	0	0	0	0	0	0	0	0	0	0	0	0	0	0	0	0	0	0	0	0	0	0	0	0	0	0	0	0	0	0	0	0	0	0	0
1-718	0	0	0	0	0	0	0	0	0	0	0	0	0	0	0	1	0	0	0	0	0	0	0	0	0	0	0	0	0	0	0	0	0	0	0	0	0	0	0	0	0	0	0	0	0	0	0	0	0
1-719	0	0	0	0	1	1	0	0	0	0	0	0	0	0	0	0	0	0	0	0	0	0	0	0	0	0	0	0	0	0	0	0	0	0	0	0	0	0	0	0	0	0	0	0	0	0	0	0	0
1-720	0	0	0	1	0	0	0	0	0	0	0	0	0	0	0	0	0	0	0	0	0	0	0	0	0	0	0	0	0	0	0	0	0	0	0	0	0	0	0	0	0	0	0	0	0	0	0	0	0
1-721	0	0	0	0	0	0	0	0	0	0	0	0	0	0	0	0	0	0	0	0	0	0	0	0	0	0	0	0	0	0	0	0	0	0	0	1	1	0	0	0	0	0	0	0	0	0	0	0	1
1-722	0	0	0	0	0	0	0	0	0	0	0	0	0	0	0	0	0	0	0	0	0	0	0	0	0	0	0	1	0	0	0	0	0	0	0	0	0	0	0	0	0	0	0	0	0	0	0	0	0
1-723	0	1	0	0	0	0	0	0	0	0	0	0	0	0	0	0	0	0	0	0	0	0	0	0	0	0	0	0	0	0	0	0	0	0	0	0	0	0	0	0	0	0	0	0	0	0	0	1	0
1-724	0	0	0	0	0	0	0	0	0	0	0	0	0	0	0	0	1	0	0	0	0	0	0	0	0	0	0	0	0	0	0	0	0	0	0	0	0	0	0	0	0	0	0	0	0	0	0	0	0
1-725	0	0	0	0	0	0	0	0	0	1	0	0	0	0	0	0	0	0	0	0	0	0	0	0	0	0	0	0	0	0	0	0	0	0	0	0	0	0	0	0	0	0	0	0	0	0	0	0	0
1-726	0	0	0	0	0	0	0	0	0	0	0	0	0	0	0	0	0	0	0	0	1	0	0	0	0	0	0	0	0	0	0	0	0	0	0	0	0	0	0	0	0	0	0	0	0	0	0	0	0
1-727	0	0	0	0	0	0	0	0	0	0	0	0	0	0	0	0	0	0	0	0	0	0	0	0	0	0	0	0	0	0	0	0	0	0	0	0	0	0	0	0	0	0	0	0	0	0	0	0	0
1-728	0	0	0	0	0	0	0	0	0	0	0	0	0	0	0	0	0	0	0	0	0	0	0	0	0	0	0	0	0	0	0	0	0	0	0	0	0	0	0	0	0	0	0	0	0	0	0	0	0
1-729	0	0	0	0	0	0	0	0	0	0	0	1	0	0	0	0	0	0	0	0	0	0	0	0	0	0	0	0	0	0	0	0	0	0	0	0	1	0	0	0	0	0	0	0	0	0	0	0	0
1-730	0	0	0	1	0	0	0	0	0	0	0	0	0	0	0	0	0	0	0	0	0	0	0	0	0	0	0	0	0	0	0	0	0	0	0	0	0	0	0	0	0	0	0	0	0	0	0	0	0
1-731	0	0	0	0	0	0	0	0	0	0	0	0	0	0	0	0	0	0	0	0	0	0	0	0	0	0	0	0	0	0	0	0	0	0	0	0	0	0	0	1	0	0	0	0	0	2	0	0	0
1-732	0	0	0	0	0	0	0	0	0	0	0	0	0	0	0	0	0	0	0	0	0	0	0	0	0	0	0	0	0	0	0	0	0	0	0	0	0	0	0	0	0	0	0	0	0	0	0	0	0
1-733	0	0	0	0	0	0	0	0	0	0	0	0	0	0	0	0	0	0	0	0	0	0	0	0	0	0	0	0	0	0	0	0	0	0	0	0	0	0	0	0	0	0	0	0	0	0	0	0	1
1-734	0	0	0	0	0	0	0	0	0	0	0	0	0	0	0	0	0	0	0	0	0	0	0	0	0	0	0	0	0	0	0	0	0	0	0	0	0	0	0	0	0	0	0	0	0	1	0	0	0
1-735	0	0	0	0	0	0	0	0	0	0	0	0	0	0	0	0	0	0	0	0	0	0	0	0	0	0	0	0	0	0	0	0	0	0	0	0	0	0	0	0	0	1	0	0	0	0	0	0	0
1-736	0	0	0	0	0	0	0	0	0	0	0	0	0	0	0	0	0	0	0	0	0	1	0	0	0	0	0	0	0	0	0	0	0	0	0	0	0	0	1	0	0	0	0	0	0	0	0	1	0
1-737	0	0	0	0	0	0	0	0	0	0	0	0	0	0	0	0	0	0	0	0	0	0	0	0	0	0	0	0	0	0	0	1	0	1	0	0	0	0	0	0	1	0	0	0	0	0	0	0	0
1-738	0	0	0	0	0	0	0	0	0	0	0	0	0	0	0	0	0	0	0	0	0	0	0	0	0	0	0	0	0	0	0	0	0	0	0	0	0	0	0	0	0	0	0	0	0	0	0	1	0
1-739	0	0	0	0	0	0	0	0	0	0	0	0	0	0	0	0	0	0	0	0	0	0	0	0	0	0	0	0	0	0	0	0	0	0	0	0	0	0	0	0	0	0	0	0	0	0	0	0	0
1-740	0	0	0	0	0	0	0	0	0	0	0	0	0	0	0	0	1	0	0	0	0	0	0	0	0	0	0	0	0	0	0	1	0	0	0	0	0	0	0	0	0	0	0	0	0	0	0	0	0
1-741	0	0	0	0	0	0	0	0	0	0	0	0	0	0	0	0	0	0	0	0	0	0	0	0	0	0	0	0	0	0	0	0	0	0	0	0	0	0	0	0	0	0	0	0	0	1	0	0	0
1-742	0	0	0	0	1	0	0	0	0	0	0	0	0	0	0	0	0	0	0	0	0	0	0	0	0	0	0	0	0	0	0	0	0	0	1	0	0	0	0	0	0	0	0	0	0	0	0	0	0
1-743	0	0	0	0	0	0	1	0	0	0	0	0	0	0	0	0	1	0	0	0	0	0	0	0	0	0	0	1	0	0	0	0	0	0	0	0	0	0	0	0	0	0	0	0	0	0	0	0	1
1-744	0	0	0	1	0	0	1	0	0	0	0	0	0	0	0	0	0	0	0	0	0	0	0	0	0	0	0	0	0	0	0	0	0	0	0	0	0	0	0	0	0	0	0	0	0	0	0	0	1
1-745	0	0	1	0	1	0	0	0	0	0	0	0	0	0	0	0	0	0	0	0	0	0	0	0	0	0	0	0	0	0	0	0	0	0	0	0	0	0	0	0	0	0	0	0	0	0	1	0	0
1-746	0	0	0	0	0	0	1	0	0	1	0	0	0	0	0	0	0	0	0	0	0	0	0	0	0	0	0	0	0	0	0	0	0	0	0	0	0	0	0	0	0	0	0	0	0	0	0	0	0
1-747	0	0	0	0	0	0	0	0	0	0	0	0	0	0	0	0	0	0	0	0	0	1	0	0	0	0	1	0	0	0	0	0	0	0	0	0	0	0	0	0	0	0	0	0	0	0	0	0	0
1-748	0	0	0	0	0	0	0	0	0	0	0	0	0	0	0	0	0	0	0	0	0	0	0	0	0	0	0	0	0	0	0	0	0	0	0	0	0	0	1	0	0	0	0	0	0	0	0	0	1
1-749	0	0	0	0	0	0	0	0	0	0	0	0	0	0	0	0	0	0	0	0	0	0	0	0	0	0	0	0	0	0	0	0	0	0	0	0	0	0	0	0	0	0	0	0	0	0	0	0	0
1-750	0	0	0	0	0	0	0	0	0	0	0	0	0	0	0	0	0	0	0	0	0	0	0	0	0	0	0	0	0	0	0	0	0	0	0	0	0	0	0	0	0	0	0	0	0	1	0	0	0
1-751	0	0	0	0	0	0	0	0	0	0	0	0	0	0	0	0	0	0	0	0	0	0	0	0	0	0	0	0	0	0	0	0	0	0	0	0	0	0	0	0	0	0	0	0	0	0	0	0	1
1-752	0	0	0	0	0	0	0	0	0	0	0	0	0	0	0	0	0	0	0	0	0	0	0	0	0	0	0	0	0	0	0	0	0	1	0	0	0	0	0	0	0	0	0	0	0	0	0	0	0
1-753	0	0	0	0	0	0	0	0	0	0	0	0	0	0	0	0	0	0	0	0	0	0	0	0	0	0	0	0	0	0	0	0	0	0	0	0	0	0	0	0	0	0	0	0	0	0	0	0	0
1-754	0	0	0	0	0	0	0	0	0	0	0	0	0	0	0	0	0	0	0	0	0	0	0	0	0	0	0	1	0	0	0	0	0	0	0	0	0	0	0	0	0	0	0	0	0	0	0	0	1
1-755	0	0	0	0	0	0	0	0	0	0	0	0	0	0	0	0	0	0	0	0	0	0	0	0	0	0	0	1	0	0	0	0	0	0	0	0	0	0	0	0	0	0	0	0	0	0	0	0	0
1-756	0	0	0	0	0	1	0	0	0	0	0	0	0	0	0	0	0	0	0	0	0	0	0	0	0	0	0	0	0	0	0	0	0	0	0	0	0	0	0	0	0	0	0	0	0	0	0	0	0
1-757	0	0	0	0	0	0	0	0	0	0	0	0	0	0	0	0	0	0	0	0	1	0	0	0	0	0	0	0	0	0	0	0	0	0	0	0	0	0	0	0	0	0	0	0	0	0	0	0	0
1-758	0	0	0	0	0	0	0	0	0	0	0	0	0	0	0	0	0	0	0	0	0	0	0	0	0	0	0	0	0	0	0	0	0	0	0	0	0	0	0	0	0	0	0	0	0	0	0	0	0
1-759	0	0	0	0	0	0	0	0	0	0	0	0	0	0	0	0	0	0	0	0	0	0	0	0	0	0	0	0	0	0	1	0	1	0	0	0	0	0	0	0	0	0	0	0	0	0	0	0	0
1-760	0	0	0	0	0	0	0	0	0	0	0	0	0	0	0	0	0	0	0	0	0	0	0	0	0	0	0	0	0	0	0	0	0	0	0	0	0	0	0	0	0	0	0	0	0	0	0	1	0
1-761	0	0	0	0	0	0	0	0	0	0	0	0	0	0	0	0	0	0	0	0	0	0	0	0	0	0	0	0	0	0	0	0	0	0	0	0	0	0	0	0	0	0	0	0	0	0	0	0	0
1-762	0	0	0	0	0	0	0	0	0	0	0	0	0	0	0	0	0	0	0	0	0	0	0	0	0	0	0	0	0	0	0	0	0	0	0	0	0	0	0	0	0	0	0	0	0	0	0	0	0
1-763	0	0	0	0	0	0	0	0	0	0	0	0	0	0	0	0	0	0	0	0	0	0	0	0	0	0	0	0	0	0	0	0	0	0	0	0	0	0	0	0	0	0	0	0	0	0	0	0	3
1-764	0	0	0	0	0	0	0	0	0	0	0	0	0	0	0	0	0	0	0	0	0	0	0	0	0	0	0	0	0	0	0	0	0	0	0	0	0	0	0	0	0	0	0	0	0	0	0	0	0
1-765	0	0	0	0	0	0	0	0	0	0	0	0	0	0	0	0	0	0	0	0	0	0	0	0	0	0	0	0	1	1	0	0	0	0	0	0	0	0	0	0	0	0	0	0	0	0	0	0	0
1-766	0	0	0	0	0	0	0	0	0	0	0	0	0	0	0	0	0	0	0	0	0	0	0	0	0	0	0	0	0	0	0	0	0	0	0	0	0	0	0	0	0	0	0	0	0	0	0	1	0
1-767	0	0	0	0	0	0	0	0	0	0	0	0	0	0	0	0	0	0	0	0	0	0	0	0	0	0	0	0	0	0	0	0	0	0	0	0	0	0	0	0	0	0	0	0	0	0	0	0	0
1-768	0	0	0	0	0	0	0	0	0	0	0	0	0	0	0	0	0	0	0	0	0	0	1	0	0	0	0	0	1	0	0	0	0	0	0	0	0	0	0	0	0	0	0	0	0	0	0	1	0
1-769	1	0	0	0	0	0	0	0	0	0	0	0	0	0	0	0	0	0	0	0	0	0	0	0	0	0	0	0	0	0	0	0	0	0	0	0	0	0	0	1	0	0	0	0	0	0	0	0	0
1-770	0	0	0	0	0	0	0	0	0	0	0	0	0	0	0	1	0	0	0	0	0	0	0	0	0	0	0	0	0	0	0	0	0	0	0	0	0	0	0	0	0	0	0	0	0	0	0	0	0
1-771	0	0	0	0	0	0	0	0	0	0	0	0	0	0	0	0	0	0	0	0	0	0	1	0	0	0	0	0	0	0	0	0	0	0	0	0	0	0	0	0	0	1	0	0	0	0	0	0	0
1-772	0	0	0	0	0	0	0	0	0	0	0	0	0	0	0	0	0	0	0	0	0	0	0	0	0	0	0	0	0	0	0	0	0	0	0	0	0	0	0	0	0	0	0	0	0	0	0	0	0
1-773	0	0	1	0	0	1	0	0	1	0	0	2	0	0	0	0	0	0	0	0	0	0	0	1	1	0	0	0	0	1	0	0	0	1	0	0	1	0	0	0	0	1	0	0	0	0	0	0	0
1-774	0	0	0	0	0	0	0	0	0	0	0	0	0	0	0	0	1	0	0	0	0	0	0	0	0	0	0	0	0	0	0	0	0	0	0	0	0	0	0	0	0	0	0	0	0	0	1	0	0
1-775	0	0	0	0	0	0	0	0	0	0	0	0	0	0	0	0	0	0	0	0	0	0	0	0	0	0	0	0	0	0	0	0	0	0	0	0	0	0	0	0	0	0	0	0	0	0	0	0	0
1-776	0	0	0	0	0	0	0	0	0	0	0	0	0	0	0	0	0	0	0	0	1	0	0	0	0	0	0	0	0	0	0	0	0	0	0	0	0	0	0	0	0	0	0	0	1	0	1	0	1
1-777	0	0	0	0	0	0	0	0	0	0	0	0	0	0	0	0	0	0	0	0	0	0	0	0	0	0	0	0	0	0	0	1	0	0	0	0	0	0	0	0	1	0	0	0	0	0	0	0	0
1-778	0	0	0	0	0	0	0	0	0	0	0	0	0	0	0	0	0	0	0	0	1	0	0	0	0	0	0	0	0	0	0	0	0	0	0	0	0	0	0	0	0	0	0	0	0	0	1	0	0
1-779	0	0	0	0	0	0	0	0	0	0	0	0	0	0	0	0	0	0	0	0	0	0	0	0	0	0	0	0	0	0	0	0	0	0	0	0	0	0	0	0	0	0	0	0	0	0	0	0	0
1-780	0	0	0	0	0	0	0	0	0	0	0	0	0	0	0	0	0	0	0	0	0	0	0	0	0	0	0	0	0	0	1	0	0	0	0	0	0	0	0	0	0	0	0	0	0	0	0	0	0
1-781	0	0	0	0	0	0	0	0	0	0	0	0	0	0	0	0	0	0	0	0	0	1	0	0	0	0	0	0	0	0	0	0	0	0	0	0	0	0	0	0	0	0	0	0	1	0	0	0	0
1-782	0	0	0	0	0	0	0	0	1	0	0	0	0	0	0	0	0	0	0	0	0	0	0	0	0	0	0	0	0	0	0	0	0	0	0	0	0	0	0	0	0	0	0	0	1	0	0	0	0
1-783	0	0	0	0	0	0	0	0	0	0	0	0	0	0	0	0	0	0	0	0	0	0	1	0	0	0	0	0	0	0	0	0	0	0	0	0	0	0	0	0	0	0	0	0	0	0	0	0	0
1-784	0	0	0	0	0	0	0	0	0	0	0	0	0	0	0	0	0	0	0	0	0	0	0	0	1	0	0	0	0	0	0	0	0	0	0	0	0	0	0	0	0	0	0	0	0	1	0	0	0
1-785	0	0	0	0	0	1	0	0	0	0	0	1	0	0	0	0	0	0	0	0	0	0	0	0	0	0	0	0	0	0	0	0	0	0	0	1	0	0	0	0	0	0	0	0	0	0	0	0	0
1-786	0	0	0	0	0	0	0	0	0	0	0	0	0	0	0	0	0	2	0	0	0	0	0	0	0	0	0	0	0	0	0	0	0	0	0	0	0	0	0	0	0	0	0	0	0	0	0	0	0
1-787	0	0	0	0	0	0	0	0	0	0	0	0	0	0	0	0	0	0	0	0	0	0	0	0	0	0	0	0	0	0	0	0	0	1	0	0	0	0	0	0	0	0	0	0	0	0	0	0	0
1-788	0	0	0	0	0	0	0	0	0	0	0	0	0	0	0	0	0	0	0	0	0	0	0	0	0	0	0	0	0	0	0	0	0	0	0	0	0	1	0	0	0	0	0	0	0	0	0	0	0
1-789	0	0	0	0	0	0	0	0	0	0	0	0	0	0	0	0	0	0	0	0	0	0	1	0	0	0	0	0	0	0	0	0	0	0	0	0	0	0	0	0	0	0	0	0	0	0	0	0	0
1-790	0	0	0	0	0	0	0	0	0	0	0	0	0	0	0	0	0	0	0	0	0	0	0	0	0	0	0	0	0	0	0	0	0	0	0	0	0	0	0	0	0	0	0	0	0	0	0	0	0
1-791	0	0	0	0	0	0	0	0	0	0	0	0	0	0	0	0	0	0	0	0	1	0	0	0	0	0	0	0	0	0	0	0	0	0	0	0	0	0	0	0	0	0	0	0	0	0	0	0	0
1-792	0	0	0	0	0	0	0	0	0	0	0	0	0	0	0	0	0	0	0	0	0	0	0	0	0	0	0	0	0	0	0	0	0	0	0	0	0	0	0	0	0	0	0	0	0	0	0	0	0
1-793	0	0	0	0	0	1	0	1	0	0	0	0	0	0	0	0	0	0	0	0	0	0	0	0	0	0	0	0	0	0	0	0	1	0	0	0	0	0	0	0	1	0	0	0	0	0	0	0	0
1-794	0	0	0	0	0	0	0	0	0	0	0	0	0	0	0	0	0	0	0	0	0	0	0	0	0	0	0	0	0	0	0	0	0	0	0	0	0	0	0	0	0	0	0	0	0	0	0	0	0
1-795	0	0	0	0	0	0	0	0	0	0	0	0	0	0	0	0	0	1	0	0	0	0	0	0	0	1	0	0	0	0	0	0	0	0	0	1	0	0	0	0	0	0	0	0	0	0	0	0	0
1-796	0	0	0	0	0	0	0	0	0	0	0	0	0	0	0	0	0	0	0	0	0	0	0	0	0	0	0	0	0	0	1	0	0	0	1	0	0	0	0	0	0	0	0	0	0	0	0	0	0
1-797	0	0	0	0	0	0	0	0	0	0	0	0	0	0	0	0	0	0	0	0	0	0	0	0	0	0	0	0	0	0	0	0	0	0	0	0	0	1	0	0	0	0	0	0	0	0	0	1	0
1-798	0	0	0	0	0	0	0	0	0	0	0	0	0	0	0	0	0	0	0	0	0	0	0	0	0	0	0	0	0	0	0	0	1	0	0	0	0	1	0	0	0	0	0	0	0	0	0	0	0
1-799	0	0	0	0	0	0	0	0	0	0	0	0	0	0	0	0	0	0	0	0	0	0	1	0	0	0	0	0	0	0	0	0	0	0	0	0	0	0	0	0	0	0	0	0	0	0	0	0	0
1-800	0	0	0	0	0	0	0	0	0	1	0	0	0	0	0	0	0	0	0	0	0	0	0	1	0	0	1	0	0	0	0	0	0	0	0	0	0	0	0	0	0	0	1	0	0	0	0	0	0
1-801	0	0	0	0	0	0	0	1	0	0	0	0	0	0	0	0	0	0	0	0	0	0	0	0	0	0	0	0	0	0	0	0	0	0	0	0	0	0	0	0	0	0	0	0	0	0	0	0	0
1-802	0	0	0	0	0	0	0	0	0	0	0	0	0	0	0	0	0	0	0	0	0	0	0	0	0	0	0	0	0	0	0	0	0	0	0	0	0	0	0	0	0	0	0	0	0	0	0	0	0
1-803	0	0	0	0	0	0	0	0	0	0	0	0	0	0	0	0	0	0	0	0	0	0	0	0	0	0	0	0	0	0	0	0	0	0	0	0	0	0	0	0	0	0	0	0	0	0	0	0	1
1-804	0	0	0	0	0	0	0	0	0	0	0	0	0	0	0	0	0	0	0	0	0	0	0	0	0	0	0	0	0	0	0	0	0	0	0	0	0	0	1	0	1	0	0	0	0	0	0	0	0
1-805	0	0	0	0	0	0	0	0	0	0	0	0	0	0	0	1	0	0	0	0	0	0	0	0	0	0	0	0	0	0	0	0	0	0	0	0	0	0	0	0	0	0	0	0	0	0	0	0	0
1-806	0	0	0	0	0	0	0	0	0	0	0	0	0	0	0	0	0	0	0	0	0	0	1	0	0	0	0	0	0	0	0	0	0	0	0	0	0	0	0	0	0	0	1	0	0	0	0	0	0
1-807	0	0	0	0	0	0	0	0	0	0	0	0	0	0	0	0	0	0	0	0	0	0	0	0	0	0	0	0	0	0	0	0	0	0	0	0	0	0	0	0	0	0	0	0	0	0	0	0	0
1-808	0	0	0	0	0	0	0	0	0	0	1	0	0	0	0	0	0	0	0	0	0	0	0	0	0	0	0	0	0	0	0	0	0	0	0	1	0	0	0	0	0	0	0	0	0	0	0	0	0
1-809	0	0	0	0	0	0	0	0	0	0	0	0	0	0	0	0	0	0	0	0	0	0	0	0	0	0	0	0	0	0	0	0	0	0	1	0	0	0	1	0	0	0	0	0	0	0	0	0	0
1-810	0	0	0	0	0	0	0	0	0	0	0	0	0	0	0	0	0	0	0	0	0	0	0	0	0	0	0	0	0	0	0	0	0	0	0	0	0	0	0	0	0	0	0	0	1	0	0	0	0
1-811	0	0	0	0	0	1	0	0	0	0	0	0	0	0	0	0	0	0	0	0	0	0	0	0	0	0	0	0	0	0	0	0	0	0	0	0	0	0	0	0	1	1	0	0	0	0	0	0	0
1-812	0	0	0	0	1	0	0	0	0	0	0	0	0	0	0	0	0	0	0	0	0	0	0	0	0	0	0	0	0	0	0	0	0	0	0	0	0	0	0	0	0	0	0	0	0	0	0	0	0
1-813	0	0	0	0	0	0	0	0	0	0	0	0	0	0	0	0	0	0	0	0	0	0	0	0	0	0	0	0	0	0	0	0	0	0	0	0	0	0	0	0	0	0	0	0	0	0	0	0	0
1-814	0	0	0	0	0	0	0	0	0	0	0	0	0	0	0	0	0	1	0	0	0	0	0	0	0	0	0	0	0	0	0	0	0	0	0	0	0	0	0	0	0	0	0	0	0	0	0	0	0
1-815	0	0	0	0	0	0	0	0	0	0	0	0	0	0	0	0	0	0	0	0	0	0	0	0	0	0	0	0	0	0	0	0	0	0	0	0	0	0	0	0	0	0	0	0	0	0	0	0	0
1-816	0	0	0	0	0	0	0	0	0	0	0	0	0	0	0	0	0	0	0	0	0	0	0	0	0	0	0	0	0	0	0	0	0	0	0	0	0	0	0	0	0	0	0	0	0	0	0	0	0
1-817	0	0	0	0	0	0	0	0	0	0	0	0	0	0	0	0	0	0	0	0	0	0	0	0	1	0	0	0	0	0	0	0	0	0	0	0	0	0	0	0	0	0	0	0	0	0	0	0	0
1-818	0	0	0	0	0	0	0	0	0	0	0	0	0	0	0	0	0	0	0	0	0	0	0	0	0	0	0	0	0	0	0	0	0	0	0	0	0	0	0	0	0	0	0	0	0	0	0	0	0
1-819	0	0	0	0	0	0	0	0	0	0	0	0	0	0	0	0	0	0	0	0	0	0	0	0	0	0	0	0	0	1	0	0	0	0	0	0	0	0	0	0	0	0	0	0	0	0	0	0	0
1-820	0	0	0	0	0	0	0	0	0	0	0	0	0	0	0	0	0	0	0	0	0	0	0	0	0	0	0	0	0	0	0	0	0	0	0	0	0	0	0	0	0	0	0	0	0	0	0	0	0
1-821	0	0	0	0	0	0	0	0	0	0	0	0	0	0	0	0	0	0	0	0	0	0	0	0	0	0	0	0	0	0	0	0	0	1	0	0	0	0	0	0	0	0	0	0	0	0	0	0	0
1-822	0	0	0	0	0	0	0	0	0	0	0	0	0	0	0	0	0	0	0	0	0	0	0	0	0	0	0	0	0	0	0	0	0	0	0	0	0	0	0	0	0	0	0	0	0	0	0	1	0
1-823	0	0	0	0	0	0	0	0	0	0	0	0	0	0	0	0	0	0	0	0	0	0	0	0	0	0	0	0	0	0	0	0	0	0	0	0	0	0	0	0	0	0	0	0	0	0	0	0	0
1-824	0	0	0	0	0	0	0	0	0	0	0	0	0	0	0	0	0	0	0	0	0	0	0	0	0	0	0	0	0	0	0	0	0	0	0	0	0	0	0	0	0	0	0	0	0	0	0	0	0
1-825	0	0	0	0	0	0	0	0	0	0	0	0	0	0	0	0	0	0	0	0	0	0	0	0	0	0	0	0	0	0	0	0	0	0	0	0	0	0	0	0	0	0	0	0	0	0	0	0	0
1-826	0	0	0	0	0	0	0	0	0	0	0	0	0	0	0	0	0	0	0	0	0	0	0	0	0	0	0	0	0	0	0	0	0	0	0	0	0	0	0	0	0	0	0	0	0	0	0	0	0
1-827	0	0	0	0	0	0	0	0	0	0	0	0	1	0	0	1	0	0	0	0	0	0	0	0	0	0	0	0	0	0	0	0	0	0	0	0	0	0	0	0	0	0	0	0	0	0	0	0	0
1-828	0	0	0	0	0	0	0	0	0	0	0	0	0	0	0	0	0	0	0	0	0	0	0	0	0	0	0	0	0	0	0	0	0	0	0	0	0	0	0	0	0	1	0	0	0	0	0	0	0
1-829	0	0	0	0	0	0	0	0	0	0	0	0	0	0	0	0	0	0	0	0	0	0	0	0	0	0	0	0	0	0	0	0	0	0	0	0	0	0	0	0	0	0	0	0	0	0	2	0	0
1-830	0	1	0	0	0	0	0	0	0	0	0	0	0	0	0	0	0	0	0	0	0	0	0	0	0	0	0	0	0	0	0	0	0	0	0	0	0	1	0	0	0	0	0	0	0	0	0	0	0
1-831	0	0	0	0	0	0	0	0	0	0	0	0	0	0	0	0	0	0	0	0	0	0	0	0	0	0	0	1	0	0	0	0	0	0	0	0	0	0	0	0	0	0	0	0	0	0	0	0	1
1-832	0	0	0	0	0	1	0	0	0	0	0	0	0	0	0	0	0	0	0	0	0	0	0	0	0	0	0	0	0	0	0	0	0	0	1	0	0	0	0	0	0	0	0	0	0	0	0	0	0
1-833	0	0	0	0	0	0	0	0	0	0	0	0	0	0	0	0	0	0	0	1	0	0	0	0	0	0	0	0	0	0	0	0	0	0	0	0	0	0	0	0	0	0	0	0	0	0	0	0	0
1-834	0	0	0	0	0	0	0	0	0	0	0	0	0	0	0	0	0	0	0	0	0	0	0	0	0	0	0	0	0	0	0	0	0	0	0	0	0	0	0	0	0	0	0	0	0	0	0	0	0
1-835	0	0	0	0	0	0	0	0	0	0	0	0	0	0	0	0	0	0	0	0	0	0	0	0	0	0	0	0	0	1	0	0	0	0	0	0	0	0	0	0	0	0	0	0	0	0	0	0	1
1-836	1	0	0	0	0	1	0	0	0	0	0	0	0	0	0	0	0	0	0	0	0	0	0	0	0	0	0	0	0	0	0	0	0	0	0	0	0	0	0	0	0	0	0	0	0	0	0	0	0
1-837	0	0	0	0	0	0	0	0	0	0	0	0	0	0	0	0	1	0	0	0	0	0	0	0	0	1	0	0	0	0	0	0	0	2	0	0	0	0	0	0	0	0	0	0	1	0	0	0	0
1-838	0	0	0	0	0	0	1	0	0	0	0	0	0	0	0	0	0	0	0	0	0	0	0	0	0	0	0	0	0	0	0	0	0	0	0	0	1	0	0	0	0	0	0	0	0	0	1	1	0
1-839	0	0	0	0	0	0	0	0	0	0	0	0	0	0	0	0	0	0	0	0	0	0	0	0	0	0	0	0	0	0	0	0	0	0	0	0	0	0	0	0	0	0	0	0	0	0	0	0	0
1-840	0	0	0	0	0	0	0	0	0	0	0	0	0	0	0	0	0	0	0	0	0	0	0	0	0	0	0	0	0	0	0	0	0	0	0	0	0	0	0	0	0	0	1	0	0	0	0	0	0
1-841	0	0	0	0	0	0	0	0	0	0	0	0	0	0	0	0	0	0	1	0	0	0	0	0	0	0	0	0	0	0	0	0	0	0	0	0	0	0	0	0	0	0	1	0	0	0	0	0	0
1-842	0	0	0	0	0	0	0	0	0	0	0	0	0	0	0	0	0	0	0	0	0	0	0	0	0	0	0	0	0	0	0	0	0	1	0	0	0	0	0	0	0	0	0	0	0	0	0	0	0
1-843	0	0	0	0	0	0	0	0	0	0	0	0	0	0	0	0	0	0	0	0	0	0	0	0	0	0	0	0	0	0	0	0	0	0	0	0	0	0	0	0	0	0	0	0	0	0	0	0	0
1-844	0	0	0	0	0	0	0	0	0	0	0	0	0	0	0	0	0	0	0	0	0	0	0	0	0	0	0	0	0	0	0	0	0	0	0	0	0	0	0	0	0	0	0	0	1	0	0	0	0
1-845	0	0	0	0	0	0	0	0	0	0	0	0	0	0	0	0	0	0	0	0	0	0	0	0	1	0	0	0	0	0	0	0	0	0	0	0	0	0	0	0	0	0	0	0	0	0	0	0	0
1-846	0	0	0	0	0	0	0	0	0	0	0	0	1	0	1	0	0	0	0	0	0	0	0	0	0	0	0	0	0	0	0	0	0	0	0	0	0	0	0	0	0	0	0	2	0	0	0	0	0
1-847	0	0	0	0	0	0	0	0	0	0	0	0	0	0	0	0	0	0	0	0	0	0	0	0	0	0	0	0	0	0	0	0	0	0	0	0	0	0	0	0	0	0	0	0	0	0	0	0	0
1-848	0	0	0	0	0	0	0	0	0	0	0	0	0	0	0	1	0	0	0	0	0	0	0	0	0	0	0	1	0	0	0	0	0	0	0	0	1	0	0	0	0	0	0	0	0	0	0	0	0
1-849	0	0	0	0	0	0	0	0	0	0	0	0	0	0	0	0	0	0	0	0	0	0	0	0	0	0	0	0	0	0	0	0	0	0	0	0	0	0	0	0	0	0	0	0	0	0	0	0	0
1-850	0	0	0	0	0	0	0	1	0	0	0	0	0	0	0	0	0	0	0	0	0	0	0	0	0	0	0	0	0	0	0	1	0	0	0	0	0	0	0	1	0	0	0	0	0	0	0	0	0
1-851	0	0	0	0	0	0	0	0	0	0	0	0	0	0	0	0	0	0	0	0	0	0	0	0	0	0	0	0	0	0	0	0	0	0	0	0	0	1	0	0	0	0	0	0	0	0	0	0	0
1-852	0	0	0	0	0	0	0	0	0	0	0	0	1	0	0	0	0	0	0	0	0	0	0	0	0	0	0	0	0	0	0	0	0	0	0	0	0	0	0	0	0	0	0	0	0	0	0	0	0
1-853	0	0	0	0	1	0	0	0	0	0	0	0	0	0	0	0	0	0	0	0	0	0	0	0	0	0	0	0	0	0	0	0	0	0	0	0	1	0	0	0	0	0	0	0	0	0	1	0	0
1-854	0	0	0	1	0	0	0	0	0	0	0	0	0	0	0	0	0	0	0	0	0	0	1	0	0	0	0	0	0	0	0	0	0	0	0	0	0	0	0	0	0	0	0	0	0	0	0	0	0
1-855	0	0	0	0	0	0	0	0	0	0	0	1	0	0	0	0	0	0	0	0	0	0	0	0	0	1	0	0	0	0	0	0	0	0	0	0	0	0	0	0	0	0	0	0	0	0	0	0	0
1-856	0	0	0	0	0	0	0	0	0	0	0	0	0	0	0	0	0	0	0	0	0	0	0	0	0	0	0	0	0	0	0	0	0	0	0	0	0	0	0	0	0	0	0	0	0	0	0	0	0
1-857	0	1	0	0	0	0	0	0	0	0	0	0	0	0	0	0	0	0	0	0	1	0	0	0	0	0	0	0	0	0	0	0	0	0	0	0	0	0	0	0	0	0	0	0	0	0	0	0	0
1-858	0	0	0	0	0	0	0	0	0	0	0	0	0	0	0	0	0	0	0	0	0	0	0	0	0	0	0	0	0	0	0	0	0	0	0	0	0	0	0	0	0	0	0	0	0	0	0	0	0
1-859	0	0	1	0	0	0	0	0	0	0	0	0	0	0	0	0	0	0	0	0	0	0	1	0	0	0	0	0	0	0	1	0	0	0	0	0	0	0	0	0	0	0	0	0	0	0	0	0	0
1-860	0	0	0	0	0	1	0	0	1	0	0	0	0	0	0	0	0	0	0	1	0	0	0	0	0	0	0	0	0	0	0	1	0	0	0	0	0	0	0	0	0	0	0	0	0	0	0	0	0
1-861	0	0	0	0	0	0	0	0	0	0	0	1	0	0	0	0	0	0	0	0	0	0	0	0	1	0	0	0	0	0	0	0	0	0	0	0	0	0	1	0	0	0	0	0	0	0	0	0	0
1-862	0	0	0	0	0	0	0	0	0	0	0	0	0	0	0	0	0	0	0	0	0	0	0	0	0	0	0	0	0	0	0	0	0	0	0	0	0	0	0	0	0	0	0	0	0	0	0	0	1
1-863	0	0	0	0	0	0	0	0	0	0	0	0	0	0	0	0	0	0	0	0	0	0	0	0	0	0	0	0	0	0	1	0	0	0	0	0	0	0	0	0	0	0	0	0	0	0	0	0	0
1-864	0	0	0	0	0	0	0	0	0	0	0	0	0	0	0	0	0	0	0	0	0	0	0	0	0	0	0	0	0	0	0	0	0	0	0	0	0	0	0	0	0	0	0	0	0	0	0	0	0
1-865	0	0	0	0	0	0	0	0	0	0	0	0	0	0	0	0	0	0	0	0	0	0	0	0	0	0	0	0	0	0	0	0	0	0	0	0	0	0	0	1	0	0	0	0	0	0	0	0	0
1-866	0	0	0	0	0	0	0	0	0	0	0	0	0	0	0	0	0	0	0	0	0	0	0	0	0	0	0	0	0	0	0	0	0	0	0	0	0	0	0	0	0	0	0	0	0	0	0	0	0
1-867	0	0	0	0	0	0	0	0	0	0	0	0	0	0	0	0	0	0	0	0	0	1	0	0	0	0	0	0	0	0	0	0	0	0	0	0	0	0	0	0	0	0	0	0	0	0	1	0	0
1-868	0	0	0	0	0	0	0	0	0	0	0	0	1	0	0	0	0	0	0	0	0	0	0	0	0	0	0	0	0	0	0	0	0	0	0	0	0	0	0	0	0	1	0	0	0	0	0	0	0
1-869	0	0	0	0	0	0	0	0	0	0	0	0	0	1	0	0	0	0	0	0	0	0	0	0	0	0	0	0	0	0	0	0	0	0	0	0	0	0	0	0	0	0	0	0	0	0	0	0	0
1-870	0	0	0	0	0	0	0	0	0	0	0	0	0	0	0	0	0	0	0	0	0	0	0	0	0	0	0	0	0	0	0	0	0	0	0	0	0	0	0	0	0	0	0	0	0	0	0	0	0
1-871	0	0	0	0	0	0	0	0	0	0	1	0	0	0	0	0	0	0	0	0	0	0	0	1	0	0	0	0	0	0	1	0	0	0	0	0	0	0	0	0	0	0	0	1	1	1	0	1	0
1-872	0	0	0	0	0	0	0	0	0	0	0	0	1	0	0	0	0	0	2	1	0	0	0	0	0	0	0	0	0	0	0	0	0	0	0	0	0	0	0	0	0	0	0	0	0	0	0	0	0
1-873	0	0	0	0	0	0	0	0	0	0	0	0	0	0	0	0	0	0	0	0	0	0	0	0	0	0	0	0	0	0	0	0	0	0	0	0	0	0	0	0	0	0	0	0	0	0	0	0	0
1-874	0	0	0	0	0	0	0	0	0	0	0	0	0	0	0	0	0	0	0	0	0	0	0	0	0	0	0	0	1	0	0	0	1	0	0	0	0	0	0	0	0	0	0	0	0	0	0	0	0
1-875	0	0	0	0	0	0	0	0	0	0	0	0	0	0	0	0	0	0	0	0	0	0	0	0	0	0	0	0	0	0	0	0	0	0	0	0	0	0	0	0	0	0	0	0	0	0	0	0	0
1-876	0	0	0	0	0	0	0	0	0	0	0	0	0	0	0	0	0	0	0	0	0	1	0	0	0	0	0	0	0	0	0	0	0	0	0	0	0	1	0	0	0	0	0	0	0	0	0	0	0
1-877	0	0	1	0	0	0	0	1	0	0	0	0	0	0	0	0	0	0	0	0	0	0	0	0	0	0	0	0	0	0	0	0	0	0	0	0	0	0	0	0	0	0	1	0	0	0	0	0	0
1-878	0	0	0	0	0	0	0	0	0	0	0	0	0	0	0	0	0	0	0	0	0	0	0	0	0	0	0	0	0	0	0	0	0	0	0	0	0	0	0	0	0	0	0	0	0	0	0	0	0
1-879	0	0	0	0	0	0	0	0	0	0	0	0	0	0	0	0	0	0	0	0	0	0	0	0	0	0	0	0	0	0	0	0	0	0	0	0	0	0	0	0	0	0	0	0	0	0	0	1	0
1-880	0	0	0	0	0	0	0	0	0	0	0	0	0	0	0	0	0	0	0	0	0	0	0	0	1	0	0	0	0	0	0	0	0	0	0	0	0	0	0	0	0	0	0	0	0	0	0	0	0
1-881	0	0	0	1	0	0	0	0	0	0	0	0	0	0	0	0	0	0	0	0	0	0	0	0	0	0	0	0	0	0	0	0	0	0	0	0	0	0	0	0	0	0	0	0	0	0	0	0	0
1-882	0	0	0	0	0	0	0	0	0	0	0	0	0	0	0	0	0	0	0	0	0	0	0	0	0	0	0	0	0	0	0	0	0	0	0	0	0	0	0	0	0	0	0	0	0	0	0	0	0
1-883	0	0	0	0	0	0	0	0	0	0	0	0	0	0	0	0	0	0	0	0	0	0	0	0	0	0	0	0	0	0	0	0	0	0	0	0	0	0	0	0	1	0	0	0	0	0	0	0	0
1-884	0	0	0	0	0	0	0	0	0	0	0	0	0	0	0	0	0	0	0	0	0	0	0	0	0	0	0	0	0	0	0	0	0	0	0	0	0	0	0	0	0	0	0	0	0	0	0	0	0
1-885	0	0	0	0	0	0	0	0	0	0	0	0	0	0	0	0	0	0	0	0	0	0	0	0	0	0	0	0	0	0	0	0	0	0	0	1	0	0	0	0	0	0	0	0	0	0	0	0	0
1-886	0	0	0	0	0	0	0	0	0	0	0	0	0	0	0	0	0	0	0	0	0	0	0	0	0	0	0	0	0	0	0	0	0	0	0	0	0	1	1	0	0	0	0	0	0	0	1	0	0
1-887	0	0	0	0	0	0	0	0	0	0	0	0	0	0	0	0	0	0	0	0	0	0	0	0	0	0	0	0	0	0	0	0	0	0	0	0	1	0	0	0	0	1	0	0	0	0	0	0	0
1-888	0	0	0	0	0	0	0	0	0	0	0	0	0	0	0	0	0	0	0	0	0	0	0	0	0	0	0	0	0	0	0	0	0	0	0	0	0	0	0	0	0	0	0	0	0	0	0	0	0
1-889	0	0	0	0	0	0	0	0	0	0	0	0	0	0	0	0	0	0	0	0	0	0	0	0	0	0	0	0	0	0	0	0	0	0	0	0	0	0	0	0	0	0	0	0	0	0	0	0	0
1-890	0	0	0	0	0	0	0	0	0	0	0	0	0	0	0	0	0	0	0	0	0	0	0	0	0	0	0	0	0	0	0	0	0	0	0	0	0	0	0	0	0	0	0	0	0	0	0	0	0
1-891	0	0	0	0	0	0	0	0	0	0	0	0	0	0	0	0	0	0	0	0	0	0	0	0	0	0	0	0	0	0	0	0	0	0	0	0	0	0	0	0	0	0	0	0	0	0	0	0	0
1-892	0	0	0	0	0	0	0	0	0	0	0	0	0	0	0	0	0	0	0	0	0	0	0	0	0	0	0	0	0	0	0	0	0	0	0	0	0	0	0	0	0	0	0	0	0	0	0	0	1
1-893	0	0	0	0	0	0	0	0	0	0	0	0	0	0	0	0	0	0	0	0	0	0	0	0	0	0	0	0	0	0	0	0	0	0	1	0	0	1	0	0	0	0	0	0	0	0	0	0	0
1-894	0	0	0	0	0	0	0	0	0	0	0	0	0	0	0	0	0	0	0	0	0	0	0	1	0	0	0	0	0	0	0	0	0	0	0	0	0	0	0	0	0	0	0	0	0	0	0	0	0
1-895	0	0	0	0	0	0	1	0	0	0	0	0	0	0	0	0	0	0	0	0	1	0	0	1	0	0	0	0	0	0	0	0	1	0	0	0	0	0	0	0	0	0	0	0	0	0	0	0	0
1-896	0	0	0	0	0	0	0	0	0	0	0	0	0	0	0	0	0	0	0	0	0	0	0	0	0	0	0	0	0	0	0	0	0	0	0	0	0	0	0	0	0	0	0	0	0	0	0	0	0
1-897	0	0	0	0	0	0	0	0	0	0	0	1	1	0	0	0	0	0	0	0	0	0	0	0	0	0	0	0	0	0	0	0	0	0	0	0	0	0	0	0	0	0	0	0	0	0	0	0	0
1-898	0	1	0	0	0	0	0	0	0	0	0	0	0	0	0	0	0	0	0	0	0	0	0	0	0	0	0	0	0	0	0	0	0	0	0	0	0	0	0	0	0	0	0	0	0	0	0	0	0
1-899	0	0	0	0	0	0	0	0	0	0	0	0	0	0	0	0	0	0	0	0	0	0	0	0	0	0	0	0	0	0	0	0	0	0	0	0	0	0	1	1	0	0	0	1	0	0	0	0	0
1-900	0	0	0	0	0	0	0	0	0	0	0	0	0	0	0	0	0	0	0	0	1	0	0	0	0	0	0	0	0	0	0	0	0	0	0	0	0	0	0	0	0	0	0	0	0	0	0	0	0
1-901	0	0	0	0	0	0	0	0	0	0	0	0	0	0	0	0	0	0	0	0	0	0	1	0	0	0	0	0	0	0	0	0	0	0	0	0	0	0	0	0	0	0	0	0	0	0	0	0	0
1-902	0	1	0	0	0	0	0	0	0	0	0	0	0	0	0	0	0	0	0	0	0	0	0	0	0	0	0	0	0	0	0	0	0	0	0	0	0	0	0	0	0	0	0	0	0	0	0	0	0
1-903	0	0	0	0	0	0	0	0	0	0	0	0	0	0	0	0	0	0	0	0	0	0	0	0	0	0	0	0	0	0	0	0	0	0	0	1	0	0	0	0	0	0	0	0	0	0	0	0	0
1-904	0	0	0	0	0	0	0	0	0	0	0	1	0	0	1	0	0	0	0	0	0	0	0	0	0	0	0	0	0	0	0	0	0	0	0	0	0	0	0	0	0	0	0	0	0	0	0	0	0
1-905	0	0	0	0	0	0	0	0	0	0	0	0	0	0	0	0	0	0	0	0	0	0	0	0	1	0	0	0	0	0	0	0	0	0	0	0	0	0	0	0	0	0	0	0	0	0	0	0	0
1-906	0	0	0	0	0	0	0	0	0	0	0	0	0	0	0	0	0	0	0	0	0	0	0	0	0	0	0	0	0	0	0	0	0	0	0	0	0	0	0	0	0	0	0	0	0	0	0	1	0
1-907	0	0	0	1	0	0	0	0	0	1	0	0	0	0	0	0	0	0	0	0	0	0	0	0	0	0	0	0	0	0	0	0	0	0	0	0	0	0	0	0	0	0	0	0	0	0	0	0	0
1-908	0	0	0	0	0	0	0	0	0	0	1	0	0	0	0	0	0	0	0	0	0	0	0	0	0	0	0	0	0	0	0	0	0	0	0	0	0	0	0	1	0	0	0	0	0	0	0	0	0
1-909	0	0	0	0	0	0	0	0	0	0	0	0	0	0	0	0	0	0	0	0	0	0	0	0	0	0	0	0	0	0	0	0	0	0	0	0	0	0	0	0	0	0	0	0	0	0	0	0	0
1-910	0	0	0	0	0	0	0	0	0	0	0	0	0	0	0	0	0	0	0	0	0	0	0	0	0	0	0	0	0	0	0	0	0	0	0	0	0	0	0	0	0	0	0	0	0	0	0	0	0
1-911	0	0	0	0	0	0	0	0	0	0	0	0	0	0	0	0	0	0	0	0	1	0	0	0	0	0	0	0	0	0	0	0	0	0	1	0	0	0	0	1	0	0	0	0	0	0	0	1	0
1-912	0	0	0	0	0	0	0	0	0	0	0	0	1	0	0	0	0	0	0	0	0	0	0	0	0	0	0	0	0	0	0	0	0	0	0	0	0	0	0	0	0	0	0	0	0	0	0	0	0
1-913	0	0	0	0	0	0	0	0	0	0	0	0	0	0	0	0	0	0	0	0	0	0	0	0	0	0	0	0	0	0	0	0	0	0	0	0	0	0	0	0	0	0	0	0	0	0	0	0	0
1-914	0	0	0	0	0	0	0	0	0	0	0	0	0	0	0	0	0	0	0	0	0	0	0	0	0	0	0	0	0	0	0	0	1	0	0	0	0	0	0	0	0	0	0	0	0	0	0	0	0
1-915	0	0	0	0	0	0	0	0	0	0	0	0	0	0	0	0	0	0	0	0	0	0	0	0	0	0	0	0	0	0	0	0	0	0	0	0	0	0	0	0	0	0	0	0	0	0	0	0	0
1-916	0	0	0	0	0	0	0	0	0	0	0	0	0	0	0	0	0	0	0	0	0	0	0	0	0	0	0	0	0	0	0	0	0	0	0	0	0	0	0	0	0	1	0	0	0	0	0	0	0
1-917	0	0	0	0	0	0	0	0	0	0	0	0	0	0	0	0	0	0	0	0	0	0	0	0	0	0	0	0	0	0	0	0	0	0	0	0	0	0	0	0	0	0	0	0	0	0	0	0	0
1-918	0	0	0	0	0	0	0	0	0	0	0	0	0	0	0	0	0	0	0	0	0	0	0	0	0	0	1	0	0	0	0	0	0	0	0	0	0	0	0	0	0	0	0	0	0	0	0	0	0
1-919	0	0	2	0	1	0	0	0	0	0	0	0	0	0	0	0	0	0	0	0	0	0	0	0	0	0	0	0	0	0	0	0	0	0	0	0	0	0	0	1	0	0	0	0	0	0	0	0	0
1-920	0	0	0	0	0	0	0	0	0	0	0	0	0	0	0	0	0	0	0	0	0	0	0	0	0	0	0	0	0	0	0	0	0	0	0	0	0	0	0	0	0	0	0	0	0	0	1	0	0
1-921	0	0	0	0	0	0	0	1	0	0	0	0	0	0	0	0	0	0	0	1	0	0	0	0	0	0	0	0	0	1	0	0	0	0	0	0	0	0	0	0	0	0	0	0	0	0	0	0	0
1-922	0	0	0	0	0	0	0	1	0	0	0	0	0	0	0	0	0	0	0	0	0	0	0	0	0	0	0	0	0	0	0	0	0	0	0	0	0	0	0	0	0	0	0	0	0	0	0	0	1
1-923	0	0	0	0	0	0	0	0	1	0	0	0	0	0	0	1	0	0	0	0	0	0	0	0	0	0	0	0	0	1	0	1	0	0	0	0	0	0	0	0	0	0	0	0	0	0	0	0	0
1-924	0	0	0	0	0	0	0	0	0	0	0	0	0	0	0	0	0	0	0	0	0	0	0	0	0	0	0	0	0	0	0	0	0	0	0	0	0	0	0	0	0	0	0	0	0	0	0	0	0
1-925	0	0	0	0	0	0	0	0	0	0	0	0	0	0	0	0	0	0	0	0	0	0	0	0	0	0	0	0	0	0	0	0	0	0	0	0	0	0	0	0	0	0	0	0	0	0	0	0	0
1-926	0	0	0	0	0	0	0	0	0	0	0	0	0	0	0	0	0	0	0	0	0	0	0	0	0	0	0	0	0	0	0	0	0	0	0	0	1	0	0	0	0	0	0	1	0	0	0	0	0
1-927	0	0	0	0	0	0	0	0	0	0	0	0	0	0	0	0	0	0	0	0	0	0	0	0	0	0	0	0	0	0	0	0	0	0	1	0	0	0	0	0	0	0	1	0	0	0	0	0	0
1-928	0	0	0	0	0	0	0	0	0	0	0	0	0	0	0	0	0	0	0	0	0	0	1	0	0	0	0	0	0	0	0	0	0	0	0	0	0	0	0	0	0	0	0	0	0	0	1	0	0
1-929	0	0	0	0	0	0	0	0	0	0	0	0	0	0	0	0	0	0	0	0	0	0	0	0	0	0	0	0	0	0	0	0	0	0	0	0	0	0	0	0	0	0	0	0	0	0	0	0	0
1-930	0	0	0	0	0	0	0	0	0	0	0	0	0	0	0	0	0	0	0	0	0	0	0	0	0	0	0	0	0	1	0	0	0	0	0	0	0	0	0	0	0	0	0	0	0	0	1	0	0
1-931	0	0	0	0	0	0	0	0	0	0	0	0	0	0	0	0	0	0	0	0	0	0	0	0	0	0	0	0	0	0	0	0	0	0	0	0	0	0	0	0	0	0	0	0	0	0	0	0	0
1-932	0	0	0	0	0	0	0	0	0	0	0	0	0	0	0	0	0	0	0	0	0	0	0	0	0	0	0	0	0	0	0	0	1	0	0	0	0	0	0	0	0	0	0	0	0	0	0	0	1
1-933	0	0	0	0	0	0	0	0	0	0	0	0	0	0	0	0	0	0	0	0	0	0	0	0	0	0	0	0	0	1	0	1	0	0	0	0	0	0	1	0	0	0	0	0	0	0	0	0	0
1-934	0	0	0	0	0	0	0	0	0	0	0	0	0	0	0	0	1	0	0	0	0	0	0	0	0	0	0	0	0	0	0	0	0	0	0	0	0	0	0	0	0	0	0	0	0	0	0	0	0
1-935	0	0	0	0	0	0	0	0	0	0	0	0	0	0	0	0	0	0	0	0	0	0	0	0	0	1	0	0	0	0	0	0	0	0	0	0	0	0	1	0	0	0	0	0	0	0	0	0	0
1-936	0	0	0	0	0	0	1	0	1	0	0	0	0	0	0	0	0	0	0	0	0	0	0	1	0	0	0	0	0	0	0	0	0	0	0	0	0	0	0	0	0	0	0	0	0	0	0	0	0
1-937	0	0	0	0	0	0	0	0	0	0	0	0	0	0	0	0	0	0	0	0	0	0	0	0	0	0	0	0	0	0	0	0	0	0	0	2	0	0	0	0	0	0	0	0	0	0	0	0	0
1-938	0	0	0	0	0	0	0	0	0	0	0	0	0	0	0	0	0	0	0	0	0	0	0	0	0	0	0	0	0	0	0	0	0	0	0	0	0	0	0	0	0	0	0	0	1	0	0	0	0
1-939	0	0	0	0	0	0	0	0	0	0	0	0	0	0	0	0	0	0	0	0	0	0	0	0	0	0	0	0	0	0	0	0	0	0	0	0	0	0	0	0	0	0	0	0	0	0	0	0	0
1-940	0	0	0	0	0	0	0	0	0	0	0	0	0	0	0	0	0	0	0	0	0	0	0	0	0	0	0	0	0	0	0	0	0	1	0	0	0	0	0	0	0	0	0	0	0	0	0	0	0
1-941	0	0	0	0	0	0	0	0	0	0	0	0	0	0	0	0	0	0	0	0	0	0	0	0	0	0	0	0	0	0	0	0	0	0	0	0	0	0	0	0	0	0	0	0	0	1	0	0	0
1-942	0	0	0	0	0	0	0	0	0	0	0	0	0	0	0	1	0	0	1	0	0	0	0	0	0	0	0	0	0	0	0	0	0	0	0	0	0	0	0	0	0	0	0	0	0	0	0	1	0
1-943	0	0	0	0	0	0	0	0	0	0	0	0	0	0	0	0	0	0	0	0	0	0	0	0	0	0	0	0	0	0	0	0	0	0	0	0	0	0	0	0	0	0	0	0	0	0	0	0	0
1-944	0	0	0	0	0	0	0	0	0	0	0	0	0	0	0	0	0	0	0	0	0	0	0	0	0	0	0	0	0	0	0	0	0	0	0	0	0	0	0	0	0	0	0	0	0	0	0	0	0
1-945	0	0	0	0	0	0	0	0	0	0	0	0	0	0	1	0	0	0	0	1	0	0	0	0	0	0	0	0	0	0	0	0	0	0	0	0	1	0	0	0	0	0	0	0	0	0	0	0	0
1-946	0	0	0	0	0	0	0	0	0	0	0	0	0	0	0	0	0	0	0	0	0	0	0	0	1	0	0	0	0	0	0	0	0	0	0	0	1	0	0	0	0	0	0	0	0	0	0	0	0
1-947	0	0	0	0	0	0	0	0	0	0	0	0	0	0	0	0	0	0	0	0	0	0	0	0	0	0	0	0	0	0	0	0	0	0	0	0	0	0	0	0	0	0	0	0	0	0	0	0	0
1-948	0	0	0	0	0	0	0	0	0	0	0	0	0	0	0	0	0	0	0	0	0	0	0	0	0	0	0	0	0	0	0	0	0	0	0	0	0	0	0	0	0	0	0	0	0	0	0	0	0
1-949	0	0	0	0	0	0	1	0	0	0	0	0	0	0	0	0	0	0	0	0	0	0	0	0	0	0	0	0	0	0	0	0	0	0	0	0	0	0	0	0	0	0	0	0	0	0	0	0	0
1-950	0	0	0	0	0	0	0	0	0	0	0	0	0	0	0	0	0	0	0	1	0	0	0	0	0	1	0	0	0	0	0	0	0	0	0	0	0	0	0	0	0	0	0	0	0	0	0	0	0
1-951	0	1	0	0	0	0	0	0	0	0	0	0	0	0	0	0	0	0	0	0	0	0	0	0	0	0	1	0	0	0	0	0	0	0	0	0	0	0	0	0	0	0	0	0	0	0	0	0	0
1-952	0	0	0	0	0	0	0	0	0	0	0	0	0	0	0	0	0	0	0	0	0	0	0	0	0	0	0	0	0	0	0	0	0	0	0	0	0	0	0	0	0	0	0	0	0	0	0	0	1
1-953	0	0	0	0	0	0	0	0	0	0	0	0	0	0	1	2	0	0	0	0	0	0	0	0	0	0	0	0	0	0	0	0	0	0	0	0	0	0	0	0	0	0	0	0	0	0	0	0	1
1-954	0	0	0	0	0	0	0	0	0	0	0	0	0	0	0	0	0	0	0	0	0	0	0	0	0	0	0	0	0	0	0	0	0	0	0	0	0	0	0	0	0	0	0	0	0	0	0	0	1
1-955	0	0	0	0	0	0	0	0	0	0	0	0	0	0	0	0	0	0	0	0	0	0	0	0	0	0	0	0	0	0	0	0	0	0	0	0	0	0	0	0	0	0	0	1	0	0	1	1	0
1-956	0	0	0	0	0	0	0	0	0	0	0	0	0	0	0	0	0	0	0	0	0	0	0	0	0	0	0	0	0	0	0	0	0	0	0	0	0	0	0	0	0	0	0	0	0	0	0	0	0
1-957	0	0	0	0	0	0	0	0	0	0	0	0	0	0	0	0	0	0	0	0	0	0	0	0	0	0	0	0	0	0	0	0	0	0	0	0	0	0	0	0	0	0	0	0	0	0	0	0	0
1-958	0	0	0	0	0	0	0	0	0	1	0	0	0	0	0	0	0	0	0	0	0	0	0	0	0	0	0	0	0	0	0	0	0	0	0	0	0	0	0	0	0	0	0	1	0	0	0	0	0
1-959	0	0	0	0	0	1	0	0	0	0	1	0	0	0	0	0	1	0	0	0	0	0	0	0	0	0	0	0	0	0	0	0	0	0	0	0	0	0	0	0	0	0	0	0	0	0	0	0	0
1-960	0	0	0	0	0	0	0	0	0	0	0	0	0	0	0	0	0	0	0	1	0	0	0	0	0	0	0	0	0	0	0	0	0	0	0	0	0	0	0	0	0	0	0	0	0	0	0	0	0
1-961	0	0	0	0	0	0	0	0	0	0	0	0	0	0	0	0	0	0	0	0	0	0	0	0	0	0	0	0	0	0	0	0	0	0	0	0	0	0	0	0	0	0	0	0	0	0	0	0	0
1-962	0	1	0	0	0	0	0	0	0	0	0	0	0	0	0	0	0	0	1	0	0	0	0	0	0	0	0	0	0	0	0	1	0	0	0	0	0	0	0	0	0	0	0	0	0	0	0	0	1
1-963	0	0	0	0	0	0	0	0	0	0	0	0	0	0	0	0	0	0	0	0	0	0	0	0	0	0	0	0	0	0	0	0	0	0	0	0	0	0	0	0	0	0	0	0	0	0	0	0	0
1-964	0	0	0	0	0	0	0	0	0	0	0	0	0	0	0	0	0	0	0	0	0	0	0	0	0	0	0	0	0	0	0	0	0	0	0	0	0	0	0	0	0	0	1	0	0	0	0	0	0
1-965	0	0	0	0	0	0	0	0	0	0	0	0	0	0	0	0	0	0	0	0	0	0	0	0	0	0	0	0	0	0	0	0	0	0	0	0	0	0	0	0	0	0	0	0	0	0	0	0	0
1-966	0	0	0	0	0	0	0	0	0	0	0	0	0	0	0	0	0	0	0	0	0	0	0	0	0	0	0	0	0	0	0	0	0	0	0	0	0	0	0	0	0	0	0	0	0	0	0	0	0
1-967	0	0	0	0	0	0	0	0	0	0	0	0	0	0	0	0	0	0	0	0	1	0	0	0	0	0	0	0	0	0	0	0	1	0	0	0	0	0	0	0	0	0	0	0	0	0	0	0	0
1-968	0	0	0	0	0	0	0	0	0	0	0	0	0	0	0	0	0	0	0	0	0	0	0	0	0	0	0	0	0	0	0	0	0	0	0	0	0	0	0	0	0	0	0	0	0	0	0	1	0
1-969	0	0	0	0	0	0	0	0	0	0	0	0	0	0	0	0	0	0	0	0	0	0	0	0	0	0	0	0	0	0	0	0	0	0	0	0	0	0	0	0	0	0	0	0	0	0	1	0	0
1-970	0	0	0	0	0	0	0	0	0	0	0	0	0	0	0	0	0	0	0	0	0	0	0	0	0	0	0	0	0	0	0	0	0	0	0	1	0	0	0	0	0	0	0	0	0	1	0	0	0
1-971	0	0	0	0	0	1	1	0	0	0	0	0	0	0	1	0	0	0	0	0	0	0	0	0	0	0	0	0	0	0	0	0	0	0	0	0	0	0	0	0	0	0	0	0	0	0	0	0	0
1-972	0	0	0	0	0	0	0	0	0	0	0	0	0	0	0	0	0	0	0	0	0	0	0	0	0	0	0	0	0	0	0	0	0	0	0	0	0	0	0	0	0	0	0	0	0	0	0	0	0
1-973	0	0	0	0	0	0	1	0	0	0	0	0	0	0	0	0	0	0	0	0	0	1	0	0	0	0	0	0	0	0	0	0	0	0	0	0	0	0	0	0	0	0	0	0	0	0	0	0	0
1-974	0	0	0	0	0	0	0	0	0	0	0	0	0	0	0	0	0	0	0	0	0	0	0	0	0	0	0	0	0	0	0	0	0	0	0	0	0	0	0	0	0	0	0	0	0	0	0	1	1
1-975	0	0	0	0	0	0	0	0	0	0	0	0	0	0	0	0	0	0	2	0	2	1	2	1	2	0	2	0	2	0	2	0	2	0	2	0	2	0	2	0	2	0	2	0	2	0	2	0	2
1-976	0	0	0	0	0	0	0	0	0	0	0	0	0	0	0	0	0	0	0	0	0	0	0	0	0	0	0	0	0	0	0	0	0	0	0	0	0	1	0	0	0	0	0	0	0	0	0	0	0
1-977	0	0	0	0	0	0	0	0	0	0	0	0	0	0	0	0	0	0	0	0	0	0	0	0	0	0	0	0	0	0	0	0	0	0	0	0	0	0	0	0	1	0	0	0	0	0	0	0	0
1-978	0	0	0	0	0	0	0	0	0	0	0	0	0	0	0	0	0	0	0	0	0	0	0	0	0	0	0	0	0	0	0	0	0	0	0	0	0	0	0	0	1	0	0	0	0	0	0	0	0
1-979	0	0	0	0	0	0	0	0	0	0	0	0	0	0	0	0	0	0	0	0	0	0	0	0	0	0	0	0	0	0	0	0	0	0	0	0	0	0	0	0	0	0	0	0	0	0	0	0	0
1-980	0	0	0	0	0	0	0	0	0	0	0	0	0	0	0	0	0	0	0	0	0	0	0	0	0	0	0	0	0	1	0	0	0	0	0	0	0	0	0	0	0	0	0	0	0	0	0	0	0
1-981	0	0	0	0	0	0	0	0	0	0	0	0	0	2	0	0	0	0	0	0	0	0	0	0	0	0	0	0	0	0	0	0	0	0	0	0	0	0	0	0	0	1	0	0	0	0	0	0	0
1-982	0	0	0	0	0	0	1	0	0	0	0	0	0	0	0	0	0	0	0	0	0	0	0	0	0	0	0	0	0	0	0	0	0	0	0	0	0	0	0	0	0	0	0	0	0	0	0	0	0
1-983	0	0	0	0	0	0	0	0	0	0	0	0	0	0	0	0	0	0	0	0	0	0	0	0	0	0	0	0	0	0	0	0	0	0	0	0	0	0	0	0	0	1	0	0	0	0	0	0	1
1-984	0	0	0	0	0	0	0	1	0	0	0	0	0	0	0	0	0	0	0	0	1	0	0	0	0	0	0	0	0	0	0	0	0	0	0	1	0	0	0	0	0	0	0	0	0	0	0	0	0
1-985	0	0	0	0	0	0	0	0	0	0	0	0	0	0	0	0	1	0	0	0	0	0	0	0	0	0	0	0	0	0	0	0	0	0	1	0	0	0	0	0	1	0	0	0	0	0	0	0	0
1-986	0	0	0	0	0	0	0	0	0	0	0	0	0	0	0	0	0	0	0	0	0	0	0	0	0	0	0	0	0	0	0	0	0	0	0	0	0	0	0	0	0	0	0	0	0	0	0	0	0
1-987	0	0	0	0	0	0	0	0	0	0	0	0	0	0	0	0	0	0	0	0	0	0	0	0	0	1	1	0	0	0	0	0	0	0	0	0	0	0	0	0	0	0	0	0	0	0	0	0	0
1-988	0	0	0	0	0	0	0	0	0	0	0	0	0	0	0	0	0	0	0	0	0	0	0	0	0	0	0	0	0	0	1	0	0	0	0	0	0	0	0	0	0	0	0	0	0	0	0	0	0
1-989	0	0	0	0	0	0	0	0	0	0	0	0	0	0	0	0	0	0	0	0	0	0	0	0	0	0	0	0	0	0	0	0	0	0	0	0	0	0	0	0	0	0	0	0	0	0	0	0	1
1-990	0	0	0	0	0	0	0	0	0	0	0	0	0	0	0	0	0	0	0	0	0	0	0	0	0	0	0	0	0	0	0	0	0	0	0	0	0	0	0	0	0	0	0	0	0	0	0	0	0
1-991	0	1	0	0	0	0	0	0	0	0	0	0	0	0	0	0	0	0	0	0	0	0	0	0	0	0	0	0	1	0	0	0	0	0	0	0	0	0	0	0	0	0	0	1	0	0	0	0	0
1-992	0	0	0	0	0	0	0	0	0	0	0	0	0	0	0	0	0	0	1	0	0	0	0	0	0	0	0	0	0	0	0	0	0	0	0	0	0	0	0	0	0	0	0	0	0	0	0	0	0
1-993	0	0	0	0	0	0	0	0	0	0	0	0	0	0	0	0	0	0	0	0	0	0	0	0	0	0	0	0	0	0	0	0	0	0	0	0	0	0	0	0	0	0	0	0	0	0	0	2	0
1-994	0	0	0	0	0	0	0	0	0	0	0	0	0	0	0	0	0	0	0	0	0	0	0	0	0	0	0	0	0	0	0	1	0	0	0	0	1	0	0	0	0	0	0	0	0	0	0	0	0
1-995	0	0	0	0	0	0	0	0	0	0	0	0	0	0	0	0	0	0	0	0	0	0	0	0	0	0	0	0	0	1	0	0	0	0	0	0	0	0	0	0	0	0	0	0	0	0	0	0	0
1-996	0	0	0	0	0	0	0	0	0	0	0	0	0	0	0	0	0	0	0	1	0	0	0	0	0	0	0	0	0	0	0	0	0	0	0	0	0	0	0	0	0	0	0	0	0	0	0	0	1
1-997	0	0	0	0	0	0	0	0	0	0	0	0	0	0	0	0	0	0	0	0	0	0	0	1	0	0	0	0	0	0	0	0	0	0	0	0	0	0	0	0	0	0	0	1	0	0	0	0	0
1-998	0	0	0	0	0	0	0	0	0	0	0	0	0	0	0	0	0	0	0	0	0	0	0	0	0	0	0	0	0	0	0	0	0	0	0	0	0	0	0	0	0	0	0	0	0	1	0	2	0
1-999	0	0	0	0	0	0	0	0	0	0	0	0	0	0	0	0	0	0	0	0	0	0	0	0	0	0	0	0	0	0	0	0	0	0	0	0	0	0	0	0	0	0	0	0	0	0	0	0	0
1-1000	0	0	0	0	0	0	0	0	0	0	0	0	0	0	0	0	0	0	0	0	0	0	0	0	0	0	0	0	0	0	0	1	0	0	0	0	0	1	0	0	0	0	0	0	0	0	0	1	0
1-1001	0	0	0	0	1	0	0	0	0	0	0	0	0	0	0	0	0	0	0	0	0	0	0	0	0	2	0	0	0	0	0	0	0	0	0	0	0	0	0	0	0	0	0	0	0	0	0	0	0
1-1002	0	0	0	0	0	0	0	0	0	0	0	0	0	0	0	0	0	0	0	0	0	0	0	0	0	0	0	0	0	0	0	0	0	0	0	0	0	0	0	0	0	0	0	0	0	0	0	0	1
1-1003	0	0	0	0	0	0	0	0	0	0	0	0	0	0	0	0	0	0	0	0	0	0	0	0	0	0	0	0	0	0	0	0	0	0	0	0	0	0	0	0	0	0	0	0	0	0	0	0	0
1-1004	0	0	1	0	0	0	0	0	0	0	0	0	0	0	0	0	0	0	0	0	0	0	0	0	0	0	0	0	0	0	0	0	0	0	0	0	0	0	0	0	0	0	0	0	0	0	0	0	0
1-1005	0	0	0	0	0	0	0	0	0	0	0	1	0	0	0	0	0	0	0	0	0	0	0	0	0	0	0	0	0	0	0	0	1	0	0	0	1	0	0	0	0	0	0	0	0	1	0	0	0
1-1006	0	0	0	0	0	0	0	0	0	0	0	0	0	0	0	0	0	0	0	0	0	0	0	0	0	0	0	0	0	0	0	0	0	0	0	0	0	0	0	1	0	0	0	0	0	0	0	0	0
1-1007	0	0	0	0	0	0	0	0	0	0	0	0	0	0	0	0	0	0	0	0	0	0	0	0	0	0	0	0	0	0	0	0	0	0	0	0	0	0	0	0	0	0	0	0	0	0	0	1	0
1-1008	0	0	0	0	0	0	0	0	0	0	0	0	0	0	0	0	0	0	0	0	0	0	0	0	0	0	0	0	0	0	0	0	0	0	0	0	0	0	0	0	0	0	0	0	0	0	0	0	1
1-1009	0	0	0	0	0	1	0	0	0	0	0	0	0	0	0	0	0	0	0	0	1	0	0	0	0	0	0	0	0	0	0	0	0	1	0	0	0	0	0	0	0	0	0	0	0	0	0	0	0
1-1010	0	0	0	0	0	0	0	0	0	0	0	0	0	0	0	0	0	0	0	0	0	0	1	0	0	0	0	0	0	0	0	0	0	0	0	0	0	0	0	0	0	0	0	0	0	0	0	0	1
1-1011	0	0	0	0	0	0	0	0	0	0	0	0	0	0	1	0	0	0	0	0	0	0	0	0	0	0	0	0	0	0	0	0	0	0	0	1	0	0	0	0	0	0	0	0	0	0	0	0	0
1-1012	0	0	0	0	0	0	0	0	0	0	0	0	0	0	0	0	0	0	0	0	0	1	0	0	0	0	0	0	0	0	0	0	0	0	0	0	0	0	0	0	0	0	0	0	0	0	0	1	0
1-1013	0	0	0	0	0	0	0	0	0	0	0	0	0	0	0	0	0	0	0	0	0	0	0	0	0	0	0	0	0	0	0	0	0	0	0	0	0	0	0	0	0	0	0	0	0	0	0	0	0
1-1014	0	0	0	0	0	0	0	0	0	0	0	0	0	0	0	0	0	0	0	0	0	0	0	0	0	0	0	0	0	0	0	0	0	0	0	0	1	0	0	0	0	0	0	0	0	0	0	0	1
1-1015	0	0	0	0	0	0	0	0	0	0	0	0	0	0	0	0	1	0	0	0	0	0	0	0	0	0	0	0	0	0	0	0	0	0	0	0	0	1	0	0	0	0	0	0	1	0	0	1	0
1-1016	0	0	0	0	0	0	0	0	0	0	0	0	0	0	0	0	0	0	0	0	0	0	0	0	0	0	0	0	0	0	0	0	0	0	0	0	0	0	0	0	0	0	0	0	0	0	0	1	0
1-1017	0	0	0	0	0	0	0	0	0	0	0	0	0	0	0	0	0	0	0	0	0	0	0	0	0	0	0	0	0	0	0	0	0	0	0	0	0	0	0	0	0	0	0	0	0	0	0	0	0
1-1018	0	0	0	0	0	0	0	0	0	0	0	0	0	0	0	0	0	0	0	0	0	0	0	0	0	0	0	0	0	0	0	0	1	0	0	0	0	0	0	0	0	0	0	0	0	0	0	1	0
1-1019	0	0	0	0	0	0	0	0	0	0	0	0	0	0	0	0	0	1	0	0	0	0	0	0	0	0	0	0	0	0	0	0	0	0	0	0	0	0	0	0	0	0	0	0	0	0	0	0	0
1-1020	0	0	0	0	0	0	0	0	0	0	0	0	0	0	0	0	0	0	0	0	0	0	0	0	0	0	0	0	0	0	0	0	0	0	0	2	0	0	0	0	0	0	0	0	0	0	0	1	0
1-1021	0	0	0	0	0	1	1	0	1	0	0	0	0	0	0	0	0	0	0	0	0	0	0	1	0	0	0	0	0	0	0	0	0	0	0	0	0	0	0	0	0	0	0	0	0	0	0	0	1
1-1022	0	0	0	0	0	0	0	0	0	0	0	0	0	0	0	0	0	0	0	1	0	0	0	0	0	0	0	0	0	0	0	0	0	0	0	0	0	0	0	0	0	0	0	0	0	0	1	0	0
1-1023	0	0	0	0	0	0	0	0	0	0	0	0	0	0	0	0	0	0	0	0	0	0	0	0	0	0	0	0	0	0	0	0	0	0	0	0	0	0	0	0	0	0	0	0	0	0	0	0	0
1-1024	0	0	1	0	0	0	0	0	0	0	0	0	1	0	0	0	0	1	0	0	0	0	0	0	0	0	0	0	0	0	1	0	0	1	0	0	0	0	0	0	0	0	0	0	0	0	0	0	0
1-1025	0	1	0	0	0	0	0	0	0	0	0	0	0	0	0	0	0	0	0	0	0	0	0	0	0	0	0	0	0	0	0	0	0	0	0	0	0	0	0	0	0	0	0	0	0	0	1	0	0
1-1026	0	0	0	0	0	0	0	0	0	0	0	0	0	0	0	0	0	0	0	0	0	0	0	0	0	0	0	0	0	0	0	0	0	0	0	0	0	0	0	0	0	0	0	0	0	0	0	0	0
1-1027	0	0	0	0	0	0	1	0	0	0	0	0	0	0	0	0	0	0	0	0	0	0	0	0	0	0	0	0	0	0	0	0	0	0	0	0	1	0	0	0	0	0	0	0	0	0	0	0	0
1-1028	0	0	0	0	0	0	0	0	0	0	0	0	0	0	0	0	0	0	0	0	0	0	0	0	0	0	0	0	0	0	0	0	0	0	0	0	0	0	0	0	0	0	0	0	0	0	0	0	1
1-1029	0	0	0	0	0	0	0	0	0	0	0	0	0	0	0	0	0	0	0	0	0	0	0	0	0	0	0	0	0	0	0	0	0	0	0	0	0	0	0	0	0	0	0	0	0	0	0	0	0
1-1030	0	0	0	0	0	0	0	0	1	0	0	0	0	0	0	0	0	0	0	0	0	0	0	0	0	0	0	0	0	0	0	0	0	0	0	0	0	0	0	1	0	0	0	1	0	0	0	0	0
1-1031	0	0	0	0	0	0	0	0	0	0	0	0	0	0	0	0	0	0	0	0	0	0	0	0	0	0	0	0	0	0	0	0	0	0	0	0	0	0	0	0	0	0	0	0	0	0	0	0	0
1-1032	0	0	0	0	0	1	0	0	0	0	0	0	0	0	0	0	0	0	0	0	0	0	0	0	0	1	0	0	0	0	0	0	0	0	0	1	0	0	0	0	0	0	0	0	0	0	0	0	0
1-1033	0	0	0	0	0	0	0	0	0	0	0	0	0	0	0	0	0	0	0	0	0	0	0	0	0	0	0	0	0	0	0	0	0	0	0	0	0	0	0	0	0	0	0	0	0	0	0	0	0
1-1034	0	0	0	0	0	0	0	0	0	0	0	0	0	0	1	0	0	0	0	0	0	0	0	0	0	0	0	0	0	0	1	0	1	0	0	1	0	0	0	1	0	0	0	0	0	0	0	0	0
1-1035	0	0	0	0	0	0	0	0	0	0	0	0	0	0	0	0	0	0	0	0	0	0	0	0	0	0	0	0	0	0	0	0	0	0	0	0	0	0	0	0	0	0	0	0	0	0	0	0	0
1-1036	0	0	0	0	0	0	0	0	0	0	0	0	0	0	0	0	0	0	0	0	0	0	0	0	0	0	0	0	0	0	0	0	0	0	0	0	0	0	0	0	0	0	0	0	0	0	1	0	1
1-1037	0	0	0	0	0	0	0	0	0	0	0	0	0	0	0	0	0	0	0	0	0	0	0	1	0	0	0	0	0	0	0	0	0	0	0	0	0	0	0	0	0	0	0	0	0	0	0	0	0
1-1038	0	0	0	0	0	0	0	0	1	0	0	0	0	0	0	0	0	0	0	0	0	0	0	0	0	0	0	0	0	0	0	0	0	0	0	1	0	0	0	0	0	0	0	0	0	0	0	0	0
1-1039	0	0	0	0	0	0	0	0	0	0	0	0	0	0	0	0	0	0	0	0	0	0	1	0	0	0	0	0	0	0	0	0	0	1	0	0	0	0	0	0	0	0	1	0	0	0	0	0	0
1-1040	1	0	0	0	0	0	0	0	0	0	0	0	0	0	0	0	0	0	0	0	0	0	0	0	0	0	0	0	0	0	0	0	0	0	0	0	0	0	0	0	0	0	1	0	0	0	0	0	0
1-1041	0	0	0	0	0	0	0	0	1	0	0	0	0	0	0	0	0	0	0	0	0	0	0	0	0	0	0	0	0	0	0	0	0	0	0	0	0	0	0	0	0	0	0	0	0	1	0	0	0
1-1042	0	0	0	0	0	0	1	0	0	0	0	0	0	0	0	0	0	0	1	0	0	0	0	0	0	1	0	0	0	0	0	0	0	0	0	0	0	1	0	0	0	0	0	0	0	0	0	0	0
1-1043	0	0	0	0	0	0	0	0	0	0	0	0	0	0	0	0	0	0	0	0	0	0	0	0	0	0	0	0	0	0	0	0	0	0	0	0	0	0	0	0	0	0	0	0	0	0	0	0	0
1-1044	0	0	0	0	0	0	0	0	0	0	0	0	0	0	0	0	0	0	0	0	0	0	0	0	0	0	0	0	0	0	0	0	0	0	0	0	0	0	0	0	0	0	0	0	0	0	0	0	0
1-1045	0	0	0	0	0	0	0	0	0	0	0	0	0	0	0	0	0	0	0	0	0	0	0	0	0	0	0	0	0	0	0	0	0	0	0	0	0	0	0	1	0	0	0	0	0	0	0	0	0
1-1046	0	0	0	0	0	0	0	0	0	0	0	0	0	0	0	0	0	0	0	0	0	0	1	0	0	0	0	0	0	0	0	0	0	0	0	0	0	0	0	0	0	0	0	0	0	0	0	0	0
1-1047	1	0	0	0	0	0	0	0	0	0	0	0	0	0	0	0	0	1	0	0	0	0	0	0	0	0	0	0	0	0	0	0	0	0	1	1	0	0	0	0	0	0	0	0	0	0	0	0	0
1-1048	0	0	0	0	0	0	0	0	0	0	0	0	0	0	0	0	0	0	0	0	0	0	0	0	0	0	0	0	0	0	0	0	1	0	0	0	0	0	0	0	0	0	0	0	0	0	0	0	0
1-1049	0	0	0	0	0	0	0	0	0	0	0	0	0	0	0	0	0	0	0	0	0	0	0	0	0	0	0	0	0	0	0	0	0	0	0	0	0	0	0	0	0	0	0	0	0	0	1	0	0
1-1050	0	0	0	0	0	0	0	0	0	0	0	0	0	1	0	0	0	0	0	0	0	0	0	0	0	0	0	0	0	0	0	0	0	0	0	0	1	0	0	0	1	1	1	1	0	0	2	0	0
1-1051	0	0	0	0	0	0	0	0	0	0	0	0	0	0	0	0	0	0	0	0	0	0	0	0	0	0	0	0	0	0	0	0	0	0	0	0	0	0	0	0	0	0	0	0	0	1	0	0	0
1-1052	0	0	0	0	0	0	0	0	0	0	0	0	0	0	0	0	0	0	0	0	0	0	0	0	0	0	0	0	0	0	0	0	0	0	0	0	0	0	0	0	0	0	0	0	0	0	0	1	0
1-1053	0	0	0	0	0	0	0	0	0	0	0	0	0	0	0	0	0	0	0	0	0	0	0	0	0	0	0	0	0	0	0	0	0	0	0	0	0	0	0	0	0	0	0	0	0	0	0	0	0
1-1054	0	0	0	0	0	0	0	0	0	0	0	0	0	0	0	0	0	0	0	0	0	0	0	0	0	0	0	0	0	0	0	0	0	0	0	0	0	0	0	0	0	0	0	0	0	0	0	0	1
1-1055	0	0	0	0	0	0	0	0	0	0	0	0	0	0	0	0	0	0	0	0	0	0	0	0	0	0	0	0	0	0	0	0	0	0	0	0	0	0	0	0	0	0	0	0	0	0	1	0	0
1-1056	0	0	0	0	0	0	0	0	0	0	0	0	0	0	0	0	0	0	0	0	0	0	0	0	0	0	0	0	0	0	0	0	0	0	0	0	0	0	0	0	0	0	1	0	0	0	0	0	0
1-1057	0	0	0	0	0	0	0	0	0	0	0	0	0	0	0	0	0	0	0	0	0	0	0	0	0	0	0	0	0	0	0	0	0	0	0	0	0	0	1	0	0	0	0	0	0	0	0	0	0
1-1058	0	0	0	0	1	0	0	0	0	0	0	0	0	0	0	0	0	0	0	0	0	0	0	0	0	0	0	0	0	0	0	0	0	0	0	0	0	0	0	0	0	0	0	0	0	0	0	0	0
1-1059	0	0	0	0	0	0	0	0	0	0	0	0	0	0	0	0	0	0	0	0	0	0	0	0	0	0	0	0	0	0	0	0	0	0	0	0	0	0	0	0	0	0	0	0	0	0	0	0	0
1-1060	0	0	0	0	0	0	0	0	0	0	0	0	0	0	0	0	0	0	0	0	0	1	0	0	0	0	0	0	0	0	0	0	0	0	0	0	0	0	0	0	0	0	0	0	0	0	0	1	0
1-1061	0	0	0	0	0	0	0	0	0	0	0	0	0	0	0	0	0	0	0	0	0	0	0	0	0	0	0	0	0	0	0	0	0	0	0	0	0	0	0	0	0	0	0	0	0	0	0	0	0
1-1062	0	0	0	0	0	1	0	0	0	0	0	0	0	0	0	0	1	0	0	0	0	0	0	0	0	0	0	0	0	0	0	0	0	0	0	0	0	0	0	0	0	0	0	0	0	0	0	0	0
1-1063	0	0	0	0	0	0	0	0	0	0	0	0	0	0	0	0	0	0	0	0	0	0	0	0	0	0	0	0	0	0	0	0	0	0	0	0	0	0	0	0	0	0	0	0	0	0	0	0	0
1-1064	0	0	0	0	0	0	0	0	0	0	0	0	0	0	0	0	0	0	0	0	0	0	0	0	0	0	0	0	0	0	0	0	0	0	0	0	0	0	0	0	0	0	0	0	0	0	0	0	0
1-1065	0	0	0	0	0	0	0	0	0	0	0	0	1	0	0	0	0	0	0	0	0	0	0	0	0	0	0	0	0	0	0	0	0	0	0	0	0	0	0	0	0	0	0	0	0	0	0	0	0
1-1066	0	0	0	0	0	0	0	0	0	0	0	0	1	0	0	0	0	0	0	0	0	0	0	0	0	0	0	0	0	0	0	0	0	0	0	0	0	0	0	0	0	0	0	0	0	0	0	0	0
[truncated: 5,104 more rows]
[truncated: 52 more columns]

## Sheet: SoxMotif-in-Foxi2Ep300Peaks_Mat
	-1000	-980	-960	-940	-920	-900	-880	-860	-840	-820	-800	-780	-760	-740	-720	-700	-680	-660	-640	-620	-600	-580	-560	-540	-520	-500	-480	-460	-440	-420	-400	-380	-360	-340	-320	-300	-280	-260	-240	-220	-200	-180	-160	-140	-120	-100	-80	-60	-40
[truncated: 6,170 more rows]
[truncated: 52 more columns]

[truncated: 4 more sheets: PouMotif-in-Foxi2Ep300Peaks_Mat, Foxi2Ep300Peaks_WithFoxSoxPouMo, Foxi2-Sox3-Ep300_64-cell_ChIPqP, Foxi2Sox3_St105_SharedAndUnique]
