# Supplementary material for: Foxi2 and Sox3 are master transcription regulators that control ectoderm germ layer specification in Xenopus
Source: PLoS Biol. 2025 Nov 4;23(11):e3003476. doi: 10.1371/journal.pbio.3003476 (PMC12599972; doi:10.1371/journal.pbio.3003476)
Supplement: S3 Data — Time-course matrices of Sox3-/Ep300-associated activated genes. Foxi2, Sox3, and Ep300 (Ecto) St. 10.5 shared peak regions. (XLSX) [file pbio.3003476.s009.xlsx]

## Sheet: Sox3_St8-105_Class I-VII_PeakRe
chrom	chromStart	chromEnd	peak_class
Chr1	1493994	1494355	I
Chr1	1526573	1526907	I
Chr1	1527056	1527415	I
Chr1	2522197	2523815	I
Chr1	3443908	3444294	I
Chr1	3612529	3613800	I
Chr1	4059825	4060338	I
Chr1	5419198	5419500	I
Chr1	5485249	5485712	I
Chr1	5711415	5711705	I
Chr1	5830576	5830812	I
Chr1	5831142	5831661	I
Chr1	6139000	6139393	I
Chr1	6197298	6197556	I
Chr1	6403556	6403859	I
Chr1	7555117	7555701	I
Chr1	7558341	7558855	I
Chr1	8761052	8761371	I
Chr1	9024879	9025202	I
Chr1	9382157	9382494	I
Chr1	9469519	9469855	I
Chr1	9493757	9494039	I
Chr1	9710414	9711229	I
Chr1	9711344	9713098	I
Chr1	9714530	9716409	I
Chr1	10071238	10071524	I
Chr1	10225050	10225299	I
Chr1	10582202	10582716	I
Chr1	11478582	11478892	I
Chr1	11576354	11576610	I
Chr1	11605748	11606212	I
Chr1	11633541	11634473	I
Chr1	12038258	12038733	I
Chr1	13019682	13021338	I
Chr1	13258118	13258384	I
Chr1	14279954	14280200	I
Chr1	15677847	15678146	I
Chr1	17472467	17472670	I
Chr1	17534500	17534788	I
Chr1	17880225	17880512	I
Chr1	17889759	17890010	I
Chr1	17965332	17965616	I
Chr1	18006040	18006311	I
Chr1	19055548	19055893	I
Chr1	19056750	19057382	I
Chr1	20112201	20112505	I
Chr1	20438893	20439278	I
Chr1	20558530	20558833	I
Chr1	21221190	21221617	I
Chr1	21741924	21742245	I
Chr1	22480281	22480567	I
Chr1	23199348	23200004	I
Chr1	24051554	24051890	I
Chr1	25311521	25311813	I
Chr1	25333681	25333977	I
Chr1	25917865	25918169	I
Chr1	25973355	25973986	I
Chr1	26365752	26366103	I
Chr1	26639115	26639394	I
Chr1	27253375	27253691	I
Chr1	27648595	27648908	I
Chr1	28156031	28156397	I
Chr1	29010990	29011263	I
Chr1	29012425	29012745	I
Chr1	29062516	29062792	I
Chr1	29198097	29198432	I
Chr1	29320975	29321323	I
Chr1	29897556	29897915	I
Chr1	32126414	32126709	I
Chr1	32277045	32277345	I
Chr1	32412131	32412530	I
Chr1	32531526	32531819	I
Chr1	33200509	33200801	I
Chr1	33355308	33355630	I
Chr1	33667798	33668335	I
Chr1	33924165	33924418	I
Chr1	34226252	34226495	I
Chr1	34743140	34743474	I
Chr1	35093248	35093656	I
Chr1	35192534	35192814	I
Chr1	36006096	36006329	I
Chr1	36301598	36301964	I
Chr1	36597154	36597355	I
Chr1	36684030	36684434	I
Chr1	37123375	37123963	I
Chr1	37141421	37141749	I
Chr1	37515100	37515360	I
Chr1	37787852	37788176	I
Chr1	37797537	37797822	I
Chr1	38034731	38035031	I
Chr1	38457512	38457782	I
Chr1	38463180	38463553	I
Chr1	38607591	38607899	I
Chr1	38731079	38731345	I
Chr1	39264300	39264677	I
Chr1	40071649	40071927	I
Chr1	40211989	40212295	I
Chr1	41441184	41441492	I
Chr1	41838822	41839340	I
Chr1	42451957	42452387	I
Chr1	42532650	42532910	I
Chr1	42630871	42631202	I
Chr1	42655549	42655834	I
Chr1	42863787	42864094	I
Chr1	42992233	42992561	I
Chr1	43270694	43270996	I
Chr1	43466143	43466556	I
Chr1	43732555	43732855	I
Chr1	43738916	43739228	I
Chr1	44046351	44046676	I
Chr1	44324270	44324638	I
Chr1	44740244	44740599	I
Chr1	44817526	44817895	I
Chr1	45310106	45310368	I
Chr1	45343204	45343639	I
Chr1	45344858	45345433	I
Chr1	45610444	45610687	I
Chr1	45642641	45642995	I
Chr1	46966937	46967453	I
Chr1	47964674	47965116	I
Chr1	47987713	47987987	I
Chr1	48170093	48170393	I
Chr1	48674760	48675236	I
Chr1	48947840	48948109	I
Chr1	49547414	49547722	I
Chr1	50131191	50131666	I
Chr1	50371423	50371722	I
Chr1	50521722	50522091	I
Chr1	50531637	50531959	I
Chr1	50673310	50673670	I
Chr1	51243261	51243665	I
Chr1	51526602	51526915	I
Chr1	52581701	52582074	I
Chr1	53043217	53043565	I
Chr1	53111576	53111858	I
Chr1	53300460	53300839	I
Chr1	53311295	53311547	I
Chr1	53546378	53546727	I
Chr1	53861491	53861726	I
Chr1	54037545	54037861	I
Chr1	54084331	54084673	I
Chr1	54543789	54544058	I
Chr1	55434792	55435134	I
Chr1	55992623	55992864	I
Chr1	56509473	56509751	I
Chr1	57000183	57000514	I
Chr1	57080698	57081058	I
Chr1	57249331	57249683	I
Chr1	57527823	57528064	I
Chr1	58243210	58243488	I
Chr1	58548666	58548964	I
Chr1	58679883	58680195	I
Chr1	58734407	58734763	I
Chr1	58876831	58877162	I
Chr1	59415358	59415650	I
Chr1	59613585	59613888	I
Chr1	59812696	59813010	I
Chr1	59960734	59960985	I
Chr1	60343627	60344056	I
Chr1	60560244	60560561	I
Chr1	61332845	61333123	I
Chr1	61387482	61387910	I
Chr1	61664118	61664497	I
Chr1	61861586	61861920	I
Chr1	61931414	61931831	I
Chr1	61939894	61940169	I
Chr1	62115053	62115371	I
Chr1	62193579	62193956	I
Chr1	62256215	62256525	I
Chr1	62260540	62260812	I
Chr1	63296178	63296529	I
Chr1	63467869	63468261	I
Chr1	63804100	63804342	I
Chr1	63822000	63822282	I
Chr1	64967508	64967764	I
Chr1	65914186	65914606	I
Chr1	66323342	66323594	I
Chr1	66395377	66395624	I
Chr1	66465523	66465783	I
Chr1	66977787	66978077	I
Chr1	67422966	67423308	I
Chr1	67828638	67828969	I
Chr1	68690036	68690371	I
Chr1	69077110	69077396	I
Chr1	69220840	69221233	I
Chr1	69336493	69336759	I
Chr1	69534425	69534714	I
Chr1	69538092	69538366	I
Chr1	69596726	69597104	I
Chr1	69652721	69653099	I
Chr1	69713779	69714295	I
Chr1	70611639	70612020	I
Chr1	70922064	70922412	I
Chr1	71357709	71357990	I
Chr1	71406206	71406550	I
Chr1	72447590	72447925	I
Chr1	73104435	73104719	I
Chr1	73312405	73312706	I
Chr1	73326960	73327205	I
Chr1	74055405	74055732	I
Chr1	74363524	74363851	I
Chr1	74364915	74365235	I
Chr1	74981061	74981481	I
Chr1	75458098	75458319	I
Chr1	75679538	75679797	I
Chr1	76009606	76009984	I
Chr1	76449865	76450102	I
Chr1	76514225	76514492	I
Chr1	76771654	76771927	I
Chr1	76795726	76796021	I
Chr1	76951328	76951610	I
Chr1	77350404	77350717	I
Chr1	77976489	77976761	I
Chr1	78006720	78006990	I
Chr1	78461140	78461516	I
Chr1	78648071	78648394	I
Chr1	79106035	79106331	I
Chr1	79286960	79287301	I
Chr1	79367629	79368063	I
Chr1	79479701	79480026	I
Chr1	79480454	79480868	I
Chr1	79676172	79676504	I
Chr1	79845873	79846173	I
Chr1	81279109	81279445	I
Chr1	81373945	81374343	I
Chr1	81998117	81998375	I
Chr1	82167527	82167875	I
Chr1	82500645	82500970	I
Chr1	82554986	82555255	I
Chr1	82616516	82616835	I
Chr1	83183638	83183932	I
Chr1	83859946	83860218	I
Chr1	84247453	84247804	I
Chr1	84460303	84460769	I
Chr1	84621364	84621657	I
Chr1	85061746	85062009	I
Chr1	85165875	85166442	I
Chr1	85201704	85202073	I
Chr1	85461679	85462009	I
Chr1	87033981	87034268	I
Chr1	87038589	87039049	I
Chr1	87462960	87463285	I
Chr1	87522537	87522832	I
Chr1	87612942	87613276	I
Chr1	88248509	88248835	I
Chr1	88287713	88288012	I
Chr1	88636064	88636335	I
Chr1	88845252	88845567	I
Chr1	88995334	88995652	I
Chr1	89422069	89422455	I
Chr1	89982301	89982638	I
Chr1	90320928	90321279	I
Chr1	90722118	90722615	I
Chr1	90723339	90723751	I
Chr1	90786085	90786372	I
Chr1	91469453	91469890	I
Chr1	91572671	91572934	I
Chr1	92235557	92235911	I
Chr1	93154816	93155139	I
Chr1	93157360	93157870	I
Chr1	93374499	93374820	I
Chr1	93873319	93873589	I
Chr1	93874708	93874951	I
Chr1	94257635	94257869	I
Chr1	94334743	94335112	I
Chr1	95920396	95920680	I
Chr1	96018143	96018408	I
Chr1	96085736	96086003	I
Chr1	96105300	96105625	I
Chr1	97489121	97489365	I
Chr1	97748569	97748888	I
Chr1	97838552	97838833	I
Chr1	97913183	97913594	I
Chr1	98313089	98313404	I
Chr1	98838680	98838940	I
Chr1	99281900	99282229	I
Chr1	99363843	99364105	I
Chr1	99396095	99396372	I
Chr1	99659561	99659880	I
Chr1	99976800	99977149	I
Chr1	100413435	100413715	I
Chr1	102128921	102129230	I
Chr1	102372991	102373252	I
Chr1	102462081	102462351	I
Chr1	102503628	102503984	I
Chr1	102628243	102628533	I
Chr1	103016139	103016493	I
Chr1	103070140	103070452	I
Chr1	103081469	103081790	I
Chr1	103359060	103359372	I
Chr1	104133596	104133906	I
Chr1	104269593	104269958	I
Chr1	104537901	104538267	I
Chr1	104593361	104593721	I
Chr1	104720545	104721010	I
Chr1	104722028	104722366	I
Chr1	106127880	106128184	I
Chr1	107033106	107033344	I
Chr1	107049301	107049620	I
Chr1	107177804	107178188	I
Chr1	107427002	107427346	I
Chr1	107588329	107588675	I
Chr1	107686291	107686598	I
Chr1	107892098	107892431	I
Chr1	107988719	107988995	I
Chr1	109425219	109425503	I
Chr1	109625512	109625830	I
Chr1	110305689	110306063	I
Chr1	110669947	110670365	I
Chr1	110824710	110825038	I
Chr1	110827990	110828485	I
Chr1	110861590	110861841	I
Chr1	110942371	110942692	I
Chr1	111306482	111306821	I
Chr1	111436489	111436767	I
Chr1	111996898	111997233	I
Chr1	112471534	112471872	I
Chr1	112680958	112681286	I
Chr1	113314132	113314452	I
Chr1	113543544	113543877	I
Chr1	113995807	113996097	I
Chr1	114896885	114897190	I
Chr1	114900993	114901300	I
Chr1	115512849	115513320	I
Chr1	115772039	115772358	I
Chr1	115880245	115880532	I
Chr1	115897265	115897611	I
Chr1	116144247	116144567	I
Chr1	116312262	116312577	I
Chr1	116894135	116894409	I
Chr1	118103990	118104395	I
Chr1	118734922	118735225	I
Chr1	118867334	118867706	I
Chr1	118929189	118929491	I
Chr1	118998152	118998393	I
Chr1	119158915	119159252	I
Chr1	119391584	119391848	I
Chr1	119660221	119660457	I
Chr1	119727478	119727846	I
Chr1	120222656	120223021	I
Chr1	121095551	121095937	I
Chr1	121504299	121504638	I
Chr1	121833100	121833391	I
Chr1	121914202	121914797	I
Chr1	122185392	122185757	I
Chr1	122800137	122800458	I
Chr1	122901816	122902127	I
Chr1	122909681	122909952	I
Chr1	124560206	124560524	I
Chr1	124613253	124613526	I
Chr1	124955207	124955723	I
Chr1	124969594	124970865	I
Chr1	124975245	124975860	I
Chr1	124978428	124979376	I
Chr1	125048759	125049046	I
Chr1	125937098	125937480	I
Chr1	126590643	126590955	I
Chr1	127485862	127486106	I
Chr1	127516748	127517079	I
Chr1	127773334	127773686	I
Chr1	127792832	127793128	I
Chr1	128194115	128194391	I
Chr1	128221685	128222006	I
Chr1	128321139	128321460	I
Chr1	128347490	128348291	I
Chr1	128598374	128599396	I
Chr1	128614794	128615474	I
Chr1	128634494	128634760	I
Chr1	128635414	128636235	I
Chr1	128639778	128640330	I
Chr1	128647585	128648190	I
Chr1	128988853	128989204	I
Chr1	129328480	129328723	I
Chr1	130140208	130140500	I
Chr1	130676410	130676757	I
Chr1	130744577	130744861	I
Chr1	130919419	130919742	I
Chr1	131129890	131130247	I
Chr1	132039424	132039713	I
Chr1	132093156	132093452	I
Chr1	132837228	132837567	I
Chr1	133195069	133195370	I
Chr1	133273743	133274055	I
Chr1	133299010	133299355	I
Chr1	134464318	134464663	I
Chr1	134624250	134624610	I
Chr1	135460266	135460633	I
Chr1	135772176	135772627	I
Chr1	135896631	135896996	I
Chr1	136116451	136116761	I
Chr1	136312945	136313318	I
Chr1	136315626	136316331	I
Chr1	136729163	136729727	I
Chr1	137362870	137363204	I
Chr1	137773795	137774082	I
Chr1	138207938	138208217	I
Chr1	138335857	138336159	I
Chr1	138490923	138491268	I
Chr1	138550934	138551330	I
Chr1	138738156	138738545	I
Chr1	139163004	139163500	I
Chr1	140610758	140611058	I
Chr1	141081213	141081485	I
Chr1	143689732	143690109	I
Chr1	143774248	143774649	I
Chr1	144123010	144123333	I
Chr1	144212924	144213284	I
Chr1	144487148	144487484	I
Chr1	145071867	145072190	I
Chr1	146388922	146389272	I
Chr1	146393037	146393390	I
Chr1	146709882	146710162	I
Chr1	147227061	147227368	I
Chr1	147232448	147232766	I
Chr1	147386583	147386927	I
Chr1	147415504	147415867	I
Chr1	148355038	148355349	I
Chr1	148401568	148401891	I
Chr1	150487360	150487690	I
Chr1	150630338	150630673	I
Chr1	151083492	151084086	I
Chr1	151221823	151222144	I
Chr1	151223010	151223461	I
Chr1	152901864	152902254	I
Chr1	152977305	152977620	I
Chr1	153094616	153094904	I
Chr1	153352318	153352591	I
Chr1	153611798	153612089	I
Chr1	154020278	154020522	I
Chr1	154043835	154044196	I
Chr1	154221706	154221998	I
Chr1	154250300	154250653	I
Chr1	154311993	154312252	I
Chr1	154383054	154383387	I
Chr1	154555952	154556279	I
Chr1	154849321	154849622	I
Chr1	155338899	155339223	I
Chr1	155341932	155342263	I
Chr1	155579993	155580323	I
Chr1	155808460	155808723	I
Chr1	156542314	156542661	I
Chr1	157072475	157072783	I
Chr1	157082560	157082894	I
Chr1	157606902	157607137	I
Chr1	157874788	157875153	I
Chr1	158580936	158581221	I
Chr1	158670785	158671270	I
Chr1	158685019	158685288	I
Chr1	159573336	159573666	I
Chr1	159681074	159681518	I
Chr1	159702339	159702672	I
Chr1	159847896	159848333	I
Chr1	160005349	160005639	I
Chr1	161120535	161120841	I
Chr1	161144885	161145220	I
Chr1	161381838	161382097	I
Chr1	161920973	161921330	I
Chr1	162415168	162415435	I
Chr1	162709174	162709527	I
Chr1	163008058	163008421	I
Chr1	163440398	163440780	I
Chr1	164442786	164443143	I
Chr1	164588043	164588648	I
Chr1	164706785	164707132	I
Chr1	164753630	164754040	I
Chr1	164958531	164958834	I
Chr1	165240289	165240649	I
Chr1	165298737	165299062	I
Chr1	165309879	165310232	I
Chr1	165479441	165479666	I
Chr1	165592536	165592866	I
Chr1	165876905	165877220	I
Chr1	166507981	166508331	I
Chr1	166808534	166808993	I
Chr1	167082258	167082498	I
Chr1	167083465	167083788	I
Chr1	167101130	167101392	I
Chr1	167261604	167262642	I
Chr1	167466479	167466799	I
Chr1	167643775	167644133	I
Chr1	168004512	168004780	I
Chr1	168070647	168070983	I
Chr1	169288673	169289034	I
Chr1	169438605	169438830	I
Chr1	169583466	169583779	I
Chr1	170212867	170213284	I
Chr1	170434345	170434749	I
Chr1	170612484	170612794	I
Chr1	170924125	170924441	I
Chr1	170976902	170977395	I
Chr1	171341693	171342034	I
Chr1	171544812	171545141	I
Chr1	171992595	171992860	I
Chr1	172193313	172193764	I
Chr1	172422385	172422709	I
Chr1	172566814	172567113	I
Chr1	173005060	173005373	I
Chr1	174293100	174293470	I
Chr1	175883003	175883386	I
Chr1	176211959	176212210	I
Chr1	176693983	176694265	I
Chr1	176841810	176842062	I
Chr1	177119864	177120130	I
Chr1	177274833	177275147	I
Chr1	177674404	177674686	I
Chr1	178029149	178029533	I
Chr1	178706954	178707254	I
Chr1	179847668	179847988	I
Chr1	182232208	182232531	I
Chr1	182670236	182670639	I
Chr1	182759917	182760276	I
Chr1	182880902	182881149	I
Chr1	184335958	184336441	I
Chr1	184392636	184392965	I
Chr1	184445181	184445473	I
Chr1	184730340	184730576	I
Chr1	184850772	184851051	I
Chr1	184879590	184879915	I
Chr1	185087962	185088270	I
Chr1	185895349	185895675	I
Chr1	185997020	185997300	I
Chr1	186088645	186088941	I
Chr1	186239620	186240017	I
Chr1	186664972	186665281	I
Chr1	187254342	187254591	I
Chr1	187720415	187720721	I
Chr1	189034560	189034817	I
Chr1	191109550	191109914	I
Chr1	191257310	191257651	I
Chr1	191736878	191737486	I
Chr1	191940899	191941273	I
Chr1	192666877	192667143	I
Chr1	193858139	193858539	I
Chr1	193905694	193905998	I
Chr1	194914801	194915162	I
Chr1	195352698	195353015	I
Chr1	196585890	196586166	I
Chr1	196587156	196587442	I
Chr1	196990794	196991107	I
Chr1	197328245	197328623	I
Chr1	197585118	197585431	I
Chr1	198153706	198154075	I
Chr1	198586965	198587227	I
Chr1	199204094	199204432	I
Chr1	199592555	199592768	I
Chr1	199640224	199640557	I
Chr1	199718701	199719941	I
Chr1	200256928	200257332	I
Chr1	200766763	200767039	I
Chr1	200851689	200852002	I
Chr1	201085241	201085544	I
Chr1	201480217	201480504	I
Chr1	201996143	201996553	I
Chr1	202310039	202310468	I
Chr1	203751876	203752606	I
Chr1	203809510	203809810	I
Chr1	204260133	204260491	I
Chr1	204835662	204836017	I
Chr1	205749634	205749928	I
Chr1	205976083	205976594	I
Chr1	205980193	205980741	I
Chr1	206144777	206145079	I
Chr1	206311520	206312680	I
Chr1	207714278	207714578	I
Chr1	208917390	208917722	I
Chr1	208944057	208944412	I
Chr1	210679379	210679753	I
Chr1	211511436	211512748	I
Chr1	212321435	212321721	I
Chr1	212929956	212930321	I
Chr1	213115899	213116205	I
Chr1	213197609	213197928	I
Chr1	213432879	213433168	I
Chr1	213439264	213439522	I
Chr1	213442466	213442728	I
Chr1	213871827	213872144	I
Chr1	214482645	214482983	I
Chr1	215341537	215341841	I
Chr1	215377214	215377549	I
Chr1	215661019	215661594	I
Chr1	216112843	216113524	I
Chr10	3369056	3369317	I
Chr10	3377207	3377590	I
Chr10	3786169	3786554	I
Chr10	5092553	5092797	I
Chr10	5824345	5825392	I
Chr10	8500785	8502484	I
Chr10	8823211	8823555	I
Chr10	9230293	9230685	I
Chr10	9232980	9233433	I
Chr10	10399399	10399693	I
Chr10	11707688	11708014	I
Chr10	11757491	11757825	I
Chr10	14398944	14399297	I
Chr10	14717958	14718360	I
Chr10	16371457	16371824	I
Chr10	17860871	17861130	I
Chr10	18482668	18482948	I
Chr10	18882524	18882882	I
Chr10	18899329	18899642	I
Chr10	19370312	19370672	I
Chr10	19728179	19728495	I
Chr10	19776530	19776809	I
Chr10	20089833	20090170	I
Chr10	20654943	20655470	I
Chr10	21051225	21051644	I
Chr10	21123052	21123366	I
Chr10	21133132	21133401	I
Chr10	21303572	21303937	I
Chr10	21343914	21344184	I
Chr10	21349244	21349560	I
Chr10	21437829	21438119	I
Chr10	21821563	21821866	I
Chr10	21933315	21933864	I
Chr10	22516812	22517103	I
Chr10	22580064	22580389	I
Chr10	23128798	23129111	I
Chr10	23184854	23185207	I
Chr10	23223202	23223515	I
Chr10	23367739	23368101	I
Chr10	24298418	24298752	I
Chr10	25231001	25231287	I
Chr10	25323237	25323598	I
Chr10	25624576	25625080	I
Chr10	26092213	26092462	I
Chr10	26247746	26248212	I
Chr10	26636299	26636609	I
Chr10	27009764	27010119	I
Chr10	27591139	27591490	I
Chr10	27690116	27690401	I
Chr10	27860866	27861201	I
Chr10	28031906	28032243	I
Chr10	28433179	28433415	I
Chr10	29365939	29366190	I
Chr10	30048069	30048355	I
Chr10	30195192	30195522	I
Chr10	30254892	30255176	I
Chr10	30730465	30730878	I
Chr10	30734417	30734670	I
Chr10	31129951	31130289	I
Chr10	31197147	31197458	I
Chr10	31310780	31311106	I
Chr10	31365983	31366392	I
Chr10	31449283	31449523	I
Chr10	32511809	32512080	I
Chr10	33253440	33253650	I
Chr10	33380398	33380763	I
Chr10	33877828	33878620	I
Chr10	33881099	33881768	I
Chr10	34032563	34032937	I
Chr10	34046485	34046795	I
Chr10	34125841	34126111	I
Chr10	34402275	34402628	I
Chr10	34639517	34639856	I
Chr10	34908179	34908522	I
Chr10	34942610	34943651	I
Chr10	34961504	34961751	I
Chr10	35490321	35490648	I
Chr10	36174780	36175131	I
Chr10	36232572	36232946	I
Chr10	36942199	36942532	I
Chr10	37897715	37898001	I
Chr10	38725358	38725658	I
Chr10	38750560	38750955	I
Chr10	39079932	39080423	I
Chr10	40057844	40058113	I
Chr10	40058925	40059202	I
Chr10	40612149	40612522	I
Chr10	40944182	40944536	I
Chr10	41006594	41006882	I
Chr10	42162709	42163006	I
Chr10	44402616	44402983	I
Chr10	44702719	44703120	I
Chr10	44823683	44824037	I
Chr10	46500551	46500943	I
Chr10	46501051	46502197	I
Chr10	47666191	47666535	I
Chr10	48077455	48077906	I
Chr10	48326126	48326492	I
Chr10	49892077	49892658	I
Chr2	982650	983303	I
Chr2	3641380	3642237	I
Chr2	3643172	3644075	I
Chr2	4489622	4489954	I
Chr2	4991762	4992400	I
Chr2	5642015	5642335	I
Chr2	5801885	5802384	I
Chr2	5861437	5862959	I
Chr2	5867940	5869026	I
Chr2	5978365	5978818	I
Chr2	6129447	6130266	I
Chr2	7084259	7084558	I
Chr2	7095880	7096361	I
Chr2	7097520	7098159	I
Chr2	7242197	7242460	I
Chr2	8072341	8072589	I
Chr2	8290071	8290354	I
Chr2	8309454	8309749	I
Chr2	8386919	8387204	I
Chr2	8636078	8636408	I
Chr2	10428455	10428798	I
Chr2	10801802	10802175	I
Chr2	11414858	11415147	I
Chr2	11463188	11463427	I
Chr2	12447241	12447505	I
Chr2	12508526	12508884	I
Chr2	13611775	13612058	I
Chr2	13613199	13613694	I
Chr2	14262562	14262940	I
Chr2	14395716	14396027	I
Chr2	14409532	14409824	I
Chr2	14970118	14970451	I
Chr2	15566453	15566719	I
Chr2	15814036	15814410	I
Chr2	16264542	16265141	I
Chr2	16501887	16502186	I
Chr2	17255735	17256039	I
Chr2	17529595	17529934	I
Chr2	17655890	17656237	I
Chr2	17909364	17909615	I
Chr2	18428599	18428858	I
Chr2	18604190	18604566	I
Chr2	20081141	20081540	I
Chr2	20331563	20331981	I
Chr2	21409717	21410976	I
Chr2	21411235	21411529	I
Chr2	21765346	21765669	I
Chr2	22658238	22658750	I
Chr2	23407943	23408308	I
Chr2	24390520	24390807	I
Chr2	24631980	24632256	I
Chr2	27728874	27729205	I
Chr2	28022164	28022464	I
Chr2	28582081	28582597	I
Chr2	29218085	29218412	I
Chr2	29330945	29331222	I
Chr2	29381555	29381861	I
Chr2	30106701	30106985	I
Chr2	30428822	30429084	I
Chr2	30555989	30556351	I
Chr2	30815643	30815985	I
Chr2	30861399	30861743	I
Chr2	31116580	31116889	I
Chr2	31482927	31483241	I
Chr2	31539193	31539525	I
Chr2	31863013	31863652	I
Chr2	33077252	33077616	I
Chr2	33920199	33920561	I
Chr2	34113940	34114281	I
Chr2	35119856	35120198	I
Chr2	35364533	35364807	I
Chr2	36368096	36368356	I
Chr2	36528637	36528958	I
Chr2	36711883	36712343	I
Chr2	39267815	39268100	I
Chr2	39920423	39920689	I
Chr2	40074332	40074587	I
Chr2	40962508	40962878	I
Chr2	41169163	41169468	I
Chr2	41191567	41191825	I
Chr2	41391579	41391847	I
Chr2	41444020	41444349	I
Chr2	41630740	41631065	I
Chr2	41655770	41656078	I
Chr2	41911006	41911264	I
Chr2	42050629	42050919	I
Chr2	42243394	42243655	I
Chr2	42631160	42631413	I
Chr2	42967797	42968146	I
Chr2	43095726	43096059	I
Chr2	43144088	43144389	I
Chr2	43336136	43336533	I
Chr2	45011944	45012251	I
Chr2	45270185	45270430	I
Chr2	45351286	45351559	I
Chr2	46024203	46024543	I
Chr2	46657126	46657430	I
Chr2	47024412	47024814	I
Chr2	47466319	47466657	I
Chr2	48657328	48657629	I
Chr2	48679081	48679439	I
Chr2	49108790	49109087	I
Chr2	49951722	49952038	I
Chr2	50705840	50706141	I
Chr2	50828912	50829231	I
Chr2	51679502	51679812	I
Chr2	51718202	51718480	I
Chr2	51854329	51854667	I
Chr2	52415374	52415697	I
Chr2	52744325	52744675	I
Chr2	53129255	53129568	I
Chr2	53503743	53504057	I
Chr2	54421755	54422058	I
Chr2	54759776	54760103	I
Chr2	54948316	54948672	I
Chr2	55332639	55332961	I
Chr2	55489868	55490194	I
Chr2	55771277	55771566	I
Chr2	55780485	55780730	I
Chr2	55849122	55849523	I
Chr2	56449382	56449666	I
Chr2	56513345	56513729	I
Chr2	57055705	57056016	I
Chr2	57108723	57109149	I
Chr2	57132225	57132533	I
Chr2	57316661	57317079	I
Chr2	57433912	57434229	I
Chr2	57919128	57919374	I
Chr2	58143124	58143528	I
Chr2	58173166	58173490	I
Chr2	59171572	59171921	I
Chr2	59252971	59253462	I
Chr2	59297693	59298104	I
Chr2	59558781	59559047	I
Chr2	59840867	59841194	I
Chr2	60735505	60735972	I
Chr2	60958589	60958849	I
Chr2	61435901	61436228	I
Chr2	61666799	61667073	I
Chr2	61828707	61829079	I
Chr2	63027495	63027892	I
Chr2	63897904	63898196	I
Chr2	64731728	64732063	I
Chr2	65366410	65366712	I
Chr2	65864016	65864316	I
Chr2	66489471	66489792	I
Chr2	67047742	67048049	I
Chr2	67261398	67261802	I
Chr2	68223194	68223519	I
Chr2	68648143	68648617	I
Chr2	69357767	69358109	I
Chr2	69387145	69387579	I
Chr2	69582493	69582760	I
Chr2	70099053	70099401	I
Chr2	70291304	70291613	I
Chr2	70694273	70694585	I
Chr2	71100783	71101157	I
Chr2	71128443	71128791	I
Chr2	71377284	71377651	I
Chr2	71385811	71386048	I
Chr2	72078466	72078769	I
Chr2	72327665	72328020	I
Chr2	72366895	72367149	I
Chr2	72587953	72588445	I
Chr2	72810868	72811227	I
Chr2	72853636	72853956	I
Chr2	73433687	73434090	I
Chr2	74423003	74423317	I
Chr2	74582204	74582467	I
Chr2	74757847	74758185	I
Chr2	75114455	75114692	I
Chr2	75180702	75181031	I
Chr2	75532412	75532709	I
Chr2	76518829	76519194	I
Chr2	76698261	76698555	I
Chr2	76877088	76877512	I
Chr2	77038928	77039240	I
Chr2	77083307	77083582	I
Chr2	77099170	77099589	I
Chr2	77360574	77360992	I
Chr2	77691546	77691902	I
Chr2	77770122	77770653	I
Chr2	77856613	77857010	I
Chr2	78007107	78007346	I
Chr2	78046475	78046822	I
Chr2	78232514	78232782	I
Chr2	78284492	78284823	I
Chr2	78311605	78311931	I
Chr2	79135075	79135401	I
Chr2	79226732	79227039	I
Chr2	79308506	79308848	I
Chr2	79553994	79554564	I
Chr2	80006042	80006313	I
Chr2	80314809	80315205	I
Chr2	80362521	80362909	I
Chr2	80586947	80587296	I
Chr2	81039735	81040015	I
Chr2	81162206	81162533	I
Chr2	81290512	81290778	I
Chr2	81898743	81899165	I
Chr2	82223318	82223596	I
Chr2	82317145	82317435	I
Chr2	82610009	82610234	I
Chr2	82991590	82991935	I
Chr2	83674644	83675052	I
Chr2	83755369	83755752	I
Chr2	83971196	83971509	I
Chr2	84088081	84088380	I
Chr2	84099201	84099428	I
Chr2	84385588	84385858	I
Chr2	84391549	84391967	I
Chr2	84956259	84956640	I
Chr2	85318392	85318774	I
Chr2	85435477	85435906	I
Chr2	86406892	86407221	I
Chr2	86638910	86639265	I
Chr2	86896715	86896985	I
Chr2	87578764	87579179	I
Chr2	87638145	87638449	I
Chr2	87874646	87874971	I
Chr2	88198956	88199371	I
Chr2	88199741	88200163	I
Chr2	88234935	88235568	I
Chr2	88304003	88304248	I
Chr2	88395789	88396104	I
Chr2	88766667	88766971	I
Chr2	89087791	89088803	I
Chr2	89657303	89657612	I
Chr2	90072572	90072944	I
Chr2	90404355	90404706	I
Chr2	90415251	90415553	I
Chr2	91215355	91215691	I
Chr2	91792212	91792543	I
Chr2	92263311	92263664	I
Chr2	92834065	92834416	I
Chr2	92876792	92877162	I
Chr2	92894267	92894563	I
Chr2	92992554	92992820	I
Chr2	93220054	93220374	I
Chr2	93413449	93413786	I
Chr2	93709401	93709876	I
Chr2	93711386	93711690	I
Chr2	94010477	94010857	I
Chr2	94074051	94074305	I
Chr2	94439687	94439967	I
Chr2	94596675	94596990	I
Chr2	94832733	94833000	I
Chr2	94949806	94950139	I
Chr2	95652153	95652507	I
Chr2	95727036	95727340	I
Chr2	96341964	96342314	I
Chr2	96351266	96351572	I
Chr2	97450220	97450510	I
Chr2	98171162	98171391	I
Chr2	98229012	98229404	I
Chr2	99228041	99228393	I
Chr2	99831159	99831481	I
Chr2	100024388	100024737	I
Chr2	100161453	100161719	I
Chr2	100277125	100277462	I
Chr2	100284846	100285166	I
Chr2	100932222	100932498	I
Chr2	101109601	101109852	I
Chr2	101260117	101260368	I
Chr2	101290333	101290602	I
Chr2	101521213	101521864	I
Chr2	101811570	101811958	I
Chr2	102368801	102369327	I
Chr2	102731239	102731544	I
Chr2	103003844	103004176	I
Chr2	103470244	103470524	I
Chr2	104413093	104413423	I
Chr2	104708643	104708863	I
Chr2	104881194	104881483	I
Chr2	105126828	105127139	I
Chr2	105138359	105138725	I
Chr2	105332238	105332555	I
Chr2	105622109	105622400	I
Chr2	105840536	105840857	I
Chr2	106222953	106223295	I
Chr2	106741355	106741621	I
Chr2	109140659	109141002	I
Chr2	109253336	109253753	I
Chr2	109364352	109364675	I
Chr2	109818179	109818460	I
Chr2	110176108	110176403	I
Chr2	110481205	110481557	I
Chr2	110553548	110553871	I
Chr2	110636506	110636848	I
Chr2	110686165	110686441	I
Chr2	111381387	111381786	I
Chr2	111653070	111653398	I
Chr2	112278292	112278626	I
Chr2	112370417	112370638	I
Chr2	112672541	112673523	I
Chr2	112844837	112845169	I
Chr2	113529653	113529970	I
Chr2	114299748	114300082	I
Chr2	114769902	114770266	I
Chr2	114866500	114866734	I
Chr2	114976087	114976330	I
Chr2	115165070	115165395	I
Chr2	115740190	115740577	I
Chr2	116004294	116004529	I
Chr2	116777160	116777497	I
Chr2	117042125	117042416	I
Chr2	117642922	117643245	I
Chr2	117722832	117723287	I
Chr2	118236795	118237195	I
Chr2	118881682	118881921	I
Chr2	118882815	118883201	I
Chr2	118916054	118916423	I
Chr2	119045010	119045398	I
Chr2	119269668	119270068	I
Chr2	119756661	119757044	I
Chr2	119888307	119888565	I
Chr2	120184093	120184459	I
Chr2	121460681	121461076	I
Chr2	121471613	121472102	I
Chr2	121473313	121473578	I
Chr2	121560658	121560958	I
Chr2	121640749	121641080	I
Chr2	122415563	122415774	I
Chr2	122848595	122849027	I
Chr2	123111618	123111869	I
Chr2	123367523	123367844	I
Chr2	123734336	123734672	I
Chr2	124607867	124608134	I
Chr2	124655960	124656254	I
Chr2	124739258	124739587	I
Chr2	124880227	124880496	I
Chr2	125212761	125213133	I
Chr2	125342828	125343672	I
Chr2	125357200	125357592	I
Chr2	125540749	125541195	I
Chr2	125922670	125922995	I
Chr2	126206455	126206850	I
Chr2	126385111	126385393	I
Chr2	126937963	126938348	I
Chr2	127359058	127359463	I
Chr2	127820450	127820721	I
Chr2	128349080	128349391	I
Chr2	128396770	128397102	I
Chr2	128559121	128559444	I
Chr2	128674307	128674628	I
Chr2	128830913	128831131	I
Chr2	129085733	129086171	I
Chr2	129099623	129099907	I
Chr2	129435272	129435545	I
Chr2	129632024	129632372	I
Chr2	129856801	129857146	I
Chr2	129998777	129999275	I
Chr2	130128083	130128404	I
Chr2	130305482	130305834	I
Chr2	130458282	130458554	I
Chr2	130543310	130543832	I
Chr2	130546373	130546815	I
Chr2	130561644	130562024	I
Chr2	130800272	130800717	I
Chr2	130984360	130984643	I
Chr2	131144239	131144658	I
Chr2	131148578	131149378	I
Chr2	132058863	132059185	I
Chr2	132346300	132346663	I
Chr2	132635221	132635562	I
Chr2	133088633	133088883	I
Chr2	133429495	133429792	I
Chr2	133945622	133945970	I
Chr2	134409037	134409278	I
Chr2	134789872	134790106	I
Chr2	135115717	135116114	I
Chr2	135531897	135532158	I
Chr2	135852537	135852835	I
Chr2	136610512	136610800	I
Chr2	137508926	137509250	I
Chr2	137511475	137511903	I
Chr2	137555034	137555430	I
Chr2	137606219	137606508	I
Chr2	137731249	137731575	I
Chr2	138223213	138223505	I
Chr2	138351336	138351691	I
Chr2	138503565	138503902	I
Chr2	138791269	138791566	I
Chr2	139288050	139288342	I
Chr2	139308098	139308417	I
Chr2	139328085	139328386	I
Chr2	139460569	139460865	I
Chr2	139576893	139577185	I
Chr2	139924866	139925153	I
Chr2	140770726	140771042	I
Chr2	141181584	141181885	I
Chr2	141195590	141195954	I
Chr2	143382543	143382916	I
Chr2	143513709	143514028	I
Chr2	143572754	143573113	I
Chr2	143919252	143919564	I
Chr2	144196504	144196861	I
Chr2	144426169	144426509	I
Chr2	144879935	144880316	I
Chr2	144954430	144954734	I
Chr2	145222141	145222412	I
Chr2	146111738	146112174	I
Chr2	146392233	146392554	I
Chr2	146402564	146402930	I
Chr2	146855813	146856252	I
Chr2	146993311	146993617	I
Chr2	147020643	147021048	I
Chr2	147822113	147822351	I
Chr2	147896640	147896911	I
Chr2	148068734	148069078	I
Chr2	148331814	148332081	I
Chr2	149005460	149005813	I
Chr2	150272254	150272607	I
Chr2	150456783	150457060	I
Chr2	150533987	150534293	I
Chr2	151036755	151037128	I
Chr2	151283726	151283990	I
Chr2	151346025	151346369	I
Chr2	151787090	151787376	I
Chr2	152123891	152124186	I
Chr2	152800587	152800855	I
Chr2	153477358	153477689	I
Chr2	154204852	154205214	I
Chr2	154575826	154576154	I
Chr2	154870130	154870440	I
Chr2	155139578	155139944	I
Chr2	155695521	155695734	I
Chr2	155862661	155862995	I
Chr2	155984075	155984372	I
Chr2	156136044	156136424	I
Chr2	156511211	156511492	I
Chr2	157107507	157107862	I
Chr2	158007104	158007418	I
Chr2	158729596	158729922	I
Chr2	158942393	158942726	I
Chr2	159064840	159065200	I
Chr2	159279462	159279830	I
Chr2	159818688	159818975	I
Chr2	159853246	159853725	I
Chr2	159854558	159855256	I
Chr2	159929740	159930037	I
Chr2	160598829	160599193	I
Chr2	160695329	160695635	I
Chr2	160816985	160817216	I
Chr2	160951396	160951848	I
Chr2	160964951	160965283	I
Chr2	161224593	161225252	I
Chr2	161378164	161378481	I
Chr2	161630745	161631101	I
Chr2	162345078	162345395	I
Chr2	163050934	163051320	I
Chr2	163067849	163068317	I
Chr2	163388074	163388735	I
Chr2	163604998	163605338	I
Chr2	164582870	164583271	I
Chr2	164726917	164727371	I
Chr2	164911555	164911834	I
Chr2	165345160	165345394	I
Chr2	165470872	165471365	I
Chr2	165953775	165954054	I
Chr2	166065919	166066178	I
Chr2	168631119	168631385	I
Chr2	169673764	169674131	I
Chr2	169836063	169836342	I
Chr2	171320810	171321092	I
Chr2	171352038	171352483	I
Chr2	171355879	171356580	I
Chr2	171741352	171741988	I
Chr2	172344998	172345275	I
Chr2	172916829	172917384	I
Chr2	173184461	173185164	I
Chr2	173186009	173187072	I
Chr2	174170168	174170589	I
Chr2	174274346	174274740	I
Chr2	174307948	174308390	I
Chr2	174418383	174418803	I
Chr2	174441222	174441580	I
Chr2	174669735	174670136	I
Chr2	174670574	174672022	I
Chr2	175396491	175399219	I
Chr2	175540253	175540613	I
Chr2	175561413	175561700	I
Chr2	175607555	175607938	I
Chr2	175633638	175633981	I
Chr2	175638794	175639227	I
Chr2	175650386	175650709	I
Chr2	176575101	176575660	I
Chr2	176586108	176586379	I
Chr2	176586569	176587204	I
Chr2	176614038	176614434	I
Chr2	176617217	176617561	I
Chr2	176632173	176632502	I
Chr2	176641673	176641993	I
Chr2	176645528	176645861	I
Chr2	176651371	176651745	I
Chr2	176661133	176661485	I
Chr2	176676764	176677095	I
Chr2	176690468	176690806	I
Chr2	176719911	176720209	I
Chr2	176735720	176736212	I
Chr2	176779592	176779990	I
Chr2	176791708	176792095	I
Chr2	176806031	176806495	I
Chr2	177379740	177380309	I
Chr2	177384131	177384373	I
Chr2	177392329	177392809	I
Chr2	177396554	177396973	I
Chr2	177893713	177893939	I
Chr2	178526872	178527271	I
Chr2	179559510	179559937	I
Chr2	179561052	179561533	I
Chr2	179895652	179896152	I
Chr3	2455730	2456094	I
Chr3	3951296	3951570	I
Chr3	4539096	4540677	I
Chr3	4605264	4606076	I
Chr3	5290425	5290672	I
Chr3	7170470	7171174	I
Chr3	7171700	7172005	I
Chr3	7564862	7566225	I
Chr3	8434745	8435450	I
Chr3	9429092	9429417	I
Chr3	9430452	9430698	I
Chr3	11407773	11408177	I
Chr3	11646706	11646999	I
Chr3	14075224	14075612	I
Chr3	14287888	14288187	I
Chr3	14874200	14874469	I
Chr3	15302980	15303335	I
Chr3	15324395	15325064	I
Chr3	15930049	15930295	I
Chr3	16077105	16077394	I
Chr3	16506880	16507238	I
Chr3	16538120	16538502	I
Chr3	16862204	16862505	I
Chr3	17181506	17181850	I
Chr3	17432640	17432902	I
Chr3	17937420	17937795	I
Chr3	17994465	17994802	I
Chr3	17996592	17996850	I
Chr3	17997833	17998152	I
Chr3	18046319	18046629	I
Chr3	18862301	18862645	I
Chr3	20210682	20211064	I
Chr3	22049346	22049687	I
Chr3	23020807	23021061	I
Chr3	23122181	23122512	I
Chr3	24319173	24320072	I
Chr3	24517151	24517463	I
Chr3	24530107	24530399	I
Chr3	24767842	24768153	I
Chr3	24957648	24958092	I
Chr3	25901446	25901722	I
Chr3	25926001	25926406	I
Chr3	26111725	26112046	I
Chr3	26168752	26169069	I
Chr3	26288377	26288597	I
Chr3	26842590	26842885	I
Chr3	27530222	27530563	I
Chr3	27772848	27773159	I
Chr3	28478010	28478330	I
Chr3	28856662	28857009	I
Chr3	29405789	29406063	I
Chr3	29447010	29447371	I
Chr3	29903170	29903514	I
Chr3	30367901	30368168	I
Chr3	31281424	31281768	I
Chr3	31647534	31647794	I
Chr3	31772530	31772848	I
Chr3	31865222	31865538	I
Chr3	31981945	31982223	I
Chr3	32783251	32783589	I
Chr3	32894482	32894787	I
Chr3	33223617	33223854	I
Chr3	33469170	33469553	I
Chr3	33665183	33665559	I
Chr3	33696582	33697042	I
Chr3	34193291	34193602	I
Chr3	34474295	34474613	I
Chr3	34527617	34527896	I
Chr3	35111845	35112154	I
Chr3	35574794	35575535	I
Chr3	36116043	36116388	I
Chr3	36354313	36354649	I
Chr3	36602254	36602629	I
Chr3	36607038	36607359	I
Chr3	36779128	36779431	I
Chr3	36986996	36987390	I
Chr3	37025871	37026198	I
Chr3	37112475	37112794	I
Chr3	37431325	37431682	I
Chr3	37609947	37610267	I
Chr3	37696479	37696790	I
Chr3	37697960	37698235	I
Chr3	37871056	37871315	I
Chr3	38152579	38152950	I
Chr3	38289494	38289719	I
Chr3	38353763	38354001	I
Chr3	38436618	38436898	I
Chr3	38647742	38648014	I
Chr3	39307419	39307722	I
Chr3	39759943	39760275	I
Chr3	40122992	40123485	I
Chr3	40709801	40710086	I
Chr3	40729148	40729514	I
Chr3	40817797	40818035	I
Chr3	41111874	41112399	I
Chr3	41492596	41492947	I
Chr3	41839389	41839633	I
Chr3	42626991	42627286	I
Chr3	42822862	42823218	I
Chr3	42897754	42898050	I
Chr3	42980469	42980983	I
Chr3	43437229	43437515	I
Chr3	43638971	43639273	I
Chr3	43936744	43936979	I
Chr3	44352943	44353247	I
Chr3	44422164	44422518	I
Chr3	44877345	44877566	I
Chr3	45025289	45025653	I
Chr3	45466384	45466708	I
Chr3	45878841	45879139	I
Chr3	46238327	46238628	I
Chr3	46271171	46271573	I
Chr3	46390439	46390741	I
Chr3	46694501	46694811	I
Chr3	46768080	46768381	I
Chr3	46850215	46850542	I
Chr3	46971790	46972152	I
Chr3	47290448	47290739	I
Chr3	47365722	47365985	I
Chr3	47673826	47674136	I
Chr3	48100282	48100577	I
Chr3	48567727	48568047	I
Chr3	48654643	48654972	I
Chr3	48663704	48664035	I
Chr3	48792059	48792428	I
Chr3	49031588	49032118	I
Chr3	49222134	49222472	I
Chr3	49349442	49349679	I
Chr3	49506694	49506984	I
Chr3	50066503	50066739	I
Chr3	51359444	51360718	I
Chr3	51743295	51743625	I
Chr3	52130923	52131242	I
Chr3	52686565	52686857	I
Chr3	53148612	53149357	I
Chr3	53923918	53924222	I
Chr3	54086526	54086880	I
Chr3	54430322	54430666	I
Chr3	55060861	55061149	I
Chr3	55333988	55334253	I
Chr3	55763021	55763299	I
Chr3	56380838	56381188	I
Chr3	56611398	56611687	I
Chr3	57203045	57203365	I
Chr3	57509747	57510130	I
Chr3	57787266	57787610	I
Chr3	57796752	57797166	I
Chr3	57901731	57901990	I
Chr3	58402562	58402857	I
Chr3	59345869	59346082	I
Chr3	59545295	59545608	I
Chr3	59633617	59633940	I
Chr3	59931713	59932029	I
Chr3	60443084	60443822	I
Chr3	60928520	60932723	I
Chr3	61052247	61052644	I
Chr3	61393005	61393339	I
Chr3	61528091	61528385	I
Chr3	62045327	62045559	I
Chr3	62046545	62046886	I
Chr3	62545658	62545991	I
Chr3	62695233	62695473	I
Chr3	62738590	62738898	I
Chr3	62960646	62960956	I
Chr3	63098503	63098883	I
Chr3	63614370	63614752	I
Chr3	63655726	63656136	I
Chr3	64649674	64650009	I
Chr3	64820846	64821134	I
Chr3	65026650	65026989	I
Chr3	65739846	65740193	I
Chr3	65744168	65744476	I
Chr3	66180459	66180811	I
Chr3	66400683	66401052	I
Chr3	66678320	66678644	I
Chr3	66923687	66924055	I
Chr3	67071209	67071485	I
Chr3	67155924	67156268	I
Chr3	67804234	67804497	I
Chr3	67853303	67854072	I
Chr3	67971687	67972080	I
Chr3	67973634	67973879	I
Chr3	68178277	68178584	I
Chr3	68692873	68693146	I
Chr3	68842484	68842797	I
Chr3	68966980	68967312	I
Chr3	69096876	69097433	I
Chr3	70112557	70112977	I
Chr3	70358140	70358430	I
Chr3	70563663	70564034	I
Chr3	70869072	70869506	I
Chr3	70963706	70964050	I
Chr3	71283054	71283647	I
Chr3	71917299	71917565	I
Chr3	71932570	71932828	I
Chr3	72007336	72007609	I
Chr3	72031257	72031554	I
Chr3	73468145	73468520	I
Chr3	74217773	74218292	I
Chr3	74291601	74291943	I
Chr3	74865029	74865369	I
Chr3	75451707	75452073	I
Chr3	75623765	75624149	I
Chr3	75849739	75850031	I
Chr3	75968203	75968508	I
Chr3	76179778	76180357	I
Chr3	76457315	76457559	I
Chr3	76832076	76832330	I
Chr3	77089223	77089468	I
Chr3	77433575	77433962	I
Chr3	77463316	77463628	I
Chr3	77513793	77514121	I
Chr3	77601489	77601808	I
Chr3	77839090	77839383	I
Chr3	78077598	78077994	I
Chr3	78210849	78211153	I
Chr3	78867586	78867991	I
Chr3	79250964	79251290	I
Chr3	79355397	79355753	I
Chr3	80079711	80080172	I
Chr3	80276082	80276759	I
Chr3	81147861	81148160	I
Chr3	81179187	81179535	I
Chr3	82115454	82115785	I
Chr3	82886331	82886838	I
Chr3	83258396	83258641	I
Chr3	83802368	83802684	I
Chr3	84185488	84185826	I
Chr3	85349682	85350090	I
Chr3	85400616	85400938	I
Chr3	85494050	85494348	I
Chr3	85698120	85698504	I
Chr3	85866996	85867282	I
Chr3	86090110	86090475	I
Chr3	86145090	86145369	I
Chr3	86764470	86764802	I
Chr3	87607640	87608043	I
Chr3	88125605	88125927	I
Chr3	88430869	88431158	I
Chr3	89569651	89570000	I
Chr3	90273153	90273486	I
Chr3	90609908	90610279	I
Chr3	90661243	90661539	I
Chr3	91062659	91063078	I
Chr3	91441238	91441543	I
Chr3	91907566	91907869	I
Chr3	91997522	91997899	I
Chr3	92028036	92028326	I
Chr3	92384841	92385136	I
Chr3	94295285	94295565	I
Chr3	95325563	95325909	I
Chr3	95396966	95397346	I
Chr3	95516296	95516647	I
Chr3	95561552	95561858	I
Chr3	95814785	95815059	I
Chr3	95921737	95922145	I
Chr3	95923710	95924098	I
Chr3	97680573	97680865	I
Chr3	97742858	97743149	I
Chr3	98171477	98171702	I
Chr3	98789167	98789527	I
Chr3	99231332	99231739	I
Chr3	99540467	99540867	I
Chr3	99920990	99921298	I
Chr3	100638557	100638873	I
Chr3	100642947	100643308	I
Chr3	100885367	100885665	I
Chr3	100916567	100916881	I
Chr3	101235744	101236056	I
Chr3	102735528	102736055	I
Chr3	102748464	102748978	I
Chr3	102751248	102751971	I
Chr3	102762866	102763493	I
Chr3	102763660	102766805	I
Chr3	102766972	102767833	I
Chr3	102767992	102778560	I
Chr3	102778728	102782360	I
Chr3	103406364	103406667	I
Chr3	103472009	103472333	I
Chr3	103778684	103778915	I
Chr3	103971548	103971806	I
Chr3	105437039	105437621	I
Chr3	105656477	105656787	I
Chr3	106516631	106517221	I
Chr3	106856137	106856414	I
Chr3	107001531	107001851	I
Chr3	107356843	107357228	I
Chr3	109654607	109654896	I
Chr3	109756311	109756698	I
Chr3	111518660	111519093	I
Chr3	111533207	111533586	I
Chr3	111892054	111892345	I
Chr3	113016770	113017153	I
Chr3	114140580	114140909	I
Chr3	114405385	114405652	I
Chr3	115513920	115514177	I
Chr3	115514481	115514700	I
Chr3	115595861	115596207	I
Chr3	116057602	116057914	I
Chr3	116060966	116061453	I
Chr3	116078825	116079857	I
Chr3	116082473	116084167	I
Chr3	116087092	116088394	I
Chr3	116095598	116095919	I
Chr3	116098967	116099589	I
Chr3	116102751	116103407	I
Chr3	116110591	116111227	I
Chr3	116115154	116116452	I
Chr3	116116866	116118199	I
Chr3	116120655	116122069	I
Chr3	116122470	116124580	I
Chr3	116539259	116539751	I
Chr3	118298618	118298962	I
Chr3	118326287	118326658	I
Chr3	118670097	118670398	I
Chr3	119957181	119957450	I
Chr3	120260171	120260517	I
Chr3	121094379	121094663	I
Chr3	121493681	121493969	I
Chr3	121496292	121496604	I
Chr3	121497577	121498000	I
Chr3	121651803	121652119	I
Chr3	121826568	121826824	I
Chr3	122644082	122644674	I
Chr3	122661024	122661497	I
Chr3	122693918	122694513	I
Chr3	122695998	122696851	I
Chr3	123418834	123419171	I
Chr3	124962195	124962439	I
Chr3	125439949	125440279	I
Chr3	125581201	125581577	I
Chr3	126283202	126283557	I
Chr3	126487333	126487596	I
Chr3	126650954	126651296	I
Chr3	126971725	126972046	I
Chr3	127135776	127136069	I
Chr3	128012181	128012457	I
Chr3	130054320	130054652	I
Chr3	130294887	130295132	I
Chr3	130674664	130674977	I
Chr3	130831171	130831483	I
Chr3	131047476	131047856	I
Chr3	131409591	131409928	I
Chr3	131657683	131658008	I
Chr3	131761419	131761678	I
Chr3	133700456	133700772	I
Chr3	134403360	134403661	I
Chr3	134734847	134735131	I
Chr3	134737490	134737763	I
Chr3	134757434	134757690	I
Chr3	135995767	135996051	I
Chr3	136253321	136253654	I
Chr3	137339789	137340070	I
Chr3	138247842	138248066	I
Chr3	138466773	138467155	I
Chr3	138614184	138614556	I
Chr3	138691322	138691631	I
Chr3	138725387	138725706	I
Chr3	140033438	140033762	I
Chr3	141481337	141481620	I
Chr3	141705929	141706213	I
Chr3	142214805	142215181	I
Chr3	142258996	142259922	I
Chr3	143087336	143087665	I
Chr3	143435277	143435543	I
Chr3	143798377	143798690	I
Chr3	143799070	143799450	I
Chr3	144205999	144206333	I
Chr3	144259820	144260263	I
Chr3	144310832	144311373	I
Chr3	145125320	145125585	I
Chr3	145130710	145130994	I
Chr3	145954963	145955996	I
Chr3	146011299	146011650	I
Chr3	146199491	146200702	I
Chr3	146260944	146263262	I
Chr3	146264091	146264750	I
Chr3	146264922	146266353	I
Chr3	146274353	146275610	I
Chr3	146275760	146276934	I
Chr3	146277068	146277929	I
Chr3	146278281	146279853	I
Chr3	146280724	146281598	I
Chr3	146281765	146284364	I
Chr3	146284559	146286283	I
Chr3	146286543	146297908	I
Chr3	146298061	146304017	I
Chr3	146305950	146307275	I
Chr3	146307428	146311534	I
Chr3	146311762	146313083	I
Chr3	146313226	146313780	I
Chr3	146314506	146315415	I
Chr3	146316148	146316656	I
Chr3	146323586	146324387	I
Chr3	146326322	146332016	I
Chr3	146332246	146335506	I
Chr3	146335623	146338476	I
Chr3	146338634	146365045	I
Chr3	147179305	147179694	I
Chr3	147410993	147411280	I
Chr3	147499202	147499753	I
Chr3	147671308	147671596	I
Chr3	147823552	147823836	I
Chr3	148400380	148400721	I
Chr3	148479559	148479864	I
Chr3	148609242	148609547	I
Chr3	148698400	148698756	I
Chr3	149114570	149115922	I
Chr3	149298147	149298420	I
Chr3	149665155	149665558	I
Chr3	149667003	149667462	I
Chr3	149703181	149703800	I
Chr3	150295302	150295595	I
Chr3	151567248	151567520	I
Chr3	151567650	151568045	I
Chr3	151568448	151569088	I
Chr3	151569222	151569919	I
Chr3	151581238	151581567	I
Chr3	153148431	153148757	I
Chr3	153274409	153275083	I
Chr4	2091430	2091793	I
Chr4	2166603	2166867	I
Chr4	2922052	2922507	I
Chr4	3570321	3570563	I
Chr4	5468659	5469433	I
Chr4	6847490	6847817	I
Chr4	7788956	7789276	I
Chr4	9470216	9471391	I
Chr4	10207802	10208059	I
Chr4	10877148	10877453	I
Chr4	11247446	11247728	I
Chr4	11478034	11478380	I
Chr4	12021432	12021789	I
Chr4	12128213	12128550	I
Chr4	12480739	12481312	I
Chr4	12564687	12565045	I
Chr4	12569257	12569603	I
Chr4	12970066	12971356	I
Chr4	13415438	13415778	I
Chr4	14050194	14050461	I
Chr4	14077397	14077701	I
Chr4	14197271	14197549	I
Chr4	14699545	14699817	I
Chr4	15895490	15895912	I
Chr4	16341258	16341621	I
Chr4	17193662	17193980	I
Chr4	17543957	17544226	I
Chr4	18730374	18730715	I
Chr4	18738830	18739075	I
Chr4	19959726	19960147	I
Chr4	20276795	20277152	I
Chr4	20437034	20437286	I
Chr4	20468175	20468498	I
Chr4	20734240	20734517	I
Chr4	22887051	22887405	I
Chr4	23035520	23035988	I
Chr4	23187707	23188004	I
Chr4	23193584	23193824	I
Chr4	23259610	23259958	I
Chr4	23286229	23286569	I
Chr4	23829638	23829953	I
Chr4	24217107	24217485	I
Chr4	24473495	24473940	I
Chr4	24648898	24649249	I
Chr4	26364743	26365044	I
Chr4	26706570	26710365	I
Chr4	26710547	26714677	I
Chr4	26768776	26769074	I
Chr4	26849421	26849788	I
Chr4	26918819	26920792	I
Chr4	26927078	26929181	I
Chr4	27401946	27402197	I
Chr4	29306945	29307231	I
Chr4	29793031	29793284	I
Chr4	29842618	29842947	I
Chr4	30070108	30070392	I
Chr4	30085639	30086094	I
Chr4	30627557	30627927	I
Chr4	31410072	31410413	I
Chr4	31622304	31622635	I
Chr4	32000413	32000713	I
Chr4	32065004	32065377	I
Chr4	32335641	32336027	I
Chr4	32402263	32402587	I
Chr4	32417697	32418008	I
Chr4	32483272	32483629	I
Chr4	32545323	32545625	I
Chr4	32813184	32813463	I
Chr4	32960700	32961030	I
Chr4	32985038	32985437	I
Chr4	33119527	33119874	I
Chr4	33197878	33198382	I
Chr4	34933973	34936535	I
Chr4	35026002	35027333	I
Chr4	35897682	35899011	I
Chr4	35917783	35918119	I
Chr4	36099391	36099733	I
Chr4	36587790	36588107	I
Chr4	37729511	37729872	I
Chr4	38191854	38192234	I
Chr4	38193880	38194191	I
Chr4	38344989	38345351	I
Chr4	38424412	38424737	I
Chr4	39179769	39180087	I
Chr4	40285303	40285652	I
Chr4	40556977	40557311	I
Chr4	41346709	41347036	I
Chr4	41969231	41969538	I
Chr4	42783654	42783909	I
Chr4	43198130	43198491	I
Chr4	43413713	43414082	I
Chr4	43659938	43660380	I
Chr4	44103970	44104277	I
Chr4	44141010	44141314	I
Chr4	44468240	44468606	I
Chr4	44501164	44501514	I
Chr4	44558196	44558512	I
Chr4	45187675	45187967	I
Chr4	45276087	45276446	I
Chr4	45634288	45634630	I
Chr4	45707688	45708049	I
Chr4	45885773	45886027	I
Chr4	46424737	46425119	I
Chr4	48056201	48056460	I
Chr4	48122527	48122834	I
Chr4	48274857	48275234	I
Chr4	48317205	48317570	I
Chr4	48459896	48460186	I
Chr4	49061079	49061437	I
Chr4	49467676	49468110	I
Chr4	49632072	49632431	I
Chr4	49846047	49846375	I
Chr4	50167675	50168008	I
Chr4	51376219	51376498	I
Chr4	51629553	51629875	I
Chr4	52301124	52301455	I
Chr4	52321370	52321727	I
Chr4	52624013	52624325	I
Chr4	52875132	52875422	I
Chr4	52958622	52958968	I
Chr4	52972694	52973065	I
Chr4	53331824	53332167	I
Chr4	53882939	53883243	I
Chr4	54385124	54385456	I
Chr4	54462363	54462667	I
Chr4	54784358	54784710	I
Chr4	54856669	54857093	I
Chr4	55345600	55345889	I
Chr4	55366417	55366796	I
Chr4	55469272	55469591	I
Chr4	55778224	55778575	I
Chr4	55815351	55815739	I
Chr4	56002993	56003319	I
Chr4	56618426	56618784	I
Chr4	56761799	56762116	I
Chr4	57338714	57339085	I
Chr4	57477938	57478279	I
Chr4	58023989	58024289	I
Chr4	58322795	58323126	I
Chr4	58427242	58427593	I
Chr4	58488058	58488403	I
Chr4	58739768	58740051	I
Chr4	58764258	58764602	I
Chr4	58852758	58853020	I
Chr4	59128714	59128936	I
Chr4	59454614	59454941	I
Chr4	59757839	59758109	I
Chr4	60054428	60054826	I
Chr4	60105653	60105995	I
Chr4	60123466	60123755	I
Chr4	60286422	60286777	I
Chr4	60772180	60772539	I
Chr4	60956761	60957006	I
Chr4	62088695	62089065	I
Chr4	62103320	62103613	I
Chr4	62238641	62238925	I
Chr4	62717322	62717647	I
Chr4	62937298	62937614	I
Chr4	63038601	63038956	I
Chr4	63234162	63234446	I
Chr4	63280052	63280363	I
Chr4	63361381	63361732	I
Chr4	63510727	63511015	I
Chr4	63686508	63686817	I
Chr4	64171122	64171436	I
Chr4	64265293	64265670	I
Chr4	64355894	64356178	I
Chr4	64482648	64482985	I
Chr4	65120626	65120946	I
Chr4	65137634	65137914	I
Chr4	65287523	65287838	I
Chr4	65471248	65471587	I
Chr4	66075316	66075627	I
Chr4	66267109	66267494	I
Chr4	66268155	66268510	I
Chr4	66398888	66399258	I
Chr4	66403065	66403370	I
Chr4	66759529	66759794	I
Chr4	66878121	66878486	I
Chr4	67064024	67064446	I
Chr4	67406449	67406800	I
Chr4	67718597	67718905	I
Chr4	68218841	68219127	I
Chr4	68478206	68478688	I
Chr4	68658956	68659349	I
Chr4	69040395	69040773	I
Chr4	69157971	69158221	I
Chr4	69547555	69547821	I
Chr4	69835845	69836213	I
Chr4	70446284	70446579	I
Chr4	71048987	71049327	I
Chr4	71180310	71180633	I
Chr4	71230090	71230599	I
Chr4	71232815	71233299	I
Chr4	72004230	72004526	I
Chr4	72071327	72071652	I
Chr4	72162406	72162694	I
Chr4	72519927	72520353	I
Chr4	72708925	72709401	I
Chr4	73410838	73411382	I
Chr4	73874058	73874348	I
Chr4	74052282	74052505	I
Chr4	74528117	74528359	I
Chr4	74561241	74561570	I
Chr4	74591261	74591557	I
Chr4	74684221	74684500	I
Chr4	74969720	74970016	I
Chr4	75198755	75199142	I
Chr4	75296034	75296354	I
Chr4	75684977	75685284	I
Chr4	75968687	75968969	I
Chr4	75981048	75981318	I
Chr4	76098156	76098494	I
Chr4	76125548	76125871	I
Chr4	76444404	76444694	I
Chr4	76670411	76670786	I
Chr4	76677925	76678265	I
Chr4	77409168	77409544	I
Chr4	77740804	77741136	I
Chr4	78674986	78675362	I
Chr4	80249970	80250274	I
Chr4	80330622	80330896	I
Chr4	81692293	81692694	I
Chr4	82005459	82005765	I
Chr4	82282576	82282930	I
Chr4	82315928	82316156	I
Chr4	83297126	83297472	I
Chr4	83517756	83518102	I
Chr4	83748535	83748841	I
Chr4	84202015	84202334	I
Chr4	84291104	84291435	I
Chr4	84305517	84305922	I
Chr4	84956302	84956610	I
Chr4	85070222	85070505	I
Chr4	85507563	85507969	I
Chr4	86099758	86100129	I
Chr4	86248062	86248358	I
Chr4	87477787	87478154	I
Chr4	87517980	87518278	I
Chr4	87838517	87838974	I
Chr4	87848311	87848606	I
Chr4	87945506	87945845	I
Chr4	88006684	88007003	I
Chr4	88087636	88088025	I
Chr4	88158415	88158755	I
Chr4	89100734	89101078	I
Chr4	89212647	89212943	I
Chr4	89648975	89649295	I
Chr4	89693989	89694263	I
Chr4	89949038	89949355	I
Chr4	90257480	90257805	I
Chr4	90820058	90820372	I
Chr4	90914873	90915387	I
Chr4	90916828	90917100	I
Chr4	91549686	91549973	I
Chr4	92101561	92101988	I
Chr4	92257497	92257820	I
Chr4	92706816	92707164	I
Chr4	92972585	92972869	I
Chr4	93241463	93241758	I
Chr4	93324469	93324752	I
Chr4	93674353	93674662	I
Chr4	95452038	95452335	I
Chr4	96211431	96211988	I
Chr4	96236197	96236539	I
Chr4	96270639	96270875	I
Chr4	97353089	97353375	I
Chr4	97521599	97521870	I
Chr4	97968251	97968575	I
Chr4	98061215	98061490	I
Chr4	98273066	98273521	I
Chr4	98445919	98446230	I
Chr4	99874465	99874711	I
Chr4	101360424	101360913	I
Chr4	101498991	101499462	I
Chr4	101512880	101513156	I
Chr4	101601724	101602211	I
Chr4	101672726	101673127	I
Chr4	102244693	102244952	I
Chr4	102658171	102658545	I
Chr4	102816531	102816812	I
Chr4	102962668	102963017	I
Chr4	103003475	103004082	I
Chr4	103227387	103227677	I
Chr4	103692733	103693126	I
Chr4	104492602	104492926	I
Chr4	104702100	104702361	I
Chr4	105495692	105495951	I
Chr4	105804685	105805003	I
Chr4	105883585	105883871	I
Chr4	106252369	106252683	I
Chr4	106607905	106608254	I
Chr4	106629912	106630226	I
Chr4	106807218	106807441	I
Chr4	107337968	107338370	I
Chr4	107828390	107828746	I
Chr4	107899260	107899494	I
Chr4	108156205	108156565	I
Chr4	108315922	108316400	I
Chr4	108938161	108938707	I
Chr4	109031150	109031495	I
Chr4	109342096	109342457	I
Chr4	110115731	110116013	I
Chr4	110197561	110197949	I
Chr4	110215817	110216083	I
Chr4	110641037	110641380	I
Chr4	110698290	110698546	I
Chr4	110979450	110979780	I
Chr4	111398394	111398661	I
Chr4	111829299	111829645	I
Chr4	112508544	112508836	I
Chr4	112542184	112542468	I
Chr4	112561825	112562169	I
Chr4	112633292	112633499	I
Chr4	112733924	112734239	I
Chr4	114116513	114116825	I
Chr4	114291582	114291908	I
Chr4	114304020	114304367	I
Chr4	114366351	114366643	I
Chr4	114657171	114657416	I
Chr4	114990235	114990524	I
Chr4	115164166	115164442	I
Chr4	115256866	115257145	I
Chr4	115260514	115260839	I
Chr4	115262356	115262800	I
Chr4	115455983	115456316	I
Chr4	115619332	115619675	I
Chr4	115628048	115628406	I
Chr4	115861729	115862116	I
Chr4	116164637	116165369	I
Chr4	116818505	116818727	I
Chr4	117145875	117146211	I
Chr4	118543025	118543294	I
Chr4	119143504	119143880	I
Chr4	119865994	119866290	I
Chr4	120195852	120196180	I
Chr4	120295074	120295412	I
Chr4	120437382	120437644	I
Chr4	120471164	120471481	I
Chr4	120919344	120919667	I
Chr4	121030969	121031292	I
Chr4	121110116	121110445	I
Chr4	122358415	122358743	I
Chr4	122524431	122524841	I
Chr4	122981341	122981627	I
Chr4	123701560	123702124	I
Chr4	125311884	125312239	I
Chr4	127034523	127034860	I
Chr4	127135584	127136008	I
Chr4	127489013	127489323	I
Chr4	127506756	127507123	I
Chr4	127653310	127653659	I
Chr4	127814148	127814502	I
Chr4	128388301	128388651	I
Chr4	128561729	128562003	I
Chr4	129188670	129189016	I
Chr4	129788036	129788409	I
Chr4	129990161	129990479	I
Chr4	130626818	130627119	I
Chr4	130644858	130645435	I
Chr4	131907856	131908208	I
Chr4	132126508	132126794	I
Chr4	132224415	132224787	I
Chr4	132634682	132635021	I
Chr4	133284149	133284500	I
Chr4	134469935	134470165	I
Chr4	134472367	134472731	I
Chr4	134809476	134809845	I
Chr4	135029023	135029382	I
Chr4	135601700	135602128	I
Chr4	136877821	136878146	I
Chr4	137350423	137350776	I
Chr4	138120491	138120771	I
Chr4	138139432	138139824	I
Chr4	138402810	138403079	I
Chr4	138758065	138758448	I
Chr4	139291879	139292162	I
Chr4	139809429	139809728	I
Chr4	141176781	141177541	I
Chr4	141184155	141184655	I
Chr4	142434264	142434713	I
Chr4	142630125	142630514	I
Chr4	144032828	144033191	I
Chr4	144241489	144241886	I
Chr4	145512251	145512526	I
Chr4	146781531	146781795	I
Chr4	146975739	146976969	I
[truncated: 16,966 more rows]

## Sheet: Sox3_Peaks_Intersecting_EP300-E
Chr1	3127341	3127977	.	943	.	26.1488	185.347	181.447	249
Chr1	4287732	4288409	.	1000	.	39.9833	329.933	325.031	337
Chr1	7426217	7426754	.	1000	.	28.2772	206.453	202.42	288
Chr1	8700143	8700599	.	1000	.	22.044	146.075	142.417	242
Chr1	8930124	8930670	.	704	.	13.0014	76.1622	72.9757	298
Chr1	10808627	10809102	.	1000	.	19.9862	130.308	126.751	192
Chr1	11517318	11517720	.	1000	.	17.3312	103.71	100.325	214
Chr1	11849043	11849496	.	566	.	12.9224	67.3941	64.2799	205
Chr1	12536966	12537524	.	1000	.	25.2366	176.45	172.605	269
Chr1	12678571	12679040	.	1000	.	19.4596	122.443	118.934	257
Chr1	12955003	12955562	.	1000	.	19.6116	123.807	120.29	282
Chr1	13265555	13266255	.	1000	.	32.2299	246.837	242.537	322
Chr1	13374021	13374653	.	668	.	14.2906	78.2654	75.0615	338
Chr1	13709699	13710047	.	591	.	13.3784	70.9743	67.8289	177
Chr1	14538884	14539512	.	595	.	12.7703	66.2108	63.1065	268
Chr1	14835139	14835584	.	551	.	11.7061	58.0748	55.0419	193
Chr1	15400751	15401519	.	758	.	15.2028	85.7219	82.4632	342
Chr1	15579539	15580190	.	1000	.	32.161	266.084	261.655	394
Chr1	15583264	15584118	.	1000	.	18.4711	185.781	181.881	349
Chr1	15586412	15587093	.	920	.	13.3602	114.98	111.521	358
Chr1	15688389	15688875	.	646	.	18.2433	111.652	108.214	236
Chr1	16302759	16303472	.	1000	.	34.8296	344.37	339.361	344
Chr1	16829052	16829648	.	1000	.	24.7322	259.515	255.135	300
Chr1	16937669	16938323	.	1000	.	18.3781	169.963	166.159	368
Chr1	16938838	16939530	.	657	.	14.4678	119.541	116.054	358
Chr1	16951578	16952760	.	1000	.	43.8889	435.735	429.966	304
Chr1	16971198	16972133	.	1000	.	20.9979	143.525	139.884	530
Chr1	16974346	16975205	.	1000	.	14.8845	135.245	131.655	459
Chr1	16975928	16976786	.	1000	.	57.7706	535.737	528.548	426
Chr1	17802382	17803324	.	1000	.	41.0475	341.693	336.702	402
Chr1	18125617	18126244	.	1000	.	17.0271	101.093	97.7252	319
Chr1	18280759	18281273	.	1000	.	21.4703	176.203	172.361	245
Chr1	18293086	18293785	.	1000	.	34.0542	265.953	261.525	386
Chr1	18304286	18304729	.	1000	.	23.1148	203.335	199.327	209
Chr1	18308497	18308973	.	1000	.	21.4085	211.631	207.566	235
Chr1	18313204	18313913	.	1000	.	38.159	309.961	305.216	354
Chr1	18579526	18579925	.	761	.	19.0035	118.37	114.888	196
Chr1	19349643	19350444	.	834	.	14.7467	81.9736	78.7416	399
Chr1	19945171	19945779	.	1000	.	29.4934	218.72	214.607	324
Chr1	20276116	20276467	.	541	.	12.6183	65.0326	61.9383	174
Chr1	20349581	20350264	.	633	.	12.7703	66.2108	63.1065	204
Chr1	20352451	20353470	.	1000	.	27.9971	248.562	244.252	303
Chr1	21028626	21029395	.	897	.	17.4246	117.258	113.783	498
Chr1	21037572	21038465	.	1000	.	26.7507	201.354	197.358	516
Chr1	22905867	22906384	.	724	.	15.0292	105.154	101.759	243
Chr1	23238986	23239703	.	712	.	14.6698	85.5188	82.2646	294
Chr1	24390927	24391559	.	1000	.	33.7502	262.747	258.341	337
Chr1	24477145	24477653	.	832	.	21.74	143.248	139.607	295
Chr1	25972372	25972963	.	615	.	16.3325	130.948	127.385	233
Chr1	26016649	26017238	.	1000	.	22.3481	148.914	145.239	290
Chr1	26397322	26397816	.	1000	.	17.3312	103.71	100.325	199
Chr1	26579795	26580469	.	1000	.	15.4225	142.581	138.947	259
Chr1	27482090	27483247	.	1000	.	23.6173	201.569	197.572	380
Chr1	27520110	27520658	.	856	.	16.115	93.3338	90.0191	276
Chr1	27730341	27731189	.	1000	.	24.7805	172.037	168.218	422
Chr1	29608296	29608900	.	920	.	19.0035	118.37	114.888	205
Chr1	29966666	29967338	.	1000	.	29.2197	242.828	238.554	329
Chr1	31185604	31186157	.	1000	.	19.9156	126.546	123.01	330
Chr1	31514257	31514796	.	787	.	15.8162	101.839	98.4682	307
Chr1	31978358	31979042	.	1000	.	26.3253	258.871	254.494	404
Chr1	32933451	32933990	.	1000	.	21.5063	213.008	208.935	296
Chr1	33050845	33051248	.	581	.	11.9242	73.6251	70.4591	191
Chr1	33913815	33914777	.	1000	.	34.8139	380.062	374.77	671
Chr1	34695997	34696509	.	584	.	12.1622	61.5295	58.4653	278
Chr1	35355185	35355754	.	546	.	12.7629	82.3595	79.1257	235
Chr1	35359186	35359928	.	658	.	12.9253	74.479	71.3089	382
Chr1	35695487	35696320	.	586	.	12.1622	61.5295	58.4653	495
Chr1	36463766	36464371	.	1000	.	21.5339	152.641	148.944	225
Chr1	36466619	36467487	.	1000	.	23.1881	176.178	172.337	515
Chr1	36468680	36469377	.	1000	.	25.2956	215.927	211.834	253
Chr1	36739163	36739740	.	1000	.	18.1496	125.712	122.183	258
Chr1	38500480	38500966	.	862	.	16.225	129.686	126.131	247
Chr1	39395140	39395957	.	1000	.	27.6113	224.623	220.474	452
Chr1	39397106	39398044	.	1000	.	22.4361	157.582	153.853	628
Chr1	40168198	40168865	.	1000	.	27.4343	248.38	244.074	407
Chr1	40178332	40178886	.	559	.	13.2264	69.7759	66.6414	282
Chr1	40182344	40182912	.	1000	.	21.892	144.66	141.01	329
Chr1	40241359	40242255	.	975	.	16.7544	110.773	107.342	536
Chr1	40243156	40244210	.	1000	.	24.4765	169.108	165.306	335
Chr1	40276536	40277230	.	698	.	13.8345	74.5985	71.4234	431
Chr1	40737370	40737932	.	1000	.	16.1297	140.463	136.839	242
Chr1	40871756	40872137	.	562	.	12.1622	61.5295	58.4653	209
Chr1	41062031	41062583	.	1000	.	19.1555	119.724	116.233	256
Chr1	41068532	41069407	.	1000	.	24.4765	169.108	165.306	221
Chr1	41079555	41080128	.	1000	.	23.2595	197.291	193.321	333
Chr1	42120182	42120934	.	1000	.	24.8639	173.281	169.458	228
Chr1	42141909	42142417	.	556	.	11.4772	91.1182	87.8208	301
Chr1	42143943	42144850	.	1000	.	18.3781	169.963	166.159	304
Chr1	42825193	42825903	.	744	.	16.115	93.3338	90.0191	427
Chr1	43507905	43508763	.	1000	.	33.1015	305.479	300.769	434
Chr1	43601600	43602300	.	1000	.	28.7735	305.502	300.791	377
Chr1	44491596	44493378	.	698	.	13.3784	70.9743	67.8289	723
Chr1	44818665	44819101	.	602	.	13.6716	82.1121	78.8791	194
Chr1	45039843	45040500	.	1000	.	24.7966	193.504	189.555	348
Chr1	45912375	45913000	.	655	.	12.4663	63.8596	60.775	387
Chr1	47570307	47571469	.	858	.	17.0271	101.093	97.7252	807
Chr1	48257936	48258579	.	616	.	11.6894	72.0567	68.9063	276
Chr1	48263371	48263898	.	1000	.	29.4612	223.839	219.694	225
Chr1	48783997	48785632	.	564	.	12.2493	85.166	81.9124	1065
Chr1	48819245	48819669	.	966	.	18.4372	117.376	113.901	209
Chr1	48822024	48822709	.	1000	.	25.7881	251.54	247.213	253
Chr1	48856835	48857295	.	753	.	13.3593	88.2263	84.9524	198
Chr1	48875968	48877246	.	1000	.	28.5812	209.506	205.454	359
Chr1	50976740	50977172	.	651	.	14.7467	81.9736	78.7416	206
Chr1	51098641	51099842	.	915	.	18.6076	143.609	139.967	708
Chr1	51227670	51228145	.	568	.	12.2271	76.8256	73.6366	224
Chr1	51303676	51304099	.	762	.	14.6714	101.467	98.0981	211
Chr1	51417392	51417854	.	1000	.	23.1082	156.062	152.342	219
Chr1	51425545	51427121	.	1000	.	25.9866	203.681	199.668	829
Chr1	51428474	51429167	.	708	.	15.9502	103.105	99.725	251
Chr1	51441889	51442639	.	1000	.	29.2186	226.15	221.991	238
Chr1	51590531	51591552	.	1000	.	37.2468	300.067	295.397	317
Chr1	52747579	52748028	.	647	.	13.3784	70.9743	67.8289	209
Chr1	52900560	52901045	.	1000	.	26.3448	238.944	234.699	243
Chr1	54367397	54368388	.	1000	.	32.2299	246.837	242.537	359
Chr1	54380678	54381914	.	1000	.	32.3248	311.15	306.398	909
Chr1	54953544	54954592	.	1000	.	30.6941	259.767	255.382	413
Chr1	55278675	55279351	.	1000	.	36.4577	328.09	323.208	343
Chr1	55355648	55356827	.	1000	.	18.5016	135.505	131.914	854
Chr1	55766152	55766745	.	1000	.	17.9442	150.219	146.538	293
Chr1	57494641	57495015	.	563	.	12.0102	60.3724	57.3185	192
Chr1	57766753	57767309	.	582	.	12.7334	73.8131	70.646	264
Chr1	58870636	58871096	.	697	.	13.9866	75.8161	72.6315	223
Chr1	58898406	58898935	.	561	.	12.453	72.1327	68.9819	261
Chr1	59385026	59385605	.	1000	.	38.311	311.616	306.859	231
Chr1	59926706	59927312	.	1000	.	24.9326	173.505	169.676	318
Chr1	60312758	60313279	.	639	.	12.7892	73.3037	70.1432	185
Chr1	61059664	61060139	.	821	.	16.419	95.9042	92.572	277
Chr1	62035144	62035685	.	1000	.	15.8162	101.839	98.4682	265
Chr1	62131145	62132415	.	1000	.	20.2197	129.297	125.743	848
Chr1	63416840	63417303	.	1000	.	25.3886	177.926	174.072	213
Chr1	64309381	64310062	.	587	.	12.4663	63.8596	60.775	415
Chr1	65658829	65660192	.	1000	.	26.6069	199.859	195.872	751
Chr1	65679467	65679987	.	731	.	20.0484	134.053	130.472	230
Chr1	65681426	65682051	.	1000	.	17.7831	113.503	110.055	350
Chr1	65705821	65706452	.	611	.	11.7706	109.372	105.95	331
Chr1	65725824	65726562	.	1000	.	27.3471	218.587	214.479	426
Chr1	65732612	65733411	.	867	.	17.0897	115.237	111.777	403
Chr1	65848230	65848915	.	1000	.	27.517	198.861	194.877	329
Chr1	65890317	65890783	.	613	.	15.4301	88.7755	85.4962	209
Chr1	66830416	66831067	.	1000	.	14.6155	131.612	128.047	338
Chr1	67035929	67036543	.	1000	.	18.178	119.894	116.401	337
Chr1	67042329	67042980	.	1000	.	16.8184	124.035	120.516	358
Chr1	67103331	67103965	.	1000	.	17.0225	113.357	109.908	328
Chr1	67872390	67873283	.	992	.	17.0593	109.388	105.966	310
Chr1	68030332	68030973	.	1000	.	18.765	130.475	126.918	346
Chr1	68032684	68033181	.	933	.	15.6589	89.509	86.222	248
Chr1	68183552	68184149	.	631	.	12.0344	82.8943	79.6581	310
Chr1	68333010	68333498	.	618	.	13.4695	79.225	76.017	210
Chr1	68337063	68338171	.	710	.	15.105	112.394	108.953	268
Chr1	68337063	68338171	.	710	.	15.105	112.394	108.953	268
Chr1	68535597	68536421	.	1000	.	24.6285	170.571	166.76	261
Chr1	68841399	68841997	.	1000	.	31.3177	237.388	233.15	286
Chr1	68987449	68988324	.	593	.	13.6716	82.1121	78.8791	364
Chr1	68989281	68989914	.	1000	.	19.0468	209.475	205.427	270
Chr1	68993125	68993852	.	781	.	14.5058	109.888	106.464	250
Chr1	68997058	68997919	.	1000	.	22.8042	153.194	149.492	523
Chr1	69016993	69017762	.	1000	.	30.7223	269.443	264.989	425
Chr1	69402414	69403094	.	1000	.	17.9442	150.219	146.538	386
Chr1	70763858	70764407	.	573	.	12.0102	60.3724	57.3185	227
Chr1	71309736	71310640	.	1000	.	21.5572	164.63	160.861	629
Chr1	71975698	71976219	.	870	.	16.1175	128.426	124.879	244
Chr1	72493378	72494408	.	1000	.	19.6811	155.656	151.941	465
Chr1	72543006	72543703	.	558	.	17.6352	106.343	102.94	270
Chr1	73058081	73058504	.	595	.	12.6183	65.0326	61.9383	211
Chr1	74080830	74081438	.	848	.	15.5327	93.011	89.7028	319
Chr1	74306410	74307040	.	553	.	12.4663	63.8596	60.775	349
Chr1	74376260	74377709	.	546	.	16.9102	116.223	112.756	285
Chr1	75768858	75769419	.	562	.	12.5124	67.4763	64.3612	335
Chr1	76085039	76085618	.	1000	.	22.5001	150.338	146.653	280
Chr1	76145639	76146305	.	1000	.	32.3819	248.419	244.109	267
Chr1	76149683	76150216	.	1000	.	29.0128	243.114	238.839	298
Chr1	76856865	76857593	.	574	.	17.0271	101.093	97.7252	227
Chr1	78133002	78133734	.	1000	.	25.0846	174.976	171.139	303
Chr1	78527461	78527956	.	1000	.	31.4698	238.958	234.709	236
Chr1	78923484	78924096	.	1000	.	19.3011	135.85	132.258	257
Chr1	78981922	78982372	.	580	.	12.6183	65.0326	61.9383	253
Chr1	79625391	79626062	.	1000	.	18.4815	156.774	153.052	297
Chr1	79637683	79638270	.	774	.	15.2028	85.7219	82.4632	328
Chr1	80977083	80977525	.	586	.	11.393	62.348	59.279	193
Chr1	82143670	82144436	.	1000	.	20.8787	143.121	139.484	359
Chr1	82146026	82147110	.	1000	.	26.6668	211.106	207.044	294
Chr1	82189772	82190335	.	1000	.	28.1475	230.658	226.467	302
Chr1	82208161	82208913	.	1000	.	16.3252	142.976	139.339	548
Chr1	82225871	82226412	.	723	.	12.3172	93.7378	90.4221	261
Chr1	83614302	83614997	.	1000	.	31.7664	272.232	267.763	301
Chr1	83615394	83615995	.	552	.	12.2735	87.3345	84.065	238
Chr1	83775054	83775548	.	833	.	13.7188	119.676	116.189	264
Chr1	83990574	83991001	.	948	.	16.8885	112.063	108.623	213
Chr1	85363406	85363844	.	629	.	13.0744	68.5825	65.4576	228
Chr1	86092162	86092688	.	1000	.	20.3785	162.841	159.081	238
Chr1	86162976	86163644	.	1000	.	18.8514	117.02	113.547	355
Chr1	87147174	87148029	.	1000	.	21.8154	167.425	163.638	512
Chr1	87839220	87839768	.	661	.	14.3983	108.677	105.261	283
Chr1	87847152	87847822	.	729	.	13.4786	89.4114	86.1287	405
Chr1	87974249	87975110	.	863	.	16.5799	121.476	117.974	588
Chr1	88074670	88075720	.	1000	.	20.7755	150.874	147.187	600
Chr1	88569013	88569426	.	1000	.	24.9326	173.505	169.676	211
Chr1	88820622	88821088	.	747	.	15.1485	106.389	102.986	254
Chr1	89480106	89480649	.	1000	.	20.7379	184.975	181.08	319
Chr1	89648747	89649622	.	574	.	11.3899	103.233	99.8532	598
Chr1	89650429	89650967	.	602	.	10.8976	135.807	132.216	249
Chr1	89654045	89654694	.	993	.	15.0322	118.255	114.777	411
Chr1	90314810	90315259	.	587	.	12.4653	71.4821	68.3341	210
Chr1	90507907	90508531	.	1000	.	18.8514	117.02	113.547	378
Chr1	91353661	91354248	.	1000	.	35.8272	291.94	287.328	329
Chr1	91717640	91718715	.	1000	.	21.4359	140.433	136.809	830
Chr1	92002284	92002735	.	549	.	14.2906	78.2654	75.0615	222
Chr1	92698196	92699074	.	1000	.	18.765	130.475	126.918	369
Chr1	92956718	92957227	.	611	.	11.8087	73.1845	70.0246	290
Chr1	94591257	94591879	.	923	.	18.5474	114.329	110.873	376
Chr1	94721992	94722480	.	604	.	11.927	81.7642	78.5367	298
Chr1	94851281	94852117	.	1000	.	20.5398	138.38	134.771	250
Chr1	95399624	95400051	.	1000	.	20.4031	192.465	188.524	203
Chr1	96468070	96468550	.	607	.	10.6554	74.925	71.749	199
Chr1	96486521	96487031	.	1000	.	25.5407	179.405	175.542	273
Chr1	96937725	96938172	.	878	.	16.419	95.9042	92.572	250
Chr1	97355871	97356428	.	749	.	15.9502	103.105	99.725	241
Chr1	97454457	97454917	.	560	.	13.0744	68.5825	65.4576	179
Chr1	97762252	97763048	.	1000	.	38.6151	314.931	310.151	464
Chr1	97931521	97932026	.	1000	.	33.2941	257.953	253.581	269
Chr1	98207179	98207604	.	1000	.	21.2542	149.846	146.167	227
Chr1	98457056	98457450	.	548	.	12.1622	61.5295	58.4653	204
Chr1	98589000	98589505	.	1000	.	20.9798	136.233	132.636	271
Chr1	98934568	98934974	.	638	.	13.0744	68.5825	65.4576	202
Chr1	99961391	99962738	.	825	.	14.2437	136.48	132.882	1010
Chr1	100119079	100120099	.	1000	.	29.0904	227.792	223.622	379
Chr1	100128154	100128733	.	1000	.	17.1022	157.221	153.496	339
Chr1	100910317	100911161	.	1000	.	19.9156	126.546	123.01	526
Chr1	101097766	101098235	.	600	.	13.6825	73.3856	70.2201	204
Chr1	101565410	101565947	.	1000	.	22.1961	147.493	143.826	244
Chr1	101861728	101862403	.	1000	.	33.5982	261.147	256.752	334
Chr1	101893849	101894433	.	1000	.	27.6691	200.374	196.381	287
Chr1	101995415	101996486	.	1000	.	27.0775	269.209	264.757	349
Chr1	102160030	102160474	.	558	.	12.3143	62.6919	59.6174	197
Chr1	102264329	102264921	.	1000	.	36.6387	293.507	288.884	294
Chr1	102418371	102418988	.	1000	.	19.6634	171.416	167.603	337
Chr1	102875424	102876199	.	864	.	17.6352	106.343	102.94	276
Chr1	102894537	102895146	.	1000	.	21.4901	194.601	190.645	342
Chr1	103313051	103313708	.	712	.	13.9866	75.8161	72.6315	214
Chr1	103314221	103314715	.	565	.	12.4663	63.8596	60.775	207
Chr1	104258176	104258591	.	663	.	13.5387	99.1058	95.7536	205
Chr1	104464626	104465187	.	934	.	19.4744	139.09	135.475	252
Chr1	104471442	104472026	.	1000	.	17.2906	115.954	112.488	340
Chr1	104483095	104483774	.	1000	.	21.1319	137.63	134.024	327
Chr1	104489423	104489948	.	849	.	16.8751	99.7896	96.4308	264
Chr1	105648939	105649475	.	1000	.	21.74	143.248	139.607	329
Chr1	105650346	105651407	.	879	.	15.9026	125.915	122.385	735
Chr1	105692642	105693204	.	1000	.	20.9798	136.233	132.636	273
Chr1	105697062	105697654	.	588	.	12.7334	73.8131	70.646	373
Chr1	106163976	106164438	.	809	.	14.7258	97.1112	93.7744	266
Chr1	107226885	107227461	.	1000	.	21.4901	194.601	190.645	286
Chr1	108347946	108348374	.	639	.	14.4426	79.4969	76.2838	213
Chr1	109217800	109218477	.	1000	.	21.1125	172.049	168.229	291
Chr1	109293144	109293860	.	1000	.	25.0464	208.101	204.059	367
Chr1	112067439	112068137	.	1000	.	28.3504	235.512	231.289	301
Chr1	112530468	112531023	.	986	.	17.2995	142.438	138.803	291
Chr1	113202502	113203067	.	1000	.	38.311	311.616	306.859	298
Chr1	113225521	113226440	.	1000	.	27.2111	217.087	212.989	356
Chr1	113234654	113235372	.	1000	.	21.1319	137.63	134.024	374
Chr1	113247599	113248408	.	555	.	13.5376	80.9135	77.6893	443
Chr1	113820167	113821040	.	1000	.	19.4596	122.443	118.934	600
Chr1	114254574	114255297	.	1000	.	37.3808	360.083	354.946	384
Chr1	114467607	114468435	.	1000	.	30.8934	292.48	287.867	378
Chr1	114468542	114469110	.	1000	.	16.1702	100.687	97.3243	264
Chr1	114480017	114480556	.	640	.	13.1667	80.3155	77.0988	221
Chr1	114482456	114482966	.	719	.	13.6504	96.6517	93.3174	254
Chr1	114488178	114489358	.	730	.	13.7171	91.793	88.4934	884
Chr1	114516377	114517601	.	1000	.	21.705	197.371	193.397	505
Chr1	114796447	114797678	.	824	.	13.8345	74.5985	71.4234	259
Chr1	115479432	115479954	.	1000	.	29.6454	220.264	216.141	212
Chr1	116409480	116409945	.	702	.	15.5068	88.2424	84.9645	257
Chr1	119703435	119704041	.	1000	.	20.1582	161.08	157.33	221
Chr1	121353830	121354665	.	752	.	14.0768	114.738	111.28	366
Chr1	121353830	121354665	.	752	.	14.0768	114.738	111.28	366
Chr1	121354910	121355723	.	1000	.	28.5818	290.135	285.541	418
Chr1	121404116	121404537	.	604	.	12.9224	67.3941	64.2799	207
Chr1	122507701	122508173	.	782	.	13.5376	80.9135	77.6893	222
Chr1	122796220	122796654	.	749	.	15.3548	86.98	83.7115	190
Chr1	124200646	124201454	.	1000	.	17.5341	131.786	128.219	542
Chr1	126154192	126155086	.	1000	.	39.0712	319.916	315.097	466
Chr1	126172307	126172873	.	611	.	14.7439	91.8499	88.5495	256
Chr1	127091682	127092445	.	883	.	15.2415	92.8071	89.4998	509
Chr1	127309577	127310017	.	585	.	13.7536	101.478	98.109	247
Chr1	127684338	127684770	.	559	.	13.5305	72.1775	69.022	188
Chr1	127748128	127748689	.	569	.	12.7703	66.2108	63.1065	305
Chr1	127827554	127828003	.	579	.	12.88	68.6721	65.5464	204
Chr1	128561338	128561889	.	1000	.	24.9326	173.505	169.676	277
Chr1	129027483	129028098	.	725	.	15.8162	101.839	98.4682	314
Chr1	129031148	129032035	.	1000	.	21.588	141.839	138.206	273
Chr1	129081137	129082209	.	1000	.	20.7031	236.209	231.98	649
Chr1	129083195	129083906	.	1000	.	34.3583	269.166	264.715	351
Chr1	129088399	129089197	.	641	.	12.5532	104.585	101.196	213
Chr1	129089689	129090304	.	742	.	14.7467	81.9736	78.7416	303
Chr1	129105945	129106549	.	1000	.	22.4571	207.133	203.097	365
Chr1	129331109	129331509	.	698	.	12.7703	66.2108	63.1065	176
Chr1	131250324	131250877	.	1000	.	23.5903	180.477	176.609	279
Chr1	131312859	131313405	.	595	.	12.4051	78.8875	75.6807	294
Chr1	131670283	131670961	.	942	.	17.4832	105.024	101.631	337
Chr1	132200583	132201139	.	1000	.	30.0808	268.069	263.625	229
Chr1	132395978	132396526	.	662	.	14.2906	78.2654	75.0615	259
Chr1	132436013	132436487	.	703	.	16.419	95.9042	92.572	230
Chr1	133266352	133267186	.	559	.	11.2979	88.9198	85.6398	285
Chr1	133504345	133505289	.	1000	.	31.9258	243.679	239.4	389
Chr1	133515349	133515998	.	1000	.	27.2111	217.087	212.989	213
Chr1	134253918	134254947	.	869	.	15.9026	125.915	122.385	516
Chr1	134257177	134258938	.	843	.	14.7052	132.82	129.247	403
Chr1	135049280	135049701	.	802	.	18.0913	110.319	106.89	207
Chr1	135072133	135072908	.	613	.	13.3784	70.9743	67.8289	550
Chr1	136486683	136487303	.	1000	.	22.6015	201.2	197.204	303
Chr1	136616235	136616716	.	658	.	13.9557	94.1896	90.8726	293
Chr1	136626672	136627241	.	1000	.	18.2964	136.428	132.83	280
Chr1	136952563	136953191	.	1000	.	21.4923	230.365	226.177	256
Chr1	136954338	136955797	.	1000	.	15.9374	219.858	215.741	1013
Chr1	137308040	137308626	.	1000	.	29.1893	215.64	211.547	286
Chr1	137728980	137729496	.	593	.	13.1208	85.8678	82.6072	270
Chr1	138041406	138042407	.	1000	.	34.9833	310.312	305.564	566
Chr1	138048062	138048620	.	1000	.	37.7029	305.006	300.298	278
Chr1	138048701	138049348	.	679	.	14.694	90.1546	86.8655	454
Chr1	138124741	138125127	.	804	.	18.5474	114.329	110.873	180
Chr1	138135089	138135654	.	905	.	15.6589	89.509	86.222	241
Chr1	138640528	138641108	.	1000	.	19.4485	168.732	164.936	291
Chr1	138922558	138923604	.	1000	.	27.9114	254.373	250.026	640
Chr1	138942994	138943503	.	1000	.	16.1027	116.396	112.927	238
Chr1	138955494	138956170	.	1000	.	24.3245	167.647	163.856	262
Chr1	138972001	138973247	.	1000	.	32.161	266.084	261.655	511
Chr1	138976553	138977490	.	813	.	12.415	94.8767	91.5526	526
Chr1	139204226	139204658	.	946	.	16.7231	98.4905	95.1406	224
Chr1	139309539	139310253	.	597	.	12.6791	89.7547	86.4667	258
Chr1	139312872	139313387	.	1000	.	23.4123	158.942	155.205	240
Chr1	139649540	139650167	.	817	.	15.9633	111.879	108.44	288
Chr1	140320307	140320791	.	713	.	11.8422	103.017	99.6384	274
Chr1	140778346	140778939	.	626	.	15.0292	105.154	101.759	273
Chr1	141948048	141948552	.	901	.	19.4364	131.967	128.399	227
Chr1	141993442	141994020	.	667	.	14.9099	103.921	100.535	331
Chr1	142683404	142683895	.	580	.	13.8345	74.5985	71.4234	203
Chr1	142717038	142717654	.	997	.	16.677	98.3431	94.9975	206
Chr1	142740646	142741217	.	729	.	13.6462	100.29	96.9296	318
Chr1	143582479	143582924	.	555	.	13.6825	73.3856	70.2201	244
Chr1	143716450	143717310	.	1000	.	23.5096	161.159	157.409	536
Chr1	143770501	143771160	.	1000	.	30.8616	232.692	228.485	329
Chr1	145013997	145014763	.	1000	.	14.5237	181.142	177.269	300
Chr1	145171416	145171807	.	767	.	13.3314	94.613	91.2935	148
Chr1	145701077	145701584	.	1000	.	19.3075	121.082	117.582	227
Chr1	146063849	146064405	.	1000	.	23.4123	158.942	155.205	279
Chr1	146131992	146132565	.	1000	.	33.7502	262.747	258.341	275
Chr1	146143744	146145212	.	1000	.	39.7537	329.174	324.281	374
Chr1	146147001	146148335	.	1000	.	16.5207	145.499	141.845	723
Chr1	146205167	146205764	.	679	.	18.4091	118.984	115.499	275
Chr1	146214800	146215336	.	642	.	15.6822	100.577	97.2153	262
Chr1	146248814	146249715	.	939	.	16.3938	111.09	107.658	544
Chr1	146718496	146719262	.	827	.	14.2906	78.2654	75.0615	527
Chr1	147101494	147102127	.	613	.	12.1734	107.492	104.085	356
Chr1	147688693	147689342	.	1000	.	30.0584	281.7	277.165	330
Chr1	147690375	147691126	.	1000	.	13.9878	123.228	119.716	448
Chr1	147974127	147974689	.	704	.	13.7171	91.793	88.4934	268
Chr1	148694718	148695125	.	547	.	11.9917	61.6693	58.6048	211
Chr1	148700696	148701171	.	563	.	12.7703	66.2108	63.1065	260
Chr1	148705230	148705817	.	1000	.	21.1319	137.63	134.024	277
Chr1	148723976	148724704	.	647	.	13.2948	105.277	101.881	440
Chr1	148724869	148725650	.	661	.	12.7794	76.7889	73.6002	269
Chr1	148880335	148881177	.	1000	.	17.1147	107.115	103.709	379
Chr1	148895633	148896065	.	733	.	14.4426	79.4969	76.2838	225
Chr1	149880105	149880767	.	1000	.	24.1724	166.189	162.407	299
Chr1	149984525	149985165	.	905	.	17.4832	105.024	101.631	285
Chr1	151722255	151722748	.	1000	.	19.8382	128.937	125.389	249
Chr1	151936180	151937116	.	626	.	13.6825	73.3856	70.2201	472
Chr1	152429759	152430386	.	1000	.	18.4969	127.806	124.266	326
Chr1	152467832	152468455	.	1000	.	32.7476	252.88	248.544	336
Chr1	152858847	152859596	.	1000	.	22.5214	170.945	167.133	339
Chr1	152863149	152863835	.	1000	.	21.3291	158.309	154.577	452
Chr1	153735383	153736096	.	1000	.	20.1053	144.002	140.358	227
Chr1	153778250	153778762	.	1000	.	23.4123	158.942	155.205	293
Chr1	154465640	154465993	.	540	.	12.3143	62.6919	59.6174	180
Chr1	156664757	156665212	.	584	.	13.1761	71.0466	67.9001	209
Chr1	156732016	156732504	.	1000	.	19.3075	121.082	117.582	252
Chr1	156787757	156788411	.	1000	.	17.639	187.341	183.431	365
Chr1	158025887	158026355	.	1000	.	22.6521	151.764	148.071	233
Chr1	158167996	158168911	.	1000	.	29.7975	221.81	217.676	344
Chr1	158180924	158181431	.	962	.	17.4832	105.024	101.631	245
Chr1	158181667	158182441	.	1000	.	19.9713	142.636	139	471
Chr1	158213482	158213916	.	1000	.	16.652	113.65	110.2	243
Chr1	158330359	158330892	.	714	.	13.8345	74.5985	71.4234	329
Chr1	159227054	159227476	.	771	.	16.222	117.661	114.184	204
Chr1	159738555	159739415	.	667	.	13.3784	70.9743	67.8289	559
Chr1	160554357	160554908	.	665	.	14.4426	79.4969	76.2838	340
Chr1	161090157	161090994	.	1000	.	18.1736	135.108	131.519	529
Chr1	161745425	161746000	.	987	.	17.0271	101.093	97.7252	338
Chr1	162180818	162181403	.	1000	.	29.0373	214.103	210.022	328
Chr1	162188312	162188746	.	619	.	16.9377	125.32	121.792	224
Chr1	162644291	162645150	.	920	.	15.3871	108.871	105.454	434
Chr1	162859392	162859871	.	891	.	15.2028	85.7219	82.4632	264
Chr1	163498120	163498743	.	638	.	13.8345	74.5985	71.4234	360
Chr1	164669699	164670401	.	936	.	16.7231	98.4905	95.1406	359
Chr1	164751770	164752238	.	649	.	14.3983	108.677	105.261	257
Chr1	165720636	165721112	.	1000	.	22.044	146.075	142.417	224
Chr1	165747564	165748215	.	1000	.	25.3125	186.512	182.608	274
Chr1	165936448	165937050	.	684	.	14.1386	77.0384	73.8443	313
Chr1	166338158	166339310	.	1000	.	17.8267	121.19	117.688	552
Chr1	166650557	166651136	.	1000	.	18.374	155.458	151.744	229
Chr1	166667655	166668215	.	766	.	14.4426	79.4969	76.2838	243
Chr1	167402852	167403713	.	1000	.	26.0029	206.72	202.686	541
Chr1	167848639	167849800	.	645	.	11.2979	88.9198	85.6398	305
Chr1	168434057	168434571	.	599	.	13.3784	70.9743	67.8289	275
Chr1	168831078	168832302	.	1000	.	15.7952	124.664	121.143	882
Chr1	168842656	168843174	.	584	.	14.5947	80.733	77.5101	236
Chr1	168851008	168851747	.	1000	.	22.6525	163.93	160.162	342
Chr1	168851950	168853326	.	1000	.	18.4576	122.554	119.044	310
Chr1	168856993	168857626	.	1000	.	19.7035	131.127	127.563	384
Chr1	168858813	168859620	.	1000	.	34.204	271.98	267.514	393
Chr1	168862264	168862846	.	766	.	13.3238	96.7469	93.4118	284
Chr1	168865300	168865881	.	615	.	13.0332	69.1628	66.0351	221
Chr1	168869426	168870910	.	769	.	14.5813	113.24	109.793	844
Chr1	169609865	169610403	.	624	.	12.7703	66.2108	63.1065	242
Chr1	169816847	169817268	.	877	.	16.419	95.9042	92.572	211
Chr1	169889018	169889642	.	1000	.	19.3011	135.85	132.258	273
Chr1	170720226	170720851	.	1000	.	27.184	198.779	194.8	308
Chr1	171247012	171247489	.	546	.	13.6055	80.4225	77.2049	208
Chr1	171326742	171327647	.	1000	.	17.987	164.741	160.967	652
Chr1	171364762	171365862	.	1000	.	22.9017	193.032	189.085	489
Chr1	171922207	171922955	.	1000	.	23.2603	157.501	153.772	386
Chr1	172193986	172194731	.	626	.	17.5587	118.565	115.082	427
Chr1	173042087	173042694	.	1000	.	27.7454	226.128	221.97	315
Chr1	174433181	174433676	.	1000	.	16.2183	105.647	102.25	226
Chr1	174703452	174704034	.	550	.	11.3897	76.1727	72.9856	333
Chr1	174713521	174713992	.	832	.	14.3135	97.8121	94.4691	233
Chr1	174760875	174761561	.	1000	.	20.9932	170.669	166.858	270
Chr1	175650597	175651220	.	1000	.	32.0779	245.257	240.967	276
Chr1	175652418	175653124	.	1000	.	32.686	251.589	247.258	280
Chr1	176426535	176427355	.	1000	.	35.8786	285.347	280.784	521
Chr1	176985715	176986185	.	619	.	17.2955	129.19	125.641	231
Chr1	177004124	177004521	.	589	.	14.7467	81.9736	78.7416	202
Chr1	178679731	178680211	.	962	.	16.7231	98.4905	95.1406	275
Chr1	178682052	178682662	.	1000	.	18.7817	117.653	114.177	306
Chr1	178780571	178781267	.	841	.	15.2028	85.7219	82.4632	379
Chr1	179142872	179143488	.	1000	.	28.8853	212.568	208.497	265
Chr1	179542805	179543459	.	1000	.	45.6083	392.963	387.55	299
Chr1	179786999	179787560	.	640	.	15.9629	92.0548	88.7497	342
Chr1	180210020	180210549	.	639	.	13.2264	69.7759	66.6414	325
Chr1	180243038	180243524	.	624	.	13.753	89.7302	86.4428	182
Chr1	180252567	180253310	.	549	.	12.8822	83.525	80.2819	272
Chr1	180297646	180298292	.	1000	.	18.3954	112.989	109.542	380
Chr1	181020281	181021104	.	796	.	15.8109	90.7798	87.4838	478
Chr1	182133768	182134295	.	542	.	12.6183	65.0326	61.9383	325
Chr1	182428233	182428917	.	1000	.	25.3886	177.926	174.072	286
Chr1	183157138	183157590	.	1000	.	22.9562	154.627	150.916	239
Chr1	183850774	183851384	.	576	.	14.5947	80.733	77.5101	352
Chr1	183982660	183983233	.	1000	.	23.1294	173.131	169.308	265
Chr1	184116726	184117154	.	598	.	16.267	94.617	91.2936	226
Chr1	184846180	184846852	.	1000	.	21.588	141.839	138.206	345
Chr1	186195904	186197164	.	1000	.	27.8296	279.631	275.11	590
Chr1	186373728	186374276	.	568	.	13.2264	69.7759	66.6414	309
Chr1	188394218	188394656	.	1000	.	19.1555	119.724	116.233	204
Chr1	189161300	189162123	.	1000	.	42.1057	444.429	438.574	437
Chr1	189173410	189174015	.	566	.	11.9292	66.8763	63.7672	259
Chr1	189184403	189185955	.	664	.	15.9502	103.105	99.725	321
Chr1	190045724	190046789	.	1000	.	22.6521	151.764	148.071	773
Chr1	190049756	190050405	.	1000	.	23.6874	165.554	161.777	347
Chr1	190050483	190051582	.	1000	.	10.794	51.3185	48.3517	742
Chr1	191279365	191279983	.	1000	.	36.0306	286.976	282.402	306
Chr1	191446586	191447252	.	1000	.	21.7477	198.478	194.5	246
Chr1	191463867	191464676	.	1000	.	18.0913	110.319	106.89	333
Chr1	192162353	192163119	.	556	.	11.4972	77.283	74.0872	376
Chr1	192966045	192966810	.	1000	.	33.4461	259.549	255.165	338
Chr1	193251597	193252395	.	1000	.	38.7671	316.591	311.798	377
Chr1	193318625	193319219	.	1000	.	18.0848	166.043	162.264	269
Chr1	193583017	193583618	.	1000	.	22.6521	151.764	148.071	261
Chr1	193707439	193707882	.	868	.	15.5068	88.2424	84.9645	229
Chr1	193918135	193918613	.	1000	.	20.5074	148.117	144.447	237
Chr1	195782294	195782831	.	1000	.	20.4304	134.438	130.855	306
Chr1	197451367	197451801	.	904	.	15.6589	89.509	86.222	221
Chr1	198245057	198245555	.	853	.	17.3312	103.71	100.325	292
Chr1	199391465	199392028	.	1000	.	21.1776	155.032	151.319	258
Chr1	199910667	199912263	.	1000	.	25.4667	200.824	196.828	1205
Chr1	200690483	200690960	.	1000	.	21.1677	190.463	186.532	240
Chr1	200733646	200734253	.	1000	.	23.5643	160.386	156.64	310
Chr1	201317302	201317981	.	1000	.	49.8651	441.992	436.159	328
Chr1	201326790	201327484	.	1000	.	25.9968	183.857	179.967	236
Chr1	201400088	201400732	.	1000	.	27.517	198.861	194.877	368
Chr1	201565954	201566528	.	1000	.	21.4359	140.433	136.809	270
Chr1	201991809	201992274	.	1000	.	21.1776	155.032	151.319	255
Chr1	202604866	202605589	.	1000	.	31.6218	240.529	236.27	223
Chr1	203842499	203842965	.	596	.	12.0102	60.3724	57.3185	252
Chr1	204204098	204204897	.	1000	.	37.3988	301.712	297.03	427
Chr1	204246285	204246993	.	1000	.	22.1961	147.493	143.826	305
Chr1	204255233	204255842	.	1000	.	35.1184	277.233	272.727	277
Chr1	204261312	204261885	.	860	.	16.419	95.9042	92.572	321
Chr1	204364518	204365446	.	1000	.	37.5299	341.142	336.158	326
Chr1	204600809	204602023	.	1000	.	20.8739	169.291	165.489	704
Chr1	204610658	204611158	.	773	.	13.7778	83.9508	80.7065	289
Chr1	205020177	205020596	.	830	.	17.1791	102.399	99.0232	249
Chr1	205359890	205360533	.	1000	.	24.3353	182.164	178.286	335
Chr1	205578640	205579311	.	718	.	14.8987	83.2187	79.9776	249
Chr1	208640727	208641197	.	887	.	17.1791	102.399	99.0232	217
Chr1	209463247	209463725	.	1000	.	17.3312	103.71	100.325	208
Chr1	215093106	215093537	.	570	.	10.745	69.5978	66.4683	240
Chr1	217398650	217399193	.	738	.	12.9224	67.3941	64.2799	353
Chr1	217433328	217434128	.	935	.	17.3873	161.065	157.316	336
Chr10	1734769	1735462	.	808	.	21.892	144.66	141.01	208
Chr10	2353804	2354253	.	845	.	18.3629	126.477	122.945	200
Chr10	3219034	3219457	.	648	.	14.1386	77.0384	73.8443	209
Chr10	4317797	4318599	.	1000	.	21.4359	140.433	136.809	478
Chr10	5754255	5754917	.	1000	.	35.5453	353.984	348.891	320
Chr10	5758293	5758962	.	1000	.	30.1015	224.908	220.755	346
Chr10	5864820	5865335	.	736	.	13.8345	74.5985	71.4234	284
Chr10	5946801	5947439	.	1000	.	29.7975	221.81	217.676	316
Chr10	5955282	5956033	.	562	.	12.5244	80.0408	76.8249	372
Chr10	5992569	5993668	.	1000	.	43.2935	412.926	407.363	701
Chr10	6046465	6047023	.	901	.	22.3131	164.603	160.834	265
Chr10	6049885	6050397	.	1000	.	50.3212	447.308	441.414	261
Chr10	6056701	6057297	.	606	.	13.7171	91.793	88.4934	307
Chr10	6340484	6341179	.	1000	.	20.6758	133.449	129.87	473
Chr10	6591293	6591745	.	1000	.	18.0913	110.319	106.89	206
Chr10	7714002	7714376	.	769	.	14.7467	81.9736	78.7416	189
Chr10	9572089	9572559	.	1000	.	20.0677	127.92	124.375	186
Chr10	10075924	10076703	.	1000	.	31.6218	240.529	236.27	478
Chr10	10127798	10128504	.	1000	.	28.15	257.38	253.013	372
Chr10	10446153	10447086	.	1000	.	41.9531	395.997	390.567	347
Chr10	10447586	10448250	.	1000	.	30.5576	229.572	225.387	254
Chr10	11160167	11160580	.	863	.	19.1555	119.724	116.233	205
Chr10	11351170	11351708	.	608	.	12.9224	67.3941	64.2799	340
Chr10	12069282	12069790	.	788	.	13.0015	93.2347	89.9246	244
Chr10	12643339	12643863	.	601	.	12.4663	63.8596	60.775	281
Chr10	12824362	12825050	.	1000	.	45.7604	394.695	389.27	308
Chr10	13155953	13156631	.	1000	.	25.9968	183.857	179.967	242
Chr10	13295964	13296483	.	1000	.	16.571	97.1953	93.8542	304
Chr10	13355841	13356257	.	1000	.	17.7873	107.664	104.252	203
Chr10	13606599	13607217	.	1000	.	19.3233	151.616	147.926	361
Chr10	14078385	14079131	.	990	.	17.4832	105.024	101.631	409
Chr10	15546253	15546861	.	1000	.	28.5716	232.187	227.986	307
Chr10	15793028	15793449	.	575	.	15.1505	117.221	113.747	208
Chr10	16252463	16253120	.	1000	.	29.4934	218.72	214.607	297
Chr10	17395047	17395677	.	1000	.	19.0792	225.282	221.127	312
Chr10	17397598	17398062	.	603	.	13.5305	72.1775	69.022	229
Chr10	17437650	17438139	.	883	.	16.9377	125.32	121.792	223
Chr10	19651603	19652131	.	1000	.	22.5001	150.338	146.653	240
Chr10	19780370	19780881	.	876	.	15.4454	131.752	128.186	241
Chr10	20214606	20215411	.	1000	.	16.423	144.236	140.591	457
Chr10	21341167	21341622	.	1000	.	18.3954	112.989	109.542	207
Chr10	22136959	22137876	.	1000	.	33.9022	264.349	259.932	305
Chr10	22352455	22353123	.	1000	.	15.1505	117.221	113.747	240
Chr10	24801661	24802492	.	1000	.	3.4945	18.1744	15.6984	589
Chr10	24802561	24803701	.	1000	.	20.3572	361.456	356.308	346
Chr10	25214125	25215557	.	660	.	11.3897	76.1727	72.9856	249
Chr10	25834017	25834788	.	1000	.	20.2197	129.297	125.743	402
Chr10	25900296	25900918	.	1000	.	29.3414	217.179	213.076	222
Chr10	26188059	26188835	.	1000	.	19.1601	180.518	176.649	413
Chr10	26193400	26194009	.	999	.	16.4399	132.214	128.642	237
Chr10	27948379	27948905	.	763	.	13.5376	80.9135	77.6893	311
Chr10	28218617	28219089	.	608	.	13.0744	68.5825	65.4576	263
Chr10	28384943	28385385	.	553	.	11.9007	76.9173	73.7278	226
Chr10	28416230	28416729	.	994	.	15.1505	117.221	113.747	244
Chr10	28473015	28474324	.	815	.	18.5474	114.329	110.873	770
Chr10	29197861	29198685	.	1000	.	40.243	359.016	353.885	379
Chr10	29199344	29200129	.	1000	.	28.0653	336.155	331.213	335
Chr10	30437143	30438023	.	1000	.	26.6049	189.829	185.902	322
Chr10	32965891	32966292	.	577	.	12.7334	73.8131	70.646	199
Chr10	34544162	34544699	.	885	.	17.3312	103.71	100.325	242
Chr10	34545907	34546408	.	838	.	16.115	93.3338	90.0191	239
Chr10	34554052	34554618	.	1000	.	26.6049	189.829	185.902	287
Chr10	34571784	34572646	.	988	.	17.4832	105.024	101.631	364
Chr10	34572900	34573223	.	993	.	4.41334	14.1262	11.7482	178
Chr10	35039892	35040358	.	787	.	14.2906	78.2654	75.0615	264
Chr10	35198534	35199055	.	1000	.	25.4491	192.883	188.937	255
Chr10	35208932	35209587	.	1000	.	28.0451	214.911	210.825	300
Chr10	35218534	35219008	.	611	.	16.6204	109.486	106.063	242
Chr10	35219708	35220463	.	1000	.	25.6927	180.887	177.014	474
Chr10	35229296	35230559	.	559	.	15.2028	85.7219	82.4632	580
Chr10	35231748	35232537	.	844	.	15.6018	145.047	141.396	498
Chr10	35742642	35743137	.	779	.	13.8364	92.9894	89.6814	205
Chr10	36137031	36137784	.	1000	.	19.0035	118.37	114.888	427
Chr10	36193298	36193800	.	999	.	15.7952	124.664	121.143	270
Chr10	36200653	36201388	.	1000	.	28.7636	218.378	214.271	424
Chr10	36211372	36211854	.	926	.	17.7873	107.664	104.252	259
Chr10	36248659	36249246	.	584	.	11.6046	78.3974	75.1924	301
Chr10	36289301	36290080	.	1000	.	15.2432	140.126	136.506	318
Chr10	36859356	36859879	.	874	.	14.9099	103.921	100.535	256
Chr10	37310637	37311205	.	638	.	15.6589	89.509	86.222	276
Chr10	37725876	37726514	.	1000	.	25.0846	174.976	171.139	308
Chr10	37736879	37737314	.	627	.	13.9866	75.8161	72.6315	213
Chr10	37808060	37808997	.	1000	.	23.7163	161.833	158.078	256
Chr10	37821571	37822606	.	1000	.	28.3885	260.395	256.006	696
Chr10	38120129	38120548	.	738	.	14.2906	78.2654	75.0615	206
Chr10	38719223	38719642	.	684	.	13.6825	73.3856	70.2201	219
Chr10	38758652	38759149	.	610	.	13.3784	70.9743	67.8289	252
Chr10	38813575	38814233	.	567	.	11.2501	54.6705	51.6697	444
Chr10	39613356	39614105	.	1000	.	40.508	439.037	433.237	397
Chr10	39619135	39620097	.	1000	.	24.0204	164.734	160.961	729
Chr10	39871363	39871866	.	1000	.	23.1082	156.062	152.342	242
Chr10	40877459	40878001	.	547	.	14.4426	79.4969	76.2838	262
Chr10	41102530	41103208	.	1000	.	23.3636	239.542	235.29	325
Chr10	41109749	41110308	.	601	.	13.0281	69.8569	66.7202	215
Chr10	41808591	41809092	.	961	.	20.3717	130.678	127.115	213
Chr10	42596623	42597237	.	1000	.	42.5678	358.63	353.501	307
Chr10	42750425	42750876	.	1000	.	17.7873	107.664	104.252	190
Chr10	42851790	42852353	.	670	.	12.7553	87.258	83.9887	353
Chr10	42876859	42877380	.	1000	.	45.3043	389.503	384.119	228
Chr10	42906685	42907164	.	653	.	15.8109	90.7798	87.4838	231
Chr10	42921161	42921681	.	903	.	19.0035	118.37	114.888	221
Chr10	42925797	42926192	.	602	.	13.3784	70.9743	67.8289	185
Chr10	42949215	42949896	.	757	.	14.3482	93.4422	90.1273	395
Chr10	44372145	44372785	.	1000	.	22.5001	150.338	146.653	346
Chr10	44809218	44810009	.	1000	.	26.4171	333.463	328.536	367
Chr10	45056145	45056842	.	748	.	20.0677	127.92	124.375	305
Chr10	45070114	45070633	.	1000	.	23.7243	181.915	178.038	267
Chr10	47353126	47353632	.	711	.	17.0225	113.357	109.908	252
Chr10	47915349	47915989	.	1000	.	27.8211	201.89	197.888	277
Chr10	48177860	48178671	.	1000	.	25.0464	208.101	204.059	568
Chr10	48197854	48198412	.	741	.	15.9835	115.133	111.674	315
Chr10	48209884	48210435	.	1000	.	20.9095	152.257	148.562	336
Chr10	48381932	48382529	.	682	.	10.946	143.278	139.637	255
Chr10	48386311	48387088	.	831	.	19.9156	126.546	123.01	449
Chr10	48393911	48394794	.	1000	.	21.74	143.248	139.607	627
Chr10	48463123	48463663	.	1000	.	44.6962	382.6	377.282	244
Chr10	49069692	49070170	.	854	.	18.3954	112.989	109.542	211
Chr10	49538178	49538628	.	1000	.	21.74	143.248	139.607	229
Chr10	49946548	49947014	.	899	.	15.2028	85.7219	82.4632	206
Chr10	51536778	51537387	.	751	.	12.6421	154.852	151.14	336
Chr2	1079236	1079781	.	1000	.	20.2197	129.297	125.743	254
Chr2	1098462	1099326	.	1000	.	23.3788	198.715	194.736	611
Chr2	2785408	2786015	.	694	.	21.74	143.248	139.607	352
Chr2	4276539	4281075	.	1000	.	18.6994	115.672	112.208	2620
Chr2	5056717	5057075	.	550	.	13.2264	69.7759	66.6414	185
Chr2	5076325	5076870	.	694	.	13.3784	70.9743	67.8289	319
Chr2	5300142	5300644	.	1000	.	16.6204	109.486	106.063	244
Chr2	6055865	6056292	.	777	.	14.1386	77.0384	73.8443	212
Chr2	6655502	6655953	.	767	.	12.4642	87.4529	84.1826	236
Chr2	7018889	7019390	.	1000	.	22.1961	147.493	143.826	257
Chr2	7080014	7080484	.	596	.	14.4426	79.4969	76.2838	232
Chr2	7425704	7426379	.	842	.	12.5047	112.014	108.575	268
Chr2	9194089	9194629	.	888	.	16.419	95.9042	92.572	275
Chr2	9717781	9718221	.	606	.	14.1386	77.0384	73.8443	201
Chr2	9761912	9762683	.	676	.	13.3925	106.448	103.045	359
Chr2	10971564	10972023	.	741	.	16.8751	99.7896	96.4308	232
Chr2	11717430	11718223	.	1000	.	21.0175	206.142	202.114	407
Chr2	11724495	11724983	.	712	.	12.7334	73.8131	70.646	214
Chr2	11902808	11903627	.	1000	.	31.949	245.912	241.618	366
Chr2	11945042	11945588	.	1000	.	17.4005	156.978	153.254	222
Chr2	11950097	11950785	.	1000	.	50.7773	452.636	446.685	300
Chr2	12062154	12062647	.	1000	.	19.3075	121.082	117.582	253
Chr2	15539663	15541011	.	1000	.	17.5596	128.555	125.008	754
Chr2	15544828	15545389	.	1000	.	19.556	170.073	166.268	224
Chr2	15548072	15548659	.	623	.	13.5376	80.9135	77.6893	250
Chr2	15567574	15568222	.	980	.	15.8364	136.713	133.115	249
Chr2	15755415	15755901	.	1000	.	20.7546	167.917	164.123	215
Chr2	15793071	15793678	.	927	.	18.0913	110.319	106.89	234
Chr2	15794187	15795609	.	1000	.	25.6927	180.887	177.014	235
Chr2	16789164	16790790	.	671	.	13.8949	117.59	114.114	301
Chr2	16792201	16792980	.	848	.	18.9986	128.714	125.167	414
Chr2	16863204	16863775	.	656	.	13.0744	68.5825	65.4576	204
Chr2	18319202	18319910	.	608	.	16.8751	99.7896	96.4308	394
Chr2	20869264	20869992	.	1000	.	29.3414	217.179	213.076	336
Chr2	21806803	21807470	.	632	.	13.8345	74.5985	71.4234	246
Chr2	21808382	21809063	.	842	.	13.7536	101.478	98.109	323
Chr2	21813265	21813883	.	662	.	14.4328	99.0268	95.6752	369
Chr2	23602622	23603083	.	694	.	13.1089	94.4019	91.0831	247
Chr2	24163749	24164153	.	621	.	15.0508	84.4681	81.2183	196
Chr2	25381144	25381844	.	701	.	14.5947	80.733	77.5101	361
Chr2	25437763	25438297	.	1000	.	17.8338	113.674	110.224	216
Chr2	25449653	25450267	.	1000	.	19.9156	126.546	123.01	311
Chr2	25451891	25452577	.	1000	.	23.1082	156.062	152.342	369
Chr2	26862041	26862688	.	1000	.	30.8616	232.692	228.485	270
Chr2	27213409	27213928	.	1000	.	28.6569	244.906	240.621	235
Chr2	28655209	28655740	.	1000	.	22.8042	153.194	149.492	242
Chr2	30065060	30065713	.	1000	.	24.5285	190.592	186.661	327
Chr2	30943491	30944217	.	997	.	15.9502	103.105	99.725	330
Chr2	31798190	31798673	.	560	.	13.0744	68.5825	65.4576	237
Chr2	32213166	32213784	.	1000	.	19.2966	130.612	127.053	402
Chr2	32219159	32219589	.	670	.	13.9866	75.8161	72.6315	238
Chr2	33932165	33932904	.	914	.	17.4832	105.024	101.631	508
Chr2	34036361	34037054	.	1000	.	22.7237	160.428	156.681	311
Chr2	34109128	34109683	.	651	.	13.0744	68.5825	65.4576	285
Chr2	34224874	34225961	.	813	.	16.115	93.3338	90.0191	532
Chr2	34226266	34226803	.	1000	.	33.4461	259.549	255.165	261
Chr2	34320226	34320686	.	673	.	14.1386	77.0384	73.8443	245
Chr2	34352473	34352964	.	1000	.	21.892	144.66	141.01	212
Chr2	34965323	34965835	.	541	.	15.5481	99.3193	95.9659	212
Chr2	38115369	38115879	.	546	.	11.4972	77.283	74.0872	271
Chr2	38364346	38365301	.	1000	.	26.4328	260.342	255.954	249
Chr2	42547765	42548248	.	836	.	16.2851	97.075	93.7383	236
Chr2	44900842	44901380	.	1000	.	19.3011	135.85	132.258	281
Chr2	45477673	45478160	.	1000	.	19.0854	151.54	147.85	194
Chr2	46227114	46227854	.	1000	.	26.405	211.167	207.104	368
Chr2	47099486	47100037	.	854	.	16.571	97.1953	93.8542	281
Chr2	47711132	47711635	.	689	.	14.3821	83.0548	79.8182	214
Chr2	48321845	48323038	.	1000	.	25.612	272.533	268.058	346
Chr2	51248224	51249062	.	1000	.	32.3692	253.798	249.454	443
Chr2	51249825	51251481	.	587	.	12.6455	82.6062	79.3715	776
Chr2	51980200	51980919	.	1000	.	18.5058	116.751	113.282	260
Chr2	52140298	52140772	.	1000	.	20.5238	132.062	128.491	256
Chr2	52552140	52552674	.	950	.	17.6352	106.343	102.94	247
Chr2	53151291	53152192	.	620	.	17.1791	102.399	99.0232	323
Chr2	53354725	53355334	.	676	.	12.6931	91.9207	88.6201	240
Chr2	53894496	53895933	.	1000	.	22.0667	183.174	179.29	1046
Chr2	53943390	53943800	.	894	.	15.8642	113.874	110.423	195
Chr2	54740807	54741347	.	1000	.	25.4423	197.781	193.806	252
Chr2	55244713	55245230	.	680	.	12.8822	83.525	80.2819	290
Chr2	55353053	55353638	.	1000	.	21.4263	194.324	190.373	334
Chr2	55641526	55642026	.	1000	.	19.6116	123.807	120.29	237
Chr2	56296483	56297460	.	1000	.	28.0855	232.485	228.283	675
Chr2	56564503	56564945	.	683	.	13.7536	101.478	98.109	222
Chr2	57324587	57325101	.	629	.	15.2415	92.8071	89.4998	265
Chr2	57409825	57410236	.	1000	.	21.3291	158.309	154.577	197
Chr2	58522532	58523211	.	747	.	13.8068	78.1791	74.9794	384
Chr2	58809613	58810211	.	836	.	16.115	93.3338	90.0191	330
Chr2	58973619	58974424	.	1000	.	27.517	198.861	194.877	438
Chr2	62033894	62034328	.	1000	.	17.4832	105.024	101.631	232
Chr2	62330809	62331524	.	1000	.	22.6521	151.764	148.071	380
Chr2	63375528	63376091	.	1000	.	17.9362	114.017	110.566	245
Chr2	63380966	63381367	.	658	.	13.1355	77.3435	74.1468	181
Chr2	64579733	64580267	.	1000	.	22.9562	154.627	150.916	249
Chr2	65519352	65520408	.	662	.	11.7951	65.7368	62.6377	767
Chr2	67223348	67223939	.	1000	.	24.0542	168.685	164.889	279
Chr2	68255737	68256208	.	1000	.	21.0188	162.613	158.854	239
Chr2	68392455	68393058	.	1000	.	24.2796	171.358	167.545	224
Chr2	68403823	68404414	.	1000	.	27.2092	220.118	215.999	276
Chr2	68522031	68522413	.	579	.	12.9224	67.3941	64.2799	176
Chr2	68561716	68562197	.	1000	.	24.3245	167.647	163.856	220
Chr2	69046124	69046710	.	1000	.	30.2173	372.297	367.063	238
Chr2	69540153	69540722	.	713	.	13.8121	86.2771	83.0158	209
Chr2	69957031	69957483	.	712	.	13.8057	83.3149	80.073	214
Chr2	70365251	70366006	.	1000	.	22.0589	149.82	146.141	201
Chr2	70494120	70494590	.	850	.	16.0101	127.169	123.631	232
Chr2	71112937	71114643	.	1000	.	30.0726	255.379	251.024	334
Chr2	71206487	71207044	.	1000	.	24.7805	172.037	168.218	304
Chr2	72539039	72539499	.	654	.	13.7683	75.8533	72.6685	267
Chr2	73559176	73559946	.	857	.	12.7563	190.243	186.314	312
Chr2	74092450	74093329	.	1000	.	23.8684	163.282	159.518	351
Chr2	74595618	74596191	.	1000	.	20.3717	130.678	127.115	315
Chr2	74659405	74659933	.	1000	.	27.9731	203.409	199.397	296
Chr2	74667883	74668333	.	589	.	13.5979	90.6003	87.3096	218
Chr2	74715892	74716412	.	983	.	18.5058	116.751	113.282	259
Chr2	74777353	74777943	.	1000	.	43.3279	367.157	361.966	326
Chr2	74826779	74827362	.	1000	.	31.0137	234.255	230.037	320
Chr2	75359283	75360019	.	1000	.	22.9017	193.032	189.085	451
Chr2	75392090	75392858	.	626	.	12.0784	113.823	110.373	357
Chr2	75612579	75613454	.	1000	.	17.6219	146.316	142.657	440
Chr2	75782707	75783491	.	827	.	15.9629	92.0548	88.7497	259
Chr2	76100625	76101964	.	1000	.	28.3188	246.723	242.427	924
Chr2	76969748	76970239	.	726	.	14.4758	89.3912	86.1092	304
Chr2	77450342	77450892	.	615	.	13.1452	138.294	134.686	297
Chr2	77452226	77453207	.	808	.	15.8162	101.839	98.4682	326
Chr2	77455324	77456218	.	1000	.	21.74	143.248	139.607	570
Chr2	77461746	77462748	.	1000	.	25.1716	204.654	200.637	404
Chr2	77489793	77490342	.	542	.	11.8582	59.2209	56.1776	201
Chr2	77695431	77696147	.	1000	.	19.9578	224.089	219.944	340
Chr2	77734166	77734625	.	1000	.	22.6521	151.764	148.071	244
Chr2	78340532	78340986	.	775	.	15.3548	86.98	83.7115	194
Chr2	78342375	78343242	.	838	.	19.3075	121.082	117.582	402
Chr2	78347000	78347936	.	582	.	13.3784	70.9743	67.8289	607
Chr2	78359034	78359752	.	968	.	20.0677	127.92	124.375	374
Chr2	78361995	78362464	.	1000	.	25.5407	179.405	175.542	235
Chr2	79074811	79075451	.	646	.	13.9866	75.8161	72.6315	227
Chr2	79530945	79531620	.	856	.	14.076	105.063	101.668	378
Chr2	80091087	80091978	.	586	.	13.2264	69.7759	66.6414	351
Chr2	80578127	80578907	.	1000	.	41.6556	348.449	343.405	492
Chr2	80582804	80584530	.	1000	.	22.5438	188.793	184.873	228
Chr2	80899832	80900361	.	562	.	10.5301	67.4402	64.3254	229
Chr2	80935385	80935876	.	791	.	14.1386	77.0384	73.8443	292
Chr2	80953315	80953934	.	973	.	15.5949	108.108	104.695	376
Chr2	81256584	81257193	.	853	.	17.4005	156.978	153.254	324
Chr2	81735348	81736160	.	1000	.	25.1987	197.889	193.913	538
Chr2	81851680	81852270	.	1000	.	21.0886	151.991	148.296	321
Chr2	82178857	82179335	.	731	.	13.24	87.0451	83.776	244
Chr2	82208112	82208629	.	893	.	16.225	129.686	126.131	241
Chr2	82236037	82237034	.	754	.	11.7307	86.9775	83.7115	702
Chr2	82387018	82387568	.	1000	.	19.8004	157.008	153.284	339
Chr2	82393281	82393810	.	1000	.	17.9393	108.99	105.57	267
Chr2	82615136	82615585	.	1000	.	20.0677	127.92	124.375	214
Chr2	83196235	83196841	.	1000	.	40.7909	395.238	389.812	301
Chr2	83281283	83281765	.	1000	.	26.5003	193.489	189.541	196
Chr2	83289186	83289868	.	1000	.	40.1353	331.608	326.694	397
Chr2	83586480	83587042	.	739	.	13.3862	133.22	129.644	288
Chr2	83595464	83596257	.	1000	.	26.5308	209.617	205.565	458
Chr2	83602184	83602792	.	933	.	15.3476	130.518	126.959	350
Chr2	83614103	83614834	.	1000	.	40.8724	358.855	353.724	316
Chr2	83622441	83623803	.	736	.	13.8611	102.67	99.2928	358
Chr2	85496509	85496995	.	1000	.	23.5643	160.386	156.64	239
Chr2	86178993	86179383	.	955	.	17.1791	102.399	99.0232	197
Chr2	86287692	86288663	.	1000	.	31.2168	240.264	236.009	417
Chr2	86294404	86295002	.	967	.	17.3312	103.71	100.325	328
Chr2	86346445	86347193	.	1000	.	29.5813	275.578	271.085	408
Chr2	86398883	86399680	.	867	.	15.4225	142.581	138.947	419
Chr2	86403162	86403797	.	739	.	13.7034	79.2978	76.0892	302
Chr2	86414834	86415667	.	632	.	14.3418	88.1678	84.8948	503
Chr2	86438417	86438901	.	611	.	12.3143	62.6919	59.6174	238
Chr2	86521869	86522622	.	797	.	15.5337	89.8897	86.6014	353
Chr2	86594204	86594698	.	1000	.	21.74	143.248	139.607	285
Chr2	89312905	89313526	.	679	.	13.3784	70.9743	67.8289	371
Chr2	90490022	90490640	.	581	.	14.4426	79.4969	76.2838	330
Chr2	90798334	90799249	.	1000	.	33.4461	259.549	255.165	473
Chr2	90870844	90871731	.	1000	.	20.6463	134.251	130.669	351
Chr2	90900219	90901521	.	1000	.	24.6285	170.571	166.76	715
Chr2	91713273	91713906	.	1000	.	24.2955	174.304	170.473	328
Chr2	91714130	91714779	.	1000	.	24.1763	229.821	225.634	324
Chr2	92266464	92267101	.	1000	.	21.8608	151.925	148.231	303
Chr2	93033626	93034167	.	1000	.	21.0603	189.087	185.166	246
Chr2	93167929	93168473	.	645	.	14.1386	77.0384	73.8443	337
Chr2	93671328	93672320	.	1000	.	25.6008	202.294	198.29	446
Chr2	93721092	93722624	.	957	.	19.033	133.157	129.581	243
Chr2	94455954	94456406	.	577	.	13.5305	72.1775	69.022	200
Chr2	94788131	94788571	.	755	.	16.115	93.3338	90.0191	232
Chr2	94792132	94792737	.	1000	.	18.5474	114.329	110.873	312
Chr2	94830675	94831191	.	654	.	13.2264	69.7759	66.6414	232
Chr2	94843810	94844512	.	1000	.	29.6454	220.264	216.141	310
Chr2	94847153	94847923	.	1000	.	17.4832	105.024	101.631	279
Chr2	94850374	94850895	.	610	.	13.8345	74.5985	71.4234	253
Chr2	94955063	94955579	.	634	.	12.7703	66.2108	63.1065	241
Chr2	96918433	96919190	.	1000	.	13.7964	186.375	182.471	313
Chr2	96919622	96920221	.	1000	.	21.7718	272.375	267.906	343
Chr2	97818957	97819423	.	888	.	16.0912	113.959	110.508	198
Chr2	98979596	98980434	.	1000	.	19.4426	152.96	149.262	308
Chr2	100383625	100384192	.	602	.	13.3784	70.9743	67.8289	256
Chr2	100822702	100823292	.	689	.	10.1628	115.759	112.295	283
Chr2	101024116	101024723	.	570	.	10.1423	121.144	117.644	237
Chr2	102964039	102964949	.	1000	.	33.7214	335.428	330.488	580
Chr2	104317449	104318111	.	919	.	13.3238	96.7469	93.4118	218
Chr2	104820814	104821357	.	1000	.	24.0204	164.734	160.961	303
Chr2	105027398	105027882	.	822	.	15.1485	106.389	102.986	243
Chr2	105139480	105139949	.	605	.	14.235	80.3263	77.1096	279
Chr2	105600241	105600793	.	596	.	14.2906	78.2654	75.0615	276
Chr2	105688001	105688608	.	742	.	12.7334	73.8131	70.646	349
Chr2	105701478	105702029	.	1000	.	23.8684	163.282	159.518	294
Chr2	106019250	106019989	.	1000	.	18.8019	119.436	115.95	483
Chr2	106656630	106657451	.	1000	.	34.1791	300.698	296.024	478
Chr2	106660491	106661218	.	540	.	15.5449	90.707	87.4152	362
Chr2	107018776	107019360	.	743	.	14.7467	81.9736	78.7416	261
Chr2	107313224	107313725	.	1000	.	18.6994	115.672	112.208	273
Chr2	109141776	109142304	.	707	.	13.8345	74.5985	71.4234	302
Chr2	109810697	109811369	.	980	.	17.6352	106.343	102.94	396
Chr2	110444719	110445105	.	554	.	12.3143	62.6919	59.6174	189
Chr2	113176726	113177204	.	626	.	12.4653	71.4821	68.3341	233
Chr2	117180280	117180889	.	623	.	14.6099	90.6186	87.327	223
Chr2	117201466	117202011	.	1000	.	18.0954	122.141	118.636	280
Chr2	117284430	117284970	.	696	.	17.3312	103.71	100.325	228
Chr2	117431804	117432299	.	761	.	13.8057	83.3149	80.073	272
Chr2	118300439	118301033	.	1000	.	24.8299	260.955	256.564	325
Chr2	118326588	118327220	.	1000	.	27.3432	221.617	217.489	367
Chr2	118355995	118356545	.	1000	.	20.9095	152.257	148.562	276
Chr2	118406696	118407157	.	656	.	14.4426	79.4969	76.2838	229
Chr2	118417229	118417953	.	586	.	13.5305	72.1775	69.022	228
Chr2	118484847	118485420	.	660	.	15.1026	96.1846	92.8517	377
Chr2	118487026	118487807	.	1000	.	19.998	139.191	135.576	331
Chr2	118594964	118596387	.	1000	.	22.0273	201.542	197.545	347
Chr2	118653863	118654386	.	1000	.	21.588	141.839	138.206	214
Chr2	119481050	119481672	.	1000	.	21.588	141.839	138.206	408
Chr2	120000874	120001469	.	1000	.	33.5593	281.914	277.378	239
Chr2	120513612	120514245	.	1000	.	19.1262	164.724	160.954	369
Chr2	120650550	120651186	.	614	.	15.4728	120.929	117.433	275
Chr2	120656571	120657652	.	1000	.	25.0569	222.829	218.691	703
Chr2	120769371	120769924	.	1000	.	17.4872	119.141	115.655	290
Chr2	120778428	120779455	.	1000	.	34.3057	272.319	267.85	454
Chr2	120801987	120802730	.	1000	.	23.5096	161.159	157.409	243
Chr2	120817570	120818159	.	1000	.	20.0677	127.92	124.375	250
Chr2	120823764	120824279	.	819	.	15.8109	90.7798	87.4838	278
Chr2	120910122	120910531	.	1000	.	22.8042	153.194	149.492	210
Chr2	120971387	120972167	.	760	.	14.3135	97.8121	94.4691	223
Chr2	121224775	121225227	.	713	.	15.8109	90.7798	87.4838	202
Chr2	121888261	121888928	.	1000	.	34.9664	275.616	271.12	340
Chr2	122340165	122340594	.	875	.	16.6398	105.506	102.11	220
Chr2	122454359	122455002	.	1000	.	24.0204	164.734	160.961	346
Chr2	122542483	122543141	.	1000	.	23.3167	218.413	214.305	342
Chr2	122580613	122581353	.	1000	.	25.5407	179.405	175.542	380
Chr2	122618560	122620004	.	1000	.	40.6788	349.917	344.864	581
Chr2	123310721	123311280	.	672	.	12.6791	89.7547	86.4667	325
Chr2	123482466	123483254	.	1000	.	22.3481	148.914	145.239	282
Chr2	124514646	124515306	.	1000	.	23.8684	163.282	159.518	333
Chr2	125037356	125037840	.	801	.	15.9633	111.879	108.44	264
Chr2	125060122	125060857	.	745	.	14.7444	101.75	98.3805	293
Chr2	125075117	125075779	.	665	.	13.1089	94.4019	91.0831	402
Chr2	125079929	125080606	.	1000	.	32.4011	250.651	246.328	361
Chr2	125088273	125090208	.	1000	.	34.7909	280.611	276.081	825
Chr2	125088273	125090208	.	1000	.	34.7909	280.611	276.081	825
Chr2	125100485	125101379	.	1000	.	21.5896	177.592	173.743	426
Chr2	125253776	125254390	.	857	.	16.419	95.9042	92.572	327
Chr2	126703830	126704350	.	619	.	12.0102	60.3724	57.3185	301
Chr2	127171607	127172137	.	771	.	20.9095	152.257	148.562	281
Chr2	127175586	127176269	.	1000	.	32.2299	246.837	242.537	376
Chr2	128903896	128904342	.	730	.	14.4426	79.4969	76.2838	202
Chr2	130722890	130723324	.	734	.	14.0737	85.7331	82.4735	208
Chr2	131713812	131714318	.	587	.	13.9866	75.8161	72.6315	311
Chr2	131717229	131717996	.	1000	.	23.8743	171.917	168.102	458
Chr2	131756377	131756863	.	614	.	15.5068	88.2424	84.9645	210
Chr2	131868320	131869097	.	1000	.	25.9968	183.857	179.967	452
Chr2	132391634	132392614	.	1000	.	20.9095	152.257	148.562	725
Chr2	133205858	133207206	.	1000	.	19.6501	124.808	121.286	533
Chr2	133625242	133625828	.	1000	.	24.1264	186.243	182.339	287
Chr2	133628569	133629180	.	1000	.	16.571	97.1953	93.8542	370
Chr2	133950639	133951240	.	1000	.	22.9933	171.703	167.889	275
Chr2	135190109	135190581	.	571	.	12.6183	65.0326	61.9383	211
Chr2	135199097	135200179	.	1000	.	30.2881	241.366	237.102	609
Chr2	135208178	135208659	.	817	.	16.7823	123.079	119.568	214
Chr2	135520622	135521651	.	1000	.	24.8101	215.973	211.879	295
Chr2	135595291	135595888	.	1000	.	21.588	141.839	138.206	335
Chr2	136008369	136008945	.	764	.	19.6247	125.601	122.073	319
Chr2	136020099	136020722	.	1000	.	20.0399	192.56	188.619	276
Chr2	136024355	136025117	.	1000	.	27.365	197.349	193.376	331
Chr2	136032218	136032746	.	845	.	15.712	93.6065	90.2913	271
Chr2	136383141	136383544	.	620	.	13.2264	69.7759	66.6414	203
Chr2	136455405	136456015	.	741	.	19.1671	134.502	130.918	332
Chr2	136466452	136468150	.	1000	.	38.5036	348.139	343.101	1159
Chr2	137224113	137224562	.	621	.	12.7334	73.8131	70.646	212
Chr2	137291410	137291939	.	878	.	16.1175	128.426	124.879	254
Chr2	137536804	137537512	.	683	.	12.5047	112.014	108.575	287
Chr2	137703649	137704190	.	644	.	13.4722	73.4405	70.2747	282
Chr2	137891327	137891838	.	571	.	13.8345	74.5985	71.4234	297
Chr2	137985961	137986711	.	1000	.	24.9326	173.505	169.676	364
Chr2	137991048	137992178	.	1000	.	21.4263	194.324	190.373	696
Chr2	138064388	138065086	.	567	.	10.8474	96.2942	92.9612	269
Chr2	138334928	138335385	.	799	.	16.571	97.1953	93.8542	204
Chr2	138473902	138474361	.	835	.	16.4606	120.201	116.707	247
Chr2	138652767	138653168	.	563	.	13.9866	75.8161	72.6315	210
Chr2	138958639	138959438	.	975	.	17.0069	111.664	108.225	587
Chr2	139593177	139593955	.	1000	.	18.3781	169.963	166.159	437
Chr2	140325444	140326364	.	1000	.	22.0578	239.702	235.45	438
Chr2	140328066	140328731	.	1000	.	37.6038	311.563	306.81	365
Chr2	140483953	140484404	.	745	.	15.5068	88.2424	84.9645	247
Chr2	140889743	140890248	.	591	.	12.6183	65.0326	61.9383	269
Chr2	141032647	141033409	.	1000	.	41.2121	375.454	370.197	498
Chr2	141039665	141040572	.	756	.	15.3654	119.69	116.202	609
Chr2	141040869	141041708	.	1000	.	26.1079	208.095	204.053	369
Chr2	141043428	141044049	.	1000	.	34.8609	297.584	292.933	328
Chr2	141048924	141049535	.	823	.	16.5207	145.499	141.845	245
Chr2	141932201	141932648	.	686	.	13.5979	90.6003	87.3096	226
Chr2	142014492	142015315	.	1000	.	21.4301	230.048	225.86	383
Chr2	142169268	142169959	.	1000	.	23.9752	205.868	201.841	325
Chr2	142880945	142881408	.	581	.	16.267	94.617	91.2936	219
Chr2	143690992	143691557	.	1000	.	21.3116	156.423	152.701	327
Chr2	144512043	144512574	.	1000	.	20.6758	133.449	129.87	260
Chr2	145053303	145053656	.	579	.	12.7703	66.2108	63.1065	180
Chr2	145620312	145622218	.	1000	.	33.777	295.915	291.276	1429
Chr2	145902164	145902644	.	697	.	13.4036	79.7191	76.5042	260
Chr2	147055900	147056440	.	710	.	21.892	144.66	141.01	223
Chr2	147355400	147356989	.	1000	.	33.7308	313.395	308.626	1290
Chr2	147383018	147383565	.	1000	.	24.6625	192.047	188.107	241
Chr2	147709690	147710185	.	898	.	16.4399	132.214	128.642	239
Chr2	147753566	147754383	.	1000	.	37.2468	300.067	295.397	394
Chr2	148177719	148179011	.	1000	.	32.838	253.177	248.836	675
Chr2	148801332	148802187	.	584	.	15.8109	90.7798	87.4838	651
Chr2	148827879	148828391	.	1000	.	17.4246	117.258	113.783	228
Chr2	148840077	148840910	.	616	.	13.3784	70.9743	67.8289	219
Chr2	148943901	148944814	.	858	.	14.6698	85.5188	82.2646	298
Chr2	149834956	149835438	.	964	.	17.1734	104.846	101.456	214
Chr2	150097978	150098400	.	1000	.	19.6116	123.807	120.29	210
Chr2	150099041	150099700	.	1000	.	18.3691	140.962	137.337	253
Chr2	150108342	150108857	.	1000	.	17.1791	102.399	99.0232	239
Chr2	150113194	150113879	.	1000	.	23.2659	238.129	233.887	329
Chr2	150428590	150429070	.	770	.	15.5068	88.2424	84.9645	253
Chr2	152612335	152612848	.	544	.	11.6611	64.6022	61.5132	213
Chr2	152847925	152848402	.	660	.	18.6994	115.672	112.208	249
Chr2	152918153	152918805	.	603	.	16.115	93.3338	90.0191	247
Chr2	152960915	152961449	.	1000	.	21.5797	159.213	155.475	202
Chr2	152971650	152972654	.	1000	.	41.1474	366.92	361.733	344
Chr2	152973373	152973907	.	1000	.	16.1297	140.463	136.839	286
Chr2	154158795	154159342	.	1000	.	23.8559	204.433	200.416	289
Chr2	154196993	154197472	.	1000	.	21.2839	139.03	135.415	222
Chr2	154711475	154711887	.	655	.	13.8345	74.5985	71.4234	202
Chr2	155068455	155068986	.	665	.	18.5474	114.329	110.873	290
Chr2	155080302	155080978	.	856	.	18.8514	117.02	113.547	283
Chr2	155542115	155542592	.	871	.	14.6099	90.6186	87.327	256
Chr2	157972625	157973375	.	592	.	17.1791	102.399	99.0232	282
Chr2	158940113	158940562	.	618	.	12.9038	100.622	97.259	207
Chr2	160648849	160649576	.	1000	.	28.2772	206.453	202.42	419
Chr2	160656650	160657189	.	1000	.	31.1657	235.821	231.593	246
Chr2	160918018	160918722	.	1000	.	20.5238	132.062	128.491	288
Chr2	161259775	161260302	.	1000	.	19.7636	125.175	121.648	273
Chr2	162229476	162230371	.	1000	.	35.7839	357.2	352.082	362
Chr2	164203774	164204261	.	1000	.	21.4615	159.702	155.962	214
Chr2	164997818	164998318	.	1000	.	24.7805	172.037	168.218	265
Chr2	167038642	167039178	.	755	.	14.4426	79.4969	76.2838	295
Chr2	167143081	167143670	.	1000	.	18.3954	112.989	109.542	267
Chr2	167561678	167562175	.	1000	.	28.4292	207.978	203.936	285
Chr2	167925138	167925634	.	932	.	20.3717	130.678	127.115	242
Chr2	168400379	168401040	.	782	.	14.8281	113.54	110.091	337
Chr2	168402548	168403029	.	871	.	17.4832	105.024	101.631	192
Chr2	168406258	168407043	.	1000	.	37.5853	388.45	383.077	420
Chr2	168413214	168413776	.	934	.	17.8338	113.674	110.224	278
Chr2	169401461	169403463	.	1000	.	26.7569	191.328	187.392	1727
Chr2	169431641	169432453	.	738	.	20.2197	129.297	125.743	503
Chr2	170083519	170084135	.	693	.	14.3418	88.1678	84.8948	247
Chr2	170190718	170191338	.	1000	.	25.9968	183.857	179.967	321
Chr2	170231696	170232162	.	1000	.	20.8278	134.84	131.251	273
Chr2	171265649	171266012	.	763	.	14.8987	83.2187	79.9776	182
Chr2	171601373	171602072	.	1000	.	28.7333	211.036	206.974	327
Chr2	171603290	171603835	.	605	.	12.6183	65.0326	61.9383	238
Chr2	172009131	172010232	.	1000	.	22.5001	150.338	146.653	330
Chr2	172010939	172011493	.	974	.	17.9393	108.99	105.57	247
Chr2	172263413	172263899	.	610	.	16.8751	99.7896	96.4308	254
Chr2	173281534	173282121	.	548	.	13.0744	68.5825	65.4576	284
Chr2	174973052	174973709	.	1000	.	23.8684	163.282	159.518	379
Chr2	176237745	176238382	.	1000	.	17.9442	150.219	146.538	406
Chr2	176744641	176745221	.	1000	.	20.5784	135.821	132.23	375
Chr2	177331125	177331644	.	798	.	18.6994	115.672	112.208	258
Chr2	177564724	177565194	.	1000	.	19.0847	148.936	145.26	255
Chr2	177981457	177983200	.	565	.	13.9866	75.8161	72.6315	262
Chr2	178099511	178099901	.	644	.	13.3784	70.9743	67.8289	205
Chr2	178478669	178479205	.	1000	.	15.6256	111.366	107.932	275
Chr2	179067992	179068449	.	1000	.	25.2366	176.45	172.605	214
Chr2	179415511	179416056	.	916	.	13.3821	160.008	156.266	309
Chr2	180063550	180064259	.	1000	.	19.623	209.053	205.005	308
Chr2	180860878	180861750	.	605	.	11.6697	129.574	126.019	506
Chr3	1598173	1598781	.	695	.	20.5238	132.062	128.491	317
Chr3	1604178	1604627	.	1000	.	23.4123	158.942	155.205	235
Chr3	1695807	1696320	.	656	.	13.9866	75.8161	72.6315	237
Chr3	3056066	3056607	.	569	.	13.8345	74.5985	71.4234	319
Chr3	3057761	3058910	.	1000	.	20.6758	133.449	129.87	872
Chr3	3061436	3061951	.	793	.	17.9593	120.819	117.324	302
Chr3	3090909	3091330	.	968	.	24.4496	177.725	173.874	220
Chr3	4582732	4587233	.	764	.	14.139	99.3668	96.0131	3780
Chr3	7611145	7611736	.	873	.	15.8109	90.7798	87.4838	322
Chr3	7760958	7761413	.	553	.	12.5124	67.4763	64.3612	294
Chr3	8725323	8725845	.	1000	.	25.5407	179.405	175.542	272
Chr3	8822868	8823842	.	1000	.	21.2752	191.84	187.901	540
Chr3	9378402	9378973	.	1000	.	27.6192	221.595	217.467	317
Chr3	9389599	9390188	.	1000	.	29.0373	214.103	210.022	254
Chr3	9390834	9391474	.	1000	.	28.7333	211.036	206.974	227
Chr3	9855743	9856212	.	658	.	13.8345	74.5985	71.4234	264
Chr3	10087768	10088360	.	1000	.	32.686	251.589	247.258	292
Chr3	10631493	10632315	.	675	.	13.1355	77.3435	74.1468	588
Chr3	11367438	11368274	.	1000	.	22.3481	148.914	145.239	401
Chr3	12822620	12823219	.	578	.	13.0744	68.5825	65.4576	387
Chr3	13951335	13952406	.	733	.	14.0737	85.7331	82.4735	374
Chr3	16000144	16000724	.	899	.	16.419	95.9042	92.572	345
Chr3	16254883	16255522	.	734	.	14.1229	82.9317	79.6953	392
Chr3	16913752	16914235	.	1000	.	21.2839	139.03	135.415	215
Chr3	17026593	17027097	.	1000	.	17.5341	131.786	128.219	280
Chr3	18189003	18189420	.	748	.	13.9791	113.545	110.095	204
Chr3	18252690	18253068	.	553	.	12.1653	66.3225	63.2174	200
Chr3	18439764	18440446	.	1000	.	27.7454	226.128	221.97	438
Chr3	19448897	19449509	.	1000	.	20.8278	134.84	131.251	371
Chr3	19592326	19592983	.	1000	.	37.2628	303.55	298.854	302
Chr3	19775793	19776621	.	1000	.	23.5643	160.386	156.64	420
Chr3	19777065	19777541	.	641	.	13.7171	91.793	88.4934	238
Chr3	19898931	19899614	.	796	.	15.9629	92.0548	88.7497	320
Chr3	20523556	20524365	.	1000	.	37.7542	330.46	325.556	432
Chr3	20539493	20540077	.	599	.	9.95289	72.8844	69.7255	291
Chr3	20589805	20590498	.	1000	.	23.7243	181.915	178.038	409
Chr3	21140572	21141128	.	1000	.	29.9495	223.358	219.214	286
Chr3	21144691	21145298	.	682	.	14.2906	78.2654	75.0615	295
Chr3	21575075	21575692	.	768	.	14.4093	138.87	135.26	274
Chr3	21629314	21629889	.	1000	.	43.936	374.005	368.757	310
Chr3	21630712	21631179	.	760	.	15.3548	86.98	83.7115	272
Chr3	23013673	23014144	.	1000	.	23.8684	163.282	159.518	254
Chr3	23526947	23527764	.	1000	.	35.781	394.442	389.023	391
Chr3	23553912	23554490	.	575	.	12.9224	67.3941	64.2799	247
Chr3	23566632	23567030	.	814	.	14.8987	83.2187	79.9776	190
Chr3	23894184	23894577	.	1000	.	18.5474	114.329	110.873	198
Chr3	25440750	25441443	.	1000	.	22.6521	151.764	148.071	251
Chr3	25447051	25447570	.	700	.	17.5596	128.555	125.008	313
Chr3	25480036	25480600	.	1000	.	18.7664	151.113	147.425	297
Chr3	25527239	25528158	.	792	.	14.5947	80.733	77.5101	347
Chr3	26216739	26217245	.	1000	.	18.9113	162.064	158.308	239
Chr3	27740133	27740751	.	1000	.	19.9713	142.636	139	256
Chr3	30010390	30010855	.	1000	.	24.3245	167.647	163.856	220
Chr3	30021127	30021813	.	919	.	17.0271	101.093	97.7252	268
Chr3	31150870	31151289	.	645	.	13.8776	82.8305	79.5948	226
Chr3	31428282	31429202	.	1000	.	20.8454	186.344	182.44	551
Chr3	32454731	32455347	.	1000	.	26.7569	191.328	187.392	337
Chr3	32481575	32482392	.	1000	.	21.8973	218.537	214.429	336
Chr3	32483995	32484504	.	1000	.	22.9544	253.642	249.299	236
Chr3	32484871	32485513	.	1000	.	25.3886	177.926	174.072	253
Chr3	37422183	37423105	.	1000	.	22.4361	157.582	153.853	308
Chr3	37619810	37620562	.	1000	.	34.8492	308.705	303.97	338
Chr3	37641304	37641781	.	651	.	13.2154	82.6436	79.4086	296
Chr3	37763174	37763628	.	896	.	15.4144	125.362	121.834	248
Chr3	37771464	37771968	.	1000	.	19.9713	142.636	139	243
Chr3	40476436	40477424	.	1000	.	29.6454	220.264	216.141	207
Chr3	40478153	40478627	.	874	.	15.2265	104.368	100.981	234
Chr3	41743642	41744096	.	639	.	13.0613	75.6588	72.479	255
Chr3	41753149	41753927	.	593	.	12.7703	66.2108	63.1065	278
Chr3	41981647	41982311	.	935	.	15.5432	132.988	129.414	294
Chr3	41987319	41988106	.	1000	.	38.344	319.813	314.998	313
Chr3	42002434	42002990	.	778	.	15.989	94.5158	91.1964	245
Chr3	42259658	42260203	.	1000	.	18.8514	117.02	113.547	289
Chr3	42502117	42502899	.	1000	.	53.3618	483.046	476.75	440
Chr3	42514003	42514559	.	629	.	13.8345	74.5985	71.4234	248
Chr3	45194223	45194852	.	1000	.	22.5001	150.338	146.653	254
Chr3	45544440	45544874	.	834	.	15.9629	92.0548	88.7497	214
Chr3	45996072	45996592	.	846	.	17.4832	105.024	101.631	289
Chr3	46034710	46035306	.	1000	.	22.3481	148.914	145.239	234
Chr3	46332891	46334645	.	1000	.	22.4036	170.516	166.709	1353
Chr3	46349223	46350415	.	1000	.	35.6977	288.127	283.548	850
Chr3	46351335	46352404	.	891	.	15.6158	89.3715	86.0904	651
Chr3	46361459	46362054	.	1000	.	24.2796	171.358	167.545	270
Chr3	46536316	46537330	.	1000	.	20.5238	132.062	128.491	684
Chr3	47837259	47837791	.	822	.	16.2183	105.647	102.25	265
Chr3	48721122	48721572	.	662	.	15.8109	90.7798	87.4838	264
Chr3	49462781	49463443	.	568	.	13.2839	75.7036	72.5237	466
Chr3	49477476	49478636	.	1000	.	35.3067	350.773	345.711	317
Chr3	49481956	49482519	.	1000	.	25.2366	176.45	172.605	296
Chr3	49485772	49486267	.	612	.	14.9527	85.6865	82.4317	230
Chr3	49497598	49498155	.	1000	.	23.2603	157.501	153.772	291
Chr3	49499240	49499817	.	705	.	14.2906	78.2654	75.0615	273
Chr3	49515229	49516083	.	667	.	14.9574	87.9997	84.728	277
Chr3	49582757	49583342	.	640	.	14.694	90.1546	86.8655	350
Chr3	50144476	50145064	.	1000	.	22.1961	147.493	143.826	234
Chr3	50339190	50339710	.	1000	.	19.7636	125.175	121.648	281
Chr3	52525737	52526509	.	1000	.	39.6793	326.587	321.712	385
Chr3	52876710	52877296	.	1000	.	28.7333	211.036	206.974	251
Chr3	53466556	53466979	.	541	.	12.1622	61.5295	58.4653	209
Chr3	53677049	53677620	.	718	.	15.5068	88.2424	84.9645	304
Chr3	54605106	54606274	.	900	.	14.9566	125.611	122.082	723
Chr3	54617227	54617823	.	656	.	14.6099	90.6186	87.327	346
Chr3	54904408	54905089	.	1000	.	28.1288	210.068	206.014	273
Chr3	54974741	54975247	.	1000	.	21.588	141.839	138.206	259
Chr3	55263738	55264240	.	1000	.	18.8514	117.02	113.547	278
Chr3	55652492	55653242	.	788	.	13.9685	103.865	100.479	286
Chr3	55673062	55673987	.	754	.	16.0843	104.374	100.985	298
Chr3	55824208	55824679	.	1000	.	17.4148	130.487	126.928	271
Chr3	55835427	55836103	.	1000	.	25.5589	209.05	205.003	312
Chr3	55840890	55841520	.	1000	.	21.9818	163.419	159.654	304
Chr3	56050824	56051295	.	622	.	13.8345	74.5985	71.4234	264
Chr3	56144910	56145610	.	541	.	12.8504	75.632	72.4525	341
Chr3	57121891	57122941	.	1000	.	18.7269	144.936	141.286	712
Chr3	57124481	57124909	.	591	.	12.5171	70.9669	67.826	234
Chr3	58792153	58792619	.	708	.	15.5068	88.2424	84.9645	259
Chr3	61487035	61487477	.	604	.	14.2906	78.2654	75.0615	227
Chr3	61578289	61578732	.	664	.	12.9038	100.622	97.259	207
Chr3	62058479	62058928	.	593	.	12.4663	63.8596	60.775	194
Chr3	62087711	62088195	.	1000	.	23.1552	164.716	160.947	210
Chr3	62824576	62825023	.	555	.	12.0102	60.3724	57.3185	205
Chr3	63147606	63148695	.	633	.	12.8797	84.9308	81.6785	401
Chr3	63172964	63173618	.	675	.	18.4969	127.806	124.266	312
Chr3	63195824	63197336	.	1000	.	19.3714	125.642	122.113	562
Chr3	63215956	63216623	.	1000	.	29.9862	298.282	293.628	298
Chr3	63939761	63940530	.	857	.	16.571	97.1953	93.8542	186
Chr3	63959186	63959675	.	677	.	13.5305	72.1775	69.022	241
Chr3	64179412	64179830	.	896	.	16.419	95.9042	92.572	207
Chr3	64745353	64745765	.	798	.	15.2415	92.8071	89.4998	223
Chr3	64755476	64756350	.	1000	.	30.8616	232.692	228.485	513
Chr3	64763763	64765110	.	1000	.	26.9715	241.464	237.2	379
Chr3	64766834	64767329	.	1000	.	32.4717	266.085	261.656	275
Chr3	64802646	64803250	.	1000	.	23.5765	195.683	191.723	262
Chr3	64823047	64823526	.	717	.	12.1419	84.0282	80.7833	248
Chr3	65077552	65078458	.	871	.	16.419	95.9042	92.572	668
Chr3	65078706	65079300	.	1000	.	25.2366	176.45	172.605	264
Chr3	65089366	65090464	.	1000	.	35.1184	277.233	272.727	607
Chr3	65091833	65092791	.	706	.	15.3611	100.988	97.6248	390
Chr3	65104567	65105086	.	1000	.	23.4487	180.916	177.043	271
Chr3	65110417	65110940	.	574	.	12.7703	66.2108	63.1065	281
Chr3	65465107	65465566	.	681	.	14.4426	79.4969	76.2838	255
Chr3	66210815	66211301	.	703	.	13.8345	74.5985	71.4234	243
Chr3	66769181	66769812	.	1000	.	19.9422	191.214	187.28	274
Chr3	67213233	67213777	.	686	.	14.2906	78.2654	75.0615	269
Chr3	67542690	67543425	.	566	.	10.9599	71.7727	68.6234	431
Chr3	67785461	67786135	.	598	.	18.2433	111.652	108.214	415
Chr3	67855536	67856109	.	1000	.	22.786	171.902	168.087	302
Chr3	68755895	68756405	.	1000	.	23.5643	160.386	156.64	268
Chr3	69090697	69091631	.	755	.	13.7171	91.793	88.4934	353
Chr3	70226136	70226673	.	570	.	11.9111	72.2222	69.0663	176
Chr3	70266920	70267404	.	1000	.	14.7439	91.8499	88.5495	247
Chr3	71613165	71613689	.	948	.	16.7231	98.4905	95.1406	218
Chr3	71613809	71614024	.	945	.	3.04056	5.74767	3.69165	110
Chr3	71690370	71691030	.	1000	.	33.4461	259.549	255.165	267
Chr3	72340547	72341203	.	557	.	13.9986	92.1328	88.8271	399
Chr3	73315279	73315777	.	1000	.	20.1053	144.002	140.358	267
Chr3	74451426	74452311	.	1000	.	39.6764	334.767	329.834	550
Chr3	74476448	74477139	.	1000	.	31.6218	240.529	236.27	317
Chr3	74516777	74517377	.	709	.	12.5127	96.019	92.6864	279
Chr3	75379099	75379635	.	1000	.	16.4227	119.247	115.761	294
Chr3	76562182	76562722	.	1000	.	31.3177	237.388	233.15	250
Chr3	76818568	76819257	.	1000	.	21.2434	168.923	165.127	406
Chr3	78979864	78980352	.	1000	.	18.765	130.475	126.918	251
Chr3	78999664	79000331	.	1000	.	20.3717	130.678	127.115	320
Chr3	79412069	79412632	.	1000	.	20.4017	148.63	144.959	305
Chr3	79445399	79446163	.	678	.	13.9866	75.8161	72.6315	523
Chr3	79798082	79798798	.	1000	.	16.7162	148.032	144.363	421
Chr3	79924574	79925497	.	1000	.	15.4637	109.169	105.748	178
Chr3	80363045	80363716	.	624	.	14.7207	112.319	108.879	235
Chr3	80366202	80366832	.	563	.	11.8582	59.2209	56.1776	259
Chr3	81548914	81549405	.	1000	.	27.6691	200.374	196.381	207
Chr3	81653763	81654315	.	1000	.	23.8684	163.282	159.518	262
Chr3	82604077	82604623	.	714	.	13.9866	75.8161	72.6315	311
Chr3	82661296	82661750	.	542	.	17.6352	106.343	102.94	241
Chr3	83171040	83171505	.	627	.	11.5398	106.063	102.665	240
Chr3	83393702	83394362	.	743	.	15.0508	84.4681	81.2183	436
Chr3	83595981	83596619	.	1000	.	22.1961	147.493	143.826	226
Chr3	84265141	84266334	.	1000	.	32.5706	281.657	277.123	311
Chr3	84275383	84275832	.	616	.	14.3418	88.1678	84.8948	247
Chr3	84690273	84690849	.	540	.	17.1565	114.654	111.197	338
Chr3	85434957	85435739	.	1000	.	23.1082	156.062	152.342	323
Chr3	86131342	86131876	.	1000	.	17.0365	165.122	161.347	286
Chr3	86294805	86295237	.	936	.	17.3312	103.71	100.325	236
Chr3	86333779	86334277	.	1000	.	18.3954	112.989	109.542	269
Chr3	86613280	86613752	.	544	.	11.7933	61.7013	58.6363	203
Chr3	87810429	87811259	.	975	.	15.9342	137.961	134.354	478
Chr3	88830125	88831002	.	1000	.	21.1319	137.63	134.024	599
Chr3	89431100	89431776	.	1000	.	18.4592	131.934	128.366	278
Chr3	90100236	90100737	.	941	.	15.6589	89.509	86.222	254
Chr3	90509510	90510195	.	694	.	15.2028	85.7219	82.4632	415
Chr3	91450206	91450841	.	1000	.	25.4065	223.253	219.113	332
Chr3	91452137	91452560	.	587	.	14.1386	77.0384	73.8443	200
Chr3	91470020	91470914	.	1000	.	20.0677	127.92	124.375	331
Chr3	92313526	92314251	.	696	.	18.3954	112.989	109.542	246
Chr3	92358511	92359023	.	1000	.	18.3691	140.962	137.337	242
Chr3	92378761	92379277	.	772	.	15.9629	92.0548	88.7497	241
Chr3	93008972	93009515	.	924	.	17.0271	101.093	97.7252	306
Chr3	93941982	93942523	.	620	.	12.7246	70.9751	67.8296	281
Chr3	94371899	94372390	.	587	.	14.1386	77.0384	73.8443	180
Chr3	94971810	94972573	.	917	.	16.3528	101.306	97.9381	338
Chr3	94977004	94977755	.	924	.	13.7836	111.167	107.734	452
Chr3	95313167	95313976	.	1000	.	21.74	143.248	139.607	526
Chr3	95447233	95447976	.	1000	.	33.3748	291.146	286.543	402
Chr3	96159519	96160121	.	1000	.	38.803	387.566	382.204	269
Chr3	96164160	96164938	.	1000	.	20.3733	166.395	162.612	324
Chr3	96217742	96218579	.	924	.	19.3075	121.082	117.582	371
Chr3	96218689	96219218	.	1000	.	13.1208	85.8678	82.6072	270
Chr3	99582106	99583224	.	673	.	12.894	92.0711	88.7655	281
Chr3	99646437	99646949	.	1000	.	18.0913	110.319	106.89	243
Chr3	99977438	99978505	.	1000	.	37.0409	372.484	367.248	618
Chr3	99985116	99985546	.	643	.	12.7703	66.2108	63.1065	194
Chr3	100138105	100138519	.	554	.	12.4663	63.8596	60.775	211
Chr3	100564729	100565117	.	681	.	14.7467	81.9736	78.7416	201
Chr3	100586150	100586776	.	1000	.	18.8514	117.02	113.547	366
Chr3	100592348	100592844	.	552	.	12.0102	60.3724	57.3185	230
Chr3	101320294	101321021	.	1000	.	24.6285	170.571	166.76	292
Chr3	101830252	101831153	.	737	.	15.9835	115.133	111.674	573
Chr3	102258428	102258852	.	1000	.	16.4331	98.3605	95.0146	212
Chr3	102327755	102328742	.	1000	.	21.588	141.839	138.206	321
Chr3	102343356	102344003	.	983	.	18.5889	158.093	154.362	326
Chr3	102403230	102403666	.	555	.	12.1622	61.5295	58.4653	184
Chr3	102959799	102960405	.	989	.	20.3717	130.678	127.115	254
Chr3	103435591	103436235	.	623	.	13.0015	93.2347	89.9246	262
Chr3	103496095	103496620	.	958	.	15.9342	137.961	134.354	230
Chr3	103671175	103672741	.	1000	.	23.0218	274.791	270.304	751
Chr3	104158572	104158973	.	575	.	12.8001	69.8214	66.6853	211
Chr3	104564649	104565181	.	731	.	15.146	95.5674	92.2404	255
Chr3	105051840	105052734	.	1000	.	55.4902	508.358	501.618	426
Chr3	106230309	106232031	.	1000	.	22.785	155.945	152.229	698
Chr3	106232497	106233054	.	1000	.	22.8768	208.944	204.897	267
Chr3	106240548	106243186	.	1000	.	28.369	216.013	211.919	2304
Chr3	106813302	106813998	.	1000	.	26.1985	281.287	276.755	322
Chr3	108523304	108523882	.	1000	.	36.5674	300.085	295.415	292
Chr3	108954774	108955484	.	1000	.	18.8668	176.543	172.697	443
Chr3	108975252	108975769	.	699	.	13.9866	75.8161	72.6315	289
Chr3	109126587	109127044	.	579	.	12.9224	67.3941	64.2799	254
Chr3	109275296	109276185	.	932	.	15.9835	115.133	111.674	277
Chr3	109709353	109709951	.	758	.	14.4426	79.4969	76.2838	349
Chr3	110027454	110028221	.	577	.	17.5511	116.875	113.406	361
Chr3	112388519	112388978	.	803	.	15.9502	103.105	99.725	234
Chr3	112531035	112532104	.	1000	.	23.8524	246.635	242.34	578
Chr3	112549586	112550112	.	610	.	12.732	67.4922	64.3767	256
Chr3	112576870	112577398	.	833	.	18.4145	128.363	124.817	273
Chr3	112579369	112580702	.	1000	.	23.4102	189.33	185.408	991
Chr3	112683692	112684227	.	1000	.	18.6713	173.904	170.074	275
Chr3	112993814	112994325	.	614	.	14.7439	91.8499	88.5495	245
Chr3	113105269	113105832	.	1000	.	16.6548	134.753	131.168	294
Chr3	113281379	113281841	.	901	.	17.0271	101.093	97.7252	223
Chr3	113860073	113860617	.	693	.	14.1386	77.0384	73.8443	334
Chr3	113997927	113998520	.	1000	.	31.2303	265.985	261.556	260
Chr3	114279719	114280575	.	594	.	12.0102	60.3724	57.3185	626
Chr3	114291242	114291678	.	580	.	11.7061	58.0748	55.0419	255
Chr3	114294343	114294960	.	646	.	12.7082	98.3137	94.9682	281
Chr3	114416298	114416789	.	713	.	15.5068	88.2424	84.9645	220
Chr3	115784297	115784898	.	1000	.	22.5438	188.793	184.873	297
Chr3	117285503	117286249	.	720	.	16.7544	110.773	107.342	396
Chr3	118038000	118038427	.	730	.	13.8364	92.9894	89.6814	227
Chr3	119091407	119091872	.	671	.	12.7334	73.8131	70.646	201
Chr3	119328280	119329040	.	866	.	17.6219	146.316	142.657	448
Chr3	119337980	119338985	.	1000	.	17.7915	162.143	158.386	433
Chr3	119378705	119379538	.	1000	.	34.9664	275.616	271.12	488
Chr3	119451385	119452216	.	1000	.	23.7163	161.833	158.078	330
Chr3	119501419	119501815	.	852	.	16.571	97.1953	93.8542	199
Chr3	120734688	120735157	.	810	.	17.0271	101.093	97.7252	209
Chr3	120745769	120746267	.	1000	.	17.7873	107.664	104.252	213
Chr3	121184429	121185175	.	1000	.	36.4867	291.872	287.261	339
Chr3	122575159	122575758	.	1000	.	32.1685	276.936	272.435	339
Chr3	122579537	122580166	.	557	.	11.4972	77.283	74.0872	236
Chr3	122597117	122597830	.	607	.	13.2839	75.7036	72.5237	327
Chr3	123013192	123013726	.	1000	.	23.1082	156.062	152.342	263
Chr3	124182949	124183539	.	999	.	16.7231	98.4905	95.1406	247
Chr3	125754795	125755422	.	919	.	17.9608	122.507	118.997	373
Chr3	125826808	125827206	.	585	.	14.7467	81.9736	78.7416	192
Chr3	126581067	126581597	.	634	.	13.8345	74.5985	71.4234	276
Chr3	126723532	126724200	.	1000	.	24.1264	186.243	182.339	357
Chr3	126758231	126759090	.	664	.	13.9163	77.0667	73.8723	399
Chr3	126760032	126761038	.	1000	.	30.7767	232.414	228.212	756
Chr3	126782022	126783325	.	1000	.	43.2935	412.926	407.363	918
Chr3	126783716	126784537	.	948	.	15.5063	110.117	106.691	473
Chr3	126785186	126786259	.	1000	.	38.7671	316.591	311.798	423
Chr3	127143411	127144212	.	633	.	13.5305	72.1775	69.022	226
Chr3	127307112	127307692	.	792	.	15.3548	86.98	83.7115	358
Chr3	127575017	127575520	.	1000	.	24.4765	169.108	165.306	260
Chr3	129527162	129527660	.	848	.	16.4606	120.201	116.707	225
Chr3	129958474	129959053	.	695	.	17.4832	105.024	101.631	295
Chr3	130956398	130957167	.	603	.	15.6409	134.227	130.645	455
Chr3	132038106	132038559	.	658	.	14.2906	78.2654	75.0615	207
Chr3	132207039	132207523	.	1000	.	22.9562	154.627	150.916	235
Chr3	132217820	132218336	.	902	.	17.0271	101.093	97.7252	262
Chr3	132653126	132654072	.	1000	.	20.523	182.245	178.367	508
Chr3	132663002	132663627	.	1000	.	21.1319	137.63	134.024	273
Chr3	132699838	132700433	.	880	.	16.571	97.1953	93.8542	203
Chr3	133313785	133314201	.	573	.	12.4663	63.8596	60.775	229
Chr3	134122011	134122724	.	1000	.	29.0373	214.103	210.022	304
Chr3	134618259	134619191	.	874	.	16.4331	98.3605	95.0146	315
Chr3	134621123	134621879	.	1000	.	23.7243	181.915	178.038	330
Chr3	134862764	134863180	.	1000	.	21.2839	139.03	135.415	201
Chr3	134985165	134985974	.	1000	.	18.2433	111.652	108.214	519
Chr3	135132494	135132960	.	1000	.	19.1555	119.724	116.233	197
Chr3	135164968	135165748	.	790	.	14.8987	83.2187	79.9776	286
Chr3	135179816	135180647	.	1000	.	28.7333	211.036	206.974	511
Chr3	135796917	135797484	.	874	.	16.4399	132.214	128.642	323
Chr3	135932057	135932573	.	1000	.	17.5462	111.04	107.608	259
Chr3	136005475	136006322	.	1000	.	29.9053	228.468	224.291	510
Chr3	138084560	138085146	.	1000	.	31.9258	243.679	239.4	288
Chr3	138094942	138095862	.	712	.	17.7873	107.664	104.252	237
Chr3	138161547	138162205	.	1000	.	31.1657	235.821	231.593	268
Chr3	138164794	138165528	.	1000	.	29.1893	215.64	211.547	332
Chr3	138862515	138863238	.	1000	.	37.3988	301.712	297.03	298
Chr3	139231803	139233447	.	1000	.	32.8459	384.285	378.954	1292
Chr3	141231735	141233209	.	1000	.	24.8101	215.973	211.879	299
Chr3	141233298	141233930	.	1000	.	3.33096	8.8914	6.68137	120
Chr3	141814348	141815030	.	825	.	14.7467	81.9736	78.7416	473
Chr3	141928383	141929024	.	1000	.	20.9798	136.233	132.636	358
Chr3	141932428	141933029	.	809	.	14.075	95.3934	92.0678	324
Chr3	142024767	142025259	.	638	.	13.9866	75.8161	72.6315	233
Chr3	142148011	142148551	.	1000	.	20.9798	136.233	132.636	325
Chr3	142398957	142399401	.	1000	.	22.5001	150.338	146.653	232
Chr3	143822135	143822739	.	1000	.	19.0035	118.37	114.888	237
Chr3	144061965	144062459	.	1000	.	18.5474	114.329	110.873	274
Chr3	144564100	144565103	.	1000	.	23.1064	336.848	331.897	496
Chr3	144574107	144574634	.	1000	.	15.5432	132.988	129.414	313
Chr3	144575781	144576420	.	897	.	15.2499	129.287	125.736	275
Chr3	144579329	144579937	.	830	.	15.5431	119.661	116.174	270
Chr3	144581706	144582337	.	774	.	13.172	129.119	125.571	251
Chr3	144603561	144604021	.	1000	.	20.2788	136.607	133.008	258
Chr3	144618605	144619096	.	662	.	13.9706	89.8073	86.5192	269
Chr3	144963064	144963630	.	1000	.	30.9283	233.975	229.763	266
Chr3	144980760	144981289	.	1000	.	24.4783	184.6	180.706	296
Chr3	145727096	145727685	.	1000	.	24.1724	166.189	162.407	275
Chr3	146074895	146075359	.	583	.	12.9224	67.3941	64.2799	279
Chr3	147286775	147287714	.	984	.	16.3325	130.948	127.385	220
Chr3	147809405	147810052	.	1000	.	22.3834	273.111	268.635	292
Chr3	149023477	149024203	.	916	.	16.115	93.3338	90.0191	352
Chr3	149910782	149911467	.	963	.	15.3476	130.518	126.959	452
Chr3	150798961	150799601	.	1000	.	20.2197	129.297	125.743	395
Chr3	152112304	152113352	.	864	.	22.1961	147.493	143.826	756
Chr3	152508246	152509175	.	1000	.	48.0408	420.847	415.214	518
Chr3	153092444	153093114	.	905	.	18.8514	117.02	113.547	429
Chr3	153683525	153684112	.	877	.	15.0292	105.154	101.759	242
Chr3	153858600	153859502	.	1000	.	16.0656	163.302	159.538	595
Chr3	153867295	153867835	.	1000	.	22.672	209.94	205.886	297
Chr4	646754	647305	.	1000	.	30.1015	224.908	220.755	225
Chr4	1074884	1075492	.	1000	.	34.0542	265.953	261.525	324
Chr4	1197288	1197947	.	1000	.	26.3008	186.838	182.93	247
Chr4	1820875	1821615	.	1000	.	18.5174	125.319	121.792	522
Chr4	2280290	2280721	.	773	.	14.3821	83.0548	79.8182	237
Chr4	3007431	3008046	.	1000	.	34.2063	267.559	263.119	333
Chr4	3840279	3841639	.	1000	.	24.6625	192.047	188.107	703
Chr4	4448723	4449632	.	1000	.	29.4878	245.89	241.596	244
Chr4	5251792	5252248	.	1000	.	28.1251	204.93	200.907	184
Chr4	5753619	5755371	.	572	.	19.3075	121.082	117.582	264
Chr4	5888119	5888705	.	1000	.	21.705	197.371	193.397	333
Chr4	6637338	6637907	.	980	.	17.9136	111.424	107.99	360
Chr4	6993006	6993665	.	1000	.	32.8459	384.285	378.954	333
Chr4	7620163	7620567	.	609	.	12.1622	61.5295	58.4653	196
Chr4	8033708	8034441	.	1000	.	20.5238	132.062	128.491	294
Chr4	8283417	8284145	.	1000	.	26.6049	189.829	185.902	328
Chr4	8298067	8298774	.	1000	.	29.1893	215.64	211.547	278
Chr4	8542796	8543228	.	898	.	15.6589	89.509	86.222	179
Chr4	8879030	8879608	.	1000	.	17.1791	102.399	99.0232	210
Chr4	8954023	8954451	.	568	.	12.4663	63.8596	60.775	217
Chr4	9770616	9772030	.	1000	.	24.7805	172.037	168.218	633
Chr4	12800518	12801038	.	915	.	20.0677	127.92	124.375	306
Chr4	13653744	13654223	.	552	.	12.6183	65.0326	61.9383	206
Chr4	13933822	13934404	.	1000	.	26.9788	225.337	221.182	291
Chr4	13939619	13940190	.	1000	.	19.6116	123.807	120.29	348
Chr4	13967004	13967516	.	1000	.	18.4969	127.806	124.266	258
Chr4	14324429	14325359	.	1000	.	36.0306	286.976	282.402	506
Chr4	14411580	14412308	.	1000	.	28.7333	211.036	206.974	410
Chr4	14413726	14414412	.	1000	.	26.7544	192.324	188.384	325
Chr4	16961136	16961632	.	551	.	11.7061	58.0748	55.0419	253
Chr4	17383630	17384304	.	1000	.	16.6991	122.754	119.244	221
Chr4	17665212	17665822	.	691	.	14.7052	132.82	129.247	203
Chr4	19009005	19009462	.	771	.	16.571	97.1953	93.8542	191
Chr4	19054337	19055245	.	1000	.	23.2659	238.129	233.887	460
Chr4	19156663	19157240	.	796	.	18.1305	138.326	134.717	272
Chr4	19220373	19221158	.	1000	.	22.1961	147.493	143.826	362
Chr4	19383772	19384305	.	1000	.	23.1082	156.062	152.342	258
Chr4	21088628	21089566	.	1000	.	22.3481	148.914	145.239	646
Chr4	21518418	21519208	.	1000	.	41.9597	351.836	346.761	356
Chr4	21521535	21522336	.	1000	.	18.0913	110.319	106.89	559
Chr4	21523935	21524574	.	1000	.	17.7424	216.416	212.32	371
Chr4	21637807	21638451	.	580	.	14.3605	80.7343	77.5112	278
Chr4	21764308	21764808	.	756	.	15.3548	86.98	83.7115	288
Chr4	21831263	21831681	.	602	.	13.3784	70.9743	67.8289	237
Chr4	21837234	21837698	.	1000	.	22.7237	160.428	156.681	213
Chr4	22350007	22350853	.	1000	.	25.3886	177.926	174.072	519
Chr4	22836088	22836609	.	1000	.	21.588	141.839	138.206	237
Chr4	23146070	23146608	.	1000	.	32.686	251.589	247.258	274
Chr4	24231612	24232877	.	1000	.	43.48	368.867	363.663	273
Chr4	24318590	24319203	.	1000	.	21.5732	149.114	145.437	250
Chr4	25505181	25505780	.	945	.	14.3701	118.336	114.858	224
Chr4	26250836	26251695	.	983	.	17.6352	106.343	102.94	478
Chr4	26580762	26581415	.	583	.	12.3739	102.309	98.9366	392
Chr4	30814193	30814733	.	671	.	14.5947	80.733	77.5101	305
Chr4	31696257	31696830	.	1000	.	17.7873	107.664	104.252	268
Chr4	32061933	32062389	.	617	.	13.6825	73.3856	70.2201	245
Chr4	32922346	32922743	.	875	.	16.5394	101.933	98.5618	202
Chr4	33027147	33027658	.	543	.	14.3218	103.847	100.462	287
Chr4	33650153	33650579	.	878	.	15.6589	89.509	86.222	233
Chr4	33752924	33753565	.	855	.	14.1746	115.934	112.469	310
Chr4	33871304	33871975	.	1000	.	31.6218	240.529	236.27	407
Chr4	34333131	34334216	.	812	.	14.8479	155.748	152.032	338
Chr4	34413875	34414502	.	1000	.	23.0541	174.75	170.918	321
Chr4	34605425	34606168	.	1000	.	17.7873	107.664	104.252	363
Chr4	35422851	35423781	.	1000	.	31.3858	244.039	239.757	311
Chr4	35530702	35531456	.	714	.	14.5108	80.4663	77.2486	472
Chr4	35533435	35534178	.	1000	.	34.3366	313.486	308.717	473
Chr4	36710773	36711274	.	542	.	12.7703	66.2108	63.1065	287
Chr4	36783805	36784358	.	824	.	15.3156	121.811	118.308	301
Chr4	37898793	37899232	.	613	.	11.5701	70.9334	67.7927	231
Chr4	38134382	38135659	.	957	.	17.1791	102.399	99.0232	374
Chr4	38153937	38154995	.	1000	.	18.8038	160.738	156.99	746
Chr4	38389379	38390227	.	1000	.	32.686	251.589	247.258	312
Chr4	38393160	38393881	.	1000	.	36.1896	324.843	319.987	365
Chr4	38403715	38404283	.	1000	.	27.9807	208.549	204.505	232
Chr4	38405015	38405674	.	1000	.	32.3658	310.228	305.482	295
Chr4	38414430	38414996	.	1000	.	23.2603	157.501	153.772	257
Chr4	38582314	38582712	.	1000	.	20.2197	129.297	125.743	196
Chr4	38839649	38840164	.	641	.	13.0993	102.943	99.564	236
Chr4	39069637	39070249	.	720	.	17.2585	108.42	105.005	246
Chr4	41624213	41624952	.	1000	.	29.2235	271.004	266.54	406
Chr4	41673738	41674412	.	1000	.	24.5589	207.199	203.163	339
Chr4	41760175	41760784	.	1000	.	15.8364	136.713	133.115	345
Chr4	41835975	41836517	.	805	.	15.3889	91.7521	88.4532	265
Chr4	41854878	41855449	.	1000	.	24.6625	192.047	188.107	226
Chr4	41905536	41906213	.	655	.	16.267	94.617	91.2936	421
Chr4	41918898	41920054	.	994	.	16.6204	109.486	106.063	281
Chr4	42113446	42113951	.	896	.	16.7231	98.4905	95.1406	223
Chr4	43816070	43816600	.	895	.	15.5481	99.3193	95.9659	258
Chr4	44083177	44083668	.	1000	.	19.4596	122.443	118.934	211
Chr4	45699239	45700271	.	1000	.	19.5692	138.555	134.946	260
Chr4	46075045	46075819	.	1000	.	19.204	150.275	146.594	312
Chr4	46110067	46111776	.	659	.	13.4274	100.083	96.7235	670
Chr4	47625196	47626043	.	879	.	17.407	143.728	140.085	543
Chr4	47893988	47894698	.	573	.	12.6183	65.0326	61.9383	262
Chr4	48200381	48200900	.	1000	.	22.1159	164.827	161.052	266
Chr4	50100875	50101479	.	1000	.	18.2097	114.081	110.629	299
Chr4	50164555	50165219	.	1000	.	25.8447	182.371	178.489	366
Chr4	50592659	50593057	.	727	.	15.6589	89.509	86.222	193
Chr4	50776841	50777597	.	1000	.	34.3601	304.689	299.987	437
Chr4	50781805	50783276	.	556	.	13.2839	75.7036	72.5237	760
Chr4	50807049	50807888	.	1000	.	20.355	180.621	176.752	497
Chr4	50808353	50808988	.	1000	.	19.8106	139.415	135.799	280
Chr4	50870729	50871821	.	1000	.	31.1841	357.923	352.8	662
Chr4	50880815	50881705	.	1000	.	21.5442	180.162	176.297	440
Chr4	51003725	51004520	.	818	.	15.6589	89.509	86.222	511
Chr4	51570938	51571725	.	1000	.	27.0054	252.716	248.382	296
Chr4	52039337	52040002	.	1000	.	39.9833	329.933	325.031	343
Chr4	52465444	52466363	.	1000	.	24.6625	192.047	188.107	275
Chr4	54723883	54724423	.	615	.	14.5947	80.733	77.5101	280
Chr4	54827157	54827678	.	969	.	17.9393	108.99	105.57	239
Chr4	56673826	56674229	.	612	.	13.5305	72.1775	69.022	197
Chr4	56836318	56836784	.	1000	.	24.7805	172.037	168.218	228
Chr4	56885657	56886130	.	1000	.	18.3954	112.989	109.542	222
Chr4	58342847	58343440	.	588	.	14.1893	100.314	96.9533	302
Chr4	59311303	59311924	.	1000	.	17.7873	107.664	104.252	358
Chr4	59830325	59830929	.	1000	.	33.798	277.236	272.729	278
Chr4	59831478	59832281	.	1000	.	34.238	357.512	352.393	268
Chr4	60471173	60471630	.	1000	.	19.1555	119.724	116.233	238
Chr4	60998018	60998478	.	704	.	13.8345	74.5985	71.4234	262
Chr4	61472529	61473000	.	657	.	14.6566	83.2017	79.9647	258
Chr4	61477707	61478309	.	1000	.	25.2366	176.45	172.605	306
Chr4	61520071	61521318	.	1000	.	27.688	227.96	223.79	713
Chr4	64857380	64858376	.	795	.	15.4141	98.0649	94.7202	310
Chr4	65764042	65764801	.	1000	.	28.9449	230.403	226.215	457
Chr4	66079424	66079975	.	804	.	15.2028	85.7219	82.4632	237
Chr4	66880197	66880643	.	955	.	16.571	97.1953	93.8542	215
Chr4	67645044	67645740	.	548	.	14.1746	115.934	112.469	351
Chr4	67835799	67836457	.	855	.	15.4141	98.0649	94.7202	354
Chr4	67874972	67875807	.	1000	.	26.2761	203.713	199.7	497
Chr4	67917143	67917898	.	586	.	12.4663	63.8596	60.775	427
Chr4	68581509	68582179	.	1000	.	18.4812	114.967	111.508	321
Chr4	68585151	68586748	.	795	.	16.419	95.9042	92.572	1220
Chr4	68585151	68586748	.	795	.	16.419	95.9042	92.572	1220
Chr4	71134787	71135179	.	560	.	13.5305	72.1775	69.022	171
Chr4	71917450	71917910	.	572	.	13.9685	103.865	100.479	218
Chr4	73226014	73226523	.	545	.	13.2264	69.7759	66.6414	238
Chr4	73230763	73231400	.	1000	.	28.3504	235.512	231.289	332
Chr4	73386758	73387158	.	631	.	13.2264	69.7759	66.6414	206
Chr4	74185545	74185934	.	597	.	15.3968	89.4456	86.1628	205
Chr4	74218425	74218922	.	585	.	12.7703	66.2108	63.1065	261
Chr4	75280437	75280873	.	902	.	19.033	133.157	129.581	217
Chr4	77605828	77606456	.	1000	.	33.4195	280.323	275.798	276
Chr4	78765447	78765883	.	630	.	15.5212	95.3163	91.9914	247
Chr4	79120508	79121550	.	1000	.	15.6942	169.166	165.364	581
Chr4	80156247	80156783	.	606	.	13.2618	70.6048	67.4661	299
Chr4	80244137	80244569	.	783	.	14.647	105.169	101.774	209
Chr4	80320100	80320528	.	1000	.	20.8745	138.597	134.987	215
Chr4	80759241	80759718	.	1000	.	21.9108	148.407	144.737	199
Chr4	80761521	80762987	.	984	.	15.0544	126.834	123.297	1224
Chr4	82183526	82184023	.	804	.	13.9397	84.5219	81.2713	248
Chr4	82371189	82371627	.	786	.	16.115	93.3338	90.0191	231
Chr4	82374093	82374502	.	565	.	11.7951	65.7368	62.6377	195
Chr4	83215715	83216142	.	794	.	16.115	93.3338	90.0191	213
Chr4	83220332	83221097	.	1000	.	19.5511	185.848	181.947	465
Chr4	83504212	83504815	.	1000	.	18.5529	120.32	116.826	241
Chr4	83518996	83519745	.	668	.	9.42308	51.5228	48.5536	481
Chr4	84714078	84715171	.	1000	.	25.6451	226.18	222.02	355
Chr4	84857003	84857557	.	1000	.	21.3116	156.423	152.701	291
Chr4	84947736	84949023	.	1000	.	19.6116	123.807	120.29	1019
Chr4	84950668	84951254	.	1000	.	28.4292	207.978	203.936	298
Chr4	85144614	85145367	.	1000	.	23.4123	158.942	155.205	382
Chr4	85194954	85195393	.	607	.	15.3611	100.988	97.6248	205
Chr4	85222554	85223605	.	1000	.	23.4123	158.942	155.205	274
Chr4	85291514	85292063	.	715	.	15.2028	85.7219	82.4632	263
Chr4	85300079	85301142	.	1000	.	30.301	314.44	309.665	383
Chr4	86505531	86506115	.	1000	.	20.2394	145.371	141.718	261
Chr4	87459498	87460037	.	585	.	10.9312	90.9649	87.6679	291
Chr4	88291693	88292100	.	688	.	14.7467	81.9736	78.7416	193
Chr4	89590132	89590606	.	777	.	16.419	95.9042	92.572	251
Chr4	89713453	89713972	.	904	.	15.9407	99.1092	95.7568	326
Chr4	89843504	89844463	.	1000	.	22.5127	162.509	158.75	253
Chr4	90492137	90492575	.	779	.	14.5947	80.733	77.5101	219
Chr4	90528843	90529583	.	1000	.	16.6453	172.069	168.249	451
Chr4	90561301	90561915	.	687	.	12.8822	83.525	80.2819	248
Chr4	90562669	90563425	.	1000	.	28.0445	282.624	278.081	328
Chr4	90745882	90746342	.	651	.	14.3605	80.7343	77.5112	231
Chr4	90762775	90763445	.	1000	.	28.2768	211.589	207.525	351
Chr4	90899898	90900791	.	1000	.	21.7367	151.504	147.815	380
Chr4	90955315	90955767	.	623	.	13.5305	72.1775	69.022	209
Chr4	91195614	91196052	.	776	.	14.1834	106.264	102.865	232
Chr4	91412927	91413545	.	568	.	12.8097	67.0381	63.9288	385
Chr4	91719047	91719658	.	1000	.	22.1348	202.936	198.93	260
Chr4	91728729	91730382	.	1000	.	40.1353	331.608	326.694	991
Chr4	91740921	91741611	.	1000	.	21.2752	191.84	187.901	368
Chr4	91804590	91805506	.	947	.	22.8042	153.194	149.492	555
Chr4	91834951	91835525	.	1000	.	27.9731	203.409	199.397	301
Chr4	92534261	92535165	.	1000	.	27.8296	279.631	275.11	377
Chr4	92551523	92552067	.	1000	.	21.4359	140.433	136.809	310
Chr4	92906725	92907313	.	753	.	15.8109	90.7798	87.4838	348
Chr4	92925452	92925966	.	818	.	15.6589	89.509	86.222	268
Chr4	93987266	93988155	.	663	.	13.2843	96.5796	93.2461	236
Chr4	94057390	94057942	.	864	.	14.2723	117.134	113.66	277
Chr4	95032250	95032635	.	678	.	13.5128	81.5526	78.3262	190
Chr4	95042905	95043707	.	766	.	17.1565	114.654	111.197	534
Chr4	95183802	95184144	.	595	.	12.453	72.1327	68.9819	178
Chr4	95746676	95747470	.	1000	.	23.1585	186.477	182.573	302
Chr4	96268901	96269561	.	912	.	15.2488	88.1883	84.9152	347
Chr4	96722732	96723244	.	1000	.	17.0241	203.681	199.668	256
Chr4	96724252	96724872	.	1000	.	24.0204	164.734	160.961	282
Chr4	96761680	96762372	.	964	.	15.7484	104.75	101.361	333
Chr4	97504016	97504672	.	1000	.	23.9691	166.485	162.701	426
Chr4	97836387	97836772	.	650	.	13.5305	72.1775	69.022	200
Chr4	99337435	99337844	.	637	.	14.7439	91.8499	88.5495	207
Chr4	99569680	99570291	.	1000	.	27.4773	223.119	218.98	293
Chr4	100009693	100010286	.	1000	.	27.8211	201.89	197.888	235
Chr4	100095529	100096225	.	599	.	10.0338	45.8543	42.9438	210
Chr4	100178126	100178563	.	575	.	14.5947	80.733	77.5101	246
Chr4	100854676	100855379	.	752	.	19.3628	141.302	137.675	466
Chr4	102100564	102100960	.	688	.	11.6329	85.8632	82.6032	189
Chr4	102179006	102179524	.	1000	.	24.1724	166.189	162.407	275
Chr4	103575852	103576312	.	746	.	15.5481	99.3193	95.9659	245
Chr4	103621735	103622526	.	1000	.	20.3684	169.951	166.147	518
Chr4	103856897	103857388	.	673	.	11.8359	95.5554	92.2291	238
Chr4	104097007	104097528	.	956	.	15.2579	118.454	114.971	241
Chr4	104349025	104349431	.	749	.	15.6589	89.509	86.222	202
Chr4	105062388	105063183	.	866	.	16.8751	99.7896	96.4308	346
Chr4	105063719	105064479	.	1000	.	26.0983	210.051	205.997	424
Chr4	105637572	105638018	.	1000	.	21.74	143.248	139.607	242
Chr4	106915920	106916685	.	939	.	15.7753	95.3903	92.0654	355
Chr4	108180987	108181923	.	1000	.	28.8853	212.568	208.497	665
Chr4	109069502	109069969	.	612	.	12.7703	66.2108	63.1065	194
Chr4	109936814	109937405	.	641	.	14.2078	86.9484	83.6842	371
Chr4	110798844	110799600	.	644	.	12.9224	67.3941	64.2799	422
Chr4	111262519	111263392	.	614	.	13.3754	74.5693	71.3986	654
Chr4	112012927	112013733	.	1000	.	19.272	127.05	123.512	446
Chr4	112034278	112035189	.	1000	.	17.9776	114.996	111.537	638
Chr4	112567121	112568123	.	990	.	17.8368	148.915	145.24	308
Chr4	113572656	113573097	.	564	.	13.0744	68.5825	65.4576	232
Chr4	113961800	113962493	.	1000	.	20.3895	155.734	152.018	265
Chr4	115463866	115464270	.	656	.	15.5068	88.2424	84.9645	194
Chr4	115560600	115561179	.	969	.	16.1027	116.396	112.927	335
Chr4	115812774	115813593	.	851	.	16.267	94.617	91.2936	396
Chr4	117099959	117100352	.	574	.	12.5993	72.6453	69.4877	194
Chr4	117284359	117284997	.	822	.	16.8751	99.7896	96.4308	383
Chr4	119288215	119288824	.	1000	.	21.3826	193.219	189.272	331
Chr4	119409509	119409947	.	985	.	18.547	129.694	126.138	233
Chr4	119576437	119577212	.	1000	.	29.2235	271.004	266.54	412
Chr4	119577488	119578336	.	1000	.	23.5993	163.356	159.592	391
Chr4	120344277	120344862	.	1000	.	17.0897	115.237	111.777	344
Chr4	120743477	120744002	.	709	.	15.0292	105.154	101.759	288
Chr4	120770530	120771185	.	1000	.	26.1488	185.347	181.447	308
Chr4	121051077	121051579	.	1000	.	23.9835	168.45	164.656	205
Chr4	122120154	122120623	.	557	.	19.4596	122.443	118.934	233
Chr4	122152317	122152811	.	632	.	13.3238	96.7469	93.4118	239
Chr4	122326081	122326504	.	798	.	15.6068	105.8	102.403	193
Chr4	122550414	122550826	.	840	.	13.9557	94.1896	90.8726	214
Chr4	122648448	122648965	.	799	.	17.3312	103.71	100.325	248
Chr4	123037594	123038080	.	1000	.	20.1053	144.002	140.358	243
Chr4	123922863	123924753	.	1000	.	24.7322	259.515	255.135	1492
Chr4	123930050	123930644	.	780	.	12.6169	121.718	118.216	272
Chr4	124188668	124189209	.	1000	.	23.7163	161.833	158.078	273
Chr4	125587757	125588283	.	687	.	13.3784	70.9743	67.8289	321
Chr4	125802814	125803544	.	558	.	12.4663	63.8596	60.775	351
Chr4	126245728	126246268	.	1000	.	20.039	159.72	155.979	287
Chr4	126260613	126261872	.	1000	.	23.1046	276.193	271.695	834
Chr4	126378274	126379088	.	581	.	10.5301	67.4402	64.3254	397
Chr4	126592385	126592978	.	959	.	22.8042	153.194	149.492	309
Chr4	126688935	126689565	.	1000	.	39.9725	338.108	333.149	287
Chr4	126696867	126697665	.	1000	.	34.5103	270.776	266.314	445
Chr4	126709156	126710137	.	1000	.	17.1791	102.399	99.0232	485
Chr4	126710850	126711350	.	795	.	16.8184	124.035	120.516	233
Chr4	126719172	126719927	.	548	.	14.7467	81.9736	78.7416	365
Chr4	127202870	127203459	.	556	.	12.4663	63.8596	60.775	253
Chr4	128083962	128084420	.	765	.	13.9878	123.228	119.716	221
Chr4	128573467	128574020	.	956	.	17.9393	108.99	105.57	289
Chr4	129958350	129958859	.	707	.	14.6714	101.467	98.0981	252
Chr4	135364831	135365506	.	938	.	17.205	154.41	150.702	331
Chr4	135391531	135391999	.	1000	.	27.061	194.334	190.38	230
Chr4	135633101	135634073	.	1000	.	33.5176	326.884	322.007	744
Chr4	136323078	136324144	.	1000	.	24.3877	252.056	247.723	414
Chr4	136929115	136930121	.	1000	.	29.4496	220.666	216.541	394
Chr4	136973287	136973935	.	840	.	15.5481	99.3193	95.9659	321
Chr4	137647106	137647651	.	1000	.	17.9608	122.507	118.997	256
Chr4	137981229	137982070	.	1000	.	19.6116	123.807	120.29	437
Chr4	139144421	139145052	.	1000	.	20.6231	217.767	213.662	352
Chr4	139315213	139315938	.	704	.	21.4359	140.433	136.809	239
Chr4	139472565	139473225	.	1000	.	27.0752	218.621	214.512	346
Chr4	140170618	140171350	.	1000	.	53.9699	490.254	483.85	296
Chr4	140176084	140176782	.	1000	.	37.2468	300.067	295.397	367
Chr4	140195006	140195492	.	734	.	15.0508	84.4681	81.2183	250
Chr4	141138843	141139368	.	875	.	16.419	95.9042	92.572	311
Chr4	141774163	141774883	.	889	.	19.0035	118.37	114.888	462
Chr4	143376467	143376980	.	591	.	12.6183	65.0326	61.9383	244
Chr4	143969531	143970014	.	1000	.	32.534	250.003	245.683	225
Chr4	144607134	144607533	.	700	.	13.6825	73.3856	70.2201	206
Chr4	145251676	145252170	.	903	.	16.7231	98.4905	95.1406	251
Chr4	145783991	145784455	.	1000	.	19.204	150.275	146.594	247
Chr4	145817240	145817767	.	1000	.	25.3886	177.926	174.072	271
Chr4	147045331	147045883	.	753	.	14.5947	80.733	77.5101	258
Chr4	148700719	148701184	.	867	.	21.4359	140.433	136.809	212
Chr4	148715762	148716194	.	674	.	15.2579	118.454	114.971	217
Chr4	148727516	148728380	.	821	.	20.2197	129.297	125.743	452
Chr4	148932168	148933274	.	1000	.	31.9258	243.679	239.4	837
Chr4	149794536	149794979	.	716	.	14.5947	80.733	77.5101	194
Chr4	150709876	150710549	.	1000	.	18.8514	117.02	113.547	320
Chr4	152368727	152369266	.	951	.	16.571	97.1953	93.8542	310
Chr5	4506336	4506856	.	914	.	15.5068	88.2424	84.9645	285
Chr5	6589445	6589973	.	601	.	11.4794	126.294	122.763	213
Chr5	6874017	6874859	.	552	.	12.4663	63.8596	60.775	476
Chr5	8036873	8037384	.	954	.	18.178	119.894	116.401	209
Chr5	8042133	8042721	.	605	.	11.9255	96.6729	93.3384	251
Chr5	8056751	8057494	.	820	.	15.1026	96.1846	92.8517	200
Chr5	8125332	8125853	.	1000	.	17.2955	129.19	125.641	207
Chr5	8129425	8129987	.	1000	.	17.7873	107.664	104.252	332
Chr5	8131150	8131894	.	1000	.	20.6948	253.299	248.958	325
Chr5	8257487	8257951	.	593	.	12.8822	83.525	80.2819	233
Chr5	8338411	8339001	.	1000	.	16.7231	98.4905	95.1406	245
Chr5	10415920	10416640	.	996	.	17.1921	141.15	137.524	304
Chr5	10419374	10419936	.	931	.	20.0119	151.638	147.948	311
Chr5	11210408	11211559	.	950	.	16.419	95.9042	92.572	240
Chr5	11663153	11663798	.	718	.	14.5947	80.733	77.5101	345
Chr5	11720217	11720840	.	1000	.	14.9099	103.921	100.535	351
Chr5	11784953	11785394	.	1000	.	19.1555	119.724	116.233	228
Chr5	12459130	12459848	.	835	.	17.143	112.962	109.518	198
Chr5	12473930	12474424	.	617	.	15.146	95.5674	92.2404	250
Chr5	12502531	12503035	.	1000	.	17.8611	134.74	131.156	201
Chr5	13506172	13506663	.	989	.	16.1027	116.396	112.927	256
Chr5	14308187	14308788	.	1000	.	22.1961	147.493	143.826	348
Chr5	14879881	14880489	.	1000	.	36.0306	286.976	282.402	290
Chr5	16292768	16293250	.	634	.	12.6183	65.0326	61.9383	194
Chr5	16404353	16405296	.	1000	.	34.2063	267.559	263.119	630
Chr5	16412539	16413331	.	661	.	12.894	92.0711	88.7655	369
Chr5	16928219	16928667	.	590	.	12.7334	73.8131	70.646	208
Chr5	16932252	16932863	.	657	.	14.1943	96.601	93.2667	315
Chr5	17014883	17015520	.	1000	.	20.5238	132.062	128.491	373
Chr5	17429796	17430456	.	1000	.	15.9342	137.961	134.354	306
Chr5	17549558	17550165	.	624	.	11.9292	66.8763	63.7672	393
Chr5	17564419	17564895	.	928	.	18.0913	110.319	106.89	242
Chr5	17619543	17620629	.	760	.	15.8109	90.7798	87.4838	331
Chr5	17805990	17806428	.	581	.	12.4051	78.8875	75.6807	224
Chr5	17807487	17808139	.	1000	.	40.5914	336.643	331.692	323
Chr5	17810123	17810632	.	1000	.	21.4293	147.712	144.044	248
Chr5	17833708	17834235	.	650	.	13.9866	75.8161	72.6315	235
Chr5	17914994	17915604	.	1000	.	19.6116	123.807	120.29	313
Chr5	17924653	17925471	.	596	.	13.0015	101.781	98.4103	516
Chr5	17981909	17982785	.	736	.	14.1943	96.601	93.2667	550
Chr5	17986679	17987505	.	1000	.	19.0035	118.37	114.888	524
Chr5	18046982	18047612	.	680	.	15.6822	100.577	97.2153	374
Chr5	18050201	18050857	.	1000	.	31.9258	243.679	239.4	338
Chr5	18375803	18376268	.	890	.	16.267	94.617	91.2936	204
Chr5	18556504	18556968	.	563	.	13.2264	69.7759	66.6414	201
Chr5	19026620	19027145	.	1000	.	34.7152	307.101	302.377	273
Chr5	19103967	19104762	.	692	.	14.5947	80.733	77.5101	366
Chr5	19141698	19142411	.	1000	.	36.0306	286.976	282.402	322
Chr5	19778027	19778566	.	595	.	13.8345	74.5985	71.4234	287
Chr5	19790049	19791094	.	836	.	17.3214	106.154	102.756	275
Chr5	19894152	19894610	.	969	.	18.8514	117.02	113.547	249
Chr5	20723325	20724055	.	1000	.	20.1367	145.89	142.236	409
Chr5	21135971	21136740	.	1000	.	19.1262	164.724	160.954	397
Chr5	21195735	21196427	.	1000	.	15.0292	105.154	101.759	434
Chr5	22014043	22014425	.	725	.	14.1386	77.0384	73.8443	171
Chr5	22529954	22530497	.	742	.	16.8751	99.7896	96.4308	249
Chr5	23544121	23544609	.	688	.	15.2028	85.7219	82.4632	257
Chr5	24254490	24255847	.	1000	.	41.601	356.598	351.486	604
Chr5	24297390	24297947	.	740	.	15.2028	85.7219	82.4632	264
Chr5	25488067	25489013	.	750	.	14.5866	93.5639	90.2488	275
Chr5	25685708	25686258	.	1000	.	23.7163	161.833	158.078	315
Chr5	26818440	26818988	.	1000	.	20.2394	145.371	141.718	248
Chr5	27277612	27278170	.	666	.	13.9866	75.8161	72.6315	274
Chr5	27698176	27698840	.	635	.	11.5822	142.328	138.695	304
Chr5	27815328	27816357	.	1000	.	20.0082	148.081	144.412	710
Chr5	28491909	28493128	.	1000	.	44.3066	381.308	376.004	687
Chr5	28505034	28505683	.	1000	.	21.4827	187.241	183.331	287
Chr5	28509091	28509755	.	1000	.	29.524	242.881	238.607	325
Chr5	28511915	28512487	.	547	.	11.2321	101.692	98.3218	310
Chr5	28531795	28532332	.	1000	.	16.0319	139.21	135.595	268
Chr5	28567266	28567702	.	1000	.	22.5001	150.338	146.653	225
Chr5	29411772	29412266	.	1000	.	20.3717	130.678	127.115	258
Chr5	29544953	29545809	.	847	.	14.3135	97.8121	94.4691	561
Chr5	29849973	29850459	.	716	.	13.2695	78.5291	75.3233	234
Chr5	30024325	30024780	.	925	.	16.222	117.661	114.184	213
Chr5	30446200	30446885	.	659	.	12.8644	72.1503	68.9992	352
Chr5	31544536	31545051	.	1000	.	19.6068	140.444	136.821	234
Chr5	32398465	32399060	.	719	.	14.8987	83.2187	79.9776	322
Chr5	32800417	32801040	.	1000	.	22.6521	151.764	148.071	294
Chr5	32846796	32847436	.	545	.	16.3252	142.976	139.339	332
Chr5	32917520	32918293	.	1000	.	37.664	342.78	337.782	414
Chr5	32964960	32965434	.	1000	.	27.1822	205.852	201.826	209
Chr5	32967214	32967981	.	1000	.	19.5692	138.555	134.946	449
Chr5	32968493	32969540	.	1000	.	26.2308	211.532	207.468	710
Chr5	33025400	33025864	.	567	.	12.3143	62.6919	59.6174	251
Chr5	33379586	33380303	.	1000	.	30.8616	232.692	228.485	312
Chr5	33496641	33497282	.	1000	.	24.7805	172.037	168.218	302
Chr5	33540188	33540669	.	1000	.	21.588	141.839	138.206	267
Chr5	33547757	33548257	.	730	.	15.9641	96.8116	93.4761	232
Chr5	33633741	33634145	.	722	.	14.2906	78.2654	75.0615	224
Chr5	35629304	35629864	.	1000	.	31.5623	395.266	389.839	299
Chr5	36399026	36399535	.	1000	.	26.7569	191.328	187.392	253
Chr5	36759249	36760015	.	1000	.	21.588	141.839	138.206	291
Chr5	36779085	36779751	.	829	.	17.2222	116.535	113.066	326
Chr5	37127088	37128109	.	940	.	19.7032	139.913	136.294	548
Chr5	37257729	37258136	.	645	.	13.663	76.9712	73.7815	212
Chr5	37323436	37323945	.	690	.	15.0508	84.4681	81.2183	227
Chr5	37989764	37990402	.	889	.	12.2463	163.018	159.259	294
Chr5	38296490	38297134	.	972	.	17.3312	103.71	100.325	354
Chr5	38866937	38867566	.	849	.	19.4596	122.443	118.934	255
Chr5	39030347	39031296	.	686	.	13.4903	107.623	104.216	656
Chr5	39031730	39032482	.	865	.	15.4634	165.48	161.703	325
Chr5	39180688	39181260	.	1000	.	19.6116	123.807	120.29	208
Chr5	39209917	39210336	.	940	.	16.8248	112.651	109.208	207
Chr5	40163614	40164060	.	589	.	12.4663	63.8596	60.775	211
Chr5	40654389	40654906	.	1000	.	24.1724	166.189	162.407	241
Chr5	41682125	41682788	.	1000	.	26.1379	202.229	198.225	368
Chr5	42032136	42033103	.	802	.	16.419	95.9042	92.572	270
Chr5	44509614	44510656	.	1000	.	33.0947	354.767	349.67	519
Chr5	44668014	44668488	.	811	.	14.6698	85.5188	82.2646	260
Chr5	44669871	44670677	.	1000	.	20.6354	166.544	162.759	391
Chr5	44962885	44963408	.	685	.	14.4426	79.4969	76.2838	266
Chr5	44968233	44969156	.	1000	.	27.0775	269.209	264.757	541
Chr5	46751544	46751927	.	1000	.	19.9862	130.308	126.751	196
Chr5	47728744	47729751	.	1000	.	32.5036	262.936	258.529	273
Chr5	48554368	48555297	.	569	.	13.0744	68.5825	65.4576	338
Chr5	49582748	49583240	.	1000	.	18.0913	110.319	106.89	283
Chr5	50100663	50101282	.	903	.	16.267	94.617	91.2936	325
Chr5	50337005	50337647	.	588	.	12.7334	73.8131	70.646	293
Chr5	50343766	50344374	.	540	.	12.6183	65.0326	61.9383	267
Chr5	50497014	50497685	.	1000	.	32.534	250.003	245.683	285
Chr5	50542915	50543657	.	853	.	17.6352	106.343	102.94	317
Chr5	50563946	50564643	.	1000	.	16.7162	148.032	144.363	380
Chr5	50607023	50607854	.	1000	.	15.6942	169.166	165.364	448
Chr5	50624508	50625403	.	1000	.	23.3222	177.609	173.758	381
Chr5	51001172	51001779	.	1000	.	32.838	253.177	248.836	271
Chr5	52051864	52052466	.	1000	.	17.8919	135.701	132.11	353
Chr5	52463709	52464231	.	885	.	17.6352	106.343	102.94	307
Chr5	54557098	54557774	.	1000	.	20.523	182.245	178.367	395
Chr5	54624618	54625047	.	594	.	13.2479	79.1714	75.9638	217
Chr5	54881022	54881501	.	1000	.	20.5238	132.062	128.491	265
Chr5	55090130	55090565	.	741	.	13.9557	94.1896	90.8726	227
Chr5	55101693	55102323	.	1000	.	19.8004	157.008	153.284	277
Chr5	55132738	55133392	.	1000	.	29.3538	244.358	240.074	286
Chr5	55152310	55152998	.	1000	.	28.3491	313.872	309.099	307
Chr5	55155933	55156468	.	631	.	17.1319	102.248	98.8756	230
Chr5	55264618	55265350	.	1000	.	20.7379	184.975	181.08	329
Chr5	55441249	55441644	.	923	.	15.9629	92.0548	88.7497	194
Chr5	56256907	56257723	.	769	.	18.899	131.814	128.247	265
Chr5	57141997	57142729	.	761	.	15.3548	86.98	83.7115	387
Chr5	57956925	57957625	.	1000	.	18.2097	114.081	110.629	262
Chr5	58691164	58692105	.	1000	.	24.6285	170.571	166.76	573
Chr5	58765279	58766053	.	1000	.	17.3688	123.681	120.167	255
Chr5	58944332	58944985	.	1000	.	24.5285	190.592	186.661	303
Chr5	59303528	59304128	.	881	.	16.115	93.3338	90.0191	374
Chr5	60770515	60771006	.	790	.	17.6352	106.343	102.94	247
Chr5	60877909	60878575	.	640	.	12.894	92.0711	88.7655	290
Chr5	61159230	61159917	.	1000	.	18.899	131.814	128.247	406
Chr5	61336295	61337008	.	910	.	15.661	96.5767	93.2432	471
Chr5	63239875	63240428	.	1000	.	20.5238	132.062	128.491	317
Chr5	63391336	63391855	.	695	.	14.1386	77.0384	73.8443	294
Chr5	64258743	64259609	.	1000	.	36.3631	308.465	303.732	521
Chr5	64941031	64941518	.	1000	.	17.6352	106.343	102.94	274
Chr5	65531457	65531975	.	546	.	14.0737	85.7331	82.4735	274
Chr5	67560024	67560684	.	1000	.	21.0175	206.142	202.114	254
Chr5	67805138	67805669	.	599	.	14.4426	79.4969	76.2838	229
Chr5	68741087	68741710	.	652	.	12.5532	104.585	101.196	309
Chr5	71254434	71255492	.	1000	.	22.5001	150.338	146.653	773
Chr5	71256648	71258093	.	955	.	18.8514	117.02	113.547	395
Chr5	71262576	71263394	.	1000	.	22.8042	153.194	149.492	280
Chr5	71714941	71715381	.	586	.	12.6183	65.0326	61.9383	187
Chr5	72189410	72190039	.	603	.	12.9224	67.3941	64.2799	367
Chr5	72952409	72952910	.	1000	.	22.3481	148.914	145.239	204
Chr5	73033462	73034042	.	770	.	15.0508	84.4681	81.2183	245
Chr5	73151329	73151822	.	621	.	14.7467	81.9736	78.7416	272
Chr5	73511000	73511625	.	1000	.	17.9608	122.507	118.997	333
Chr5	73724669	73725163	.	1000	.	20.5238	132.062	128.491	247
Chr5	74362664	74363136	.	545	.	9.77356	70.8101	67.6702	258
Chr5	74368941	74369845	.	841	.	14.6099	90.6186	87.327	351
Chr5	75211043	75211735	.	1000	.	36.5306	307.909	303.183	374
Chr5	75437719	75438516	.	589	.	13.9866	75.8161	72.6315	213
Chr5	75908345	75909534	.	831	.	17.057	126.607	123.071	703
Chr5	75998206	75998682	.	1000	.	17.9776	114.996	111.537	251
Chr5	76141007	76141406	.	548	.	15.146	95.5674	92.2404	203
Chr5	76156972	76157771	.	1000	.	29.9495	223.358	219.214	323
Chr5	76224146	76224627	.	1000	.	23.2881	223.036	218.899	242
Chr5	76225172	76225919	.	1000	.	18.8668	176.543	172.697	469
Chr5	78507085	78507603	.	1000	.	18.8019	119.436	115.95	255
Chr5	79222564	79222962	.	622	.	13.0744	68.5825	65.4576	217
Chr5	79259208	79259785	.	832	.	15.4141	98.0649	94.7202	301
Chr5	79513054	79513746	.	1000	.	20.1582	161.08	157.33	431
Chr5	79518390	79519057	.	1000	.	19.5618	154.307	150.6	452
Chr5	79521152	79521944	.	1000	.	17.846	122.096	118.593	443
Chr5	79528593	79529354	.	548	.	13.648	75.4632	72.2843	452
Chr5	79588301	79588992	.	781	.	16.1102	110.842	107.411	318
Chr5	79590705	79591456	.	1000	.	34.558	300.962	296.285	404
Chr5	79591847	79592865	.	1000	.	28.9908	224.332	220.185	463
Chr5	80072137	80072743	.	600	.	15.2028	85.7219	82.4632	294
Chr5	80858138	80858834	.	971	.	14.7611	123.175	119.663	440
Chr5	81666071	81666600	.	1000	.	22.6521	151.764	148.071	257
Chr5	82596908	82597501	.	633	.	16.3523	106.923	103.517	230
Chr5	82943950	82944462	.	1000	.	17.7293	147.614	143.946	221
Chr5	85100226	85100781	.	680	.	14.1386	77.0384	73.8443	360
Chr5	86719761	86720401	.	1000	.	24.9326	173.505	169.676	315
Chr5	88050752	88051134	.	571	.	11.8582	59.2209	56.1776	211
Chr5	88498927	88499323	.	604	.	12.3686	66.3111	63.2065	187
Chr5	88786320	88786948	.	823	.	18.2433	111.652	108.214	294
Chr5	88806753	88807464	.	1000	.	33.777	295.915	291.276	380
Chr5	89662177	89662730	.	1000	.	26.7569	191.328	187.392	284
Chr5	89722825	89723240	.	1000	.	22.044	146.075	142.417	217
Chr5	89807803	89808288	.	985	.	16.3938	111.09	107.658	208
Chr5	91673526	91674299	.	1000	.	37.0948	298.425	293.766	300
Chr5	91797518	91798345	.	1000	.	24.7843	200.278	196.289	228
Chr5	92176544	92178059	.	1000	.	18.282	127.036	123.499	1195
Chr5	94048633	94049195	.	1000	.	18.0913	110.319	106.89	281
Chr5	95104350	95104876	.	1000	.	20.5161	165.174	161.398	291
Chr5	95433421	95433886	.	772	.	16.115	93.3338	90.0191	239
Chr5	96152911	96153481	.	977	.	16.3413	118.93	115.444	310
Chr5	96170833	96171482	.	660	.	12.9224	67.3941	64.2799	447
Chr5	96585218	96586563	.	824	.	14.9566	125.611	122.082	1063
Chr5	96898228	96899134	.	1000	.	17.2995	142.438	138.803	662
Chr5	96924363	96924766	.	548	.	13.0744	68.5825	65.4576	190
Chr5	99309840	99310359	.	665	.	13.8447	88.6034	85.3244	301
Chr5	99349554	99350148	.	820	.	16.2222	94.4738	91.1546	296
Chr5	99351818	99352634	.	1000	.	27.3716	298.967	294.306	425
Chr5	99617381	99618217	.	1000	.	20.3705	134.24	130.658	265
Chr5	99984384	99985028	.	562	.	11.8582	59.2209	56.1776	361
Chr5	100293299	100293743	.	734	.	14.4426	79.4969	76.2838	238
Chr5	100452129	100452696	.	1000	.	18.5474	114.329	110.873	305
Chr5	100552611	100553010	.	982	.	16.6398	105.506	102.11	199
Chr5	101067563	101068544	.	932	.	17.057	126.607	123.071	250
Chr5	101683827	101684303	.	890	.	16.115	93.3338	90.0191	211
Chr5	101709475	101709960	.	812	.	16.1624	106.246	102.848	214
Chr5	102010007	102010690	.	762	.	14.2723	117.134	113.66	345
Chr5	102312575	102313037	.	1000	.	23.2603	157.501	153.772	218
Chr5	102491341	102491954	.	1000	.	28.3328	217.948	213.842	316
Chr5	102512069	102512707	.	1000	.	26.4308	224.272	220.125	348
Chr5	103126615	103127292	.	1000	.	23.8684	163.282	159.518	448
Chr5	104023944	104024870	.	1000	.	22.4571	207.133	203.097	274
Chr5	104023944	104024870	.	1000	.	22.4571	207.133	203.097	274
Chr5	104602248	104602971	.	1000	.	24.2994	274.867	270.38	368
Chr5	104605930	104607590	.	722	.	14.6099	90.6186	87.327	1437
Chr5	104605930	104607590	.	722	.	14.6099	90.6186	87.327	1437
Chr5	104943312	104943908	.	970	.	15.5063	110.117	106.691	276
Chr5	105820529	105821060	.	789	.	15.8109	90.7798	87.4838	177
Chr5	105982218	105982946	.	1000	.	26.8071	215.633	211.544	299
Chr5	106066167	106066713	.	1000	.	16.0319	139.21	135.595	316
Chr5	106975983	106976552	.	1000	.	21.7018	215.769	211.676	273
Chr5	106977032	106977761	.	898	.	15.6012	91.6732	88.3746	292
Chr5	106992184	106993072	.	684	.	14.7693	108.711	105.296	239
Chr5	107074568	107075348	.	1000	.	18.2666	154.145	150.439	533
Chr5	107357671	107358283	.	550	.	13.6825	73.3856	70.2201	185
Chr5	107735823	107736448	.	1000	.	21.588	141.839	138.206	247
Chr5	107857033	107857920	.	1000	.	33.777	295.915	291.276	457
Chr5	107870745	107871663	.	703	.	14.4426	79.4969	76.2838	271
Chr5	107882914	107883616	.	1000	.	28.9849	267.964	263.52	341
Chr5	108024330	108026135	.	1000	.	18.8462	146.267	142.608	552
Chr5	108116507	108116937	.	697	.	14.4426	79.4969	76.2838	225
Chr5	108985898	108986462	.	1000	.	16.5881	158.784	155.05	298
Chr5	109403761	109404232	.	1000	.	18.3691	140.962	137.337	224
Chr5	109469067	109469663	.	1000	.	19.1555	119.724	116.233	305
Chr5	109612458	109612894	.	677	.	13.8345	74.5985	71.4234	234
Chr5	109650937	109651499	.	949	.	16.8751	99.7896	96.4308	264
Chr5	110569304	110570019	.	872	.	16.9709	105.814	102.417	408
Chr5	111669359	111669994	.	1000	.	28.7333	211.036	206.974	374
Chr5	111742853	111743513	.	1000	.	21.74	143.248	139.607	214
Chr5	111752717	111753360	.	1000	.	32.2299	246.837	242.537	295
Chr5	111759621	111760185	.	724	.	12.7325	106.874	103.47	234
Chr5	111895782	111897035	.	1000	.	33.5982	261.147	256.752	790
Chr5	112033769	112034446	.	1000	.	20.3717	130.678	127.115	418
Chr5	116542016	116542782	.	1000	.	20.2754	140.156	136.537	486
Chr5	116546832	116547866	.	921	.	21.2839	139.03	135.415	762
Chr5	117185402	117186112	.	768	.	13.1672	121.194	117.693	432
Chr5	117188612	117189233	.	726	.	15.8109	90.7798	87.4838	299
Chr5	118387942	118388601	.	913	.	19.6116	123.807	120.29	314
Chr5	118955907	118956575	.	1000	.	19.3011	135.85	132.258	255
Chr5	119799084	119799698	.	1000	.	36.3216	362.76	357.6	300
Chr5	120336125	120336518	.	560	.	14.4426	79.4969	76.2838	194
Chr5	120946278	120947022	.	1000	.	24.5285	190.592	186.661	461
Chr5	121208536	121208973	.	649	.	16.7231	98.4905	95.1406	225
Chr5	121485022	121485588	.	988	.	18.3954	112.989	109.542	282
Chr5	121497566	121498678	.	1000	.	21.8478	162.015	158.259	692
Chr5	121509009	121510284	.	721	.	14.6099	90.6186	87.327	947
Chr5	121509009	121510284	.	721	.	14.6099	90.6186	87.327	947
Chr5	121524618	121525079	.	666	.	15.0292	105.154	101.759	205
Chr5	121533061	121533911	.	1000	.	27.6895	239.19	234.94	363
Chr5	121534414	121535588	.	1000	.	29.6563	305.278	300.569	381
Chr5	121557953	121558581	.	794	.	15.6822	100.577	97.2153	250
Chr5	121568042	121568646	.	1000	.	19.3196	154.217	150.511	260
Chr5	121599803	121601470	.	1000	.	18.8514	117.02	113.547	1464
Chr5	121599803	121601470	.	1000	.	18.8514	117.02	113.547	1464
Chr5	121604490	121605771	.	889	.	18.1496	125.712	122.183	286
Chr5	121607128	121607791	.	1000	.	24.4987	234.131	229.917	382
Chr5	121608374	121608892	.	1000	.	27.0602	231.705	227.507	240
Chr5	121617310	121618026	.	1000	.	36.1667	328.156	323.273	380
Chr5	121618668	121619649	.	1000	.	24.9294	217.425	213.32	662
Chr5	121682824	121683350	.	1000	.	17.4832	105.024	101.631	212
Chr5	121799095	121799820	.	622	.	13.4249	82.6877	79.4526	466
Chr5	121805508	121806833	.	1000	.	21.3662	170.31	166.504	563
Chr5	123603306	123603880	.	1000	.	19.6811	155.656	151.941	319
Chr5	123623719	123624346	.	1000	.	18.4883	142.284	138.65	300
Chr5	124473712	124474220	.	1000	.	20.2197	129.297	125.743	271
Chr5	124517924	124518520	.	1000	.	25.9202	324.727	319.872	311
Chr5	124756233	124757159	.	1000	.	27.365	197.349	193.376	518
Chr5	124780656	124781268	.	1000	.	17.7873	107.664	104.252	243
Chr5	124782859	124784250	.	1000	.	28.2772	206.453	202.42	428
Chr5	124803274	124803774	.	1000	.	19.5692	138.555	134.946	236
Chr5	124810774	124811316	.	678	.	12.2195	92.6023	89.2955	219
Chr5	124830259	124830829	.	547	.	13.1355	77.3435	74.1468	255
Chr5	124980146	124980872	.	1000	.	21.1152	207.511	203.473	454
Chr5	124984247	124985267	.	1000	.	21.2839	139.03	135.415	266
Chr5	124990009	124990527	.	554	.	13.3545	73.0593	69.9002	306
Chr5	125004751	125005594	.	1000	.	22.1961	147.493	143.826	357
Chr5	125344873	125345313	.	659	.	13.9866	75.8161	72.6315	231
Chr5	125858514	125859082	.	809	.	15.0292	105.154	101.759	351
Chr5	126726193	126726955	.	589	.	12.8822	83.525	80.2819	359
Chr5	126728869	126729452	.	1000	.	18.0112	137.012	133.412	327
Chr5	127808621	127809265	.	937	.	16.419	95.9042	92.572	367
Chr5	127921612	127922151	.	922	.	15.012	94.3244	91.0061	244
Chr5	128752931	128753401	.	1000	.	17.9393	108.99	105.57	201
Chr5	129458478	129459225	.	1000	.	24.0204	164.734	160.961	413
Chr5	129490303	129490752	.	706	.	15.9502	103.105	99.725	212
Chr5	129572034	129572440	.	685	.	13.8345	74.5985	71.4234	210
Chr5	129574518	129575269	.	1000	.	33.0947	354.767	349.67	337
Chr5	130249987	130250489	.	958	.	19.098	122.134	118.63	202
Chr5	130266038	130267207	.	1000	.	22.5438	188.793	184.873	639
Chr5	130281044	130281725	.	1000	.	19.8373	141.273	137.646	421
Chr5	130284518	130285275	.	585	.	12.8822	83.525	80.2819	254
Chr5	130471490	130472428	.	1000	.	33.2408	289.56	284.969	595
Chr5	130514971	130515536	.	1000	.	21.892	144.66	141.01	284
Chr5	130539402	130540147	.	1000	.	29.9495	223.358	219.214	498
Chr5	131316719	131317324	.	1000	.	31.5299	272.443	267.969	337
Chr5	131409440	131411077	.	615	.	12.188	69.8226	66.6863	390
Chr5	131575480	131576030	.	1000	.	20.5664	139.365	135.749	270
Chr5	131583666	131584166	.	1000	.	22.9726	233.9	229.687	260
Chr5	132949524	132950233	.	826	.	15.9629	92.0548	88.7497	492
Chr5	133192069	133192521	.	619	.	13.4313	97.9246	94.5809	242
Chr5	133456750	133457813	.	1000	.	45.0002	386.048	380.696	356
Chr5	133542175	133542796	.	1000	.	32.7047	283.234	278.689	343
Chr5	133545521	133546611	.	1000	.	22.503	154.077	150.372	751
Chr5	133553491	133554353	.	1000	.	23.5643	160.386	156.64	294
Chr5	133908676	133909326	.	900	.	17.6352	106.343	102.94	283
Chr5	135875433	135876029	.	1000	.	20.5238	132.062	128.491	295
Chr5	135978961	135979533	.	1000	.	19.4596	122.443	118.934	365
Chr5	136054093	136054672	.	961	.	14.075	95.3934	92.0678	291
Chr5	136056021	136056707	.	1000	.	26.9968	343.717	338.713	319
Chr5	136059909	136060455	.	600	.	13.0744	68.5825	65.4576	263
Chr5	136067386	136067826	.	646	.	15.5068	88.2424	84.9645	242
Chr5	136069549	136070121	.	732	.	14.1386	77.0384	73.8443	337
Chr5	136078441	136079297	.	1000	.	33.7502	262.747	258.341	595
Chr5	136145369	136146213	.	722	.	13.1441	74.5146	71.3442	437
Chr5	136155878	136156936	.	991	.	18.9654	147.6	143.933	255
Chr5	136166632	136167345	.	1000	.	22.518	169.064	165.267	361
Chr5	136167427	136167717	.	1000	.	5.03419	16.4699	14.0321	101
Chr5	136370534	136371101	.	601	.	14.1386	77.0384	73.8443	214
Chr5	136372002	136372635	.	1000	.	24.1264	186.243	182.339	416
Chr5	136952977	136953478	.	1000	.	26.271	209.682	205.629	222
Chr5	136973069	136973625	.	882	.	16.419	95.9042	92.572	327
Chr5	137012343	137012869	.	892	.	15.3548	86.98	83.7115	220
Chr5	137444165	137445116	.	956	.	25.5407	179.405	175.542	592
Chr5	137544023	137544628	.	653	.	9.88543	61.0746	58.0174	315
Chr5	137545029	137545494	.	1000	.	19.3075	121.082	117.582	264
Chr5	137724350	137724881	.	643	.	12.1622	61.5295	58.4653	294
Chr5	137942027	137942627	.	1000	.	29.6219	247.424	243.121	289
Chr5	138101180	138102066	.	694	.	13.6825	73.3856	70.2201	485
Chr5	138164880	138165342	.	554	.	12.1622	61.5295	58.4653	198
Chr5	138170733	138171926	.	676	.	16.267	94.617	91.2936	443
Chr5	139463191	139463822	.	699	.	14.1386	77.0384	73.8443	291
Chr5	139573100	139574555	.	1000	.	20.2394	145.371	141.718	238
Chr5	139601397	139602051	.	623	.	14.4426	79.4969	76.2838	330
Chr5	140906407	140906929	.	676	.	18.2433	111.652	108.214	259
[truncated: 12,696 more rows]

## Sheet: Sox3-and-Ep300-SharedPeak_Timec
Gene	annotation	0hpf_TPM	1hpf_TPM	2hpf_TPM	3hpf_TPM	4hpf_TPM	5hpf_TPM	6hpf_TPM	7hpf_TPM	8hpf_TPM	9hpf_TPM	10hpf_TPM	11hpf_TPM	1hpf_logFC	2hpf_logFC	3hpf_logFC	4hpf_logFC	5hpf_logFC	6hpf_logFC	7hpf_logFC	8hpf_logFC	9hpf_logFC	10hpf_logFC	11hpf_logFC
a1cf	St8-10.5 (IV)	0	0	0.03	0	0	0	0.07	0	0	0.05	0.22	1.17	NA	Inf	NA	NA	NA	Inf	NA	NA	Inf	Inf	Inf
abca10	St8 (I)	0.15	0.02	0	0.04	0	0	0	0.01	0.02	0	0	0	0.180572	0	0.341037	0	0	0	0.0931094	0.180572	0	0	0
abca12	St8 (I)	0.01	0.02	0	0.01	0	0	0	0.02	0.01	0.02	0.04	0.11	1.58496	0	1	0	0	0	1.58496	1	1.58496	2.32193	3.58496
abca8	St8 (I)	2.29	4.34	2.75	2.54	2.76	2.67	2.28	2.28	2.66	1.77	0.95	0.22	1.53366	1.13808	1.07668	1.14094	1.11499	0.996847	0.996847	1.11208	0.826132	0.500646	0.13234
abcb9	St10.5 (VII)	0	0	0	0.28	0.33	0.43	0.7	0.69	2.26	9.76	39.51	60.75	NA	NA	Inf	Inf	Inf	Inf	Inf	Inf	Inf	Inf	Inf
abcc2	St8 (I)	0.02	0	0.03	0.03	0.09	0.08	0.17	0.16	0.12	0.11	0.07	0.07	0	1.32193	1.32193	2.45943	2.32193	3.24793	3.16993	2.80735	2.70044	2.16993	2.16993
abcg4	St8 (I)	0.03	0.02	0.02	0.14	0.08	0.1	0.18	0.07	0.05	0.16	0.02	0.03	0.736966	0.736966	2.5025	1.87447	2.11548	2.80735	1.73697	1.41504	2.66297	0.736966	1
abhd14b	St10.5 (VII)	1.65	2.38	2.54	2.57	3.1	4.03	2.63	3.36	3.49	2.97	3.68	2.88	1.28831	1.34448	1.35478	1.52546	1.78342	1.37514	1.60234	1.6393	1.48543	1.69167	1.45705
abhd15	St8-10.5 (IV)	0	0	0	0	0	0	0	0.06	0	0.05	0.09	0	NA	NA	NA	NA	NA	NA	Inf	NA	Inf	Inf	NA
abi3bp	St10.5 (VII)	0.28	0.25	0.26	0.2	0.07	0.14	0.13	0.14	0.09	0.07	0.1	0.02	0.920566	0.947533	0.777608	0.321928	0.584963	0.550197	0.584963	0.402098	0.321928	0.440573	0.0995357
abtb2	St10.5 (VII)	0	0.1	0.22	0.29	0.38	0.17	0.33	0.35	0.5	1.6	2.7	3.18	Inf	Inf	Inf	Inf	Inf	Inf	Inf	Inf	Inf	Inf	Inf
acbd7	St10.5 (VII)	0	0	0	0	0	0	0	0	0	0	0	0	NA	NA	NA	NA	NA	NA	NA	NA	NA	NA	NA
accs	Persis (V)	0	0	0	0	0	0	0	0	0	0	0	0.07	NA	NA	NA	NA	NA	NA	NA	NA	NA	NA	Inf
acer1	St9-10 (VI)	0.42	0.51	0.6	0.71	0.4	0.55	3.36	6.35	7.4	10.19	6.74	5.97	1.14684	1.28011	1.42786	0.965235	1.2076	3.16993	4.01069	4.21871	4.65889	4.0915	3.92735
ackr3	St9-10 (VI)	0.17	0.06	0	0.15	0.08	6.62	20.89	17.09	23.6	30.39	29.58	27.43	0.436099	0	0.912537	0.556393	5.3198	6.95283	6.66575	7.12746	7.48997	7.45121	7.34299
acod1la	St10.5 (VII)	0.08	0	0	0.07	0.11	0	0.11	0.26	0.51	1.59	4.4	7.7	0	0	0.906891	1.24793	0	1.24793	2.08746	2.88264	4.3837	5.80735	6.60363
acod1lb	St10.5 (VII)	0	0	0	0	0	0.07	0.05	0.12	0.64	1.32	3.29	5.4	NA	NA	NA	NA	Inf	Inf	Inf	Inf	Inf	Inf	Inf
acp7	St8 (I)	0	0.23	0.36	0.29	0.4	0.59	0.55	0.36	0.38	0.28	0.17	0.26	Inf	Inf	Inf	Inf	Inf	Inf	Inf	Inf	Inf	Inf	Inf
acsl6	St8 (I)	0.05	0.28	0.2	0.12	0.27	0.1	0.23	0.16	0	0.15	0	0.32	2.72247	2.32193	1.76553	2.67807	1.58496	2.48543	2.07039	0	2	0	2.88753
acss1	St8 (I)	0	0	0	0	0	0.05	0	0.01	0.12	0.69	1.91	5.71	NA	NA	NA	NA	Inf	NA	Inf	Inf	Inf	Inf	Inf
actc1	St10.5 (VII)	0.13	0	1.19	0.12	0	0	0.52	1.46	6.35	42.13	199.72	591.51	0	3.34395	0.943416	0	0	2.32193	3.61244	5.63941	8.34464	10.5862	12.152
actn3	St8-10.5 (IV)	0	0	0.03	0	0	0	0	0	0.03	0.02	0.03	0.26	NA	Inf	NA	NA	NA	NA	NA	Inf	Inf	Inf	Inf
acy3	St10.5 (VII)	0	0.08	0.16	0.15	0.21	0.41	0.68	2.75	10.51	39.35	79.5	131.08	Inf	Inf	Inf	Inf	Inf	Inf	Inf	Inf	Inf	Inf	Inf
ada	St8 (I)	0.1	0	0.21	0.81	0.93	0.72	0.68	0.78	0.95	0.38	0.3	0.23	0	1.63227	3.18587	3.36457	3.03562	2.96347	3.1375	3.39232	2.26303	2	1.72247
ada2	St10.5 (VII)	0	0	0	0	0	0	0	0.17	0.32	0.13	0.21	2.13	NA	NA	NA	NA	NA	NA	Inf	Inf	Inf	Inf	Inf
adam23	St8 (I)	0.03	0.05	0.19	0.36	0.45	0.5	0.24	0.11	0.05	0.12	0.1	0.05	1.41504	2.87447	3.70044	4	4.14296	3.16993	2.22239	1.41504	2.32193	2.11548	1.41504
adam28.1	St9-10 (VI)	4.64	3.81	2.79	1.92	2.16	2.43	1.76	0.97	1.2	1.19	2.71	5.96	0.864827	0.679237	0.499571	0.55141	0.607585	0.463947	0.273876	0.331844	0.329371	0.663619	1.19187
adam28.3	St10.5 (VII)	0	0	0	0	0	0	0	0	0	0	0	0	NA	NA	NA	NA	NA	NA	NA	NA	NA	NA	NA
adamts10	St8 (I)	0.21	0.26	0.29	0.26	0.27	0.33	0.23	0.24	0.13	0.08	0.12	0.38	1.16227	1.25154	1.16227	1.19265	1.36257	1.06711	1.09954	0.695145	0.465664	0.652077	1.49033
adamts12	Persis (V)	0	0	0	0	0.02	0	0	0	0.07	0	0.02	0	NA	NA	NA	Inf	NA	NA	NA	Inf	NA	Inf	NA
adamts17	St8-10.5 (IV)	0.37	0.44	0.51	0.49	0.4	0.5	0.3	0.23	0.15	0.1	0.1	0.09	1.1304	1.24998	1.21681	1.05733	1.23349	0.856636	0.697437	0.490986	0.345135	0.345135	0.314109
adamts19	St8 (I)	0.09	0.09	0.24	0.27	0.13	0.14	0.24	0.11	0.16	0.04	0.14	0.05	1	1.87447	2	1.28951	1.35364	1.87447	1.152	1.47393	0.530515	1.35364	0.63743
adamts2	Persis (V)	0.12	0.18	0.18	0.27	0.3	0.12	0.12	0.14	0.19	0.23	0.06	0.03	1.32193	1.32193	1.70044	1.80735	1	1	1.11548	1.36923	1.54432	0.584963	0.321928
adamts20	St8-10.5 (IV)	0.02	0.05	0	0.03	0.03	0.02	0.05	0.01	0.01	0.03	0.03	0.03	1.80735	0	1.32193	1.32193	1	1.80735	0.584963	0.584963	1.32193	1.32193	1.32193
adamts20	St8-10.5 (IV)	0.02	0.05	0	0.03	0.03	0.02	0.05	0.01	0.01	0.03	0.03	0.03	1.80735	0	1.32193	1.32193	1	1.80735	0.584963	0.584963	1.32193	1.32193	1.32193
adamts5	St10.5 (VII)	0	0.19	0.21	0.26	0.43	0.28	0.09	0.31	2.09	4.01	5.66	2.59	Inf	Inf	Inf	Inf	Inf	Inf	Inf	Inf	Inf	Inf	Inf
adamts7	Persis (V)	0.68	0.74	1.02	0.55	0.75	1.01	1.47	2	1.92	1.24	0.83	0.61	1.06228	1.32193	0.855052	1.07241	1.31342	1.66073	1.97863	1.9349	1.4975	1.15094	0.923764
adamts8	St8 (I)	0	0	0	0.01	0	0	0	0	0	0.01	0	0.01	NA	NA	Inf	NA	NA	NA	NA	NA	Inf	NA	Inf
adamtsl3	St10.5 (VII)	0	0.02	0	0.09	0.1	0.03	0.06	0.11	0	0.04	0.02	0	Inf	NA	Inf	Inf	Inf	Inf	Inf	NA	Inf	Inf	NA
adamtsl4	St9-10 (VI)	0.09	0.24	0.04	0.04	0.07	0.08	0.02	0.03	0.09	1.07	3.24	4.83	1.87447	0.530515	0.530515	0.830075	0.917538	0.289507	0.415037	1	3.68806	5.20945	5.77259
adap1	St10.5 (VII)	0.15	0.28	0.37	0.45	0.52	0.31	0.21	0.15	0.1	0.08	0.06	0.27	1.51937	1.79355	2	2.1592	1.61667	1.26303	1	0.736966	0.616671	0.485427	1.48543
adap1l	St9-10 (VI)	0.09	0	0	0.04	0	0.15	2.1	9.84	22.49	54.18	90.23	108.5	0	0	0.530515	0	1.41504	4.60486	6.78572	7.9709	9.23601	9.9709	10.2367
adck1	St8 (I)	1.55	1.51	1.17	0.87	1.2	1.13	0.98	0.9	1.17	1.27	1.6	3.68	0.981263	0.811338	0.642739	0.827163	0.789965	0.706869	0.660514	0.811338	0.863427	1.02308	1.75454
adcyap1	St8 (I)	0	0	0	0	0	0	0.25	0.24	0.16	0.06	0.06	0.09	NA	NA	NA	NA	NA	Inf	Inf	Inf	Inf	Inf	Inf
adcyap1r1	Persis (V)	0.08	0.12	0.35	0.35	0.16	0.02	0.05	0.04	0.06	0.04	0	0	1.32193	2.42626	2.42626	1.58496	0.321928	0.70044	0.584963	0.807355	0.584963	0	0
adgrb1	St10.5 (VII)	0.15	0.14	0.1	0.07	0.12	0.07	0.13	0.12	0.04	0.03	0.02	0.1	0.95109	0.736966	0.552541	0.847997	0.552541	0.900464	0.847997	0.341037	0.263034	0.180572	0.736966
adgrd1	St8 (I)	0.17	0.42	0.31	0.31	0.31	0.33	0.21	0.14	0.16	0.09	0.04	0.11	1.79518	1.4975	1.4975	1.4975	1.55639	1.16046	0.866733	0.956931	0.612977	0.304855	0.719892
adgrf1	St10.5 (VII)	0.24	0.15	0.15	0.24	0.2	0.28	0.45	0.59	0.65	2.12	4.72	9.45	0.70044	0.70044	1	0.874469	1.11548	1.52356	1.79008	1.89077	3.29768	4.36923	5.33539
adgrv1	St9-10 (VI)	0.02	0.04	0.03	0.02	0.01	0.03	0.04	0.02	0.03	0.02	0.01	0.05	1.58496	1.32193	1	0.584963	1.32193	1.58496	1	1.32193	1	0.584963	1.80735
adipor2	St10.5 (VII)	29.88	37.63	37.5	33.01	30.86	31.82	29.56	28.09	23.62	18.62	20.37	25.85	1.17592	1.17314	1.07365	1.02347	1.04609	0.992254	0.956126	0.840359	0.698805	0.749943	0.899274
admp	St9-10 (VI)	0	0	0	0.13	3.47	78.59	132.6	123.69	151.67	132.52	110.35	82.05	NA	NA	Inf	Inf	Inf	Inf	Inf	Inf	Inf	Inf	Inf
admp2	St9-10 (VI)	0.41	0.72	0.46	0.54	0.2	1.15	14.13	39.68	44.87	56.4	57.66	42.31	1.46263	1.08539	1.2123	0.573185	1.92785	5.14826	6.61147	6.78711	7.11438	7.14603	6.70314
adora2a	St10.5 (VII)	0.09	0.06	0	0	0.13	1.54	1.78	0.99	0.42	0.32	0.73	2.03	0.736966	0	0	1.28951	4.1788	4.37697	3.58496	2.5025	2.18763	3.18763	4.558
adpgk	Persis (V)	0	0	0	0	0	0	0	0	0	0	0.06	0	NA	NA	NA	NA	NA	NA	NA	NA	NA	Inf	NA
adra1a	St8 (I)	0	0.04	0.11	0.15	0.1	0.25	0.09	0.29	0.08	0.17	0.91	0.99	Inf	Inf	Inf	Inf	Inf	Inf	Inf	Inf	Inf	Inf	Inf
adtrp	St10.5 (VII)	0	0	0	0	0	0	0	0	0	0	0	0	NA	NA	NA	NA	NA	NA	NA	NA	NA	NA	NA
aebp1	St8 (I)	0	0	0.02	0.02	0.06	0.03	0.04	0	0.03	0.03	0.03	0.16	NA	Inf	Inf	Inf	Inf	Inf	NA	Inf	Inf	Inf	Inf
afap1l1	St10.5 (VII)	0	0.03	0.1	0.02	0.03	0.06	0.42	0.51	1.22	1.28	2.69	9.41	Inf	Inf	Inf	Inf	Inf	Inf	Inf	Inf	Inf	Inf	Inf
aff2	St10.5 (VII)	0.19	0.13	0.22	0.24	0.23	0.27	0.21	0.09	0.07	0.02	0.03	0.01	0.752072	1.10962	1.17834	1.14439	1.27563	1.074	0.559427	0.452512	0.14439	0.211504	0.0740006
ag1	St10.5 (VII)	1.45	1.63	1.38	1.71	1.86	2.7	7.94	51.13	132.08	345.73	548.22	675.23	1.08688	0.964749	1.12387	1.19078	1.51706	2.69507	5.18039	6.52497	7.90349	8.56637	8.86628
agap2	St10.5 (VII)	0.02	0	0.08	0.05	0.07	0.05	0.13	0.11	0.12	0.19	0.22	0.26	0	2.32193	1.80735	2.16993	1.80735	2.90689	2.70044	2.80735	3.39232	3.58496	3.80735
agap3	St10.5 (VII)	2.5	3.49	3.48	4.8	6.25	7.52	6.19	6.82	4.57	4.32	3.88	3.7	1.26063	1.25822	1.54597	1.80735	2.00288	1.79743	1.8984	1.49978	1.44784	1.35163	1.31034
agbl1	St10.5 (VII)	0.06	0.02	0.06	0.03	0.04	0.04	0.03	0.03	0.05	0	0.02	0.02	0.415037	1	0.584963	0.736966	0.736966	0.584963	0.584963	0.874469	0	0.415037	0.415037
agbl4	Persis (V)	0.18	0.13	0.45	0.29	0.48	0.51	0.41	0.36	0.14	0.41	0.42	0.25	0.784271	1.80735	1.38466	1.87447	1.9386	1.71272	1.58496	0.830075	1.71272	1.73697	1.25634
agr3	St9-10 (VI)	0	0	0	0	0	0.48	0.35	0.59	0.13	0.71	1.46	1.45	NA	NA	NA	NA	Inf	Inf	Inf	Inf	Inf	Inf	Inf
agtr1	St8 (I)	0.03	0	0.03	0	0.03	0.07	0.09	1.08	1.08	0.55	0.11	0.01	0	1	0	1	1.73697	2	5.20945	5.20945	4.27302	2.22239	0.415037
agxt	St8 (I)	0	0	0	0	0	0	0.05	0.06	0	0	0	0.05	NA	NA	NA	NA	NA	Inf	Inf	NA	NA	NA	Inf
ahnak2	St8 (I)	0	0	0	0	0.01	0.02	0.03	0.02	0.01	0	0.01	0.04	NA	NA	NA	Inf	Inf	Inf	Inf	Inf	NA	Inf	Inf
ahrr	St8-10.5 (IV)	0	0	0	0	0	0	0	0.12	0	0	0	0	NA	NA	NA	NA	NA	NA	Inf	NA	NA	NA	NA
ajap1	St8 (I)	0	0	0	0	0	0	0.11	0.04	0.03	0	0.14	0.14	NA	NA	NA	NA	NA	Inf	Inf	Inf	NA	Inf	Inf
ak4	St8-10.5 (IV)	0.9	0.93	0.75	1.36	1.12	0.57	0.27	0.06	0.09	0.03	0.02	0.08	1.02385	0.874469	1.32833	1.16636	0.707819	0.378512	0.0931094	0.137504	0.0473057	0.0317089	0.122857
ak4	St8-10.5 (IV)	0.9	0.93	0.75	1.36	1.12	0.57	0.27	0.06	0.09	0.03	0.02	0.08	1.02385	0.874469	1.32833	1.16636	0.707819	0.378512	0.0931094	0.137504	0.0473057	0.0317089	0.122857
ak4	St8-10.5 (IV)	0.9	0.93	0.75	1.36	1.12	0.57	0.27	0.06	0.09	0.03	0.02	0.08	1.02385	0.874469	1.32833	1.16636	0.707819	0.378512	0.0931094	0.137504	0.0473057	0.0317089	0.122857
ak5	Persis (V)	0	0	0.03	0	0.02	0.07	0.07	0	0	0.08	0.14	0.69	NA	Inf	NA	Inf	Inf	Inf	NA	NA	Inf	Inf	Inf
ak7	St10.5 (VII)	0.07	0.1	0.05	0.23	0.07	0.13	0.16	0.04	0.05	0.1	1.56	7.15	1.28011	0.777608	2.09954	1	1.51457	1.71621	0.652077	0.777608	1.28011	4.54137	6.6885
akap12	St9-10 (VI)	0	0.04	0.06	0.03	0.05	9.75	59.35	147.19	209.16	204.46	208.52	175.21	Inf	Inf	Inf	Inf	Inf	Inf	Inf	Inf	Inf	Inf	Inf
aldh1a1	St8 (I)	0	0.04	0	0.03	0.03	0.16	0.02	0.06	0.04	0.05	0.32	0.48	Inf	NA	Inf	Inf	Inf	Inf	Inf	Inf	Inf	Inf	Inf
aldh1a3	Persis (V)	0	0	0	0	0	0.07	0.02	0.04	0.09	0.19	0.15	0.38	NA	NA	NA	NA	Inf	Inf	Inf	Inf	Inf	Inf	Inf
aldh1l1	St10.5 (VII)	0	0	0.09	0.03	0	0	3.08	12.9	27	59.42	116.79	148.26	NA	Inf	Inf	NA	NA	Inf	Inf	Inf	Inf	Inf	Inf
aldh3b2	St9-10 (VI)	0	0	0	0	0	0	0.03	0	0	0.04	0	0.16	NA	NA	NA	NA	NA	Inf	NA	NA	Inf	NA	Inf
aldh8a1	St10.5 (VII)	0	0	0	0	0	0	0	0	0.07	0	0	0.04	NA	NA	NA	NA	NA	NA	NA	Inf	NA	NA	Inf
alox5	St8 (I)	0	0	0.03	0	0	0	0.04	0.02	0	0.05	0.03	0	NA	Inf	NA	NA	NA	Inf	Inf	NA	Inf	Inf	NA
alpl	St10.5 (VII)	0	0	0.06	0	0.08	0.32	5.24	47.15	85.62	130.68	170.63	139.17	NA	Inf	NA	Inf	Inf	Inf	Inf	Inf	Inf	Inf	Inf
als2cl	St10.5 (VII)	0	0	0.04	0	0	0	0.04	0.03	0.04	0	0.08	0.57	NA	Inf	NA	NA	NA	Inf	Inf	Inf	NA	Inf	Inf
ambp	St10.5 (VII)	0.27	0	0.29	0.19	0.58	0.38	0.39	0.34	0.51	0.8	1.88	5.71	0	1.05247	0.768674	1.6545	1.26748	1.28951	1.17585	1.53051	1.98658	2.99331	4.46911
amhr2	St10.5 (VII)	0.06	0.23	0.28	0.15	0.17	0.21	0.7	0.63	0.47	0.67	0.92	0.48	2.27302	2.5025	1.80735	1.9386	2.16993	3.66297	3.52356	3.14296	3.60486	4.02975	3.16993
amph	St10.5 (VII)	1.54	1.89	0.85	0.99	1	0.8	0.95	0.8	0.5	0.71	1.14	1.75	1.15528	0.63408	0.716207	0.721898	0.603578	0.693215	0.603578	0.405639	0.546995	0.799303	1.09516
amy2a	St10.5 (VII)	0	0	0	0.03	0	0	0.02	0.03	0.05	0	0.14	0.09	NA	NA	Inf	NA	NA	Inf	Inf	Inf	NA	Inf	Inf
angpt2	St10.5 (VII)	0	0.06	0.19	0.04	0.11	0.04	0.09	0.04	0.07	0.08	0.07	0.03	Inf	Inf	Inf	Inf	Inf	Inf	Inf	Inf	Inf	Inf	Inf
angpt4.2	St9-10 (VI)	0.2	0.07	0.07	0.05	0.1	7.63	53.48	183.2	288.85	576.02	1112.5	735.17	0.432959	0.432959	0.321928	0.584963	5.29094	8.06824	9.84078	10.4971	11.4924	12.4418	11.8443
ankdd1b	St8 (I)	0.24	0.8	1.24	1.13	1.29	1.93	1.67	1.13	0.47	0.22	1.75	13.81	2.11548	2.62449	2.51307	2.67243	3.17659	2.99247	2.51307	1.56478	0.938599	3.05166	5.87139
ankfn1	St8 (I)	0.07	0.24	0.55	0.81	1.02	0.65	0.65	0.31	0.19	0.08	0.03	0.06	2.14684	3.14684	3.65208	3.96083	3.36257	3.36257	2.44057	1.89308	1.09954	0.514573	0.893085
ankfn1l	St9-10 (VI)	0.06	0.04	0.2	0.14	0.07	0.14	0.05	0.03	0.07	0.35	0.67	0.93	0.736966	2.11548	1.73697	1.11548	1.73697	0.874469	0.584963	1.11548	2.77259	3.60486	4.04439
ankk1	St10.5 (VII)	0	0.02	0.12	0.02	0.03	0.03	0.07	0.02	0.05	0.03	0.08	0.16	Inf	Inf	Inf	Inf	Inf	Inf	Inf	Inf	Inf	Inf	Inf
ankrd55	St8 (I)	8.55	5.42	4.28	3.8	4.22	3.3	3.06	1.75	0.78	0.31	0.19	0.09	0.708336	0.585525	0.530515	0.578762	0.470891	0.441372	0.268648	0.125953	0.0513823	0.0317089	0.0151069
ankrd6	St10.5 (VII)	0	0.08	0.02	0.05	0.03	0.05	0.08	0.1	0.02	0.08	0.19	0.21	Inf	Inf	Inf	Inf	Inf	Inf	Inf	Inf	Inf	Inf	Inf
ankrd66	St10.5 (VII)	0.18	0.13	0.92	0.68	0.71	0.86	1.8	1.55	0.83	1.6	1.42	1.07	0.784271	2.61143	2.25634	2.30581	2.53051	3.45943	3.2647	2.48829	3.30581	3.152	2.79586
anks1b	St9-10 (VI)	0	0	0.05	0	0.04	0.07	0.09	0.08	0.06	0.13	0.17	0.16	NA	Inf	NA	Inf	Inf	Inf	Inf	Inf	Inf	Inf	Inf
anks6	St10.5 (VII)	0.33	0.35	0.81	1.12	0.86	1.03	2.17	3	3.76	5.43	9.36	12.2	1.04307	1.7885	2.13551	1.85042	2.04307	2.92139	3.33498	3.63156	4.12553	4.87596	5.24678
ano4	St8 (I)	0	0	0	0.02	0.02	0.03	0.04	0.03	0.11	0.03	0.04	0.1	NA	NA	Inf	Inf	Inf	Inf	Inf	Inf	Inf	Inf	Inf
antxr1	St8 (I)	0.17	0.09	0.65	0.88	0.95	1	0.81	0.8	0.69	0.49	0.32	0.08	0.612977	2.27009	2.62678	2.71989	2.7829	2.52725	2.51245	2.3388	1.95693	1.52725	0.556393
antxr2	St10.5 (VII)	0.04	0.08	0.08	0.08	0.11	0	0	0.07	0	0	0.08	0.11	1.58496	1.58496	1.58496	1.90689	0	0	1.45943	0	0	1.58496	1.90689
antxrl	Persis (V)	0.84	0.83	1	0.76	0.42	0.42	0.69	0.5	0.28	0.75	1.58	3.39	0.991387	1.13124	0.929611	0.584963	0.584963	0.86507	0.673772	0.415037	0.920566	1.52655	2.3322
anxa10	St8-10.5 (IV)	0	0	0.31	0.2	0.49	0.27	0.24	0	0.33	0.2	0.23	0.23	NA	Inf	Inf	Inf	Inf	Inf	NA	Inf	Inf	Inf	Inf
apbb1	Persis (V)	6.32	7.73	10.13	11.27	15.18	16.27	17.38	20.27	19.6	17.9	18.63	15.11	1.15257	1.38009	1.47676	1.76634	1.83769	1.90689	2.07289	2.03607	1.9382	1.98104	1.76164
apela	St9-10 (VI)	0	0	0	0.03	0.04	17.28	118.65	171.69	168.14	172.99	192.33	198.89	NA	NA	Inf	Inf	Inf	Inf	Inf	Inf	Inf	Inf	Inf
apln	St9-10 (VI)	0	0	0	0.13	0.27	0.13	0.06	1.81	5.51	16.86	42.48	36.44	NA	NA	Inf	Inf	Inf	Inf	Inf	Inf	Inf	Inf	Inf
apobec2	St8 (I)	0	0	0	0.06	0	0	0	0	0	0.03	0.05	0.34	NA	NA	Inf	NA	NA	NA	NA	NA	Inf	Inf	Inf
apoc2	St8 (I)	0	0	0	0	0	0.25	0	0	0	0	0	0	NA	NA	NA	NA	Inf	NA	NA	NA	NA	NA	NA
apov1.2	Persis (V)	0	0	0	0.22	0	0.52	0.75	1.92	1.47	0.89	0.86	0.18	NA	NA	Inf	NA	Inf	Inf	Inf	Inf	Inf	Inf	Inf
aqp4	St8 (I)	0	0	0	0.26	0.19	0.3	0.16	0.12	0.06	0	0.06	0.03	NA	NA	Inf	Inf	Inf	Inf	Inf	Inf	NA	Inf	Inf
aqp9	St8 (I)	0	0	0	0.04	0	0.14	0.03	0.08	0.12	0.18	0.24	0.48	NA	NA	Inf	NA	Inf	Inf	Inf	Inf	Inf	Inf	Inf
areg	St10.5 (VII)	0	0	0	0	0	0	0	0	0	0	0.14	0.91	NA	NA	NA	NA	NA	NA	NA	NA	NA	Inf	Inf
arfgef3	Persis (V)	0.16	0.32	0.42	0.6	0.54	0.55	0.44	0.44	0.41	0.36	0.22	0.21	1.58496	1.85798	2.24793	2.12928	2.14975	1.90689	1.90689	1.83289	1.70044	1.24793	1.20945
arfip2	St10.5 (VII)	1.11	5.05	5.69	5.59	7.51	6.89	8.26	9.54	11.65	14.93	24.76	28.45	2.47237	2.61498	2.5936	2.95713	2.84944	3.07749	3.26222	3.523	3.85304	4.54265	4.73501
arhgap15	Persis (V)	0	0	0	0	0	0	0	0.03	0	0.03	0.21	0.16	NA	NA	NA	NA	NA	NA	Inf	NA	Inf	Inf	Inf
arhgap24	St10.5 (VII)	0.4	0.29	0.33	0.44	0.36	0.54	0.56	0.12	0.13	0.07	0	0.1	0.786596	0.867896	1.07039	0.925999	1.23266	1.26303	0.378512	0.405992	0.232661	0	0.321928
arhgap27	St9-10 (VI)	0	0.17	0.31	0.5	0.67	0.8	1.52	3.72	3.63	4.06	6.19	9.15	Inf	Inf	Inf	Inf	Inf	Inf	Inf	Inf	Inf	Inf	Inf
arhgap39	Persis (V)	0.33	1.69	1.76	1.83	2.29	2.21	1.95	1.87	2.23	2.72	2.62	1.78	2.61382	2.66297	2.71049	2.98903	2.94429	2.7885	2.73697	2.95561	3.20827	3.16018	2.67671
arhgap4	St10.5 (VII)	0	0.21	0.17	0.36	0.53	0.5	0.48	0.8	1.24	0.82	0.77	1.15	Inf	Inf	Inf	Inf	Inf	Inf	Inf	Inf	Inf	Inf	Inf
arhgap44	St10.5 (VII)	1.13	1.59	2.45	4.32	6.99	7.96	7.83	6.52	6.09	4.43	3.24	1.87	1.26728	1.66364	2.26993	2.84516	3.00796	2.98718	2.75914	2.67568	2.29876	1.95131	1.40864
arhgef19	Persis (V)	0	0	0.06	0.02	0	0.19	0.28	1.11	2.23	4.89	9.05	14.56	NA	Inf	Inf	NA	Inf	Inf	Inf	Inf	Inf	Inf	Inf
arhgef25	St9-10 (VI)	0.52	0.45	0.8	1.04	1.35	1.32	1.21	0.94	0.74	0.59	0.94	2.73	0.899473	1.34395	1.58496	1.84645	1.82312	1.73419	1.48938	1.27684	1.09398	1.48938	2.64386
arhgef28	St10.5 (VII)	0.21	0.22	0.3	0.24	0.15	0.15	0.55	0.93	0.83	1.1	1.09	2.71	1.03395	1.28011	1.09954	0.777608	0.777608	1.85561	2.44057	2.30812	2.64111	2.63005	3.79751
arhgef38	St9-10 (VI)	0	0	0.03	0.1	0.12	0.03	0.38	1.82	6.1	13.44	17.68	15.39	NA	Inf	Inf	Inf	Inf	Inf	Inf	Inf	Inf	Inf	Inf
arhgef9	St8 (I)	0.12	0	0	0.21	0.17	0.19	0.13	0.17	0.03	0.07	0.1	0.1	0	0	1.45943	1.27302	1.36923	1.05889	1.27302	0.321928	0.662965	0.874469	0.874469
arl11	St10.5 (VII)	0.29	0.42	0	0.11	0.21	0.4	0.24	0.07	0	0.27	0.22	0.73	1.29177	0	0.463947	0.785875	1.25054	0.869939	0.311944	0	0.949374	0.814444	1.81444
arl14	St10.5 (VII)	0	0	0	0	0.04	0	0.04	0	0.13	0	0.07	0	NA	NA	NA	Inf	NA	Inf	NA	Inf	NA	Inf	NA
arl3l2	St10.5 (VII)	0	0	0	0	0	0	0.46	0.94	0.7	1.12	1.49	2.51	NA	NA	NA	NA	NA	Inf	Inf	Inf	Inf	Inf	Inf
arl4c	St9-10 (VI)	0.12	0	0.37	0.16	0.14	1.56	19.39	58.65	80.86	85.63	81.43	49.21	0	2.02975	1.22239	1.11548	3.80735	7.34504	8.9359	9.39839	9.48096	9.40851	8.68329
arl8a	St8 (I)	0	0	0	0	0	0	0.31	0.15	0	0.48	0.47	0.88	NA	NA	NA	NA	NA	Inf	Inf	NA	Inf	Inf	Inf
armc2	St10.5 (VII)	0.53	0.28	0.45	0.95	1.22	1.02	0.59	0.25	0.13	0.48	0.79	1.2	0.61193	0.886789	1.48153	1.72329	1.5482	1.07943	0.557482	0.316474	0.930291	1.31647	1.70671
armc3	St10.5 (VII)	0	0	0	0.03	0	0	0	0.03	0.13	0.32	1	3.56	NA	NA	Inf	NA	NA	NA	Inf	Inf	Inf	Inf	Inf
armc4	St8 (I)	0.09	0.07	0.13	0.23	0.7	1.03	0.82	0.61	0.79	1.22	3.09	7.45	0.830075	1.28951	1.83007	3.13386	3.63743	3.33787	2.95936	3.28951	3.8635	5.14296	6.3885
arnt2	St10.5 (VII)	0	0.11	0.18	0.43	0.3	0.34	0.3	0.26	0.23	0.47	0.48	0.78	Inf	Inf	Inf	Inf	Inf	Inf	Inf	Inf	Inf	Inf	Inf
arsj	St8 (I)	0	0	0	0	0	0.09	0.04	0.05	0	0.05	0	0.06	NA	NA	NA	NA	Inf	Inf	Inf	NA	Inf	NA	Inf
arx	St10.5 (VII)	0	0	0	0	0.03	0.53	0.57	1.92	3.93	2.07	1.18	1.92	NA	NA	NA	Inf	Inf	Inf	Inf	Inf	Inf	Inf	Inf
asb11	St10.5 (VII)	0.12	0.17	0.51	0.64	0.73	0.56	0.86	0.59	0.36	0.27	0.28	0.05	1.27302	2.39232	2.66297	2.82443	2.5025	3.02975	2.56478	2	1.70044	1.73697	0.5025
asb12.2	St10.5 (VII)	0	0.1	0.1	0	0.06	0.12	0.05	0.07	0.1	0.28	0.21	3.36	Inf	Inf	NA	Inf	Inf	Inf	Inf	Inf	Inf	Inf	Inf
asb2	St9-10 (VI)	0.18	0.13	0.11	0.17	0.03	0.09	0.07	0.08	0.1	0.04	0.41	4.51	0.784271	0.688056	0.959358	0.222392	0.584963	0.473931	0.530515	0.63743	0.289507	1.71272	4.70352
asb9	St10.5 (VII)	0	0	0.07	0.12	0	0	0	0.07	0.1	1.34	10.81	25.6	NA	Inf	Inf	NA	NA	NA	Inf	Inf	Inf	Inf	Inf
ascl2	St10.5 (VII)	0	0	0	0	0	0	0.84	0.79	1.38	1.46	3.35	5.39	NA	NA	NA	NA	NA	Inf	Inf	Inf	Inf	Inf	Inf
aspn	St10.5 (VII)	0	0	0	0	0	0	0	0	0	0	0	0	NA	NA	NA	NA	NA	NA	NA	NA	NA	NA	NA
astl2c	St9-10 (VI)	0	0	0.06	0.04	0.04	6.19	37.42	104.91	159.08	321.24	448.2	247.52	NA	Inf	Inf	Inf	Inf	Inf	Inf	Inf	Inf	Inf	Inf
astl2d.1	St8-10.5 (IV)	0	0	0.04	0.03	0	5.84	32.88	92.95	140.98	196.2	230.98	115.09	NA	Inf	Inf	NA	Inf	Inf	Inf	Inf	Inf	Inf	Inf
astl2d.5	St8 (I)	0.79	0.47	0.6	0.95	0.66	0.76	0.52	0.1	0.35	0.52	0.22	0.71	0.673499	0.81516	1.13916	0.876128	0.972344	0.729642	0.171953	0.529109	0.729642	0.354431	0.925038
astl2g	St10.5 (VII)	0.09	0	0	0.13	0.04	0	0	0	0.07	0.08	0.14	0.18	0	0	1.28951	0.530515	0	0	0	0.830075	0.917538	1.35364	1.58496
astn1	St10.5 (VII)	0	0.02	0	0.05	0.01	0.02	0.02	0.02	0.08	0.03	0.06	0.08	Inf	NA	Inf	Inf	Inf	Inf	Inf	Inf	Inf	Inf	Inf
astn2	Persis (V)	0.29	0.43	0.82	0.94	0.99	1.34	0.99	1.11	1.22	0.6	0.55	0.27	1.31194	1.93643	2.08453	2.14202	2.49075	2.14202	2.2713	2.38042	1.61775	1.53434	0.949374
atat1	St8 (I)	2.31	1.51	0.94	0.91	1.53	0.51	0.49	0.22	0.66	0.45	1.81	3.47	0.72568	0.492547	0.479168	0.733213	0.287802	0.277534	0.131245	0.36257	0.256775	0.834751	1.32318
atg16l2	Persis (V)	0.28	0.69	0.38	0.64	1.73	2.35	1.68	1.77	2.45	4.33	5.53	7.21	1.79256	1.23704	1.71621	2.8437	3.23156	2.80735	2.87213	3.2854	4.04127	4.37504	4.74147
atp11a	St10.5 (VII)	0.04	0.03	0.04	0.02	0.04	0	0.05	0.12	0.27	0.43	0.6	0.26	0.807355	1	0.584963	1	0	1.16993	2	2.9542	3.55459	4	2.90689
atp12a	St8 (I)	0	0	0	0	0	0	0	0	0	0	0	1.97	NA	NA	NA	NA	NA	NA	NA	NA	NA	NA	Inf
atp12a-like	St10.5 (VII)	0	0	0	0.02	0.07	20.58	173.59	264.81	155.55	48.37	30.63	45.54	NA	NA	Inf	Inf	Inf	Inf	Inf	Inf	Inf	Inf	Inf
atp1b2	St10.5 (VII)	0	0.09	0.35	0.4	0.47	34.13	214.34	557.37	702.77	537.89	341.7	271.32	Inf	Inf	Inf	Inf	Inf	Inf	Inf	Inf	Inf	Inf	Inf
atp2b2	St10.5 (VII)	0.05	0.12	0.1	0.08	0.22	0.25	0.09	0.09	0.24	0.12	0.19	0.17	1.76553	1.58496	1.37851	2.43296	2.58496	1.48543	1.48543	2.53605	1.76553	2.26303	2.1375
atp2b3	St10.5 (VII)	0	0.04	0.08	0.06	0.05	0.07	0.05	0.01	0.29	0.12	0.24	0.45	Inf	Inf	Inf	Inf	Inf	Inf	Inf	Inf	Inf	Inf	Inf
atp6ap1l	St10.5 (VII)	0.11	0	0.24	0.2	0.11	0.2	0.22	0.22	0.41	0.91	1.1	1.71	0	1.66985	1.49476	1	1.49476	1.58496	1.58496	2.24101	3.21299	3.45943	4.04836
atp6v0d2	St10.5 (VII)	0	0	0.09	0	0.13	0	1.51	5.25	6.98	12.25	17.81	25.81	NA	Inf	NA	Inf	NA	Inf	Inf	Inf	Inf	Inf	Inf
atp6v1b1	Persis (V)	0	0	0.07	0.05	0.14	0.18	0	0.05	0	0.09	0.3	1.63	NA	Inf	Inf	Inf	Inf	NA	Inf	NA	Inf	Inf	Inf
atp6v1c2	St10.5 (VII)	0	0	0.17	0.25	0.23	0.28	0.64	0.39	0.27	0.16	0.14	0.53	NA	Inf	Inf	Inf	Inf	Inf	Inf	Inf	Inf	Inf	Inf
atp6v1g3	St9-10 (VI)	0	0	0.17	0.11	0	0	0.28	1.38	1.4	1.38	0.9	6.31	NA	Inf	Inf	NA	NA	Inf	Inf	Inf	Inf	Inf	Inf
atrnl1	St10.5 (VII)	0.72	1.15	1.1	0.93	0.94	0.34	0.45	0.14	0.12	0.06	0.16	0.25	1.37697	1.33787	1.1964	1.20511	0.557995	0.70044	0.25634	0.222392	0.115477	0.289507	0.429988
atxn1	St10.5 (VII)	0.16	0.27	0.58	0.83	0.76	0.96	0.55	0.37	0.35	0.15	0.05	0.08	1.42626	2.20945	2.62936	2.52356	2.80735	2.14975	1.72792	1.67243	0.954196	0.392317	0.584963
awat1	St10.5 (VII)	0	0	0	0.06	0.06	0	0	0	0	0.06	0	0.03	NA	NA	Inf	Inf	NA	NA	NA	NA	Inf	NA	Inf
b3galt5.4	St8 (I)	0	0	0	0	0	0	0	0.08	0	0	0	0	NA	NA	NA	NA	NA	NA	Inf	NA	NA	NA	NA
b3galt5.5	St8 (I)	0.1	0	0.14	0.09	0.51	0.54	0.32	0.14	0.15	0.04	0	0	0	1.26303	0.925999	2.60881	2.67807	2.07039	1.26303	1.32193	0.485427	0	0
b3gat1l	Persis (V)	3.61	6.26	3.78	2.24	2.37	2.13	1.91	2.1	2.76	2.14	2.04	1.87	1.45105	1.03358	0.696438	0.728147	0.669052	0.612669	0.661492	0.819295	0.671563	0.646252	0.602177
b4galnt3	St9-10 (VI)	15.04	12.84	9.64	8.14	8.51	6.6	6.22	4.12	3.12	2.18	2.19	2.89	0.890426	0.714538	0.624076	0.646922	0.524896	0.499337	0.349293	0.27196	0.195281	0.196118	0.253571
b4galt1.2	St8 (I)	0	0	0	0	0.04	0	0.03	0	0.06	0.04	0.25	0.92	NA	NA	NA	Inf	NA	Inf	NA	Inf	Inf	Inf	Inf
baalc	St10.5 (VII)	0	0	0	0	0	0	0	0	0.05	0	0	0	NA	NA	NA	NA	NA	NA	NA	Inf	NA	NA	NA
bace1	St10.5 (VII)	0.6	1.62	1.52	1.68	1.59	1.11	1.53	1.86	1.43	0.6	0.55	0.84	1.88753	1.82103	1.926	1.8679	1.51096	1.82782	2.03562	1.75845	1	0.938599	1.26303
baiap2l2	St10.5 (VII)	0	0	0.12	0.08	0.55	0.31	0.2	0.12	0	0.04	0.06	0.25	NA	Inf	Inf	Inf	Inf	Inf	Inf	NA	Inf	Inf	Inf
bak1	Persis (V)	0.52	0.58	0.9	1.25	1.22	1.3	0.83	0.71	0.59	0.57	0.31	0.32	1.08092	1.44931	1.76717	1.7425	1.80735	1.37638	1.24207	1.09398	1.06774	0.6746	0.691878
barhl1	St10.5 (VII)	0	0	0	0	0.08	0.08	0.17	0.08	0.06	0.34	2.02	4.34	NA	NA	NA	Inf	Inf	Inf	Inf	Inf	Inf	Inf	Inf
bbof1	St8 (I)	0	0	0	0	0	0	0	0	0	0	0.2	0.85	NA	NA	NA	NA	NA	NA	NA	NA	NA	Inf	Inf
bcam	St10.5 (VII)	0.06	0.02	0.17	0.07	0.06	0.33	0.29	0.16	0.36	0.26	0.55	4.21	0.415037	1.9386	1.11548	1	2.70044	2.54432	1.87447	2.80735	2.41504	3.34577	6.15313
bco1	St8 (I)	0	0	0	0	0.12	1.96	1.92	0.88	0.43	0.26	0.19	0.16	NA	NA	NA	Inf	Inf	Inf	Inf	Inf	Inf	Inf	Inf
bdkrb2	St10.5 (VII)	0.41	0.3	0.33	0.5	0.45	0.48	0.42	0.37	0.97	1.82	5.1	9.57	0.792195	0.851901	1.15024	1.06871	1.11818	1.01749	0.92785	1.75097	2.44335	3.74836	4.60534
bfsp1	St8 (I)	0	0	0	0	0	0	0.08	0	0.1	0.12	0.31	0.1	NA	NA	NA	NA	NA	Inf	NA	Inf	Inf	Inf	Inf
bhlhe22	St10.5 (VII)	0	0	0	0	0	0.73	1.5	3.54	4.64	3.51	2.89	2.72	NA	NA	NA	NA	Inf	Inf	Inf	Inf	Inf	Inf	Inf
bhlhe23	St10.5 (VII)	0	0	0	0	0	0	0	0	0.11	0.03	0.06	0.11	NA	NA	NA	NA	NA	NA	NA	Inf	Inf	Inf	Inf
bhmg1	St10.5 (VII)	0	0	0	0	0	0	0.11	0.22	0	0.08	0	0.17	NA	NA	NA	NA	NA	Inf	Inf	NA	Inf	NA	Inf
bicd1	St10.5 (VII)	0.19	0.27	0.17	0.51	0.52	0.65	0.99	1.85	2.11	4.06	7.99	8.7	1.27563	0.921997	1.88136	1.90182	2.14439	2.63472	3.4245	3.59756	4.48339	5.42803	5.54811
blk	St10.5 (VII)	0	0.05	0.14	0.06	0.16	0.55	0.27	0.29	0	0.12	0	0	Inf	Inf	Inf	Inf	Inf	Inf	Inf	NA	Inf	NA	NA
bmerb1	St10.5 (VII)	0	0.02	0	0.01	0.01	0.04	0.04	0.04	0.04	0.11	0.04	0.08	Inf	NA	Inf	Inf	Inf	Inf	Inf	Inf	Inf	Inf	Inf
bmp4	Persis (V)	0.45	0.76	0.7	0.73	3.41	38.46	81.69	108.86	131.88	132.82	130.21	100.67	1.42701	1.35364	1.39079	3.1006	6.43407	7.51202	7.92428	8.2	8.21021	8.18168	7.81193
bmp5	St8 (I)	0.06	0	0	0	0	0	0	0.03	0	0	0	0.46	0	0	0	0	0	0	0.584963	0	0	0	3.11548
bmp6	St8 (I)	0.07	0	0	0.06	0.03	0	0.11	0	0	0	0	0	0	0	0.893085	0.514573	0	1.36257	0	0	0	0	0
bmp7.1	St10.5 (VII)	0.16	0	0	0.11	0.15	0	0.23	3.93	10.56	22.45	60.06	106.62	0	0	0.754888	0.954196	0	1.2854	4.67596	6.06609	7.14275	8.55603	9.38235
bmper	Persis (V)	0.1	0.28	0.02	0.11	0.11	0.14	0.19	0.43	0.52	0.83	2.04	8.51	1.926	0.263034	1.07039	1.07039	1.26303	1.53605	2.40599	2.63227	3.21723	4.41954	6.42794
bmpr1b	St9-10 (VI)	0.24	0.38	0.8	0.45	0.81	0.75	0.31	0.46	1.69	11.42	22.38	30.74	1.36923	2.11548	1.52356	2.12928	2.04439	1.1964	1.54432	3.00749	5.60239	6.55842	7.01216
bmpr2	St8 (I)	0.02	0.05	0.02	0.03	0.03	0.07	0.09	0.16	0.12	0.09	0.25	0.41	1.80735	1	1.32193	1.32193	2.16993	2.45943	3.16993	2.80735	2.45943	3.75489	4.42626
bricd5	St8 (I)	0	0	0	0.02	0.02	0	0.04	0.05	0.08	0.09	0.08	0.1	NA	NA	Inf	Inf	NA	Inf	Inf	Inf	Inf	Inf	Inf
brinp1	St10.5 (VII)	0	0	0.02	0.09	0.16	0.09	0.12	0.18	0.07	0.18	0.02	0.16	NA	Inf	Inf	Inf	Inf	Inf	Inf	Inf	Inf	Inf	Inf
brinp3	St10.5 (VII)	0.3	0.04	0.07	0.12	0.12	0.28	0.12	0.15	0	0.02	0.12	0.02	0.180572	0.302563	0.485427	0.485427	0.95109	0.485427	0.584963	0	0.0931094	0.485427	0.0931094
brsk2	St10.5 (VII)	0	0	0	0.03	0.07	0.06	0.02	0.15	0.08	0.25	0.65	1.57	NA	NA	Inf	Inf	Inf	Inf	Inf	Inf	Inf	Inf	Inf
bsk146	St10.5 (VII)	0	0	0.05	0	0.03	0	0.03	0	0	0	0	0.08	NA	Inf	NA	Inf	NA	Inf	NA	NA	NA	NA	Inf
bsn	St8 (I)	0	0.01	0.01	0.02	0	0	0.04	0.03	0.03	0.02	0.08	0.17	Inf	Inf	Inf	NA	NA	Inf	Inf	Inf	Inf	Inf	Inf
btbd1	St8 (I)	0	0	0	0	0	0	0	0	0.1	0	0	0	NA	NA	NA	NA	NA	NA	NA	Inf	NA	NA	NA
btbd11	St8 (I)	0	0	0.03	0	0.04	0.08	0.05	0.09	0	0.02	0.03	0.12	NA	Inf	NA	Inf	Inf	Inf	Inf	NA	Inf	Inf	Inf
btc	St8 (I)	0.7	1.21	2.44	1.87	1.59	2.77	2.02	1.66	1.19	1.4	1.28	4.36	1.44815	2.16534	1.87634	1.70992	2.30951	1.95818	1.75336	1.43296	1.58496	1.50007	2.85371
btg5.3	St9-10 (VI)	1.69	1.74	1.21	1.17	1.22	61.14	254.77	299.92	227.07	242.45	343.64	147.62	1.02119	0.77903	0.758992	0.783996	5.21636	7.24557	7.47952	7.08067	7.17454	7.67481	6.46514
c10orf71	Persis (V)	0	0.03	0.07	0.14	0.13	0.15	0.11	0.12	0.05	0.04	0.07	0.02	Inf	Inf	Inf	Inf	Inf	Inf	Inf	Inf	Inf	Inf	Inf
c10orf90	St10.5 (VII)	0	0	0	0	0	0	0.03	0	0.06	0	0	0	NA	NA	NA	NA	NA	Inf	NA	Inf	NA	NA	NA
c12orf42	St10.5 (VII)	0	0.04	0.04	0.02	0.02	0.14	0.06	0	0.04	0.07	0	0.02	Inf	Inf	Inf	Inf	Inf	Inf	NA	Inf	Inf	NA	Inf
c16orf71	St10.5 (VII)	0.21	0.28	0.68	1.15	1.75	1.55	1.39	1.44	1.08	0.88	1.16	1.47	1.22239	2.08342	2.69515	3.22239	3.06711	2.92961	2.974	2.61891	2.37587	2.70571	3
c1orf198	St8 (I)	0	0	0	0	0	0.1	0.29	0.61	0.62	1.41	2.62	5.25	NA	NA	NA	NA	Inf	Inf	Inf	Inf	Inf	Inf	Inf
c1orf216	St10.5 (VII)	0	0	0.09	0.24	0.55	0.48	0.42	0.45	0.19	0.35	0.3	0.2	NA	Inf	Inf	Inf	Inf	Inf	Inf	Inf	Inf	Inf	Inf
c1ql1	St10.5 (VII)	0.32	0.17	0.06	0.33	0.23	0.15	0.16	0	0	0	0.06	0.06	0.61471	0.247928	1.02237	0.78136	0.554589	0.584963	0	0	0	0.247928	0.247928
c1ql4	St10.5 (VII)	0.06	0.12	0.08	0.08	0.14	0.11	0.12	0.17	0.04	0	0.18	0.58	1.58496	1.22239	1.22239	1.73697	1.5025	1.58496	1.9386	0.736966	0	2	3.41504
c1qtnf1	St8 (I)	0	0	0	0	0	0	0.06	0	0	0	0	0	NA	NA	NA	NA	NA	Inf	NA	NA	NA	NA	NA
c20orf85	St8 (I)	3.7	2.91	2.54	1.14	1.48	0.86	0.75	0.69	1.01	0.71	0.24	2.06	0.837125	0.754021	0.387482	0.485427	0.301509	0.26628	0.246696	0.348202	0.253253	0.0906704	0.638544
c22orf15	St10.5 (VII)	0	0.04	0.11	0.15	0.13	0.25	0.71	0.97	1.71	2.65	5.7	14.66	Inf	Inf	Inf	Inf	Inf	Inf	Inf	Inf	Inf	Inf	Inf
c3	St9-10 (VI)	0.03	0.06	0.27	0.11	0.08	0.08	0.12	0.2	0.68	9.28	62.8	157.61	1.58496	3.32193	2.22239	1.87447	1.87447	2.32193	2.9386	4.56478	8.27767	11.0323	12.3594
c3ar1	St8 (I)	0.06	0.09	0.31	0.43	0.36	0.98	3.33	13	10.34	7.39	6.26	6.66	1.32193	2.62449	3.02975	2.80735	4.11548	5.82018	7.76598	7.43741	6.95613	6.71882	6.80735
c3orf67	St10.5 (VII)	0	0.17	0.1	0.08	0.06	0.09	0.12	0.07	0.03	0.03	0.03	0	Inf	Inf	Inf	Inf	Inf	Inf	Inf	Inf	Inf	Inf	NA
c4h11orf91	St8 (I)	0	0	0	0	0	0	0	0	0	0	0	0	NA	NA	NA	NA	NA	NA	NA	NA	NA	NA	NA
c4h3orf18	St8 (I)	0	0.24	0.57	0.62	0.96	1.05	0.71	0.49	0.55	0.67	1.17	1.51	Inf	Inf	Inf	Inf	Inf	Inf	Inf	Inf	Inf	Inf	Inf
c5h1orf115	St9-10 (VI)	5.04	4.28	4.22	3.44	3.38	4.5	7.95	11.47	12	11.08	14.1	10.59	0.886906	0.877588	0.750641	0.740396	0.920566	1.36591	1.71184	1.75743	1.67736	1.9251	1.63282
c7	St10.5 (VII)	0.28	0.24	0.28	0.33	0.19	0.21	1.05	3.04	7.76	13.05	32.61	50.48	0.893085	1	1.12338	0.747234	0.807355	2.24793	3.56768	4.8437	5.57311	6.87608	7.50212
c7hxorf65	St8 (I)	0	0	0	0	0	0	0	0	0	0	0	0	NA	NA	NA	NA	NA	NA	NA	NA	NA	NA	NA
c7orf31	St9-10 (VI)	0	0	0.12	0	0	0.48	1.41	5.75	6.2	7.93	5.42	2.99	NA	Inf	NA	NA	Inf	Inf	Inf	Inf	Inf	Inf	Inf
c8b	St8 (I)	0	0	0	0	0	0	0.05	0.33	1.61	11.36	32.61	68.03	NA	NA	NA	NA	NA	Inf	Inf	Inf	Inf	Inf	Inf
c8g	St10.5 (VII)	0	0.11	0.11	0.21	0.07	0.28	2.43	8.33	23.09	66.61	126.01	174.42	Inf	Inf	Inf	Inf	Inf	Inf	Inf	Inf	Inf	Inf	Inf
c8h9orf43	St10.5 (VII)	0.09	0.07	0.06	0.29	0.26	0.84	1.14	1.07	0.95	0.78	0.56	0.98	0.830075	0.736966	2.078	1.95936	3.36923	3.77259	3.68806	3.53051	3.27302	2.85244	3.57154
ca10	St8 (I)	0	0	0	0.05	0	0.05	0.06	0	0.04	0	0.04	0	NA	NA	Inf	NA	Inf	Inf	NA	Inf	NA	Inf	NA
ca2	St10.5 (VII)	0	0	0.06	0	0	0.15	0.03	0.04	0.18	0.22	0.82	2.63	NA	Inf	NA	NA	Inf	Inf	Inf	Inf	Inf	Inf	Inf
ca7	St8 (I)	0	0	0	0	0.04	0.16	0.11	0.04	1.82	10.92	26.38	49.42	NA	NA	NA	Inf	Inf	Inf	Inf	Inf	Inf	Inf	Inf
ca8	St10.5 (VII)	0	0.73	0.27	0.07	0.59	0.35	0.41	0.2	0.47	0.53	1.76	5.1	Inf	Inf	Inf	Inf	Inf	Inf	Inf	Inf	Inf	Inf	Inf
cabp2	Persis (V)	0	0	0	0	0	0	0	0	0	0	0	0	NA	NA	NA	NA	NA	NA	NA	NA	NA	NA	NA
cacna1d	St8 (I)	0.06	0	0.13	0.17	0.24	0.35	0.33	0.31	0.28	0.08	0.33	0.22	0	1.66297	1.9386	2.32193	2.77259	2.70044	2.62449	2.5025	1.22239	2.70044	2.22239
cacna1e	St10.5 (VII)	0.21	0.28	0.6	1.12	1.5	1.43	1.29	1.2	1.04	0.61	0.4	0.21	1.22239	1.94753	2.66297	3.02554	2.96523	2.8365	2.74723	2.57347	1.96523	1.53842	1
cacna2d3	Persis (V)	0	0.02	0.02	0.06	0.15	0.17	0.14	0.14	0.11	0.04	0	0.02	Inf	Inf	Inf	Inf	Inf	Inf	Inf	Inf	Inf	NA	Inf
cacna2d4	St10.5 (VII)	0.07	0.05	0.12	0.02	0.05	0	0.04	0	0.03	0.05	0.08	0.04	0.777608	1.44057	0.36257	0.777608	0	0.652077	0	0.514573	0.777608	1.09954	0.652077
cacnb4	St8 (I)	2.05	2.02	1.98	2.09	2.74	2.46	2.04	1.77	1.51	0.98	0.93	0.67	0.989405	0.975156	1.01401	1.2244	1.1375	0.996477	0.897949	0.796253	0.563694	0.539688	0.407983
cacng6	St8 (I)	1.18	1.9	0.67	0.82	0.71	0.87	0.44	0.44	0.45	0.11	0.04	0.02	1.38414	0.648738	0.761213	0.679599	0.796837	0.457207	0.457207	0.466085	0.128584	0.0480943	0.0242475
cacng7	St10.5 (VII)	0	0	0	0	0	0	0.01	0	0.02	0	0	0.02	NA	NA	NA	NA	NA	Inf	NA	Inf	NA	NA	Inf
cadps	Persis (V)	1.37	1.58	1.75	2.44	2.89	3.01	2.98	3.1	3.28	2.07	1.85	1.08	1.10654	1.18737	1.47562	1.63668	1.67675	1.66684	1.7061	1.76305	1.32823	1.23288	0.838606
calb1	St8 (I)	0	0.07	0.2	0.3	0.2	0.29	0.46	0.37	0.43	0.46	0.08	0.4	Inf	Inf	Inf	Inf	Inf	Inf	Inf	Inf	Inf	Inf	Inf
calb2	St10.5 (VII)	0.08	0.3	0.23	0.42	0.24	0.53	0.2	0.36	0.37	0.26	0.88	1.01	2.24793	1.9542	2.64386	2	2.93074	1.80735	2.45943	2.49185	2.08746	3.58496	3.76818
cald1	St9-10 (VI)	0	0.14	0.43	0.23	0.15	0.21	0.38	0.35	0.27	0.42	0.24	0.27	Inf	Inf	Inf	Inf	Inf	Inf	Inf	Inf	Inf	Inf	Inf
calhm3	St8 (I)	0	0	0	0	0	0	0	0	0	0	0	0	NA	NA	NA	NA	NA	NA	NA	NA	NA	NA	NA
camk1g	St8 (I)	0	0	0.03	0.02	0	0.03	0.01	0	0	0	0.03	0	NA	Inf	Inf	NA	Inf	Inf	NA	NA	NA	Inf	NA
camk4	St10.5 (VII)	0	0	0	0.02	0	0	0.06	0.03	0.06	0.32	0.56	0.82	NA	NA	Inf	NA	NA	Inf	Inf	Inf	Inf	Inf	Inf
cap2	St8 (I)	0	0	0	0	0	0	0.03	0.03	0.16	0.57	3.5	7.33	NA	NA	NA	NA	NA	Inf	Inf	Inf	Inf	Inf	Inf
capg	Persis (V)	0	0.1	0	0	0	0	0.17	0.2	0.1	0.19	0.11	0.11	Inf	NA	NA	NA	NA	Inf	Inf	Inf	Inf	Inf	Inf
capn10l	Persis (V)	0	0	0	0	0	0	0.05	0.06	0	0	0	0	NA	NA	NA	NA	NA	Inf	Inf	NA	NA	NA	NA
capn13	St10.5 (VII)	1.99	2.11	1.68	1.53	1.35	1.19	1.31	2.15	3.58	10.67	28.07	50.52	1.04286	0.883012	0.822807	0.74708	0.676258	0.729698	1.05686	1.48491	2.66944	3.917	4.72175
capn14	Persis (V)	0.13	0.05	0.05	0.06	0.27	0.06	0.08	0.03	0.05	0.03	0	0.02	0.469485	0.469485	0.547488	1.62149	0.547488	0.691878	0.29956	0.469485	0.29956	0	0.206451
capn3	St10.5 (VII)	0	0.08	0.04	0.05	0.03	0	0	0	0	0.11	0.04	0.07	Inf	Inf	Inf	Inf	NA	NA	NA	NA	Inf	Inf	Inf
capn8.1	St10.5 (VII)	0.34	0.54	0.65	0.42	0.22	0.11	3.56	30.47	63.65	129.1	230.91	286	1.37197	1.54189	1.16046	0.719892	0.40439	3.51987	6.50172	7.55617	8.57253	9.4097	9.71798
capn8.5	St10.5 (VII)	0	0	0	0	0	0	0	0	0	0	0.19	0.44	NA	NA	NA	NA	NA	NA	NA	NA	NA	Inf	Inf
capns1	St10.5 (VII)	0.07	0.11	0.1	0.1	0.28	0.95	2.77	3.62	5	8.39	21.2	28.88	1.36257	1.28011	1.28011	2.32193	3.86507	5.34239	5.72012	6.17849	6.91716	8.24725	8.69199
carm1p1	St10.5 (VII)	0	0	0	0	0	0	0.04	0	0.04	0	0	0.03	NA	NA	NA	NA	NA	Inf	NA	Inf	NA	NA	Inf
casp1	St10.5 (VII)	0.21	0.24	0.08	0.2	0.11	0	0.23	0.1	0.75	0.2	0.17	0.09	1.09954	0.465664	0.965235	0.607683	0	1.06711	0.561879	2.19265	0.965235	0.85561	0.514573
casp3.1	St8 (I)	0	0.12	0.12	0.08	0.16	0.31	0.4	0.16	0.12	0.3	0.13	0.13	Inf	Inf	Inf	Inf	Inf	Inf	Inf	Inf	Inf	Inf	Inf
cass4	Persis (V)	0	0.15	0.09	0.15	0.24	6.26	44.64	88.27	49.98	35.34	45.8	53.48	Inf	Inf	Inf	Inf	Inf	Inf	Inf	Inf	Inf	Inf	Inf
cav3.2	St8 (I)	0	0.03	0	0	0	0	0	0.21	0	0	0.38	0.08	Inf	NA	NA	NA	NA	NA	Inf	NA	NA	Inf	Inf
cavin2	St10.5 (VII)	0.13	0.06	0.06	0.14	0.02	0.04	0.13	0.38	0.1	0.12	0.17	0.12	0.547488	0.547488	1.05445	0.206451	0.387023	1	1.97199	0.823122	0.943416	1.20645	0.943416
cbfa2t3	St8 (I)	0	0.11	0.14	0.18	0.22	0.24	0.21	0.3	0.34	0.09	0.25	1.42	Inf	Inf	Inf	Inf	Inf	Inf	Inf	Inf	Inf	Inf	Inf
cblif	St10.5 (VII)	0	0	0	0	0	0	0	0	0	0	0	0	NA	NA	NA	NA	NA	NA	NA	NA	NA	NA	NA
cbln2	St8 (I)	0	0	0	0.05	0	0.1	0.4	0.38	0.17	0.35	0.51	0.68	NA	NA	Inf	NA	Inf	Inf	Inf	Inf	Inf	Inf	Inf
ccdc122	St8 (I)	0	0	0.28	0.3	0.43	0.48	0.47	0.19	0	0	0	0	NA	Inf	Inf	Inf	Inf	Inf	Inf	NA	NA	NA	NA
ccdc13	St10.5 (VII)	0.05	0.12	0.46	0.72	1.08	0.85	0.7	0.56	0.57	0.47	0.95	2.31	1.76553	3.3505	3.94486	4.49825	4.16993	3.90689	3.60881	3.63227	3.37851	4.32193	5.56071
ccdc136	St10.5 (VII)	0.41	0.51	0.64	1.05	0.96	1.29	0.93	0.93	0.39	0.6	0.47	0.34	1.16601	1.35669	1.83227	1.74048	2.05184	1.70854	1.70854	0.964376	1.30066	1.10188	0.871267
ccdc141	St10.5 (VII)	0.03	0.02	0.07	0.1	0.04	0.11	0.06	0.06	0.14	0.27	0.4	0.57	0.736966	1.73697	2.11548	1.22239	2.22239	1.58496	1.58496	2.5025	3.32193	3.8413	4.32193
ccdc146	St8 (I)	1.23	2.24	2.02	2.47	2.92	2.51	2.48	2.4	2.19	1.4	1.66	2.03	1.49628	1.40178	1.58887	1.75445	1.60438	1.59276	1.56131	1.47534	1.0964	1.23241	1.40621
ccdc153	St10.5 (VII)	0	0	0	0	0	0	0.04	0.09	0.21	0.21	0.21	1.11	NA	NA	NA	NA	NA	Inf	Inf	Inf	Inf	Inf	Inf
ccdc17	St8 (I)	0	0	0	0	0	0.03	0	0	0	0.03	0.18	0.44	NA	NA	NA	NA	Inf	NA	NA	NA	Inf	Inf	Inf
ccdc178	St10.5 (VII)	0	0	0.03	0.22	0.39	0.4	0.24	0.19	0.18	0.18	0.26	0.56	NA	Inf	Inf	Inf	Inf	Inf	Inf	Inf	Inf	Inf	Inf
ccdc185	St10.5 (VII)	0.2	0.94	1.72	1.85	2.4	1.49	0.94	0.3	0.15	0.73	2.86	4.69	2.51096	3.26303	3.35755	3.70044	3.07895	2.51096	1.32193	0.807355	2.21723	3.93546	4.61176
ccdc36	St10.5 (VII)	0.07	0.11	0.42	0.2	0.28	0.28	0.27	0.18	0.16	0.07	0.06	0	1.36257	2.80735	1.94753	2.32193	2.32193	2.28011	1.8365	1.71621	1	0.893085	0
ccdc60	St8 (I)	0.37	0.8	1.57	1.83	1.14	1.25	1.44	1	0.92	0.45	0.28	0.59	1.66091	2.39046	2.57191	2.02895	2.1304	2.29039	1.88858	1.80177	1.1481	0.812914	1.37551
ccdc85a	St10.5 (VII)	0	0	0	0	0	0.08	0	0	0	0.04	0.07	0	NA	NA	NA	NA	Inf	NA	NA	NA	Inf	Inf	NA
cck	St10.5 (VII)	0	0	0	0	0	0	0.12	0.15	0	0	0	0	NA	NA	NA	NA	NA	Inf	Inf	NA	NA	NA	NA
ccl25	St8 (I)	0	0	0	0	0	0	0	0	0	0	0	0.23	NA	NA	NA	NA	NA	NA	NA	NA	NA	NA	Inf
ccl27	St8 (I)	0.07	0	0.1	0.09	0.06	0.06	0.22	0.03	0.05	0.06	0.05	0.1	0	1.28011	1.19265	0.893085	0.893085	2.05063	0.514573	0.777608	0.893085	0.777608	1.28011
ccn1l	St8 (I)	1.55	2.4	4.59	4.75	8.14	4.93	2.3	1.01	0.96	1.1	0.87	1.04	1.34958	1.98597	2.02308	2.64423	2.06373	1.31259	0.723876	0.695419	0.773724	0.642739	0.740684
ccn3	Persis (V)	0.68	0.74	0.57	1.36	2.12	2.21	1.8	0.67	0.34	0.21	0	0.26	1.06228	0.878321	1.58496	2.04182	2.08746	1.86673	0.989353	0.584963	0.388271	0	0.467126
ccn4	Persis (V)	0	0.04	0.08	0	0.03	0	0	0	0	0	0	0	Inf	Inf	NA	Inf	NA	NA	NA	NA	NA	NA	NA
ccn6	St8 (I)	0	0	0	0	0.07	3.07	11.82	21.49	31.81	48.81	80.07	52.76	NA	NA	NA	Inf	Inf	Inf	Inf	Inf	Inf	Inf	Inf
ccr2	St8 (I)	0	0	0	0	0	0	0	0	0	0	0	0	NA	NA	NA	NA	NA	NA	NA	NA	NA	NA	NA
cd109	St8 (I)	0	0	0.01	0	0.01	0	0.02	0.01	0	0.03	0	0	NA	Inf	NA	Inf	NA	Inf	Inf	NA	Inf	NA	NA
cd248	St8 (I)	0	0	0	0	0	0	0	0.03	0.04	0.02	0	0	NA	NA	NA	NA	NA	NA	Inf	Inf	Inf	NA	NA
cd28	St8 (I)	0.38	0	0	0	0	0	0	0	0	0	0	0.07	0	0	0	0	0	0	0	0	0	0	0.243926
cd34	St10.5 (VII)	0.68	0.26	0.29	0.48	0.37	0.42	0.31	0.27	0.27	0.21	0.28	0.12	0.467126	0.51245	0.770518	0.626783	0.693897	0.541894	0.482393	0.482393	0.388271	0.4975	0.234465
cd3e	St9-10 (VI)	0	0.11	0.22	0.07	0.37	0.43	0.19	0.08	0.12	0.36	0.24	1.2	Inf	Inf	Inf	Inf	Inf	Inf	Inf	Inf	Inf	Inf	Inf
cd79a	St10.5 (VII)	0	0.08	0	0	0	0	0	0.05	0	0.05	0	0.04	Inf	NA	NA	NA	NA	NA	Inf	NA	Inf	NA	Inf
cdc20b	St10.5 (VII)	0	0	0	0	0	0.08	0.07	0.06	0.03	0.94	8.7	12.12	NA	NA	NA	NA	Inf	Inf	Inf	Inf	Inf	Inf	Inf
cdc25b	St9-10 (VI)	2.72	2.56	1.57	1.26	0.63	41.83	129.51	125.93	138.64	172.36	182.5	129.67	0.956931	0.657371	0.549162	0.300554	4.03375	5.6033	5.5637	5.69962	6.00826	6.08949	5.60504
cdc42bpa	St10.5 (VII)	0.59	1.6	3	4.47	5.87	5.11	5.75	4.81	3.32	3.92	9.43	17.3	1.89214	2.6052	3.10035	3.45275	3.27218	3.4257	3.19417	2.72838	2.93434	4.08602	4.92229
cdc42se1	St10.5 (VII)	0.12	0	0.08	0.05	0	0.11	0.14	0	0	0	0	0.05	0	0.736966	0.5025	0	0.938599	1.11548	0	0	0	0	0.5025
cdh1	St8-10.5 (IV)	1.66	1.6	1.71	1.26	1.42	3.05	10.69	21.3	35.02	53.88	90.14	150.59	0.973689	1.02157	0.814785	0.891747	1.50454	2.89526	3.78987	4.46574	5.06427	5.78924	6.51912
cdh11	St9-10 (VI)	0.05	0	0	0	0	0	0.02	0.36	2.75	12.38	20.06	24.23	0	0	0	0	0	0.485427	3.03562	5.80735	7.95768	8.65177	8.92362
cdh13	St8 (I)	0	0	0.03	0.02	0.06	0.08	0.04	0	0.03	0.04	0.03	0.03	NA	Inf	Inf	Inf	Inf	Inf	NA	Inf	Inf	Inf	Inf
cdh20	St10.5 (VII)	0.04	0.03	0	0.03	0.02	0	0.06	0.05	0.13	0.36	0.58	1.68	0.807355	0	0.807355	0.584963	0	1.32193	1.16993	2.08746	3.32193	3.9542	5.42626
cdh22	St9-10 (VI)	0.39	0.58	0.92	1.23	1.52	1.82	1.83	1.6	1.16	0.76	0.53	0.57	1.31451	1.74802	2.05445	2.29203	2.5025	2.50901	2.35122	1.99072	1.56009	1.23816	1.29956
cdh26	St10.5 (VII)	0.08	0.39	1.11	1.6	1.97	1.79	2.41	5.47	10.66	23.07	44.75	51.3	2.55459	3.89482	4.39232	4.67948	4.54689	4.96	6.11634	7.06878	8.1768	9.13025	9.32699
cdh5	St10.5 (VII)	0	0	0	0	0	0	0	0.02	0	0.04	0	0	NA	NA	NA	NA	NA	NA	Inf	NA	Inf	NA	NA
cdhr1	St10.5 (VII)	0	0	0	0	0	0.06	0.03	0.02	0.03	0.05	0.3	0.48	NA	NA	NA	NA	Inf	Inf	Inf	Inf	Inf	Inf	Inf
cdhr4	St10.5 (VII)	0	0	0.15	0.24	0.29	0.12	0.29	0.25	0.18	0.09	0.15	0.73	NA	Inf	Inf	Inf	Inf	Inf	Inf	Inf	Inf	Inf	Inf
cdk14	St10.5 (VII)	0	0	0.05	0.06	0.03	0.1	0.11	0.07	0	0.07	0.05	0.38	NA	Inf	Inf	Inf	Inf	Inf	Inf	NA	Inf	Inf	Inf
cdk5r1	St10.5 (VII)	0	0	0	0	0	0	0.12	1.77	4.96	8.05	13.12	11.48	NA	NA	NA	NA	NA	Inf	Inf	Inf	Inf	Inf	Inf
cdk6	St10.5 (VII)	0.04	0.06	0.09	0.08	0.14	0.49	1.25	2.14	2.05	1.7	1.56	1.24	1.32193	1.70044	1.58496	2.16993	3.72792	5.01123	5.76818	5.70736	5.44294	5.32193	5
cdnf	St10.5 (VII)	0	0	0	0.16	0.5	0	0.14	0.86	0	0.8	0	0.27	NA	NA	Inf	Inf	NA	Inf	Inf	NA	Inf	NA	Inf
cdx1	St9-10 (VI)	0.2	0.14	0	0.11	0.09	0.14	2.1	16.38	59.13	157.13	256.53	240.56	0.765535	0	0.632268	0.536053	0.765535	3.52356	6.3733	8.21262	9.61958	10.326	10.2334
cdx2	Persis (V)	0	0.04	0.13	0.03	0.34	2	2	18.61	83.59	188.92	302.03	350.3	Inf	Inf	Inf	Inf	Inf	Inf	Inf	Inf	Inf	Inf	Inf
cdx4	St9-10 (VI)	0	0	0	0.03	0	0.19	2.1	28.89	78.51	188.48	305.35	343.65	NA	NA	Inf	NA	Inf	Inf	Inf	Inf	Inf	Inf	Inf
ceacam19ly	St8 (I)	0.46	0.08	0.08	0.26	0.05	0.11	0.09	0.06	0	0.04	0.26	0.11	0.231326	0.231326	0.646363	0.148863	0.309328	0.257798	0.176878	0	0.120294	0.646363	0.309328
cela3a	Persis (V)	0	0	0	0	0	0	0	0	0.14	0	0	0	NA	NA	NA	NA	NA	NA	NA	Inf	NA	NA	NA
celf3	St10.5 (VII)	5.96	4.65	3.78	3.42	3.94	3.92	1.68	1.13	2.86	10.14	27.48	43.08	0.83204	0.708609	0.654276	0.732116	0.729199	0.35826	0.250473	0.565466	1.43368	2.48819	3.04057
celf4	St8-9 (II)	0.62	0.83	0.96	0.56	0.67	0.42	0.52	0.32	0.42	0.26	0.16	0.08	1.22571	1.34958	0.928447	1.05703	0.746243	0.878694	0.600393	0.746243	0.505235	0.331206	0.175087
cemip	St10.5 (VII)	0	0.05	0.02	0.01	0.03	0	0.04	0.03	0.05	0.81	5.13	10.03	Inf	Inf	Inf	Inf	NA	Inf	Inf	Inf	Inf	Inf	Inf
cenpv	St9-10 (VI)	0.18	1.09	0.24	0.7	0.09	0.47	6.06	13.07	18.45	20.58	21.47	18	2.81876	1.22239	2.28951	0.584963	1.85244	5.11548	6.20185	6.69349	6.84967	6.91023	6.65821
cers4	St9-10 (VI)	0	0.07	0.29	0.26	0.19	0.23	0.23	0.45	0.38	0.3	0.35	1.02	Inf	Inf	Inf	Inf	Inf	Inf	Inf	Inf	Inf	Inf	Inf
ces3.1	Persis (V)	1.4	1.73	1.45	1.07	0.98	1.11	1.09	1.01	0.74	0.61	0.65	0.52	1.16074	1.02554	0.819084	0.765535	0.842261	0.830719	0.783606	0.612184	0.521769	0.550197	0.455679
cfap157	St10.5 (VII)	0	0	0.07	0.23	0.41	0.71	1.61	3.32	4.77	6.83	11.37	14.49	NA	Inf	Inf	Inf	Inf	Inf	Inf	Inf	Inf	Inf	Inf
cfap161	St10.5 (VII)	0	0.27	0.53	1.19	1.06	0.51	1.2	1.28	1.66	3.87	9.24	15.74	Inf	Inf	Inf	Inf	Inf	Inf	Inf	Inf	Inf	Inf	Inf
cfap221	St10.5 (VII)	0.09	0.15	0.16	0.53	0.87	0.83	0.8	1.46	0.76	0.87	1.22	1.68	1.41504	1.47393	2.78427	3.41504	3.35364	3.30581	4.1062	3.23947	3.41504	3.8635	4.29768
cfap299	St8-10.5 (IV)	0	0	0.14	0.18	0.38	0	0.32	0.39	0.15	0.18	0	0.15	NA	Inf	Inf	Inf	NA	Inf	Inf	Inf	Inf	NA	Inf
cfap61	St9-10 (VI)	0.8	0.77	0.96	1.77	1.98	1.78	1.81	2.32	1.41	1.6	2.04	2.3	0.972693	1.1375	1.6837	1.79701	1.6893	1.70598	1.96347	1.46597	1.58496	1.82782	1.9542
cfp	St10.5 (VII)	0.4	0.5	0.28	0.5	0.19	0.37	2.31	10	19.31	33.26	60.81	85.73	1.16993	0.765535	1.16993	0.560715	0.944858	2.76022	4.70044	5.62278	6.39489	7.25762	7.75037
cgas	St8 (I)	0	0	0	0	0	0	0.03	0.04	0	0	0	0	NA	NA	NA	NA	NA	Inf	Inf	NA	NA	NA	NA
chka	St10.5 (VII)	4.33	3.02	2.23	2.44	1.57	1.32	1.91	7.01	6.94	6.96	4.73	6.16	0.763377	0.599329	0.644789	0.446348	0.383884	0.527179	1.38898	1.38005	1.38261	1.06514	1.27658
chrm1	St10.5 (VII)	0.1	0.21	0.14	0.07	0.21	0.18	0.06	0.07	0	0.09	0	0.04	1.63227	1.26303	0.765535	1.63227	1.48543	0.678072	0.765535	0	0.925999	0	0.485427
chrm2	Persis (V)	0	0	0	0	0.02	0	0	0	0	0.02	0	0	NA	NA	NA	Inf	NA	NA	NA	NA	Inf	NA	NA
chrm3	St8 (I)	0	0	0.05	0.06	0	0.06	0.08	0.07	0.05	0	0	0.03	NA	Inf	Inf	NA	Inf	Inf	Inf	Inf	NA	NA	Inf
chrne	St8 (I)	0.28	0.35	0.79	1.31	1.57	2.2	1.53	1.93	1.46	2.03	2.09	2.26	1.16993	1.93411	2.50553	2.72403	3.14684	2.69249	2.98055	2.63559	3.04439	3.08139	3.18133
chst11	St8 (I)	0.18	0.13	0.19	0.5	0.23	0.38	0.2	0.09	0.07	0.06	0.07	0.09	0.784271	1.03953	1.91754	1.18763	1.63743	1.078	0.584963	0.473931	0.415037	0.473931	0.584963
chst12	St10.5 (VII)	0	0	0	0.03	0.07	0	0.26	0.04	0.53	0.83	2.38	3.12	NA	NA	Inf	Inf	NA	Inf	Inf	Inf	Inf	Inf	Inf
chst3	St10.5 (VII)	0	0	0.03	0	0	0.04	0.15	1.06	4.71	6.48	7.38	8.64	NA	Inf	NA	NA	Inf	Inf	Inf	Inf	Inf	Inf	Inf
chst4	St8-10.5 (IV)	0	0	0	0.05	0.09	0.27	0.84	2.88	5.28	11.12	23.67	30.98	NA	NA	Inf	Inf	Inf	Inf	Inf	Inf	Inf	Inf	Inf
chst9l.1	St8 (I)	0	0	0	0	0	0	0	0	0	0	0	0	NA	NA	NA	NA	NA	NA	NA	NA	NA	NA	NA
chst9l.4	Persis (V)	0	0	0	0	0	0.03	0	0	0.03	0.02	0	0.01	NA	NA	NA	NA	Inf	NA	NA	Inf	Inf	NA	Inf
chsy3	St8 (I)	0	0	0.03	0	0	0	0	0	0	0	0	0.03	NA	Inf	NA	NA	NA	NA	NA	NA	NA	NA	Inf
cib3	Persis (V)	0.21	0.1	0.3	0.13	0.2	0.07	0.17	0.34	0.16	0.13	0.16	0.08	0.561879	1.28011	0.695145	0.965235	0.415037	0.85561	1.38904	0.817136	0.695145	0.817136	0.465664
cic	St9-10 (VI)	1.13	1.92	3.38	5.16	8.16	7.75	7.63	7.87	8.3	7.86	9.96	11.98	1.43249	1.9968	2.47674	3.03936	2.97424	2.95461	2.9936	3.06093	2.992	3.29486	3.53627
ciita	St8 (I)	0	0	0	0.03	0	0	0.03	0.06	0	0.01	0	0.02	NA	NA	Inf	NA	NA	Inf	Inf	NA	Inf	NA	Inf
clca1.1	St8 (I)	2.37	1.75	2.13	2.58	3.15	1.94	2.05	1.88	1.46	1.82	1.58	0.88	0.797757	0.925038	1.06254	1.21978	0.862801	0.899159	0.842576	0.692457	0.822063	0.736966	0.455553
cldn1	St10.5 (VII)	0	0	0.2	0.03	0.08	0.05	0.26	0.51	0.82	0.66	1.11	4.42	NA	Inf	Inf	Inf	Inf	Inf	Inf	Inf	Inf	Inf	Inf
cldn3	St10.5 (VII)	0	0	0.08	0.05	0.03	0.05	0.18	0.11	0.04	0.1	0.26	0.28	NA	Inf	Inf	Inf	Inf	Inf	Inf	Inf	Inf	Inf	Inf
cldn34	St10.5 (VII)	0	0	0	0	0	0	0	0	0	0	0.14	1.22	NA	NA	NA	NA	NA	NA	NA	NA	NA	Inf	Inf
cldn5	St10.5 (VII)	0	0	0	0	0.09	1.09	1.69	1.87	1.77	2.29	2.81	1.91	NA	NA	NA	Inf	Inf	Inf	Inf	Inf	Inf	Inf	Inf
clec4e	St8 (I)	0	0	0	0.28	0	0.57	2.09	2.84	2.63	4.41	2.22	2.7	NA	NA	Inf	NA	Inf	Inf	Inf	Inf	Inf	Inf	Inf
clec4m	St10.5 (VII)	0.11	0	0.15	0.2	0.2	0	0.13	0.16	0	0.19	0.08	0.25	0	1.24101	1.49476	1.49476	0	1.12553	1.29546	0	1.44746	0.788496	1.71049
clic3	St10.5 (VII)	2.26	2.86	2.1	1.3	1.63	1.58	1.2	1.68	2.04	2.84	4.1	6.21	1.17982	0.948005	0.655554	0.783447	0.764784	0.614449	0.801873	0.928014	1.17417	1.4927	1.90604
clip3	St10.5 (VII)	0	0	0.06	0	0.01	0.19	0.59	0.56	0.7	0.55	0.61	1.23	NA	Inf	NA	Inf	Inf	Inf	Inf	Inf	Inf	Inf	Inf
clmp	St9-10 (VI)	1.48	1.79	2.68	1.41	2.23	1.21	1.61	1.66	0.59	0.9	0.5	0.61	1.14369	1.49099	0.965472	1.32582	0.862009	1.06201	1.08517	0.484034	0.685364	0.419903	0.497906
clul1	St10.5 (VII)	0	0	0.05	0.06	0	0.12	0	0.03	0	0	0	0.03	NA	Inf	Inf	NA	Inf	NA	Inf	NA	NA	NA	Inf
cmtm3	St10.5 (VII)	0.35	0	0.13	0.08	0	0.33	0.5	1.39	3.3	3.77	4.06	6.38	0	0.455679	0.296982	0	0.95818	1.28011	2.31366	3.38247	3.55722	3.65535	4.26518
cmtm5	St10.5 (VII)	0	0	0	0	0	0.14	1.11	2.85	5.01	6.78	8.64	10.59	NA	NA	NA	NA	Inf	Inf	Inf	Inf	Inf	Inf	Inf
cnbd2	St10.5 (VII)	0.06	0.05	0.14	0.03	0	0.06	0.14	0.22	0.15	0.23	0.27	0.23	0.874469	1.73697	0.584963	0	1	1.73697	2.22239	1.80735	2.27302	2.45943	2.27302
cnfn.2	St10.5 (VII)	0.15	0	0	0	0.14	0	0.12	0.15	0.23	0.21	0	0	0	0	0	0.95109	0	0.847997	1	1.34104	1.26303	0	0
cnga1	St10.5 (VII)	0	0	0	0	0	0	0.04	0.05	0.11	0.07	0	0.02	NA	NA	NA	NA	NA	Inf	Inf	Inf	Inf	NA	Inf
cnga2	St8 (I)	0	0	0	0	0	0	0.02	0.09	0.37	0.65	1.68	3.62	NA	NA	NA	NA	NA	Inf	Inf	Inf	Inf	Inf	Inf
cngb1	St8 (I)	0	0.03	0.06	0.04	0.1	0.02	0.02	0.11	0.07	0.06	0.05	0.04	Inf	Inf	Inf	Inf	Inf	Inf	Inf	Inf	Inf	Inf	Inf
cnih2	St10.5 (VII)	0	0	0	0	0.06	0	0	0.06	0.19	0	0.1	0.76	NA	NA	NA	Inf	NA	NA	Inf	Inf	NA	Inf	Inf
cnih3	St10.5 (VII)	0	0	0	0	0.02	0	0	0	0	0	0	0	NA	NA	NA	Inf	NA	NA	NA	NA	NA	NA	NA
cnnm3	St10.5 (VII)	0.38	0.47	0.61	0.91	1.3	2	2.61	3.68	5.75	8.25	9.95	17.59	1.16146	1.38143	1.7633	2.14439	2.64689	2.97607	3.41741	4.01182	4.50529	4.7647	5.56345
cnrip1	St8 (I)	0.18	0.64	0.88	0.49	0.34	0.98	2.22	11.33	31.39	41.77	59.51	48.35	2.18763	2.558	1.89616	1.53051	2.68806	3.73697	5.99875	7.45441	7.86453	8.37335	8.07474
cntd1	St10.5 (VII)	0	0	0	0.06	0.12	0.11	0.15	0.24	0	0.17	0.19	0.19	NA	NA	Inf	Inf	Inf	Inf	Inf	NA	Inf	Inf	Inf
cntfr	St10.5 (VII)	0.1	0.14	0.36	0.66	0.48	0.8	0.51	0.47	0.65	0.44	0.29	0.15	1.26303	2.20163	2.926	2.53605	3.16993	2.60881	2.51096	2.90689	2.43296	1.96347	1.32193
cntn1	St10.5 (VII)	0.13	0.2	0.26	0.17	0.14	0.36	0.21	0.24	0.12	0.14	0.04	0.12	1.34395	1.58496	1.20645	1.05445	1.91427	1.38702	1.50901	0.943416	1.05445	0.387023	0.943416
cntn4	St8 (I)	0	0.02	0.14	0.08	0.08	0.09	0.21	0.12	0.05	0.14	0.08	0.03	Inf	Inf	Inf	Inf	Inf	Inf	Inf	Inf	Inf	Inf	Inf
cntnap1	Persis (V)	0	0	0	0.01	0	0.13	0.19	0.24	0.59	1.15	0.91	0.61	NA	NA	Inf	NA	Inf	Inf	Inf	Inf	Inf	Inf	Inf
cntnap5	Persis (V)	0	0	0	0.01	0	0.03	0.03	0.04	0.08	0.06	0.02	0	NA	NA	Inf	NA	Inf	Inf	Inf	Inf	Inf	Inf	NA
coch	St8 (I)	0	0.03	0	0.05	0.02	0.07	0.03	0.02	0	0.02	0	0.07	Inf	NA	Inf	Inf	Inf	Inf	Inf	NA	Inf	NA	Inf
col11a2	St8 (I)	0	0	0	0	0.01	0.02	0.04	0	0.04	0.01	0.06	0.15	NA	NA	NA	Inf	Inf	Inf	NA	Inf	Inf	Inf	Inf
col16a1	St8 (I)	0	0	0	0	0	0	0	0	0.02	0.02	0.11	0.71	NA	NA	NA	NA	NA	NA	NA	Inf	Inf	Inf	Inf
col25a1.2	St8-10.5 (IV)	0	0	0.01	0.01	0.01	0.01	0.03	0.01	0.05	0.02	0	0	NA	Inf	Inf	Inf	Inf	Inf	Inf	Inf	Inf	NA	NA
col26a1	St8 (I)	0.05	0.03	0	0.13	0.09	0.09	0	0.05	0.04	0.02	0.04	0.02	0.678072	0	1.848	1.48543	1.48543	0	1	0.847997	0.485427	0.847997	0.485427
col27a1	St10.5 (VII)	0.34	0.14	0.09	0.44	0.35	0.42	0.3	0.29	0.18	0.25	0.24	0.4	0.4975	0.338802	1.19794	1.02106	1.16046	0.912537	0.889817	0.612977	0.79518	0.770518	1.12199
col2a1	St9-10 (VI)	0	0	0.07	0.02	0	0	0	0.01	0.02	0.09	0.7	7.75	NA	Inf	Inf	NA	NA	NA	Inf	Inf	Inf	Inf	Inf
col3a1	St8 (I)	0	0	0	0	0	0	0.01	0	0	0	0	0	NA	NA	NA	NA	NA	Inf	NA	NA	NA	NA	NA
col4a2	Persis (V)	0.13	0.28	0.24	0.37	0.35	0.49	0.54	0.48	0.51	0.34	0.34	0.21	1.65711	1.50901	1.94342	1.88452	2.25376	2.36565	2.2303	2.29956	1.85415	1.85415	1.38702
col5a1	St9-10 (VI)	0	0	0.01	0	0.01	0	0.01	0	0.01	0.07	0.72	4.66	NA	Inf	NA	Inf	NA	Inf	NA	Inf	Inf	Inf	Inf
col5a2	St10.5 (VII)	0.2	0.18	0.17	0.34	0.21	0.39	0.24	0.24	0.45	0.61	1.94	3.85	0.925999	0.887525	1.43296	1.03562	1.56071	1.1375	1.1375	1.70044	2.01792	3.41954	4.33985
col5a3	St10.5 (VII)	0	0	0.05	0	0	0.02	0	0.07	0.08	0.1	0.3	3.89	NA	Inf	NA	NA	Inf	NA	Inf	Inf	Inf	Inf	Inf
col9a1	St8 (I)	0	0	0.04	0	0	0	0.08	0.2	0.27	0.35	0.99	2.94	NA	Inf	NA	NA	NA	Inf	Inf	Inf	Inf	Inf	Inf
comp	St10.5 (VII)	0.49	1.22	1	2.27	1.4	1.22	1.56	1.61	1.61	1.37	1.01	0.83	1.80314	1.60446	2.49381	1.94753	1.80314	2.06477	2.09954	2.09954	1.92445	1.61411	1.42968
copz2	St10.5 (VII)	0	0	0.12	0.24	0	0	0.21	0.09	0.13	0.08	0	0.2	NA	Inf	Inf	NA	NA	Inf	Inf	Inf	Inf	NA	Inf
corin	St8 (I)	0.1	0.05	0.07	0.33	0.35	0.32	0.31	0.27	0.26	0.19	0.11	0.08	0.584963	0.765535	2.10434	2.16993	2.07039	2.03562	1.88753	1.848	1.53605	1.07039	0.847997
cpa1	St8 (I)	0	0	0	0	0	0	0	0.06	0	0	0	0	NA	NA	NA	NA	NA	NA	Inf	NA	NA	NA	NA
cpa6	St8 (I)	0	0	0	0	0	0	0	0.11	0.08	0.1	0.08	0.08	NA	NA	NA	NA	NA	NA	Inf	Inf	Inf	Inf	Inf
cpamd8	St9-10 (VI)	0.09	0.05	0.08	0.12	0.07	0.14	0.59	2.66	4.3	6.11	9	11.46	0.63743	0.917538	1.22239	0.830075	1.35364	2.91754	4.93336	5.60815	6.1062	6.65821	7.00375
cpb1	St8 (I)	0	0	0	0	0	0	0	0	0	0	0	0	NA	NA	NA	NA	NA	NA	NA	NA	NA	NA	NA
cplx1	St10.5 (VII)	0	0	0	0	0.02	0	0	0	0.03	0.04	0.04	0.02	NA	NA	NA	Inf	NA	NA	NA	Inf	Inf	Inf	Inf
cpn1	St10.5 (VII)	0	0	0.14	0	0.09	0	0.04	0	0.22	1.51	8.46	18.09	NA	Inf	NA	Inf	NA	Inf	NA	Inf	Inf	Inf	Inf
cpne5	St8 (I)	0	0	0.05	0.18	0.1	0.09	0.08	0.1	0.45	0.06	0.08	0	NA	Inf	Inf	Inf	Inf	Inf	Inf	Inf	Inf	Inf	NA
cpne7	St8 (I)	0.21	0.06	0.17	0.13	0.21	0.17	0.16	0.09	0.1	0.12	0.06	0.09	0.36257	0.85561	0.695145	1	0.85561	0.817136	0.514573	0.561879	0.652077	0.36257	0.514573
cpq	St8 (I)	0.54	1.38	1.28	1.55	1.34	0.92	1.46	1.13	0.83	1.01	0.85	0.46	1.83007	1.75291	1.95247	1.7997	1.43494	1.88897	1.62882	1.34314	1.52124	1.36405	0.888969
cps1	St10.5 (VII)	0	0	0	0	0.01	0	0	0	0	0.01	0	0	NA	NA	NA	Inf	NA	NA	NA	NA	Inf	NA	NA
cpxm2	St8 (I)	0.63	1.3	1.55	1.91	2.35	1.95	2.15	2.84	2.2	2.18	1.84	1.64	1.61518	1.7909	2.0114	2.24189	2.03395	2.14166	2.46151	2.16738	2.15715	1.97109	1.84927
cpz	Persis (V)	0	0.04	0	0.02	0.05	0	0.11	0.21	0.17	1.64	2.94	5.37	Inf	NA	Inf	Inf	NA	Inf	Inf	Inf	Inf	Inf	Inf
crabp2	St10.5 (VII)	0	0	0.09	0	0	0	0.43	6.83	28.84	82.19	148.54	225.12	NA	Inf	NA	NA	NA	Inf	Inf	Inf	Inf	Inf	Inf
cracr2a	St10.5 (VII)	0	0	0	0.02	0.04	0.12	0.07	0	0.23	0.26	0.6	2.15	NA	NA	Inf	Inf	Inf	Inf	NA	Inf	Inf	Inf	Inf
creb3l1	St8 (I)	0.14	0.27	0.33	0.36	1.02	1.07	0.89	1.14	1.11	1.06	1.64	3.95	1.5502	1.74723	1.8365	3.05063	3.11151	2.87915	3.19265	3.15843	3.09954	3.66838	4.8686
crhr1.2	Persis (V)	0	0	0	0	0.02	0.08	0.03	0.1	0.13	0	0.03	0	NA	NA	NA	Inf	Inf	Inf	Inf	Inf	NA	Inf	NA
crim1	St9-10 (VI)	0.29	0.27	0.3	0.52	0.71	1.15	0.82	0.5	0.4	0.21	0.14	0.09	0.949374	1.02466	1.48187	1.78588	2.31194	1.93643	1.4458	1.25054	0.785875	0.568284	0.389947
crip2	St8 (I)	0	0	0	0	0	0	0.01	0.01	0.02	0.08	0.09	0.03	NA	NA	NA	NA	NA	Inf	Inf	Inf	Inf	Inf	Inf
crisp1.11	St8 (I)	0	0	0	0	0	0	0	0	0	0.05	0	0.19	NA	NA	NA	NA	NA	NA	NA	NA	Inf	NA	Inf
crispld2	St8 (I)	0	0	0	0	0	0	0.03	0.03	0.03	0	0	0.07	NA	NA	NA	NA	NA	Inf	Inf	Inf	NA	NA	Inf
crlf2	St8-9 (II)	0	0	0	0	0	0.16	0.14	0.08	0.06	0.04	0.07	0.03	NA	NA	NA	NA	Inf	Inf	Inf	Inf	Inf	Inf	Inf
crocc2	St10.5 (VII)	1.71	1.27	0.85	0.8	0.7	0.71	0.49	0.38	0.52	0.65	3.19	11.09	0.801316	0.582147	0.553691	0.495037	0.501011	0.363507	0.289507	0.383047	0.464791	1.51879	2.90408
crp.3	Persis (V)	0	0	0	0	0.06	0.34	0.25	0.12	0.09	0.11	0	0	NA	NA	NA	Inf	Inf	Inf	Inf	Inf	Inf	NA	NA
crtac1	St8 (I)	0	0.04	0.04	0.08	0.03	0	0.02	0.03	0.09	0.03	0.05	0.02	Inf	Inf	Inf	Inf	NA	Inf	Inf	Inf	Inf	Inf	Inf
crx	St9-10 (VI)	0.22	0.05	0.16	0.52	0.57	21.57	109.48	373.87	536.68	425.22	320.7	142.55	0.295456	0.788496	1.75002	1.84435	6.63002	8.96184	10.7317	11.2529	10.9172	10.5105	9.34197
cryba2	St10.5 (VII)	0	0	0	0	0	0	0.09	0.54	1.15	1.6	2.53	5.07	NA	NA	NA	NA	NA	Inf	Inf	Inf	Inf	Inf	Inf
crybb2	St10.5 (VII)	0	0	0	0	0	0	0.13	0	0.49	0.3	0.25	0.63	NA	NA	NA	NA	NA	Inf	NA	Inf	Inf	Inf	Inf
cryga.3	St10.5 (VII)	0	0	0	0	0	0	0	0.11	0	0.11	0.18	0.09	NA	NA	NA	NA	NA	NA	Inf	NA	Inf	Inf	Inf
cryga.7	St8 (I)	0	0	0	0	0	0.3	0	0	0	0	0	0.88	NA	NA	NA	NA	Inf	NA	NA	NA	NA	NA	Inf
crygdl.15	St10.5 (VII)	0	0	0	0	0	0	0	0	0	0	0	0	NA	NA	NA	NA	NA	NA	NA	NA	NA	NA	NA
crygdl.28	St10.5 (VII)	0	0	0	0	0	0.26	0.34	0.14	0.42	0	0.22	0	NA	NA	NA	NA	Inf	Inf	Inf	Inf	NA	Inf	NA
crygdl.4	St8 (I)	0	0	0	0	0	0	0	0	0	0	0	0	NA	NA	NA	NA	NA	NA	NA	NA	NA	NA	NA
crygdl.48	St10.5 (VII)	0	0	0	0	0	0	0.13	0	0	0	0	0	NA	NA	NA	NA	NA	Inf	NA	NA	NA	NA	NA
csad	St10.5 (VII)	0	0	0	0	0	0	0	0.07	0.1	0.03	0	0.03	NA	NA	NA	NA	NA	NA	Inf	Inf	Inf	NA	Inf
csmd3	Persis (V)	0	0.01	0.05	0.05	0.02	0.04	0.04	0.02	0.04	0.02	0.01	0	Inf	Inf	Inf	Inf	Inf	Inf	Inf	Inf	Inf	Inf	NA
csrnp3	St9-10 (VI)	0	0	0	0	0	0	0.03	0	0	0	0	0.02	NA	NA	NA	NA	NA	Inf	NA	NA	NA	NA	Inf
ctdspl	St10.5 (VII)	38.65	53.77	74.86	77.67	83.97	76.61	61.09	47.68	30.06	19.37	18.88	14.81	1.25774	1.55428	1.58956	1.66565	1.57635	1.3677	1.15939	0.830052	0.586082	0.573846	0.467991
ctnna2	Persis (V)	0.12	0.11	0.36	0.3	0.26	0.32	0.28	0.34	0.29	0.21	0.26	0.18	0.938599	2	1.80735	1.66297	1.87447	1.73697	1.9386	1.77259	1.45943	1.66297	1.32193
ctsw	St9 (III)	0	0	0	0	0	0.12	0.27	0.27	0	0.12	0	0.05	NA	NA	NA	NA	Inf	Inf	Inf	NA	Inf	NA	Inf
ctxn3	St10.5 (VII)	0	0	0	0	0	0	0	0	0.06	0	0	0.03	NA	NA	NA	NA	NA	NA	NA	Inf	NA	NA	Inf
ctxnd1	St10.5 (VII)	0	0	0	0	0	0	0.05	0	0	0	0	0	NA	NA	NA	NA	NA	Inf	NA	NA	NA	NA	NA
cxcl10	St8 (I)	0	0	0	0	0	0.36	0	0	0	0	0	0	NA	NA	NA	NA	Inf	NA	NA	NA	NA	NA	NA
cxcl11	St8 (I)	0	0	0	0	0	0.15	0.13	0	0	0	0	0	NA	NA	NA	NA	Inf	Inf	NA	NA	NA	NA	NA
cxcl12	St9-10 (VI)	0	0	0	0	0	0.44	1.31	1.28	1.66	2.81	6.09	6.5	NA	NA	NA	NA	Inf	Inf	Inf	Inf	Inf	Inf	Inf
cxcl13	St8 (I)	0.11	0	0	0	0	0	0.04	0	0	0.05	0.17	0.08	0	0	0	0	0	0.447459	0	0	0.540568	1.34792	0.788496
cxcr4	St10.5 (VII)	7.99	7.16	5.76	3.86	11.53	119.49	227.47	187.85	104.48	52.72	51.76	60.64	0.92305	0.783164	0.56862	1.28869	3.99593	4.88114	4.61534	3.8152	2.92567	2.90267	3.10257
cxorf58	St8 (I)	0.13	1.1	1	0.93	1.34	1.77	1.7	0.63	0.48	0	0.78	0.74	3.24207	3.11974	3.02748	3.49923	3.86942	3.81526	2.54749	2.2303	0	2.80735	2.7425
cyb5r1	St8 (I)	0	0	0	0	0	0	0.19	0	0.17	0	0	0.26	NA	NA	NA	NA	NA	Inf	NA	Inf	NA	NA	Inf
cygb	St10.5 (VII)	0	0	0.08	0	0.03	0	0.09	0.69	1.27	8.39	43.25	93.63	NA	Inf	NA	Inf	NA	Inf	Inf	Inf	Inf	Inf	Inf
cyp19a1	St9 (III)	0	0	0	0	0	0	0.03	0	0	0	0	0	NA	NA	NA	NA	NA	Inf	NA	NA	NA	NA	NA
cyp1d1	St8 (I)	0.17	0	0.06	0.08	0	0	0.03	0	0	0	0	0.03	0	0.436099	0.556393	0	0	0.234465	0	0	0	0	0.234465
cyp24a1	St8 (I)	0	0	0	0	0	0.05	0.02	0	0	0.03	0	0	NA	NA	NA	NA	Inf	Inf	NA	NA	Inf	NA	NA
cyp26c1	St9-10 (VI)	0.03	0.02	0.02	0.06	0.04	0.08	0.27	0.64	2.84	9.05	11.14	10.38	0.736966	0.736966	1.58496	1.22239	1.87447	3.32193	4.48113	6.57994	8.24159	8.54045	8.43879
cyp2a6.1	St10.5 (VII)	0	0	0	0	0	0.88	2.68	7.58	13.69	30.77	61.02	73.2	NA	NA	NA	NA	Inf	Inf	Inf	Inf	Inf	Inf	Inf
cyp2a6.2	St10.5 (VII)	0.37	0.68	0.33	0.71	0.81	0.78	0.46	0.65	0.5	0.45	0.29	0	1.50479	0.91983	1.54543	1.67319	1.63604	1.16559	1.46297	1.23349	1.1481	0.834941	0
cyp2b6	St10.5 (VII)	0.36	0.06	0.13	0.16	0.13	0.08	0.07	0.04	0.13	0.08	0	0	0.222392	0.444785	0.530515	0.444785	0.289507	0.25634	0.152003	0.444785	0.289507	0	0
cyp2c8.1	St10.5 (VII)	0	0.06	0.06	0.25	0.17	0	0.29	0.04	0.13	0.08	0	0.07	Inf	Inf	Inf	Inf	NA	Inf	Inf	Inf	Inf	NA	Inf
cysltr1	St8 (I)	0	0	0	0	0	0.1	0.1	0.1	0	0.07	0.08	0.04	NA	NA	NA	NA	Inf	Inf	Inf	NA	Inf	Inf	Inf
cyth3	St8 (I)	0.4	0.48	0.7	1.21	1.12	1.12	1.04	0.87	0.93	0.84	2.57	3.98	1.1375	1.45943	2.00899	1.926	1.926	1.848	1.66676	1.73335	1.63227	2.89239	3.45286
dab1	St8-10.5 (IV)	0.11	0.04	0	0.13	0.21	0.45	0.2	0.21	0.16	0.05	0.04	0.15	0.447459	0	1.12553	1.54057	2.34792	1.49476	1.54057	1.29546	0.540568	0.447459	1.24101
dach1	Persis (V)	0.04	0.06	0.03	0.04	0.06	0.12	0.12	0.08	0.03	0.08	0.1	0.18	1.32193	0.807355	1	1.32193	2	2	1.58496	0.807355	1.58496	1.80735	2.45943
dach2	St10.5 (VII)	0.72	0.94	1.4	1.19	0.99	1.3	1.14	1.32	1.01	0.46	0.34	0.24	1.20511	1.558	1.4075	1.24793	1.48829	1.36923	1.5025	1.2647	0.712718	0.557995	0.415037
dapk2	St10.5 (VII)	0	0.07	0.02	0.05	0	0.19	0	0.05	0	0.08	0.13	0.04	Inf	Inf	Inf	NA	Inf	NA	Inf	NA	Inf	Inf	Inf
dapp1	Persis (V)	0.18	0.32	0.19	0.29	0.26	0.33	0.15	0.4	0.2	0.37	0.41	0.97	1.47393	1.03953	1.38466	1.28951	1.5025	0.874469	1.68806	1.078	1.61143	1.71272	2.67557
dbp	Persis (V)	0.4	0.24	0.24	0.26	0.29	0.21	0.34	0.77	0.67	0.63	0.36	0.17	0.678072	0.678072	0.722466	0.786596	0.608809	0.887525	1.54844	1.41954	1.36457	0.925999	0.510962
dbx1	St10.5 (VII)	0	0	0	0	0	0	0.09	0.37	0.56	1.2	2.42	4.78	NA	NA	NA	NA	NA	Inf	Inf	Inf	Inf	Inf	Inf
dcc	Persis (V)	0.17	0.13	0.08	0.16	0.13	0.08	0.08	0.07	0.09	0.09	0.02	0.03	0.819428	0.556393	0.956931	0.819428	0.556393	0.556393	0.4975	0.612977	0.612977	0.160465	0.234465
dcdc2b	St8 (I)	0	0	0.06	0	0	0	0	0	0	0.08	0	0.47	NA	Inf	NA	NA	NA	NA	NA	NA	Inf	NA	Inf
dchs2	Persis (V)	0.01	0.06	0.15	0.19	0.19	0.24	0.23	0.16	0.04	0.08	0.06	0.04	2.80735	4	4.32193	4.32193	4.64386	4.58496	4.08746	2.32193	3.16993	2.80735	2.32193
dclk1	St8 (I)	0.05	0.11	0.26	0.11	0.24	0.11	0.21	0.13	0.14	0.06	0.22	0.47	1.67807	2.63227	1.67807	2.53605	1.67807	2.37851	1.848	1.926	1.1375	2.43296	3.37851
dclk2	St8 (I)	0.45	1.12	1.9	1.89	2.76	2.96	2.23	2.15	1.67	1.11	0.44	1.11	1.80277	2.38466	2.37851	2.83458	2.92177	2.57424	2.53051	2.23607	1.79355	0.98388	1.79355
dcn	St10.5 (VII)	0.06	0	0	0.08	0	0.05	0.05	0.08	0.3	0.39	0.66	1.14	0	0	1.22239	0	0.874469	0.874469	1.22239	2.58496	2.90689	3.58496	4.32193
dcx	St10.5 (VII)	0.02	0.01	0.03	0.08	0.06	0.03	0.09	0.02	0.04	0.03	0.01	0.02	0.584963	1.32193	2.32193	2	1.32193	2.45943	1	1.58496	1.32193	0.584963	1
ddc	St8-10.5 (IV)	0.1	0	0.2	0.18	0.23	0.09	0.19	0.19	0.07	0.22	0.15	0.39	0	1.58496	1.48543	1.72247	0.925999	1.53605	1.53605	0.765535	1.67807	1.32193	2.29278
ddo	St10.5 (VII)	0	0.2	0.24	0.24	0	0.16	0.14	0.25	0.11	0.08	0	0	Inf	Inf	Inf	NA	Inf	Inf	Inf	Inf	Inf	NA	NA
ddr2l	St10.5 (VII)	0.08	0.55	1.35	1.69	3.41	2.57	3.72	3.64	4.43	4.68	10.27	19.42	2.97728	4.15987	4.46761	5.44708	5.04985	5.56986	5.53916	5.81698	5.89482	7.01542	7.92926
ddx60	St8-10.5 (IV)	0.07	0.18	0.18	0.14	0.12	0.13	0.08	0.07	0.17	0.14	0.03	0.03	1.8365	1.8365	1.58496	1.44057	1.51457	1.09954	1	1.77761	1.58496	0.514573	0.514573
degs3	St10.5 (VII)	0.07	0.05	0.05	0.07	0.07	0.13	2.08	6.8	20.45	48.4	81.24	108.7	0.777608	0.777608	1	1	1.51457	4.94084	6.61681	8.19546	9.43552	10.1819	10.6016
dennd2a	St10.5 (VII)	0.04	0.08	0.23	0.58	0.78	1.54	1.15	3.1	4.63	9.93	15.46	20.78	1.58496	2.75489	3.9542	4.35755	5.30378	4.89482	6.29462	6.86728	7.96145	8.59805	9.02375
dennd2b	St10.5 (VII)	0.11	0.16	0.77	1.21	1.87	1.47	1.52	1.18	1.21	1.07	1.25	2.04	1.29546	3	3.58496	4.16993	3.84435	3.8893	3.5518	3.58496	3.42321	3.62803	4.28876
desi2l	Persis (V)	0.19	0.28	0.58	1.19	1.31	1.24	1.11	1.16	1.37	1.22	0.66	0.59	1.30666	2.01886	2.8606	2.98089	2.91194	2.77444	2.82889	3.03747	2.89162	2.16146	2.03747
dgka	St9-10 (VI)	0.66	0.99	1.2	2.23	2.13	1.8	3.59	9.08	16.65	29.9	39.87	43.1	1.32193	1.49476	2.13053	2.07973	1.89812	2.68692	3.88338	4.713	5.53303	5.94038	6.051
dgkb	St8 (I)	0	0	0	0	0	0	0	0	0	0	0	0	NA	NA	NA	NA	NA	NA	NA	NA	NA	NA	NA
dgkk	St10.5 (VII)	0	0	0	0	0	0	0.01	0.04	0.13	0.38	1.06	2.86	NA	NA	NA	NA	NA	Inf	Inf	Inf	Inf	Inf	Inf
dhh	St9-10 (VI)	0.11	0.1	0.1	0.13	0.15	0.16	1.08	2.33	5.72	14.71	29.6	46.09	0.932886	0.932886	1.12553	1.24101	1.29546	3.43539	4.47131	5.72792	7.0739	8.0773	8.71425
disp3.2	St8-10.5 (IV)	0.18	0.28	0.84	1.22	1.88	1.34	1.58	1.92	0.87	0.69	0.34	0.28	1.35364	2.5025	2.95936	3.51658	3.078	3.28951	3.54432	2.54432	2.27302	1.53051	1.35364
dkk1	St9-10 (VI)	0.12	0	0.09	0.17	0.72	5.92	24.63	44.14	56.94	34.14	26.36	19.25	0	0.807355	1.27302	2.80735	5.65344	7.68825	8.52683	8.8933	8.15735	7.78572	7.33465
dlc	St9-10 (VI)	1.68	0.92	0.58	0.52	0.81	0.9	1.04	21.94	57.81	69.85	112.14	81.3	0.63005	0.427862	0.389042	0.567685	0.61891	0.695145	3.81348	5.14611	5.41202	6.08215	5.62623
dlg2	St8 (I)	0.63	1.2	1.34	2.23	2.65	2.22	2.37	1.65	1.72	0.8	0.52	0.28	1.53842	1.64477	2.18259	2.38027	2.17754	2.25154	1.85561	1.89924	1.18259	0.86821	0.530515
dlgap4	St10.5 (VII)	0.33	1.08	2.44	3.98	5.02	6.09	5.3	6.89	5.93	5.59	6.33	9.48	2.09516	3.06935	3.70715	4.019	4.28204	4.0926	4.45146	4.24562	4.16506	4.33498	4.89372
dll1	St9-10 (VI)	2.37	1.95	1.24	0.93	1.05	2.25	20.01	61.23	77.11	90.99	133.02	120.15	0.866144	0.607112	0.477579	0.529109	0.963006	3.23925	4.74607	5.06763	5.29985	5.83609	5.69199
dlx3	St10.5 (VII)	0	0	0	0	0	0.17	1.42	11.97	26.44	71.17	126.87	160.29	NA	NA	NA	NA	Inf	Inf	Inf	Inf	Inf	Inf	Inf
dlx5	St10.5 (VII)	0	0	0.09	0	0.24	16.04	31.85	67.91	119.4	251.91	273.95	191.93	NA	Inf	NA	Inf	Inf	Inf	Inf	Inf	Inf	Inf	Inf
dlx6	St9-10 (VI)	0	0.03	0.1	0.31	0.07	0.89	0.58	1.24	4.86	18.36	27.54	24.27	Inf	Inf	Inf	Inf	Inf	Inf	Inf	Inf	Inf	Inf	Inf
dmbt1	St10.5 (VII)	0.04	0.06	0	0.02	0.08	0.04	0.05	0.06	0.06	0	0	0.03	1.32193	0	0.584963	1.58496	1	1.16993	1.32193	1.32193	0	0	0.807355
dmp1	St8 (I)	0	0.04	0.16	0.08	0.05	0.1	0.11	0.06	0.08	0.08	0.04	0	Inf	Inf	Inf	Inf	Inf	Inf	Inf	Inf	Inf	Inf	NA
dmrt1	St10.5 (VII)	0	0.09	0.04	0	0	0.12	0.15	0.31	0.23	0.2	0.05	0.1	Inf	Inf	NA	NA	Inf	Inf	Inf	Inf	Inf	Inf	Inf
dmrt2	St9-10 (VI)	0	0	0	0	0.07	0.29	0.28	0.27	0.47	0.14	2.39	12.63	NA	NA	NA	Inf	Inf	Inf	Inf	Inf	Inf	Inf	Inf
dmrt3	St10.5 (VII)	0	0	0	0	0	0.44	0.43	0.7	0.27	0.32	0.18	0.46	NA	NA	NA	NA	Inf	Inf	Inf	Inf	Inf	Inf	Inf
dmrtb1	St10.5 (VII)	3.35	2.43	2.52	1.32	0.85	0.78	1.23	0.75	0.7	0.77	0.06	0.07	0.786908	0.809199	0.479261	0.326228	0.301981	0.451187	0.291463	0.273761	0.298483	0.0256106	0.0298352
dnah11	St10.5 (VII)	0.86	0.99	0.89	1.14	1.54	1.08	1.02	1.06	0.9	0.92	0.79	0.49	1.10512	1.02495	1.21759	1.48063	1.17365	1.12832	1.1587	1.03317	1.04947	0.940057	0.650551
dnah3	St8-10.5 (IV)	0	0	0.01	0.01	0.01	0.01	0.02	0.01	0.02	0.03	0.03	0.27	NA	Inf	Inf	Inf	Inf	Inf	Inf	Inf	Inf	Inf	Inf
dnah6	St8 (I)	0.07	0.09	0.05	0.04	0.14	0.13	0.12	0.11	0.05	0.04	0.07	0.24	1.19265	0.777608	0.652077	1.58496	1.51457	1.44057	1.36257	0.777608	0.652077	1	2.14684
dnah9	St9-10 (VI)	2.22	2.01	1.72	1.74	2.57	2.45	2.46	2.2	2.12	1.51	2.13	2.63	0.930098	0.827636	0.834941	1.10947	1.07286	1.07595	0.993487	0.967135	0.748616	0.970456	1.12743
dnajb4	St10.5 (VII)	0.53	0.34	0.58	0.89	0.37	0.38	0.52	0.46	0.13	0.24	0	0.14	0.715023	1.0665	1.42183	0.763933	0.779874	0.986325	0.901436	0.316474	0.538866	0	0.338169
dnajc6	St10.5 (VII)	1.09	1.39	1.14	1.27	1.44	1.27	1.19	1.09	0.8	1.33	3.37	7.79	1.18601	1.03272	1.11446	1.21481	1.11446	1.06471	1	0.794058	1.15068	2.03272	3.02623
dner	Persis (V)	0.13	0.09	0.32	0.15	0.21	0.3	0.13	0.16	0.05	0.03	0.15	0.02	0.758992	1.79141	1.10692	1.38702	1.72583	1	1.15754	0.469485	0.29956	1.10692	0.206451
dnm1	St10.5 (VII)	0	0	0	0.03	0.02	0.07	0.02	0.07	0.05	0.06	0.07	0.32	NA	NA	Inf	Inf	Inf	Inf	Inf	Inf	Inf	Inf	Inf
dnm3	St8-10.5 (IV)	0	0.04	0	0	0	0	0	0	0	0	0.04	0	Inf	NA	NA	NA	NA	NA	NA	NA	NA	Inf	NA
dntt	St9-10 (VI)	0	0	0	0	0	0	0.05	0.03	0	0.03	0.05	0	NA	NA	NA	NA	NA	Inf	Inf	NA	Inf	Inf	NA
doc2b	Persis (V)	0.06	0.18	0.4	0.84	0.66	0.47	0.89	0.87	0.8	0.63	0.34	0.32	2	2.9386	3.90689	3.58496	3.14296	3.98489	3.9542	3.8413	3.52356	2.73697	2.66297
dock3	St8 (I)	2.1	2.24	2.61	2.1	1.97	2.12	2.16	2.19	2.17	1.81	1.23	0.42	1.04731	1.16534	1	0.954639	1.00685	1.02046	1.03059	1.02385	0.896779	0.665133	0.263034
dok5	St8 (I)	0.28	1	0.33	0.43	0.32	0.26	0.46	0.37	0.28	0.04	0.15	0.04	2.19265	1.12338	1.34239	1.09954	0.947533	1.4021	1.21501	1	0.192645	0.61891	0.192645
dok6	St10.5 (VII)	0	0	0	0	0	0	0	0	0	0	0	0	NA	NA	NA	NA	NA	NA	NA	NA	NA	NA	NA
dpep1	St8 (I)	0	0	0	0.04	0.04	0.08	0.03	0.04	0	0	0	0	NA	NA	Inf	Inf	Inf	Inf	Inf	NA	NA	NA	NA
dpep2	St8 (I)	0.5	0.24	0.48	0.31	0.2	0.16	0.24	0.21	0.25	0.31	0.32	0.19	0.565597	0.970854	0.695994	0.485427	0.400538	0.565597	0.505891	0.584963	0.695994	0.713696	0.464668
dpf1	St9-10 (VI)	0.12	0.2	0.15	0.2	0.25	0.23	0.29	0.26	0.37	0.49	0.48	1.04	1.41504	1.16993	1.41504	1.62449	1.54432	1.77259	1.66297	2.02975	2.34577	2.32193	3.27302
dpp6	Persis (V)	0	0	0	0.02	0.11	0.09	0.12	0.05	0.07	0	0.03	0	NA	NA	Inf	Inf	Inf	Inf	Inf	Inf	NA	Inf	NA
dpt	Persis (V)	0	0	0	0	0	0	0	0	0	0.22	0.07	0	NA	NA	NA	NA	NA	NA	NA	NA	Inf	Inf	NA
dpys	St8 (I)	0	0	0	0	0	0.08	0.07	0.21	0	0.19	0.2	0.13	NA	NA	NA	NA	Inf	Inf	Inf	NA	Inf	Inf	Inf
dpysl4	Persis (V)	0	0.04	0.04	0	0	0	0.24	1.11	2.55	7.06	19.44	27.97	Inf	Inf	NA	NA	NA	Inf	Inf	Inf	Inf	Inf	Inf
drd4	St10.5 (VII)	0	0	0.05	0.12	0.06	0.37	1.48	5.68	7.89	7.55	3.08	2.08	NA	Inf	Inf	Inf	Inf	Inf	Inf	Inf	Inf	Inf	Inf
dscam	St9-10 (VI)	3.42	3.16	2.91	2.41	2.9	2.32	2.14	2.06	1.91	1.21	0.94	0.44	0.944091	0.888209	0.7695	0.885928	0.747054	0.701089	0.68018	0.640139	0.437016	0.350332	0.174605
dst	St9-10 (VI)	0.05	0.13	0.15	0.33	0.48	0.28	0.36	0.25	0.28	0.28	0.37	1.4	1.848	2	2.926	3.40599	2.72247	3.03562	2.58496	2.72247	2.72247	3.07039	4.85798
dthd1	St8 (I)	0	0	0	0	0	0	0.02	0	0	0	0	0	NA	NA	NA	NA	NA	Inf	NA	NA	NA	NA	NA
dtx4	St10.5 (VII)	0	0	0.11	0.02	0.02	0.05	0.12	0.4	1	3.13	6.18	14.43	NA	Inf	Inf	Inf	Inf	Inf	Inf	Inf	Inf	Inf	Inf
duox1	St10.5 (VII)	0	0	0.02	0	0	0.03	0	0	0	0.01	0.02	0	NA	Inf	NA	NA	Inf	NA	NA	NA	Inf	Inf	NA
duox2	St8 (I)	0.12	0.14	0.09	0.3	0.3	0.2	0.31	0.15	0.26	0.3	0.19	0.02	1.11548	0.807355	1.80735	1.80735	1.41504	1.8413	1.16993	1.66297	1.80735	1.36923	0.222392
duoxa1	St8 (I)	0.14	0.25	0.55	0.61	0.44	0.33	0.11	0.17	0.1	0	0	0	1.47805	2.30117	2.42146	2.05063	1.74723	0.836501	1.14684	0.777608	0	0	0
dusp16	St10.5 (VII)	12.24	17.63	20.95	22.77	29.44	27.26	23.99	16.24	11.97	8.61	5.82	3.72	1.28709	1.43915	1.51616	1.76775	1.69025	1.56558	1.21835	0.984	0.768444	0.561194	0.382857
dusp5	St9-10 (VI)	1.65	0.95	1.28	0.89	1.82	28.67	75	96.86	99.23	100.43	132.25	122.26	0.656046	0.828435	0.622362	1.07247	4.19973	5.53775	5.89973	5.93403	5.95109	6.34255	6.23068
ebf2	St10.5 (VII)	0.14	0.1	0	0.04	0	0	0.17	0.07	0	0.15	0.62	3.98	0.777608	0	0.36257	0	0	1.14684	0.584963	0	1.05063	2.44057	4.87915
ebf3	St9-10 (VI)	0.03	0.05	0	0	0	0	0.01	0.05	0.33	0.25	0.82	2.19	1.41504	0	0	0	0	0.415037	1.41504	3.58496	3.22239	4.82443	6.20945
ebf4	Persis (V)	0.11	0.08	0.2	0.24	0.19	0.52	0.42	0.34	0.08	0.31	0.26	0.4	0.788496	1.49476	1.66985	1.44746	2.51785	2.26849	2.03242	0.788496	1.93289	1.75002	2.21299
ece2	St10.5 (VII)	0.52	0.9	1.18	1.07	1.11	0.92	1.04	1.23	1.57	1.91	2.3	3.85	1.44931	1.70895	1.61244	1.64829	1.46949	1.58496	1.75077	2.00692	2.22437	2.43911	3.07105
ecel1	St8 (I)	0	0	0	0.02	0	0	0.03	0.06	0.03	0.06	0.06	0.16	NA	NA	Inf	NA	NA	Inf	Inf	Inf	Inf	Inf	Inf
edar	St10.5 (VII)	0	0.04	0.09	0.14	0	0.22	0.07	0.06	0.05	0.03	0.05	0.05	Inf	Inf	Inf	NA	Inf	Inf	Inf	Inf	Inf	Inf	Inf
edil3	St10.5 (VII)	0.07	0.05	0	0.15	0.02	0	0	0	0.15	0.03	0	0	0.777608	0	1.65208	0.36257	0	0	0	1.65208	0.514573	0	0
edn2	St10.5 (VII)	0.04	0.03	0.15	0.21	0.08	0.12	0.02	0	0	0.04	0	0.03	0.807355	2.24793	2.64386	1.58496	2	0.584963	0	0	1	0	0.807355
efemp1	St8 (I)	0	0	0	0.03	0	0	0	0	0	0	0.06	0	NA	NA	Inf	NA	NA	NA	NA	NA	NA	Inf	NA
efnb2	St9-10 (VI)	0	0.02	0.26	0.16	0.11	3.58	60.87	134.68	120.51	92.72	86.08	98.67	Inf	Inf	Inf	Inf	Inf	Inf	Inf	Inf	Inf	Inf	Inf
efnb3	St9-10 (VI)	5.55	7.93	11.41	14.43	22.91	22.38	21.51	22.24	29.52	42.54	54.39	57.53	1.28026	1.61158	1.848	2.35838	2.33126	2.2856	2.32401	2.65968	3.11518	3.43296	3.50662
efr3b	St8 (I)	0.1	0.2	0.24	0.18	0.36	0.26	0.45	0.25	0.51	0.68	0.79	1.13	1.58496	1.76553	1.48543	2.20163	1.848	2.45943	1.80735	2.60881	2.96347	3.15381	3.62059
efs	St10.5 (VII)	0	0.1	0.1	0.19	0.38	1.07	8.33	23.74	25.76	34.41	45.65	52.63	Inf	Inf	Inf	Inf	Inf	Inf	Inf	Inf	Inf	Inf	Inf
egfl6	St8 (I)	0.02	0	0	0	0.01	0	0.02	0.02	0.09	0.02	0.18	0.29	0	0	0	0.584963	0	1	1	2.45943	1	3.32193	3.9542
egr1	St10.5 (VII)	0.45	0.24	1	1.81	2.59	1.88	1.99	2.33	2.49	3.36	2.6	2.37	0.616671	1.68806	2.32833	2.75607	2.37233	2.43888	2.62709	2.70782	3.08179	2.76081	2.6477
egr2	St9-10 (VI)	0.04	0	0	0	0	0.13	0.11	0.07	0.07	0.08	0.03	0.7	0	0	0	0	2.08746	1.90689	1.45943	1.45943	1.58496	0.807355	4.20945
egr4	St10.5 (VII)	0	0	0	0	0.08	0.2	0.15	0.52	1.89	3.49	3.17	2.96	NA	NA	NA	Inf	Inf	Inf	Inf	Inf	Inf	Inf	Inf
ehf	St8 (I)	0.09	0.07	0.2	0.13	0.02	0.04	0.07	0.05	0.03	0	0	0.18	0.830075	1.68806	1.28951	0.289507	0.530515	0.830075	0.63743	0.415037	0	0	1.58496
elavl3	St9-10 (VI)	0.19	0.34	0.4	0.42	0.36	0.43	2.22	17.64	40.18	69.8	91.43	102.07	1.47999	1.63472	1.68281	1.53343	1.70627	3.66496	6.55216	7.73114	8.52501	8.91352	9.07203
elavl4	St9-10 (VI)	0.57	0.35	0.38	0.24	0.3	0.67	0.47	0.51	0.47	0.49	0.51	0.86	0.690672	0.736966	0.50696	0.610053	1.12131	0.86755	0.921997	0.86755	0.89503	0.921997	1.32698
elf5	St8 (I)	0.08	0.11	0.17	0.07	0	0	0.03	0.04	0	0	0.06	0.4	1.24793	1.64386	0.906891	0	0	0.459432	0.584963	0	0	0.807355	2.58496
elfn1	Persis (V)	0	0	0	0.01	0.01	0.03	0	0	0.02	0.01	0	0.02	NA	NA	Inf	Inf	Inf	NA	NA	Inf	Inf	NA	Inf
elfn2	St8 (I)	0.04	0.04	0.09	0.1	0.09	0.1	0.1	0.04	0.06	0.02	0.03	0.01	1	1.70044	1.80735	1.70044	1.80735	1.80735	1	1.32193	0.584963	0.807355	0.321928
eln1	St8 (I)	0.13	0.03	0.02	0.06	0	0.03	0.04	0.39	0.25	0.28	0.22	0.16	0.29956	0.206451	0.547488	0	0.29956	0.387023	2	1.54749	1.65711	1.42884	1.15754
elovl3	Persis (V)	0	0	0.11	0	0.07	0	3.88	19.8	39.84	69.84	77.87	84.36	NA	Inf	NA	Inf	NA	Inf	Inf	Inf	Inf	Inf	Inf
emb	St8 (I)	0	0	0	0.02	0	0.04	0.17	1.04	1.95	4.31	8.76	15.17	NA	NA	Inf	NA	Inf	Inf	Inf	Inf	Inf	Inf	Inf
emilin1	St10.5 (VII)	0	0	0	0	0	0	0.06	0.04	0.11	0.05	0.17	0.6	NA	NA	NA	NA	NA	Inf	Inf	Inf	Inf	Inf	Inf
eml3	Persis (V)	0.61	0.69	0.93	0.75	0.84	0.57	0.74	0.81	0.89	0.76	1.05	1.74	1.09163	1.33605	1.15673	1.24917	0.951906	1.14608	1.21901	1.29808	1.16729	1.4443	1.94578
emp1	St10.5 (VII)	0.26	0.04	0.04	0.09	0.22	0.43	0.25	0.23	0.08	0.05	0.04	0.02	0.206451	0.206451	0.428843	0.884523	1.40808	0.971986	0.91427	0.387023	0.253757	0.206451	0.106915
emp2	St10.5 (VII)	0.04	0	0.34	0.04	0.08	0.19	0.48	1.76	8.25	54.98	159.31	285.84	0	3.24793	1	1.58496	2.52356	3.70044	5.49185	7.69523	10.4257	11.9599	12.8031
emx1l	St8 (I)	0	0	0	0	0	0.65	1.52	1.39	2.52	4.84	5.71	7.87	NA	NA	NA	NA	Inf	Inf	Inf	Inf	Inf	Inf	Inf
emx2	St9-10 (VI)	4.7	3.99	1.86	2.14	2.05	3.64	2.36	1.33	1.53	1.06	0.95	5.3	0.886695	0.481035	0.541336	0.522227	0.827387	0.587007	0.359497	0.406571	0.293408	0.26559	1.08927
en2	St10.5 (VII)	0.19	0.03	0.21	0.11	0.07	0.18	0.18	0.24	0.11	0.04	0.04	0.06	0.211504	1.074	0.658963	0.452512	0.961526	0.961526	1.17834	0.658963	0.275634	0.275634	0.395929
eno4	St10.5 (VII)	0	0	0	0	0.13	0	0.04	0.09	0.2	0.13	0.49	2.06	NA	NA	NA	Inf	NA	Inf	Inf	Inf	Inf	Inf	Inf
enpp6	St10.5 (VII)	0	0.19	0	0	0.18	0	0.21	0.06	0.1	0.23	0.69	0.8	Inf	NA	NA	Inf	NA	Inf	Inf	Inf	Inf	Inf	Inf
enpp7	St8 (I)	0	0	0	0.04	0.05	0.09	0.08	0	0	0	0	0	NA	NA	Inf	Inf	Inf	Inf	NA	NA	NA	NA	NA
entpd2	St10.5 (VII)	0.13	0.05	0.28	0.43	0.57	0.8	0.92	1.48	1.65	4.06	8.59	24.51	0.469485	1.65711	2.10692	2.42884	2.83872	3.01381	3.63048	3.77529	5.01037	6.06774	7.56635
entpd3	St10.5 (VII)	0	0	0.11	0.07	0	0.05	0.02	0.03	0.11	0.49	1.45	3.71	NA	Inf	Inf	NA	Inf	Inf	Inf	Inf	Inf	Inf	Inf
eomes	St9-10 (VI)	0	0	0	0.05	0.93	58.49	246.69	245.3	142.66	69.04	32.21	18.51	NA	NA	Inf	Inf	Inf	Inf	Inf	Inf	Inf	Inf	Inf
epgn	St8 (I)	0	0	0	0	0	0	0.18	0.43	0.33	0.13	0.34	0.45	NA	NA	NA	NA	NA	Inf	Inf	Inf	Inf	Inf	Inf
epha3	St10.5 (VII)	0	0	0	0.02	0	0	0.04	0	0.03	0.04	0.03	0.1	NA	NA	Inf	NA	NA	Inf	NA	Inf	Inf	Inf	Inf
epha6	St8-10.5 (IV)	0	0	0	0	0	0	0.01	0.02	0.02	0	0	0.03	NA	NA	NA	NA	NA	Inf	Inf	Inf	NA	NA	Inf
epha7	St10.5 (VII)	0	0.02	0.02	0.14	0.16	0	0.2	0.2	0.3	0.95	2.24	2.66	Inf	Inf	Inf	Inf	NA	Inf	Inf	Inf	Inf	Inf	Inf
ephx1	St9-10 (VI)	1.84	3.16	4.51	4.96	6.78	7.09	7.6	8.9	10.57	12.01	13.74	10.86	1.44222	1.78705	1.88583	2.22798	2.27895	2.35908	2.54522	2.75373	2.91211	3.08192	2.78705
ephx2	St8 (I)	0.1	0.06	0.18	0.12	0.16	0.36	0.17	0.49	1	0.79	1.44	1.13	0.678072	1.48543	1.1375	1.37851	2.20163	1.43296	2.56071	3.45943	3.15381	3.94486	3.62059
eps8l1	St10.5 (VII)	0.19	0.07	0.31	0.15	0.11	0.09	1.08	1.77	1.63	3.87	13.88	35.54	0.452512	1.39593	0.839535	0.658963	0.559427	2.74076	3.36678	3.25987	4.41741	6.21048	7.55499
eps8l2	St10.5 (VII)	1.36	1.28	1.49	1.82	2.09	1.25	1.29	1.52	1.45	1.36	2.29	3.7	0.956931	1.06736	1.22542	1.34299	0.940443	0.962386	1.08246	1.04696	1	1.42429	1.89553
erap1	St8 (I)	0.5	0.68	0.79	0.76	0.83	0.68	0.77	0.73	0.42	0.84	0.39	0.39	1.23879	1.36737	1.33342	1.41143	1.23879	1.34483	1.29866	0.879706	1.42223	0.831877	0.831877
erbb2	St10.5 (VII)	0.07	0.21	0.34	0.38	0.41	0.35	0.39	1.32	2.47	4.84	6.26	10.88	2	2.5502	2.6845	2.77761	2.58496	2.71621	4.31159	5.18133	6.13222	6.49871	7.28936
erbb4	St10.5 (VII)	0.11	0.15	0.33	0.51	0.54	0.41	0.42	0.22	0.14	0.04	0.09	0.1	1.24101	2	2.49476	2.56294	2.24101	2.26849	1.58496	1.18442	0.447459	0.862496	0.932886
erich6	St10.5 (VII)	0	0	0	0	0.04	0.07	0.13	0.04	0.06	0.14	0.24	0.55	NA	NA	NA	Inf	Inf	Inf	Inf	Inf	Inf	Inf	Inf
esrrg	St9-10 (VI)	0	0	0.06	0	0.04	0.02	0.05	0.05	0.08	0.1	1.1	2.4	NA	Inf	NA	Inf	Inf	Inf	Inf	Inf	Inf	Inf	Inf
esx1	St10.5 (VII)	0	0	0.06	0.19	0.32	0.16	0.07	0.04	0.19	0.27	0.98	0.78	NA	Inf	Inf	Inf	Inf	Inf	Inf	Inf	Inf	Inf	Inf
eva1a	St8-10.5 (IV)	1.25	0.4	0.39	0.25	0.26	0.22	0.07	0.09	0.29	0.18	0.67	2.27	0.400538	0.391768	0.263034	0.27262	0.233888	0.0786098	0.100305	0.301002	0.194087	0.619178	1.49365
eva1b	St10.5 (VII)	0	0	0.08	0	0.06	0.11	0.39	0.59	1.43	2.72	4.03	6.53	NA	Inf	NA	Inf	Inf	Inf	Inf	Inf	Inf	Inf	Inf
evx1	St10.5 (VII)	0	0	0	0	0.06	0.77	1.57	6.78	18.67	36.11	51.71	40.63	NA	NA	NA	Inf	Inf	Inf	Inf	Inf	Inf	Inf	Inf
exoc3l2	St9-10 (VI)	0.11	0	0	0	0.11	0.21	0.25	0.36	0.64	3.4	7.44	8.67	0	0	0	1	1.54057	1.71049	2.09516	2.76939	4.9959	6.1009	6.31865
f12	St10.5 (VII)	0	0	0	0.03	0	0.06	0.08	0.03	0.05	0.06	0	0.08	NA	NA	Inf	NA	Inf	Inf	Inf	Inf	Inf	NA	Inf
f13a1	St10.5 (VII)	0.13	0	0	0	0.02	0.04	0.04	0.06	0.06	0	0	0.03	0	0	0	0.206451	0.387023	0.387023	0.547488	0.547488	0	0	0.29956
f2	St10.5 (VII)	0	0	0	0.07	0.04	0	0.07	0.04	0.48	0.66	1.67	5.82	NA	NA	Inf	Inf	NA	Inf	Inf	Inf	Inf	Inf	Inf
f2rl3	St8 (I)	0.84	0.61	0.36	0.66	0.64	0.54	0.44	0.21	0.13	0.19	0.13	0.13	0.787592	0.514573	0.836501	0.817136	0.716207	0.607683	0.321928	0.207595	0.294183	0.207595	0.207595
faah.1	St8 (I)	0	0	0	0	0	0	0	0.03	0	0	0	0.02	NA	NA	NA	NA	NA	NA	Inf	NA	NA	NA	Inf
faah.2	St10.5 (VII)	0.08	0	0	0.04	0.08	0.15	0.03	0	0.12	0.26	0.5	2.74	0	0	0.584963	1	1.52356	0.459432	0	1.32193	2.08746	2.85798	5.13955
fam135b	Persis (V)	0.62	0.49	0.51	0.66	0.58	0.55	0.58	0.45	0.32	0.15	0.1	0.03	0.84022	0.865983	1.0458	0.952694	0.916168	0.952694	0.787271	0.600393	0.31259	0.215729	0.0681715
fam13b	St10.5 (VII)	0.12	0.05	0.03	0.1	0.07	0.22	1.35	1.18	0.9	1.02	1.51	2.84	0.5025	0.321928	0.874469	0.662965	1.5025	3.61471	3.43741	3.08746	3.24793	3.76377	4.62449
fam13c	St8 (I)	11.59	8.71	5.16	5.46	4.15	2.61	1.98	0.85	0.73	0.66	0.83	1.19	0.808599	0.531281	0.556891	0.441555	0.29301	0.22754	0.102106	0.0881217	0.0799012	0.0997846	0.141007
fam155a	St9 (III)	0	0	0	0	0	0.06	0.09	0.01	0	0	0.02	0	NA	NA	NA	NA	Inf	Inf	Inf	NA	NA	Inf	NA
fam155b	St10.5 (VII)	0	0	0	0	0	0	0	0.04	0.03	0.1	0	0.14	NA	NA	NA	NA	NA	NA	Inf	Inf	Inf	NA	Inf
fam166c	St10.5 (VII)	0	0	0	0.12	0	0	0	0	0	0	0	0.1	NA	NA	Inf	NA	NA	NA	NA	NA	NA	NA	Inf
fam167a	Persis (V)	0	0	0	0	0	0	0	0.06	0.09	0	0.09	0.63	NA	NA	NA	NA	NA	NA	Inf	Inf	NA	Inf	Inf
fam167b	St10.5 (VII)	0	0	0	0	0	0	0.02	0	0	0.16	1.65	7.58	NA	NA	NA	NA	NA	Inf	NA	NA	Inf	Inf	Inf
fam181a	St10.5 (VII)	0	0	0	0.02	0	0.12	0.06	0.1	0.16	0.14	0.09	1.49	NA	NA	Inf	NA	Inf	Inf	Inf	Inf	Inf	Inf	Inf
fam181b	St10.5 (VII)	0	0	0.03	0	0	0	0.53	1.85	3.86	4.18	4.78	8.85	NA	Inf	NA	NA	NA	Inf	Inf	Inf	Inf	Inf	Inf
fam189b	St10.5 (VII)	0	0.15	0.23	0.19	0.37	0.3	0.43	0.42	0.37	0.37	0.47	0.49	Inf	Inf	Inf	Inf	Inf	Inf	Inf	Inf	Inf	Inf	Inf
fam227a	St8 (I)	0.12	0.3	0.38	0.26	0.42	0.71	0.26	0.56	0.31	0.35	0.54	0.24	1.80735	2.05889	1.66297	2.16993	2.79008	1.66297	2.5025	1.8413	1.96963	2.45943	1.58496
fam228b	St10.5 (VII)	0.29	0.51	0.42	0.54	0.84	0.63	0.81	2.71	2.37	3.04	3.59	8.25	1.46395	1.29177	1.51706	1.9622	1.66558	1.92338	3.37084	3.1973	3.5214	3.74193	4.88011
fam237a	St8 (I)	0	0	0	0	0	0	0	0	0	0	0	0	NA	NA	NA	NA	NA	NA	NA	NA	NA	NA	NA
fam3d	St8 (I)	0	0.35	0.48	0.74	0.62	0.45	0.37	0.38	0.29	1.76	13.31	37.98	Inf	Inf	Inf	Inf	Inf	Inf	Inf	Inf	Inf	Inf	Inf
fam78a	Persis (V)	0	0.37	1.04	1.73	1.8	2.19	2.31	0.88	0.67	1.37	0.98	0.81	Inf	Inf	Inf	Inf	Inf	Inf	Inf	Inf	Inf	Inf	Inf
fam78b	St9-10 (VI)	0.05	0.18	0.18	0.53	0.74	0.37	0.41	0.35	0.08	0.27	0.04	0.35	2.20163	2.20163	3.53605	3.98185	3.07039	3.20163	3	1.37851	2.67807	0.847997	3
fam81b	St8 (I)	0	0	0.06	0.04	0.08	0.08	0.07	0.04	0	0	0.26	0.61	NA	Inf	Inf	Inf	Inf	Inf	Inf	NA	NA	Inf	Inf
fam83b	St9-10 (VI)	0.04	0.03	0.03	0.02	0.04	0.08	0.16	0.41	0.7	0.93	1.53	4.79	0.807355	0.807355	0.584963	1	1.58496	2.32193	3.49185	4.20945	4.59991	5.29462	6.91588
fam83f	St10.5 (VII)	0.13	0.43	0.38	0.64	0.35	0.43	2.2	3.75	4.16	5.78	10.67	14.43	2.10692	1.97199	2.56635	1.88452	2.10692	4.16375	4.89947	5.04439	5.50657	6.37638	6.80735
fam92b	Persis (V)	0	0.43	0.35	0.67	0.43	0.55	0.48	0.34	0.22	0.45	1.05	3.92	Inf	Inf	Inf	Inf	Inf	Inf	Inf	Inf	Inf	Inf	Inf
fap	Persis (V)	0	0	0	0	0	0.13	0	0	0.1	0.06	0	0	NA	NA	NA	NA	Inf	NA	NA	Inf	Inf	NA	NA
fat1	St9-10 (VI)	0.59	1.05	1.59	2.07	2.61	2.82	2.75	7.83	15.94	32.39	49.63	58.55	1.47491	1.88554	2.17264	2.43929	2.53098	2.50106	3.83503	4.80823	5.80473	6.4114	6.64728
fat3	St10.5 (VII)	0.24	0.38	0.74	0.88	1.48	1.54	1.47	1.14	0.84	0.48	0.43	0.2	1.36923	2.02975	2.22239	2.8413	2.89077	2.83289	2.52356	2.16993	1.58496	1.48113	0.874469
fat4	St10.5 (VII)	0.23	0.22	0.14	0.19	0.13	0.12	0.08	0.04	0	0.02	0.03	0.08	0.968291	0.685891	0.868755	0.646363	0.605721	0.430634	0.231326	0	0.120294	0.176878	0.430634
faxc	St10.5 (VII)	0	0.04	0.04	0.12	0.08	0.16	0.16	0.15	0.15	0.2	0.24	0.61	Inf	Inf	Inf	Inf	Inf	Inf	Inf	Inf	Inf	Inf	Inf
fbln1	St10.5 (VII)	0.17	0.3	0.22	0.46	0.4	0.23	0.25	1.14	5.51	17.96	43.65	62.04	1.46713	1.19794	1.88982	1.74543	1.23447	1.30485	2.94596	5.06228	6.7367	8.00991	8.51547
fbln7	St10.5 (VII)	0.05	0.11	0.19	0.41	0.42	0.38	0.53	0.58	0.64	0.94	1.65	2.35	1.67807	2.26303	3.20163	3.23266	3.10434	3.53605	3.65535	3.7866	4.30743	5.08746	5.58496
fbn2	Persis (V)	0	0	0.01	0.01	0.02	0.02	0.03	0.03	0.03	0.04	0.03	0.08	NA	Inf	Inf	Inf	Inf	Inf	Inf	Inf	Inf	Inf	Inf
fbn3	St10.5 (VII)	0.03	0.01	0.08	0.04	0.02	0.08	0.06	0.06	0.08	0.93	11.86	42.19	0.415037	1.87447	1.22239	0.736966	1.87447	1.58496	1.58496	1.87447	5	8.63057	10.4587
fbxl7	St8 (I)	0	0.44	0.52	0.74	0.64	0.99	0.41	0.2	0.35	0.24	0.67	0.62	Inf	Inf	Inf	Inf	Inf	Inf	Inf	Inf	Inf	Inf	Inf
fbxo16	St8 (I)	1.86	2.29	2.5	2.95	4.18	3.73	4.78	5.03	4.25	6.81	6.83	8.08	1.15781	1.22903	1.37073	1.69925	1.58755	1.83588	1.8892	1.71587	2.22073	2.22405	2.41794
fbxo2	Persis (V)	0.67	0.73	0.96	0.47	0.57	0.47	1.03	0.08	0.51	0.15	0.13	0.07	1.06319	1.28264	0.766801	0.888107	0.766801	1.3433	0.16273	0.816554	0.291463	0.255839	0.143364
fer1l6	St10.5 (VII)	0	0.02	0	0	0.02	0	0.01	0.02	0.02	0.04	0.02	0.03	Inf	NA	NA	Inf	NA	Inf	Inf	Inf	Inf	Inf	Inf
fev	St8 (I)	0	0	0	0.04	0.05	0	0.12	0.09	0.07	0.04	0.07	0.22	NA	NA	Inf	Inf	NA	Inf	Inf	Inf	Inf	Inf	Inf
fez1	St8 (I)	0.73	0.77	1.19	1.05	1.18	0.82	1.01	0.96	0.83	1	1.31	0.57	1.03899	1.39514	1.28591	1.3876	1.0863	1.25312	1.21105	1.09558	1.2448	1.4826	0.832543
fezf1	St10.5 (VII)	0.5	0.26	0.2	0.1	0.17	0.27	0.32	0.18	0.32	0.3	1.16	5.31	0.604071	0.485427	0.263034	0.422233	0.62293	0.713696	0.443607	0.713696	0.678072	1.73118	3.53854
fgb	St8 (I)	0	0	0	0	0	0	0.03	0.04	0	0.04	0.06	0.03	NA	NA	NA	NA	NA	Inf	Inf	NA	Inf	Inf	Inf
fgd1	St9-10 (VI)	0.04	0.11	0.06	0.21	0.35	0.25	2.07	12.83	22.08	27.82	24.56	14.77	1.90689	1.32193	2.64386	3.2854	2.85798	5.7211	8.3298	9.11114	9.44398	9.26444	8.53236
fgf1	St8 (I)	0	0	0.03	0	0	0	0	0	0.03	0	0	0.06	NA	Inf	NA	NA	NA	NA	NA	Inf	NA	NA	Inf
fgf20	St9-10 (VI)	0	0	0	0.11	1.37	8.06	7.01	10.66	14.66	12.82	12.84	11.64	NA	NA	Inf	Inf	Inf	Inf	Inf	Inf	Inf	Inf	Inf
fgf3	St10.5 (VII)	0.09	0	0.13	0	0.27	0	0.04	0.28	0.07	0.43	4.28	15.69	0	1.28951	0	2	0	0.530515	2.03953	0.830075	2.53051	5.60156	7.45396
fgf4	St9-10 (VI)	0	0	0	0	0	0	0.14	0.7	1.61	1.79	3.02	1.93	NA	NA	NA	NA	NA	Inf	Inf	Inf	Inf	Inf	Inf
fgf7	Persis (V)	0	0	0.1	0	0.04	0.08	0.11	0	0	0	0	0.07	NA	Inf	NA	Inf	Inf	Inf	NA	NA	NA	NA	Inf
fgf8	St9-10 (VI)	0.09	0	0.06	0	0.49	28.21	72.77	73.62	76.09	73	75.47	60.58	0	0.736966	0	2.68806	8.29666	9.66099	9.67772	9.72527	9.66553	9.71348	9.39684
fgfr3	St10.5 (VII)	2.89	3.15	5.21	9.07	15.34	13.72	11.08	10.92	8.63	8.61	7.61	9.72	1.06348	1.48685	2.04908	2.65717	2.52291	2.27319	2.25657	1.995	1.99249	1.86125	2.12543
fgfrl1	Persis (V)	0.09	0.2	0.06	0.13	0.22	0.17	0	0.18	2.19	10.05	18.65	22.26	1.68806	0.736966	1.28951	1.78427	1.53051	0	1.58496	4.66297	6.81592	7.70198	7.95613
fggy	St9-10 (VI)	0	0.06	0.05	0.18	0.07	0.21	0.03	0.15	0.06	0.07	0.12	0.03	Inf	Inf	Inf	Inf	Inf	Inf	Inf	Inf	Inf	Inf	Inf
fgl1	St8 (I)	0.08	0	0	0	0	0	0	0	0	0	0.06	0.06	0	0	0	0	0	0	0	0	0	0.807355	0.807355
fgl2	St8 (I)	0.25	0	0	0	0	0	0	0.06	0	0	0	0	0	0	0	0	0	0	0.31034	0	0	0	0
fhl5	St10.5 (VII)	0	0.2	0	0.04	0.09	0.17	0.22	0.09	0.34	0.33	0.28	0.25	Inf	NA	Inf	Inf	Inf	Inf	Inf	Inf	Inf	Inf	Inf
fhod3	St8 (I)	0.79	0.49	0.28	0.4	0.44	0.64	0.15	0.08	0.08	0.05	0.06	0.22	0.696219	0.437686	0.591037	0.638734	0.856091	0.250808	0.139163	0.139163	0.0885367	0.10561	0.354431
fign	St9-10 (VI)	0.05	0	0	0	0.02	0.14	0.25	0.4	0.73	4.36	4.34	6.41	0	0	0	0.485427	1.926	2.58496	3.16993	3.96347	6.46271	6.45615	7.01346
fignl2	St9-10 (VI)	0	0	0.02	0	0	0.01	0.06	0.32	1.19	2.93	5.97	11.41	NA	Inf	NA	NA	Inf	Inf	Inf	Inf	Inf	Inf	Inf
fjx1	St10.5 (VII)	0	0	0.13	0	0	0.06	0.21	0.24	0.32	0.34	0.43	0.88	NA	Inf	NA	NA	Inf	Inf	Inf	Inf	Inf	Inf	Inf
fkbp9	Persis (V)	0	0.05	0.15	0.2	0.24	0.07	0.09	0.11	0.22	0.56	3.76	9.61	Inf	Inf	Inf	Inf	Inf	Inf	Inf	Inf	Inf	Inf	Inf
flrt1	St8 (I)	0.56	0.71	0.4	0.83	1.15	0.84	1	0.79	0.45	0.16	0.1	0.08	1.18133	0.777608	1.31159	1.6105	1.32193	1.47805	1.26946	0.850857	0.36257	0.237039	0.192645
flrt3	St8-10.5 (IV)	0.03	0	0.05	0.32	0.52	15.16	127.86	221.04	155.74	113.16	91.25	67.54	0	1.41504	3.54432	4.1964	8.98394	12.0577	12.8473	12.3422	11.8815	11.5711	11.1372
fmnl2	St10.5 (VII)	2.77	3.36	3.52	3.66	4.35	3.76	3.31	0.99	0.67	2.25	7.25	12.04	1.146	1.18317	1.21493	1.36199	1.2372	1.13419	0.440847	0.312523	0.857801	1.85492	2.41861
fn3k	St10.5 (VII)	0	0.11	0	0.27	0.35	0.14	0.48	1.02	2.65	9.99	16.63	21.05	Inf	NA	Inf	Inf	Inf	Inf	Inf	Inf	Inf	Inf	Inf
fndc7	St10.5 (VII)	0.05	0.07	0.07	0.02	0.05	0.09	0.02	0.08	0	0	0.04	0.02	1.26303	1.26303	0.485427	1	1.48543	0.485427	1.37851	0	0	0.847997	0.485427
fndc9	St10.5 (VII)	0	0	0	0	0.11	0.22	0.34	0.18	0.18	0.11	0.37	0.09	NA	NA	NA	Inf	Inf	Inf	Inf	Inf	Inf	Inf	Inf
fosb	St10.5 (VII)	0	0	0	0	0.06	0.14	0.72	0.3	0.07	0.09	0.09	0.1	NA	NA	NA	Inf	Inf	Inf	Inf	Inf	Inf	Inf	Inf
foxa1	Persis (V)	0.11	0	0.15	0.05	0.05	0	2.44	31.24	64.23	94.72	115.15	114.55	0	1.24101	0.540568	0.540568	0	4.53492	8.15482	9.19207	9.7517	10.0332	10.0256
foxa2	St8 (I)	0	0	0	0	0.04	0.34	1.97	5.66	19.39	31.97	37.17	26.92	NA	NA	NA	Inf	Inf	Inf	Inf	Inf	Inf	Inf	Inf
foxb2	St9-10 (VI)	0	0	0	0	0	0	0.17	0.84	1.12	1.16	0.98	0.94	NA	NA	NA	NA	NA	Inf	Inf	Inf	Inf	Inf	Inf
foxc2	St10.5 (VII)	0	0	0	0.03	0.24	1.76	1.93	9.36	59.76	121.26	165.91	153.01	NA	NA	Inf	Inf	Inf	Inf	Inf	Inf	Inf	Inf	Inf
foxd1	St10.5 (VII)	0	0.06	0	0.04	0.09	0.75	1.2	1.15	0.6	0.9	2.68	7.91	Inf	NA	Inf	Inf	Inf	Inf	Inf	Inf	Inf	Inf	Inf
foxd3	St9-10 (VI)	0.1	0.07	0	0.13	1.11	3.22	8.42	34.99	44.92	31.47	22.48	20.77	0.765535	0	1.20163	3.59694	5.05311	6.41278	8.45492	8.81442	8.30241	7.8189	7.70529
foxd4l1.1	St9-10 (VI)	0	0	0	0	0.44	32.15	81.26	121.68	139.13	136.08	141.7	90.01	NA	NA	NA	Inf	Inf	Inf	Inf	Inf	Inf	Inf	Inf
foxd4l1.2	St9-10 (VI)	0	0	0	0	0	3.16	6.64	16.31	16.96	15.56	13.85	2.71	NA	NA	NA	NA	Inf	Inf	Inf	Inf	Inf	Inf	Inf
foxe3	St10.5 (VII)	0	0	0	0	0	0	0.04	0.05	0.08	0	0.08	1.62	NA	NA	NA	NA	NA	Inf	Inf	Inf	NA	Inf	Inf
foxg1	St10.5 (VII)	0	0	0.07	0	0	0.27	0.36	0.34	0.22	0.22	0.3	6.16	NA	Inf	NA	NA	Inf	Inf	Inf	Inf	Inf	Inf	Inf
foxi4.2	St9-10 (VI)	0	0	0	0.1	0.91	68.24	159.1	214	292.96	419.33	240.82	95.91	NA	NA	Inf	Inf	Inf	Inf	Inf	Inf	Inf	Inf	Inf
foxj1	St9-10 (VI)	0	0	0	0.03	0	0.62	4.01	8.74	17.05	48.52	79.2	50.19	NA	NA	Inf	NA	Inf	Inf	Inf	Inf	Inf	Inf	Inf
foxl2	St10.5 (VII)	0	0	0	0	0.05	0.18	0.16	0.05	0.11	0.11	0.07	0.54	NA	NA	NA	Inf	Inf	Inf	Inf	Inf	Inf	Inf	Inf
foxn1	St10.5 (VII)	0	0.03	0.05	0.02	0.02	0	0	0.02	0	0.03	0.08	0.06	Inf	Inf	Inf	Inf	NA	NA	Inf	NA	Inf	Inf	Inf
foxp2	Persis (V)	0	0.02	0	0	0.01	0.07	0.16	0.66	1.05	1.1	0.67	0.35	Inf	NA	NA	Inf	Inf	Inf	Inf	Inf	Inf	Inf	Inf
fras1	Persis (V)	0.51	0.44	0.44	0.38	0.46	0.93	1.23	1.33	1.58	1.2	1.08	1.05	0.89743	0.89743	0.803308	0.927488	1.4975	1.77052	1.85114	2.03493	1.74543	1.64046	1.61298
frem1	St10.5 (VII)	0	0	0.04	0.04	0.05	0.11	0.04	0.21	0.63	1.55	1.99	1.99	NA	Inf	Inf	Inf	Inf	Inf	Inf	Inf	Inf	Inf	Inf
frem1l	Persis (V)	0.06	0.08	0.06	0.04	0.07	0.02	0.04	0.08	0.02	0.01	0	0	1.22239	1	0.736966	1.11548	0.415037	0.736966	1.22239	0.415037	0.222392	0	0
frem2	St10.5 (VII)	0.95	1.31	1.5	1.65	2	1.94	1.48	0.88	0.99	0.57	0.81	0.78	1.25032	1.36678	1.45251	1.63472	1.60507	1.35496	0.945844	1.03006	0.678072	0.889576	0.864773
frem3	St10.5 (VII)	0	0.01	0	0	0	0.14	0.57	1.14	1.34	0.82	1.01	0.79	Inf	NA	NA	NA	Inf	Inf	Inf	Inf	Inf	Inf	Inf
frk	St8 (I)	0	0.14	0.23	0.27	0.16	0.18	0.08	0.42	0.54	0.77	2.85	3.49	Inf	Inf	Inf	Inf	Inf	Inf	Inf	Inf	Inf	Inf	Inf
frmd5	St8 (I)	0	0	0	0	0.05	0.05	0.13	0.05	0.12	0.05	0.04	0.56	NA	NA	NA	Inf	Inf	Inf	Inf	Inf	Inf	Inf	Inf
frmpd2	St10.5 (VII)	0.05	0.02	0.05	0.06	0.06	0.15	0.09	0.15	0.07	0.03	0.09	0.06	0.485427	1	1.1375	1.1375	2	1.48543	2	1.26303	0.678072	1.48543	1.1375
frmpd4	St8 (I)	0	0	0.02	0	0.04	0.06	0.01	0.02	0.02	0.01	0	0	NA	Inf	NA	Inf	Inf	Inf	Inf	Inf	Inf	NA	NA
frrs1l	St10.5 (VII)	0	0	0	0.14	0.07	0.29	0.13	0.43	0.33	0.86	1.12	2.4	NA	NA	Inf	Inf	Inf	Inf	Inf	Inf	Inf	Inf	Inf
frzb	St10.5 (VII)	0	0.06	0	0	0	2.69	48.34	220.95	258.19	153.87	76.84	34.37	Inf	NA	NA	NA	Inf	Inf	Inf	Inf	Inf	Inf	Inf
frzb2	St10.5 (VII)	0	0	0	0.02	0	0	0.98	23.71	52.16	56.77	45.16	56.54	NA	NA	Inf	NA	NA	Inf	Inf	Inf	Inf	Inf	Inf
fsd1	St10.5 (VII)	0.13	0.19	0.45	1.35	2.24	2.13	1.38	1.48	1.07	1.46	0.93	0.97	1.29956	2.15754	3.50901	4.1883	4.11974	3.53797	3.63048	3.20645	3.61244	3.02748	3.08092
fsd2	St10.5 (VII)	0.19	0.11	0.22	0.18	0.24	0.18	0.14	0.35	0.21	0.09	0.06	0.14	0.658963	1.10962	0.961526	1.17834	0.961526	0.796467	1.50696	1.074	0.559427	0.395929	0.796467
fst	St10.5 (VII)	0.06	0	0.09	0.12	0.38	4.76	3.82	4.76	11.46	20.94	27.46	23.73	0	1.32193	1.58496	2.87447	6.32793	6.01495	6.32793	7.58496	8.45121	8.8413	8.63118
fstl5	Persis (V)	0	0	0	0.01	0.01	0	0.09	0.09	0.07	0.21	0.07	0.33	NA	NA	Inf	Inf	NA	Inf	Inf	Inf	Inf	Inf	Inf
fucolectin	St8-10.5 (IV)	0	0.03	0.3	0.15	0.15	0.17	0.19	1.03	2.79	16.32	52.49	156.42	Inf	Inf	Inf	Inf	Inf	Inf	Inf	Inf	Inf	Inf	Inf
fucolectinloc100491211	St8 (I)	0.13	0	0	0	0	0	0.03	0.03	0	0	0.02	0.01	0	0	0	0	0	0.29956	0.29956	0	0	0.206451	0.106915
fut2	St10.5 (VII)	0.5	1.32	1.87	1.91	1.99	1.22	1.15	0.53	0.19	0.28	0.43	1.43	1.86394	2.24489	2.26903	2.31615	1.78241	1.72247	1.04264	0.464668	0.641546	0.895303	1.9486
fut9	St8 (I)	0	0	0	0	0	0	0	0	0	0	0	0	NA	NA	NA	NA	NA	NA	NA	NA	NA	NA	NA
fxyd1	St10.5 (VII)	0	0	0	0	0	0	0	0	0	0	0	0.05	NA	NA	NA	NA	NA	NA	NA	NA	NA	NA	Inf
fyb1	Persis (V)	0.04	0	0.14	0.04	0.02	0.18	0.09	0.13	0.29	0.48	0.89	0.97	0	2.16993	1	0.584963	2.45943	1.70044	2.08746	3.04439	3.70044	4.53916	4.65821
fyn	St10.5 (VII)	0	0.03	0.05	0.05	0.02	0.04	0.06	0.38	2.16	4.64	7.99	8.22	Inf	Inf	Inf	Inf	Inf	Inf	Inf	Inf	Inf	Inf	Inf
fzd10	St9-10 (VI)	0.83	0.63	0.45	0.7	0.51	5.48	13.05	29.23	57.57	98.72	167.47	162.84	0.814785	0.624961	0.882348	0.69105	2.92646	4.06375	5.17859	6.13671	6.90617	7.66371	7.62346
fzd8	Persis (V)	2.45	1.52	1.29	1.36	3.13	14.6	53.7	57.95	57.53	49.17	58.12	63.51	0.696357	0.610257	0.637009	1.18748	2.79892	4.51843	4.62369	4.61363	4.39708	4.62775	4.75074
g6pc.2	St8 (I)	0	0	0	0	0	0	0	0	0	0	0	0	NA	NA	NA	NA	NA	NA	NA	NA	NA	NA	NA
g6pc.3	St10.5 (VII)	0.23	0.05	0.11	0.03	0	0	0	0.04	0	0	0.12	0.23	0.283793	0.563901	0.176878	0	0	0	0.231326	0	0	0.605721	1
gabra2	St8 (I)	0	0	0	0.01	0.01	0	0	0.03	0.04	0.07	0.06	0	NA	NA	Inf	Inf	NA	NA	Inf	Inf	Inf	Inf	NA
gabra5	St10.5 (VII)	0	0	0	0	0	0	0.02	0.22	0.24	0.14	0.07	0.09	NA	NA	NA	NA	NA	Inf	Inf	Inf	Inf	Inf	Inf
gabrd	St10.5 (VII)	0	0	0	0	0	0	0.03	0.03	0	0.03	0	0.05	NA	NA	NA	NA	NA	Inf	Inf	NA	Inf	NA	Inf
gabrg3	Persis (V)	0	0	0	0	0	0	0.06	0	0	0	0	0	NA	NA	NA	NA	NA	Inf	NA	NA	NA	NA	NA
gabrr1	St10.5 (VII)	0.08	0	0.18	0.04	0.08	0.11	0	0	0	0	0	0	0	1.70044	0.584963	1	1.24793	0	0	0	0	0	0
gadd45g	Persis (V)	0.14	0.1	0.1	0.19	2.89	9.17	67.28	64.58	70.95	76.22	78.17	97.77	0.777608	0.777608	1.23704	4.43582	6.05528	8.91161	8.85264	8.98808	9.09125	9.12763	9.44989
gal3st4.1	St10.5 (VII)	0	0	0	0	0	0.14	0.92	2.5	5.57	14.33	28.52	41.22	NA	NA	NA	NA	Inf	Inf	Inf	Inf	Inf	Inf	Inf
galnt14	Persis (V)	0.39	0.47	0.19	0.21	0.09	0.3	0.43	0.1	0.15	0.03	0.1	0	1.14086	0.572579	0.621488	0.29956	0.823122	1.07215	0.329308	0.469485	0.106915	0.329308	0
galnt5	St10.5 (VII)	0.8	0.8	0.95	0.95	0.88	0.6	0.89	0.62	0.48	0.81	2.28	6.15	1	1.12928	1.12928	1.07039	0.807355	1.07895	0.827819	0.678072	1.00899	1.94486	3.11894
galr3	Persis (V)	0	0.05	0	0.06	0.09	0	0.03	0.03	0	0	0	0	Inf	NA	Inf	Inf	NA	Inf	Inf	NA	NA	NA	NA
gas2	Persis (V)	0.08	0.06	0	0.04	0	0.22	0.13	0	0.06	0.21	0.06	0.06	0.807355	0	0.584963	0	1.90689	1.39232	0	0.807355	1.85798	0.807355	0.807355
gas2l1	St10.5 (VII)	0	0.07	0.17	0.09	0.22	2.09	11.53	18.86	18.49	14.78	12.49	5.98	Inf	Inf	Inf	Inf	Inf	Inf	Inf	Inf	Inf	Inf	Inf
gata3	Persis (V)	0	0.09	0	0	0.03	0.11	1.11	4.84	8.46	31.54	105.44	118.99	Inf	NA	NA	Inf	Inf	Inf	Inf	Inf	Inf	Inf	Inf
gata4	Persis (V)	0.04	0.15	0.06	0.19	0.05	0.78	35.31	163.17	220.02	164.65	124.65	65.48	2.24793	1.32193	2.52356	1.16993	4.35755	9.78749	11.9944	12.4256	12.0075	11.6061	10.6777
gatd3ala	St10.5 (VII)	0	0	0.38	0.32	0.51	0	1.83	4.59	13.33	35.09	51.19	112.64	NA	Inf	Inf	Inf	NA	Inf	Inf	Inf	Inf	Inf	Inf
gatd3alb.1	St8 (I)	0.94	0.58	0.62	1.2	1.06	1.05	2.72	1.32	1	1.69	1.99	2.02	0.693339	0.730813	1.18688	1.08927	1.08204	1.96111	1.26559	1.04532	1.48433	1.64017	1.65486
gbp2	St10.5 (VII)	0.17	0.06	0.55	0.72	0.87	0.58	1.12	0.77	0.71	0.79	0.53	0.43	0.436099	2.08246	2.38827	2.61298	2.14136	2.92376	2.46713	2.37197	2.4975	2.04182	1.81943
gbp6	St10.5 (VII)	0	0.05	0	0.1	0.07	0	0.06	0	0.06	0.06	0	0.14	Inf	NA	Inf	Inf	NA	Inf	NA	Inf	Inf	NA	Inf
gbp7	St8 (I)	0	0	0	0	0	0	0.03	0	0	0	0	0	NA	NA	NA	NA	NA	Inf	NA	NA	NA	NA	NA
gbx2.1	St9-10 (VI)	0	0	0	0	0	0	0.52	1.29	6.5	24.39	56.94	55.24	NA	NA	NA	NA	NA	Inf	Inf	Inf	Inf	Inf	Inf
gbx2.2	St9-10 (VI)	0	0	0	0	0.03	0	0.21	1.58	9.15	44.36	93.11	87.85	NA	NA	NA	Inf	NA	Inf	Inf	Inf	Inf	Inf	Inf
gdap1l1	St10.5 (VII)	0	0	0.4	0.07	0.07	0	0.06	0	0.11	0	0	0.11	NA	Inf	Inf	Inf	NA	Inf	NA	Inf	NA	NA	Inf
gdf11.1	St9-10 (VI)	0	0.04	0.01	0.04	0.01	0	0.02	0	0.01	0.02	0.09	0.43	Inf	Inf	Inf	Inf	NA	Inf	NA	Inf	Inf	Inf	Inf
gdf6	St9-10 (VI)	0	0	0	0	0	0.03	0	0.11	0.15	1.15	4.06	6.13	NA	NA	NA	NA	Inf	NA	Inf	Inf	Inf	Inf	Inf
gdnf	Persis (V)	0.06	0.04	0	0	0.08	0.08	0.24	0.2	0.15	0.53	0.72	0.37	0.736966	0	0	1.22239	1.22239	2.32193	2.11548	1.80735	3.29768	3.70044	2.8413
gfi1	St10.5 (VII)	0	0	0	0	0	0.12	0.05	0	0	0.09	1.35	5.81	NA	NA	NA	NA	Inf	Inf	NA	NA	Inf	Inf	Inf
gfi1b	St10.5 (VII)	0	0	0.07	0	0.05	0	0.04	0	0	0	0	0.2	NA	Inf	NA	Inf	NA	Inf	NA	NA	NA	NA	Inf
gfod1	St9-10 (VI)	0.08	0.12	0.76	1.18	1.8	3.25	13.88	27.41	26.7	26.65	28.54	18.04	1.32193	3.39232	3.97728	4.55459	5.37938	7.44708	8.42469	8.38694	8.38424	8.48281	7.82337
gipc2	St10.5 (VII)	0.39	1	0.56	0.73	0.31	0.12	0.45	0.58	0.59	0.75	2.07	2.18	1.83354	1.28445	1.52195	0.843881	0.387023	1.10692	1.31451	1.32931	1.54749	2.65711	2.72022
gja1	St10.5 (VII)	0.91	1.22	1.62	1.64	1.76	0.72	1.05	0.45	0.35	0	0.12	0	1.22691	1.4752	1.48656	1.5529	0.840934	1.10692	0.579668	0.469485	0	0.178706	0
gjb4	Persis (V)	0.09	0	0.03	0.04	0	0	0.02	0.05	0.31	0.93	2.18	3.31	0	0.415037	0.530515	0	0	0.289507	0.63743	2.152	3.5025	4.65662	5.23947
gjd2	St8 (I)	0	0	0	0	0.02	0.04	0.02	0	0	0.02	0	0	NA	NA	NA	Inf	Inf	Inf	NA	NA	Inf	NA	NA
gjd4	Persis (V)	0	0	0.17	0	0.06	0	0	0	0	0	0	0.04	NA	Inf	NA	Inf	NA	NA	NA	NA	NA	NA	Inf
glb1l2	St10.5 (VII)	0	0	0	0	0	0	0.04	0.02	0	0.11	0.22	1.38	NA	NA	NA	NA	NA	Inf	Inf	NA	Inf	Inf	Inf
gldn	Persis (V)	0.16	0.12	0.23	0.15	0.19	0.07	0.33	1.23	1.8	3.55	3.39	2.32	0.807355	1.2854	0.954196	1.12928	0.523562	1.61471	3.11894	3.61471	4.53528	4.47168	3.9542
gli1	St9-10 (VI)	0.1	0.04	0.07	0.07	0.07	0.14	0.51	2.54	5.24	11.43	12.73	11.49	0.485427	0.765535	0.765535	0.765535	1.26303	2.60881	4.72247	5.73877	6.84925	7.00338	6.85674
gli2	St10.5 (VII)	0.14	0.28	0.87	1.16	2.17	2.35	2.4	2.61	5.46	17.54	33.94	30.59	1.58496	2.85086	3.21501	4.04439	4.15265	4.18133	4.29593	5.32193	6.98055	7.92735	7.77808
gli3	St9-10 (VI)	1.31	0.75	0.29	0.51	0.57	0.29	0.72	2.06	6	14.68	18.53	25.08	0.653078	0.288505	0.474372	0.521166	0.288505	0.631913	1.36318	2.4803	3.60953	3.92077	4.33235
glipr2	St10.5 (VII)	0.07	0	0	0.07	0.07	0.07	0.12	0.4	1.09	2.89	5.22	8.64	0	0	1	1	1	1.44057	2.74723	4.05063	5.4021	6.23977	6.95917
glra2	Persis (V)	0.3	0.31	0.22	0.2	0.06	0.11	0.15	0.18	0.32	0.11	0.28	0.33	1.02385	0.793549	0.736966	0.263034	0.450661	0.584963	0.678072	1.04731	0.450661	0.95109	1.07039
glra3	St8 (I)	0	0.04	0	0.08	0.03	0	0.07	0.2	0.56	0.39	0.26	0.27	Inf	NA	Inf	Inf	NA	Inf	Inf	Inf	Inf	Inf	Inf
glrb	St8 (I)	0.28	0.2	0.24	0.8	0.25	0.8	0.84	0.63	0.35	0.27	0.51	0.82	0.777608	0.893085	1.94753	0.920566	1.94753	2	1.70044	1.16993	0.974005	1.49643	1.974
gmip	St9-10 (VI)	0	0	0	0	0	0	0.26	1.71	0.79	0.62	0.2	0.16	NA	NA	NA	NA	NA	Inf	Inf	Inf	Inf	Inf	Inf
gmnc	St9-10 (VI)	0	0	0.05	0	0.2	0.65	1.37	5.38	9.6	11.38	1.79	0.16	NA	Inf	NA	Inf	Inf	Inf	Inf	Inf	Inf	Inf	Inf
gnat1	Persis (V)	0	0	0	0.03	0	0	0	0	0	0	0	0.02	NA	NA	Inf	NA	NA	NA	NA	NA	NA	NA	Inf
gng13	St10.5 (VII)	0	0	0	0.16	0.22	0.65	1.83	5.39	11.37	18.47	29.69	43.31	NA	NA	Inf	Inf	Inf	Inf	Inf	Inf	Inf	Inf	Inf
gngt2	Persis (V)	0	0	0	0	0	0	0	0	0	0	0	0	NA	NA	NA	NA	NA	NA	NA	NA	NA	NA	NA
golga7b	St9-10 (VI)	0.24	0.34	0.68	0.64	0.46	0.71	0.99	0.75	0.89	1.04	0.73	0.55	1.27302	1.9386	1.87447	1.54432	1.98489	2.35755	2.04439	2.23522	2.41504	2.01495	1.71882
gp1bb	St10.5 (VII)	0	0.58	0.71	1.01	0.57	0.56	0.73	0.49	0	0.46	0.46	0.77	Inf	Inf	Inf	Inf	Inf	Inf	Inf	NA	Inf	Inf	Inf
gpc5	St10.5 (VII)	1.64	1.34	1.83	1.71	1.07	1.2	0.82	0.81	0.48	0.15	0.07	0.08	0.861617	1.08124	1.03047	0.724597	0.792195	0.584963	0.579086	0.370368	0.126264	0.0603005	0.0687128
gphb5	St10.5 (VII)	0	0	0	0.09	0	0	0	0	0.14	0.08	0.14	0.14	NA	NA	Inf	NA	NA	NA	NA	Inf	Inf	Inf	Inf
gpr1	St10.5 (VII)	0.39	0.18	0.09	0.47	0.49	2.03	4.06	5.03	3.64	2.9	1.49	0.84	0.547488	0.29956	1.14086	1.17403	2.63346	3.51226	3.79675	3.36923	3.07654	2.26919	1.65711
gpr101	St8-10.5 (IV)	0	0	0.05	0.03	0.06	0	0.53	1.06	0.68	0.5	0.75	0.3	NA	Inf	Inf	Inf	NA	Inf	Inf	Inf	Inf	Inf	Inf
gpr141	St8 (I)	0	0	0	0	0	0	0	0	0	0	0	0	NA	NA	NA	NA	NA	NA	NA	NA	NA	NA	NA
gpr143	St10.5 (VII)	0.18	0.4	1.41	0.21	0.31	0.45	4.31	11.81	18.03	26.35	26.57	31.24	1.68806	3.14296	1.11548	1.44478	1.80735	4.64065	6.05769	6.66059	7.20348	7.2154	7.44754
gpr151	St10.5 (VII)	0	0	0	0	0.03	0.51	2.14	3.69	3.06	3.53	2.93	2.48	NA	NA	NA	Inf	Inf	Inf	Inf	Inf	Inf	Inf	Inf
gpr153	St10.5 (VII)	0.04	0.03	0.13	0.07	0.03	0.1	0.07	0.11	0.27	0.23	0.2	0.79	0.807355	2.08746	1.45943	0.807355	1.80735	1.45943	1.90689	2.9542	2.75489	2.58496	4.37504
gpr156	St10.5 (VII)	0	0	0	0	0.01	0.03	0.05	0.03	0	0	0.32	0.68	NA	NA	NA	Inf	Inf	Inf	Inf	NA	NA	Inf	Inf
gpr162	St8 (I)	0	0	0	0	0.03	0	0.04	0	0	0	0	0	NA	NA	NA	Inf	NA	Inf	NA	NA	NA	NA	NA
gpr176	St10.5 (VII)	0	0.11	0.19	0.24	0.1	0.1	0.09	0.16	0.08	0.02	0.04	0.02	Inf	Inf	Inf	Inf	Inf	Inf	Inf	Inf	Inf	Inf	Inf
gpr22l	St8 (I)	2.49	3.32	3.91	3.38	4.25	3.93	3.18	1.57	0.93	0.29	0.14	0.09	1.22239	1.36193	1.23721	1.4366	1.36643	1.1872	0.705334	0.457851	0.158939	0.0789171	0.0512253
gpr35	St10.5 (VII)	0.06	0.05	0.14	0	0.08	0.12	0.03	0.03	0	0	0	0	0.874469	1.73697	0	1.22239	1.58496	0.584963	0.584963	0	0	0	0
gpr37l1	St10.5 (VII)	0	0	0	0	0	0	0	0	0	0	0	0.09	NA	NA	NA	NA	NA	NA	NA	NA	NA	NA	Inf
gpr45	St8 (I)	0	0.06	0.29	0.27	0.28	0.5	0.57	0.78	0.91	1.87	3.05	5.7	Inf	Inf	Inf	Inf	Inf	Inf	Inf	Inf	Inf	Inf	Inf
gpr82	Persis (V)	0	0.04	0.04	0.07	0.08	0.1	0.87	2.21	2.43	4.56	7.53	8.63	Inf	Inf	Inf	Inf	Inf	Inf	Inf	Inf	Inf	Inf	Inf
gpr83	St8 (I)	0.36	0.39	0.58	0.61	0.48	0.51	0.39	0.45	0.72	0.62	0.28	0.56	1.05889	1.38466	1.42999	1.22239	1.27302	1.05889	1.16993	1.58496	1.44478	0.830075	1.35364
gpr85	St8 (I)	0	0	0	0	0.05	0	0.11	0.08	0.04	0	0.2	0.24	NA	NA	NA	Inf	NA	Inf	Inf	Inf	NA	Inf	Inf
gprc5a	St10.5 (VII)	0.03	0	0	0.02	0.05	0.53	0.56	0.37	0.51	0.39	0.36	0.33	0	0	0.736966	1.41504	4.22239	4.29768	3.73697	4.16993	3.80735	3.70044	3.58496
gprc5cl2	St10.5 (VII)	0	0	0	0.06	0.06	5.76	22.14	33.12	33.8	45.48	70.2	74.28	NA	NA	Inf	Inf	Inf	Inf	Inf	Inf	Inf	Inf	Inf
gpsm3	Persis (V)	2.6	2.09	2.16	1.39	1.19	1.53	1.82	2.35	3.65	6.47	5.11	3.95	0.851076	0.87245	0.617877	0.543686	0.66763	0.765535	0.928917	1.26534	1.80259	1.56822	1.33298
gpx2	St9-10 (VI)	0	0	0	0.07	0.07	1.73	4.61	6.55	6.19	9.98	17.77	22.79	NA	NA	Inf	Inf	Inf	Inf	Inf	Inf	Inf	Inf	Inf
gpx7	St9-10 (VI)	0	0.54	0.67	1.04	0.36	0.52	1.07	0.93	1.27	1.2	1.59	2.25	Inf	Inf	Inf	Inf	Inf	Inf	Inf	Inf	Inf	Inf	Inf
gramd1a	St9-10 (VI)	0	0.02	0.05	0.1	0.15	0.08	0.32	0.7	1.92	3.64	6.34	9.91	Inf	Inf	Inf	Inf	Inf	Inf	Inf	Inf	Inf	Inf	Inf
grap2	St10.5 (VII)	0	0	0	0	0	0	0.14	0.06	0	0	0	0	NA	NA	NA	NA	NA	Inf	Inf	NA	NA	NA	NA
grb7	St10.5 (VII)	0	0.05	0	0.03	0.03	0	0.04	0.03	0	0.03	0.22	1.03	Inf	NA	Inf	Inf	NA	Inf	Inf	NA	Inf	Inf	Inf
greb1	St10.5 (VII)	0.08	0.04	0.1	0.14	0.15	0.08	0.12	0.52	1.15	2.92	12.39	16.41	0.584963	1.16993	1.45943	1.52356	1	1.32193	2.90689	3.94251	5.22882	7.28425	7.68738
grem1	St10.5 (VII)	0	0	0.09	0.42	1.2	0.98	0.91	0.71	0.3	0.18	0.2	0.51	NA	Inf	Inf	Inf	Inf	Inf	Inf	Inf	Inf	Inf	Inf
grhl3	St9-10 (VI)	0.78	0.53	0.34	0.34	0.33	27.96	116.8	175.46	161.21	247.53	406.75	397.86	0.748021	0.521953	0.521953	0.509014	5.20344	7.23595	7.81985	7.69821	8.31445	9.02922	8.9974
gria1	St10.5 (VII)	0	0	0.04	0.08	0.01	0.04	0.02	0.02	0.04	0.04	0.04	0.3	NA	Inf	Inf	Inf	Inf	Inf	Inf	Inf	Inf	Inf	Inf
gria4	Persis (V)	0.65	0.55	0.6	0.79	0.72	0.99	0.82	0.68	0.57	0.55	0.46	0.16	0.884523	0.943416	1.14756	1.07566	1.33518	1.1773	1.03291	0.90837	0.884523	0.772048	0.317482
grik1	St8 (I)	0	0	0	0	0	0	0	0.02	0	0	0	0	NA	NA	NA	NA	NA	NA	Inf	NA	NA	NA	NA
grik5	St8 (I)	0	0	0.07	0.04	0	0.09	0.08	0.09	0.14	0.07	0.02	0.29	NA	Inf	Inf	NA	Inf	Inf	Inf	Inf	Inf	Inf	Inf
grin2a	St10.5 (VII)	0	0	0	0.01	0	0	0	0	0	0	0	0	NA	NA	Inf	NA	NA	NA	NA	NA	NA	NA	NA
grin2b	St8 (I)	0.01	0.02	0.05	0.13	0.06	0.1	0.04	0.05	0.04	0.04	0.02	0.05	1.58496	2.58496	3.80735	2.80735	3.45943	2.32193	2.58496	2.32193	2.32193	1.58496	2.58496
grin2d	Persis (V)	0	0	0	0	0	0	0	0.02	0	0	0	0	NA	NA	NA	NA	NA	NA	Inf	NA	NA	NA	NA
grin3a	Persis (V)	0	0	0	0	0.02	0.03	0.11	0.03	0.08	0.28	0.31	0.99	NA	NA	NA	Inf	Inf	Inf	Inf	Inf	Inf	Inf	Inf
grina	St10.5 (VII)	0.82	0.89	0.98	0.76	0.79	0.89	0.67	0.2	0.21	0.13	0	0.11	1.0603	1.1343	0.946229	0.973365	1.0603	0.861617	0.314873	0.328949	0.212304	0	0.181607
grm3	St10.5 (VII)	0	0	0	0	0	0	0.01	0.01	0	0.05	0	0.06	NA	NA	NA	NA	NA	Inf	Inf	NA	Inf	NA	Inf
grm8	St8 (I)	0.51	0.34	0.59	0.49	0.52	0.94	0.48	0.29	0.36	0.28	0.2	0.08	0.736966	1.10893	0.971431	1.01408	1.50748	0.956931	0.649503	0.770518	0.631355	0.477322	0.210218
grpr	St8 (I)	0	0	0	0	0	0.04	0.03	0.06	0	0.05	0.03	0.03	NA	NA	NA	NA	Inf	Inf	Inf	NA	Inf	Inf	Inf
grxcr2	St10.5 (VII)	0	0.1	0	0.07	0	0.07	0.06	0.04	0.05	0	0.06	0	Inf	NA	Inf	NA	Inf	Inf	Inf	Inf	NA	Inf	NA
gs17	Persis (V)	0.17	0.37	0.37	0.24	3.35	153.03	462.81	572.6	429.15	236.19	131.21	36.67	1.66742	1.66742	1.27009	4.37197	9.81567	11.4112	11.7182	11.3023	10.4412	9.594	7.75959
gsg1l	St8 (I)	0	0	0	0	0	0	0	0	0	0	0	0	NA	NA	NA	NA	NA	NA	NA	NA	NA	NA	NA
gsg1l2	St9-10 (VI)	0.96	0.92	1.03	0.73	0.69	0.3	0.52	0.39	0.36	0.07	0	0	0.969626	1.05166	0.815917	0.78136	0.392317	0.624491	0.491853	0.459432	0.101538	0	0
gsg1lr	Persis (V)	0	0	0	0.07	0	0	0	0	0	0.08	0	0.06	NA	NA	Inf	NA	NA	NA	NA	NA	Inf	NA	Inf
gsk3b	St10.5 (VII)	6.03	7.42	10.62	12.64	22.61	23.73	20.39	18.2	17.49	18.55	23.44	27.37	1.15738	1.46529	1.63049	2.2478	2.30314	2.1314	2.00656	1.96366	2.02726	2.28902	2.46962
gsx1	St10.5 (VII)	0	0	0	0	0.06	0.22	0	0.12	0	0.16	0.18	0	NA	NA	NA	Inf	Inf	NA	Inf	NA	Inf	Inf	NA
gsx2	St10.5 (VII)	0	0	0	0	0	0	0.48	0.29	0.11	0.2	0	0.81	NA	NA	NA	NA	NA	Inf	Inf	Inf	Inf	NA	Inf
gucy1b1	St8 (I)	0	0	0	0	0.02	0	0	0	0	0.09	0.08	0.11	NA	NA	NA	Inf	NA	NA	NA	NA	Inf	Inf	Inf
gucy2f	St10.5 (VII)	0.03	0.12	0.14	0.24	0.92	0.19	0.5	0.21	0.12	0.06	0.1	0.09	2.32193	2.5025	3.16993	4.98489	2.87447	4.14296	3	2.32193	1.58496	2.11548	2
gulp1	St10.5 (VII)	0.06	0	0.04	0.03	0.08	0.05	0.02	0	0.04	0.08	0.13	0.13	0	0.736966	0.584963	1.22239	0.874469	0.415037	0	0.736966	1.22239	1.66297	1.66297
h2bc14	St10.5 (VII)	0	0	0	0	0	0	0	0	0	0	0	0	NA	NA	NA	NA	NA	NA	NA	NA	NA	NA	NA
hand2	St8 (I)	0.18	0.15	0	0	3.13	11.26	8.58	4.15	1.84	0.89	0.63	0.54	0.874469	0	0	4.20076	5.98995	5.60486	4.5883	3.48829	2.57154	2.16993	2
has2	Persis (V)	0.1	0.04	0.07	0.14	0.1	14.56	95.16	73.99	33.76	41.39	64.1	39.65	0.485427	0.765535	1.26303	1	7.19574	9.89573	9.53314	8.40344	8.69662	9.32643	8.63481
hcn1	St10.5 (VII)	0.24	0.36	0.46	0.16	0.16	0.09	0.12	0.05	0.04	0.04	0.08	0.11	1.32193	1.54432	0.736966	0.736966	0.459432	0.584963	0.273018	0.222392	0.222392	0.415037	0.544321
hdgfl3	St10.5 (VII)	0	0.05	0.15	0	0	0	0.14	0.64	1.82	2.27	4.08	5.14	Inf	Inf	NA	NA	NA	Inf	Inf	Inf	Inf	Inf	Inf
heatr4	St10.5 (VII)	0.04	0.11	0.23	0.22	0.23	0.18	0.15	0.16	0.09	0.13	0.31	0.79	1.90689	2.75489	2.70044	2.75489	2.45943	2.24793	2.32193	1.70044	2.08746	3.12928	4.37504
helt	St10.5 (VII)	0	0	0.05	0.04	0.04	3.18	3.07	1.96	2.12	5.14	7.33	5.74	NA	Inf	Inf	Inf	Inf	Inf	Inf	Inf	Inf	Inf	Inf
hepacam	St10.5 (VII)	0.05	0	0.08	0.08	0.21	0.41	0.45	0.33	0.33	0.4	0.17	0.36	0	1.37851	1.37851	2.37851	3.20163	3.32193	2.926	2.926	3.16993	2.1375	3.03562
herc6	St10.5 (VII)	0	0	0.03	0	0	0	0	0	0	0.02	0	0.02	NA	Inf	NA	NA	NA	NA	NA	NA	Inf	NA	Inf
hes2	St10.5 (VII)	2.09	1.11	1.49	1.22	4.81	5.96	6.18	2.21	1.26	2.8	1.08	0.92	0.614569	0.776457	0.663328	1.72309	1.94549	1.98438	1.04083	0.680658	1.22633	0.60098	0.526261
hes3	St9-10 (VI)	0	0.14	0.13	0	0.68	3.48	1	4.03	22.52	36.31	84.79	97.95	Inf	Inf	NA	Inf	Inf	Inf	Inf	Inf	Inf	Inf	Inf
hes4	St9-10 (VI)	0.28	0.7	1.48	1.72	4.98	18.26	71.68	110.09	154.17	180.43	323.89	266.79	1.80735	2.65208	2.8365	4.23156	6.04907	8.00562	8.62271	9.1075	9.33403	10.1771	9.89758
hes5.1	St9-10 (VI)	0	0	0	0	0	0.19	1.57	2.42	9.78	15.73	36.26	41.53	NA	NA	NA	NA	Inf	Inf	Inf	Inf	Inf	Inf	Inf
hes5.10	St10.5 (VII)	0	0	0	0	0	1.42	9.97	22.37	37.41	51.35	92.36	67.18	NA	NA	NA	NA	Inf	Inf	Inf	Inf	Inf	Inf	Inf
hes5.3	St10.5 (VII)	0.23	0	0.16	0.1	0.28	0.74	0.62	0.34	1.19	3.92	18.52	32.38	0	0.76184	0.520832	1.14886	2.07635	1.88583	1.30933	2.62619	4.17341	6.34911	7.14754
hes5.4	St10.5 (VII)	0	0	0	0.1	0.1	0.19	0	0.1	0.79	8.6	37.11	50.36	NA	NA	Inf	Inf	Inf	NA	Inf	Inf	Inf	Inf	Inf
hes5.5	Persis (V)	0	0.12	0	0.12	0.2	0.24	0.83	3.54	9.06	13.08	32.94	30.99	Inf	NA	Inf	Inf	Inf	Inf	Inf	Inf	Inf	Inf	Inf
hes5.7	St8 (I)	0	0	0	0	0.97	1.99	1.1	3.34	8.92	17.5	49.68	41.18	NA	NA	NA	Inf	Inf	Inf	Inf	Inf	Inf	Inf	Inf
hes6.2	St10.5 (VII)	0	0	0	0	0	0.14	0.38	1.53	2.56	4.46	8.73	14.26	NA	NA	NA	NA	Inf	Inf	Inf	Inf	Inf	Inf	Inf
hes7.2	St9-10 (VI)	1.75	1.69	1.53	1.17	1.87	2.35	64.34	131.8	107.11	65.35	94.12	73.05	0.975054	0.906341	0.738613	1.04863	1.22827	5.23901	6.25388	5.95898	5.26089	5.77565	5.41761
hesx1	St9-10 (VI)	0	0	0	0	0	0.42	2.41	7.9	21.78	53.99	115.44	125.45	NA	NA	NA	NA	Inf	Inf	Inf	Inf	Inf	Inf	Inf
hgf	St8 (I)	0.03	0	0	0	0.01	0.14	0.9	0.38	0.33	2.61	6.19	12.24	0	0	0	0.415037	2.5025	4.9542	3.77259	3.58496	6.45943	7.69581	8.67596
hhex	St10.5 (VII)	0.39	0.84	0.44	0.85	1.89	2.94	30.3	78.05	56.38	27.31	10.6	5.38	1.65711	1.08964	1.66879	2.54749	3.09398	6.29815	7.65197	7.18551	6.15027	4.81657	3.88703
hhla2	St10.5 (VII)	0.06	0.19	0.14	0.2	0.26	0.13	0.06	0.16	0.06	0.17	0.24	0.56	2.05889	1.73697	2.11548	2.41504	1.66297	1	1.87447	1	1.9386	2.32193	3.36923
hjv	St10.5 (VII)	0	0	0	0	0	0	0	0	0	0.12	1.31	6.36	NA	NA	NA	NA	NA	NA	NA	NA	Inf	Inf	Inf
hk2	St9-10 (VI)	0.05	0.03	0.14	0.04	0.05	2.98	15.26	13.28	9.13	7.82	7.89	9.75	0.678072	1.926	0.847997	1	5.92125	8.25833	8.05853	7.52042	7.29829	7.31107	7.61471
hkdc1	St10.5 (VII)	0.15	0.09	0.21	0.05	0.1	0.11	0.38	2.7	8.63	13.2	13.83	25.24	0.678072	1.26303	0.415037	0.736966	0.793549	1.82103	4.24793	5.87119	6.47573	6.54226	7.40315
hla-dqa1	St10.5 (VII)	0.45	0.87	1	1.11	0.96	1.12	0.96	1.09	1.17	1.01	0.85	0.95	1.55254	1.68806	1.79355	1.6477	1.80277	1.6477	1.77493	1.848	1.69797	1.53051	1.63743
hmcn1	St8 (I)	0	0.01	0.03	0.02	0.02	0.02	0.03	0.02	0.02	0.03	0.03	0.03	Inf	Inf	Inf	Inf	Inf	Inf	Inf	Inf	Inf	Inf	Inf
hmcn2	St10.5 (VII)	1.96	2.35	1.73	1.6	1.56	1.13	1.25	1.26	4.28	20.79	40.13	39.69	1.13683	0.912767	0.861024	0.844722	0.656753	0.71172	0.716207	1.67069	3.53694	4.42455	4.40939
hmgcll1	Persis (V)	0	0	0	0	0	0	0	0	0	0	0	0	NA	NA	NA	NA	NA	NA	NA	NA	NA	NA	NA
hmx2	St8 (I)	0	0	0	0	0.07	0.14	0	0	0	0	1.18	5.48	NA	NA	NA	Inf	Inf	NA	NA	NA	NA	Inf	Inf
hmx3	St8 (I)	0	0	0.11	0	0	0.27	0	0.11	0.11	0.51	1.37	3.51	NA	Inf	NA	NA	Inf	NA	Inf	Inf	Inf	Inf	Inf
hnf1b	St9-10 (VI)	0	0	0	0.08	0.12	0.32	0.81	14.69	31.93	34.69	43.66	51.17	NA	NA	Inf	Inf	Inf	Inf	Inf	Inf	Inf	Inf	Inf
hoxa3	St10.5 (VII)	0	0	0.17	0	0	0.3	0.03	0.02	0.06	0.18	1.81	8.98	NA	Inf	NA	NA	Inf	Inf	Inf	Inf	Inf	Inf	Inf
hoxb1	St10.5 (VII)	0	0	0.05	0	0	0	0	0.13	3.01	21.15	64.06	74.1	NA	Inf	NA	NA	NA	NA	Inf	Inf	Inf	Inf	Inf
hoxb3	St9-10 (VI)	0.13	0.08	0.41	0.8	1.75	5.24	1.35	1.79	1.18	3.01	9.46	14.76	0.691878	2.05445	2.83872	3.85415	5.36834	3.50901	3.88452	3.33298	4.59418	6.20495	6.83969
hoxb9	St10.5 (VII)	0	0	0	0	0	0	0	0.1	0.15	2.39	10.64	28.6	NA	NA	NA	NA	NA	NA	Inf	Inf	Inf	Inf	Inf
hoxc10	St8 (I)	0.09	0.07	0	0.09	0.04	0	0.04	0.05	0	0.13	2.86	6.96	0.830075	0	1	0.530515	0	0.530515	0.63743	0	1.28951	5.03465	6.29155
hoxc11	St10.5 (VII)	0	0	0	0	0.06	0.27	0.2	0.12	0.32	0.13	1.21	2.64	NA	NA	NA	Inf	Inf	Inf	Inf	Inf	Inf	Inf	Inf
hoxc12	St10.5 (VII)	0	0	0.24	0	0	0.21	0.23	0.22	0.17	0.1	0.35	0.26	NA	Inf	NA	NA	Inf	Inf	Inf	Inf	Inf	Inf	Inf
hoxc13	St10.5 (VII)	0.07	0.1	0.25	0.03	0.13	1.09	0.68	0.31	0.1	0.19	0.48	0.27	1.28011	2.19265	0.514573	1.51457	4.05063	3.42146	2.44057	1.28011	1.89308	2.974	2.28011
hoxd1	St9-10 (VI)	5.49	4.43	3.33	2.92	2.89	3.28	2.37	45.36	121.37	216.91	294.95	304.21	0.853534	0.683973	0.6153	0.610144	0.675771	0.517723	3.21137	4.53029	5.34021	5.77413	5.81792
hoxd3	St10.5 (VII)	0	0	0	0	0.02	0	0	0.05	0.32	1.11	5.92	15.98	NA	NA	NA	Inf	NA	NA	Inf	Inf	Inf	Inf	Inf
hoxd9	St10.5 (VII)	0.13	0.03	0.16	0.08	0.04	0.04	0.48	1.22	1.38	1.43	1.42	3.04	0.29956	1.15754	0.691878	0.387023	0.387023	2.2303	3.37638	3.53797	3.58496	3.57568	4.6079
hpn	St8 (I)	1.03	1.75	1.93	2.09	2.03	1.5	1.88	1.85	1.95	1.1	0.89	0.58	1.43244	1.52295	1.5989	1.57089	1.29649	1.49837	1.48342	1.53267	1.04821	0.898462	0.644416
hpse2	Persis (V)	0.04	0.06	0.06	0	0.06	0.04	0.04	0.04	0	0.06	0	0.02	1.32193	1.32193	0	1.32193	1	1	1	0	1.32193	0	0.584963
hs3st6	St8 (I)	0	0	0	0	0	0.07	0.23	0.07	0.11	0.03	0.05	0.19	NA	NA	NA	NA	Inf	Inf	Inf	Inf	Inf	Inf	Inf
hsbp1l1	St10.5 (VII)	0.6	1.73	0	0.27	0.29	0.55	3.61	1.18	1.34	1.91	17.02	36.99	1.9573	0	0.536053	0.568843	0.938599	2.81079	1.56884	1.69302	2.06465	4.87611	5.96924
hsd11b1l.2	St10.5 (VII)	0.36	0	0.13	0	0	0	0	0	0	0	0.14	0.28	0	0.444785	0	0	0	0	0	0	0	0.473931	0.830075
hsd17b11	St10.5 (VII)	0	0	0.1	0	0	0	0	0	0	0.06	0	0	NA	Inf	NA	NA	NA	NA	NA	NA	Inf	NA	NA
hspa1l	St8 (I)	0.07	0.14	0.13	0.12	0.28	0.64	0.49	0.5	1.04	0.51	1.3	2.25	1.58496	1.51457	1.44057	2.32193	3.34239	3	3.02554	3.98706	3.05063	4.29068	5.05063
hspb1	St10.5 (VII)	0	0	0	0	0	0	0	0	0	0	0	0	NA	NA	NA	NA	NA	NA	NA	NA	NA	NA	NA
hspb3	St10.5 (VII)	0	0	0	0	0	0.19	0.16	0.1	0.3	0.18	0.15	0.08	NA	NA	NA	NA	Inf	Inf	Inf	Inf	Inf	Inf	Inf
hspb7	St10.5 (VII)	0.22	0.12	0.08	0.08	0.13	0.26	0.95	1.45	1.46	3.26	6.53	9.44	0.628031	0.447459	0.447459	0.669851	1.12553	2.41093	2.92427	2.93289	3.98351	4.93931	5.45645
hspg2	St10.5 (VII)	0.39	0.71	1.24	1.92	2.99	3.66	2.93	3.18	3.78	8.42	21.21	24.01	1.49596	2.06333	2.56635	3.11548	3.37638	3.08964	3.19438	3.4185	4.4976	5.79141	5.96726
htr1d	St8 (I)	0	0	0	0.02	0.02	0	0	0	0	0.02	0	0	NA	NA	Inf	Inf	NA	NA	NA	NA	Inf	NA	NA
htr1f	St8 (I)	0	0	0	0.05	0	0	0	0	0	0	0	0	NA	NA	Inf	NA	NA	NA	NA	NA	NA	NA	NA
htr3a	St8 (I)	0	0	0	0	0	0.04	0.05	0.04	0.23	0.12	0.09	0.11	NA	NA	NA	NA	Inf	Inf	Inf	Inf	Inf	Inf	Inf
htr3b	St8 (I)	0.2	0.37	0.28	0.33	0.29	0.37	0.29	0.43	0.81	1	0.77	0.77	1.51096	1.26303	1.40599	1.29278	1.51096	1.29278	1.65535	2.33628	2.58496	2.27798	2.27798
htr7	St8-10.5 (IV)	0	0.1	0.1	0.07	0.03	0.07	0.03	0	0.05	0.07	0	0.03	Inf	Inf	Inf	Inf	Inf	Inf	NA	Inf	Inf	NA	Inf
htr7	St8-10.5 (IV)	0	0.1	0.1	0.07	0.03	0.07	0.03	0	0.05	0.07	0	0.03	Inf	Inf	Inf	Inf	Inf	Inf	NA	Inf	Inf	NA	Inf
htra1	St9-10 (VI)	0.33	0.45	0.72	0.53	0.46	1.03	2.36	5.46	12.44	21.78	26.15	37.78	1.24101	1.66985	1.38187	1.25939	2.04307	3.02707	4.13303	5.27415	6.06609	6.32629	6.85156
htra2	Persis (V)	0.78	3.43	5.81	5.84	8.7	8.37	7.56	8.66	9.38	11.23	16.01	15.46	2.43227	3.07873	3.08529	3.60334	3.55223	3.4185	3.59724	3.70328	3.94462	4.42798	4.37993
hunk	Persis (V)	0.16	0.45	1.23	2.02	2.67	8.39	44.15	93.68	115.92	111.38	93.62	61.66	1.93074	3.11894	3.76818	4.14466	5.73978	8.11342	9.19599	9.50283	9.44527	9.19506	8.59386
hyal4	St10.5 (VII)	1.12	1.24	0.56	0.77	0.82	0.5	0.74	0.46	0.59	0.22	0.26	0.55	1.07529	0.584963	0.754888	0.792558	0.532495	0.731804	0.496426	0.610498	0.258734	0.30117	0.576349
ido1	St10.5 (VII)	0	0.04	0	0.05	0.03	0.1	0.02	0.19	0.2	0.17	0.12	0.02	Inf	NA	Inf	Inf	Inf	Inf	Inf	Inf	Inf	Inf	Inf
iffo1	St10.5 (VII)	0	0.13	0.29	0.54	0.41	0.59	0.9	0.76	0.47	1.03	1.99	2.52	Inf	Inf	Inf	Inf	Inf	Inf	Inf	Inf	Inf	Inf	Inf
igdcc3	Persis (V)	0	0	0.05	0.03	0.03	0.03	0	0	0.03	0.06	0.05	0.16	NA	Inf	Inf	Inf	Inf	NA	NA	Inf	Inf	Inf	Inf
igf1	St8 (I)	0	0	0	0.14	0.19	0.09	0.04	0.05	0	0.04	0	0.04	NA	NA	Inf	Inf	Inf	Inf	Inf	NA	Inf	NA	Inf
igf2	St10.5 (VII)	0	0	0	0	0	0	0.01	0.23	2.88	36.42	103.38	104.76	NA	NA	NA	NA	NA	Inf	Inf	Inf	Inf	Inf	Inf
igf3	St9-10 (VI)	0.08	0.06	0.17	0.44	0.27	0.37	0.81	1.72	1.48	5.3	17.09	34.62	0.807355	1.64386	2.70044	2.12928	2.49185	3.47573	4.49185	4.2854	6.07146	7.74567	8.76072
igfbp4	St8 (I)	0	0.11	0.34	0.07	0	0.15	0.06	0	0	0	0	0	Inf	Inf	Inf	NA	Inf	Inf	NA	NA	NA	NA	NA
igsf10	St8-10.5 (IV)	0	0	0	0	0	0	0	0	0	0	0	0	NA	NA	NA	NA	NA	NA	NA	NA	NA	NA	NA
igsf21	St8 (I)	0	0	0.06	0	0	0	0	0	0	0	0	0.06	NA	Inf	NA	NA	NA	NA	NA	NA	NA	NA	Inf
igsf9b	St8 (I)	2.23	2.03	1.22	1.21	1.08	1.23	1.2	1.5	0.87	1.07	2.07	1.96	0.93381	0.629553	0.625365	0.569788	0.633728	0.621165	0.742132	0.475225	0.565422	0.947293	0.909907
ihh	St10.5 (VII)	1.38	1.37	1.18	1.23	1.08	1.13	1.11	0.79	0.16	0.37	0.24	0.2	0.994763	0.891476	0.919382	0.83399	0.863019	0.851477	0.653027	0.158262	0.342687	0.231326	0.195256
il11	St8 (I)	0	0	0	0	0	0	0	0	0	0	0	0	NA	NA	NA	NA	NA	NA	NA	NA	NA	NA	NA
il12rb1	St10.5 (VII)	0	0	0	0	0	0	0	0	0	0	0	0	NA	NA	NA	NA	NA	NA	NA	NA	NA	NA	NA
il13ra2	St8 (I)	0.21	0.36	0.2	0.29	0.37	0.33	0.37	0.1	0	0	0	0.03	1.44057	0.965235	1.25154	1.46566	1.36257	1.46566	0.561879	0	0	0	0.192645
il16	St10.5 (VII)	0.12	0.23	0.12	0.05	0.09	0.21	0.06	0.09	0.13	0.19	0.93	0.89	1.54432	1	0.5025	0.807355	1.45943	0.584963	0.807355	1.05889	1.36923	3.12928	3.07325
il17b	St10.5 (VII)	0	0	0.33	0.37	0.28	0.22	0.09	0.29	0	0	0.18	0.36	NA	Inf	Inf	Inf	Inf	Inf	Inf	NA	NA	Inf	Inf
il4r	St10.5 (VII)	0.13	0.13	0.31	0.17	0.15	0.05	0.08	0.05	0.02	0	0	0.02	1	1.75899	1.20645	1.10692	0.469485	0.691878	0.469485	0.206451	0	0	0.206451
il5ra	St10.5 (VII)	0.18	0.04	0.08	0.16	0.04	0.27	0.35	0.09	0.13	0.04	0.33	0	0.289507	0.530515	0.917538	0.289507	1.32193	1.558	0.584963	0.784271	0.289507	1.5025	0
inhbb	St10.5 (VII)	0	0.08	0.16	0.57	0.51	1.56	1.32	1.19	0.8	0.77	0.82	0.65	Inf	Inf	Inf	Inf	Inf	Inf	Inf	Inf	Inf	Inf	Inf
inka1	St9-10 (VI)	1.16	0.53	0.62	0.27	0.28	17.69	71.53	89.2	103.22	100.49	98.38	97.63	0.542898	0.617752	0.30189	0.311944	4.02237	5.96956	6.28349	6.49158	6.45334	6.42308	6.41217
inpp5a.2	St8 (I)	0.21	0.23	0.15	0.19	0.15	0.19	0.62	1.64	2.11	2.75	5.89	6.76	1.06711	0.777608	0.929611	0.777608	0.929611	1.98272	3.13906	3.46566	3.81714	4.86035	5.0527
inpp5d	St8-10.5 (IV)	0.93	1.71	1.66	2.09	1.78	1.57	2.55	2.6	2.42	2.4	2.86	3.86	1.50524	1.47765	1.69925	1.54299	1.42663	1.90378	1.92437	1.84886	1.84022	2.0269	2.36472
inpp5d	St8-10.5 (IV)	0.93	1.71	1.66	2.09	1.78	1.57	2.55	2.6	2.42	2.4	2.86	3.86	1.50524	1.47765	1.69925	1.54299	1.42663	1.90378	1.92437	1.84886	1.84022	2.0269	2.36472
insm1	St9-10 (VI)	0.53	0.14	0.07	0.07	0.4	2.03	2.17	7.31	8.3	23.94	26.48	30.9	0.338169	0.17897	0.17897	0.811238	2.27208	2.3489	3.88679	4.05835	5.52888	5.67136	5.89001
insyn2b	St10.5 (VII)	0	0	0	0	0.03	0.06	0	0.03	0	0.03	0	0	NA	NA	NA	Inf	Inf	NA	Inf	NA	Inf	NA	NA
iqca1	St10.5 (VII)	0.12	0.11	0.39	0.41	0.32	0.61	0.49	0.17	0.23	0.71	1.49	2.99	0.938599	2.08746	2.14296	1.87447	2.60486	2.34577	1.27302	1.54432	2.79008	3.74595	4.69581
iqsec1	St10.5 (VII)	0.57	2.02	4.66	6.66	9.39	11.52	10.32	8.97	6.75	5.33	4.45	3.55	2.18392	3.19778	3.66496	4.12711	4.40671	4.2559	4.06496	3.68281	3.37168	3.13865	2.85361
iqub	Persis (V)	0	0.04	0.11	0.24	0.15	0.1	0.13	0.25	0.54	0.93	1.85	5.14	Inf	Inf	Inf	Inf	Inf	Inf	Inf	Inf	Inf	Inf	Inf
irx1	Persis (V)	0	0	0	0	1.6	22.62	26.51	48	99.43	80.04	85.86	78.56	NA	NA	NA	Inf	Inf	Inf	Inf	Inf	Inf	Inf	Inf
irx3	Persis (V)	0	0	0.12	0	0.29	2.24	6.56	44.47	86.86	67.32	73.29	75.52	NA	Inf	NA	Inf	Inf	Inf	Inf	Inf	Inf	Inf	Inf
irx5	St10.5 (VII)	0	0	0	0	0	0	0	0	0	0.08	0.6	2.83	NA	NA	NA	NA	NA	NA	NA	NA	Inf	Inf	Inf
isl1	St10.5 (VII)	0	0.19	0	0	0	0	0	0	0.19	0.71	5.59	11.7	Inf	NA	NA	NA	NA	NA	NA	Inf	Inf	Inf	Inf
isl2	St10.5 (VII)	0.52	0.38	0.5	0.24	0.75	0.16	0.57	0	0.26	0.32	0.13	0.27	0.791413	0.971986	0.547488	1.28824	0.387023	1.06774	0	0.584963	0.691878	0.321928	0.603341
itga1	St10.5 (VII)	0.08	0.12	0.12	0.25	0.09	0.18	0.17	0.07	0.13	0.1	0.05	0.03	1.32193	1.32193	2.04439	1.08746	1.70044	1.64386	0.906891	1.39232	1.16993	0.70044	0.459432
itga2	St8 (I)	0.38	0.34	0.69	0.87	0.57	0.49	0.22	0.15	0.04	0.3	0.75	1.97	0.921997	1.49354	1.71786	1.32193	1.19502	0.658963	0.479993	0.14439	0.839535	1.57225	2.62859
itga3	St8 (I)	0.06	0.04	0.16	0.22	0.27	0.55	0.37	0.49	0.91	1.37	5.39	15.32	0.736966	1.87447	2.22239	2.45943	3.34577	2.8413	3.1964	4.01495	4.57491	6.50515	8.00188
itga7	St10.5 (VII)	0.2	0.12	0.14	0.14	0.18	0.19	0.21	0.12	0.1	0.04	0.08	0.1	0.678072	0.765535	0.765535	0.925999	0.963474	1.03562	0.678072	0.584963	0.263034	0.485427	0.584963
itga8	Persis (V)	0	0	0.02	0	0	0	0	0	0	0.04	0.02	0.09	NA	Inf	NA	NA	NA	NA	NA	NA	Inf	Inf	Inf
itgae	St8 (I)	0.47	0.68	0.72	0.72	0.45	0.69	0.51	0.52	0.73	0.44	0.69	0.17	1.2909	1.34023	1.34023	0.968973	1.30339	1.06012	1.07477	1.3523	0.953206	1.30339	0.445411
itgb1bp2	St9-10 (VI)	0	0.15	0.14	0.03	0.03	0.56	0.77	1.33	1.56	1.93	4.14	13.73	Inf	Inf	Inf	Inf	Inf	Inf	Inf	Inf	Inf	Inf	Inf
itgb2	Persis (V)	0.05	0.08	0.08	0.15	0.05	0.15	0.14	0.18	0.04	0.15	0.19	0.24	1.37851	1.37851	2	1	2	1.926	2.20163	0.847997	2	2.26303	2.53605
itgb4	St10.5 (VII)	0.13	0.08	0.16	0.08	0.08	0.05	0.24	0.59	0.81	1.66	4.76	10.64	0.691878	1.15754	0.691878	0.691878	0.469485	1.50901	2.46949	2.85415	3.78338	5.23325	6.37236
itgb6	St8 (I)	0	0	0	0	0.03	0	0	0.07	0	0.03	0.05	0.21	NA	NA	NA	Inf	NA	NA	Inf	NA	Inf	Inf	Inf
itgb7	St9-10 (VI)	0	0	0	0	0	0	0	0	0.09	0	0.13	0.11	NA	NA	NA	NA	NA	NA	NA	Inf	NA	Inf	Inf
itgbl1	St8 (I)	0.07	0.15	0.1	0.48	0.2	0.06	0.28	0.52	0.37	0.13	0.16	0.24	1.65208	1.28011	2.974	1.94753	0.893085	2.32193	3.07529	2.65208	1.51457	1.71621	2.14684
itih2	St8 (I)	0.1	0.04	0.1	0.27	0.26	0.36	0.2	0.19	0.18	0.09	0.19	0.21	0.485427	1	1.88753	1.848	2.20163	1.58496	1.53605	1.48543	0.925999	1.53605	1.63227
itpka	Persis (V)	0	0.04	0.09	0.04	0.07	0.84	6.14	15.46	17.2	16.57	11.57	7.19	Inf	Inf	Inf	Inf	Inf	Inf	Inf	Inf	Inf	Inf	Inf
itpkb	St10.5 (VII)	1.09	1.32	1.3	1.91	1.93	1.7	1.94	2.08	3.07	2.95	4	9.86	1.14471	1.13268	1.46063	1.47022	1.35594	1.47499	1.54015	1.93226	1.89003	2.22334	3.32853
itprid1	St10.5 (VII)	0	0	0.02	0.01	0.01	0	0.06	0.52	0.95	1.89	3.12	5.33	NA	Inf	Inf	Inf	NA	Inf	Inf	Inf	Inf	Inf	Inf
itprip	St10.5 (VII)	0	0	0.35	0.4	0.46	0.45	2.4	4.93	4.91	2.99	3.81	3.52	NA	Inf	Inf	Inf	Inf	Inf	Inf	Inf	Inf	Inf	Inf
iyd	St10.5 (VII)	0	0	0	0	0.07	0.29	0.25	0.46	0.69	0.28	0.24	0.36	NA	NA	NA	Inf	Inf	Inf	Inf	Inf	Inf	Inf	Inf
izumo1r	St8 (I)	0	0	0	0	0	0	0	0	0	0	0	0.08	NA	NA	NA	NA	NA	NA	NA	NA	NA	NA	Inf
jam2	St8 (I)	0.09	0	0.13	0.22	0.41	0.53	0.27	0.23	0.14	0.17	0.58	2.59	0	1.28951	1.78427	2.47393	2.78427	2	1.83007	1.35364	1.53051	2.89616	4.89616
jcad	St8 (I)	0.23	0.37	0.82	0.76	1.02	1.18	0.67	0.58	0.43	0.22	0.16	0.08	1.38333	2.19068	2.10579	2.44222	2.61599	1.96829	1.81629	1.52083	0.968291	0.76184	0.430634
jchain	St10.5 (VII)	0.27	0.39	0.39	0.5	0	0	0	0	0	0.12	0	0	1.28951	1.28951	1.5119	0	0	0	0	0	0.530515	0	0
jph2	St8 (I)	0.04	0.06	0.06	0.04	0.12	0.12	0.07	0.14	0.12	0.02	0.03	0.26	1.32193	1.32193	1	2	2	1.45943	2.16993	2	0.584963	0.807355	2.90689
kbtbd3	St8-10.5 (IV)	0.06	0.22	0.49	0.37	0.48	0.58	0.23	0.25	0.14	0.11	0	0.05	2.22239	3.1964	2.8413	3.16993	3.41504	2.27302	2.36923	1.73697	1.5025	0	0.874469
kcna2	St9-10 (VI)	0	0	0	0	0	0	0.02	0.08	0.53	0.99	1.86	1.78	NA	NA	NA	NA	NA	Inf	Inf	Inf	Inf	Inf	Inf
kcna4	St8-10.5 (IV)	0	0	0.02	0.08	0.05	0.18	0.16	0.13	0.23	0.04	0.05	0.19	NA	Inf	Inf	Inf	Inf	Inf	Inf	Inf	Inf	Inf	Inf
kcna6	St10.5 (VII)	0	0	0	0	0	0	0	0.03	0.05	0.05	0.11	0.18	NA	NA	NA	NA	NA	NA	Inf	Inf	Inf	Inf	Inf
kcna7	St10.5 (VII)	0	0	0	0.03	0.06	0.11	0	0.03	0	0.03	0.04	0	NA	NA	Inf	Inf	Inf	NA	Inf	NA	Inf	Inf	NA
kcnb1	St10.5 (VII)	0	0	0	0	0	0	0	0	0	0	0	0	NA	NA	NA	NA	NA	NA	NA	NA	NA	NA	NA
kcnc1	St10.5 (VII)	0.05	0.04	0	0.02	0.02	0	0	0.02	0.04	0.02	0.15	0.06	0.847997	0	0.485427	0.485427	0	0	0.485427	0.847997	0.485427	2	1.1375
kcnc2	St8 (I)	0	0	0	0.05	0.03	0.06	0.08	0	0.09	0.05	0.07	0.09	NA	NA	Inf	Inf	Inf	Inf	NA	Inf	Inf	Inf	Inf
kcne1	Persis (V)	0	0	0	0	0	0.14	0.25	0.54	0.23	0.64	0.72	1.08	NA	NA	NA	NA	Inf	Inf	Inf	Inf	Inf	Inf	Inf
kcne3	St10.5 (VII)	0	0	0.11	0.21	0.72	0.14	0.12	0.07	0.34	0.21	0.23	0.17	NA	Inf	Inf	Inf	Inf	Inf	Inf	Inf	Inf	Inf	Inf
kcnh6	St10.5 (VII)	0.12	0.27	0.42	0.69	0.97	0.99	1.03	0.84	0.86	0.6	0.5	0.48	1.70044	2.16993	2.75489	3.18322	3.20945	3.26053	3	3.02975	2.58496	2.36923	2.32193
kcnh8	St8 (I)	0	0	0	0	0	0.03	0	0	0	0	0	0	NA	NA	NA	NA	Inf	NA	NA	NA	NA	NA	NA
kcnip1	St10.5 (VII)	0.54	0.75	0.94	0.24	0.19	1.29	1.67	2.37	2.96	3.12	3.82	1.83	1.25634	1.45457	0.530515	0.434937	1.76081	2.03302	2.42999	2.69632	2.76081	3.0133	2.13386
kcnip2	St9-10 (VI)	0.26	0.56	0.98	0.87	1.03	1.01	1.12	0.67	0.65	0.26	0.11	0.04	1.65711	2.25376	2.11974	2.31079	2.28824	2.40808	1.83872	1.80735	1	0.509014	0.206451
kcnip4	St8 (I)	0	0.1	0	0	0	0	0.06	0	0	0.07	0.22	0.11	Inf	NA	NA	NA	NA	Inf	NA	NA	Inf	Inf	Inf
kcnj10	St10.5 (VII)	0.08	0	0	0	0	0.07	0.09	0.19	0.29	0.35	0.29	0.35	0	0	0	0	0.906891	1.08746	1.75489	2.20945	2.42626	2.20945	2.42626
kcnj14	St10.5 (VII)	0	0	0.09	0	0.06	0	0	0	0	0	0	0	NA	Inf	NA	Inf	NA	NA	NA	NA	NA	NA	NA
kcnj15	St10.5 (VII)	0	0	0	0.02	0	0.24	1.37	2.36	3.87	5.45	15.01	29.49	NA	NA	Inf	NA	Inf	Inf	Inf	Inf	Inf	Inf	Inf
kcnj6	St8 (I)	0	0	0.02	0.01	0.08	0.08	0.02	0.03	0.02	0.05	0.02	0.1	NA	Inf	Inf	Inf	Inf	Inf	Inf	Inf	Inf	Inf	Inf
kcnj9	St8 (I)	0	0	0	0	0.05	0.1	0.04	0.12	0.12	0.04	0.04	0.02	NA	NA	NA	Inf	Inf	Inf	Inf	Inf	Inf	Inf	Inf
kcnk18	St9-10 (VI)	0	0	0	0	0	0	0	0	0	0.03	0.23	0.06	NA	NA	NA	NA	NA	NA	NA	NA	Inf	Inf	Inf
kcnk9	St8 (I)	0	0	0	0.02	0	0.09	0.04	0.07	0.07	0.18	0.23	1.49	NA	NA	Inf	NA	Inf	Inf	Inf	Inf	Inf	Inf	Inf
kcnmb1	St10.5 (VII)	0	0.05	0	0	0.03	0	0.14	0.33	0.2	0.24	0.21	0.08	Inf	NA	NA	Inf	NA	Inf	Inf	Inf	Inf	Inf	Inf
kcnmb2	St8 (I)	0	0	0	0.03	0.02	0	0.02	0	0.26	1.35	2.36	1.84	NA	NA	Inf	Inf	NA	Inf	NA	Inf	Inf	Inf	Inf
kcnmb3	St10.5 (VII)	0	0	0	0.03	0.13	0	0	0.03	0.1	0.03	0.2	0.51	NA	NA	Inf	Inf	NA	NA	Inf	Inf	Inf	Inf	Inf
kcnn3	St10.5 (VII)	0.21	0.49	0.41	0.65	0.88	0.58	0.77	0.62	0.47	0.33	0.28	0.77	1.73697	1.56188	2.03395	2.37587	1.91146	2.22239	1.98272	1.69515	1.36257	1.22239	2.22239
kcnn4	St10.5 (VII)	0.04	0	0	0.02	0	0.04	0	0	0	0	0.06	0.02	0	0	0.584963	0	1	0	0	0	0	1.32193	0.584963
kcnq3	St8 (I)	0	0	0	0	0	0	0	0.02	0.03	0.04	0.07	0.08	NA	NA	NA	NA	NA	NA	Inf	Inf	Inf	Inf	Inf
kcns2	St10.5 (VII)	0	0	0	0.06	0	0.51	1.02	0.88	1.61	2.18	2.17	1.23	NA	NA	Inf	NA	Inf	Inf	Inf	Inf	Inf	Inf	Inf
kcns3	St8 (I)	0	0	0	0	0	0	0	0	0	0	0	0.06	NA	NA	NA	NA	NA	NA	NA	NA	NA	NA	Inf
kcnt2	Persis (V)	0.08	0.03	0.11	0.27	0.28	0.15	0.08	0.16	0.06	0.13	0.18	0.4	0.459432	1.24793	2.12928	2.16993	1.52356	1	1.58496	0.807355	1.39232	1.70044	2.58496
kcnt2l	St8 (I)	0.03	0.02	0	0.01	0.04	0.08	0.03	0.03	0.04	0.1	0.19	0.12	0.736966	0	0.415037	1.22239	1.87447	1	1	1.22239	2.11548	2.87447	2.32193
kcnv1	St10.5 (VII)	0	0	0	0	0	0.09	0.08	0.07	0.04	0	0	0.02	NA	NA	NA	NA	Inf	Inf	Inf	Inf	NA	NA	Inf
kcp	St8 (I)	0.09	0.03	0.08	0.07	0.06	0.04	0.09	0.05	0.2	0.74	3.2	7.19	0.415037	0.917538	0.830075	0.736966	0.530515	1	0.63743	1.68806	3.20511	5.19202	6.33787
kctd15	St9-10 (VI)	0.06	0.26	0.09	0.33	0.23	0.39	4.4	25.01	44.54	81.33	71.03	49.41	2.41504	1.32193	2.70044	2.27302	2.90689	6.21594	8.70678	9.53787	10.4057	10.2105	9.68738
kdrl	St8 (I)	0.03	0.05	0.01	0.02	0.01	0.03	0.07	0.01	0.01	0.02	0.02	0.04	1.41504	0.415037	0.736966	0.415037	1	1.73697	0.415037	0.415037	0.736966	0.736966	1.22239
kiaa0040	St8 (I)	0.5	1	0.94	0.69	0.62	0.76	0.44	0.05	0	0	0	0	1.58496	1.52607	1.25096	1.1635	1.33342	0.910733	0.137504	0	0	0	0
kiaa0319	St8 (I)	0	0	0	0.02	0.02	0.38	2.59	5.13	3.49	3.61	3.46	2.55	NA	NA	Inf	Inf	Inf	Inf	Inf	Inf	Inf	Inf	Inf
kiaa0895	St10.5 (VII)	0.84	0.69	0.74	0.62	0.5	0.57	0.81	0.36	0.57	0.38	0.59	0.37	0.86507	0.911463	0.797507	0.673772	0.747234	0.974005	0.514573	0.747234	0.53842	0.767554	0.526546
kiaa1211l	St10.5 (VII)	0.1	0.16	0.09	0.33	0.29	0.48	0.22	0.35	0.22	0.19	0.27	0.35	1.37851	0.925999	2.10434	1.96347	2.53605	1.67807	2.16993	1.67807	1.53605	1.88753	2.16993
kiaa1755	St10.5 (VII)	1.16	0.6	0.42	0.45	0.43	0.28	0.28	0.32	0.22	0.37	0.99	2.65	0.601451	0.4458	0.472936	0.454902	0.311944	0.311944	0.351472	0.250543	0.399407	0.890212	1.71567
kif26a	St10.5 (VII)	2.88	1.02	3.23	1.46	0.48	2.07	1.35	4.45	5.38	9.84	16.78	23.29	0.437405	1.0851	0.591626	0.222392	0.78136	0.554589	1.34774	1.52007	2.14296	2.77112	3.18377
kirrel1	St10.5 (VII)	0.52	1.04	1.69	2.19	2.37	2.39	1.64	1.44	1.04	0.45	0.42	0.76	1.58496	2.08746	2.38171	2.47449	2.48444	2.05445	1.91427	1.58496	0.899473	0.854149	1.29956
kirrel2	St10.5 (VII)	0	0.13	0.16	0.22	0.23	10.55	47.69	60.46	54.59	54.79	57.01	45.54	Inf	Inf	Inf	Inf	Inf	Inf	Inf	Inf	Inf	Inf	Inf
kiss2	St10.5 (VII)	0	0.76	0.47	0.32	0.84	1.52	1.57	0.74	1.32	1.12	2.56	2.05	Inf	Inf	Inf	Inf	Inf	Inf	Inf	Inf	Inf	Inf	Inf
kitlg	St9-10 (VI)	0.38	0.72	0.86	0.93	0.8	1.55	4.84	13.59	16.29	29.79	58.04	86.97	1.53343	1.70627	1.7855	1.63472	2.34453	3.77998	5.20019	5.45511	6.31097	7.26432	7.84466
klf17	St9-10 (VI)	5.22	6.84	4.29	3.39	28.65	171.77	190.98	204.8	294.37	326.56	266.51	182.83	1.20811	0.865396	0.721963	2.69789	5.08347	5.23213	5.33033	5.8428	5.99003	5.70198	5.17092
klhl35	St10.5 (VII)	0.31	0.12	0.23	0.04	0.27	0.07	0.22	0.04	0	0.18	0.06	0.12	0.472068	0.800691	0.175087	0.903785	0.293731	0.773724	0.175087	0	0.660514	0.255257	0.472068
klhl41	St10.5 (VII)	0	0	0.11	0.04	0	0	0.29	0.12	0.24	0.25	0.86	14	NA	Inf	Inf	NA	NA	Inf	Inf	Inf	Inf	Inf	Inf
klhl6	St10.5 (VII)	0	0	0	0	0	0	0.02	0	0	0	0	0	NA	NA	NA	NA	NA	Inf	NA	NA	NA	NA	NA
klkb1	St8 (I)	0	0	0	0	0	0	0	0	0.06	0	0	0.03	NA	NA	NA	NA	NA	NA	NA	Inf	NA	NA	Inf
kmt2c	St10.5 (VII)	28.48	23.02	17.52	15.87	19.85	18.01	13.69	8.01	6.42	7.37	9.48	12.72	0.854623	0.691685	0.638985	0.76297	0.706971	0.566268	0.357552	0.293278	0.332024	0.414531	0.532695
kng1	St10.5 (VII)	0	0	0.06	0	0	0	0	0.12	1.83	7.11	24.97	35.97	NA	Inf	NA	NA	NA	NA	Inf	Inf	Inf	Inf	Inf
kremen2	St10.5 (VII)	0	0	0	0	0	0	0.03	0.07	0.89	6.23	16.83	18.84	NA	NA	NA	NA	NA	Inf	Inf	Inf	Inf	Inf	Inf
krt12.6	St8-10.5 (IV)	0	0	0	0	0	0	0	0	0	0	0	0	NA	NA	NA	NA	NA	NA	NA	NA	NA	NA	NA
krt18.3	St10.5 (VII)	0	0	0	0	0	0	0.09	0.35	0.35	1.06	2.42	4.95	NA	NA	NA	NA	NA	Inf	Inf	Inf	Inf	Inf	Inf
krt19	St9-10 (VI)	0	0.08	0.23	0.25	0.15	0	0.13	0.47	11.61	122.91	408.93	670.53	Inf	Inf	Inf	Inf	NA	Inf	Inf	Inf	Inf	Inf	Inf
krt54	Persis (V)	0	0	0	0	0	0	0.04	0.2	0.23	0.23	0	0.12	NA	NA	NA	NA	NA	Inf	Inf	Inf	Inf	NA	Inf
krt61	St8 (I)	0	0	0	0	0	0	0	0	0	0	0.06	0.03	NA	NA	NA	NA	NA	NA	NA	NA	NA	Inf	Inf
krt7	St9-10 (VI)	0.32	0.19	3.68	0.45	0.34	16.97	126.77	469.49	816.12	1535.44	2730.7	3964.59	0.672425	3.64386	1.26679	1.04439	5.75572	8.63356	10.5198	11.3171	12.2286	13.0591	13.5969
krt70	St10.5 (VII)	0	0	1.07	0.2	0.2	6.84	109.08	418.29	742.72	1456.21	2545.07	3524.32	NA	Inf	Inf	Inf	Inf	Inf	Inf	Inf	Inf	Inf	Inf
krt9.2	St10.5 (VII)	0	0	0	0	0	0.17	0.07	0	0.13	0.08	0	0.1	NA	NA	NA	NA	Inf	Inf	NA	Inf	Inf	NA	Inf
ksr2	St10.5 (VII)	0.47	0.78	1.08	0.98	1.19	1.21	0.73	0.34	0.37	0.29	0.46	0.56	1.4112	1.72154	1.62532	1.82045	1.83773	1.3523	0.785261	0.837729	0.693339	0.98457	1.13191
kynu	St8 (I)	0	0	0	0	0	0.1	0.09	0.11	0.08	0.1	0	0	NA	NA	NA	NA	Inf	Inf	Inf	Inf	Inf	NA	NA
l3mbtl1	St9-10 (VI)	0	0.03	0	0.02	0.02	0.13	0.19	0.46	0.41	0.4	0.54	0.81	Inf	NA	Inf	Inf	Inf	Inf	Inf	Inf	Inf	Inf	Inf
lama4	St8 (I)	0.02	0	0	0.01	0	0	0.02	0.11	0.34	1.19	0.61	0.64	0	0	0.584963	0	0	1	2.70044	4.16993	5.91886	4.97728	5.04439
lama5	St10.5 (VII)	0.49	0.87	2.24	2.97	5.65	5.01	4.66	4.82	5.42	9.27	16.72	21.63	1.47275	2.47805	2.81992	3.64739	3.48858	3.39372	3.43786	3.5923	4.31603	5.13432	5.49643
lamb1	St10.5 (VII)	0.03	0.04	0.06	0.37	0.17	0.38	0.72	3.07	14.41	48.07	101.33	162.71	1.22239	1.58496	3.73697	2.73697	3.77259	4.64386	6.69116	8.91089	10.6469	11.7222	12.4053
lamb3	St10.5 (VII)	0	0.1	0.29	0.52	0.86	0.86	0.84	0.81	0.46	0.44	0.53	0.38	Inf	Inf	Inf	Inf	Inf	Inf	Inf	Inf	Inf	Inf	Inf
lamb4	St8 (I)	0.07	0	0.06	0.12	0.13	0.13	0.21	0.08	0.02	0.13	0.04	0.05	0	0.893085	1.44057	1.51457	1.51457	2	1.09954	0.36257	1.51457	0.652077	0.777608
layn	St10.5 (VII)	0	0	0	0	0	0	0.02	0	0	0.02	0.04	0.28	NA	NA	NA	NA	NA	Inf	NA	NA	Inf	Inf	Inf
lbx1	St10.5 (VII)	0	0	0.08	0	0	0.1	0.13	0.16	0	0	0	0.41	NA	Inf	NA	NA	Inf	Inf	Inf	NA	NA	NA	Inf
lck	St10.5 (VII)	0.04	0	0	0	0	0.04	0.04	0.02	0.07	0.02	0	0.17	0	0	0	0	1	1	0.584963	1.45943	0.584963	0	2.39232
lcp2	St10.5 (VII)	0	0	0	0	0	0	0	0	0	0	0	0	NA	NA	NA	NA	NA	NA	NA	NA	NA	NA	NA
ldb2	St8 (I)	0	0.09	0.48	0.2	0.44	0.57	0.58	0.34	0.2	0.24	0	0.03	Inf	Inf	Inf	Inf	Inf	Inf	Inf	Inf	Inf	NA	Inf
ldlrad3	St8 (I)	0	0	0	0.02	0	0	0.02	0	0.19	0.3	0.96	3.33	NA	NA	Inf	NA	NA	Inf	NA	Inf	Inf	Inf	Inf
lefty	Persis (V)	0	0	0	0.21	2.01	38.27	105.93	110.46	91.39	34.91	22.56	22.84	NA	NA	Inf	Inf	Inf	Inf	Inf	Inf	Inf	Inf	Inf
lepr	St8 (I)	0	0	0	0	0	0	0	0	0	0	0	0.03	NA	NA	NA	NA	NA	NA	NA	NA	NA	NA	Inf
lgals1.4	St10.5 (VII)	0	0	0	0	0	0	0	0	0	0	0	0.06	NA	NA	NA	NA	NA	NA	NA	NA	NA	NA	Inf
lgals9	Persis (V)	0.47	0.96	0.75	1.36	1.41	1.15	1.66	1.77	1.71	1.73	2.59	1.39	1.60528	1.37615	1.96111	2	1.78526	2.18012	2.25277	2.2136	2.22677	2.7028	1.98457
lgals9b	St8 (I)	0.36	0.17	0.6	0.28	0.17	0.45	0.25	0.18	0.18	0.44	0.09	0.33	0.557995	1.41504	0.830075	0.557995	1.16993	0.760812	0.584963	0.584963	1.152	0.321928	0.938599
lgi2	St10.5 (VII)	0.2	0.05	0.2	0.13	0.16	0.13	0.14	0.14	0.05	0.19	0.69	0.79	0.321928	1	0.722466	0.847997	0.722466	0.765535	0.765535	0.321928	0.963474	2.15381	2.30743
lhb	St8 (I)	0	0	0.1	0	0	0	0	0	0.1	1.34	2.9	8.79	NA	Inf	NA	NA	NA	NA	NA	Inf	Inf	Inf	Inf
lhcgr	St10.5 (VII)	0	0.08	0.04	0.05	0.22	0	0.09	0.11	0.09	0	0.09	0.04	Inf	Inf	Inf	Inf	NA	Inf	Inf	Inf	NA	Inf	Inf
lhfpl4	St10.5 (VII)	0	0.08	0.08	0	0.11	0.06	0.05	0	0.05	0.09	0.12	0.17	Inf	Inf	NA	Inf	Inf	Inf	NA	Inf	Inf	Inf	Inf
lhx1	St10.5 (VII)	0	0	0	0.06	0.23	2.61	16.82	73.73	101.08	78.52	49.01	44.26	NA	NA	Inf	Inf	Inf	Inf	Inf	Inf	Inf	Inf	Inf
lhx2	St10.5 (VII)	0.11	0.15	0.08	0	0	0.05	0.02	0.04	0	0.07	0.29	8.3	1.24101	0.788496	0	0	0.540568	0.241008	0.447459	0	0.710493	1.8625	6.25653
lhx3	St9-10 (VI)	0	0	0	0	0	0	0.12	0.59	0.34	1.19	1.31	2.9	NA	NA	NA	NA	NA	Inf	Inf	Inf	Inf	Inf	Inf
lhx5	St9-10 (VI)	0	0	0	0.06	0.23	33.1	116.15	186.3	204.12	165.88	95.27	42.09	NA	NA	Inf	Inf	Inf	Inf	Inf	Inf	Inf	Inf	Inf
lif	St8 (I)	0	0	0	0.03	0	0.16	0.23	0.28	0.17	0.05	0.09	0.15	NA	NA	Inf	NA	Inf	Inf	Inf	Inf	Inf	Inf	Inf
litafd	Persis (V)	0.16	0	0	0	0	0.07	0.29	0.71	0.54	0.33	0.25	0.37	0	0	0	0	0.523562	1.49185	2.44294	2.12928	1.61471	1.35755	1.72792
lmln2	St10.5 (VII)	0.4	0.46	0.51	0.48	0.61	0.67	0.91	1.27	2.53	3.03	3.33	2.66	1.10434	1.18587	1.1375	1.33628	1.41954	1.71149	2.06178	2.87283	3.10014	3.2211	2.93546
lmntd1	St10.5 (VII)	0.14	0.21	0.77	0.5	0.89	0.87	0.79	0.92	0.22	0.2	0.61	0.58	1.32193	2.70044	2.19265	2.87915	2.85086	2.7318	2.92057	1.36257	1.28011	2.42146	2.36257
lmod1	St10.5 (VII)	0.06	0.08	0.08	0.24	0.11	0.11	0.19	0.23	0.21	0.23	0.18	0.38	1.22239	1.22239	2.32193	1.5025	1.5025	2.05889	2.27302	2.16993	2.27302	2	2.87447
lmx1a	St10.5 (VII)	0	0	0	0	0	0.1	0.16	0.08	0.04	0.03	0	0.11	NA	NA	NA	NA	Inf	Inf	Inf	Inf	Inf	NA	Inf
lmx1b.1	St9-10 (VI)	0.26	0.24	0.19	0.09	0.35	0.62	0.19	0.23	0.2	0.9	4.56	11.21	0.943416	0.791413	0.428843	1.2303	1.75899	0.791413	0.91427	0.823122	2.15754	4.21245	5.46321
lmx1b.2	St10.5 (VII)	0.07	0	0	0.1	0.27	0.13	0.2	0.03	0.1	0.06	0.05	0	0	0	1.28011	2.28011	1.51457	1.94753	0.514573	1.28011	0.893085	0.777608	0
lnx2	St10.5 (VII)	1.51	1.54	2.38	2.4	2.01	2.05	2.26	1.73	0.74	0.6	0.34	0.48	1.01426	1.36522	1.37262	1.22103	1.23733	1.32002	1.10145	0.575376	0.482694	0.292977	0.39822
LOC100038305	St10.5 (VII)	0.43	0.93	1.53	1.38	1.23	0.8	2.27	3.89	4.73	5.23	6.95	6.53	1.6612	2.18845	2.07358	1.94877	1.51625	2.65055	3.32862	3.58496	3.71839	4.10121	4.01668
LOC100038306	St10.5 (VII)	0	0	0	0.25	0.05	0.25	0.11	0.46	0.2	0.18	0	0.13	NA	NA	Inf	Inf	Inf	Inf	Inf	Inf	Inf	NA	Inf
LOC100125049	St10.5 (VII)	0	0	0	0	0	0	0.06	0	0.21	0.06	0.32	0.32	NA	NA	NA	NA	NA	Inf	NA	Inf	Inf	Inf	Inf
LOC100127564	St8 (I)	0	0	0	0	0	0	0	0	0	0	0	0	NA	NA	NA	NA	NA	NA	NA	NA	NA	NA	NA
LOC100127596	St8 (I)	0	0	0	0	0.09	0	0.04	0	0	0	0	0	NA	NA	NA	Inf	NA	Inf	NA	NA	NA	NA	NA
LOC100127632	Persis (V)	0	0	0	0	0	0	0	0.14	0	0.51	0.22	0.27	NA	NA	NA	NA	NA	NA	Inf	NA	Inf	Inf	Inf
LOC100127789	St8 (I)	0	0	0	0	0	0.12	0.05	0.13	0.26	0.06	0.07	0.15	NA	NA	NA	NA	Inf	Inf	Inf	Inf	Inf	Inf	Inf
LOC100135367	St8 (I)	0.15	0.06	0.17	0.14	0.14	0.29	0.13	0.04	0.06	0.07	0.12	0.16	0.485427	1.09311	0.95109	0.95109	1.55254	0.900464	0.341037	0.485427	0.552541	0.847997	1.04731
LOC100135371	St8 (I)	0.78	0.32	0.72	1.03	0.59	1.35	0.82	1.11	1.26	1.48	6.98	33.12	0.495957	0.943416	1.21444	0.81263	1.44931	1.03653	1.27684	1.38702	1.53478	3.31451	5.44167
LOC100144969	Persis (V)	0	0	0	0	0	0.17	0.15	0.24	0.36	0.14	0.05	0.19	NA	NA	NA	NA	Inf	Inf	Inf	Inf	Inf	Inf	Inf
LOC100144987	St10.5 (VII)	0	0.15	0.07	0.14	0.2	0.19	0.08	0.15	0.08	0.09	0.24	0.08	Inf	Inf	Inf	Inf	Inf	Inf	Inf	Inf	Inf	Inf	Inf
LOC100145045	St10.5 (VII)	0	0	0	0.04	0	0	0.07	0.18	0.73	1.42	2.66	7.47	NA	NA	Inf	NA	NA	Inf	Inf	Inf	Inf	Inf	Inf
LOC100145084	St8 (I)	0	0	0	0	0	0	0	0.08	0	0	0	0	NA	NA	NA	NA	NA	NA	Inf	NA	NA	NA	NA
LOC100145155	St10.5 (VII)	0	0.19	0.14	0.37	0.35	0.31	1.29	3.36	5.4	11.66	18.25	31.12	Inf	Inf	Inf	Inf	Inf	Inf	Inf	Inf	Inf	Inf	Inf
LOC100145165	St9-10 (VI)	0.05	0	0	0.09	0.03	2.79	17.24	27.02	33.15	53.86	80.6	114.79	0	0	1.48543	0.678072	5.82782	8.43379	9.08055	9.37504	10.0744	10.6555	11.1654
LOC100145419	Persis (V)	0	0	0	0	0	0	0.08	0	0	0.09	0	0	NA	NA	NA	NA	NA	Inf	NA	NA	Inf	NA	NA
LOC100145508	St10.5 (VII)	0.87	0.79	0.16	0.5	0.16	0.71	0.67	1.25	0.93	2.6	2.58	2.86	0.932096	0.243557	0.655089	0.243557	0.860837	0.823843	1.28498	1.04891	1.99585	1.98751	2.10009
LOC100170549	St9-10 (VI)	0.03	0.06	0.13	0.08	0.11	0.07	0.06	0.15	0.12	0.13	0.04	0.11	1.58496	2.41504	1.87447	2.22239	1.73697	1.58496	2.58496	2.32193	2.41504	1.22239	2.22239
LOC100170611	St9-10 (VI)	0	0	0	0.01	0.05	0	0.07	0.22	0.63	2.88	6.09	12.52	NA	NA	Inf	Inf	NA	Inf	Inf	Inf	Inf	Inf	Inf
LOC100216013	St10.5 (VII)	0	0	0.12	0	0	0.59	1.22	1.14	1.35	1.09	1.45	0.66	NA	Inf	NA	NA	Inf	Inf	Inf	Inf	Inf	Inf	Inf
LOC100271753	St8 (I)	0	0	0	0	0	0	1.04	4.73	9.64	12.09	14.53	16.91	NA	NA	NA	NA	NA	Inf	Inf	Inf	Inf	Inf	Inf
LOC100337650	St8 (I)	0	0	0.06	0.12	2.64	74.43	51.67	11.5	8.05	2.84	2.1	2.13	NA	Inf	Inf	Inf	Inf	Inf	Inf	Inf	Inf	Inf	Inf
LOC100337651	St8 (I)	0.12	0.42	0.25	0.44	4.29	24.4	16.24	4.39	1.24	0.97	0.46	0.19	2.16993	1.62449	2.22239	5.19967	7.67478	7.09099	5.23202	3.5025	3.18322	2.27302	1.36923
LOC100379718	St10.5 (VII)	0.13	0.27	0.39	0.52	0.47	0.43	0.39	0.4	0.12	0.64	1.13	1.28	1.62149	2	2.32193	2.20645	2.10692	2	2.02748	0.943416	2.56635	3.27684	3.43911
LOC100379837	St9-10 (VI)	0	0.1	0.1	0.08	0.07	0.04	0.58	1.61	2.18	4.77	17.86	35.71	Inf	Inf	Inf	Inf	Inf	Inf	Inf	Inf	Inf	Inf	Inf
LOC100379842	St10.5 (VII)	0	0	0	0.07	0.07	0	0.19	0.12	0	0.6	1.52	2.21	NA	NA	Inf	Inf	NA	Inf	Inf	NA	Inf	Inf	Inf
LOC100380178	St10.5 (VII)	0	0	0.11	0	0	0	0.53	1.91	7.8	28.83	59.11	111.67	NA	Inf	NA	NA	NA	Inf	Inf	Inf	Inf	Inf	Inf
LOC100484994	Persis (V)	0	0	0	0	0	11.54	48.41	71.68	81.75	64.87	68.74	42.26	NA	NA	NA	NA	Inf	Inf	Inf	Inf	Inf	Inf	Inf
LOC100485006	St9-10 (VI)	0.03	0	0.05	0.08	0.11	0.07	0.1	0.14	0.11	0.12	0.1	0.08	0	1.41504	1.87447	2.22239	1.73697	2.11548	2.5025	2.22239	2.32193	2.11548	1.87447
LOC100485014	Persis (V)	0.15	0.22	0.09	0.11	0.11	0.21	0.06	0.04	0.06	0.14	1.69	3.68	1.30256	0.678072	0.793549	0.793549	1.26303	0.485427	0.341037	0.485427	0.95109	3.61667	4.67431
LOC100485132	St8 (I)	0	0.02	0.07	0.03	0.11	0.12	0.03	0.17	0.5	1.02	1.6	1.15	Inf	Inf	Inf	Inf	Inf	Inf	Inf	Inf	Inf	Inf	Inf
LOC100485135	St10.5 (VII)	0	0	0	0	0	0	0.14	0.08	0	0	0.13	0	NA	NA	NA	NA	NA	Inf	Inf	NA	NA	Inf	NA
LOC100485160	St9-10 (VI)	0	0.03	0.03	0.07	0.04	0.03	0.06	0.04	0.06	0.02	0.06	0.1	Inf	Inf	Inf	Inf	Inf	Inf	Inf	Inf	Inf	Inf	Inf
LOC100485197	St8 (I)	0	0	0	0	0	0	0.02	0	0	0	0	0	NA	NA	NA	NA	NA	Inf	NA	NA	NA	NA	NA
LOC100485218	St10.5 (VII)	0	0.63	1.06	1.31	1.3	1.03	0.85	0.37	0	0.06	0.1	0.29	Inf	Inf	Inf	Inf	Inf	Inf	Inf	NA	Inf	Inf	Inf
LOC100485236	St8 (I)	0	0	0	0	0	0	0	0	0	0	0	0	NA	NA	NA	NA	NA	NA	NA	NA	NA	NA	NA
LOC100485279	St8 (I)	0	0	0	0	0.04	0	0	0.09	0	0	0	0.04	NA	NA	NA	Inf	NA	NA	Inf	NA	NA	NA	Inf
LOC100485292	St8 (I)	0.04	0.03	0	0.04	0.06	0.12	0.18	0.1	0.07	0.12	0.09	0.11	0.807355	0	1	1.32193	2	2.45943	1.80735	1.45943	2	1.70044	1.90689
LOC100485312	St10.5 (VII)	0	0	0	0	0	0	0	0	0	0.04	0	0	NA	NA	NA	NA	NA	NA	NA	NA	Inf	NA	NA
LOC100485335	St8 (I)	0	0	0.03	0.08	0.04	0	0.02	0.02	0	0.04	0.03	0.02	NA	Inf	Inf	Inf	NA	Inf	Inf	NA	Inf	Inf	Inf
LOC100485343	St8 (I)	0.02	0	0.02	0	0.01	0.01	0.09	0.16	0.23	0.12	0.14	0.09	0	1	0	0.584963	0.584963	2.45943	3.16993	3.64386	2.80735	3	2.45943
LOC100485348	St10.5 (VII)	0	0	0	0	0	0.17	0	0	0	0	0	0.07	NA	NA	NA	NA	Inf	NA	NA	NA	NA	NA	Inf
LOC100485381	St10.5 (VII)	0.16	0	0	0	0	0	0	0	0	0	0	0	0	0	0	0	0	0	0	0	0	0	0
LOC100485512	St10.5 (VII)	0	0	0	0	0	0	0	0	0	0	0	0.01	NA	NA	NA	NA	NA	NA	NA	NA	NA	NA	Inf
LOC100485515	St8 (I)	0	0	0	0	0	0	0.17	0.09	0	0	0	0	NA	NA	NA	NA	NA	Inf	Inf	NA	NA	NA	NA
LOC100485552	St8 (I)	0	0	0.04	0.08	0.23	0.34	0.27	0.21	0.5	0.44	0.56	0.9	NA	Inf	Inf	Inf	Inf	Inf	Inf	Inf	Inf	Inf	Inf
LOC100485626	St10.5 (VII)	0	0	0	0	0	0	0	0	0.04	0	0	0	NA	NA	NA	NA	NA	NA	NA	Inf	NA	NA	NA
LOC100485630	St8 (I)	0	0	0	0	0	0	0	0	0	0	0	0	NA	NA	NA	NA	NA	NA	NA	NA	NA	NA	NA
LOC100485637	St10.5 (VII)	0	0	0	0	0	0	0.03	0	0.02	0.06	0.1	0.11	NA	NA	NA	NA	NA	Inf	NA	Inf	Inf	Inf	Inf
LOC100485658	St10.5 (VII)	0	0	0	0	0	0	0	0	0	0	0	0	NA	NA	NA	NA	NA	NA	NA	NA	NA	NA	NA
LOC100485670	Persis (V)	0	0	0	0.06	0.07	11.14	55.17	97.89	118.64	128.02	111.06	68.42	NA	NA	Inf	Inf	Inf	Inf	Inf	Inf	Inf	Inf	Inf
LOC100485683	St8-10.5 (IV)	0	0	0	0	0	0	0	0.04	0	0	0.12	0.3	NA	NA	NA	NA	NA	NA	Inf	NA	NA	Inf	Inf
LOC100485686	St8 (I)	0	0.05	0	0	0	0.06	0.08	0	0	0	0.05	0.16	Inf	NA	NA	NA	Inf	Inf	NA	NA	NA	Inf	Inf
LOC100485697	St10.5 (VII)	0.12	0.18	0.13	0.12	0.03	0.06	0.13	0.4	4.76	20.15	28.26	28.96	1.32193	1.05889	1	0.321928	0.584963	1.05889	2.11548	5.34577	7.40017	7.8857	7.92085
LOC100485793	St10.5 (VII)	0	0	0	0	0	0.18	0	0	0	0	0	0	NA	NA	NA	NA	Inf	NA	NA	NA	NA	NA	NA
LOC100485856	St10.5 (VII)	0	0	0.04	0.06	0.09	0.35	0.1	0	0.09	0.03	0	0.02	NA	Inf	Inf	Inf	Inf	Inf	NA	Inf	Inf	NA	Inf
LOC100485902	Persis (V)	0	0	0	0	0	0	0	0	0	0	0	0	NA	NA	NA	NA	NA	NA	NA	NA	NA	NA	NA
LOC100485950	St9-10 (VI)	0	0.04	0.22	0.14	0.15	0.46	0.4	0.46	0.37	0.34	0.33	0.59	Inf	Inf	Inf	Inf	Inf	Inf	Inf	Inf	Inf	Inf	Inf
LOC100485970	St10.5 (VII)	0	0	0	0	0	0	0	0.02	0.02	0.01	0	0.05	NA	NA	NA	NA	NA	NA	Inf	Inf	Inf	NA	Inf
LOC100485974	St9-10 (VI)	0	0	0.06	0.06	0.1	0.59	12.71	37.35	48.8	62.55	63.89	38.56	NA	Inf	Inf	Inf	Inf	Inf	Inf	Inf	Inf	Inf	Inf
LOC100485989	St8 (I)	0	0	0	0	0	0	0	0	0	0	0	0	NA	NA	NA	NA	NA	NA	NA	NA	NA	NA	NA
LOC100485994	St8 (I)	0	0	0	0	0	0	0	0	0	0	0	0	NA	NA	NA	NA	NA	NA	NA	NA	NA	NA	NA
LOC100485997	St8-10.5 (IV)	0.06	0.04	0.04	0.03	0.06	0.06	0.02	0.06	0	0	0	0.02	0.736966	0.736966	0.584963	1	1	0.415037	1	0	0	0	0.415037
LOC100486074	St8-10.5 (IV)	0.18	0.42	1.04	0.95	0.65	2.73	10.25	14.38	16.24	25.29	35.1	43.99	1.73697	2.76081	2.65025	2.20511	4.01495	5.8566	6.33787	6.51131	7.14466	7.61471	7.93893
LOC100486100	Persis (V)	0	0	0	0	0	0	0	0	0	0	0	0	NA	NA	NA	NA	NA	NA	NA	NA	NA	NA	NA
LOC100486127	St9-10 (VI)	0	0	0	0	0	0.15	0.29	0.51	0.3	0.47	0.86	0.37	NA	NA	NA	NA	Inf	Inf	Inf	Inf	Inf	Inf	Inf
LOC100486129	St8 (I)	0	0	0.11	0.07	0.14	0.14	0	0.07	0	0	0	0.12	NA	Inf	Inf	Inf	Inf	NA	Inf	NA	NA	NA	Inf
LOC100486142	St10.5 (VII)	2.18	2.59	2.76	2.97	2.42	1.95	1.31	0.71	0.45	0.35	0.56	1	1.12966	1.18018	1.24024	1.07731	0.921814	0.678899	0.406741	0.270735	0.214809	0.329848	0.544699
LOC100486155	St8 (I)	0.24	0.07	0.14	0.29	0.12	0.36	0.78	0.26	0.11	0.07	0.07	0.13	0.369234	0.662965	1.14296	0.584963	1.32193	2.08746	1.05889	0.544321	0.369234	0.369234	0.624491
LOC100486242	St8 (I)	0	0	0.08	0	0	0	0	0	0	0	0	0	NA	Inf	NA	NA	NA	NA	NA	NA	NA	NA	NA
LOC100486289	Persis (V)	0	0	0.05	0.03	0	0	0.09	0.04	0	0	0	0.03	NA	Inf	Inf	NA	NA	Inf	Inf	NA	NA	NA	Inf
LOC100486333	St10.5 (VII)	0.32	0.12	0	0.11	0.27	0.22	0.44	0.54	0.72	0.81	2.1	7.4	0.459432	0	0.426265	0.882643	0.754888	1.24793	1.42626	1.70044	1.82018	2.91886	4.59246
LOC100486337	St8 (I)	0.07	0	0	0	0	0	0	0.07	0	0	0	0	0	0	0	0	0	0	1	0	0	0	0
LOC100486441	Persis (V)	0	0	0	0	0	0.31	0.36	0.23	0.15	0.18	0.05	0.08	NA	NA	NA	NA	Inf	Inf	Inf	Inf	Inf	Inf	Inf
LOC100486535	St10.5 (VII)	0	0.08	0.51	0.87	1.03	1.09	0.87	0.83	0.73	0.57	0.62	0.76	Inf	Inf	Inf	Inf	Inf	Inf	Inf	Inf	Inf	Inf	Inf
LOC100486632	St10.5 (VII)	0.21	0.38	0.53	0.53	0.26	0.29	0.52	0.42	0.4	0.14	0.04	0.02	1.49033	1.81714	1.81714	1.16227	1.25154	1.79751	1.58496	1.53842	0.736966	0.251539	0.131245
LOC100486640	St10.5 (VII)	0	0.04	0	0.03	0	0.05	0.05	0.2	0.13	1.67	5.69	13.88	Inf	NA	Inf	NA	Inf	Inf	Inf	Inf	Inf	Inf	Inf
LOC100486692	St10.5 (VII)	0	0	0	0	0	0	0	0	0	0.04	0.15	0.15	NA	NA	NA	NA	NA	NA	NA	NA	Inf	Inf	Inf
LOC100486694	St10.5 (VII)	0	0	0	0	0	0.08	0.14	0.09	0.07	0.16	0.07	0.07	NA	NA	NA	NA	Inf	Inf	Inf	Inf	Inf	Inf	Inf
LOC100486753	St8 (I)	0	0	0	0	0	0	0	0	0	0	0	0	NA	NA	NA	NA	NA	NA	NA	NA	NA	NA	NA
LOC100486784	St8 (I)	0	0	0	0	0	0	0	0	0	0	0	0	NA	NA	NA	NA	NA	NA	NA	NA	NA	NA	NA
LOC100486831	St8 (I)	0	0	0	0	0	0	0	0	0	0	0	0	NA	NA	NA	NA	NA	NA	NA	NA	NA	NA	NA
LOC100486856	Persis (V)	0	0	0	0.02	0	0.04	0.05	0.35	1.16	4.05	8.43	18.85	NA	NA	Inf	NA	Inf	Inf	Inf	Inf	Inf	Inf	Inf
LOC100486862	Persis (V)	0	0	0	0	0.06	0	0	0	0	0	0	0	NA	NA	NA	Inf	NA	NA	NA	NA	NA	NA	NA
LOC100486867	St10.5 (VII)	0	0	0	0	0	0	0	0	0	0	0.18	0.78	NA	NA	NA	NA	NA	NA	NA	NA	NA	Inf	Inf
LOC100486915	St8 (I)	0.78	0.53	0.21	0.32	0.47	0.42	0.4	0.3	0.24	0.19	0.15	0.09	0.748021	0.343954	0.495957	0.680382	0.621488	0.597241	0.469485	0.387023	0.314511	0.253757	0.157541
LOC100486922	St10.5 (VII)	0	0	0	0	0	0.28	0	0.15	0	0.14	0	0	NA	NA	NA	NA	Inf	NA	Inf	NA	Inf	NA	NA
LOC100486968	St10.5 (VII)	0	0.12	0	0	0	0.45	1.18	2	1.58	1.48	1.37	2.81	Inf	NA	NA	NA	Inf	Inf	Inf	Inf	Inf	Inf	Inf
LOC100487016	Persis (V)	0	0	0	0	0	0	0.06	0	0.12	0	0	0	NA	NA	NA	NA	NA	Inf	NA	Inf	NA	NA	NA
LOC100487103	St10.5 (VII)	0.94	0.91	1	1.07	0.9	0.7	0.33	0.09	0.07	0.06	0.21	0.29	0.976793	1.04532	1.09646	0.968973	0.802963	0.434096	0.131912	0.103623	0.0892673	0.290901	0.387926
LOC100487110	St8 (I)	0	0.08	0.02	0.05	0	0.1	0.04	0.05	0.02	0.05	0.08	0	Inf	Inf	Inf	NA	Inf	Inf	Inf	Inf	Inf	Inf	NA
LOC100487159	St9-10 (VI)	0	0	0	0	0	10.46	29.8	42.85	54.31	65.83	81.37	110.47	NA	NA	NA	NA	Inf	Inf	Inf	Inf	Inf	Inf	Inf
LOC100487252	St10.5 (VII)	0	0.48	0.27	0.31	0.17	0.11	0.16	0.24	0.27	0.72	0.93	2.52	Inf	Inf	Inf	Inf	Inf	Inf	Inf	Inf	Inf	Inf	Inf
LOC100487257	St8 (I)	0	0	0	0	0	0	0	0.04	0	0	0.07	0.07	NA	NA	NA	NA	NA	NA	Inf	NA	NA	Inf	Inf
LOC100487275	Persis (V)	0	0	0	0	0	0	0	0.09	0	0	0	0	NA	NA	NA	NA	NA	NA	Inf	NA	NA	NA	NA
LOC100487277	St8 (I)	0	0	0	0	0	0	0	0	0	0	0	0	NA	NA	NA	NA	NA	NA	NA	NA	NA	NA	NA
LOC100487305	St10.5 (VII)	0	0.19	0.13	0.2	0.08	0.16	0	0.09	0.07	0.08	0.27	0.24	Inf	Inf	Inf	Inf	Inf	NA	Inf	Inf	Inf	Inf	Inf
LOC100487379	St9 (III)	0	0	0	0	0	0	0	0	0	0	0	0	NA	NA	NA	NA	NA	NA	NA	NA	NA	NA	NA
LOC100487398	St10.5 (VII)	0	0	0	0	0	0	0	0	0	0	0	0	NA	NA	NA	NA	NA	NA	NA	NA	NA	NA	NA
LOC100487403	St8 (I)	0	0	0	0	0	0	0.05	0	0	0	0	0	NA	NA	NA	NA	NA	Inf	NA	NA	NA	NA	NA
LOC100487424	St10.5 (VII)	0	0	0	0	0	0	0	0	0.12	0.36	0.12	0.37	NA	NA	NA	NA	NA	NA	NA	Inf	Inf	Inf	Inf
LOC100487426	St8 (I)	0	0	0.09	0.12	0.11	0.15	0.14	0.21	0.22	0.26	0.32	0.11	NA	Inf	Inf	Inf	Inf	Inf	Inf	Inf	Inf	Inf	Inf
LOC100487454	Persis (V)	0	0	0	0	0	0	0.03	0.04	0.38	0.89	0.98	4.3	NA	NA	NA	NA	NA	Inf	Inf	Inf	Inf	Inf	Inf
LOC100487502	St8 (I)	0	0	0	0.07	0.03	0	0.02	0.05	0.08	0.05	0.12	0.35	NA	NA	Inf	Inf	NA	Inf	Inf	Inf	Inf	Inf	Inf
LOC100487648	St10.5 (VII)	0.11	0.03	0.05	0.04	0.05	0.13	0.06	0.06	0.04	0.02	0.02	0	0.347923	0.540568	0.447459	0.540568	1.12553	0.628031	0.628031	0.447459	0.241008	0.241008	0
LOC100487667	St10.5 (VII)	0	0.31	0.41	1.01	1.09	0.86	0.72	0.63	0.48	0.29	0.05	0.11	Inf	Inf	Inf	Inf	Inf	Inf	Inf	Inf	Inf	Inf	Inf
LOC100487686	St9-10 (VI)	0.19	0.29	0.07	0.09	0.1	0.08	0.08	0	0.15	0.05	0.08	0.08	1.33703	0.452512	0.559427	0.610053	0.50696	0.50696	0	0.839535	0.337035	0.50696	0.50696
LOC100487695	St10.5 (VII)	0	0.07	0	0.05	0	0	0.19	0.45	0.24	0.17	0.78	0.68	Inf	NA	Inf	NA	NA	Inf	Inf	Inf	Inf	Inf	Inf
LOC100487726	St9-10 (VI)	0.05	0.09	0.02	0.05	0.01	0.05	0.11	0.18	0.14	0.14	0.08	0.13	1.48543	0.485427	1	0.263034	1	1.67807	2.20163	1.926	1.926	1.37851	1.848
LOC100487782	St10.5 (VII)	0	0	0	0	0	0.13	0.56	0.58	1.32	0.58	0.3	0.19	NA	NA	NA	NA	Inf	Inf	Inf	Inf	Inf	Inf	Inf
LOC100487899	St10.5 (VII)	0.1	0.85	1.09	1.19	1.44	1.06	1.31	1	0.79	0.63	0.45	0.24	3.24793	3.57289	3.6893	3.94486	3.53605	3.81762	3.45943	3.15381	2.8679	2.45943	1.76553
LOC100487906	St10.5 (VII)	0	0.32	0.78	0.62	0.8	1.33	1.67	1.1	1.17	0.66	0.6	0.78	Inf	Inf	Inf	Inf	Inf	Inf	Inf	Inf	Inf	Inf	Inf
LOC100487973	St9-10 (VI)	0	0	0	0.05	0.12	15.76	26.51	16.9	15.43	17.09	14.86	11.07	NA	NA	Inf	Inf	Inf	Inf	Inf	Inf	Inf	Inf	Inf
LOC100488106	St8 (I)	0.48	0	0.34	0.88	1.81	2.84	2.47	2.54	6.66	5.29	6.72	8.52	0	0.77259	1.5025	2.25424	2.79008	2.61961	2.65344	3.89482	3.58747	3.90689	4.22882
LOC100488132	St10.5 (VII)	0.07	0.1	0.1	0.13	0.07	0.13	0.06	0.07	0.05	0	0.06	0.03	1.28011	1.28011	1.51457	1	1.51457	0.893085	1	0.777608	0	0.893085	0.514573
LOC100488176	St9-10 (VI)	0	0	0	0	0.04	0.09	3.53	7.98	12.93	22.4	26.14	31.93	NA	NA	NA	Inf	Inf	Inf	Inf	Inf	Inf	Inf	Inf
LOC100488209	St9-10 (VI)	0	0.04	0.09	0.19	0.34	67.8	318.18	724.22	1052.56	1292.05	1362.54	1087.81	Inf	Inf	Inf	Inf	Inf	Inf	Inf	Inf	Inf	Inf	Inf
LOC100488258	St8 (I)	0	0	0	0	0	0	0	0	0	0	0	0	NA	NA	NA	NA	NA	NA	NA	NA	NA	NA	NA
LOC100488279	St8 (I)	0	0	0	0	0	0	0	0	0	0	0	0	NA	NA	NA	NA	NA	NA	NA	NA	NA	NA	NA
LOC100488359	Persis (V)	0	0	0	0	0	0	0	0	0	0	0	0	NA	NA	NA	NA	NA	NA	NA	NA	NA	NA	NA
LOC100488377	St8 (I)	0	0	0	0	0.06	0	0.05	0	0.18	0.06	0.09	0.09	NA	NA	NA	Inf	NA	Inf	NA	Inf	Inf	Inf	Inf
LOC100488381	Persis (V)	0	0.1	0	0.05	0.09	3.22	17.53	27.83	26.19	25.3	21.6	14.29	Inf	NA	Inf	Inf	Inf	Inf	Inf	Inf	Inf	Inf	Inf
LOC100488427	St8 (I)	0.37	0.48	0.61	0.42	0.4	0.39	0.39	0.44	0.22	0.25	0.33	0.25	1.19994	1.40526	1.09433	1.05733	1.03847	1.03847	1.1304	0.67319	0.744743	0.91983	0.744743
LOC100488554	St10.5 (VII)	0	0	0	0.03	0.03	3.11	12.56	15.42	39.33	67.75	104.92	67.19	NA	NA	Inf	Inf	Inf	Inf	Inf	Inf	Inf	Inf	Inf
LOC100488567	St8 (I)	0	0.03	0.08	0.09	0.11	0	0.09	0.06	0	0	0.06	0.03	Inf	Inf	Inf	Inf	NA	Inf	Inf	NA	NA	Inf	Inf
LOC100488585	St10.5 (VII)	0	0	0.13	0.25	0.33	0.39	0.11	0	0	0.19	0	0.12	NA	Inf	Inf	Inf	Inf	Inf	NA	NA	Inf	NA	Inf
LOC100488699	Persis (V)	0	0	0	0	0	0	0.05	0.22	0.34	0.36	0.43	0.65	NA	NA	NA	NA	NA	Inf	Inf	Inf	Inf	Inf	Inf
LOC100488700	St10.5 (VII)	0	0	0.1	0	0	0	0.09	0.35	0.57	0.92	1.26	1.02	NA	Inf	NA	NA	NA	Inf	Inf	Inf	Inf	Inf	Inf
LOC100488711	St10.5 (VII)	0.08	0.05	0.17	0.11	0.24	0.13	0.34	0.22	0.37	0.67	1.38	1.91	0.70044	1.64386	1.24793	2	1.39232	2.39232	1.90689	2.49185	3.22882	4.18982	4.63662
LOC100488748	St10.5 (VII)	0	0	0	0.04	0.04	0.12	0.34	0.81	0.81	1.13	1.36	1.79	NA	NA	Inf	Inf	Inf	Inf	Inf	Inf	Inf	Inf	Inf
LOC100488805	St8 (I)	0	0	0	0	0	0	0	0	0	0	0	0	NA	NA	NA	NA	NA	NA	NA	NA	NA	NA	NA
LOC100488909	Persis (V)	0	0	0	0	0.04	4.68	22.47	30.53	29.02	25.98	30.02	17.06	NA	NA	NA	Inf	Inf	Inf	Inf	Inf	Inf	Inf	Inf
LOC100489075	St8 (I)	0	0	0	0	0.57	2.92	3.08	2.04	0.74	1.03	0.3	0.23	NA	NA	NA	Inf	Inf	Inf	Inf	Inf	Inf	Inf	Inf
LOC100489117	St8 (I)	0	0	0	0	0	0	0	0	0	0	0	0	NA	NA	NA	NA	NA	NA	NA	NA	NA	NA	NA
LOC100489120	Persis (V)	0.06	0.05	0	0	0	0.06	0.13	0.06	0	0.09	0	0	0.874469	0	0	0	1	1.66297	1	0	1.32193	0	0
LOC100489122	St8 (I)	0.11	0.21	0.41	0.51	0.65	0.47	0.56	0.59	0.51	0.44	0.39	0.24	1.54057	2.24101	2.49476	2.7885	2.39855	2.60666	2.66985	2.49476	2.32193	2.18442	1.66985
LOC100489129	St8 (I)	0	0	0	0	0	0	0.03	0	0	0	0	0	NA	NA	NA	NA	NA	Inf	NA	NA	NA	NA	NA
LOC100489247	St10.5 (VII)	0	0	0	0	0	0	0	0	0	0	0	0	NA	NA	NA	NA	NA	NA	NA	NA	NA	NA	NA
LOC100489305	St10.5 (VII)	0	0	0	0.17	0.03	0.2	0.29	0.35	0.22	1.08	3.43	6.51	NA	NA	Inf	Inf	Inf	Inf	Inf	Inf	Inf	Inf	Inf
LOC100489408	St10.5 (VII)	0	0	0	0	0	0	0	0	0	0	0	0.02	NA	NA	NA	NA	NA	NA	NA	NA	NA	NA	Inf
LOC100489456	St9-10 (VI)	0	0	0	0	0.2	0.61	0.71	1.72	2.48	4.64	48.8	135.14	NA	NA	NA	Inf	Inf	Inf	Inf	Inf	Inf	Inf	Inf
LOC100489480	St9 (III)	0	0	0.07	0.24	0.2	1.07	0.68	0.46	0.16	0.14	0.24	0.12	NA	Inf	Inf	Inf	Inf	Inf	Inf	Inf	Inf	Inf	Inf
LOC100489480	St9 (III)	0	0	0.07	0.24	0.2	1.07	0.68	0.46	0.16	0.14	0.24	0.12	NA	Inf	Inf	Inf	Inf	Inf	Inf	Inf	Inf	Inf	Inf
LOC100489480	St9 (III)	0	0	0.07	0.24	0.2	1.07	0.68	0.46	0.16	0.14	0.24	0.12	NA	Inf	Inf	Inf	Inf	Inf	Inf	Inf	Inf	Inf	Inf
LOC100489483	St10.5 (VII)	0	0	0	0	0	0	0.29	1.03	1.27	3.15	7.27	6.07	NA	NA	NA	NA	NA	Inf	Inf	Inf	Inf	Inf	Inf
LOC100489523	St10.5 (VII)	0	0	0	0	0	0	0	0	0	0	0	0	NA	NA	NA	NA	NA	NA	NA	NA	NA	NA	NA
LOC100489571	St10.5 (VII)	0	0	0	0	0	0	0	0.05	0	0	0	0	NA	NA	NA	NA	NA	NA	Inf	NA	NA	NA	NA
LOC100489639	St10.5 (VII)	0	0.27	0.32	0.14	0.22	0.07	0.34	0.45	0.28	0.41	0.64	0.29	Inf	Inf	Inf	Inf	Inf	Inf	Inf	Inf	Inf	Inf	Inf
LOC100489792	St8 (I)	0	0	0	0	0	0	0	0	0	0	0	0	NA	NA	NA	NA	NA	NA	NA	NA	NA	NA	NA
LOC100489891	St8 (I)	0	0	0	0	0	0	0	0	0	0	0	0	NA	NA	NA	NA	NA	NA	NA	NA	NA	NA	NA
LOC100489903	St10.5 (VII)	0.51	0.45	0.46	0.35	0.69	0.41	0.64	0.52	0.53	1.54	3.64	9.49	0.912537	0.927488	0.753839	1.23447	0.851137	1.17306	1.01408	1.02801	2.00705	3.02454	4.29336
LOC100489917	St10.5 (VII)	0	0	0	0.01	0	0.29	0.5	0.26	0.18	0.11	0.07	0.06	NA	NA	Inf	NA	Inf	Inf	Inf	Inf	Inf	Inf	Inf
LOC100490013	St10.5 (VII)	0.06	0	0.04	0.11	0.23	0.06	0.07	0.06	0.09	0.25	0.33	0.07	0	0.736966	1.5025	2.27302	1	1.11548	1	1.32193	2.36923	2.70044	1.11548
LOC100490096	St8 (I)	0.11	0.45	0.62	1.31	1.64	1.73	1.38	0.85	0.63	1.44	3.78	6.77	2.34792	2.73039	3.69032	3.99178	4.06413	3.75974	3.12553	2.75002	3.81669	5.14419	5.96683
LOC100490099	St10.5 (VII)	0	0	0	0	0	0	0	0	0	0	0	0	NA	NA	NA	NA	NA	NA	NA	NA	NA	NA	NA
LOC100490278	St10.5 (VII)	0	0	0	0	0	0	0	0	0	0	0	0	NA	NA	NA	NA	NA	NA	NA	NA	NA	NA	NA
LOC100490294	St9-10 (VI)	0	0	0	0	0	0	0	0	0	0	0	0	NA	NA	NA	NA	NA	NA	NA	NA	NA	NA	NA
LOC100490316	St10.5 (VII)	0	0	0	0	0	0.07	0.03	0.59	6.02	35.5	45.61	29.65	NA	NA	NA	NA	Inf	Inf	Inf	Inf	Inf	Inf	Inf
LOC100490328	St10.5 (VII)	0	0	0	0	0	0	0	0	0	0	0	0	NA	NA	NA	NA	NA	NA	NA	NA	NA	NA	NA
LOC100490338	St10.5 (VII)	0.27	0.92	1.97	2.02	2.14	2.04	1.4	0.78	0.87	0.4	0.15	0.16	2.13993	3.05247	3.08432	3.158	3.09686	2.62882	1.95936	2.078	1.3112	0.63743	0.671377
LOC100490346	Persis (V)	0.21	0.18	0.15	0.22	0.16	0.1	0.13	0.09	0.09	0.1	0.1	0.08	0.893085	0.777608	1.03395	0.817136	0.561879	0.695145	0.514573	0.514573	0.561879	0.561879	0.465664
LOC100490372	St9-10 (VI)	0.52	0.98	1.86	3.98	6.18	8.99	4.44	7.41	3.52	3.8	2.65	1.69	1.52838	2.19438	3.11334	3.68758	4.19286	3.25376	3.93074	2.95777	3.05445	2.6079	2.08746
LOC100490428	St8 (I)	0.61	0.7	1.13	0.9	0.82	0.9	0.74	1.02	0.55	1.11	4.13	14.2	1.10269	1.51221	1.30767	1.22913	1.30767	1.14608	1.41799	0.927244	1.49553	2.95801	4.60162
LOC100490553	St8 (I)	0.04	0	0	0	0	0	0	0	0	0	0.06	0	0	0	0	0	0	0	0	0	0	1.32193	0
LOC100490558	St10.5 (VII)	0	0	0	0	0	0	0	0.04	0	0	0.05	0	NA	NA	NA	NA	NA	NA	Inf	NA	NA	Inf	NA
LOC100490587	St8 (I)	0	0	0	0	0	0	0	0.18	1.1	2.72	7.79	13.48	NA	NA	NA	NA	NA	NA	Inf	Inf	Inf	Inf	Inf
LOC100490589	St9-10 (VI)	0	0	0.1	0	0.2	0.26	0.28	0.2	0	0.13	0.11	0.11	NA	Inf	NA	Inf	Inf	Inf	Inf	NA	Inf	Inf	Inf
LOC100490626	St8 (I)	0	0	0	0	0	0	0	0	0	0	0	0.03	NA	NA	NA	NA	NA	NA	NA	NA	NA	NA	Inf
LOC100490720	St10.5 (VII)	0.35	0.25	0.58	0.75	0.39	0.22	0.24	0.29	0.18	0.32	0.45	0	0.777608	1.40988	1.65208	1.08017	0.703607	0.75336	0.870717	0.598637	0.936806	1.19265	0
LOC100490896	Persis (V)	0.17	0	0.18	0.04	0.04	0	0.03	0	0	0	0	0	0	1.04182	0.304855	0.304855	0	0.234465	0	0	0	0	0
LOC100490910	St10.5 (VII)	0.08	0.02	0	0	0.01	0.03	0.03	0.01	0.04	0.1	0.15	0.21	0.321928	0	0	0.169925	0.459432	0.459432	0.169925	0.584963	1.16993	1.52356	1.85798
LOC100490971	St8 (I)	0.15	0	0.44	0.21	0.22	2.13	2.55	2.42	1.84	1.61	1.77	0.95	0	1.97575	1.26303	1.30256	3.926	4.16993	4.09873	3.72973	3.55254	3.67807	2.87447
LOC100491005	St8 (I)	0	0	0	0	0	0	0	0	0	0	0	0	NA	NA	NA	NA	NA	NA	NA	NA	NA	NA	NA
LOC100491070	St8 (I)	0	0	0	0.03	0	0	0	0.03	0	0	0	0.1	NA	NA	Inf	NA	NA	NA	Inf	NA	NA	NA	Inf
LOC100491113	St10.5 (VII)	0.16	0.06	0.23	0.26	0.94	0.91	0.46	0.52	1.28	1.56	4.19	13.81	0.459432	1.2854	1.39232	2.78136	2.74147	1.9542	2.08746	3.16993	3.42626	4.76487	6.44812
LOC100491248	St8 (I)	0	0	0	0.45	0.34	0.33	0.1	0.18	0.52	0	0.4	0.41	NA	NA	Inf	Inf	Inf	Inf	Inf	Inf	NA	Inf	Inf
LOC100491346	St10.5 (VII)	0	0	0	0	0	0	0.31	0	0	0	0	0	NA	NA	NA	NA	NA	Inf	NA	NA	NA	NA	NA
LOC100491383	St10.5 (VII)	0	0.54	0	0.67	0.35	0.67	2.22	2.52	3.82	2.16	1.41	1.13	Inf	NA	Inf	Inf	Inf	Inf	Inf	Inf	Inf	Inf	Inf
LOC100491450	St10.5 (VII)	0.1	0.3	0.45	0.29	0.24	0.39	0.25	0.61	0.08	0.19	0	0.08	2	2.45943	1.96347	1.76553	2.29278	1.80735	2.82782	0.847997	1.53605	0	0.847997
LOC100491454	St8 (I)	0	0.15	0.31	0.99	0.41	0.6	0.7	0.42	0.32	0.2	0	0	Inf	Inf	Inf	Inf	Inf	Inf	Inf	Inf	Inf	NA	NA
LOC100491460	Persis (V)	0	0.09	0	0	0	0	0	0.06	0.1	0.29	0.2	0.34	Inf	NA	NA	NA	NA	NA	Inf	Inf	Inf	Inf	Inf
LOC100491461	St10.5 (VII)	0	0	0.44	0.38	0.79	1.05	2.77	5.05	7.21	8.38	14.23	18.5	NA	Inf	Inf	Inf	Inf	Inf	Inf	Inf	Inf	Inf	Inf
LOC100491504	St8 (I)	0	0.08	0	0	0	0	0.09	0.41	0.08	0.05	0.08	0	Inf	NA	NA	NA	NA	Inf	Inf	Inf	Inf	Inf	NA
LOC100491539	St9 (III)	0	0	0	0	0	0	0.02	0	0	0	0	0.04	NA	NA	NA	NA	NA	Inf	NA	NA	NA	NA	Inf
LOC100491539	St9 (III)	0	0	0	0	0	0	0.02	0	0	0	0	0.04	NA	NA	NA	NA	NA	Inf	NA	NA	NA	NA	Inf
LOC100491574	St10.5 (VII)	0	0	0	0.04	0.09	0.18	0.61	1.37	1.69	2.57	2.03	2.13	NA	NA	Inf	Inf	Inf	Inf	Inf	Inf	Inf	Inf	Inf
LOC100491722	St10.5 (VII)	0	0	0.05	0	0.03	0	0.08	0.17	0.15	0.22	0.16	0.08	NA	Inf	NA	Inf	NA	Inf	Inf	Inf	Inf	Inf	Inf
LOC100491773	St8 (I)	0	0	0	0	0	0	0	0	0	0	0	0.02	NA	NA	NA	NA	NA	NA	NA	NA	NA	NA	Inf
LOC100491788	St9-10 (VI)	0	0	0	0	0	0.16	0.05	0.08	0.04	0.03	0.04	0.02	NA	NA	NA	NA	Inf	Inf	Inf	Inf	Inf	Inf	Inf
LOC100491805	St8 (I)	0	0	0	0	0	0	0	0	0	0	0	0	NA	NA	NA	NA	NA	NA	NA	NA	NA	NA	NA
LOC100491833	St8 (I)	0	0	0	0	0	0.41	1.13	2.63	4.58	9.33	17.4	27	NA	NA	NA	NA	Inf	Inf	Inf	Inf	Inf	Inf	Inf
LOC100491871	St8 (I)	0	0	0	0.13	0.51	0	0	0.54	0.12	0	0	0.15	NA	NA	Inf	Inf	NA	NA	Inf	Inf	NA	NA	Inf
LOC100491885	St8 (I)	0.17	0	0	0	0	0	0	0	0	0	0	0	0	0	0	0	0	0	0	0	0	0	0
LOC100491906	St10.5 (VII)	0	0	0	0	0.05	0.2	0.51	0.31	0.08	0.19	0.08	0.2	NA	NA	NA	Inf	Inf	Inf	Inf	Inf	Inf	Inf	Inf
LOC100491968	St8 (I)	0.15	0.26	0.27	0.31	0.25	0.19	0.22	0.26	0.29	0.29	0.16	0.09	1.45066	1.48543	1.61667	1.41504	1.18057	1.30256	1.45066	1.55254	1.55254	1.04731	0.678072
LOC100492000	St8 (I)	0	0.11	0.11	0	0.07	0.14	0	0.08	0.12	0	0.12	0.06	Inf	Inf	NA	Inf	Inf	NA	Inf	Inf	NA	Inf	Inf
LOC100492004	St8 (I)	0	0	0	0	0	0	0	0	0	0	0	0	NA	NA	NA	NA	NA	NA	NA	NA	NA	NA	NA
LOC100492077	Persis (V)	0	0	0	0	0	0.15	0	0.04	0	0	0	0.08	NA	NA	NA	NA	Inf	NA	Inf	NA	NA	NA	Inf
LOC100492134	St8 (I)	0	0	0.09	0.06	0.18	0.08	0.12	0.11	0.14	0.04	0.15	0.11	NA	Inf	Inf	Inf	Inf	Inf	Inf	Inf	Inf	Inf	Inf
LOC100492139	St8 (I)	0.08	0.18	0.5	0.4	0.62	0.65	0.35	0.57	0.21	0.22	0.11	0.02	1.70044	2.85798	2.58496	3.12928	3.18982	2.42626	3.02237	1.85798	1.90689	1.24793	0.321928
LOC100492165	St8 (I)	0	0	0	0	0	0.11	0	0	0	0	0	0	NA	NA	NA	NA	Inf	NA	NA	NA	NA	NA	NA
LOC100492237	St10.5 (VII)	0	0	0	0.01	0	0.03	0	0.02	0	0.01	0	0.02	NA	NA	Inf	NA	Inf	NA	Inf	NA	Inf	NA	Inf
LOC100492325	St10.5 (VII)	0	0.09	0.35	0.11	0.12	0.23	0.3	0	0.27	0.22	0.56	1.36	Inf	Inf	Inf	Inf	Inf	Inf	NA	Inf	Inf	Inf	Inf
LOC100492329	St8 (I)	0.02	0.02	0.02	0.01	0	0	0.02	0.03	0.02	0.08	0.04	0	1	1	0.584963	0	0	1	1.32193	1	2.32193	1.58496	0
LOC100492352	Persis (V)	0	0	0	0	0	0	0	0	0	0	0	0.1	NA	NA	NA	NA	NA	NA	NA	NA	NA	NA	Inf
LOC100492375	St10.5 (VII)	0	0	0	0	0	0	0	0.66	0.59	1.12	0.63	1.07	NA	NA	NA	NA	NA	NA	Inf	Inf	Inf	Inf	Inf
LOC100492398	Persis (V)	0	0	0.05	0	0.03	0.21	0.12	0.14	0.34	0.17	0.17	0.11	NA	Inf	NA	Inf	Inf	Inf	Inf	Inf	Inf	Inf	Inf
LOC100492399	Persis (V)	0	0.09	0	0.05	0.06	0.11	0.14	0	0.09	0.05	0	0	Inf	NA	Inf	Inf	Inf	Inf	NA	Inf	Inf	NA	NA
LOC100492420	St10.5 (VII)	0	0	0	0.01	0	0.04	0.06	0.22	0.15	0.41	0.37	0.49	NA	NA	Inf	NA	Inf	Inf	Inf	Inf	Inf	Inf	Inf
LOC100492428	St8 (I)	0	0	0	0	0	0	0	0	0	0	0	0.02	NA	NA	NA	NA	NA	NA	NA	NA	NA	NA	Inf
LOC100492434	St10.5 (VII)	0	0.2	0	0.14	0.15	0.83	0.85	0.37	0.42	0.26	0.42	0.44	Inf	NA	Inf	Inf	Inf	Inf	Inf	Inf	Inf	Inf	Inf
LOC100492479	Persis (V)	0.1	0.21	0.71	0.78	1	3.13	4.23	5.78	8.64	12.99	17.41	21.07	1.63227	3.01792	3.1375	3.45943	5.01346	5.4363	5.87774	6.44956	7.03232	7.45204	7.72588
LOC100492550	St9 (III)	0	0	0	0.05	0	0.1	0.17	0.05	0.16	0	0	0	NA	NA	Inf	NA	Inf	Inf	Inf	Inf	NA	NA	NA
LOC100492603	St10.5 (VII)	0	0.06	0.06	0.36	0.25	0	0.73	0.42	0.64	0.43	0.4	0.23	Inf	Inf	Inf	Inf	NA	Inf	Inf	Inf	Inf	Inf	Inf
LOC100492639	St10.5 (VII)	0.34	0.22	0.7	0.99	0.7	0.68	0.86	1.19	1.84	3.19	4.66	10.12	0.719892	1.61298	1.96782	1.61298	1.58496	1.81943	2.16993	2.68072	3.37606	3.87832	4.9432
LOC100492643	St10.5 (VII)	0	0	0	0.15	0	0	0.05	0	0	0	0	0.04	NA	NA	Inf	NA	NA	Inf	NA	NA	NA	NA	Inf
LOC100492657	St10.5 (VII)	0.1	0.28	0	0.18	0.33	0.09	0.16	0.69	0.94	0.51	0.57	0.27	1.926	0	1.48543	2.10434	0.925999	1.37851	2.98185	3.37851	2.60881	2.74416	1.88753
LOC100492689	St8 (I)	0	0	0	0	0	0	0.11	0	0	0	0	0	NA	NA	NA	NA	NA	Inf	NA	NA	NA	NA	NA
LOC100492690	Persis (V)	0.48	0.63	0.65	0.55	0.75	1.33	0.87	0.71	0.69	0.57	0.55	0.9	1.20945	1.23522	1.10154	1.35755	1.91488	1.49185	1.30986	1.2854	1.12928	1.10154	1.52356
LOC100492700	St10.5 (VII)	0	0	0	0	0	0	0	0	0	0	0	0	NA	NA	NA	NA	NA	NA	NA	NA	NA	NA	NA
LOC100492795	St10.5 (VII)	0	0	0	0	0	0	0	0	0	0	0	0	NA	NA	NA	NA	NA	NA	NA	NA	NA	NA	NA
LOC100492804	St9-10 (VI)	0	0	0	0	0	0.23	1.01	3.89	9.96	16.86	21.15	28.57	NA	NA	NA	NA	Inf	Inf	Inf	Inf	Inf	Inf	Inf
LOC100492849	St8 (I)	1.2	1.49	1.71	1.5	1.15	0.64	0.91	0.68	0.64	0.47	0.13	0.6	1.16457	1.27798	1.16993	0.969626	0.616671	0.814209	0.647698	0.616671	0.476814	0.148392	0.584963
LOC100492852	St10.5 (VII)	0.17	0.08	0.13	0.09	0.12	0.09	0.09	0.23	0.62	6.5	37.19	100.54	0.556393	0.819428	0.612977	0.770518	0.612977	0.612977	1.23447	2.21632	5.29408	7.77982	9.21046
LOC100492872	St10.5 (VII)	0.47	0	0	0	0	0	0.13	0	0	0.14	0	0	0	0	0	0	0	0.352302	0	0	0.376148	0	0
LOC100492877	St10.5 (VII)	6.6	5.1	4.3	3.49	3.08	1.89	0.85	0.56	0.28	0.24	0.12	0.95	0.825971	0.72379	0.612388	0.552541	0.363299	0.174774	0.117494	0.0599425	0.0515303	0.0259952	0.194011
LOC100492951	St8-10.5 (IV)	0.07	0.1	0.07	0.02	0.06	0.09	0.06	0.02	0.03	0	0.03	0.08	1.28011	1	0.36257	0.893085	1.19265	0.893085	0.36257	0.514573	0	0.514573	1.09954
LOC100492996	Persis (V)	0	0.06	0.11	0.07	0.07	0.07	0.16	0.04	0	0.07	0	0	Inf	Inf	Inf	Inf	Inf	Inf	Inf	NA	Inf	NA	NA
LOC100493006	St10.5 (VII)	0	0.1	0	0.12	0.13	0.13	0.33	0.4	0.1	0.37	0.1	0.05	Inf	NA	Inf	Inf	Inf	Inf	Inf	Inf	Inf	Inf	Inf
LOC100493066	Persis (V)	0	0	0	0.04	0.04	0	0.04	0	0	0	0.07	0.04	NA	NA	Inf	Inf	NA	Inf	NA	NA	NA	Inf	Inf
LOC100493137	St9 (III)	0	0	0.03	0.04	0.02	0.04	0.02	0.02	0.03	0.13	0.26	0.63	NA	Inf	Inf	Inf	Inf	Inf	Inf	Inf	Inf	Inf	Inf
LOC100493151	St10.5 (VII)	0	0	0	0	0	0	0.06	0.07	0.11	0.06	0.32	0.54	NA	NA	NA	NA	NA	Inf	Inf	Inf	Inf	Inf	Inf
LOC100493184	St10.5 (VII)	0	0.01	0.04	0.04	0.08	0.14	0.14	0.09	0.07	0.07	0.02	0.03	Inf	Inf	Inf	Inf	Inf	Inf	Inf	Inf	Inf	Inf	Inf
LOC100493202	St10.5 (VII)	0	0	0	0	0	0	0	0	0	0	0	0	NA	NA	NA	NA	NA	NA	NA	NA	NA	NA	NA
LOC100493204	St10.5 (VII)	0	0	0	0	0	0	0	0	0	0.03	0	0.05	NA	NA	NA	NA	NA	NA	NA	NA	Inf	NA	Inf
LOC100493210	St8 (I)	0	0	0	0.09	0	0	0	0	0	0	0.39	0.09	NA	NA	Inf	NA	NA	NA	NA	NA	NA	Inf	Inf
LOC100493285	St8 (I)	0	0.06	0	0.04	0.07	0.07	0.06	0.04	0.06	0	0.12	0.48	Inf	NA	Inf	Inf	Inf	Inf	Inf	Inf	NA	Inf	Inf
LOC100493299	St8 (I)	0.15	0.11	0.21	0.14	0.21	0.41	0.3	0.22	0.33	0.2	0	0	0.793549	1.26303	0.95109	1.26303	1.90046	1.58496	1.30256	1.67807	1.22239	0	0
LOC100493330	St10.5 (VII)	0	0	0	0	0	0	0.09	0.1	0	0	0	0	NA	NA	NA	NA	NA	Inf	Inf	NA	NA	NA	NA
LOC100493336	St10.5 (VII)	0.04	0	0.11	0.02	0.08	0.07	0.11	0.1	0.38	0.61	1.39	2.79	0	1.90689	0.584963	1.58496	1.45943	1.90689	1.80735	3.39232	4.02237	5.15987	6.14466
LOC100493382	St8 (I)	0.56	0.5	0.78	1.22	1.29	1.35	1.23	0.91	0.83	0.66	0.34	0.16	0.920566	1.25873	1.66838	1.72403	1.77007	1.67646	1.39232	1.31159	1.12338	0.684498	0.36257
LOC100493399	St10.5 (VII)	0	0.11	0.32	0.82	0.57	1.24	0.48	0.44	0.45	0.68	0.23	0.17	Inf	Inf	Inf	Inf	Inf	Inf	Inf	Inf	Inf	Inf	Inf
LOC100493420	St10.5 (VII)	0	0.04	0.11	0.13	0.27	0.28	0.33	0.22	0.11	0.14	0.19	0.33	Inf	Inf	Inf	Inf	Inf	Inf	Inf	Inf	Inf	Inf	Inf
LOC100493456	St10.5 (VII)	0	0	0.04	0.2	3.99	92.73	254.38	329.46	336.64	277.52	237.04	149.02	NA	Inf	Inf	Inf	Inf	Inf	Inf	Inf	Inf	Inf	Inf
LOC100493468	St10.5 (VII)	0	0	0	0	0	0	0	0.04	0.06	0.12	0.31	0.2	NA	NA	NA	NA	NA	NA	Inf	Inf	Inf	Inf	Inf
LOC100493511	Persis (V)	0	0	0	0	0	0	0	0	0	0	0	0	NA	NA	NA	NA	NA	NA	NA	NA	NA	NA	NA
LOC100493539	St8 (I)	0	0	0	0	0	0	0	0	0.07	0.05	0	0.04	NA	NA	NA	NA	NA	NA	NA	Inf	Inf	NA	Inf
LOC100493555	St8 (I)	0	0	0	0	0	0	0	0	0	0	0	0	NA	NA	NA	NA	NA	NA	NA	NA	NA	NA	NA
LOC100493594	St10.5 (VII)	0.13	0.09	0	0.17	0.06	0	0.05	0.13	0.96	2.77	8.86	24.65	0.758992	0	1.20645	0.547488	0	0.469485	1	3.06774	4.47947	6.11174	7.57452
LOC100493719	St8 (I)	0	0	0	0	0	0.11	0.19	0	0	0.05	0	0.14	NA	NA	NA	NA	Inf	Inf	NA	NA	Inf	NA	Inf
LOC100493721	St10.5 (VII)	0	0	0	0	0	0	0	0	0.11	0	0	1.8	NA	NA	NA	NA	NA	NA	NA	Inf	NA	NA	Inf
LOC100493745	St8 (I)	0.32	0.35	0	0.43	0.35	0.3	0.14	0.34	0.18	0.68	1.6	2.72	1.06609	0	1.22882	1.06609	0.954196	0.523562	1.04439	0.643856	1.64386	2.58496	3.24793
LOC100493770	St9-10 (VI)	0.06	0.12	0.53	0.37	0.53	0.48	0.42	0.6	0.87	0.53	2.53	3.7	1.58496	3.29768	2.8413	3.29768	3.16993	3	3.45943	3.9542	3.29768	5.43185	5.96963
LOC100493774	St10.5 (VII)	0.07	0.18	0.85	1.1	1.41	1.19	1.21	0.62	0.5	0.46	0.38	1.18	1.8365	3.71621	4.06301	4.4021	4.16993	4.19265	3.30117	3.02554	2.92057	2.6845	4.15843
LOC100493781	Persis (V)	0	0	0	0	0	0	0	0	0	0	0	0	NA	NA	NA	NA	NA	NA	NA	NA	NA	NA	NA
LOC100493805	St8 (I)	0.07	0.16	0.16	0.07	0.07	0.14	0.33	0.25	0.11	0.13	0.17	0.56	1.71621	1.71621	1	1	1.58496	2.51457	2.19265	1.36257	1.51457	1.77761	3.16993
LOC100493891	St9-10 (VI)	0	0	0	0	0	0	0	0	0	0	0	0	NA	NA	NA	NA	NA	NA	NA	NA	NA	NA	NA
LOC100493925	St10.5 (VII)	0	0.17	0.58	0.62	0.56	0.52	0.9	0.55	0.43	0.74	0.75	0.18	Inf	Inf	Inf	Inf	Inf	Inf	Inf	Inf	Inf	Inf	Inf
LOC100493959	St8 (I)	0	0	0	0	0	0	0	0.08	0	0	0.11	0.24	NA	NA	NA	NA	NA	NA	Inf	NA	NA	Inf	Inf
LOC100493997	St8 (I)	0	0	0	0	0	0	0	0	0	0	0	0	NA	NA	NA	NA	NA	NA	NA	NA	NA	NA	NA
LOC100494113	Persis (V)	0	0	0	0	0	0	0.07	0.04	0.12	0.06	0.06	0.05	NA	NA	NA	NA	NA	Inf	Inf	Inf	Inf	Inf	Inf
LOC100494136	St8 (I)	0	0	0	0	0	0	0	0	0	0	0.04	0	NA	NA	NA	NA	NA	NA	NA	NA	NA	Inf	NA
LOC100494224	St10.5 (VII)	0	0	0	0	0	0.08	0	0	0.07	0.21	0.9	3.42	NA	NA	NA	NA	Inf	NA	NA	Inf	Inf	Inf	Inf
LOC100494266	St8 (I)	0	0	0	0.05	0.1	0	0	0	0	0.15	1.49	5.69	NA	NA	Inf	Inf	NA	NA	NA	NA	Inf	Inf	Inf
LOC100494293	Persis (V)	0.27	0.4	0.39	0.25	0.35	0.17	0.15	0.27	0	0.08	0	0	1.3112	1.28951	0.945552	1.19931	0.704544	0.63743	1	0	0.374396	0	0
LOC100494332	St8 (I)	0	0	0	0	0	0.08	0.05	0	0.03	0	0	0	NA	NA	NA	NA	Inf	Inf	NA	Inf	NA	NA	NA
LOC100494334	St10.5 (VII)	0	0	0.09	0.09	0.27	0.12	0.15	0.03	0	0	0.05	0.09	NA	Inf	Inf	Inf	Inf	Inf	Inf	NA	NA	Inf	Inf
LOC100494435	St8 (I)	0	0	0	0	0	0.09	0	0	0	0	0.15	0.45	NA	NA	NA	NA	Inf	NA	NA	NA	NA	Inf	Inf
LOC100494460	St8 (I)	0.73	0.3	0.31	0.14	0.26	0.38	0	0.1	0.08	0.23	0	0	0.496676	0.510615	0.253119	0.439532	0.604591	0	0.185215	0.150025	0.395138	0	0
LOC100494478	St10.5 (VII)	0.25	0.18	0.18	0.11	0.06	0.12	0.05	0.31	0.37	0.68	2.02	3.9	0.782409	0.782409	0.526069	0.31034	0.565597	0.263034	1.1635	1.31034	1.8953	3.18269	4.05311
LOC100494522	St8 (I)	0	0	0	0.14	0	0	0	0.06	0	0	0	0.12	NA	NA	Inf	NA	NA	NA	Inf	NA	NA	NA	Inf
LOC100494545	St9-10 (VI)	0	0	0	0	0	0.36	0.16	0.63	0.59	0.18	0.08	0.15	NA	NA	NA	NA	Inf	Inf	Inf	Inf	Inf	Inf	Inf
LOC100494585	Persis (V)	0	0	0	0	0	0.11	0.13	0.17	0.21	0	0	0	NA	NA	NA	NA	Inf	Inf	Inf	Inf	NA	NA	NA
LOC100494615	St10.5 (VII)	0	0	0	0	0	0	0	0.08	0	0	0	0	NA	NA	NA	NA	NA	NA	Inf	NA	NA	NA	NA
LOC100494618	St8 (I)	0.13	0	0.29	0.12	0.06	0.25	0.16	0.07	0	0	0	0	0	1.69188	0.943416	0.547488	1.54749	1.15754	0.621488	0	0	0	0
LOC100494622	St8 (I)	0	0	0	0	0	0	0	0.07	0	0	0	0	NA	NA	NA	NA	NA	NA	Inf	NA	NA	NA	NA
LOC100494627	Persis (V)	0	0	0	0	0	0	0	0.09	0.41	0.16	0.14	0.21	NA	NA	NA	NA	NA	NA	Inf	Inf	Inf	Inf	Inf
LOC100494680	St10.5 (VII)	0	0	0	0	0	0.27	0.12	2.61	7.72	24.27	34.63	46.43	NA	NA	NA	NA	Inf	Inf	Inf	Inf	Inf	Inf	Inf
LOC100494743	St8 (I)	0	0	0	0	0.05	0	0	0.12	0	0	0	0	NA	NA	NA	Inf	NA	NA	Inf	NA	NA	NA	NA
LOC100494747	St8-10.5 (IV)	0	0	0	0	0	0	0	0	0	0	0	0	NA	NA	NA	NA	NA	NA	NA	NA	NA	NA	NA
LOC100494776	Persis (V)	0	0	0	0	0	0	0.02	0	0	0	0.05	0	NA	NA	NA	NA	NA	Inf	NA	NA	NA	Inf	NA
LOC100494799	St8 (I)	0	0	0	0.05	0	0	0.04	0	0.07	0	0	0	NA	NA	Inf	NA	NA	Inf	NA	Inf	NA	NA	NA
LOC100494846	Persis (V)	0	0	0	0	0	0	0	0	0	0	0	0	NA	NA	NA	NA	NA	NA	NA	NA	NA	NA	NA
LOC100494900	Persis (V)	0.06	0.09	0	0.03	0	0	0	0	0.05	0.06	0.29	1.09	1.32193	0	0.584963	0	0	0	0	0.874469	1	2.54432	4.26053
LOC100494943	St8 (I)	0	0	0	0	0	0	0	0	0	0	0	0.04	NA	NA	NA	NA	NA	NA	NA	NA	NA	NA	Inf
LOC100494953	St10.5 (VII)	0	0	0	0.01	0	0.02	0.23	0.29	0.43	0.29	0.62	2.89	NA	NA	Inf	NA	Inf	Inf	Inf	Inf	Inf	Inf	Inf
LOC100495020	St9-10 (VI)	0.5	0.41	0.35	0.26	0.27	0.2	0.93	0.88	1.17	1.1	2.46	3.57	0.863938	0.765535	0.604071	0.62293	0.485427	1.51602	1.46467	1.73985	1.67807	2.5656	3.02503
LOC100495047	St8 (I)	0.03	0.21	0.11	0.1	0.15	0.22	0.13	0.1	0.12	0.26	0.44	2.54	3	2.22239	2.11548	2.58496	3.05889	2.41504	2.11548	2.32193	3.27302	3.96963	6.42066
LOC100495061	Persis (V)	0	0	0	0	0	0	0	0	0	0	0	0	NA	NA	NA	NA	NA	NA	NA	NA	NA	NA	NA
LOC100495081	St8 (I)	0	0	0	0	0	0	0	0	0	0	0.07	0	NA	NA	NA	NA	NA	NA	NA	NA	NA	Inf	NA
LOC100495124	Persis (V)	0.06	0	0.09	0.04	0.19	34.31	140.68	328.77	451.87	774.13	988.8	948.6	0	1.32193	0.736966	2.05889	9.16197	11.1958	12.4201	12.8788	13.6554	14.0085	13.9486
LOC100495147	St10.5 (VII)	0	0.21	0.11	0.12	0	0.14	0.48	0.63	1.4	1.11	1.98	1.39	Inf	Inf	Inf	NA	Inf	Inf	Inf	Inf	Inf	Inf	Inf
LOC100495160	St10.5 (VII)	0.06	0	0.04	0	0.11	0.05	0.02	0.14	0.04	0.03	0.04	0.04	0	0.736966	0	1.5025	0.874469	0.415037	1.73697	0.736966	0.584963	0.736966	0.736966
LOC100495168	St10.5 (VII)	0	0	0	0	0	0.25	0.57	0.26	0.44	0.34	0.14	0.43	NA	NA	NA	NA	Inf	Inf	Inf	Inf	Inf	Inf	Inf
LOC100495183	St8 (I)	0	0	0	0	0	0	0	0	0	0	0	0	NA	NA	NA	NA	NA	NA	NA	NA	NA	NA	NA
LOC100495217	St10.5 (VII)	0.43	0.17	0.08	0.05	0.22	0	0.23	0.74	0.26	1.08	0.98	1.44	0.480626	0.246161	0.158698	0.596103	0	0.618129	1.4441	0.68226	1.81214	1.71329	2.12063
LOC100495222	St9-10 (VI)	0	0.11	0.03	0.05	0.09	4.5	34.3	57.28	50.71	41.92	25.34	10.28	Inf	Inf	Inf	Inf	Inf	Inf	Inf	Inf	Inf	Inf	Inf
LOC100495229	St8 (I)	0	0	0	0	0.02	0	0.02	0	0	0	0	0	NA	NA	NA	Inf	NA	Inf	NA	NA	NA	NA	NA
LOC100495307	Persis (V)	0	0	0	0	0.03	0	0.17	0.46	0.44	1.75	6.46	15.03	NA	NA	NA	Inf	NA	Inf	Inf	Inf	Inf	Inf	Inf
LOC100495374	Persis (V)	0	0	0	0	0	0.1	0.22	0.21	0.24	0.05	0	0.04	NA	NA	NA	NA	Inf	Inf	Inf	Inf	Inf	NA	Inf
LOC100495429	St8 (I)	0	0	0	0.02	0	0	0	0	0	0.01	0	0	NA	NA	Inf	NA	NA	NA	NA	NA	Inf	NA	NA
LOC100495467	St10.5 (VII)	0	0	0	0	0	0	0	0	0.12	0	0	0	NA	NA	NA	NA	NA	NA	NA	Inf	NA	NA	NA
LOC100495470	St9-10 (VI)	0	0	0.03	0	0	0	0	0	0.01	0.02	0.02	0.01	NA	Inf	NA	NA	NA	NA	NA	Inf	Inf	Inf	Inf
LOC100495521	St8 (I)	0.03	0	0.04	0.01	0.07	0.11	0.24	0.18	0.16	0.03	0.02	0.02	0	1.22239	0.415037	1.73697	2.22239	3.16993	2.80735	2.66297	1	0.736966	0.736966
LOC100495541	St8 (I)	0	0	0.05	0.04	0	0.21	0	0.04	0	0.07	0	0.09	NA	Inf	Inf	NA	Inf	NA	Inf	NA	Inf	NA	Inf
LOC100495548	St8 (I)	0	0	0	0	0	0	0.04	0	0	0	0	0.03	NA	NA	NA	NA	NA	Inf	NA	NA	NA	NA	Inf
LOC100495568	St8 (I)	0	0	0	0	0	0	0.41	0.75	0.31	0.63	0.64	0.73	NA	NA	NA	NA	NA	Inf	Inf	Inf	Inf	Inf	Inf
LOC100495666	St10.5 (VII)	0.06	0.05	0	0.06	0.06	0.06	0.08	0.32	0.68	0.73	1.44	1.96	0.874469	0	1	1	1	1.22239	2.66297	3.62449	3.71882	4.64386	5.07325
LOC100495683	Persis (V)	0.24	0.07	0.07	0.35	0.14	0.27	0.35	0.31	0.18	0.11	0.07	0.17	0.369234	0.369234	1.29768	0.662965	1.08746	1.29768	1.1964	0.807355	0.544321	0.369234	0.77259
LOC100495695	St8 (I)	0	0	0	0	0	0	0.13	0.12	0.37	0.3	0.44	0.76	NA	NA	NA	NA	NA	Inf	Inf	Inf	Inf	Inf	Inf
LOC100495709	St8 (I)	0	0	0	0	0.42	8.14	17.03	14.06	10.47	8.31	6.38	4.12	NA	NA	NA	Inf	Inf	Inf	Inf	Inf	Inf	Inf	Inf
LOC100495742	St9-10 (VI)	0.11	0.18	0.1	0.12	0.07	0.08	0.69	10.99	18.13	24.36	26.99	25.81	1.39855	0.932886	1.06413	0.710493	0.788496	2.8625	6.65691	7.37346	7.79737	7.94465	7.88042
LOC100495743	St8 (I)	0	0	0	0	0	0	0	0.4	0	0.33	0	0.32	NA	NA	NA	NA	NA	NA	Inf	NA	Inf	NA	Inf
LOC100495765	St8 (I)	0.09	0.21	0.66	1.11	1.29	1.38	1.36	0.83	0.84	0.62	0.43	0.29	1.73697	3.05889	3.73697	3.9386	4.02975	4.00998	3.35364	3.36923	2.97982	2.53051	2.078
LOC100495801	Persis (V)	0	0	0	0	0.05	3.55	8.53	8.72	10.25	14.4	26.11	32.05	NA	NA	NA	Inf	Inf	Inf	Inf	Inf	Inf	Inf	Inf
LOC100495827	Persis (V)	0	0	0	0.01	0.05	0.03	0.06	0.05	0.07	0.03	0.05	0.06	NA	NA	Inf	Inf	Inf	Inf	Inf	Inf	Inf	Inf	Inf
LOC100495868	St8 (I)	0.24	0	0	1.09	1.02	0.44	0.87	0.59	0.36	0.32	0.18	0.09	0	0	2.47032	2.39232	1.5025	2.20945	1.79008	1.32193	1.22239	0.807355	0.459432
LOC100495879	St10.5 (VII)	0	0	0	0	0	0	0	0	0.04	0.08	0	0	NA	NA	NA	NA	NA	NA	NA	Inf	Inf	NA	NA
LOC100495918	Persis (V)	0	0	0.19	0	0	0	0.11	0	0.2	0	0	0	NA	Inf	NA	NA	NA	Inf	NA	Inf	NA	NA	NA
LOC100495980	St10.5 (VII)	0	0	0.05	0.09	0.26	0.13	0.41	1.77	2.9	4.65	4.14	2.93	NA	Inf	Inf	Inf	Inf	Inf	Inf	Inf	Inf	Inf	Inf
LOC100496010	St8 (I)	0	0	0	0.02	0	0.38	0.72	1.12	1.26	1.44	0.27	0.44	NA	NA	Inf	NA	Inf	Inf	Inf	Inf	Inf	Inf	Inf
LOC100496030	St8 (I)	0	0	0	0	0	0.08	0.17	0.16	0	0.04	0.06	0.01	NA	NA	NA	NA	Inf	Inf	Inf	NA	Inf	Inf	Inf
LOC100496053	St10.5 (VII)	0	0	0	0	0	0	0.08	0.17	0.23	2.22	5.82	11.38	NA	NA	NA	NA	NA	Inf	Inf	Inf	Inf	Inf	Inf
LOC100496061	St10.5 (VII)	0	0	0	0	0	0.2	0.31	0.16	1.38	4.79	9.67	9.91	NA	NA	NA	NA	Inf	Inf	Inf	Inf	Inf	Inf	Inf
LOC100496118	St9 (III)	0	0	0	0.34	0.12	0.23	0	0	0	0	0	0	NA	NA	Inf	Inf	Inf	NA	NA	NA	NA	NA	NA
LOC100496148	St10.5 (VII)	0	0.24	0	0.15	0.16	0.31	0.27	0.66	0	0.15	0	0.52	Inf	NA	Inf	Inf	Inf	Inf	Inf	NA	Inf	NA	Inf
LOC100496160	St8 (I)	0	0	0	0	0	0	0	0	0	0	0	0	NA	NA	NA	NA	NA	NA	NA	NA	NA	NA	NA
LOC100496171	St10.5 (VII)	0	0	0	0	0	0	0.04	0.05	0	0	0.08	0	NA	NA	NA	NA	NA	Inf	Inf	NA	NA	Inf	NA
LOC100496187	St8 (I)	0	0	0	0	0.06	0	0.05	0.06	0	0	0	0	NA	NA	NA	Inf	NA	Inf	Inf	NA	NA	NA	NA
LOC100496229	St9-10 (VI)	0.33	0.36	2.03	2.92	3.6	2.17	2.31	1.49	1	2.44	1.16	2.97	1.06413	2.83825	3.2999	3.57399	2.92139	3	2.4634	2.01089	3.06935	2.17477	3.32193
LOC100496251	St10.5 (VII)	0.06	0	0	0	0	0	0.03	0	0	0	0	0	0	0	0	0	0	0.584963	0	0	0	0	0
LOC100496268	St8 (I)	0	0.02	0.02	0.03	0.03	0	0.06	0.05	0.02	0	0.07	0.1	Inf	Inf	Inf	Inf	NA	Inf	Inf	Inf	NA	Inf	Inf
LOC100496280	St8 (I)	0	0	0.2	0	0	0.09	0.04	0	0.07	0.04	0.07	0.11	NA	Inf	NA	NA	Inf	Inf	NA	Inf	Inf	Inf	Inf
LOC100496311	St10.5 (VII)	0	0.07	0.13	0.17	0.18	0.26	0.77	3.18	6.39	11.35	16.46	16.11	Inf	Inf	Inf	Inf	Inf	Inf	Inf	Inf	Inf	Inf	Inf
LOC100496327	St8 (I)	0	0	0.03	0	0.03	0	0.01	0	0.05	0	0.05	0.48	NA	Inf	NA	Inf	NA	Inf	NA	Inf	NA	Inf	Inf
LOC100496329	St10.5 (VII)	0	0	0	0	0	0	0	0.03	0.04	0	0.04	0.04	NA	NA	NA	NA	NA	NA	Inf	Inf	NA	Inf	Inf
LOC100496351	Persis (V)	0	0	0	0	0.05	0.1	0	0.05	0	0	0	0	NA	NA	NA	Inf	Inf	NA	Inf	NA	NA	NA	NA
LOC100496379	St10.5 (VII)	0	0	0	0	0	0	0.08	0.05	0.14	0.09	0.07	0	NA	NA	NA	NA	NA	Inf	Inf	Inf	Inf	Inf	NA
LOC100496423	St8 (I)	0	0	0	0	0	0	0	0	0	0	0.12	0	NA	NA	NA	NA	NA	NA	NA	NA	NA	Inf	NA
LOC100496462	St10.5 (VII)	0	0	0	0	0.05	0.1	0	0.06	0	0.1	0.09	0.78	NA	NA	NA	Inf	Inf	NA	Inf	NA	Inf	Inf	Inf
LOC100496508	St8 (I)	0	0	0.04	0.01	0	0	0.01	0	0	0	0	0	NA	Inf	Inf	NA	NA	Inf	NA	NA	NA	NA	NA
LOC100496627	St10.5 (VII)	0	0	0.06	0	0	0	0	0	0	0.04	0	0.13	NA	Inf	NA	NA	NA	NA	NA	NA	Inf	NA	Inf
LOC100496628	St9-10 (VI)	0	0	0	0.02	0	0	0.08	0.52	2.14	5.75	12.47	30.52	NA	NA	Inf	NA	NA	Inf	Inf	Inf	Inf	Inf	Inf
LOC100496629	St8 (I)	0	0	0	0	0.01	0	0.05	0.04	0.02	0	0	0.02	NA	NA	NA	Inf	NA	Inf	Inf	Inf	NA	NA	Inf
LOC100496797	St10.5 (VII)	0	0	0.01	0.01	0	0.05	0.02	0.04	0.02	0.18	0.57	1.4	NA	Inf	Inf	NA	Inf	Inf	Inf	Inf	Inf	Inf	Inf
LOC100496805	St8 (I)	0	0	0	0	0	0	0	0	0	0	0	0	NA	NA	NA	NA	NA	NA	NA	NA	NA	NA	NA
LOC100496875	St8 (I)	0.08	0	0.05	0.14	0.11	0.14	0.6	0.89	1.04	0.74	1.14	0.3	0	0.70044	1.45943	1.24793	1.45943	3.08746	3.59991	3.80735	3.35755	3.93074	2.24793
LOC100496911	Persis (V)	0	0.05	0.1	0.17	0.19	0.2	0.16	0.23	0.16	0.08	0.08	0.09	Inf	Inf	Inf	Inf	Inf	Inf	Inf	Inf	Inf	Inf	Inf
LOC100496969	St8 (I)	0.12	0.22	0.09	0.08	0.37	0.39	0.31	0.09	0.13	0.03	0.09	0	1.5025	0.807355	0.736966	2.02975	2.08746	1.8413	0.807355	1.05889	0.321928	0.807355	0
LOC100496982	St8 (I)	0	0	0.1	0	0	0	0	0	0.05	0	0	0	NA	Inf	NA	NA	NA	NA	NA	Inf	NA	NA	NA
LOC100497007	St8 (I)	0	0	0	0	0.01	0.01	0.03	0.07	0.06	0.03	0.09	0.62	NA	NA	NA	Inf	Inf	Inf	Inf	Inf	Inf	Inf	Inf
LOC100497060	St8 (I)	0	0	0	0	0	0	0	0.05	0.08	0.09	0	0	NA	NA	NA	NA	NA	NA	Inf	Inf	Inf	NA	NA
LOC100497076	St8 (I)	0	0.05	0	0	0.08	0.05	0.17	0.16	0	0.09	0	0	Inf	NA	NA	Inf	Inf	Inf	Inf	NA	Inf	NA	NA
LOC100497157	St10.5 (VII)	0	0	0	0.14	0	0	0	0.41	2.32	19.29	117.25	197.84	NA	NA	Inf	NA	NA	NA	Inf	Inf	Inf	Inf	Inf
LOC100497260	St8 (I)	0	0	0	0.13	0.18	0.13	0.15	0.44	0.2	0.11	0.09	0.13	NA	NA	Inf	Inf	Inf	Inf	Inf	Inf	Inf	Inf	Inf
LOC100497279	St10.5 (VII)	0.03	0.02	0	0.04	0.03	0.05	0.1	0.1	0.08	0.2	0.58	3.54	0.736966	0	1.22239	1	1.41504	2.11548	2.11548	1.87447	2.9386	4.34577	6.89482
LOC100497302	St10.5 (VII)	0	0	0	0	0	0	0	0	0	0	0	0	NA	NA	NA	NA	NA	NA	NA	NA	NA	NA	NA
LOC100497306	St10.5 (VII)	0	0	0	0.01	0	0	0.01	0.04	0.15	0.11	0.29	1.57	NA	NA	Inf	NA	NA	Inf	Inf	Inf	Inf	Inf	Inf
LOC100497319	St10.5 (VII)	0.41	0.44	0.29	0.09	0.05	0.19	0.92	4.12	6.64	15.39	29.59	37.02	1.05184	0.771731	0.286304	0.16601	0.549339	1.69773	3.46582	4.10393	5.26816	6.19319	6.51243
LOC100497338	St10.5 (VII)	0.06	0.04	0.08	0.05	0.03	0	0.18	1.08	4.38	20.99	44.41	82.61	0.736966	1.22239	0.874469	0.584963	0	2	4.24793	6.20945	8.45464	9.53365	10.4282
LOC100497443	St10.5 (VII)	0	0	0	0	0	0	0	0.05	0	0.05	0	0.04	NA	NA	NA	NA	NA	NA	Inf	NA	Inf	NA	Inf
LOC100497531	St9-10 (VI)	0	0.01	0	0	0	0.01	0.03	0.07	0.09	0.03	0.07	0.06	Inf	NA	NA	NA	Inf	Inf	Inf	Inf	Inf	Inf	Inf
LOC100497588	St10.5 (VII)	0	0	0.03	0.02	0.06	0.07	0.1	0.33	0.45	0.27	0.58	0.63	NA	Inf	Inf	Inf	Inf	Inf	Inf	Inf	Inf	Inf	Inf
LOC100497608	St10.5 (VII)	0	0	0	0.08	0	0	0	0	0	0	0.13	0.42	NA	NA	Inf	NA	NA	NA	NA	NA	NA	Inf	Inf
LOC100497612	St8 (I)	0	0	0	0	0	0	0	0	0	0	0	0	NA	NA	NA	NA	NA	NA	NA	NA	NA	NA	NA
LOC100497639	Persis (V)	0	0	0	0	0	0.05	0	0	0	0	0	0	NA	NA	NA	NA	Inf	NA	NA	NA	NA	NA	NA
LOC100497696	St8 (I)	0	0	0	0	0	0	0.23	0.68	1.12	1.21	2.12	4.26	NA	NA	NA	NA	NA	Inf	Inf	Inf	Inf	Inf	Inf
LOC100497766	St10.5 (VII)	0	0.05	0.11	0.28	0.14	0.35	0.12	0.04	0.11	0.03	0.12	0.23	Inf	Inf	Inf	Inf	Inf	Inf	Inf	Inf	Inf	Inf	Inf
LOC100497775	St10.5 (VII)	0	0	0	0	0	0	0	0	0	0.17	0.52	0.8	NA	NA	NA	NA	NA	NA	NA	NA	Inf	Inf	Inf
LOC100497829	Persis (V)	0	0.23	0.15	0.21	0.11	0.2	0.31	0	0.17	0.15	0	0.18	Inf	Inf	Inf	Inf	Inf	Inf	NA	Inf	Inf	NA	Inf
LOC100497842	St10.5 (VII)	0	0	0.12	0	0.08	0.44	0.46	0.33	0.33	0.58	0.27	1.2	NA	Inf	NA	Inf	Inf	Inf	Inf	Inf	Inf	Inf	Inf
LOC100497855	St10.5 (VII)	0	0	0.04	0	0.03	0	0.06	0	0	0.04	0.05	0.16	NA	Inf	NA	Inf	NA	Inf	NA	NA	Inf	Inf	Inf
LOC100497863	St8 (I)	0	0	0	0	0	0	0	0	0	0	0	0	NA	NA	NA	NA	NA	NA	NA	NA	NA	NA	NA
LOC100497972	St10.5 (VII)	0	0	0	0	0	0	0	0	0	0	0	0	NA	NA	NA	NA	NA	NA	NA	NA	NA	NA	NA
LOC100497987	Persis (V)	0	0	0	0	0	0	0	0	0.15	0	0	0	NA	NA	NA	NA	NA	NA	NA	Inf	NA	NA	NA
LOC100498004	St10.5 (VII)	0	0	0	0	0	0	0.1	0.28	0.56	1.21	3.03	6.52	NA	NA	NA	NA	NA	Inf	Inf	Inf	Inf	Inf	Inf
LOC100498040	St10.5 (VII)	0.13	0.1	0.48	0.56	0.65	2.26	2.69	2.87	3.45	3.89	5.21	3.87	0.823122	2.2303	2.40808	2.58496	4.20043	4.43911	4.52838	4.78338	4.95061	5.36026	4.94342
LOC100498055	St8 (I)	0.26	0.33	0.53	0.62	0.58	0.82	0.88	0.86	0.69	0.42	0.48	0.18	1.1822	1.60334	1.75899	1.69188	2.05445	2.13245	2.10692	1.86942	1.38702	1.50901	0.758992
LOC100498064	Persis (V)	0	0	0	0	0	1.55	6.47	17.41	28.36	47.84	91.4	111.82	NA	NA	NA	NA	Inf	Inf	Inf	Inf	Inf	Inf	Inf
LOC100498095	St10.5 (VII)	0	0	0	0	0	0	0	0.08	0.17	0.87	1.4	2.62	NA	NA	NA	NA	NA	NA	Inf	Inf	Inf	Inf	Inf
LOC100498107	St10.5 (VII)	0	0	0	0.02	0.02	2.06	12.71	24.73	37.73	27.8	12.69	7.38	NA	NA	Inf	Inf	Inf	Inf	Inf	Inf	Inf	Inf	Inf
LOC100498231	St10.5 (VII)	0	0	0	0	0	0	0.23	0	0	0.19	0.11	0.05	NA	NA	NA	NA	NA	Inf	NA	NA	Inf	Inf	Inf
LOC100498234	St10.5 (VII)	0	0	0	0	0	0	0.28	0.09	0	0.08	0	0	NA	NA	NA	NA	NA	Inf	Inf	NA	Inf	NA	NA
LOC100498266	Persis (V)	0.15	0	0	0.63	17.17	145.46	223.34	249.16	239.92	216.33	159.3	119.71	0	0	2.37851	6.85133	9.92293	10.541	10.6988	10.6443	10.4951	10.0539	9.64217
LOC100498287	St8 (I)	0	0	0	0.05	0	0	0	0	0	0	0.09	0.08	NA	NA	Inf	NA	NA	NA	NA	NA	NA	Inf	Inf
LOC100498375	St10.5 (VII)	0	0	0	0	0	0.02	0.03	0.19	0.31	0.22	0.24	0.1	NA	NA	NA	NA	Inf	Inf	Inf	Inf	Inf	Inf	Inf
LOC100498429	St10.5 (VII)	0	0	0	0	0	0	0	0	0	0	0	0.07	NA	NA	NA	NA	NA	NA	NA	NA	NA	NA	Inf
LOC100498452	St10.5 (VII)	0	0.06	0	0	0.04	0	0	0	0	0	0.18	1.8	Inf	NA	NA	Inf	NA	NA	NA	NA	NA	Inf	Inf
LOC100498463	St8 (I)	0.53	1.31	1.6	1.81	1.94	1.39	0.87	0.74	0.24	0.39	0.41	0.95	1.79564	2.00679	2.14244	2.22045	1.85704	1.40136	1.26076	0.538866	0.795642	0.826668	1.48153
LOC100498493	St10.5 (VII)	0	0	0	0	0	0.04	0.08	0.14	0.04	0.07	0.04	0.02	NA	NA	NA	NA	Inf	Inf	Inf	Inf	Inf	Inf	Inf
LOC100498497	St8-10.5 (IV)	0	0	0	0.02	0.36	11.48	21.02	45.52	62.56	99.59	121.47	140.86	NA	NA	Inf	Inf	Inf	Inf	Inf	Inf	Inf	Inf	Inf
LOC100498497	St8-10.5 (IV)	0	0	0	0.02	0.36	11.48	21.02	45.52	62.56	99.59	121.47	140.86	NA	NA	Inf	Inf	Inf	Inf	Inf	Inf	Inf	Inf	Inf
LOC100498539	St8 (I)	0	0	0	0	0	0	0.01	0	0	0	0	0	NA	NA	NA	NA	NA	Inf	NA	NA	NA	NA	NA
LOC100498575	St9-10 (VI)	0	0	0.04	0.02	0.1	0.48	0.66	0.41	1.05	7.47	36.14	95.36	NA	Inf	Inf	Inf	Inf	Inf	Inf	Inf	Inf	Inf	Inf
LOC100498590	St8 (I)	0	0	0	0	0	0	0	0	0	0.24	1.32	1.07	NA	NA	NA	NA	NA	NA	NA	NA	Inf	Inf	Inf
LOC100498593	Persis (V)	0	0	0	0.04	0	0.43	5.31	14.84	24.37	43.21	88.85	106.66	NA	NA	Inf	NA	Inf	Inf	Inf	Inf	Inf	Inf	Inf
LOC100498594	St8 (I)	0	0	0	0	0	0.07	0	0	0	0	0	0.03	NA	NA	NA	NA	Inf	NA	NA	NA	NA	NA	Inf
LOC100498621	St8 (I)	0	0	0.06	0.04	0.04	0.15	0.3	0.2	0.16	0.15	0.16	0.18	NA	Inf	Inf	Inf	Inf	Inf	Inf	Inf	Inf	Inf	Inf
LOC101730219	St8 (I)	0.11	0	0.08	0.18	0.19	0.1	0.16	0.17	0	0.15	0.26	1.1	0	0.788496	1.39855	1.44746	0.932886	1.29546	1.34792	0	1.24101	1.75002	3.45943
LOC101730220	St8 (I)	0.08	0.12	0.15	0.2	0.15	0.05	0.1	0.15	0.02	0.01	0.02	0	1.32193	1.52356	1.80735	1.52356	0.70044	1.16993	1.52356	0.321928	0.169925	0.321928	0
LOC101730233	St10.5 (VII)	0	0	0	0	0	0	0	0	0	0	0	0	NA	NA	NA	NA	NA	NA	NA	NA	NA	NA	NA
LOC101730242	St8 (I)	0	0	0.09	0.32	0.33	0.52	0.59	0.31	0.28	0.2	0.39	0.29	NA	Inf	Inf	Inf	Inf	Inf	Inf	Inf	Inf	Inf	Inf
LOC101730325	St9-10 (VI)	0	0.17	0	0.21	0.55	37.77	35.85	19.08	13.55	8.65	6.41	3.75	Inf	NA	Inf	Inf	Inf	Inf	Inf	Inf	Inf	Inf	Inf
LOC101730344	St8 (I)	0	0	0	0	0	0	0	0	0	0	0	0	NA	NA	NA	NA	NA	NA	NA	NA	NA	NA	NA
LOC101730373	St10.5 (VII)	0	0	0	0	0	0	0	0.11	0.04	0.53	0.42	0.51	NA	NA	NA	NA	NA	NA	Inf	Inf	Inf	Inf	Inf
LOC101730376	St10.5 (VII)	0	1.51	0.85	1.64	0.71	1.93	1.93	2.5	2.68	4.21	7.33	9.3	Inf	Inf	Inf	Inf	Inf	Inf	Inf	Inf	Inf	Inf	Inf
LOC101730384	St8 (I)	0.87	0.86	1.12	0.61	0.83	0.51	1	0.52	0.37	0.49	0.73	1.23	0.991685	1.19368	0.76651	0.966447	0.665581	1.10395	0.675998	0.511253	0.644519	0.878985	1.2713
LOC101730417	St8 (I)	0	0	0	0	0	0	0.04	0	0	0	0.08	0	NA	NA	NA	NA	NA	Inf	NA	NA	NA	Inf	NA
LOC101730422	St10.5 (VII)	0	0	0	0	0	0	0	0	0	0	0	0.08	NA	NA	NA	NA	NA	NA	NA	NA	NA	NA	Inf
LOC101730449	St8 (I)	0	0	0	0	0	0	0	0	0	0	0	0	NA	NA	NA	NA	NA	NA	NA	NA	NA	NA	NA
LOC101730460	St10.5 (VII)	0.33	0.48	1.1	1.87	2.84	5.4	1.87	0.6	0.08	0.4	0.08	0.21	1.29546	2.11548	2.73697	3.26394	4.118	2.73697	1.49476	0.313158	1.14543	0.313158	0.710493
LOC101730475	St10.5 (VII)	0.16	0.12	0.59	0.15	0.16	0	0.13	0.49	0.12	0.45	0.63	1.33	0.807355	2.22882	0.954196	1	0	0.857981	2.02237	0.807355	1.93074	2.30378	3.21917
LOC101730503	St8 (I)	0	0	0	0	0	0	0	0	0	0	0.1	0.21	NA	NA	NA	NA	NA	NA	NA	NA	NA	Inf	Inf
LOC101730511	St9-10 (VI)	0	0	0.06	0	0	0	0	0	0.06	0	0.06	0.03	NA	Inf	NA	NA	NA	NA	NA	Inf	NA	Inf	Inf
LOC101730516	St10.5 (VII)	6.92	1.66	3.34	0	5.42	8.39	0	3.35	0	0	0	0	0.310206	0.568187	0	0.834498	1.14563	0	0.569592	0	0	0	0
LOC101730517	St8 (I)	0.24	0.18	0	0	0.2	0	0.22	0.25	0.2	0.21	0.64	0	0.807355	0	0	0.874469	0	0.938599	1.02975	0.874469	0.906891	1.87447	0
LOC101730532	St8-10.5 (IV)	0	0	0	0	0	0.68	0.3	0.61	0.31	0.26	0.06	0.03	NA	NA	NA	NA	Inf	Inf	Inf	Inf	Inf	Inf	Inf
LOC101730588	Persis (V)	0	0	0	0	0	0	0	0	0	0	0	0	NA	NA	NA	NA	NA	NA	NA	NA	NA	NA	NA
LOC101730601	Persis (V)	0	0	0	0	0	5.16	29.12	40.5	35.33	25.19	21.55	9.65	NA	NA	NA	NA	Inf	Inf	Inf	Inf	Inf	Inf	Inf
LOC101730642	St10.5 (VII)	0	0	0	0	0	0.74	0.32	0.38	0	1.07	0	0	NA	NA	NA	NA	Inf	Inf	Inf	NA	Inf	NA	NA
LOC101730651	St8 (I)	0	0.1	0.29	0.69	0.59	0.25	0.61	0.27	0.31	0.12	0.05	0.03	Inf	Inf	Inf	Inf	Inf	Inf	Inf	Inf	Inf	Inf	Inf
LOC101730712	St9-10 (VI)	0.28	0.83	0.27	0.22	0.5	0.35	0.46	0.19	0	0.13	0.07	0	1.98706	0.974005	0.836501	1.47805	1.16993	1.4021	0.747234	0	0.550197	0.321928	0
LOC101730723	St9-10 (VI)	0	0	0	0	0.63	59.06	177.54	102.36	36.22	6.36	1.92	0.91	NA	NA	NA	Inf	Inf	Inf	Inf	Inf	Inf	Inf	Inf
LOC101730741	St10.5 (VII)	0	0.11	0.55	0.43	0.15	0.14	0.57	0.92	0.58	1.42	16.62	57.53	Inf	Inf	Inf	Inf	Inf	Inf	Inf	Inf	Inf	Inf	Inf
LOC101730749	St8 (I)	0	0	0.12	0.23	0	0	0.07	0	0	0	0	0	NA	Inf	Inf	NA	NA	Inf	NA	NA	NA	NA	NA
LOC101730772	St8 (I)	0	0	0	0	0	0	0.04	0.09	0.21	0.46	0.85	1.68	NA	NA	NA	NA	NA	Inf	Inf	Inf	Inf	Inf	Inf
LOC101730787	St8 (I)	0	0	0	0	0	0	0.31	0.44	0.2	0.07	0.11	0.11	NA	NA	NA	NA	NA	Inf	Inf	Inf	Inf	Inf	Inf
LOC101730793	St9-10 (VI)	0	0	0	0	0	0	0	0	0	0	0	0	NA	NA	NA	NA	NA	NA	NA	NA	NA	NA	NA
LOC101730808	St8 (I)	0	0.29	0.35	0	0	0	0.34	0.1	0	0.51	0	0	Inf	Inf	NA	NA	NA	Inf	Inf	NA	Inf	NA	NA
LOC101730842	St10.5 (VII)	0	0	0	0	0	0	0	0.58	0.44	0.4	0.68	1.71	NA	NA	NA	NA	NA	NA	Inf	Inf	Inf	Inf	Inf
LOC101730852	St10.5 (VII)	0	0	0	0.31	0	0	0.28	0	0	0	0	0	NA	NA	Inf	NA	NA	Inf	NA	NA	NA	NA	NA
LOC101730860	St8 (I)	0	0	0	0	0	0	0	0	0	0	0	0	NA	NA	NA	NA	NA	NA	NA	NA	NA	NA	NA
LOC101730864	St10.5 (VII)	0	0	0.27	0.06	0	0.12	0.15	0.25	1.52	14.82	51.19	163.77	NA	Inf	Inf	NA	Inf	Inf	Inf	Inf	Inf	Inf	Inf
LOC101730868	St10.5 (VII)	0	0	0	0	0	0	0.1	0	0	0	0	0	NA	NA	NA	NA	NA	Inf	NA	NA	NA	NA	NA
LOC101730874	St8 (I)	0	0	0	0	0	0.06	0.02	0	0	0.03	0	0	NA	NA	NA	NA	Inf	Inf	NA	NA	Inf	NA	NA
LOC101730898	Persis (V)	0	0	0	0	0	2.82	12.41	10.99	8.64	5.12	3.21	2.43	NA	NA	NA	NA	Inf	Inf	Inf	Inf	Inf	Inf	Inf
LOC101730921	St8 (I)	0	0	0	0	0	0	0	0	0	0	0	0	NA	NA	NA	NA	NA	NA	NA	NA	NA	NA	NA
LOC101730936	Persis (V)	0	0	0	0	0	0	1.17	1.42	1.12	1.12	2.96	2	NA	NA	NA	NA	NA	Inf	Inf	Inf	Inf	Inf	Inf
LOC101730955	St10.5 (VII)	0	0.08	0.04	0.08	0.15	0.05	0.08	0.03	0.04	0.1	0.04	0.04	Inf	Inf	Inf	Inf	Inf	Inf	Inf	Inf	Inf	Inf	Inf
LOC101730958	St10.5 (VII)	0	0	0	0	0.04	0	0	0	0.07	0.08	0.07	0.18	NA	NA	NA	Inf	NA	NA	NA	Inf	Inf	Inf	Inf
LOC101730959	St10.5 (VII)	0	0	0	0	0	0	0	0	0	0	0	0	NA	NA	NA	NA	NA	NA	NA	NA	NA	NA	NA
LOC101731007	St10.5 (VII)	0	0	0	0.31	0.32	0	0	0	0	0	0.51	0.51	NA	NA	Inf	Inf	NA	NA	NA	NA	NA	Inf	Inf
LOC101731064	St8 (I)	0	0	0	0	0	0.02	0.1	0.14	0.2	0.37	0.44	0.28	NA	NA	NA	NA	Inf	Inf	Inf	Inf	Inf	Inf	Inf
LOC101731070	Persis (V)	0	0.13	0.1	0.08	0.13	0.21	0.44	0.42	0.54	0.49	0.45	0.31	Inf	Inf	Inf	Inf	Inf	Inf	Inf	Inf	Inf	Inf	Inf
LOC101731115	Persis (V)	0	0	0	0	0	0.2	0.32	0.44	0.76	1.14	0.8	0.41	NA	NA	NA	NA	Inf	Inf	Inf	Inf	Inf	Inf	Inf
LOC101731124	St9-10 (VI)	0	0	0.03	0.04	0.02	0.04	0.03	0.11	0.29	0.94	0.92	1.87	NA	Inf	Inf	Inf	Inf	Inf	Inf	Inf	Inf	Inf	Inf
LOC101731162	St8 (I)	0	0	0	0	0	0	0	0	0	0	0	0	NA	NA	NA	NA	NA	NA	NA	NA	NA	NA	NA
LOC101731207	St8 (I)	0	0	0	0	0	0	0	0	0	0	0	0	NA	NA	NA	NA	NA	NA	NA	NA	NA	NA	NA
LOC101731214	St8 (I)	0.67	0	1.02	1.32	1.02	1.14	0.99	0.75	1.25	0.15	0.31	0.22	0	1.33479	1.57054	1.33479	1.43376	1.30895	1.08366	1.51887	0.291463	0.548621	0.409644
LOC101731218	Persis (V)	0	0	0.11	0	0	0	0	0	0	0	0.12	0.12	NA	Inf	NA	NA	NA	NA	NA	NA	NA	Inf	Inf
LOC101731224	St8-9 (II)	0	0	0	0	0	0	0	0	0	0	0	0	NA	NA	NA	NA	NA	NA	NA	NA	NA	NA	NA
LOC101731233	St10.5 (VII)	0	0	0	0	0	0	0.03	0.04	0	0	0	0.03	NA	NA	NA	NA	NA	Inf	Inf	NA	NA	NA	Inf
LOC101731252	St9-10 (VI)	0	0	0	0	0	0.27	0.93	1.06	1.19	1.38	2.21	1.88	NA	NA	NA	NA	Inf	Inf	Inf	Inf	Inf	Inf	Inf
LOC101731264	St10.5 (VII)	0	0	0	0	0	0.13	0.17	0.13	0	0	0.26	1.28	NA	NA	NA	NA	Inf	Inf	Inf	NA	NA	Inf	Inf
LOC101731292	Persis (V)	3.84	3.8	3.32	3.39	2.88	3.63	2.67	2.35	1.61	0.31	0.16	0	0.992466	0.898853	0.912889	0.807355	0.960002	0.761551	0.688833	0.50515	0.112005	0.0588937	0
LOC101731307	St8 (I)	0	0	0	0	0	0	0	0	0	0.03	0	0	NA	NA	NA	NA	NA	NA	NA	NA	Inf	NA	NA
LOC101731353	St10.5 (VII)	0	0	0.13	0	0.09	0	0.04	0.21	0	0.17	0	0.43	NA	Inf	NA	Inf	NA	Inf	Inf	NA	Inf	NA	Inf
LOC101731415	Persis (V)	0	0	0	1.23	2.72	1.78	0	1.07	0	0	0.73	0	NA	NA	Inf	Inf	Inf	NA	Inf	NA	NA	Inf	NA
LOC101731435	St10.5 (VII)	0	0	0	0	0	0	0	0	0.11	0.07	0.11	0	NA	NA	NA	NA	NA	NA	NA	Inf	Inf	Inf	NA
LOC101731448	St10.5 (VII)	0	0	0	0	0	0	0.42	1.83	2.09	2.21	3.97	4.6	NA	NA	NA	NA	NA	Inf	Inf	Inf	Inf	Inf	Inf
LOC101731451	St10.5 (VII)	0	0	0	0	0	0	1.33	1.9	1.24	0.5	0.85	1.06	NA	NA	NA	NA	NA	Inf	Inf	Inf	Inf	Inf	Inf
LOC101731497	St8 (I)	0	0	0	0.08	0.14	0.3	0.17	0.59	0.88	1.38	2.37	3.24	NA	NA	Inf	Inf	Inf	Inf	Inf	Inf	Inf	Inf	Inf
LOC101731511	St8 (I)	0.09	0	0	0.04	0	0	0	0	0	0	0	0	0	0	0.530515	0	0	0	0	0	0	0	0
LOC101731515	St10.5 (VII)	0	0	0	0	0	0	0	0.28	0.08	0	0	0.67	NA	NA	NA	NA	NA	NA	Inf	Inf	NA	NA	Inf
LOC101731523	St10.5 (VII)	0	0	0	0.02	0	0.05	0	0	0	0.05	0	0	NA	NA	Inf	NA	Inf	NA	NA	NA	Inf	NA	NA
LOC101731548	St8 (I)	0	0	0	0	0.27	0.29	0	0.23	0	0.21	0.12	0.24	NA	NA	NA	Inf	Inf	NA	Inf	NA	Inf	Inf	Inf
LOC101731553	St8 (I)	0	0	0	0	0	0.68	0.4	0.56	0.66	0.98	0.83	0.16	NA	NA	NA	NA	Inf	Inf	Inf	Inf	Inf	Inf	Inf
LOC101731555	St9 (III)	0	0	0	0	0.03	28.4	24.14	9.96	3.64	1.2	0.6	0.21	NA	NA	NA	Inf	Inf	Inf	Inf	Inf	Inf	Inf	Inf
LOC101731636	St10.5 (VII)	0	0	0	0	0	0.22	0	0	0	0	0	0	NA	NA	NA	NA	Inf	NA	NA	NA	NA	NA	NA
LOC101731684	St8 (I)	0.23	0.49	0.81	1.15	1.63	2.74	1.66	0.9	0.51	1.14	0.7	0.35	1.64636	2.17688	2.58496	3.0156	3.69076	3.03868	2.29662	1.68589	2.57447	2.0156	1.33442
LOC101731692	St10.5 (VII)	0	0	0	0	0	0	0	0	0	0	0	0	NA	NA	NA	NA	NA	NA	NA	NA	NA	NA	NA
LOC101731739	St10.5 (VII)	1.69	1.65	2.01	2.07	2.69	2.31	2.65	2.5	1.2	1.19	1.11	0.51	0.982825	1.1305	1.15371	1.37391	1.24298	1.36067	1.30993	0.774046	0.769046	0.728404	0.38048
LOC101731765	St8 (I)	0	0	0	0	0	0	0	0	0	0	0	0	NA	NA	NA	NA	NA	NA	NA	NA	NA	NA	NA
LOC101731772	St10.5 (VII)	0	0	0	0	0	0	0	0.06	0.03	0.08	0.06	0.24	NA	NA	NA	NA	NA	NA	Inf	Inf	Inf	Inf	Inf
LOC101731812	St8 (I)	0	0	0	0	0	0.58	0.25	0.31	0	0.29	0	0	NA	NA	NA	NA	Inf	Inf	Inf	NA	Inf	NA	NA
LOC101731813	St8 (I)	0	0	0	0	0.03	0	0	0	0	0	0.1	0.07	NA	NA	NA	Inf	NA	NA	NA	NA	NA	Inf	Inf
LOC101731824	St8 (I)	0.04	0.11	0.22	0.14	0.13	0.25	0.11	0.11	0.17	0.03	0.03	0.06	1.90689	2.70044	2.16993	2.08746	2.85798	1.90689	1.90689	2.39232	0.807355	0.807355	1.32193
LOC101731846	St10.5 (VII)	0	0	0	0	0	0	0	0	0	0	0	0	NA	NA	NA	NA	NA	NA	NA	NA	NA	NA	NA
LOC101731866	St8 (I)	0	0	0	0.03	0.04	0	0	0	0	0	0	0	NA	NA	Inf	Inf	NA	NA	NA	NA	NA	NA	NA
LOC101731882	St10.5 (VII)	0.2	0.17	0.17	0.13	0.21	0.89	1.28	1.43	1.97	1.89	2.26	5.49	0.887525	0.887525	0.722466	1.03562	2.44626	2.88753	3.0268	3.43962	3.38543	3.62059	4.83036
LOC101731890	St10.5 (VII)	0	0	0	0	0	0	0	0.16	0.14	0.35	0.57	0.65	NA	NA	NA	NA	NA	NA	Inf	Inf	Inf	Inf	Inf
LOC101731984	St9-10 (VI)	0	0	0	0	0	0	0	0	0	0	0	0.07	NA	NA	NA	NA	NA	NA	NA	NA	NA	NA	Inf
LOC101732008	St10.5 (VII)	0.61	0.44	1.01	1.06	0.97	0.94	0.85	0.63	0.35	0.31	0.1	0.23	0.783508	1.40911	1.45297	1.37304	1.34539	1.25909	1.02346	0.654225	0.592825	0.21901	0.46158
LOC101732019	St10.5 (VII)	0	0.03	0	0.02	0.05	0	0.26	0.18	0.18	0.08	0.17	0.13	Inf	NA	Inf	Inf	NA	Inf	Inf	Inf	Inf	Inf	Inf
LOC101732036	St8 (I)	0	0	0	0	0	0	0	0.09	0	0	0	0	NA	NA	NA	NA	NA	NA	Inf	NA	NA	NA	NA
LOC101732050	St10.5 (VII)	0	0	0	0	0	0	0	0.09	0.13	0.11	0.09	0	NA	NA	NA	NA	NA	NA	Inf	Inf	Inf	Inf	NA
LOC101732054	St8 (I)	0	0	0	0.06	0	0.13	0.11	0.07	0	0.06	0.11	0.11	NA	NA	Inf	NA	Inf	Inf	Inf	NA	Inf	Inf	Inf
LOC101732056	St10.5 (VII)	5.32	4.29	3.72	3.57	4.71	2.93	3.75	2.76	1.64	1.49	0.84	0.8	0.85311	0.764897	0.740757	0.914823	0.632968	0.769676	0.602929	0.387661	0.356229	0.211504	0.202105
LOC101732075	St10.5 (VII)	0	0.04	0.08	0	0.03	0.2	0.15	0.13	0.04	0.05	0.08	0.08	Inf	Inf	NA	Inf	Inf	Inf	Inf	Inf	Inf	Inf	Inf
LOC101732089	St10.5 (VII)	0.2	0.65	0.85	1.19	0.67	0.6	0.73	0.54	0.34	0.25	0.31	0.4	2.08746	2.39232	2.79701	2.12102	2	2.21723	1.88753	1.43296	1.16993	1.3505	1.58496
LOC101732111	St10.5 (VII)	0	0	0	0	0	0	0	0	0	0.12	0.2	0.15	NA	NA	NA	NA	NA	NA	NA	NA	Inf	Inf	Inf
LOC101732121	St8 (I)	0.22	0.62	0.32	0.21	0.31	0.36	0.3	0.14	0.21	0.1	0.09	0.04	1.93289	1.29546	0.966833	1.26849	1.39855	1.24101	0.710493	0.966833	0.540568	0.494765	0.241008
LOC101732149	St8 (I)	0	0	0	0.1	1.37	61.42	43.91	11.43	4.15	1.38	0.61	0.37	NA	NA	Inf	Inf	Inf	Inf	Inf	Inf	Inf	Inf	Inf
LOC101732166	St8 (I)	0	0	0	0	0.08	0	0	0.08	0	0.19	0.12	0.11	NA	NA	NA	Inf	NA	NA	Inf	NA	Inf	Inf	Inf
LOC101732184	Persis (V)	0	0	0	0	0	45.85	102.63	148.04	140.55	197.31	222.07	89.21	NA	NA	NA	NA	Inf	Inf	Inf	Inf	Inf	Inf	Inf
LOC101732196	St10.5 (VII)	0	0	0	0	0	0	0	0	0.15	0	0	0	NA	NA	NA	NA	NA	NA	NA	Inf	NA	NA	NA
LOC101732219	Persis (V)	0	0	0	0	0	0.2	1.09	1.25	0.98	0.89	2.11	1.56	NA	NA	NA	NA	Inf	Inf	Inf	Inf	Inf	Inf	Inf
LOC101732225	St8 (I)	0	0	0	0	0	0	0	0	0	0.11	0.14	0.32	NA	NA	NA	NA	NA	NA	NA	NA	Inf	Inf	Inf
LOC101732232	St8 (I)	0	0	0	0	0.01	0	0.01	0.01	0	0.01	0.02	0.03	NA	NA	NA	Inf	NA	Inf	Inf	NA	Inf	Inf	Inf
LOC101732251	St8-10.5 (IV)	0	0	0	0	0	0	0	0	0	0	0	0.74	NA	NA	NA	NA	NA	NA	NA	NA	NA	NA	Inf
LOC101732302	St10.5 (VII)	0	0	0	0	0	0	0	0	0	0	0	0.26	NA	NA	NA	NA	NA	NA	NA	NA	NA	NA	Inf
LOC101732321	St8 (I)	0	0	0	0.1	3.76	65.09	45.56	12.29	5.09	2.28	0.99	0.24	NA	NA	Inf	Inf	Inf	Inf	Inf	Inf	Inf	Inf	Inf
LOC101732324	St8 (I)	0	0	0	0	0	0	0	0	0	0	0	0	NA	NA	NA	NA	NA	NA	NA	NA	NA	NA	NA
LOC101732328	St8 (I)	0	0	0	0	0	0	0	0.22	0	0	0	0	NA	NA	NA	NA	NA	NA	Inf	NA	NA	NA	NA
LOC101732374	St8 (I)	0	0	0	0	0	0.08	0.14	0.26	0.33	0.4	0.2	0.15	NA	NA	NA	NA	Inf	Inf	Inf	Inf	Inf	Inf	Inf
LOC101732381	St8 (I)	0	0	0	0	0	0	0	0.09	0	0	0	0	NA	NA	NA	NA	NA	NA	Inf	NA	NA	NA	NA
LOC101732399	St8 (I)	0	0	0	0	0	0	0	0	0	0	0	0	NA	NA	NA	NA	NA	NA	NA	NA	NA	NA	NA
LOC101732407.2	St10.5 (VII)	0	0	0	0	0	0.21	0.05	0	0	0.05	0	0.13	NA	NA	NA	NA	Inf	Inf	NA	NA	Inf	NA	Inf
LOC101732465	St9-10 (VI)	0	0.04	0	0.05	0.03	0	0.04	0.03	0.04	0.12	0.21	0.23	Inf	NA	Inf	Inf	NA	Inf	Inf	Inf	Inf	Inf	Inf
LOC101732473	Persis (V)	0	0.04	0	0.05	0	9.08	48.09	113.98	143.64	151.6	134.27	88.19	Inf	NA	Inf	NA	Inf	Inf	Inf	Inf	Inf	Inf	Inf
LOC101732513	St10.5 (VII)	3.44	3.86	3.2	2.62	2.46	2.09	1.44	3.3	8.37	15.24	20.8	19.37	1.08549	0.948775	0.816909	0.778306	0.684871	0.504473	0.97034	1.77953	2.44101	2.81691	2.72919
LOC101732544	St8 (I)	0	0	0	0	0.03	0	0	0.03	0	0.03	0	0	NA	NA	NA	Inf	NA	NA	Inf	NA	Inf	NA	NA
LOC101732582	Persis (V)	0	0	0	0	0	0	0.78	1.65	1.69	2.56	1.94	1.04	NA	NA	NA	NA	NA	Inf	Inf	Inf	Inf	Inf	Inf
LOC101732585	St10.5 (VII)	0	0	0.03	0	0	0	0	0	0	0	0	0	NA	Inf	NA	NA	NA	NA	NA	NA	NA	NA	NA
LOC101732592	St8-10.5 (IV)	0	0	0	0	0	0	0	0.13	0	0	0	0.05	NA	NA	NA	NA	NA	NA	Inf	NA	NA	NA	Inf
LOC101732673	St8 (I)	0	0	0	0	0	0	0.42	0.6	0.39	0.95	0.93	0.27	NA	NA	NA	NA	NA	Inf	Inf	Inf	Inf	Inf	Inf
LOC101732692	St8 (I)	0	0	0	0	0	0	0	0	0	0	0	0	NA	NA	NA	NA	NA	NA	NA	NA	NA	NA	NA
LOC101732699	St10.5 (VII)	0	0	0	0	0	0	0	0	0	0	0	0	NA	NA	NA	NA	NA	NA	NA	NA	NA	NA	NA
LOC101732721	St10.5 (VII)	0	0	0	0	0	0	0.45	0	0	0.25	0	0	NA	NA	NA	NA	NA	Inf	NA	NA	Inf	NA	NA
LOC101732742	St8 (I)	1.92	1.59	1.61	1.94	4.09	2.92	1.86	1.67	1.95	0.75	1.6	0.35	0.870365	0.878562	1.00749	1.64626	1.3339	0.97728	0.902878	1.01123	0.475733	0.874469	0.241586
LOC101732760	St9-10 (VI)	0	0.73	0.57	0.65	0.57	0.37	0.41	0.3	0.23	0.45	0.3	0.12	Inf	Inf	Inf	Inf	Inf	Inf	Inf	Inf	Inf	Inf	Inf
LOC101732803	St8 (I)	0	0	0.26	0	0	0	0	0.18	0.54	0.33	1.39	3.06	NA	Inf	NA	NA	NA	NA	Inf	Inf	Inf	Inf	Inf
LOC101732811	St10.5 (VII)	0	0	0	0	0	0	0	0	0	0	0.23	0.23	NA	NA	NA	NA	NA	NA	NA	NA	NA	Inf	Inf
LOC101732818	Persis (V)	0	0	0	0	0.14	0.8	0.88	0.64	0.54	0.4	0.33	0.56	NA	NA	NA	Inf	Inf	Inf	Inf	Inf	Inf	Inf	Inf
LOC101732842	St9-10 (VI)	0	0	0	0	0	0.24	1	0.69	0.99	1.88	1.82	2.77	NA	NA	NA	NA	Inf	Inf	Inf	Inf	Inf	Inf	Inf
LOC101732850	St8 (I)	0	0.02	0.07	0.04	0.12	0.13	0.1	0.08	0.12	0.15	0.27	0.27	Inf	Inf	Inf	Inf	Inf	Inf	Inf	Inf	Inf	Inf	Inf
LOC101732854	St10.5 (VII)	0	0	0.18	0	0	0.23	0.15	0.24	0.09	0	0.1	0.05	NA	Inf	NA	NA	Inf	Inf	Inf	Inf	NA	Inf	Inf
LOC101732913	St9-10 (VI)	0	0	0	0	0	0.09	0.19	0	0.07	0	0.07	0	NA	NA	NA	NA	Inf	Inf	NA	Inf	NA	Inf	NA
LOC101732933	St10.5 (VII)	0	0	0.05	0.04	0	0	0	0	0	0.07	0.06	0	NA	Inf	Inf	NA	NA	NA	NA	NA	Inf	Inf	NA
LOC101732945	Persis (V)	0	0	0.07	0.12	0.02	0.12	0.09	0.03	0	0.03	0	0.01	NA	Inf	Inf	Inf	Inf	Inf	Inf	NA	Inf	NA	Inf
LOC101732988	St9-10 (VI)	0	0	0	0	0	0.72	1.25	1.27	2.9	1.76	4.52	4.14	NA	NA	NA	NA	Inf	Inf	Inf	Inf	Inf	Inf	Inf
LOC101732997	Persis (V)	0.01	0.01	0.01	0.04	0.03	0.08	0.18	0.26	0.23	0.33	0.36	0.27	1	1	2.32193	2	3.16993	4.24793	4.75489	4.58496	5.08746	5.20945	4.80735
LOC101733006	Persis (V)	0	0	0	0	0	0.08	0.1	0.12	0.06	0.07	0.06	0.13	NA	NA	NA	NA	Inf	Inf	Inf	Inf	Inf	Inf	Inf
LOC101733063	St10.5 (VII)	0.1	0.08	0.11	0.29	0.6	0.78	0.83	0.6	0.55	0.19	0.36	0.95	0.847997	1.07039	1.96347	2.80735	3.1375	3.21723	2.80735	2.70044	1.53605	2.20163	3.39232
LOC101733130	St10.5 (VII)	0.09	0	0.14	0.13	0.07	0.18	0.19	0.19	0.18	0.28	0.32	0.58	0	1.35364	1.28951	0.830075	1.58496	1.63743	1.63743	1.58496	2.03953	2.18763	2.89616
LOC101733137	St10.5 (VII)	0.08	0.29	0.45	0.73	1.33	1.4	1.94	3.61	2.57	4.1	5.08	5.71	2.20945	2.72792	3.33985	4.13955	4.20945	4.65821	5.52748	5.04985	5.70736	6.01123	6.17742
LOC101733172	St8 (I)	0.04	0	0	0.08	0.04	0.04	0.09	0.17	0.17	0.08	0.07	0.14	0	0	1.58496	1	1	1.70044	2.39232	2.39232	1.58496	1.45943	2.16993
LOC101733183	Persis (V)	0.13	0	0.18	0.58	0.73	8.95	29.44	39.36	41.14	31.02	21.69	13.62	0	1.25376	2.44931	2.72583	6.12611	7.82948	8.24683	8.31044	7.90458	7.391	6.72478
LOC101733212	St8 (I)	0	0	0	0	0	0	0.04	0.04	0	0	0	0	NA	NA	NA	NA	NA	Inf	Inf	NA	NA	NA	NA
LOC101733257	Persis (V)	0	0	0	0.23	0	0	0.23	0.01	0.22	0.89	1	1.79	NA	NA	Inf	NA	NA	Inf	Inf	Inf	Inf	Inf	Inf
LOC101733298	St10.5 (VII)	0.39	0.42	0.14	0.31	0.23	0.18	0.38	0.29	0.22	0.22	0	0.11	1.05445	0.442518	0.843881	0.668794	0.547488	0.981384	0.802061	0.645335	0.645335	0	0.358454
LOC101733301	St10.5 (VII)	0	0	0	0	0	0	0.02	0	0	0	0	0	NA	NA	NA	NA	NA	Inf	NA	NA	NA	NA	NA
LOC101733305	Persis (V)	0	0	0	0	0	0.2	0	0.31	0.64	1.26	1.64	2.3	NA	NA	NA	NA	Inf	NA	Inf	Inf	Inf	Inf	Inf
LOC101733330	St8 (I)	0	0	0	0	0	0	0.04	0	0	0.06	0.11	0.07	NA	NA	NA	NA	NA	Inf	NA	NA	Inf	Inf	Inf
LOC101733357	St10.5 (VII)	0.02	0.02	0.02	0	0.02	0.06	0.07	0.03	0.03	0.13	0.09	0.06	1	1	0	1	2	2.16993	1.32193	1.32193	2.90689	2.45943	2
LOC101733363	St10.5 (VII)	0.19	0.14	0.14	0.09	0	0.49	0.23	0.09	0.26	0	0	0	0.796467	0.796467	0.559427	0	1.83954	1.14439	0.559427	1.24393	0	0	0
LOC101733394	Persis (V)	0	0	0.03	0	0	0.18	0.6	1.06	3.62	15.22	34	54.16	NA	Inf	NA	NA	Inf	Inf	Inf	Inf	Inf	Inf	Inf
LOC101733402	Persis (V)	0.22	0.24	0.2	0.21	0.34	0.66	0.12	0	0	0.16	0.71	1.17	1.06413	0.932886	0.966833	1.34792	2	0.628031	0	0	0.788496	2.07973	2.65951
LOC101733405	St8 (I)	0	0	0	0	0	0.03	0.03	0.06	0.02	0.08	0.04	0.01	NA	NA	NA	NA	Inf	Inf	Inf	Inf	Inf	Inf	Inf
LOC101733468	Persis (V)	0	0	0	0	0	0	0.05	0.17	0.04	0.08	0	0.02	NA	NA	NA	NA	NA	Inf	Inf	Inf	Inf	NA	Inf
LOC101733494	Persis (V)	0	0	0	0	0	0	0	0	0	0	0	0	NA	NA	NA	NA	NA	NA	NA	NA	NA	NA	NA
LOC101733496	Persis (V)	0	0	0	0.03	0.06	0	0.02	0.03	0	0	0	0.02	NA	NA	Inf	Inf	NA	Inf	Inf	NA	NA	NA	Inf
LOC101733552	St8 (I)	0	0	0	0	0	0	0	0	0	0	0	0.09	NA	NA	NA	NA	NA	NA	NA	NA	NA	NA	Inf
LOC101733583	St8 (I)	0.21	0.15	0.29	0.38	0.59	0.33	0.6	0.3	0.61	0.37	0.8	0.16	0.777608	1.25154	1.49033	1.92961	1.36257	1.94753	1.28011	1.96523	1.46566	2.26589	0.817136
LOC101733619	St8 (I)	0	0	0	0	0	0.07	0.14	0.09	0.06	0.05	0	0.01	NA	NA	NA	NA	Inf	Inf	Inf	Inf	Inf	NA	Inf
LOC101733636	St10.5 (VII)	0	0	0	0	0	0	0	0	0	0	0	0.18	NA	NA	NA	NA	NA	NA	NA	NA	NA	NA	Inf
LOC101733648	St10.5 (VII)	0	0	0	0	0	0	0	0	0	0	0.2	0.1	NA	NA	NA	NA	NA	NA	NA	NA	NA	Inf	Inf
LOC101733677	St8 (I)	0	0	0	0.28	0.14	0	0.19	0	0.35	0.05	0.2	0.11	NA	NA	Inf	Inf	NA	Inf	NA	Inf	Inf	Inf	Inf
LOC101733694	St8 (I)	0	0	0	0	0	0	0	0	0	0	0	0.11	NA	NA	NA	NA	NA	NA	NA	NA	NA	NA	Inf
LOC101733728	St8 (I)	0	0	0	0	0	0	0	0	0	0.02	0	0.04	NA	NA	NA	NA	NA	NA	NA	NA	Inf	NA	Inf
LOC101733740	St8 (I)	0.21	0.22	0.17	0	0	0.11	0	0	0.08	0	0	0	1.03395	0.85561	0	0	0.607683	0	0	0.465664	0	0	0
LOC101733758	St8 (I)	0	0	0	0	0	0	0	0.07	0.08	0	0	0.11	NA	NA	NA	NA	NA	NA	Inf	Inf	NA	NA	Inf
LOC101733767	St8 (I)	0	0	0	0.15	0	0	0	0	0	0	0	0.13	NA	NA	Inf	NA	NA	NA	NA	NA	NA	NA	Inf
LOC101733769	St8 (I)	0	0	0	0	0	0	0.05	0	0	0.06	0	0	NA	NA	NA	NA	NA	Inf	NA	NA	Inf	NA	NA
LOC101733817	St8 (I)	0	0	0	0	0	0	0	0	0	0.26	0	0	NA	NA	NA	NA	NA	NA	NA	NA	Inf	NA	NA
LOC101733847	St8 (I)	0	0	0	0	0	0.36	0.24	0	0.58	0.18	0	0.07	NA	NA	NA	NA	Inf	Inf	NA	Inf	Inf	NA	Inf
LOC101733867	St8 (I)	0	0	0	0	0	0	0	0	0	0	0	0	NA	NA	NA	NA	NA	NA	NA	NA	NA	NA	NA
LOC101733873	St10.5 (VII)	0	0	0	0	0	0	0.12	0.07	0.11	0.13	0	0	NA	NA	NA	NA	NA	Inf	Inf	Inf	Inf	NA	NA
LOC101733890	Persis (V)	0	0	0	0	0	0.08	0.03	0	0.06	0	0	0.03	NA	NA	NA	NA	Inf	Inf	NA	Inf	NA	NA	Inf
LOC101733947	St8 (I)	0	0	0.04	0	0	0.04	0.1	0.14	0.12	0.11	0.03	0.35	NA	Inf	NA	NA	Inf	Inf	Inf	Inf	Inf	Inf	Inf
LOC101733948	St8 (I)	0	0	2.61	3.39	5.32	1.81	0	2.37	0.15	0	0.11	0.63	NA	Inf	Inf	Inf	Inf	NA	Inf	Inf	NA	Inf	Inf
LOC101733951	St8 (I)	0.28	0.31	0.76	0.76	3.5	28.64	18.1	7.07	3.09	1.06	0.66	0.34	1.07529	1.89308	1.89308	3.75489	6.6905	6.03657	4.71425	3.58925	2.25873	1.74723	1.14684
LOC101733959	Persis (V)	0	0	0	0.24	0.12	0.5	0.05	0.25	0	0	0	0	NA	NA	Inf	Inf	Inf	Inf	Inf	NA	NA	NA	NA
LOC101733973	St8 (I)	0	0	0	0	0	0	0.17	0	0	0.19	0	0	NA	NA	NA	NA	NA	Inf	NA	NA	Inf	NA	NA
LOC101734016	Persis (V)	0	0	0	0	0.08	7.77	41.31	68.68	79.34	68.72	74.3	40.09	NA	NA	NA	Inf	Inf	Inf	Inf	Inf	Inf	Inf	Inf
LOC101734017	St8 (I)	0	0	0	0	0	0	0	0	0	0	0	0	NA	NA	NA	NA	NA	NA	NA	NA	NA	NA	NA
LOC101734097	St10.5 (VII)	2.02	2.37	1.62	1.56	1.87	1.65	1.96	6.38	11.81	17.91	24.87	24.18	1.11987	0.849583	0.825604	0.945415	0.861425	0.978413	2.05603	2.77537	3.30251	3.73464	3.69714
LOC101734100	St10.5 (VII)	0	0	0.09	0.06	0	0.12	0.05	0.06	0	0.12	0	0	NA	Inf	Inf	NA	Inf	Inf	Inf	NA	Inf	NA	NA
LOC101734116	St10.5 (VII)	0.02	0.04	0.08	0.16	0.22	0.3	0.29	0.43	0.22	0.23	0.15	0.14	1.58496	2.32193	3.16993	3.58496	4	3.9542	4.49185	3.58496	3.64386	3.08746	3
LOC101734322	St10.5 (VII)	0.1	0.07	0.43	0.27	0.1	0.09	0.12	0.05	0.15	0.05	0.15	0	0.765535	2.40599	1.88753	1	0.925999	1.1375	0.584963	1.32193	0.584963	1.32193	0
LOC101734358	St8 (I)	0	0	0	0	0	0	0	0	0.09	0	0	0	NA	NA	NA	NA	NA	NA	NA	Inf	NA	NA	NA
LOC101734359	St8 (I)	0	0	0	0	0	0	0.05	0	0	0	0	0.1	NA	NA	NA	NA	NA	Inf	NA	NA	NA	NA	Inf
LOC101734364	St8 (I)	0	0.06	0.4	0.37	0.43	0.83	0.66	0.4	0.3	0.33	0.31	0.09	Inf	Inf	Inf	Inf	Inf	Inf	Inf	Inf	Inf	Inf	Inf
LOC101734376	St10.5 (VII)	0	0	0	0	0.96	17.91	13.02	7.27	9.42	4.49	6.78	7.18	NA	NA	NA	Inf	Inf	Inf	Inf	Inf	Inf	Inf	Inf
LOC101734388	St10.5 (VII)	0	0	0	0.04	0	0	0	0.06	0	0	0	0.03	NA	NA	Inf	NA	NA	NA	Inf	NA	NA	NA	Inf
LOC101734432	St8 (I)	0	0.15	0	0.03	0.03	0.06	0.03	0.14	0.26	0.09	0.11	0.29	Inf	NA	Inf	Inf	Inf	Inf	Inf	Inf	Inf	Inf	Inf
LOC101734454	St10.5 (VII)	0.4	0.39	1.06	0.81	0.39	1.01	1.16	1.14	0.81	0.99	0.73	0.47	0.981853	1.8679	1.59694	0.981853	1.81762	1.96347	1.94486	1.59694	1.79701	1.49825	1.12102
LOC101734457	St10.5 (VII)	0	0	0	0	0	0	0	0	0	0.06	0	0	NA	NA	NA	NA	NA	NA	NA	NA	Inf	NA	NA
LOC101734480	St10.5 (VII)	0.35	0.51	0.44	0.45	0.54	0.53	0.27	0.39	0.32	0.56	0.41	0.1	1.29698	1.1745	1.19265	1.34645	1.33015	0.824913	1.08017	0.936806	1.37851	1.11864	0.36257
LOC101734522	St8 (I)	0	0	0	0.02	0	0	0	0.04	0.03	0.05	0	0.1	NA	NA	Inf	NA	NA	NA	Inf	Inf	Inf	NA	Inf
LOC101734523	St10.5 (VII)	0	0	0	0	0.06	0	0.1	0.24	0.09	0.22	0.09	0	NA	NA	NA	Inf	NA	Inf	Inf	Inf	Inf	Inf	NA
LOC101734525	St8 (I)	0	0	0	0	0	0	0	0	0	0	0	0	NA	NA	NA	NA	NA	NA	NA	NA	NA	NA	NA
LOC101734543	St8 (I)	1.8	4.12	4.11	3.85	6.9	6.42	6.9	7.67	8.46	5.71	6.14	2.5	1.7176	1.71516	1.65025	2.27302	2.19114	2.27302	2.39537	2.51096	2.06082	2.14114	1.25634
LOC101734565	Persis (V)	0	0.04	0	0	0	0	0.02	0	0.08	0.1	0.21	0.6	Inf	NA	NA	NA	NA	Inf	NA	Inf	Inf	Inf	Inf
LOC101734567	St8 (I)	0	0	0	0	0	0	0	0	0	0	0	0	NA	NA	NA	NA	NA	NA	NA	NA	NA	NA	NA
LOC101734576	St8 (I)	0.56	0.71	0.95	0.91	0.9	0.76	0.31	0.13	0.03	0.14	0.2	0.35	1.18133	1.43105	1.39232	1.38247	1.23704	0.635589	0.30117	0.0752881	0.321928	0.440573	0.70044
LOC101734579	St9-10 (VI)	0	0	0	0	1.21	33.59	84.23	57.21	41.32	23.11	14.36	3.58	NA	NA	NA	Inf	Inf	Inf	Inf	Inf	Inf	Inf	Inf
LOC101734584	St10.5 (VII)	0.07	0	0.05	0.1	0.25	2.87	5.74	4.64	6.5	5.95	6.78	5.2	0	0.777608	1.28011	2.19265	5.39232	6.37504	6.07223	6.55239	6.42626	6.61261	6.2343
LOC101734599	St10.5 (VII)	0	0	0	0	0.02	0.67	1.69	2.69	2.55	3.12	2.87	2.83	NA	NA	NA	Inf	Inf	Inf	Inf	Inf	Inf	Inf	Inf
LOC101734616	Persis (V)	0.42	0.25	1.82	2.5	0.93	6.97	8.11	4.08	2.1	2.42	1.06	0.46	0.673772	2.41504	2.79751	1.6845	4.13711	4.34408	3.42146	2.58496	2.75743	1.81714	1.06711
LOC101734647	St8 (I)	0	0.15	0.29	0.38	0.25	0.29	0.42	0.26	0.31	0.14	0.16	0.08	Inf	Inf	Inf	Inf	Inf	Inf	Inf	Inf	Inf	Inf	Inf
LOC101734651	St10.5 (VII)	0	0	0	0	0	0	0	0	0.02	0	0.02	0.01	NA	NA	NA	NA	NA	NA	NA	Inf	NA	Inf	Inf
LOC101734669	Persis (V)	0	0	0	0	0	0	0	0	0	0	0	0	NA	NA	NA	NA	NA	NA	NA	NA	NA	NA	NA
LOC101734687	St10.5 (VII)	0	0	0	0	0.03	0	0	0.04	0	0	0	0.11	NA	NA	NA	Inf	NA	NA	Inf	NA	NA	NA	Inf
LOC101734693	St10.5 (VII)	0	0	0	0.1	0	0	0	0	0	0	0	0	NA	NA	Inf	NA	NA	NA	NA	NA	NA	NA	NA
LOC101734761	Persis (V)	0	0	0	0	0	0	0	0.05	0.07	0	0.08	0.11	NA	NA	NA	NA	NA	NA	Inf	Inf	NA	Inf	Inf
LOC101734775	St8 (I)	0.86	0.78	0.31	1.09	1.14	1	0.79	0.75	0.49	0.3	0.67	0.5	0.931287	0.4441	1.18107	1.21759	1.11289	0.940057	0.904652	0.650551	0.431716	0.831123	0.661198
LOC101734776	St10.5 (VII)	0	0	0	0	0	0	0.59	0	0	0	0	0.59	NA	NA	NA	NA	NA	Inf	NA	NA	NA	NA	Inf
LOC101734782	Persis (V)	0	0	0	0	0	0	0	0	0	0	0	0	NA	NA	NA	NA	NA	NA	NA	NA	NA	NA	NA
LOC101734832	St8 (I)	0.55	0.6	0.5	1.14	1.07	0.6	0.44	0.33	0	0.2	0	0	1.06413	0.932886	1.61952	1.55849	1.06413	0.847997	0.678072	0	0.447459	0	0
LOC101734867	St10.5 (VII)	0	0	0	0	0	2.08	12.36	9.9	10.13	4.88	7.64	6.73	NA	NA	NA	NA	Inf	Inf	Inf	Inf	Inf	Inf	Inf
LOC101734868	St10.5 (VII)	0	0	0.33	0.5	0.59	0.99	4.29	11.86	12.99	14.87	17.08	17.05	NA	Inf	Inf	Inf	Inf	Inf	Inf	Inf	Inf	Inf	Inf
LOC101734900	St10.5 (VII)	0	0	0	9.77	0	0	0	10.61	0	0	0	0	NA	NA	Inf	NA	NA	NA	Inf	NA	NA	NA	NA
LOC101734907	St8 (I)	0	0	0	0	0	0	0	0	0.02	0	0	0	NA	NA	NA	NA	NA	NA	NA	Inf	NA	NA	NA
LOC101734975	Persis (V)	0	0	0	0	0	0	0	0	0	0	0.22	0.17	NA	NA	NA	NA	NA	NA	NA	NA	NA	Inf	Inf
LOC101735017	St10.5 (VII)	0	0	0	0	0	0	0	0	0	0	0	0.03	NA	NA	NA	NA	NA	NA	NA	NA	NA	NA	Inf
LOC101735025	St9-10 (VI)	0	0	0	0	0	0	0	0	0	0	0	0	NA	NA	NA	NA	NA	NA	NA	NA	NA	NA	NA
LOC101735039	St10.5 (VII)	0	0	0	0	0.01	0.03	0.02	0.01	0.57	2.71	7.21	9.09	NA	NA	NA	Inf	Inf	Inf	Inf	Inf	Inf	Inf	Inf
LOC101735070	St8-10.5 (IV)	0.09	0	0.08	0.11	0.1	0.19	0.24	0.13	0.13	0.08	0	0.05	0	0.917538	1.152	1.078	1.63743	1.87447	1.28951	1.28951	0.917538	0	0.63743
LOC101735078	St10.5 (VII)	0	0	0.06	0.04	0.08	0	0.03	0.17	0.31	0.19	0.58	0.59	NA	Inf	Inf	Inf	NA	Inf	Inf	Inf	Inf	Inf	Inf
LOC101735088	St9-10 (VI)	0	0	0	0	0	0	0	0	0	0	0	0	NA	NA	NA	NA	NA	NA	NA	NA	NA	NA	NA
LOC101735128	Persis (V)	0	0	0	0	0	0.88	2.02	3.75	4.45	4.49	5.37	4.17	NA	NA	NA	NA	Inf	Inf	Inf	Inf	Inf	Inf	Inf
LOC101735133	St9-10 (VI)	0	0	0	0.1	0	0	0.27	0.43	0.65	0.4	0	0.34	NA	NA	Inf	NA	NA	Inf	Inf	Inf	Inf	NA	Inf
LOC101735142	St8 (I)	0	0	0	0.06	0	0	0	0	0	0	0	0	NA	NA	Inf	NA	NA	NA	NA	NA	NA	NA	NA
LOC101735148	St8 (I)	0	0	0	0	0	0	0	0.09	0	0	0	0	NA	NA	NA	NA	NA	NA	Inf	NA	NA	NA	NA
LOC101735178	St9 (III)	0.18	0	0	0.04	0.14	0	0.04	0.11	0.08	0	0	0	0	0	0.289507	0.830075	0	0.289507	0.688056	0.530515	0	0	0
LOC101735185	St10.5 (VII)	0	0	0	0	0	0	0.07	0.31	0.48	1.57	3.56	6.54	NA	NA	NA	NA	NA	Inf	Inf	Inf	Inf	Inf	Inf
LOC101735190	St8 (I)	0.2	0.09	0.37	0.37	0.4	0.37	0.33	0.51	0.21	0.15	0.06	0.05	0.536053	1.51096	1.51096	1.58496	1.51096	1.40599	1.82782	1.03562	0.807355	0.378512	0.321928
LOC101735195	St8 (I)	0	0	0	0	0	0	0	0	0	0	0	0	NA	NA	NA	NA	NA	NA	NA	NA	NA	NA	NA
LOC101735197	St8 (I)	0	0	0.14	0.14	0.28	0.18	0.16	0.15	0.22	0.09	0.08	0.16	NA	Inf	Inf	Inf	Inf	Inf	Inf	Inf	Inf	Inf	Inf
LOC101735201	St10.5 (VII)	0.13	0	0	0.18	0.06	0	0.05	0	0	0	0	0.15	0	0	1.25376	0.547488	0	0.469485	0	0	0	0	1.10692
LOC101735224	St8 (I)	0	0.12	0	0	0	0	0	0	0.13	0.62	1.57	2.11	Inf	NA	NA	NA	NA	NA	NA	Inf	Inf	Inf	Inf
LOC101735240	St10.5 (VII)	0	0	0	0.15	0.26	0.2	0.35	2.02	3.79	2.15	0.91	0.54	NA	NA	Inf	Inf	Inf	Inf	Inf	Inf	Inf	Inf	Inf
LOC101735256	St10.5 (VII)	0	0	0	0	0	0	0.05	0	0	0	0	0	NA	NA	NA	NA	NA	Inf	NA	NA	NA	NA	NA
LOC101735296	St10.5 (VII)	0	0	0	0	0	0	0.1	0	0	0	0	0	NA	NA	NA	NA	NA	Inf	NA	NA	NA	NA	NA
LOC105945137	Persis (V)	0	0	0	0	0	0	0.18	0.68	1.21	1.03	0.34	0.2	NA	NA	NA	NA	NA	Inf	Inf	Inf	Inf	Inf	Inf
LOC105945162	St10.5 (VII)	0	0	0	0	0	0	0	0	0	0	0.74	0	NA	NA	NA	NA	NA	NA	NA	NA	NA	Inf	NA
LOC105945171	St8 (I)	0	0	0	0	0.13	5	9.95	5.87	2.9	2.57	2.13	1.36	NA	NA	NA	Inf	Inf	Inf	Inf	Inf	Inf	Inf	Inf
LOC105945182	Persis (V)	0	0.04	0	0	0	0	0.35	0	0.41	0	0.52	0	Inf	NA	NA	NA	NA	Inf	NA	Inf	NA	Inf	NA
LOC105945200	St10.5 (VII)	0	0	0	0.1	0	0	0	0	0	0.1	0.17	0	NA	NA	Inf	NA	NA	NA	NA	NA	Inf	Inf	NA
LOC105945210	St10.5 (VII)	0	0	0	0	0	0	0	0	0	0	0	0	NA	NA	NA	NA	NA	NA	NA	NA	NA	NA	NA
LOC105945212	St10.5 (VII)	0.14	0.17	0.17	0.55	0.4	0.55	0.17	0.11	0.31	0.15	0.3	0.55	1.14684	1.14684	2.30117	1.94753	2.30117	1.14684	0.836501	1.6845	1.05063	1.65208	2.30117
LOC105945242	St10.5 (VII)	0	0	0	0	0	0	0	0	0	0	0	0	NA	NA	NA	NA	NA	NA	NA	NA	NA	NA	NA
LOC105945282	St10.5 (VII)	0.11	0.16	0.24	0.56	0.63	0.41	0.27	0.22	0.08	0.2	0	0	1.29546	1.66985	2.60666	2.75002	2.24101	1.7885	1.58496	0.788496	1.49476	0	0
LOC105945311	St8 (I)	0	0	0	0	0	0	0	0	0	0	0	0	NA	NA	NA	NA	NA	NA	NA	NA	NA	NA	NA
LOC105945317	St10.5 (VII)	0.17	0.11	0	0.14	0.22	0	0.26	0.37	0.24	0.27	0.48	0.23	0.719892	0	0.866733	1.19794	0	1.3388	1.66742	1.27009	1.37197	1.9349	1.23447
LOC105945356	St10.5 (VII)	0	0	0	0	0	0	0	0	0	0	0	0	NA	NA	NA	NA	NA	NA	NA	NA	NA	NA	NA
LOC105945358	St8 (I)	0	0	0	0	0	0.08	1.41	1.59	1.38	1.42	1.97	1.81	NA	NA	NA	NA	Inf	Inf	Inf	Inf	Inf	Inf	Inf
LOC105945363	St9-10 (VI)	0	0	0	0.03	0	0	0.05	0.04	0.06	0	0	0.04	NA	NA	Inf	NA	NA	Inf	Inf	Inf	NA	NA	Inf
LOC105945406	St10.5 (VII)	0	0	0.4	0.6	0.57	1.05	1.45	1.36	1.21	0.88	1.13	0.88	NA	Inf	Inf	Inf	Inf	Inf	Inf	Inf	Inf	Inf	Inf
LOC105945407	St9-10 (VI)	0	0	0	0.16	0.17	0	0.43	0	0.8	0.97	1.09	0.82	NA	NA	Inf	Inf	NA	Inf	NA	Inf	Inf	Inf	Inf
LOC105945439	St10.5 (VII)	0.48	0.69	0.68	0.92	1.08	0.74	0.89	0.81	1.16	1.59	1.9	2.8	1.2854	1.27302	1.54432	1.70044	1.34577	1.51307	1.42626	1.77259	2.10852	2.30986	2.77259
LOC105945449	St8 (I)	0	0	0	0.06	0.18	0	0.05	0.06	0.09	0.06	0	0	NA	NA	Inf	Inf	NA	Inf	Inf	Inf	Inf	NA	NA
LOC105945481	St8 (I)	0.38	0.41	0.27	0.44	0.46	0.18	0.16	0.57	0.14	0.17	0	0	1.05585	0.77444	1.10962	1.14439	0.559427	0.50696	1.32193	0.452512	0.533432	0	0
LOC105945483	Persis (V)	0.1	0.07	0.07	0	0.15	0.19	0.25	0.35	0.31	0	0.08	0.28	0.765535	0.765535	0	1.32193	1.53605	1.80735	2.16993	2.03562	0	0.847997	1.926
LOC105945484	St10.5 (VII)	0	0	0	0	0	0	0	0.4	0.61	0.83	1.88	1.33	NA	NA	NA	NA	NA	NA	Inf	Inf	Inf	Inf	Inf
LOC105945513	Persis (V)	0	0	0	0	0.19	18.74	34.62	11.89	2.98	5.59	2.78	1.93	NA	NA	NA	Inf	Inf	Inf	Inf	Inf	Inf	Inf	Inf
LOC105945554	Persis (V)	0	0	0	0	0	1.4	1.83	1.94	2.27	1.65	0.7	0.7	NA	NA	NA	NA	Inf	Inf	Inf	Inf	Inf	Inf	Inf
LOC105945570	St8 (I)	0	0	0	0	0	0	0.32	0.11	0.29	0.18	0.15	0	NA	NA	NA	NA	NA	Inf	Inf	Inf	Inf	Inf	NA
LOC105945582	St8 (I)	0	0	0	0	0	0	0	0	0	0	0	0	NA	NA	NA	NA	NA	NA	NA	NA	NA	NA	NA
LOC105945599	St10.5 (VII)	0	0	0.14	0.18	0.18	0	0.08	0.09	0	0	0	0.15	NA	Inf	Inf	Inf	NA	Inf	Inf	NA	NA	NA	Inf
LOC105945636	St10.5 (VII)	0	0	0	0	0	0	0.04	0.19	0.07	0.09	0.22	0.37	NA	NA	NA	NA	NA	Inf	Inf	Inf	Inf	Inf	Inf
LOC105945660	St10.5 (VII)	0	0	0	0	0	0	0	0	0	0	0	0.25	NA	NA	NA	NA	NA	NA	NA	NA	NA	NA	Inf
LOC105945667	Persis (V)	0	0	0.03	0.04	0.08	0.04	0.05	0.04	0	0	0	0	NA	Inf	Inf	Inf	Inf	Inf	Inf	NA	NA	NA	NA
LOC105945720	Persis (V)	0	0	0	0	0	10.8	49.44	72.33	57.75	45.18	34.9	12.03	NA	NA	NA	NA	Inf	Inf	Inf	Inf	Inf	Inf	Inf
LOC105945759	St8-10.5 (IV)	0	0	0	0	0	0	0	0	0	0	0	0	NA	NA	NA	NA	NA	NA	NA	NA	NA	NA	NA
LOC105945762	St10.5 (VII)	0.56	0	0.15	0.26	0.4	0	2.37	10.01	15.88	22.73	28.08	32.89	0	0.342392	0.550197	0.777608	0	2.3874	4.2384	4.87564	5.37814	5.67646	5.90044
LOC105945765	Persis (V)	0	0	0	0	0	0.82	1.73	1.89	0.89	1.28	0.68	0.91	NA	NA	NA	NA	Inf	Inf	Inf	Inf	Inf	Inf	Inf
LOC105945772	St10.5 (VII)	0.6	1.95	2.95	2.78	2.66	3.39	1.85	1.97	1.06	0.73	0.56	0.64	2.08746	2.56478	2.49399	2.44184	2.73335	2.02975	2.09873	1.46815	1.14839	0.95109	1.04731
LOC105945784	St8 (I)	0.06	0	0	0.07	0	0	0.05	0.15	0	0	0	0.03	0	0	1.11548	0	0	0.874469	1.80735	0	0	0	0.584963
LOC105945786	St8 (I)	0	0.08	0.12	0.24	0.29	0.32	0.28	0.2	0.24	0.09	0.07	0.02	Inf	Inf	Inf	Inf	Inf	Inf	Inf	Inf	Inf	Inf	Inf
LOC105945821	Persis (V)	0	0.06	0	0.04	0.04	5.44	24.56	35.16	42.8	39.3	36.23	18.33	Inf	NA	Inf	Inf	Inf	Inf	Inf	Inf	Inf	Inf	Inf
LOC105945931	Persis (V)	0	0	0	0.02	0	0.44	0.88	0.94	1.83	2.05	1.7	0.84	NA	NA	Inf	NA	Inf	Inf	Inf	Inf	Inf	Inf	Inf
LOC105945951	St8 (I)	0.46	1.82	3.49	2.89	2.96	11.87	21.17	10.71	6.94	3.9	4.77	3.35	2.30933	3.10215	2.86446	2.89429	4.7444	5.55526	4.60185	4.00782	3.24462	3.50711	3.05009
LOC105946018	St8 (I)	1.5	1.91	2.41	1.55	2.88	2.13	2.36	0.59	0.85	2.66	2.94	4.3	1.18481	1.38221	1.02385	1.54597	1.27501	1.36364	0.47854	0.647698	1.47162	1.5656	1.95109
LOC105946032	St10.5 (VII)	0	0	0	0	0	0.04	0.04	0.02	0	0.02	0	0	NA	NA	NA	NA	Inf	Inf	Inf	NA	Inf	NA	NA
LOC105946046	St8-10.5 (IV)	0	0	0	0.04	0.7	15.07	20.77	44.75	82.28	135.81	172.61	179.53	NA	NA	Inf	Inf	Inf	Inf	Inf	Inf	Inf	Inf	Inf
LOC105946166	St8 (I)	0.22	0.21	0.59	0.22	0.2	0.6	0.76	1.13	1.77	2.41	1.19	2.26	0.966833	1.88042	1	0.932886	1.89812	2.15528	2.61738	3.17719	3.57949	2.68012	3.49476
LOC105946181	Persis (V)	0	0	0	0	0.11	4.2	17.41	34.55	37.44	39.96	37.87	19.87	NA	NA	NA	Inf	Inf	Inf	Inf	Inf	Inf	Inf	Inf
LOC105946192	Persis (V)	0	0	0	0	0	0.12	0.1	0.06	0	0	0	0.15	NA	NA	NA	NA	Inf	Inf	Inf	NA	NA	NA	Inf
LOC105946247	St10.5 (VII)	0.7	0.78	1.43	1.33	1.35	1.51	1.55	2.1	1.67	2.26	1.93	2.94	1.08017	1.60543	1.53605	1.5502	1.65862	1.6845	2	1.75946	2.08017	1.90964	2.37851
LOC105946260	St8 (I)	0	1.77	1.05	0.45	0.93	0	0.59	0.24	0	0	0.38	0.19	Inf	Inf	Inf	Inf	NA	Inf	Inf	NA	NA	Inf	Inf
LOC105946313	Persis (V)	0	0.26	0	0.17	0.09	0.34	0.07	0	0.27	0	0	0	Inf	NA	Inf	Inf	Inf	Inf	NA	Inf	NA	NA	NA
LOC105946314	Persis (V)	0	0	0	0	0.09	0.17	0	0	0	0.08	0	0.07	NA	NA	NA	Inf	Inf	NA	NA	NA	Inf	NA	Inf
LOC105946317	St8 (I)	0	0	0	0	0	0	0	0	0	0	0	0	NA	NA	NA	NA	NA	NA	NA	NA	NA	NA	NA
LOC105946328	St10.5 (VII)	0	0	0	0	0	0	0.04	0	0.04	0.02	0	0.14	NA	NA	NA	NA	NA	Inf	NA	Inf	Inf	NA	Inf
LOC105946340	St8 (I)	0	0	0	0	0.05	0	0.06	0.05	0	0	0	0	NA	NA	NA	Inf	NA	Inf	Inf	NA	NA	NA	NA
LOC105946358	Persis (V)	0	0.11	0.06	0.04	0.04	0.07	0.14	0	0.06	0	0	0.06	Inf	Inf	Inf	Inf	Inf	Inf	NA	Inf	NA	NA	Inf
LOC105946390	St8 (I)	0	0	0	0	0	0	0	0	0	0	0	0	NA	NA	NA	NA	NA	NA	NA	NA	NA	NA	NA
LOC105946411	St10.5 (VII)	0	0	0	0	0	0	0	0	0.1	0	0.08	0.05	NA	NA	NA	NA	NA	NA	NA	Inf	NA	Inf	Inf
LOC105946420	Persis (V)	0	0	0	0	0	0	0.02	0	0	0	0	0	NA	NA	NA	NA	NA	Inf	NA	NA	NA	NA	NA
LOC105946447	St10.5 (VII)	0	0	0	0	0	0	0	0	0	0	0	0	NA	NA	NA	NA	NA	NA	NA	NA	NA	NA	NA
LOC105946470	St8 (I)	0.13	0.19	0.57	0.98	0.51	0.5	0.76	0.33	0.2	0.43	0	0	1.29956	2.42884	3.09398	2.29956	2.27684	2.77529	1.82312	1.34395	2.10692	0	0
LOC105946474	St8 (I)	0.31	0.45	0.34	0	0.38	0.15	0.13	0.08	0.12	0.5	0	0	1.29373	1.06817	0	1.15433	0.569366	0.505235	0.331206	0.472068	1.38565	0	0
LOC105946477	St8 (I)	0	0	0	1.03	0	2.05	2.65	0	1.68	0	0	0.85	NA	NA	Inf	NA	Inf	Inf	NA	Inf	NA	NA	Inf
LOC105946500	St10.5 (VII)	0	0	0.09	0.06	0.1	0.12	0.1	0.06	0.09	0.08	0	0.1	NA	Inf	Inf	Inf	Inf	Inf	Inf	Inf	Inf	NA	Inf
LOC105946508	St8 (I)	0	0	0	0	0	0	0	0.06	0	0	0	0	NA	NA	NA	NA	NA	NA	Inf	NA	NA	NA	NA
LOC105946529	St10.5 (VII)	0.91	0	0.33	0.42	0.44	0	0.55	0.68	0.34	0.21	0.35	0	0	0.446402	0.547488	0.569021	0	0.68203	0.805088	0.45799	0.29956	0.469485	0
LOC105946545	St10.5 (VII)	0.49	0.67	0.33	0.97	0.44	0.14	0.19	0.23	0.18	0.22	0	0.09	1.24327	0.742842	1.57511	0.924449	0.36257	0.472753	0.555215	0.451379	0.535037	0	0.243271
LOC105946553	St9-10 (VI)	0	0	0	0.09	0	0	0	0	0.07	0	0	0	NA	NA	Inf	NA	NA	NA	NA	Inf	NA	NA	NA
LOC105946557	St10.5 (VII)	0	0	0	0	0	0	0.09	0	0.35	0.11	0.18	0.09	NA	NA	NA	NA	NA	Inf	NA	Inf	Inf	Inf	Inf
LOC105946564	St8 (I)	0	0	0	0	0	0	0	0	0	0	0	0.71	NA	NA	NA	NA	NA	NA	NA	NA	NA	NA	Inf
LOC105946565	St8 (I)	0.07	0	0.05	0.22	0.2	0.13	0.06	0.03	0	0.03	0.1	0.23	0	0.777608	2.05063	1.94753	1.51457	0.893085	0.514573	0	0.514573	1.28011	2.09954
LOC105946568	St8 (I)	0	0	0	0	0	0	0	0	0	0	0.1	0.08	NA	NA	NA	NA	NA	NA	NA	NA	NA	Inf	Inf
LOC105946590	St10.5 (VII)	0	0	0	0	0.38	3.66	14.96	5.85	6.54	4.33	2.44	3.35	NA	NA	NA	Inf	Inf	Inf	Inf	Inf	Inf	Inf	Inf
LOC105946601	St10.5 (VII)	2.28	1.82	0.98	1.84	2.63	2.65	1.77	1.92	2.4	1.98	1.14	0.57	0.84659	0.515838	0.853611	1.10669	1.11255	0.828888	0.881356	1.03747	0.90182	0.584963	0.321928
LOC105946610	St8 (I)	0	0	0	0	0	0	0	0	0	0	0	0	NA	NA	NA	NA	NA	NA	NA	NA	NA	NA	NA
LOC105946621	St8 (I)	0	0	0	0.12	0	0	0	0	0	0	0	0	NA	NA	Inf	NA	NA	NA	NA	NA	NA	NA	NA
LOC105946622	St8 (I)	0	0	0	0	0	0	0	0	0	0	0	0	NA	NA	NA	NA	NA	NA	NA	NA	NA	NA	NA
LOC105946649	St8 (I)	0	0	0	0	0.2	0	0	0	0.32	0	0	0	NA	NA	NA	Inf	NA	NA	NA	Inf	NA	NA	NA
LOC105946681	St8 (I)	0	0	0	0	0	0.36	0.52	0.26	0	0.29	0.1	0.13	NA	NA	NA	NA	Inf	Inf	Inf	NA	Inf	Inf	Inf
LOC105946707	St8 (I)	1.03	2.24	0.99	0.63	0.49	0.64	1.39	0.51	0.52	1.1	0.27	0.66	1.66665	0.971711	0.688539	0.561427	0.697204	1.23236	0.580286	0.589624	1.04821	0.335867	0.714379
LOC105946710	St10.5 (VII)	0.35	0.25	0	0	0	0	0	0	0	0	0	0	0.777608	0	0	0	0	0	0	0	0	0	0
LOC105946755	St10.5 (VII)	0	0	0	0	0	0.22	0	0.12	0	0	0.37	0.18	NA	NA	NA	NA	Inf	NA	Inf	NA	NA	Inf	Inf
LOC105946806	St9-10 (VI)	0.06	0.29	0.81	1	1.1	1.75	1.21	0.65	0.34	0.21	0.18	0.2	2.54432	3.85798	4.14296	4.27302	4.91488	4.40372	3.56478	2.73697	2.16993	2	2.11548
LOC105946827	St10.5 (VII)	0	0	0.04	0	0	1.94	2.01	1.32	1.13	1.33	2.01	2.36	NA	Inf	NA	NA	Inf	Inf	Inf	Inf	Inf	Inf	Inf
LOC105946852	St8 (I)	0.14	0	0.1	0.25	0.2	0	0.17	0.07	0	0	0	0.05	0	0.777608	1.47805	1.28011	0	1.14684	0.584963	0	0	0	0.440573
LOC105946870	St10.5 (VII)	0	0	0	0	0	0	0	0	0	0.12	0.15	0.08	NA	NA	NA	NA	NA	NA	NA	NA	Inf	Inf	Inf
LOC105946871	St8 (I)	0	0	0	0	0	0	0	0	0	0.09	0	0	NA	NA	NA	NA	NA	NA	NA	NA	Inf	NA	NA
LOC105946905	St8 (I)	0	0	0	0.07	0.08	0	0.13	0.08	0	0	0	0	NA	NA	Inf	Inf	NA	Inf	Inf	NA	NA	NA	NA
LOC105946957	Persis (V)	0	0	0	0.09	0	0	0.03	0.03	0	0	0	0	NA	NA	Inf	NA	NA	Inf	Inf	NA	NA	NA	NA
LOC105946981	St10.5 (VII)	3.85	1.63	1.15	1.04	1.23	1.19	1.3	0.79	0.48	0	0	0.12	0.509317	0.37707	0.344976	0.39997	0.388565	0.419714	0.269266	0.169509	0	0	0.0442806
LOC105946991	St9-10 (VI)	0	0	0	0	0	0	0	0	0	0	0	0	NA	NA	NA	NA	NA	NA	NA	NA	NA	NA	NA
LOC105947017	St10.5 (VII)	0	0	0	0	0	0	0	0	0	0	0	0	NA	NA	NA	NA	NA	NA	NA	NA	NA	NA	NA
LOC105947034	St8 (I)	0	0	1.09	1.04	0.36	0	0.61	0	0	0	0	0	NA	Inf	Inf	Inf	NA	Inf	NA	NA	NA	NA	NA
LOC105947067	St8 (I)	0	0	0	0	0	0.4	0	0.17	0.27	0	0.26	0.13	NA	NA	NA	NA	Inf	NA	Inf	Inf	NA	Inf	Inf
LOC105947118	St9 (III)	0	0	0	0	0	0	0	0	0	0	0	0	NA	NA	NA	NA	NA	NA	NA	NA	NA	NA	NA
LOC105947157	St10.5 (VII)	0	0	0	0	0	0	0.15	0.82	2.99	5.02	8.83	12.44	NA	NA	NA	NA	NA	Inf	Inf	Inf	Inf	Inf	Inf
LOC105947190	St10.5 (VII)	0	0	0	0	0	0	0	0	0	0	0.35	0	NA	NA	NA	NA	NA	NA	NA	NA	NA	Inf	NA
LOC105947220	Persis (V)	0	0	0	0	0.05	0.11	0.04	0.05	0.39	0.14	0.55	0.27	NA	NA	NA	Inf	Inf	Inf	Inf	Inf	Inf	Inf	Inf
LOC105947224	St9-10 (VI)	0	0	0	0	0	0	0	0.44	2.01	5.7	8.95	12.71	NA	NA	NA	NA	NA	NA	Inf	Inf	Inf	Inf	Inf
LOC105947232	St8 (I)	0.29	0.38	0.17	0.27	0.03	0.22	0.19	0.17	0.13	0.13	0.09	0.16	1.20811	0.665581	0.949374	0.142019	0.814444	0.726982	0.665581	0.534336	0.534336	0.389947	0.633872
LOC105947251	St10.5 (VII)	0	0	0.1	0.09	0.03	0	0	0.17	0.1	0.22	0.16	0.34	NA	Inf	Inf	Inf	NA	NA	Inf	Inf	Inf	Inf	Inf
LOC105947270	Persis (V)	0	0	0	0	0	0	0.02	0.02	0.04	0.02	0.04	0.02	NA	NA	NA	NA	NA	Inf	Inf	Inf	Inf	Inf	Inf
LOC105947280	St9-10 (VI)	0.06	0	0.01	0.03	0.64	12.9	43.97	60.68	71.48	81.45	77.68	76.87	0	0.222392	0.584963	3.54432	7.75489	9.51931	9.98347	10.2196	10.4078	10.3395	10.3244
LOC105947324	St10.5 (VII)	0	0	0	0	0	0.21	0.52	1.09	0.78	1.42	1.78	2.37	NA	NA	NA	NA	Inf	Inf	Inf	Inf	Inf	Inf	Inf
LOC105947340	St8 (I)	0	0	0	0	0	0	0	0	0	0	0	0.28	NA	NA	NA	NA	NA	NA	NA	NA	NA	NA	Inf
LOC105947346	St10.5 (VII)	0	0	0	0	0	0	0	0	0	0	0	0	NA	NA	NA	NA	NA	NA	NA	NA	NA	NA	NA
LOC105947355	St9-10 (VI)	0.07	0.07	0.2	0.16	0.15	0.26	0.15	0.07	0.05	0.02	0	0	1	1.94753	1.71621	1.65208	2.23704	1.65208	1	0.777608	0.36257	0	0
LOC105947374	St10.5 (VII)	0	0.08	0.17	0.27	0.34	0.32	0.19	0.23	0.26	0.27	0.54	1.13	Inf	Inf	Inf	Inf	Inf	Inf	Inf	Inf	Inf	Inf	Inf
LOC105947377	St8 (I)	0.34	0.99	0.24	0.63	0.33	0.95	0.28	0.34	0.77	0	0	0	1.96782	0.770518	1.51245	0.978626	1.92376	0.866733	1	1.70695	0	0	0
LOC105947420	St10.5 (VII)	0	0	0	0	0	0	0	0.14	0.21	0.12	0	0.11	NA	NA	NA	NA	NA	NA	Inf	Inf	Inf	NA	Inf
LOC105947449	St8 (I)	1.04	1.9	2.42	2.95	2.78	3.61	3.07	2.41	1.69	1.07	0.51	0.3	1.49923	1.73419	1.93981	1.87699	2.16065	1.98255	1.73001	1.39232	1.02066	0.575685	0.365649
LOC105947475	St8 (I)	0	0	0	0	0	1.29	3.94	3.38	2.69	1.51	1.02	1.26	NA	NA	NA	NA	Inf	Inf	Inf	Inf	Inf	Inf	Inf
LOC105947518	St8 (I)	0	0	0	0	0	0	0	0	0	0	0	0	NA	NA	NA	NA	NA	NA	NA	NA	NA	NA	NA
LOC105947537	St8 (I)	0	0	0	0	0	0	0.08	0.14	0.25	0.36	0.21	0.14	NA	NA	NA	NA	NA	Inf	Inf	Inf	Inf	Inf	Inf
LOC105947592	St10.5 (VII)	0	0	0	0	0	0	0	0	0	0	0.33	0.16	NA	NA	NA	NA	NA	NA	NA	NA	NA	Inf	Inf
LOC105947621	St8 (I)	0	0	0	0	0	0	0	0	0	0	0	0	NA	NA	NA	NA	NA	NA	NA	NA	NA	NA	NA
LOC105947623	St10.5 (VII)	0	0	0	0	0	0	0.09	0	0.08	0.14	0.16	0.45	NA	NA	NA	NA	NA	Inf	NA	Inf	Inf	Inf	Inf
LOC105947629	St10.5 (VII)	0	0	0	0	0	0	0.18	0.22	0	0.41	0.35	0.35	NA	NA	NA	NA	NA	Inf	Inf	NA	Inf	Inf	Inf
LOC105947701	St8 (I)	0.06	0	0.04	0.03	0.03	0	0.05	0.03	0	0.11	0	0	0	0.736966	0.584963	0.584963	0	0.874469	0.584963	0	1.5025	0	0
LOC105947704	St10.5 (VII)	0	0	0.64	1.23	1.27	0.82	0.36	0.87	0	1.21	1.37	0.34	NA	Inf	Inf	Inf	Inf	Inf	Inf	NA	Inf	Inf	Inf
LOC105947723	St8 (I)	0.5	0.41	1.04	1.24	3.53	23.98	14.5	4.83	2.87	1.17	0.58	0.26	0.863938	1.62293	1.79909	3.01078	5.61353	4.90689	3.41414	2.75275	1.73985	1.11103	0.604071
LOC105947725	St8 (I)	0.25	0	0.27	0.17	4.85	59.31	46.18	17.28	6.62	1.87	0.44	0.18	0	1.05658	0.748461	4.3505	7.89627	7.53699	6.13175	4.78031	3.08406	1.46467	0.782409
LOC105947726	St8 (I)	0.14	0.11	0	0.11	12.48	138.76	109.54	29.26	12.99	3.51	1.83	0.57	0.836501	0	0.836501	6.49414	9.9544	9.61366	7.71425	6.5513	4.7044	3.8147	2.34239
LOC105947729	St8 (I)	0	0	0	0	1.19	15.94	13.26	5.47	3.19	0.85	0.42	0.64	NA	NA	NA	Inf	Inf	Inf	Inf	Inf	Inf	Inf	Inf
LOC105947750	St10.5 (VII)	0	0	0	0.07	0.07	0.84	3.82	12.36	22.64	32.64	39.81	28.09	NA	NA	Inf	Inf	Inf	Inf	Inf	Inf	Inf	Inf	Inf
LOC105947760	St10.5 (VII)	0	0	0	0	0	0	0	0	0	0	0	0	NA	NA	NA	NA	NA	NA	NA	NA	NA	NA	NA
LOC105947765	St10.5 (VII)	0	0	0	0	0	0	0	0	0	0	0	0.08	NA	NA	NA	NA	NA	NA	NA	NA	NA	NA	Inf
LOC105947770	St10.5 (VII)	0	0	0	0	0	6.42	21.94	33.95	26.93	43.78	34.32	36.08	NA	NA	NA	NA	Inf	Inf	Inf	Inf	Inf	Inf	Inf
LOC105947777	St10.5 (VII)	0	0.6	0	0.38	0.59	1.04	3.41	6.38	6.36	9.83	15.71	27.52	Inf	NA	Inf	Inf	Inf	Inf	Inf	Inf	Inf	Inf	Inf
LOC105947783	St8 (I)	0	0	0	0	0	0	0	0	0	0.13	0.42	0.75	NA	NA	NA	NA	NA	NA	NA	NA	Inf	Inf	Inf
LOC105947790	St10.5 (VII)	0.22	0.16	0.31	0.15	0.05	0	0.04	0.05	0.25	0.5	0.34	2.34	0.788496	1.26849	0.750022	0.295456	0	0.241008	0.295456	1.09516	1.71049	1.34792	3.54057
LOC105947847	Persis (V)	0	0.15	0.58	0.29	0.83	0.56	0.82	0.7	0.47	0.87	0.65	1.2	Inf	Inf	Inf	Inf	Inf	Inf	Inf	Inf	Inf	Inf	Inf
LOC105947879	St10.5 (VII)	0.85	0.31	0.92	0.39	0.41	0	0.69	1.47	0.64	0.39	0.33	0.33	0.44859	1.05821	0.544805	0.567889	0	0.857396	1.44859	0.809778	0.544805	0.473252	0.473252
LOC105947882	St8 (I)	0	0	0	0	0	0	0	0	0	0.13	0	0	NA	NA	NA	NA	NA	NA	NA	NA	Inf	NA	NA
LOC105947895	St8 (I)	0.48	0.35	0	0	0.23	0.45	0	0.24	0	0.22	0	0.37	0.790077	0	0	0.564785	0.954196	0	0.584963	0	0.544321	0	0.824428
LOC105947943	St10.5 (VII)	2.59	2.83	0.95	1.28	1.34	0.79	0.56	0.37	0.19	0.04	0	0.2	1.06534	0.450797	0.579381	0.601577	0.384071	0.2824	0.192645	0.102133	0.0221107	0	0.107313
LOC105947944	St10.5 (VII)	1.39	0.93	0.69	1.02	0.29	0.6	0.55	0.79	0.77	0.54	0.08	0.12	0.73904	0.581499	0.793948	0.273376	0.517684	0.480972	0.649243	0.635946	0.473516	0.0807313	0.119464
LOC105947951	St10.5 (VII)	0	0	0	0	0	0	0	0	0	0	0	0	NA	NA	NA	NA	NA	NA	NA	NA	NA	NA	NA
LOC105947954	St9-10 (VI)	0	0.06	0.22	0.22	0.45	2.53	3.74	4.55	5.03	5.9	5.64	7.05	Inf	Inf	Inf	Inf	Inf	Inf	Inf	Inf	Inf	Inf	Inf
LOC105947986	St10.5 (VII)	0.2	0.33	0.75	0.46	0.51	0.43	0.4	0.46	0.15	0.3	0.15	0.03	1.40599	2.24793	1.72247	1.82782	1.65535	1.58496	1.72247	0.807355	1.32193	0.807355	0.201634
LOC105948025	St8 (I)	0	0	0	0	0	0	0	0	0	0	0	0	NA	NA	NA	NA	NA	NA	NA	NA	NA	NA	NA
LOC105948036	St10.5 (VII)	0	0	0	0	0	0	0	0.08	0	0	0	0.06	NA	NA	NA	NA	NA	NA	Inf	NA	NA	NA	Inf
LOC105948038	St8 (I)	0	0	0	0	0	0	0	0	0	0	0	0.09	NA	NA	NA	NA	NA	NA	NA	NA	NA	NA	Inf
LOC105948073	St8 (I)	0	0	0	0	0.09	0.25	0.37	0.05	0.13	0.15	0.19	0.12	NA	NA	NA	Inf	Inf	Inf	Inf	Inf	Inf	Inf	Inf
LOC105948087	St9 (III)	0	0	0	0	0	0.15	0.37	0.12	0.06	0.05	0.02	0.31	NA	NA	NA	NA	Inf	Inf	Inf	Inf	Inf	Inf	Inf
LOC105948166	St10.5 (VII)	0	0	0	0	0	0	0	0	0	0	0	0.08	NA	NA	NA	NA	NA	NA	NA	NA	NA	NA	Inf
LOC105948179	Persis (V)	0	0	0	0	0	0	0	0	0	0.07	0	0	NA	NA	NA	NA	NA	NA	NA	NA	Inf	NA	NA
LOC105948192	Persis (V)	0	0	0	0	0	0	0	0	0.08	0.05	0	0.08	NA	NA	NA	NA	NA	NA	NA	Inf	Inf	NA	Inf
LOC105948196	St10.5 (VII)	0.24	0.27	0.35	0.71	0.76	0.51	0.3	0.12	0.05	0.06	0.09	0	1.08746	1.29768	1.98489	2.05889	1.64386	1.16993	0.584963	0.273018	0.321928	0.459432	0
LOC105948214	St9 (III)	0	0	0	0.04	0	0	0.07	0	0.07	0	0	0	NA	NA	Inf	NA	NA	Inf	NA	Inf	NA	NA	NA
LOC105948225	St10.5 (VII)	0.09	0	0	0	0	0.08	0.03	0	0	0	0	0.03	0	0	0	0	0.917538	0.415037	0	0	0	0	0.415037
LOC105948241	Persis (V)	0	0	0	0.11	0	0	0.1	0.12	0	0	0.19	0.19	NA	NA	Inf	NA	NA	Inf	Inf	NA	NA	Inf	Inf
LOC105948244	St8 (I)	0.66	1.06	1.23	0.61	0.45	0.62	0.49	0.13	0.2	0.18	0.1	0.21	1.38187	1.51785	0.944291	0.750022	0.955606	0.801096	0.259387	0.381871	0.347923	0.203533	0.398549
LOC105948246	Persis (V)	0	0	0	0	0	0.71	0.77	1.32	2.58	5.93	7.66	10.53	NA	NA	NA	NA	Inf	Inf	Inf	Inf	Inf	Inf	Inf
LOC105948259	St10.5 (VII)	0.19	0.14	0.69	0.71	0.92	1.07	0.47	0.76	0.58	0.26	0	0.07	0.796467	2.2115	2.24393	2.54649	2.72935	1.79647	2.32193	2.01886	1.24393	0	0.452512
LOC105948272	St8 (I)	0	0	0	0	0	0.08	0	0	0	0	0	0	NA	NA	NA	NA	Inf	NA	NA	NA	NA	NA	NA
LOC105948355	St8 (I)	0	0	0	0	0.04	0	0	0	0.13	0.08	0.13	0.49	NA	NA	NA	Inf	NA	NA	NA	Inf	Inf	Inf	Inf
LOC105948375	St10.5 (VII)	0	0	0	0	0	0	0	0	0	0	0	0	NA	NA	NA	NA	NA	NA	NA	NA	NA	NA	NA
LOC105948377	Persis (V)	0	0	0	0	0	0	0	0.12	0	0	0.19	0.19	NA	NA	NA	NA	NA	NA	Inf	NA	NA	Inf	Inf
LOC105948472	St10.5 (VII)	0	0.8	0.8	2.54	2.11	3.06	1.33	1.63	0	0.5	0	0.85	Inf	Inf	Inf	Inf	Inf	Inf	Inf	NA	Inf	NA	Inf
LOC105948499	Persis (V)	0	0	0.06	0	0	0.08	0.07	0.04	0	0.15	0.06	0.03	NA	Inf	NA	NA	Inf	Inf	Inf	NA	Inf	Inf	Inf
LOC105948573	St10.5 (VII)	0	0	0	0.31	0	0.63	0	0	0	0.62	0.52	0.78	NA	NA	Inf	NA	Inf	NA	NA	NA	Inf	Inf	Inf
LOC105948580	St10.5 (VII)	0.05	0.15	0.22	0.34	0.3	0.44	0.66	0.39	0.31	0.38	0.16	0.34	2	2.43296	2.96347	2.80735	3.29278	3.82782	3.1375	2.848	3.10434	2.07039	2.96347
LOC108644447	St10.5 (VII)	0.06	0	0.11	0.07	0.21	0.12	0.18	0.16	0.1	0.04	0	0.06	0	1.5025	1.11548	2.16993	1.58496	2	1.87447	1.41504	0.736966	0	1
LOC108644461	St8 (I)	0.16	0	0.11	0.07	0	0	0.07	0.08	0	0.15	0	0	0	0.754888	0.523562	0	0	0.523562	0.584963	0	0.954196	0	0
LOC108644473	St10.5 (VII)	0.81	1.35	1.33	1.01	1.59	1.27	0.21	0.19	0.23	0.14	0	0.12	1.41504	1.40162	1.16794	1.56704	1.36059	0.332575	0.304006	0.36059	0.230006	0	0.199309
LOC108644486	St8 (I)	0	0.05	0	0	0	0.12	0.18	0.16	0.28	0.17	0	0.1	Inf	NA	NA	NA	Inf	Inf	Inf	Inf	Inf	NA	Inf
LOC108644502	St8 (I)	0.75	1.06	1.02	0.66	0.65	1.28	0.58	0.54	0.63	0.84	0.73	1.59	1.27103	1.23879	0.910733	0.900464	1.43652	0.826464	0.782409	0.879706	1.08406	0.980635	1.64155
LOC108644517	St8 (I)	0	0	0.28	0.18	0.12	0.48	0.27	0.32	0.39	0.12	0	0	NA	Inf	Inf	Inf	Inf	Inf	Inf	Inf	Inf	NA	NA
LOC108644521	St8 (I)	0	0	0	0	0	0.22	0	0	0	0	0	0	NA	NA	NA	NA	Inf	NA	NA	NA	NA	NA	NA
LOC108644713	St10.5 (VII)	0	0	0	0	0	0	0.36	2.43	6.88	8.37	14.13	10.62	NA	NA	NA	NA	NA	Inf	Inf	Inf	Inf	Inf	Inf
LOC108644718	St10.5 (VII)	0	0	0	0.08	0	0	0.03	0	0	0	0	0	NA	NA	Inf	NA	NA	Inf	NA	NA	NA	NA	NA
LOC108644719	St9-10 (VI)	0	0.04	0.07	0.31	0.38	0.59	0.36	0.36	0.28	0.24	0.32	0.39	Inf	Inf	Inf	Inf	Inf	Inf	Inf	Inf	Inf	Inf	Inf
LOC108644720	St10.5 (VII)	0	0.19	0.04	0.14	0.16	0	1.21	1.82	1.95	1.47	1.72	1.71	Inf	Inf	Inf	Inf	NA	Inf	Inf	Inf	Inf	Inf	Inf
LOC108644780	St9-10 (VI)	0.08	0.38	0.25	1.23	0.81	1.26	0.94	1.15	1.41	1.91	2.44	3.23	2.52356	2.04439	4.03342	3.47573	4.06609	3.67243	3.94251	4.21917	4.63662	4.97728	5.37069
LOC108644801	Persis (V)	0	0	0	0	0	0	0.06	0	0.12	0.07	0.12	0.79	NA	NA	NA	NA	NA	Inf	NA	Inf	Inf	Inf	Inf
LOC108644818	St8 (I)	0	0	0.05	0.01	0.01	0.02	0.01	0.17	0.21	0.13	0.08	0.13	NA	Inf	Inf	Inf	Inf	Inf	Inf	Inf	Inf	Inf	Inf
LOC108644829	St8 (I)	0.34	0.17	0	0.41	8.01	66.45	47.28	18.35	6.49	2.45	1.62	0.41	0.584963	0	1.14136	4.61817	7.61795	7.12989	5.78059	4.32828	3.03666	2.52725	1.14136
LOC108644830	St8 (I)	0.35	0.99	0.54	1.04	15.13	104.39	71.16	22.35	6.49	1.96	0.91	0.41	1.93681	1.34645	1.98966	5.46691	8.22524	7.67465	6.01919	4.28857	2.72247	1.848	1.11864
LOC108644859	St10.5 (VII)	1.92	0.6	0.9	0.79	0.36	0.53	1.02	0.89	0	0.94	0.31	0.4	0.392317	0.554589	0.497187	0.247928	0.351675	0.61471	0.549464	0	0.574909	0.215937	0.273018
LOC108644862	St10.5 (VII)	1.44	2.63	2.44	2.07	2.76	1.84	2.76	3.46	3.54	2.53	4.04	2.84	1.49896	1.42999	1.2854	1.54432	1.18763	1.54432	1.76671	1.79008	1.46307	1.92811	1.57154
LOC108644879	St8 (I)	0	2.21	0	0	1.44	2.78	0	1.48	0	0	0	0	Inf	NA	NA	Inf	Inf	NA	Inf	NA	NA	NA	NA
LOC108645074	St9-10 (VI)	0	0	0	0.15	0.16	0.3	0.26	0.48	0	0	0	0	NA	NA	Inf	Inf	Inf	Inf	Inf	NA	NA	NA	NA
LOC108645137	St10.5 (VII)	0	0	0	0	0	0	0	0	0	0	0.06	0	NA	NA	NA	NA	NA	NA	NA	NA	NA	Inf	NA
LOC108645158	St10.5 (VII)	1.54	1.22	0.9	0.61	0.64	0.59	0.74	0.69	0.37	0.45	0.43	0.6	0.841738	0.663951	0.481406	0.501398	0.467923	0.566103	0.534113	0.310642	0.369838	0.355265	0.47468
LOC108645177	St8 (I)	0	0	0	0	0.42	8.14	17.03	14.06	10.47	8.31	6.38	4.12	NA	NA	NA	Inf	Inf	Inf	Inf	Inf	Inf	Inf	Inf
LOC108645188	St8 (I)	0	0	0	0	0	0	0.01	0	0	0	0.11	0.18	NA	NA	NA	NA	NA	Inf	NA	NA	NA	Inf	Inf
LOC108645241	St8 (I)	0	0.25	0.62	0.6	0.89	0	0.67	0.57	0.25	0.49	0.81	0.44	Inf	Inf	Inf	Inf	NA	Inf	Inf	Inf	Inf	Inf	Inf
LOC108645248	St8 (I)	0.87	0.64	0.62	1.2	1.39	1.63	2.72	1.72	1.53	0.8	0.23	0.34	0.795461	0.776225	1.25054	1.37724	1.52284	2.0449	1.57386	1.46395	0.940761	0.338416	0.47592
LOC108645250	St8 (I)	0	0	0	0	0	0	0	0.2	0	0.36	0	0	NA	NA	NA	NA	NA	NA	Inf	NA	Inf	NA	NA
LOC108645255	St10.5 (VII)	0.31	0.15	0.48	0.65	1.05	1.1	1	0.94	0.63	0.76	0.77	1.16	0.569366	1.34958	1.63077	2.13327	2.18536	2.07923	2.01159	1.60039	1.78727	1.80069	2.24548
LOC108645256	St10.5 (VII)	0	0.53	0.24	0.17	0.2	0.1	0.2	0.28	0.38	0.28	0.5	0.26	Inf	Inf	Inf	Inf	Inf	Inf	Inf	Inf	Inf	Inf	Inf
LOC108645263	St8 (I)	0.59	0.93	0.59	1.33	0.55	0.91	1.04	0.63	0	0	0.31	0.55	1.36528	1	1.70232	0.950247	1.34618	1.46609	1.04809	0	0	0.60921	0.950247
LOC108645387	St10.5 (VII)	0.41	0.29	0.15	0.84	0.88	0.95	1.16	0.71	0.61	0.28	0.47	0.55	0.771731	0.449803	1.60823	1.65368	1.72991	1.93707	1.4498	1.31487	0.750972	1.10188	1.22741
LOC108645390	St10.5 (VII)	1.03	1.19	2.14	2.14	2.72	2.84	2.9	2.4	2.33	1.88	1.45	1.13	1.10792	1.62184	1.62184	1.86425	1.90969	1.93188	1.73556	1.70582	1.49837	1.2677	1.06839
LOC108645395	St8 (I)	0.18	0.04	0.08	0.18	0.09	0.08	0.64	3.05	4.04	6.83	6.13	5.54	0.289507	0.530515	1	0.584963	0.530515	2.18763	4.16547	4.55117	5.28335	5.13157	4.98995
LOC108645426	Persis (V)	0	0	0	0.05	0	15.19	87.89	201.07	281.1	348.12	339.67	243.96	NA	NA	Inf	NA	Inf	Inf	Inf	Inf	Inf	Inf	Inf
LOC108645427	St8 (I)	0	0	0	0	0	0	0	0.07	0	0	0	0.06	NA	NA	NA	NA	NA	NA	Inf	NA	NA	NA	Inf
LOC108645629	St10.5 (VII)	0	0	0	0	0.23	0	0	0	0	0	0	0.19	NA	NA	NA	Inf	NA	NA	NA	NA	NA	NA	Inf
LOC108645634	Persis (V)	0	0	0	0	0	0.48	1.59	2.82	1.31	3.66	2.12	2.14	NA	NA	NA	NA	Inf	Inf	Inf	Inf	Inf	Inf	Inf
LOC108645668	St8 (I)	0	0	0	0	0	0	0	0	0	0	0	0	NA	NA	NA	NA	NA	NA	NA	NA	NA	NA	NA
LOC108645718	St10.5 (VII)	0	0	0	0	0	0	0	0	0	0	0	0	NA	NA	NA	NA	NA	NA	NA	NA	NA	NA	NA
LOC108645767	St9 (III)	0.4	0.32	0.43	0.43	0.19	0.28	0.33	0.29	0.3	0.37	0.23	0.06	0.847997	1.05311	1.05311	0.560715	0.765535	0.867896	0.786596	0.807355	0.944858	0.655352	0.201634
LOC108645803	St8 (I)	0	0	0	0	0	0	0	0	0	0	0	0	NA	NA	NA	NA	NA	NA	NA	NA	NA	NA	NA
LOC108645818	St10.5 (VII)	0.42	0	0	0	0	0.39	1.37	0.42	0.32	0	0.33	0	0	0	0	0	0.947533	2.0915	1	0.817136	0	0.836501	0
LOC108646154	Persis (V)	0.17	0.5	0.74	0.72	0.75	0.97	0.92	1.12	1.04	0.71	0.8	0.67	1.97863	2.42033	2.38827	2.4361	2.74543	2.68072	2.92376	2.8314	2.37197	2.51245	2.30485
LOC108646159	St9-10 (VI)	1.12	1.43	1.48	1.83	1.49	1.28	1.12	1.02	0.91	1.46	1.53	1.94	1.187	1.21501	1.39722	1.22055	1.09954	1	0.934112	0.857981	1.20387	1.24249	1.45003
[truncated: 1,606 more rows]

## Sheet: Foxi2-and-Ep300-SharedPeak_Time
Gene	annotation	timepoint	logFC
[truncated: 24,414 more rows]

[truncated: 1 more sheets: Foxi2Sox3_Intersect-Ep300-Ecto_]
