# Supplementary material for: Foxi2 and Sox3 are master transcription regulators that control ectoderm germ layer specification in Xenopus
Source: PLoS Biol. 2025 Nov 4;23(11):e3003476. doi: 10.1371/journal.pbio.3003476 (PMC12599972; doi:10.1371/journal.pbio.3003476)
Supplement: S4 Data — Foxi2 and Sox3 co-knockdown RT-qPCR matrix. (XLSX) [file pbio.3003476.s010.xlsx]

## Sheet: Foxi2-Sox3_Shared_St9-105_DEG_A
Gene	Stage	Localization	logFC_Foxi2	logCPM_Foxi2	PValue_Foxi2	FDR_Foxi2	logFC_Sox3	logCPM_Sox3	PValue_Sox3	FDR_Sox3	Regulation	Interaction
olfm4	9	AC	2.66953	4.47923	9.74e-24	4.02e-20	1.71276	1.97951	3.46e-07	9.58e-05	Co-activated	Cobound_Coactivated
foxi1	9	AC	1.80556	2.12658	1.15e-09	4.95e-07	2.0884	2.23755	8.05e-10	3.63e-07	Co-activated	Cobound_Coactivated
hgf	9	AC	3.91338	-0.54616	1.23e-09	5.21e-07	3.51069	-1.61785	4.29e-05	0.00679634	Co-activated	Cobound_Coactivated
LOC101731904	9	AC	1.7973	1.69627	1.04e-08	3.49e-06	2.23379	1.77895	2.48e-10	1.38e-07	Co-activated	Cobound_Coactivated
unc45b	9	AC	2.18591	0.516541	3.78e-08	1.11e-05	3.13485	-1.1516	6.93e-06	0.00138898	Co-activated	Cobound_Coactivated
LOC116407552	9	AC	1.27056	6.79532	1.47e-07	3.68e-05	1.41851	5.45854	1.96e-06	0.000438437	Co-activated	Cobound_Coactivated
LOC100488209	9	AC	1.10052	7.62396	4.5e-06	0.000708817	3.12909	5.6094	9.56e-23	1.84e-19	Co-activated	Cobound_Coactivated
gas2l1	9	AC	1.11609	4.13673	8.9e-06	0.00126416	1.3187	1.60624	0.000121919	0.0160611	Co-activated	Cobound_Coactivated
spaca5	9	AC	1.68484	0.0343506	0.000103451	0.0104355	4.59145	-0.290584	1.07e-12	1.03e-09	Co-activated	Cobound_Coactivated
ptgs2	9	AC	0.936586	5.94301	0.000106933	0.0107119	1.68672	3.25036	7.82e-08	2.51e-05	Co-activated	Cobound_Coactivated
tfap2a	9	AC	0.911637	6.36074	0.000150218	0.0142559	1.21327	4.67776	5.13e-05	0.00778892	Co-activated	Cobound_Coactivated
LOC108648775	9	AC	0.903776	4.18307	0.00029648	0.0253811	2.03425	3.12392	2.44e-10	1.38e-07	Co-activated	Cobound_Coactivated
LOC108648853	9	NL	1.09595	2.73597	4.77e-05	0.00527224	1.46616	2.54207	5.39e-06	0.00113229	Co-activated	Cobound_Coactivated
tmprss9	9	VG	1.46111	1.6341	2.81e-06	0.000471335	3.09928	-1.4951	7.37e-05	0.0106242	Co-activated	Cobound_Coactivated
tbxt.2	9	VG	1.46208	0.623882	8e-05	0.00838956	4.575	-1.49573	1.1e-06	0.000265177	Co-activated	Cobound_Coactivated
xmc	9	VG	0.912665	3.8777	0.000300606	0.0255073	1.4999	2.22178	4.81e-06	0.00102708	Co-activated	Cobound_Coactivated
gpx2	10	AC	1.20019	2.37745	0.000478263	0.0524635	2.20087	1.97121	5.97e-06	0.000742028	Co-activated	Cobound_Coactivated
LOC101731882	10	AC	1.71535	0.476468	0.000476019	0.0524611	1.93126	1.33809	0.000966254	0.0274227	Co-activated	Cobound_Coactivated
tfap2a	10	AC	1.01453	7.69611	0.000546014	0.048778	1.75876	6.79544	7.69e-08	3.26e-05	Co-activated	Cobound_Coactivated
LOC116407552	10	AC	1.07283	8.55041	0.000253485	0.0312523	1.11874	8.84411	5.81e-06	0.000734174	Co-activated	Cobound_Coactivated
ocm4.6	10	AC	3.85361	-1.0641	0.000145932	0.019766	2.06171	0.00787372	0.00183188	0.0425769	Co-activated	Cobound_Coactivated
cenpv	10	AC	1.42839	1.69417	0.000136618	0.0189492	1.74817	0.834176	0.00239962	0.0521895	Co-activated	Cobound_Coactivated
astl2c	10	AC	1.16047	5.19691	0.000115349	0.0165563	2.92663	4.24181	1.88e-08	1.18e-05	Co-activated	Cobound_Coactivated
rpe65	10	AC	1.49557	1.63142	0.000110894	0.0160713	3.85561	-0.0531804	2.94e-05	0.00233831	Co-activated	Cobound_Coactivated
ccdc92	10	AC	1.55211	1.69989	4.04e-05	0.0068581	1.94419	1.11328	0.000259404	0.0106245	Co-activated	Cobound_Coactivated
LOC116407528	10	AC	1.24725	4.85256	3.9e-05	0.00669668	4.5922	4.49549	1.06e-10	4.73e-07	Co-activated	Cobound_Coactivated
LOC116408818	10	AC	2.489	0.0065396	2.87e-05	0.00520062	1.72742	1.02372	0.00069091	0.021844	Co-activated	Cobound_Coactivated
unc45b	10	AC	1.87101	1.41826	5.01e-06	0.00119411	1.84254	1.6158	9.39e-05	0.00537248	Co-activated	Cobound_Coactivated
prdm14	10	AC	1.56343	3.11568	2.16e-06	0.000604997	2.78464	0.880419	3.18e-05	0.00247754	Co-activated	Cobound_Coactivated
hgf	10	AC	3.37177	0.0147423	2.98e-07	0.000107517	6.16859	0.101072	3.36e-06	0.000506588	Co-activated	Cobound_Coactivated
aldh1l1	10	AC	1.76716	2.88143	1.86e-07	7.26e-05	1.82122	1.75527	5.9e-05	0.00385026	Co-activated	Cobound_Coactivated
tp63	10	AC	1.73624	3.28899	1.19e-07	4.95e-05	3.51388	0.285326	3.71e-05	0.00278355	Co-activated	Cobound_Coactivated
dlx3	10	AC	1.84358	2.72419	7.84e-08	3.48e-05	2.79725	0.862723	5.24e-05	0.00351364	Co-activated	Cobound_Coactivated
msln	10	AC	1.89954	2.69868	3.46e-08	1.56e-05	1.35256	2.5182	0.000221405	0.00961814	Co-activated	Cobound_Coactivated
hes5.1	10	AC	2.83602	1.16563	8.59e-10	5.39e-07	2.68974	-0.74509	0.00153648	0.0372292	Co-activated	Cobound_Coactivated
arhgap27	10	AC	2.25437	2.41614	5.17e-10	3.47e-07	2.25752	2.19425	1.49e-05	0.00143689	Co-activated	Cobound_Coactivated
slc7a5	10	AC	1.92706	6.3615	1.92e-10	1.42e-07	1.43176	5.94974	9.31e-07	0.000223353	Co-activated	Cobound_Coactivated
slc5a8.1	10	VG	1.18478	3.49224	0.000191682	0.0244691	2.60166	3.24154	3.43e-08	1.71e-05	Co-activated	Cobound_Coactivated
tmprss9	10	VG	1.41555	3.63473	7.99e-06	0.00175911	3.48304	2.94905	3.65e-09	4.05e-06	Co-activated	Cobound_Coactivated
adora2a	10	AC	-1.47537	1.55669	0.000157828	0.0209831	-1.2641	2.78733	0.000164328	0.00784477	Co-repressed	Cobound_Corepressed
LOC116411635	10	AC	-1.57263	2.29212	4.42e-06	0.0010996	-1.70862	3.8209	9.07e-07	0.000223353	Co-repressed	Cobound_Corepressed
LOC108646290	10	AC	-1.56701	2.69902	2.37e-06	0.000638657	-1.11747	3.7419	8.92e-05	0.00520426	Co-repressed	Cobound_Corepressed
h2bc11	10	AC	-2.25426	3.32056	6.92e-12	6.89e-09	-1.7439	3.01887	3.91e-05	0.00289057	Co-repressed	Cobound_Corepressed
LOC101734426	10	AC	-2.26893	4.72448	4.02e-13	5.93e-10	-1.45242	4.0358	3.59e-06	0.000533116	Co-repressed	Cobound_Corepressed
h2ac12	10	AC	-2.28989	4.38337	4.11e-13	5.93e-10	-1.8594	4.69058	1.14e-06	0.000249617	Co-repressed	Cobound_Corepressed
LOC100485665	10	NL	-1.21365	2.80023	0.000186528	0.0241316	-1.33552	2.43448	0.000203499	0.00912744	Co-repressed	Cobound_Corepressed
LOC100495801	10	VG	-1.17504	4.41196	0.000127258	0.0179311	-1.17299	3.23885	0.000140687	0.00709191	Co-repressed	Cobound_Corepressed
LOC116406439	9	AC	2.02806	2.98595	3.43e-13	2.83e-10	2.13577	-0.687007	5.96e-05	0.00882471	Co-activated	Unbound_Coactivated
olig4	9	AC	2.29005	-0.0820033	9.49e-07	0.000181316	2.7716	-1.41486	0.00016441	0.0206227	Co-activated	Unbound_Coactivated
efna3	9	NL	2.17134	2.26904	1.78e-13	1.6e-10	1.50274	1.65616	1.29e-05	0.00250092	Co-activated	Unbound_Coactivated
efna3-2	9	NL	2.77911	-0.31267	5.49e-08	1.54e-05	1.60456	-0.173765	0.000431182	0.0461535	Co-activated	Unbound_Coactivated
grhpr.2	9	NL	1.29258	5.61008	1.18e-07	3.09e-05	2.15173	5.59859	1.62e-12	1.51e-09	Co-activated	Unbound_Coactivated
psmc3	9	AC	1.1836	5.5064	1.2e-06	0.000219751	1.17918	5.10262	7.34e-05	0.0106242	Co-activated	Unbound_Coactivated
grhpr.2	10	NL	1.05262	5.51875	0.000416968	0.0473604	2.23607	6.29831	3.92e-08	1.89e-05	Co-activated	Unbound_Coactivated
rab24	10	NL	1.18211	3.52604	0.000190332	0.0244048	1.04232	3.95533	0.000115821	0.0061524	Co-activated	Unbound_Coactivated
mdh1	10	NL	1.58685	4.23279	3.68e-07	0.000127768	3.12582	4.31634	1.01e-09	1.62e-06	Co-activated	Unbound_Coactivated
acod1la	9	AC	-3.97003	1.66972	2.72e-24	1.31e-20	-4.26645	-1.62654	7.41e-06	0.00147497	Co-repressed	Unbound_Corepressed
h2ac12	9	AC	-2.30958	4.04717	3.59e-18	6.91e-15	-1.65695	3.56896	1.05e-07	3.26e-05	Co-repressed	Unbound_Corepressed
LOC100487632	9	AC	-2.31143	3.98007	4.97e-18	8.16e-15	-1.31959	2.38027	4.83e-05	0.00745498	Co-repressed	Unbound_Corepressed
LOC100495988	9	AC	-2.86981	0.283969	2.24e-10	1.08e-07	-1.84869	0.465419	5.7e-06	0.00115898	Co-repressed	Unbound_Corepressed
LOC101734426	9	AC	-1.60942	4.44495	2.41e-10	1.14e-07	-1.25349	3.01054	6.29e-05	0.00925222	Co-repressed	Unbound_Corepressed
LOC101735276	9	AC	-1.92325	1.37589	3.24e-09	1.27e-06	-6.93127	-1.42948	5.52e-08	1.81e-05	Co-repressed	Unbound_Corepressed
LOC100497241	9	AC	-1.57913	2.53988	1.75e-08	5.67e-06	-10.9078	2.22539	1.99e-44	5.75e-20	Co-repressed	Unbound_Corepressed
LOC108646291	9	AC	-1.59129	2.49487	1.85e-08	5.9e-06	-1.1428	3.53644	0.000198492	0.0241624	Co-repressed	Unbound_Corepressed
LOC116411635	9	AC	-1.43958	2.26224	5.04e-07	0.000106913	-1.37234	2.8483	1.5e-05	0.00283507	Co-repressed	Unbound_Corepressed
LOC116407634	9	AC	-1.69696	1.00436	1.61e-06	0.000287115	-1.6868	2.23184	4.2e-07	0.000112169	Co-repressed	Unbound_Corepressed
LOC116411633	9	AC	-1.28778	2.73676	2.43e-06	0.000413078	-1.63648	2.66536	4.09e-07	0.000110402	Co-repressed	Unbound_Corepressed
nat8.4	9	AC	-2.09482	0.100045	3.26e-06	0.000537668	-2.30031	-0.6909	5.96e-05	0.00882471	Co-repressed	Unbound_Corepressed
LOC100496440	9	AC	-1.05879	5.24326	1.46e-05	0.00189964	-1.97434	2.01854	1.34e-08	4.84e-06	Co-repressed	Unbound_Corepressed
LOC101733182	9	AC	-1.07245	3.74997	2.46e-05	0.00300931	-7.40106	-1.04292	2.19e-10	1.29e-07	Co-repressed	Unbound_Corepressed
LOC101732029	9	AC	-1.06354	2.43564	0.000140285	0.0136169	-1.35821	2.60306	2.45e-05	0.0042856	Co-repressed	Unbound_Corepressed
LOC100492813	9	AC	-0.867235	4.74785	0.000419191	0.034357	-1.14224	3.41585	0.000214111	0.0259543	Co-repressed	Unbound_Corepressed
LOC100495338	9	NL	-1.8804	2.44714	2.08e-10	1.03e-07	-2.45693	0.63849	5.61e-09	2.16e-06	Co-repressed	Unbound_Corepressed
LOC116407951	9	NL	-1.44187	0.461511	0.000217572	0.0194936	-1.39153	2.49106	1.56e-05	0.00290663	Co-repressed	Unbound_Corepressed
LOC105947139	9	NL	-1.35843	0.449005	0.000480415	0.0381817	-2.52412	-1.32157	0.000320481	0.0355611	Co-repressed	Unbound_Corepressed
h2bc21	10	AC	-1.4249	1.19314	0.000190109	0.0244048	-1.44312	1.89547	0.000762157	0.0234787	Co-repressed	Unbound_Corepressed
LOC116407585	10	AC	-1.43592	1.75015	6.08e-05	0.00969171	-1.71022	0.421901	0.00191347	0.0437487	Co-repressed	Unbound_Corepressed
LOC101732029	10	AC	-1.32664	2.8173	5.92e-05	0.00948092	-2.2564	3.66375	2.33e-07	8.4e-05	Co-repressed	Unbound_Corepressed
LOC100496440	10	AC	-1.26938	5.01074	2.4e-05	0.0044311	-3.58768	1.43693	1.38e-05	0.00137489	Co-repressed	Unbound_Corepressed
nat8.4	10	AC	-1.47919	2.32536	1.44e-05	0.00297009	-1.28885	3.17353	7.86e-05	0.00482173	Co-repressed	Unbound_Corepressed
LOC116407581	10	AC	-2.04752	1.92245	3.26e-08	1.51e-05	-3.34635	-0.467511	0.00103466	0.0287411	Co-repressed	Unbound_Corepressed
LOC116407584	10	AC	-1.92609	2.89336	6.18e-09	3.24e-06	-1.3948	3.67192	4.8e-05	0.00332561	Co-repressed	Unbound_Corepressed
LOC116407572	10	AC	-8.97963	1.05325	9.75e-22	5.63e-09	-3.22058	0.0394731	0.000919688	0.026514	Co-repressed	Unbound_Corepressed
LOC100487632	10	AC	-2.99792	4.40027	4.53e-20	1.63e-11	-1.54491	3.17571	1.24e-05	0.00125669	Co-repressed	Unbound_Corepressed

## Sheet: Foxi2_St9-105_DEG_Annotated
Gene	logFC_Foxi2	logCPM_Foxi2	PValue_Foxi2	FDR_Foxi2	Stage	Localization	Interaction	Regulation	CellType_Annotation
a4gnt	1.76696	-0.25954	0.000154	0.0145	9	AC	Activated_Bound	Activated	Outer NNE
acsf3	1.16252	2.67071	1.94e-05	0.00244	9	NL	Activated_Bound	Activated	Involuting Dorsal Mesoderm
acsf3	1.73802	2.57867	5.38e-07	0.000176	10	NL	Activated_Bound	Activated	Involuting Dorsal Mesoderm
adamts7	1.59861	1.36262	8.4e-07	0.000165	9	AC	Activated_Bound	Activated	Inner NNE
adamts7	1.59069	1.80014	2.23e-05	0.00418	10	AC	Activated_Bound	Activated	Inner NNE
aldh1l1	1.82529	1.02712	1.3e-07	3.32e-05	9	AC	Activated_Bound	Activated	Outer NNE
aldh1l1	1.76716	2.88143	1.86e-07	7.26e-05	10	AC	Activated_Bound	Activated	Outer NNE
amotl1	1.81409	3.24487	1.52e-11	9.54e-09	9	NL	Activated_Bound	Activated	Ventral Endoderm
amotl1	2.20042	3.6887	1.96e-11	1.82e-08	10	NL	Activated_Bound	Activated	Ventral Endoderm
ankrd37	3.28003	3.73166	8.72e-21	4.19e-08	10	NL	Activated_Bound	Activated	Involuting Ventral Endoderm
arhgap27	2.51426	0.877259	1.91e-11	1.17e-08	9	AC	Activated_Bound	Activated	Involuting Ventral Mesoderm
arhgap27	2.25437	2.41614	5.17e-10	3.47e-07	10	AC	Activated_Bound	Activated	Involuting Ventral Mesoderm
arv1	1.27166	3.06065	9.63e-05	0.014248	10	NL	Activated_Bound	Activated	Neural Plate
astl2c	1.16047	5.19691	0.000115	0.0165563	10	AC	Activated_Bound	Activated	Outer NNE
barx2	3.65567	-1.12709	3.3e-06	0.000540239	9	AC	Activated_Bound	Activated	Involuting Ventral Mesoderm
blnk	1.18542	4.26706	2.24e-06	0.000385482	9	NL	Activated_Bound	Activated	Unidentified Cluster
c7	1.6034	2.3423	5.66e-06	0.00131792	10	AC	Activated_Bound	Activated	Ventral Endoderm
c7orf31	2.79521	-1.31167	0.000264498	0.0234793	9	AC	Activated_Bound	Activated	Outer NNE
c7orf31	2.27252	-0.155621	0.000276851	0.0332798	10	AC	Activated_Bound	Activated	Outer NNE
ccdc92	1.23485	1.29776	0.000115033	0.0113654	9	AC	Activated_Bound	Activated	Involuting Dorsal Mesoderm
ccdc92	1.55211	1.69989	4.04e-05	0.0068581	10	AC	Activated_Bound	Activated	Involuting Dorsal Mesoderm
cenpv	1.42839	1.69417	0.000136618	0.0189492	10	AC	Activated_Bound	Activated	Outer Neuroectoderm
cpsf1	1.16897	6.47884	1.28e-06	0.000233	9	AC	Activated_Bound	Activated	Ventral Endoderm
cpsf1	1.33626	6.57412	6.82e-06	0.00154	10	AC	Activated_Bound	Activated	Ventral Endoderm
cygb	1.19634	0.739362	0.000621	0.0475	9	AC	Activated_Bound	Activated	Inner NNE
dab1	1.93904	0.64048	2.12e-07	5.05e-05	9	VG	Activated_Bound	Activated	Involuting Ventral Mesoderm
dlc	1.70418	4.15544	3.67e-11	2.16e-08	9	AC	Activated_Bound	Activated	Ventral Mesoderm
dlx3	1.80634	0.623375	2.55e-06	0.000431056	9	AC	Activated_Bound	Activated	Outer NNE
dlx3	1.84358	2.72419	7.84e-08	3.48e-05	10	AC	Activated_Bound	Activated	Outer NNE
dlx5	1.11256	3.75649	1.28e-05	0.00171555	9	AC	Activated_Bound	Activated	Outer NNE
dnajc1	1.00151	6.48372	3.15e-05	0.00373928	9	NL	Activated_Bound	Activated	Unidentified Cluster
dnajc1	1.0546	6.48987	0.000355	0.0419313	10	NL	Activated_Bound	Activated	Unidentified Cluster
dpysl4	3.29953	-1.35406	6.56e-05	0.00696051	9	AC	Activated_Bound	Activated	Inner NNE
dpysl4	2.67813	0.601368	2.84e-07	0.000103541	10	AC	Activated_Bound	Activated	Inner NNE
efna3	1.55055	1.46981	8.67e-05	0.0129646	10	NL	Activated_Bound	Activated	Inner NNE
eif2b1	1.51164	3.43643	7.99e-09	2.78e-06	9	NL	Activated_Bound	Activated	Involuting Dorsal Mesoderm
eif2b1	1.35255	3.53049	2.11e-05	0.00400338	10	NL	Activated_Bound	Activated	Involuting Dorsal Mesoderm
elavl3	1.09053	2.49503	9.09e-05	0.00933106	9	AC	Activated_Bound	Activated	Inner NNE
esr-5	0.982433	4.01443	0.000104306	0.0104851	9	AC	Activated_Bound	Activated	Neural Plate
fam83f	3.10249	1.17924	6.29e-11	4.91e-08	10	AC	Activated_Bound	Activated	Unidentified Cluster
fbxl20	1.30571	2.17065	0.0002	0.0253	10	VG	Activated_Bound	Activated	Ventral Mesoderm
fkbp15	1.39586	4.19778	3.35e-08	1.01e-05	9	NL	Activated_Bound	Activated	Involuting Dorsal Mesoderm
flcn	1.01591	4.85785	3.54e-05	0.00407	9	NL	Activated_Bound	Activated	Dorsal Mesoderm
flcn	1.14587	4.53354	0.000167	0.0219	10	NL	Activated_Bound	Activated	Dorsal Mesoderm
foxi1	1.80556	2.12658	1.15e-09	4.95e-07	9	AC	Activated_Bound	Activated	Inner NNE
g0s2	1.10103	4.96932	0.000266	0.0325	10	VG	Activated_Bound	Activated	Involuting Ventral Endoderm
gad1.1	3.46021	-0.68477	7.37e-05	0.0112	10	NL	Activated_Bound	Activated	Ventral Mesoderm
gas2l1	1.11609	4.13673	8.9e-06	0.00126	9	AC	Activated_Bound	Activated	Outer NNE
gas2l1	1.22637	5.08448	4.76e-05	0.00788453	10	AC	Activated_Bound	Activated	Outer NNE
gata3	1.29182	2.70136	0.000128	0.0179311	10	VG	Activated_Bound	Activated	Dorsal Endoderm
gpr101	2.42555	-0.227008	0.000167	0.0219148	10	AC	Activated_Bound	Activated	Outer NNE
gpr151	1.90132	-0.012492	1.76e-05	0.00223176	9	VG	Activated_Bound	Activated	Ventral Endoderm
gps2	2.12379	2.77408	4.28e-14	4.94e-11	9	NL	Activated_Bound	Activated	Involuting Ventral Endoderm
gps2	1.91015	2.92503	1.71e-08	8.39e-06	10	NL	Activated_Bound	Activated	Involuting Ventral Endoderm
gpx2	1.97103	0.906927	4.46e-08	1.27e-05	9	AC	Activated_Bound	Activated	Dorsal Mesoderm
gpx2	1.20019	2.37745	0.000478	0.0524635	10	AC	Activated_Bound	Activated	Dorsal Mesoderm
hes5.1	2.83602	1.16563	8.59e-10	5.39e-07	10	AC	Activated_Bound	Activated	Ventral Mesoderm
hes5.7	1.95984	1.61476	9.75e-07	0.000302444	10	AC	Activated_Bound	Activated	Involuting Dorsal Mesoderm
hgf	3.91338	-0.54616	1.23e-09	5.21e-07	9	AC	Activated_Bound	Activated	Inner NNE
hgf	3.37177	0.0147423	2.98e-07	0.000107517	10	AC	Activated_Bound	Activated	Inner NNE
hmox1	1.54067	2.06623	2.23e-05	0.00417642	10	AC	Activated_Bound	Activated	Neural Plate
igf3	1.95912	0.299665	1.8e-06	0.000317484	9	AC	Activated_Bound	Activated	Neural Plate
insm1	1.21418	3.44795	3.19e-06	0.000529118	9	AC	Activated_Bound	Activated	Neural Plate Border
kiaa0319	2.78537	-0.629016	1.73e-06	0.000306315	9	VG	Activated_Bound	Activated	Ventral Endoderm
kiaa0319	2.94564	1.15379	2.39e-10	1.72e-07	10	VG	Activated_Bound	Activated	Ventral Endoderm
kit	1.38511	2.26783	1.25e-06	0.000228084	9	AC	Activated_Bound	Activated	Neural Plate Border
kit	1.67028	2.65893	9.73e-07	0.000302444	10	AC	Activated_Bound	Activated	Neural Plate Border
klf5	1.2892	5.71573	1.61e-05	0.00322	10	AC	Activated_Bound	Activated	Inner NNE
krt70	1.42704	5.58517	6.22e-09	2.24e-06	9	AC	Activated_Bound	Activated	Outer NNE
krt70	1.0476	7.45675	0.000364	0.0429	10	AC	Activated_Bound	Activated	Outer NNE
l3mbtl1	5.6901	-1.59028	1.05e-05	0.00146	9	AC	Activated_Bound	Activated	Dorsal Mesoderm
litafd	3.70598	-1.16589	0.000407	0.0464	10	AC	Activated_Bound	Activated	Outer NNE
lkaaear1	2.67447	1.05718	3.99e-13	3.2e-10	9	NL	Activated_Bound	Activated	Involuting Dorsal Mesoderm
lkaaear1	3.01129	1.30881	3.88e-11	3.11e-08	10	NL	Activated_Bound	Activated	Involuting Dorsal Mesoderm
LOC100488209	1.10052	7.62396	4.5e-06	0.000709	9	AC	Activated_Bound	Activated	Outer NNE
LOC100493820	1.51315	0.170573	0.00014	0.0136169	9	NL	Activated_Bound	Activated	Unidentified Cluster
LOC100493940	1.67476	0.377385	2.31e-05	0.0028529	9	AC	Activated_Bound	Activated	Inner NNE
LOC100495124	1.26735	5.98347	1.87e-07	4.54e-05	9	AC	Activated_Bound	Activated	Ventral Endoderm
LOC100496400	2.47863	-0.835819	4.28e-05	0.00485846	9	AC	Activated_Bound	Activated
LOC101731496	1.15649	1.09767	0.000488	0.0386	9	NL	Activated_Bound	Activated
LOC101731882	1.71535	0.476468	0.000476	0.0525	10	AC	Activated_Bound	Activated	Involuting Ventral Endoderm
LOC101731904	1.7973	1.69627	1.04e-08	3.49e-06	9	AC	Activated_Bound	Activated	Involuting Ventral Mesoderm
LOC101731956	4.24533	-0.781318	4.58e-06	0.00112	10	AC	Activated_Bound	Activated	Unidentified Cluster
LOC101732065	1.99432	0.587293	2.04e-07	4.91e-05	9	NL	Activated_Bound	Activated
LOC101733056	1.04956	4.10604	2.99e-05	0.00357	9	NL	Activated_Bound	Activated	Dorsal Endoderm
LOC101733171	3.72332	0.192855	1.91e-08	9.16e-06	10	NL	Activated_Bound	Activated	Unidentified Cluster
LOC101734900	8.53806	0.676753	4.36e-27	3.15e-23	9	VG	Activated_Bound	Activated	Unidentified Cluster
LOC101735039	2.63649	-1.1417	0.000141	0.0136169	9	VG	Activated_Bound	Activated	Involuting Ventral Endoderm
LOC108646286	7.93911	0.287454	5.69e-15	1.24e-08	10	AC	Activated_Bound	Activated	Unidentified Cluster
LOC108648775	0.903776	4.18307	0.000296	0.0253811	9	AC	Activated_Bound	Activated	Involuting Ventral Endoderm
LOC108648853	1.09595	2.73597	4.77e-05	0.00527224	9	NL	Activated_Bound	Activated
LOC116406439	2.02806	2.98595	3.43e-13	2.83e-10	9	AC	Activated_Bound	Activated	Outer NNE
LOC116406439	2.10104	4.77642	2.03e-11	1.83e-08	10	AC	Activated_Bound	Activated	Outer NNE
LOC116406494	6.19277	-1.20432	1.1e-07	2.9e-05	9	NL	Activated_Bound	Activated	Unidentified Cluster
LOC116406757	8.76214	0.914691	4.88e-19	1.56e-08	10	NL	Activated_Bound	Activated	Unidentified Cluster
LOC116407528	1.47418	3.3858	2.65e-08	8.13e-06	9	AC	Activated_Bound	Activated	Neural Plate Border
LOC116407528	1.24725	4.85256	3.9e-05	0.00669668	10	AC	Activated_Bound	Activated	Neural Plate Border
LOC116407552	1.27056	6.79532	1.47e-07	3.68e-05	9	AC	Activated_Bound	Activated	Involuting Ventral Endoderm
LOC116407552	1.07283	8.55041	0.000253485	0.0312523	10	AC	Activated_Bound	Activated	Involuting Ventral Endoderm
LOC116408228	1.22081	3.76983	9.79e-05	0.0144167	10	VG	Activated_Bound	Activated	Dorsal Endoderm
LOC116408818	2.489	0.0065396	2.87e-05	0.00520062	10	AC	Activated_Bound	Activated	Outer NNE
LOC116410271	5.72397	-1.56937	5.87e-06	0.000878	9	NL	Activated_Bound	Activated	Involuting Dorsal Endoderm
LOC116410271	2.64595	-0.458055	0.00015	0.0202	10	NL	Activated_Bound	Activated	Involuting Dorsal Endoderm
LOC116412194	1.77745	1.30733	1.5e-05	0.0030459	10	NL	Activated_Bound	Activated	Involuting Ventral Mesoderm
mdh1	1.07347	5.10446	1.11e-05	0.00153315	9	NL	Activated_Bound	Activated	Dorsal Endoderm
mdh1	1.58685	4.23279	3.68e-07	0.000127768	10	NL	Activated_Bound	Activated	Dorsal Endoderm
mfap2	1.92509	0.148493	0.00043	0.0486848	10	AC	Activated_Bound	Activated	Dorsal Mesoderm
msln	1.14296	2.33492	4.6e-05	0.00510596	9	AC	Activated_Bound	Activated	Involuting Dorsal Mesoderm
msln	1.89954	2.69868	3.46e-08	1.56e-05	10	AC	Activated_Bound	Activated	Involuting Dorsal Mesoderm
mthfd1	1.28569	6.49649	1.09e-07	2.9e-05	9	AC	Activated_Bound	Activated	Neural Plate Border
mthfd1	1.26899	6.65495	1.86e-05	0.0036447	10	AC	Activated_Bound	Activated	Neural Plate Border
myo9a	1.86207	5.1642	1.07e-13	1.03e-10	9	NL	Activated_Bound	Activated	Dorsal Endoderm
myo9a	2.13426	5.31589	5.81e-12	5.98e-09	10	NL	Activated_Bound	Activated	Dorsal Endoderm
ndufa13	1.0899	4.28297	0.000389	0.0450382	10	NL	Activated_Bound	Activated	Involuting Dorsal Mesoderm
nkx3-1	4.30993	-0.654322	1.06e-09	4.77e-07	9	AC	Activated_Bound	Activated	Outer NNE
ocm4.6	3.85361	-1.0641	0.000145932	0.019766	10	AC	Activated_Bound	Activated	Outer NNE
olfm4	2.66953	4.47923	9.74e-24	4.02e-20	9	AC	Activated_Bound	Activated	Ventral Mesoderm
olfm4	2.30975	5.65754	9.89e-14	1.78e-10	10	AC	Activated_Bound	Activated	Ventral Mesoderm
olig4	2.29005	-0.0820033	9.49e-07	0.000181316	9	AC	Activated_Bound	Activated	Dorsal Endoderm
otoa	3.69207	-1.63514	0.000172136	0.0160716	9	NL	Activated_Bound	Activated	Involuting Ventral Mesoderm
pcsk9	1.16778	1.00196	0.000539	0.042	9	VG	Activated_Bound	Activated	Dorsal Endoderm
polrmt	0.925439	5.24925	0.000142	0.0136	9	NL	Activated_Bound	Activated	Neural Plate Border
post2	1.35789	1.40693	2.08e-05	0.00259827	9	AC	Activated_Bound	Activated	Inner NNE
post2	1.76477	2.27595	8.05e-07	0.000255263	10	AC	Activated_Bound	Activated	Inner NNE
prdm14	1.68161	2.08993	1.86e-08	5.9e-06	9	AC	Activated_Bound	Activated	Inner NNE
prdm14	1.56343	3.11568	2.16e-06	0.000604997	10	AC	Activated_Bound	Activated	Inner NNE
prkcsh	1.36751	5.62173	2.16e-08	6.69e-06	9	NL	Activated_Bound	Activated	Involuting Dorsal Mesoderm
psmc3	1.1836	5.5064	1.2e-06	0.000219751	9	NL	Activated_Bound	Activated	Neural Plate
ptger4	1.54499	1.78717	4.4e-07	9.75e-05	9	AC	Activated_Bound	Activated	Outer NNE
ptger4	1.27429	3.0064	0.000111	0.0160713	10	AC	Activated_Bound	Activated	Outer NNE
ptgs2	0.936586	5.94301	0.000107	0.0107119	9	AC	Activated_Bound	Activated	Neural Plate Border
pth1r	1.66497	-0.250635	0.000372	0.0308477	9	AC	Activated_Bound	Activated	Involuting Ventral Endoderm
pth1r	1.97257	0.741877	1.78e-05	0.0035481	10	AC	Activated_Bound	Activated	Involuting Ventral Endoderm
rab24	1.18211	3.52604	0.00019	0.0244048	10	NL	Activated_Bound	Activated	Ventral Mesoderm
rasgrf1	3.03728	-0.986714	0.000435	0.0488658	10	NL	Activated_Bound	Activated	Involuting Ventral Endoderm
rgl3	1.46491	2.12522	5.04e-05	0.00821325	10	AC	Activated_Bound	Activated	Outer NNE
rpe65	2.55205	0.611205	1.94e-10	9.82e-08	9	AC	Activated_Bound	Activated	Neural Plate Border
rpe65	1.49557	1.63142	0.000110894	0.0160713	10	AC	Activated_Bound	Activated	Neural Plate Border
sds	0.870543	3.75033	0.00063016	0.0479687	9	AC	Activated_Bound	Activated	Outer Neuroectoderm
sh3d21	5.62064	-1.63267	1.05e-05	0.00146274	9	AC	Activated_Bound	Activated	Inner NNE
sh3d21	2.09767	0.273677	6.21e-05	0.00978743	10	AC	Activated_Bound	Activated	Inner NNE
sh3gl3	1.521	1.68	7.96e-07	0.000157368	9	NL	Activated_Bound	Activated	Unidentified Cluster
sh3gl3	1.42605	1.33577	0.000461729	0.0516313	10	NL	Activated_Bound	Activated	Unidentified Cluster
slc16a9	1.53172	1.21101	0.000222806	0.0277067	10	AC	Activated_Bound	Activated	Dorsal Mesoderm
slc17a9	2.70917	1.51058	1.91e-15	2.62e-12	9	AC	Activated_Bound	Activated	Outer NNE
slc17a9	2.25552	3.42814	1.43e-11	1.38e-08	10	AC	Activated_Bound	Activated	Outer NNE
slc5a8.1	1.45157	1.3975	6.81e-06	0.000997553	9	VG	Activated_Bound	Activated	Involuting Dorsal Endoderm
slc5a8.1	1.18478	3.49224	0.000191682	0.0244691	10	VG	Activated_Bound	Activated	Involuting Dorsal Endoderm
slc7a5	0.931706	6.1207	0.000109053	0.0108489	9	AC	Activated_Bound	Activated	Outer NNE
slc7a5	1.92706	6.3615	1.92e-10	1.42e-07	10	AC	Activated_Bound	Activated	Outer NNE
slitrk1	2.02353	0.937737	2e-08	6.26e-06	9	NL	Activated_Bound	Activated	Dorsal Endoderm
slitrk1	1.95068	0.718389	2.77e-05	0.00509	10	NL	Activated_Bound	Activated	Dorsal Endoderm
spaca5	1.68484	0.0343506	0.000103	0.0104	9	AC	Activated_Bound	Activated	Outer Neuroectoderm
spred1	1.71548	1.20296	4.44e-05	0.00749	10	VG	Activated_Bound	Activated	Dorsal Mesoderm
sptlc3	1.46415	4.35317	2.16e-06	0.000605	10	AC	Activated_Bound	Activated	Outer NNE
sympk	1.49547	5.63154	1.09e-09	4.77e-07	9	NL	Activated_Bound	Activated	Unidentified Cluster
tbxt.2	1.46208	0.623882	8e-05	0.00838956	9	VG	Activated_Bound	Activated	Dorsal Mesoderm
tecta.1	2.2744	-0.189602	2.01e-06	0.000351872	9	AC	Activated_Bound	Activated	Inner NNE
tectb	3.70489	0.299816	5.04e-09	2.85e-06	10	AC	Activated_Bound	Activated	Outer NNE
tfap2a	0.911637	6.36074	0.00015	0.0142559	9	AC	Activated_Bound	Activated	Outer NNE
tfap2a	1.01453	7.69611	0.000546	0.048778	10	AC	Activated_Bound	Activated	Outer NNE
tmc3	3.56495	-1.18603	8.87e-06	0.00126416	9	VG	Activated_Bound	Activated	Involuting Ventral Mesoderm
tmprss9	1.46111	1.6341	2.81e-06	0.000471335	9	VG	Activated_Bound	Activated	Involuting Dorsal Mesoderm
tmprss9	1.41555	3.63473	7.99e-06	0.00175911	10	VG	Activated_Bound	Activated	Involuting Dorsal Mesoderm
tnfrsf21	1.22043	1.53677	8.23e-05	0.00857079	9	AC	Activated_Bound	Activated	Outer Neuroectoderm
tnfrsf21	1.99488	2.80479	7.71e-09	3.97e-06	10	AC	Activated_Bound	Activated	Outer Neuroectoderm
tp63	1.33619	1.71011	1.2e-05	0.00161455	9	AC	Activated_Bound	Activated	Inner NNE
tp63	1.73624	3.28899	1.19e-07	4.95e-05	10	AC	Activated_Bound	Activated	Inner NNE
ube2v2	1.92128	4.52648	9.02e-10	5.54e-07	10	NL	Activated_Bound	Activated	Dorsal Endoderm
unc45b	2.18591	0.516541	3.78e-08	1.11e-05	9	AC	Activated_Bound	Activated	Neural Plate Border
unc45b	1.87101	1.41826	5.01e-06	0.00119411	10	AC	Activated_Bound	Activated	Neural Plate Border
XB22041731	2.35779	3.62234	1.21e-12	1.56e-09	10	AC	Activated_Bound	Activated	Outer NNE
XB22041731	2.90178	2.29189	3.75e-20	9.84e-17	9	AC	Activated_Bound	Activated	Outer NNE
XB5917669	6.48513	-1.04781	4.27e-09	1.62e-06	9	NL	Activated_Bound	Activated	Outer Neuroectoderm
XB5953084	3.54061	5.23412	2.54e-26	3.66e-10	10	VG	Activated_Bound	Activated	Dorsal Endoderm
XB5953084	3.19778	6.62731	1.09e-34	1.05e-30	9	VG	Activated_Bound	Activated	Dorsal Endoderm
xmc	0.912665	3.8777	0.000300606	0.0255073	9	VG	Activated_Bound	Activated	Involuting Ventral Mesoderm
znf219	1.13887	3.43859	1.2e-05	0.001614	9	AC	Activated_Bound	Activated	Neural Plate
alpl	1.21818	2.09857	3.42e-05	0.00399065	9	NL	Activated_Unbound	Activated	Involuting Dorsal Endoderm
asb8	1.4592	4.49477	5.93e-09	2.19e-06	9	VG	Activated_Unbound	Activated	Involuting Dorsal Endoderm
asb8	1.45677	4.49215	2.2e-06	0.00061061	10	VG	Activated_Unbound	Activated	Involuting Dorsal Endoderm
cdk5	1.96467	4.57837	1.14e-14	1.43e-11	9	VG	Activated_Unbound	Activated	Involuting Ventral Endoderm
cdk5	2.65853	3.96017	1.17e-15	3.08e-09	10	VG	Activated_Unbound	Activated	Involuting Ventral Endoderm
dctn3	1.06405	5.69507	1.15e-05	0.00156704	9	NL	Activated_Unbound	Activated	Ventral Endoderm
dnajb4	3.12046	-1.11519	2.5e-05	0.00302253	9	NL	Activated_Unbound	Activated	Inner NNE
dnajc5b	3.74442	-1.13752	0.000407	0.046395	10	NL	Activated_Unbound	Activated	Unidentified Cluster
efna3	2.17134	2.26904	1.78e-13	1.6e-10	9	NL	Activated_Unbound	Activated	Inner NNE
efna3-2	2.77911	-0.31267	5.49e-08	1.54e-05	9	NL	Activated_Unbound	Activated
ehd3	1.10634	2.24471	8.65e-05	0.00891646	9	VG	Activated_Unbound	Activated	Ventral Endoderm
eif3b	0.91699	6.87312	0.000130874	0.0128426	9	AC	Activated_Unbound	Activated	Neural Plate
fam214b	1.28669	5.94861	1.21e-07	3.15e-05	9	NL	Activated_Unbound	Activated	Neural Plate Border
fam214b	1.1081	5.63026	0.0002	0.0253	10	NL	Activated_Unbound	Activated	Neural Plate Border
fbxl20	1.28867	3.0078	1.35e-06	0.000243	9	VG	Activated_Unbound	Activated	Ventral Mesoderm
fkbp15	1.23477	4.06562	6.77e-05	0.0104	10	NL	Activated_Unbound	Activated	Involuting Dorsal Mesoderm
grhpr.2	1.29258	5.61008	1.18e-07	3.09e-05	9	NL	Activated_Unbound	Activated	Involuting Dorsal Endoderm
grhpr.2	1.05262	5.51875	0.000417	0.0473604	10	NL	Activated_Unbound	Activated	Involuting Dorsal Endoderm
ints4	1.90286	4.29697	1.15e-13	1.07e-10	9	NL	Activated_Unbound	Activated	Inner NNE
ints4	1.87319	4.24303	2.87e-09	1.69e-06	10	NL	Activated_Unbound	Activated	Inner NNE
ism1	0.943938	6.51631	8.53e-05	0.00882291	9	VG	Activated_Unbound	Activated	Ventral Mesoderm
ldha	1.12145	1.62973	0.000208	0.019	9	VG	Activated_Unbound	Activated	Involuting Ventral Mesoderm
LOC100487485	1.84406	-0.391605	0.000251	0.0223	9	NL	Activated_Unbound	Activated	Dorsal Endoderm
LOC100487805	1.06506	2.9535	6.05e-05	0.00659	9	NL	Activated_Unbound	Activated	Inner NNE
LOC100489387	3.53365	-1.14029	5.4e-06	0.000832157	9	AC	Activated_Unbound	Activated	Inner NNE
LOC100489603	1.91756	0.126272	8.37e-06	0.00120718	9	NL	Activated_Unbound	Activated	Dorsal Endoderm
LOC100490052	1.17106	3.12	9.2e-06	0.00129494	9	NL	Activated_Unbound	Activated	Outer NNE
LOC100490052	1.18427	3.38196	0.000208	0.0261841	10	NL	Activated_Unbound	Activated	Outer NNE
LOC100494751	0.99756	4.70714	5.13e-05	0.00560529	9	NL	Activated_Unbound	Activated
LOC100495777	1.56096	1.70543	4.04e-05	0.0068581	10	AC	Activated_Unbound	Activated
LOC100495994	3.13834	-1.45415	0.000299154	0.025459	9	AC	Activated_Unbound	Activated	Involuting Ventral Endoderm
LOC100496190	1.18696	2.57982	1.45e-05	0.00189591	9	NL	Activated_Unbound	Activated	Involuting Dorsal Mesoderm
LOC100496190	1.54322	2.53396	6.73e-06	0.00152963	10	NL	Activated_Unbound	Activated	Involuting Dorsal Mesoderm
LOC101731584	1.36924	2.40996	7.41e-05	0.0112	10	NL	Activated_Unbound	Activated	Ventral Mesoderm
LOC101732808	1.49573	0.294597	0.000179	0.0167	9	NL	Activated_Unbound	Activated	Dorsal Mesoderm
LOC101733056	1.16972	4.71037	0.00012	0.0171	10	NL	Activated_Unbound	Activated	Dorsal Endoderm
LOC101733652	0.950028	3.59995	0.000203	0.0186	9	VG	Activated_Unbound	Activated	Involuting Dorsal Mesoderm
LOC105945521	1.74058	-0.374074	0.000355	0.0296915	9	VG	Activated_Unbound	Activated	Neural Plate Border
LOC105945544	6.01617	-1.31774	4.92e-05	0.00811546	10	NL	Activated_Unbound	Activated	Unidentified Cluster
LOC105946283	2.05128	-0.8498	0.00036	0.0299005	9	NL	Activated_Unbound	Activated	Involuting Dorsal Endoderm
LOC108645367	3.04357	0.0233432	1.47e-10	7.86e-08	9	AC	Activated_Unbound	Activated	Outer NNE
LOC108645367	3.18339	1.6339	2.66e-13	4.26e-10	10	AC	Activated_Unbound	Activated	Outer NNE
LOC108648863	1.33212	1.8353	7.53e-06	0.00109658	9	NL	Activated_Unbound	Activated	Unidentified Cluster
LOC108648863	8.13347	0.368771	4.01e-15	9.63e-08	10	NL	Activated_Unbound	Activated	Unidentified Cluster
LOC116406448	1.09154	3.76894	1.88e-05	0.00237421	9	AC	Activated_Unbound	Activated	Outer Neuroectoderm
LOC116406757	1.59734	1.10594	1.02e-06	0.000189268	9	NL	Activated_Unbound	Activated	Unidentified Cluster
LOC116406888	1.85995	0.494995	0.000140316	0.0193689	10	AC	Activated_Unbound	Activated	Outer NNE
LOC116407665	5.84208	-1.43281	0.000153075	0.0204454	10	NL	Activated_Unbound	Activated	Unidentified Cluster
LOC116408660	3.83142	-1.07756	0.000145932	0.019766	10	NL	Activated_Unbound	Activated
LOC116409822	5.18879	-1.87862	0.000213	0.0192	9	NL	Activated_Unbound	Activated
LOC116411115	1.56452	0.904872	8.08e-06	0.00117	9	AC	Activated_Unbound	Activated	Outer Neuroectoderm
LOC116411582	1.1384	4.4846	4.67e-06	0.000729	9	NL	Activated_Unbound	Activated	Involuting Ventral Endoderm
LOC116412130	1.5628	0.996022	0.000265	0.032509	10	VG	Activated_Unbound	Activated
LOC116412277	2.54734	-1.20178	0.000344	0.0288852	9	AC	Activated_Unbound	Activated	Outer NNE
lrrc24	1.02068	2.46474	0.000225	0.0200856	9	VG	Activated_Unbound	Activated	Dorsal Endoderm
maats1	1.15868	2.32005	3.98e-05	0.00455794	9	NL	Activated_Unbound	Activated	Involuting Dorsal Mesoderm
maats1	1.62475	2.64105	2.16e-06	0.000604997	10	NL	Activated_Unbound	Activated	Involuting Dorsal Mesoderm
mgst1	2.73513	1.00269	2.27e-13	1.99e-10	9	NL	Activated_Unbound	Activated	Involuting Ventral Endoderm
mgst1	2.32188	1.63304	1.54e-08	7.67e-06	10	NL	Activated_Unbound	Activated	Involuting Ventral Endoderm
mpv17	1.367	1.57386	0.000396	0.0455247	10	NL	Activated_Unbound	Activated	Dorsal Endoderm
mrpl11	0.913158	4.93593	0.000186	0.0171374	9	NL	Activated_Unbound	Activated	Involuting Ventral Endoderm
mrpl11	1.2087	4.76607	6.79e-05	0.0104145	10	NL	Activated_Unbound	Activated	Involuting Ventral Endoderm
mrps6	1.33516	2.98488	5.87e-07	0.000121148	9	NL	Activated_Unbound	Activated	Dorsal Endoderm
mrps6	1.26741	3.0415	0.000105	0.0153175	10	NL	Activated_Unbound	Activated	Dorsal Endoderm
msmo1	1.77805	1.67836	4.75e-06	0.00115252	10	NL	Activated_Unbound	Activated	Outer NNE
mthfr	1.39951	5.70597	3.18e-06	0.000812998	10	VG	Activated_Unbound	Activated	Involuting Dorsal Mesoderm
ncdn	1.25027	4.13907	6.8e-07	0.000137178	9	NL	Activated_Unbound	Activated	Involuting Dorsal Mesoderm
ncdn	1.26308	2.40762	0.000222	0.0277006	10	NL	Activated_Unbound	Activated	Involuting Dorsal Mesoderm
ndufa13	1.10921	4.29655	8.94e-06	0.00126416	9	NL	Activated_Unbound	Activated	Involuting Dorsal Mesoderm
nol6	1.57761	6.26149	1.1e-10	6.11e-08	9	NL	Activated_Unbound	Activated	Ventral Endoderm
nol6	1.27204	6.52002	1.8e-05	0.00355975	10	NL	Activated_Unbound	Activated	Ventral Endoderm
pik3c2g	1.69093	0.0424551	0.000134	0.0131	9	VG	Activated_Unbound	Activated	Involuting Ventral Mesoderm
pipox	1.67473	-0.407281	0.000658	0.0498	9	NL	Activated_Unbound	Activated	Involuting Dorsal Endoderm
prrt1	2.34871	-0.916831	0.000143	0.013711	9	AC	Activated_Unbound	Activated	Neural Plate
ptpn4	1.3182	5.51051	1.16e-05	0.0024368	10	VG	Activated_Unbound	Activated	Involuting Ventral Mesoderm
r3hdm1	1.03447	7.17343	1.61e-05	0.00206576	9	NL	Activated_Unbound	Activated	Ventral Endoderm
rab43	1.10014	5.99238	5.42e-06	0.000832157	9	NL	Activated_Unbound	Activated	Involuting Dorsal Endoderm
riiad1	2.94025	-0.189792	4.11e-09	1.58e-06	9	NL	Activated_Unbound	Activated	Involuting Dorsal Mesoderm
riiad1	2.86311	-0.113101	7.92e-06	0.00175743	10	NL	Activated_Unbound	Activated	Involuting Dorsal Mesoderm
rpl19	1.4926	4.59399	2.65e-09	1.08e-06	9	NL	Activated_Unbound	Activated	Involuting Ventral Endoderm
rps11	0.989098	4.52744	6.48e-05	0.00694805	9	AC	Activated_Unbound	Activated	Unidentified Cluster
slc1a3	4.3109	-0.72845	4.58e-06	0.00111886	10	NL	Activated_Unbound	Activated	Involuting Ventral Mesoderm
slc32a1	1.80643	0.763223	6.48e-05	0.0101603	10	AC	Activated_Unbound	Activated	Neural Plate Border
slc9a3r1	1.22468	6.48185	4.11e-07	9.2e-05	9	NL	Activated_Unbound	Activated	Neural Plate
smg5	0.945782	6.50914	8.29e-05	0.0086	9	NL	Activated_Unbound	Activated	Neural Plate Border
srbd1	1.22568	5.43411	5.1e-07	0.000107	9	NL	Activated_Unbound	Activated	Dorsal Endoderm
suclg1	1.71887	5.17936	5.45e-12	3.65e-09	9	AC	Activated_Unbound	Activated	Ventral Endoderm
suclg1	1.61112	5.19294	1.22e-07	4.97e-05	10	AC	Activated_Unbound	Activated	Ventral Endoderm
supt20hl1	0.967536	2.36403	0.000468	0.0376	9	AC	Activated_Unbound	Activated	Neural Plate
sympk	1.17008	5.80893	8.53e-05	0.0128	10	NL	Activated_Unbound	Activated	Unidentified Cluster
timmdc1	1.08395	4.75428	1.14e-05	0.00155679	9	NL	Activated_Unbound	Activated	Involuting Ventral Endoderm
XB5917669	6.34779	-1.08603	5.49e-06	0.00128879	10	NL	Activated_Unbound	Activated	Outer Neuroectoderm
znf142	1.01436	5.67381	2.9e-05	0.00347055	9	NL	Activated_Unbound	Activated	Involuting Dorsal Mesoderm
znf347	0.853558	6.46508	0.000375386	0.0310312	9	NL	Activated_Unbound	Activated	Outer NNE
abca12	-3.5654	-1.07992	1.57e-05	0.00203	9	AC	Repressed_Bound	Repressed	Unidentified Cluster
abca12	-2.47177	0.607947	2.24e-06	0.000617	10	AC	Repressed_Bound	Repressed	Unidentified Cluster
acod1lb	-4.03487	0.149625	2.78e-13	2.36e-10	9	AC	Repressed_Bound	Repressed	Unidentified Cluster
admp	-0.821933	6.56084	0.000619	0.0475	9	VG	Repressed_Bound	Repressed	Dorsal Endoderm
adora2a	-1.47537	1.55669	0.000158	0.0209831	10	AC	Repressed_Bound	Repressed	Unidentified Cluster
afap1	-1.59913	2.53117	4.9e-06	0.00117818	10	VG	Repressed_Bound	Repressed	Dorsal Endoderm
amh	-3.91641	0.363978	2.58e-15	3.39e-12	9	NL	Repressed_Bound	Repressed	Ventral Endoderm
ankrd65	-1.2517	3.65927	9.13e-05	0.0135842	10	AC	Repressed_Bound	Repressed	Unidentified Cluster
aplnr	-1.67544	5.79538	1.2e-11	7.69e-09	9	NL	Repressed_Bound	Repressed	Involuting Ventral Endoderm
c2orf68	-1.33107	1.67623	1.46e-05	0.00189964	9	NL	Repressed_Bound	Repressed	Dorsal Endoderm
ccng1	-1.55966	6.14324	1.79e-10	9.39e-08	9	AC	Repressed_Bound	Repressed	Unidentified Cluster
cd86	-1.91947	0.0716587	0.000166733	0.0219148	10	NL	Repressed_Bound	Repressed	Outer Neuroectoderm
cer1	-1.1945	3.51679	5.65e-06	0.000857253	9	VG	Repressed_Bound	Repressed	Dorsal Endoderm
col1a2	-2.63475	-1.04302	0.000272844	0.0240689	9	AC	Repressed_Bound	Repressed	Unidentified Cluster
cplx2	-1.00159	2.45281	0.000436894	0.0355053	9	NL	Repressed_Bound	Repressed	Dorsal Mesoderm
crispld2	-2.77755	-0.746103	0.000368	0.0432	10	AC	Repressed_Bound	Repressed	Unidentified Cluster
dgka	-1.32191	2.85536	5.51e-05	0.00887793	10	AC	Repressed_Bound	Repressed	Dorsal Mesoderm
dkkx	-1.87476	0.556342	3.41e-06	0.000553362	9	VG	Repressed_Bound	Repressed	Dorsal Endoderm
dtx4	-1.73702	-0.141829	0.000216	0.0193864	9	AC	Repressed_Bound	Repressed	Unidentified Cluster
eda2r	-3.3382	2.68235	4.18e-26	2.41e-22	9	AC	Repressed_Bound	Repressed	Unidentified Cluster
egr1	-1.13289	1.48627	0.000404782	0.0332705	9	VG	Repressed_Bound	Repressed	Involuting Dorsal Mesoderm
fgf20	-1.28533	3.36731	9.78e-07	0.000184	9	VG	Repressed_Bound	Repressed	Involuting Dorsal Mesoderm
fzd8	-1.19555	5.95842	8.97e-07	0.000172	9	VG	Repressed_Bound	Repressed	Involuting Dorsal Endoderm
gata2	-0.914385	5.45096	0.000182	0.0167895	9	VG	Repressed_Bound	Repressed	Ventral Endoderm
gata4	-0.956178	5.41937	9.23e-05	0.00944155	9	VG	Repressed_Bound	Repressed	Dorsal Endoderm
grpr	-5.89128	-1.54446	0.000273	0.0329137	10	NL	Repressed_Bound	Repressed	Ventral Mesoderm
gsc	-1.41494	6.00121	7.32e-09	2.58e-06	9	VG	Repressed_Bound	Repressed	Involuting Dorsal Endoderm
h2ac12	-2.28989	4.38337	4.11e-13	5.93e-10	10	AC	Repressed_Bound	Repressed	Unidentified Cluster
h2ac14	-1.07698	1.81642	0.000429	0.0350488	9	NL	Repressed_Bound	Repressed	Dorsal Endoderm
h2ac14	-1.45077	1.8535	4.97e-05	0.00814744	10	NL	Repressed_Bound	Repressed	Dorsal Endoderm
h2bc11	-1.81817	2.73679	1.15e-10	6.26e-08	9	AC	Repressed_Bound	Repressed	Outer Neuroectoderm
h2bc11	-2.25426	3.32056	6.92e-12	6.89e-09	10	AC	Repressed_Bound	Repressed	Outer Neuroectoderm
h4c3	-1.46422	2.67479	1.26e-07	3.26e-05	9	NL	Repressed_Bound	Repressed	Unidentified Cluster
h4c3	-1.83668	2.9346	3.35e-08	1.53e-05	10	NL	Repressed_Bound	Repressed	Unidentified Cluster
hhex	-1.14589	4.69221	4.48e-06	0.000708817	9	VG	Repressed_Bound	Repressed	Dorsal Endoderm
homeobox100496651-provisional	-1.9333	3.41836	1.2e-12	9.09e-10	9	VG	Repressed_Bound	Repressed	Unidentified Cluster
hoxd9	-1.54898	0.0828724	0.000586443	0.0453589	9	VG	Repressed_Bound	Repressed	Unidentified Cluster
klf4	-1.20439	1.69936	6.33e-05	0.00683	9	NL	Repressed_Bound	Repressed	Unidentified Cluster
lad1	-3.5882	-0.942345	1.97e-05	0.00384	10	NL	Repressed_Bound	Repressed	Involuting Dorsal Mesoderm
lama4	-3.51038	-1.11697	2.5e-05	0.00302	9	VG	Repressed_Bound	Repressed	Dorsal Endoderm
lhx3	-2.1337	-0.284657	0.000384	0.0447	10	AC	Repressed_Bound	Repressed	Neural Plate Border
LOC100485081	-3.03128	1.89642	2.45e-19	5.45e-16	9	VG	Repressed_Bound	Repressed	Unidentified Cluster
LOC100485665	-1.21365	2.80023	0.000187	0.0241	10	NL	Repressed_Bound	Repressed	Involuting Ventral Endoderm
LOC100488698	-0.903785	3.01218	0.000551	0.0428782	9	AC	Repressed_Bound	Repressed	Neural Plate Border
LOC100488698	-1.48776	3.55142	2.81e-06	0.000737789	10	AC	Repressed_Bound	Repressed	Neural Plate Border
LOC100493706	-2.35797	2.35568	1.65e-10	1.25e-07	10	AC	Repressed_Bound	Repressed	Involuting Ventral Mesoderm
LOC100495184	-1.87166	3.09415	1.43e-08	7.22e-06	10	AC	Repressed_Bound	Repressed	Unidentified Cluster
LOC100495578	-1.33481	2.25699	5.26e-05	0.0085175	10	AC	Repressed_Bound	Repressed	Unidentified Cluster
LOC100495801	-1.17504	4.41196	0.000127258	0.0179311	10	VG	Repressed_Bound	Repressed	Involuting Ventral Endoderm
LOC100496027	-1.74536	0.190935	0.000271635	0.0329137	10	NL	Repressed_Bound	Repressed	Unidentified Cluster
LOC100496244	-1.77275	1.6682	2.9e-06	0.000754646	10	AC	Repressed_Bound	Repressed	Outer Neuroectoderm
LOC100496440	-1.05879	5.24326	1.46e-05	0.00189964	9	AC	Repressed_Bound	Repressed	Unidentified Cluster
LOC100496440	-1.26938	5.01074	2.4e-05	0.0044311	10	AC	Repressed_Bound	Repressed	Unidentified Cluster
LOC100496657	-3.33454	0.209024	1.59e-09	9.58e-07	10	VG	Repressed_Bound	Repressed	Involuting Ventral Mesoderm
LOC100497082	-2.89959	1.9591	6.49e-13	8.92e-10	10	AC	Repressed_Bound	Repressed	Involuting Dorsal Mesoderm
LOC100497588	-1.84293	-0.466803	0.000474	0.0379574	9	AC	Repressed_Bound	Repressed	Unidentified Cluster
LOC100497614	-4.49908	0.664501	1.84e-13	3.13e-10	10	NL	Repressed_Bound	Repressed	Involuting Ventral Endoderm
LOC101731738	-1.51984	1.99917	1.57e-05	0.00318	10	NL	Repressed_Bound	Repressed	Involuting Ventral Mesoderm
LOC101731908	-2.03608	3.04608	8.49e-10	5.39e-07	10	AC	Repressed_Bound	Repressed	Unidentified Cluster
LOC101732103	-1.80522	1.98676	3.52e-07	0.000124	10	AC	Repressed_Bound	Repressed	Unidentified Cluster
LOC101733091	-3.16718	-0.513223	5.26e-07	0.00011	9	AC	Repressed_Bound	Repressed	Unidentified Cluster
LOC101733182	-1.07245	3.74997	2.46e-05	0.00301	9	AC	Repressed_Bound	Repressed	Unidentified Cluster
LOC101733656	-1.74111	1.59671	1.46e-06	0.000435	10	VG	Repressed_Bound	Repressed	Unidentified Cluster
LOC101734426	-2.26893	4.72448	4.02e-13	5.93e-10	10	AC	Repressed_Bound	Repressed	Unidentified Cluster
LOC101734517	-1.32889	3.06448	8.69e-07	0.000168	9	NL	Repressed_Bound	Repressed	Involuting Ventral Mesoderm
LOC101734594	-2.05584	0.935738	2.31e-06	0.000629	10	VG	Repressed_Bound	Repressed	Involuting Ventral Endoderm
LOC105945465	-1.62696	2.1226	2.03e-05	0.00392333	10	NL	Repressed_Bound	Repressed	Unidentified Cluster
LOC105945479	-0.84595	7.78274	0.000397	0.0327107	9	NL	Repressed_Bound	Repressed	Involuting Ventral Endoderm
LOC105947139	-1.35843	0.449005	0.00048	0.0381817	9	NL	Repressed_Bound	Repressed	Unidentified Cluster
LOC105947239	-1.57788	1.96295	2.46e-07	5.77e-05	9	VG	Repressed_Bound	Repressed
LOC105947239	-1.52761	3.56582	2.01e-06	0.000586776	10	VG	Repressed_Bound	Repressed
LOC108645791	-2.90879	-1.19075	0.000103	0.0104067	9	NL	Repressed_Bound	Repressed
LOC108646290	-1.56701	2.69902	2.37e-06	0.000638657	10	AC	Repressed_Bound	Repressed	Neural Plate
LOC108646291	-1.5467	2.45726	5.4e-06	0.00127711	10	AC	Repressed_Bound	Repressed	Unidentified Cluster
LOC108647426	-1.44833	5.0311	6.02e-09	2.2e-06	9	VG	Repressed_Bound	Repressed	Unidentified Cluster
LOC116407049	-1.48527	1.10217	0.000208836	0.0261954	10	VG	Repressed_Bound	Repressed
LOC116407591	-1.67394	0.886916	0.000246821	0.0305613	10	AC	Repressed_Bound	Repressed	Outer Neuroectoderm
LOC116407684	-1.57068	3.49417	3.26e-09	1.27e-06	9	AC	Repressed_Bound	Repressed
LOC116407684	-1.61203	3.72429	3.72e-07	0.000127799	10	AC	Repressed_Bound	Repressed
LOC116407696	-1.47068	2.99761	7.03e-08	1.93e-05	9	VG	Repressed_Bound	Repressed	Involuting Dorsal Endoderm
LOC116407737	-1.74752	3.55476	2.9e-08	1.37e-05	10	AC	Repressed_Bound	Repressed	Unidentified Cluster
LOC116408461	-1.95391	0.551578	1.61e-06	0.000287115	9	NL	Repressed_Bound	Repressed	Unidentified Cluster
LOC116408478	-5.81254	-1.59465	0.000489065	0.0532435	10	AC	Repressed_Bound	Repressed	Unidentified Cluster
LOC116409811	-2.01052	2.78125	2.21e-12	1.56e-09	9	AC	Repressed_Bound	Repressed	Unidentified Cluster
LOC116409811	-2.31964	2.70773	3.11e-10	2.14e-07	10	AC	Repressed_Bound	Repressed	Unidentified Cluster
LOC116410985	-1.82119	1.12727	2.23e-07	5.28e-05	9	VG	Repressed_Bound	Repressed
LOC116411603	-1.30755	1.22681	0.000119	0.0117	9	VG	Repressed_Bound	Repressed	Unidentified Cluster
LOC116411635	-1.57263	2.29212	4.42e-06	0.0011	10	AC	Repressed_Bound	Repressed	Unidentified Cluster
LOC116411708	-1.43934	1.98511	2.06e-06	0.000357	9	VG	Repressed_Bound	Repressed
LOC116412092	-1.2538	3.0156	0.000128	0.0179	10	AC	Repressed_Bound	Repressed
LOC116412312	-3.03717	-1.06461	2.5e-05	0.00302253	9	AC	Repressed_Bound	Repressed
LOC613063	-1.61936	3.55891	4.15e-07	0.000140798	10	NL	Repressed_Bound	Repressed	Inner NNE
LOC779592	-1.0322	2.29894	0.00031	0.0262156	9	VG	Repressed_Bound	Repressed	Involuting Ventral Endoderm
lrig3	-1.08975	6.44329	6.55e-06	0.000969266	9	VG	Repressed_Bound	Repressed	Involuting Dorsal Endoderm
menf.2	-1.14038	2.77828	3.18e-05	0.00375356	9	VG	Repressed_Bound	Repressed	Involuting Ventral Endoderm
nat8.4	-2.09482	0.100045	3.26e-06	0.000537668	9	AC	Repressed_Bound	Repressed	Involuting Ventral Mesoderm
nes	-2.13882	1.86493	4.47e-09	2.58e-06	10	AC	Repressed_Bound	Repressed	Neural Plate
nkx2-8	-1.62384	-4.54e-05	0.000289173	0.0249779	9	NL	Repressed_Bound	Repressed	Unidentified Cluster
nodal3.1	-1.09612	6.14933	5.9e-06	0.000878042	9	VG	Repressed_Bound	Repressed	Involuting Dorsal Endoderm
nrp1	-1.89355	-0.32182	0.000199288	0.0183104	9	VG	Repressed_Bound	Repressed	Involuting Dorsal Endoderm
nrp1	-1.34227	0.958854	0.000533339	0.0576286	10	VG	Repressed_Bound	Repressed	Involuting Dorsal Endoderm
nt5c3a	-2.72047	0.172683	9.31e-09	3.2e-06	9	AC	Repressed_Bound	Repressed	Unidentified Cluster
nuak1	-5.48009	-1.67256	6.31e-05	0.00683464	9	VG	Repressed_Bound	Repressed	Involuting Dorsal Endoderm
otx2	-1.23422	5.71622	4.57e-07	0.000100606	9	VG	Repressed_Bound	Repressed	Dorsal Endoderm
pcdh7	-1.01854	2.26748	0.000478	0.0381	9	VG	Repressed_Bound	Repressed	Dorsal Endoderm
pdgfra	-0.851849	5.59096	0.000462	0.0373	9	VG	Repressed_Bound	Repressed	Ventral Endoderm
phyhdla.3	-1.45563	3.42556	2.69e-06	0.000718	10	AC	Repressed_Bound	Repressed	Involuting Dorsal Mesoderm
pipox	-3.67382	-0.121366	5.72e-09	3.06e-06	10	NL	Repressed_Bound	Repressed	Involuting Dorsal Endoderm
pkdcc.2	-0.892574	3.77991	0.000518	0.0405	9	VG	Repressed_Bound	Repressed	Dorsal Endoderm
plekhg5	-1.2045	5.59447	8.68e-07	0.000168	9	VG	Repressed_Bound	Repressed	Involuting Dorsal Endoderm
plekhn1	-0.917643	5.73801	0.00016	0.0151	9	VG	Repressed_Bound	Repressed	Unidentified Cluster
ppp1r10	-1.25787	7.0903	2.1e-05	0.00400338	10	AC	Repressed_Bound	Repressed	Involuting Ventral Endoderm
pth2r	-2.58354	-0.64714	1.66e-05	0.00211322	9	VG	Repressed_Bound	Repressed	Dorsal Endoderm
rflna	-1.51876	2.53728	1.04e-05	0.00221864	10	NL	Repressed_Bound	Repressed	Unidentified Cluster
ropn1l	-1.18726	6.69795	6.19e-05	0.00978743	10	NL	Repressed_Bound	Repressed	Involuting Dorsal Mesoderm
slc3a1	-1.34295	2.15215	6.63e-05	0.0103452	10	VG	Repressed_Bound	Repressed	Involuting Dorsal Endoderm
sod2	-1.92682	3.31952	5.61e-09	3.05e-06	10	VG	Repressed_Bound	Repressed	Involuting Ventral Endoderm
spns2	-1.19351	2.45608	3.19e-05	0.00375	9	VG	Repressed_Bound	Repressed	Ventral Endoderm
syt7	-1.24463	0.953497	0.000211	0.0192103	9	NL	Repressed_Bound	Repressed	Involuting Ventral Endoderm
tgfbr2	-1.29099	1.65498	4.58e-05	0.00510596	9	VG	Repressed_Bound	Repressed	Dorsal Mesoderm
trim29	-2.00772	0.914927	9.19e-08	2.48e-05	9	AC	Repressed_Bound	Repressed	Outer NNE
vrk1	-1.13235	7.25879	2.38e-06	0.000405697	9	AC	Repressed_Bound	Repressed	Neural Plate Border
vrk1	-2.35343	6.63876	1.85e-14	3.55e-11	10	AC	Repressed_Bound	Repressed	Neural Plate Border
vxn	-1.5741	0.683582	4.53e-05	0.0050984	9	AC	Repressed_Bound	Repressed	Unidentified Cluster
abcc2	-3.05025	-1.26477	6.56e-05	0.00696	9	NL	Repressed_Unbound	Repressed	Involuting Ventral Mesoderm
ace	-3.74615	-1.51613	9.95e-05	0.0101	9	AC	Repressed_Unbound	Repressed	Unidentified Cluster
acod1la	-3.97003	1.66972	2.72e-24	1.31e-20	9	AC	Repressed_Unbound	Repressed	Unidentified Cluster
adap1l	-1.30016	2.09996	1.41e-05	0.00186	9	AC	Repressed_Unbound	Repressed	Outer NNE
adgre2	-2.40276	0.0356654	4.64e-07	0.000101	9	AC	Repressed_Unbound	Repressed	Unidentified Cluster
amh	-6.08309	2.09543	3.67e-29	1.06e-12	10	NL	Repressed_Unbound	Repressed	Ventral Endoderm
angptl4	-3.43423	-0.494618	9.98e-09	3.39e-06	9	NL	Repressed_Unbound	Repressed	Unidentified Cluster
apbb3	-2.61505	-0.0255718	3.62e-05	0.00640391	10	NL	Repressed_Unbound	Repressed	Involuting Dorsal Mesoderm
astl2d.4	-2.28155	-0.0112732	6.95e-07	0.00013923	9	VG	Repressed_Unbound	Repressed	Unidentified Cluster
bhlhe22	-1.38803	1.67167	1.16e-05	0.00157347	9	VG	Repressed_Unbound	Repressed	Ventral Endoderm
bloc1s1	-1.27541	2.78502	0.000126	0.0178607	10	VG	Repressed_Unbound	Repressed	Involuting Dorsal Endoderm
c3ar1	-3.99382	5.46693	3.25e-46	9.38e-42	9	AC	Repressed_Unbound	Repressed	Unidentified Cluster
cacng5	-1.63331	2.64253	2.1e-06	0.000604997	10	VG	Repressed_Unbound	Repressed	Outer Neuroectoderm
cdca2	-1.03542	5.63527	1.91e-05	0.00241017	9	NL	Repressed_Unbound	Repressed	Inner NNE
cdkn2b	-4.93265	0.41759	4.9e-18	8.16e-15	9	AC	Repressed_Unbound	Repressed	Unidentified Cluster
cebpd	-1.02463	4.53327	3.26e-05	0.00382873	9	VG	Repressed_Unbound	Repressed	Ventral Endoderm
cldn1	-3.05196	0.531557	7.23e-12	4.74e-09	9	AC	Repressed_Unbound	Repressed	Unidentified Cluster
cpxm2	-1.52003	0.431001	9.41e-05	0.00959	9	AC	Repressed_Unbound	Repressed	Unidentified Cluster
egr4	-1.56735	0.736775	2.11e-05	0.00261874	9	AC	Repressed_Unbound	Repressed	Ventral Mesoderm
ern1	-0.828516	7.67428	0.000511038	0.040144	9	NL	Repressed_Unbound	Repressed	Involuting Dorsal Mesoderm
ern1	-1.42559	7.12132	1.57e-06	0.00046208	10	NL	Repressed_Unbound	Repressed	Involuting Dorsal Mesoderm
eva1b	-4.02573	-1.3413	1.14e-05	0.00155679	9	AC	Repressed_Unbound	Repressed	Unidentified Cluster
f2rl2	-3.23859	-1.30018	6.56e-05	0.00696	9	NL	Repressed_Unbound	Repressed	Unidentified Cluster
f2rl2	-4.05267	-1.24381	2.82e-05	0.00515	10	NL	Repressed_Unbound	Repressed	Unidentified Cluster
fam181a	-2.45172	-0.78346	0.000174	0.0227	10	NL	Repressed_Unbound	Repressed	Ventral Mesoderm
fam228b	-1.88856	0.00821583	2.32e-05	0.00285	9	AC	Repressed_Unbound	Repressed	Unidentified Cluster
fgfbp3	-4.0914	-1.29858	6.67e-06	0.000982	9	AC	Repressed_Unbound	Repressed	Unidentified Cluster
fgl1l	-4.1299	-1.17645	0.000146	0.0198	10	NL	Repressed_Unbound	Repressed	Unidentified Cluster
fjx1	-2.5661	0.759084	1.82e-10	9.39e-08	9	AC	Repressed_Unbound	Repressed	Unidentified Cluster
foxj1.2	-2.05479	-0.844928	0.00036	0.0299	9	NL	Repressed_Unbound	Repressed	Unidentified Cluster
gadd45b	-2.00252	2.81474	5.88e-13	4.58e-10	9	AC	Repressed_Unbound	Repressed	Unidentified Cluster
gatd3ala	-1.96131	1.43661	5.33e-09	2e-06	9	AC	Repressed_Unbound	Repressed	Involuting Dorsal Mesoderm
gcnt3	-1.80744	0.716066	3.12e-06	0.000521097	9	AC	Repressed_Unbound	Repressed	Outer Neuroectoderm
gdf15	-6.0011	-1.34108	5.88e-07	0.000121148	9	NL	Repressed_Unbound	Repressed	Unidentified Cluster
gjb2	-1.50304	0.101069	0.000463	0.0372919	9	VG	Repressed_Unbound	Repressed	Involuting Dorsal Endoderm
h1-6	-1.66268	1.6031	2.67e-07	6.21e-05	9	NL	Repressed_Unbound	Repressed	Involuting Ventral Mesoderm
h1-6	-1.91556	1.87772	1.53e-07	6.04e-05	10	NL	Repressed_Unbound	Repressed	Involuting Ventral Mesoderm
h2ac12	-2.30958	4.04717	3.59e-18	6.91e-15	9	AC	Repressed_Unbound	Repressed	Unidentified Cluster
h2ac16	-1.09805	1.6081	0.00043	0.0350488	9	AC	Repressed_Unbound	Repressed	Involuting Ventral Mesoderm
h2ac21	-1.79698	4.45702	2.22e-12	1.56e-09	9	AC	Repressed_Unbound	Repressed	Unidentified Cluster
h2ac21	-1.60715	5.10773	1.21e-07	4.97e-05	10	AC	Repressed_Unbound	Repressed	Unidentified Cluster
h2aj	-1.66912	3.38385	3.11e-10	1.45e-07	9	AC	Repressed_Unbound	Repressed	Unidentified Cluster
h2aj	-1.32753	3.25017	3.62e-05	0.00640391	10	AC	Repressed_Unbound	Repressed	Unidentified Cluster
h2bc21	-1.26935	1.06853	0.000296	0.0253811	9	AC	Repressed_Unbound	Repressed	Unidentified Cluster
h2bc21	-1.4249	1.19314	0.00019	0.0244048	10	AC	Repressed_Unbound	Repressed	Unidentified Cluster
h4c1	-1.76789	0.815066	3.81e-05	0.00661591	10	NL	Repressed_Unbound	Repressed	Unidentified Cluster
hba-l4	-1.92612	0.634195	0.000186	0.0241316	10	AC	Repressed_Unbound	Repressed	Unidentified Cluster
htr1b	-3.47115	-0.20749	1.09e-09	4.77e-07	9	AC	Repressed_Unbound	Repressed	Unidentified Cluster
junb	-1.22345	0.798035	0.000512062	0.040144	9	AC	Repressed_Unbound	Repressed	Unidentified Cluster
lgals9c	-2.37708	-0.979202	0.000477	0.0381	9	NL	Repressed_Unbound	Repressed	Unidentified Cluster
lif	-3.26741	0.341832	3.71e-12	2.55e-09	9	NL	Repressed_Unbound	Repressed	Unidentified Cluster
LOC100485081	-3.32074	3.50501	3.48e-20	1.43e-10	10	VG	Repressed_Unbound	Repressed	Unidentified Cluster
LOC100485239	-1.66982	2.00558	2.99e-06	0.000771	10	NL	Repressed_Unbound	Repressed	Neural Plate
LOC100486008	-0.989063	3.25324	0.000148	0.0141	9	AC	Repressed_Unbound	Repressed	Unidentified Cluster
LOC100487067	-1.01882	2.31993	0.000285	0.0249	9	NL	Repressed_Unbound	Repressed	Dorsal Endoderm
LOC100487067	-1.30186	2.28018	0.000142	0.0195	10	NL	Repressed_Unbound	Repressed	Dorsal Endoderm
LOC100487588	-1.91831	0.873208	1.49e-07	3.72e-05	9	NL	Repressed_Unbound	Repressed	Neural Plate Border
LOC100487588	-1.66369	0.903899	4.55e-05	0.00763	10	NL	Repressed_Unbound	Repressed	Neural Plate Border
LOC100487632	-2.31143	3.98007	4.97e-18	8.16e-15	9	AC	Repressed_Unbound	Repressed	Outer Neuroectoderm
LOC100487632	-2.99792	4.40027	4.53e-20	1.63e-11	10	AC	Repressed_Unbound	Repressed	Outer Neuroectoderm
LOC100488032	-1.26547	3.61871	9.83e-07	0.000184	9	NL	Repressed_Unbound	Repressed	Unidentified Cluster
LOC100488074	-1.56897	0.227792	0.000141	0.0136	9	AC	Repressed_Unbound	Repressed	Ventral Endoderm
LOC100488074	-2.26247	0.226588	7.57e-06	0.00169	10	AC	Repressed_Unbound	Repressed	Ventral Endoderm
LOC100488183	-1.04697	4.80905	0.000516	0.0559	10	NL	Repressed_Unbound	Repressed	Involuting Dorsal Mesoderm
LOC100491383	-1.8437	1.40434	4.22e-08	1.23e-05	9	AC	Repressed_Unbound	Repressed	Unidentified Cluster
LOC100491383	-2.15027	1.21188	2.14e-07	8.01e-05	10	AC	Repressed_Unbound	Repressed	Unidentified Cluster
LOC100491713	-1.01193	4.6903	4.21e-05	0.00479875	9	VG	Repressed_Unbound	Repressed	Involuting Dorsal Endoderm
LOC100491713	-1.37749	3.70468	1.17e-05	0.0024368	10	VG	Repressed_Unbound	Repressed	Involuting Dorsal Endoderm
LOC100491839	-3.16804	-1.34399	0.000109	0.0108489	9	NL	Repressed_Unbound	Repressed
LOC100492813	-0.867235	4.74785	0.000419	0.034357	9	AC	Repressed_Unbound	Repressed	Unidentified Cluster
LOC100492873	-1.45341	2.07673	6.14e-07	0.00012569	9	AC	Repressed_Unbound	Repressed	Ventral Mesoderm
LOC100492873	-2.51547	2.52792	4.79e-12	5.12e-09	10	AC	Repressed_Unbound	Repressed	Ventral Mesoderm
LOC100494211	-1.11299	6.42494	4.21e-06	0.000674953	9	VG	Repressed_Unbound	Repressed	Involuting Dorsal Endoderm
LOC100494316	-3.88132	2.76021	2.79e-24	2.01e-10	10	AC	Repressed_Unbound	Repressed	Unidentified Cluster
LOC100494884	-2.00615	0.0319999	1.33e-05	0.00175572	9	NL	Repressed_Unbound	Repressed	Unidentified Cluster
LOC100494884	-4.33279	0.94254	6.01e-15	1.24e-09	10	NL	Repressed_Unbound	Repressed	Unidentified Cluster
LOC100495184	-1.43721	2.67437	1.72e-07	4.21e-05	9	AC	Repressed_Unbound	Repressed	Unidentified Cluster
LOC100495338	-1.8804	2.44714	2.08e-10	1.03e-07	9	NL	Repressed_Unbound	Repressed	Unidentified Cluster
LOC100495415	-7.20547	-0.430644	8.64e-14	8.59e-11	9	AC	Repressed_Unbound	Repressed	Unidentified Cluster
LOC100495494	-2.51892	-0.818116	0.000267	0.0325195	10	AC	Repressed_Unbound	Repressed	Involuting Dorsal Mesoderm
LOC100495578	-1.28701	2.11828	1.3e-05	0.00172635	9	AC	Repressed_Unbound	Repressed	Unidentified Cluster
LOC100495663	-1.27716	1.5616	4.59e-05	0.00510596	9	AC	Repressed_Unbound	Repressed	Neural Plate
LOC100495739	-1.72689	3.00915	2.13e-10	1.04e-07	9	NL	Repressed_Unbound	Repressed	Unidentified Cluster
LOC100495739	-1.54566	3.53367	1.19e-06	0.000364703	10	NL	Repressed_Unbound	Repressed	Unidentified Cluster
LOC100495788	-2.21323	1.05209	1.83e-09	7.66e-07	9	AC	Repressed_Unbound	Repressed	Unidentified Cluster
LOC100495788	-1.98155	1.40768	4.36e-07	0.000146339	10	AC	Repressed_Unbound	Repressed	Unidentified Cluster
LOC100495870	-1.38505	4.21219	4.31e-08	1.24e-05	9	NL	Repressed_Unbound	Repressed	Inner NNE
LOC100495870	-2.0655	4.71238	2.84e-11	2.36e-08	10	NL	Repressed_Unbound	Repressed	Inner NNE
LOC100495988	-2.86981	0.283969	2.24e-10	1.08e-07	9	AC	Repressed_Unbound	Repressed	Unidentified Cluster
LOC100495988	-1.58296	0.575441	0.000334124	0.0396687	10	AC	Repressed_Unbound	Repressed	Unidentified Cluster
LOC100496042	-1.3492	4.86133	9.67e-06	0.00208226	10	NL	Repressed_Unbound	Repressed	Involuting Ventral Mesoderm
LOC100496129	-2.00189	0.619021	3.65e-06	0.000924499	10	VG	Repressed_Unbound	Repressed	Unidentified Cluster
LOC100496244	-1.28986	1.33476	6.77e-05	0.00713342	9	AC	Repressed_Unbound	Repressed	Outer Neuroectoderm
LOC100496445	-7.20547	-0.430644	8.64e-14	8.59e-11	9	VG	Repressed_Unbound	Repressed	Unidentified Cluster
LOC100496496	-1.97247	0.626234	3.08e-05	0.00555338	10	AC	Repressed_Unbound	Repressed	Involuting Ventral Mesoderm
LOC100496657	-1.89869	-0.615727	0.000622361	0.0475003	9	VG	Repressed_Unbound	Repressed	Involuting Ventral Mesoderm
LOC100497241	-1.57913	2.53988	1.75e-08	5.67e-06	9	AC	Repressed_Unbound	Repressed	Unidentified Cluster
LOC100497289	-1.14358	2.33261	4.97e-05	0.00547	9	AC	Repressed_Unbound	Repressed	Neural Plate
LOC100497289	-1.49817	2.9802	8.22e-06	0.0018	10	AC	Repressed_Unbound	Repressed	Neural Plate
LOC100497460	-3.38695	-0.0361247	2.1e-07	7.97e-05	10	AC	Repressed_Unbound	Repressed	Involuting Ventral Mesoderm
LOC100497588	-1.77299	0.885512	0.000135	0.0189	10	AC	Repressed_Unbound	Repressed	Unidentified Cluster
LOC100497764	-1.74337	0.085197	4.54e-05	0.0050984	9	NL	Repressed_Unbound	Repressed	Outer Neuroectoderm
LOC100497764	-2.14965	-0.16578	0.000318	0.0380579	10	NL	Repressed_Unbound	Repressed	Outer Neuroectoderm
LOC100498072	-1.52339	0.103922	0.000289	0.025	9	NL	Repressed_Unbound	Repressed	Unidentified Cluster
LOC100498492	-2.17121	0.715777	2.55e-09	1.05e-06	9	NL	Repressed_Unbound	Repressed	Involuting Ventral Mesoderm
LOC100498492	-2.02154	1.48291	1.39e-06	0.000419	10	NL	Repressed_Unbound	Repressed	Involuting Ventral Mesoderm
LOC101730371	-1.9299	1.36461	7.05e-09	2.51e-06	9	AC	Repressed_Unbound	Repressed	Inner NNE
LOC101730371	-2.23222	2.27958	6.08e-10	3.98e-07	10	AC	Repressed_Unbound	Repressed	Inner NNE
LOC101730393	-0.89413	4.92374	0.000274	0.0241	9	VG	Repressed_Unbound	Repressed
LOC101730495	-2.33484	0.478335	1.56e-08	5.12e-06	9	NL	Repressed_Unbound	Repressed	Unidentified Cluster
LOC101730642	-2.42674	-0.289986	4.6e-05	0.00768	10	NL	Repressed_Unbound	Repressed	Unidentified Cluster
LOC101730761	-3.09895	-0.690501	1.1e-05	0.00234	10	NL	Repressed_Unbound	Repressed	Ventral Endoderm
LOC101730806	-1.76639	3.16513	5.8e-11	3.28e-08	9	AC	Repressed_Unbound	Repressed	Involuting Ventral Mesoderm
LOC101730806	-2.24383	3.71544	4.02e-12	4.46e-09	10	AC	Repressed_Unbound	Repressed	Involuting Ventral Mesoderm
LOC101730918	-2.96614	2.95684	4.54e-16	1.31e-07	10	NL	Repressed_Unbound	Repressed	Involuting Ventral Mesoderm
LOC101730940	-1.37777	1.42452	1.58e-05	0.00204	9	AC	Repressed_Unbound	Repressed	Involuting Dorsal Mesoderm
LOC101731053	-6.70847	-0.964116	6.74e-07	0.000216	10	NL	Repressed_Unbound	Repressed	Unidentified Cluster
LOC101731852	-7.20547	-0.430644	8.64e-14	8.59e-11	9	VG	Repressed_Unbound	Repressed	Unidentified Cluster
LOC101731897	-1.29107	0.767017	0.000166	0.0155	9	NL	Repressed_Unbound	Repressed	Neural Plate Border
LOC101731897	-2.31607	0.67577	4.24e-06	0.00106	10	NL	Repressed_Unbound	Repressed	Neural Plate Border
LOC101731908	-1.308	3.49487	4.63e-07	0.000101	9	AC	Repressed_Unbound	Repressed	Unidentified Cluster
LOC101731959	-1.56112	2.3596	2.88e-08	8.74e-06	9	NL	Repressed_Unbound	Repressed	Unidentified Cluster
LOC101732029	-1.06354	2.43564	0.00014	0.0136	9	AC	Repressed_Unbound	Repressed
LOC101732029	-1.32664	2.8173	5.92e-05	0.00948	10	AC	Repressed_Unbound	Repressed
LOC101732160	-2.26086	-0.589633	0.000469	0.0522	10	NL	Repressed_Unbound	Repressed	Outer Neuroectoderm
LOC101732743	-5.22481	-1.81809	0.000213	0.0192	9	AC	Repressed_Unbound	Repressed	Unidentified Cluster
LOC101732823	-1.43364	2.36677	4.75e-07	0.000102	9	AC	Repressed_Unbound	Repressed	Unidentified Cluster
LOC101732823	-1.70967	2.48626	4.55e-07	0.000151	10	AC	Repressed_Unbound	Repressed	Unidentified Cluster
LOC101732908	-0.865227	3.95391	0.00059	0.0455	9	NL	Repressed_Unbound	Repressed	Unidentified Cluster
LOC101732908	-1.64349	4.03929	1.16e-07	4.91e-05	10	NL	Repressed_Unbound	Repressed	Unidentified Cluster
LOC101733088	-5.50646	-1.65592	3.46e-05	0.00399	9	AC	Repressed_Unbound	Repressed
LOC101733182	-1.68351	3.50366	9.16e-08	4.01e-05	10	AC	Repressed_Unbound	Repressed	Unidentified Cluster
LOC101733262	-1.9365	0.304339	5.47e-06	0.000835	9	NL	Repressed_Unbound	Repressed	Neural Plate Border
LOC101733262	-2.47251	1.08359	5.51e-09	3.05e-06	10	NL	Repressed_Unbound	Repressed	Neural Plate Border
LOC101733489	-1.51347	5.67272	7e-10	3.2e-07	9	AC	Repressed_Unbound	Repressed	Unidentified Cluster
LOC101733489	-2.03486	5.86004	2.41e-11	2.11e-08	10	AC	Repressed_Unbound	Repressed	Unidentified Cluster
LOC101733656	-3.52227	1.11802	2.12e-18	4.37e-15	9	VG	Repressed_Unbound	Repressed	Unidentified Cluster
LOC101733720	-2.88422	-0.252836	5.82e-08	1.61e-05	9	AC	Repressed_Unbound	Repressed	Unidentified Cluster
LOC101733871	-5.47585	-1.67451	3.46e-05	0.00399	9	NL	Repressed_Unbound	Repressed	Unidentified Cluster
LOC101733880	-2.43608	1.12768	2.13e-11	1.28e-08	9	AC	Repressed_Unbound	Repressed	Involuting Dorsal Mesoderm
LOC101733880	-2.63717	1.2312	3.04e-10	2.14e-07	10	AC	Repressed_Unbound	Repressed	Involuting Dorsal Mesoderm
LOC101734426	-1.60942	4.44495	2.41e-10	1.14e-07	9	AC	Repressed_Unbound	Repressed	Unidentified Cluster
LOC101734494	-7.20547	-0.430644	8.64e-14	8.59e-11	9	AC	Repressed_Unbound	Repressed	Unidentified Cluster
LOC101734517	-1.55806	4.38828	5.96e-07	0.000193	10	NL	Repressed_Unbound	Repressed	Involuting Ventral Mesoderm
LOC101734900	-9.28895	1.34834	7.49e-25	7.2e-11	10	VG	Repressed_Unbound	Repressed	Unidentified Cluster
LOC101734931	-1.24416	3.01895	2.16e-06	0.000373262	9	AC	Repressed_Unbound	Repressed	Neural Plate Border
LOC101734931	-1.51336	3.09107	6.57e-06	0.00150358	10	AC	Repressed_Unbound	Repressed	Neural Plate Border
LOC101735218	-1.41922	0.811766	8.14e-05	0.0085123	9	AC	Repressed_Unbound	Repressed	Unidentified Cluster
LOC101735218	-1.61845	1.11959	3.86e-05	0.00667402	10	AC	Repressed_Unbound	Repressed	Unidentified Cluster
LOC101735268	-1.132	2.53604	5.04e-05	0.00552676	9	AC	Repressed_Unbound	Repressed	Unidentified Cluster
LOC101735276	-1.92325	1.37589	3.24e-09	1.27e-06	9	AC	Repressed_Unbound	Repressed	Ventral Endoderm
LOC101735276	-2.15	1.7616	1.98e-07	7.62e-05	10	AC	Repressed_Unbound	Repressed	Ventral Endoderm
LOC105945802	-5.98917	-1.34806	1.04e-06	0.000191928	9	NL	Repressed_Unbound	Repressed	Unidentified Cluster
LOC105945951	-1.38805	2.99313	2.83e-07	6.54e-05	9	VG	Repressed_Unbound	Repressed	Unidentified Cluster
LOC105946241	-1.95277	0.283428	3.88e-06	0.000625706	9	AC	Repressed_Unbound	Repressed
LOC105947137	-0.9506	2.92258	0.000334	0.0281507	9	AC	Repressed_Unbound	Repressed	Unidentified Cluster
LOC105947137	-1.35847	3.07289	3.52e-05	0.00631158	10	AC	Repressed_Unbound	Repressed	Unidentified Cluster
LOC108644455	-3.59904	1.78338	3.27e-23	1.18e-19	9	AC	Repressed_Unbound	Repressed	Involuting Ventral Mesoderm
LOC108644455	-2.63372	1.66003	2.86e-11	2.36e-08	10	AC	Repressed_Unbound	Repressed	Involuting Ventral Mesoderm
LOC108645423	-1.58474	1.86216	1.44e-07	3.65e-05	9	NL	Repressed_Unbound	Repressed	Neural Plate Border
LOC108645423	-2.70054	2.26654	1.24e-12	1.56e-09	10	NL	Repressed_Unbound	Repressed	Neural Plate Border
LOC108646286	-9.60062	1.73062	1.03e-42	1.48e-38	9	AC	Repressed_Unbound	Repressed	Unidentified Cluster
LOC108646290	-1.38373	2.54169	7.67e-07	0.000152683	9	AC	Repressed_Unbound	Repressed	Neural Plate
LOC108646291	-1.59129	2.49487	1.85e-08	5.9e-06	9	AC	Repressed_Unbound	Repressed	Unidentified Cluster
LOC108646293	-3.98748	-0.780166	1.57e-07	3.87e-05	9	AC	Repressed_Unbound	Repressed
LOC108647426	-1.32498	6.20864	9.07e-06	0.00196753	10	VG	Repressed_Unbound	Repressed	Unidentified Cluster
LOC108648333	-3.91296	-1.17732	8.87e-06	0.00126416	9	AC	Repressed_Unbound	Repressed
LOC108648340	-0.882594	5.66711	0.000284	0.0247948	9	AC	Repressed_Unbound	Repressed	Involuting Dorsal Mesoderm
LOC108648861	-2.27381	-0.243874	1.01e-05	0.00141217	9	AC	Repressed_Unbound	Repressed	Unidentified Cluster
LOC108648862	-1.28816	1.78706	2.18e-05	0.0026979	9	AC	Repressed_Unbound	Repressed	Ventral Mesoderm
LOC108648865	-2.59621	0.616079	1e-07	4.32e-05	10	NL	Repressed_Unbound	Repressed	Involuting Ventral Mesoderm
LOC116406473	-2.59466	3.02898	8.76e-20	2.11e-16	9	NL	Repressed_Unbound	Repressed	Unidentified Cluster
LOC116406473	-2.35957	3.46024	2.72e-12	3.14e-09	10	NL	Repressed_Unbound	Repressed	Unidentified Cluster
LOC116406475	-1.77138	0.764181	7.04e-05	0.0107464	10	AC	Repressed_Unbound	Repressed	Involuting Ventral Mesoderm
LOC116406537	-1.44513	1.31987	5.88e-06	0.000878042	9	VG	Repressed_Unbound	Repressed	Unidentified Cluster
LOC116406752	-1.19444	1.72133	0.000476	0.0524611	10	NL	Repressed_Unbound	Repressed	Unidentified Cluster
LOC116406996	-1.07663	1.99135	0.000293178	0.0252484	9	VG	Repressed_Unbound	Repressed
LOC116407075	-1.19444	1.72133	0.000476423	0.0524611	10	NL	Repressed_Unbound	Repressed	Unidentified Cluster
LOC116407570	-1.26826	3.94086	6.46e-07	0.000131189	9	AC	Repressed_Unbound	Repressed	Outer NNE
LOC116407570	-1.58652	4.17163	2.78e-07	0.000102759	10	AC	Repressed_Unbound	Repressed	Outer NNE
LOC116407572	-1.67599	-0.258768	0.000147526	0.0140931	9	AC	Repressed_Unbound	Repressed	Unidentified Cluster
LOC116407572	-8.97963	1.05325	9.75e-22	5.63e-09	10	AC	Repressed_Unbound	Repressed	Unidentified Cluster
LOC116407581	-3.49393	1.66087	9.92e-22	3.18e-18	9	AC	Repressed_Unbound	Repressed	Unidentified Cluster
LOC116407581	-2.04752	1.92245	3.26e-08	1.51e-05	10	AC	Repressed_Unbound	Repressed	Unidentified Cluster
LOC116407584	-1.45135	2.61557	2.92e-07	6.68e-05	9	AC	Repressed_Unbound	Repressed	Unidentified Cluster
LOC116407584	-1.92609	2.89336	6.18e-09	3.24e-06	10	AC	Repressed_Unbound	Repressed	Unidentified Cluster
LOC116407585	-1.43592	1.75015	6.08e-05	0.00969171	10	AC	Repressed_Unbound	Repressed	Unidentified Cluster
LOC116407587	-1.882	0.862878	3.61e-08	1.07e-05	9	AC	Repressed_Unbound	Repressed	Unidentified Cluster
LOC116407597	-1.7675	0.984081	3.67e-05	0.00641167	10	AC	Repressed_Unbound	Repressed	Involuting Ventral Endoderm
LOC116407634	-1.69696	1.00436	1.61e-06	0.000287115	9	AC	Repressed_Unbound	Repressed
LOC116407696	-1.36575	3.63081	2.04e-05	0.00392333	10	VG	Repressed_Unbound	Repressed	Involuting Dorsal Endoderm
LOC116407737	-1.3012	3.59169	4.97e-07	0.000106194	9	AC	Repressed_Unbound	Repressed	Unidentified Cluster
LOC116407951	-1.44187	0.461511	0.000217572	0.0194936	9	NL	Repressed_Unbound	Repressed	Neural Plate Border
LOC116408458	-5.23565	-1.81134	0.000213108	0.019213	9	NL	Repressed_Unbound	Repressed	Neural Plate Border
LOC116408817	-1.34926	0.706577	0.000336448	0.0282989	9	NL	Repressed_Unbound	Repressed
LOC116408836	-4.07435	0.505192	2.98e-16	4.53e-13	9	NL	Repressed_Unbound	Repressed	Unidentified Cluster
LOC116409445	-1.7869	-0.507911	0.00064981	0.0493343	9	AC	Repressed_Unbound	Repressed	Involuting Dorsal Mesoderm
LOC116409445	-1.50282	0.760486	0.000390943	0.0451148	10	AC	Repressed_Unbound	Repressed	Involuting Dorsal Mesoderm
LOC116409813	-2.08508	2.60499	1.4e-12	1.03e-09	9	AC	Repressed_Unbound	Repressed	Unidentified Cluster
LOC116409813	-1.52593	2.89053	2.74e-06	0.000725	10	AC	Repressed_Unbound	Repressed	Unidentified Cluster
LOC116409814	-1.89281	1.28779	1.12e-08	3.73e-06	9	NL	Repressed_Unbound	Repressed	Unidentified Cluster
LOC116409814	-1.84892	1.61234	5.74e-06	0.00133	10	NL	Repressed_Unbound	Repressed	Unidentified Cluster
LOC116409826	-3.85592	-0.873491	9.69e-07	0.000184	9	AC	Repressed_Unbound	Repressed	Unidentified Cluster
LOC116410794	-2.03777	1.63422	1.37e-06	0.000416	10	NL	Repressed_Unbound	Repressed	Unidentified Cluster
LOC116411520	-3.28093	0.145194	3.09e-07	0.00011	10	AC	Repressed_Unbound	Repressed	Dorsal Endoderm
LOC116411533	-1.6752	1.00046	3.67e-05	0.00641	10	NL	Repressed_Unbound	Repressed	Unidentified Cluster
LOC116411603	-1.50987	2.26391	2.28e-05	0.00424	10	VG	Repressed_Unbound	Repressed	Unidentified Cluster
LOC116411628	-1.29304	2.6409	3.4e-06	0.000553	9	NL	Repressed_Unbound	Repressed	Outer Neuroectoderm
LOC116411628	-2.29934	3.46958	1.73e-12	2.08e-09	10	NL	Repressed_Unbound	Repressed	Outer Neuroectoderm
LOC116411632	-1.11552	2.8786	2.7e-05	0.00325	9	AC	Repressed_Unbound	Repressed	Involuting Ventral Endoderm
LOC116411632	-1.20408	2.3957	0.000481	0.0526	10	AC	Repressed_Unbound	Repressed	Involuting Ventral Endoderm
LOC116411633	-1.28778	2.73676	2.43e-06	0.000413	9	AC	Repressed_Unbound	Repressed	Unidentified Cluster
LOC116411635	-1.43958	2.26224	5.04e-07	0.000107	9	AC	Repressed_Unbound	Repressed	Unidentified Cluster
LOC116411750	-1.17716	2.14519	6.61e-05	0.00699	9	VG	Repressed_Unbound	Repressed	Involuting Dorsal Endoderm
LOC116411987	-3.13299	-0.892638	6.78e-05	0.0104	10	NL	Repressed_Unbound	Repressed	Involuting Ventral Mesoderm
LOC116412092	-1.14025	1.32516	0.00061	0.0469	9	AC	Repressed_Unbound	Repressed
LOC116412333	-1.89946	0.655649	0.00015	0.0201865	10	VG	Repressed_Unbound	Repressed
LOC613063	-1.15948	3.71157	5.23e-06	0.000810826	9	NL	Repressed_Unbound	Repressed	Inner NNE
mafb	-2.05064	1.87522	5.67e-11	3.27e-08	9	NL	Repressed_Unbound	Repressed	Unidentified Cluster
mecom	-5.73788	-1.51334	5.87e-06	0.000878042	9	VG	Repressed_Unbound	Repressed	Dorsal Endoderm
MGC75872	-0.953793	2.48221	0.000506	0.0398876	9	AC	Repressed_Unbound	Repressed	Outer NNE
mocs1	-1.08993	4.17391	0.000384	0.0446887	10	VG	Repressed_Unbound	Repressed	Involuting Ventral Endoderm
nat8.4	-1.47919	2.32536	1.44e-05	0.00297009	10	AC	Repressed_Unbound	Repressed	Involuting Ventral Mesoderm
nes	-2.07507	0.0771009	4.32e-06	0.000688271	9	AC	Repressed_Unbound	Repressed	Neural Plate
nodal3.1	-1.2942	5.85778	1.46e-05	0.0029803	10	VG	Repressed_Unbound	Repressed	Involuting Dorsal Endoderm
nrbp1	-1.05674	7.72044	0.000321129	0.0382834	10	NL	Repressed_Unbound	Repressed	Inner NNE
nt5m	-2.97507	1.39323	4.21e-16	6.08e-13	9	AC	Repressed_Unbound	Repressed	Unidentified Cluster
paaf1	-4.8615	-1.63843	3.46e-05	0.00399065	9	NL	Repressed_Unbound	Repressed	Unidentified Cluster
paqr9	-3.58423	-1.61183	0.000298598	0.025459	9	AC	Repressed_Unbound	Repressed	Unidentified Cluster
parp3	-2.2094	2.64308	2.72e-14	3.27e-11	9	AC	Repressed_Unbound	Repressed	Unidentified Cluster
pcyt1a	-0.872367	6.54766	0.000274	0.0241	9	NL	Repressed_Unbound	Repressed	Involuting Dorsal Mesoderm
pcyt1a	-1.29781	6.52558	1.24e-05	0.00257	10	NL	Repressed_Unbound	Repressed	Involuting Dorsal Mesoderm
pdk4	-2.57414	3.9465	3.74e-21	1.08e-17	9	AC	Repressed_Unbound	Repressed	Unidentified Cluster
phyhdla.2	-2.42619	0.248541	5.2e-08	1.47e-05	9	AC	Repressed_Unbound	Repressed	Involuting Dorsal Mesoderm
phyhdla.3	-3.34268	1.32339	5.09e-18	8.16e-15	9	AC	Repressed_Unbound	Repressed	Involuting Dorsal Mesoderm
plk2	-1.24042	5.94973	2.99e-07	6.8e-05	9	AC	Repressed_Unbound	Repressed	Unidentified Cluster
plod3	-0.824009	7.32305	0.000558	0.0433	9	NL	Repressed_Unbound	Repressed	Dorsal Mesoderm
prnp	-1.69068	3.86433	1.42e-07	5.7e-05	10	VG	Repressed_Unbound	Repressed	Ventral Endoderm
pycard	-1.15634	1.36872	0.000458	0.037142	9	AC	Repressed_Unbound	Repressed	Involuting Dorsal Mesoderm
rhob	-0.832711	7.93667	0.000485	0.0384074	9	AC	Repressed_Unbound	Repressed	Unidentified Cluster
rnf152	-3.09883	-1.38651	0.00018	0.0167176	9	AC	Repressed_Unbound	Repressed	Unidentified Cluster
rpl5	-0.97957	6.81446	4.52e-05	0.0050984	9	NL	Repressed_Unbound	Repressed	Dorsal Endoderm
satpa	-1.21178	3.07811	4.57e-06	0.000716181	9	AC	Repressed_Unbound	Repressed	Involuting Dorsal Mesoderm
slc3a1	-1.86441	-0.335948	0.000269005	0.0238061	9	VG	Repressed_Unbound	Repressed	Involuting Dorsal Endoderm
slc40a1	-3.90874	-0.43075	2.87e-09	1.15e-06	9	AC	Repressed_Unbound	Repressed	Unidentified Cluster
slco1b3	-1.94304	-0.179336	0.000434	0.0489	10	NL	Repressed_Unbound	Repressed	Involuting Dorsal Endoderm
tbkbp1	-3.07131	-0.899426	0.000107	0.0156629	10	AC	Repressed_Unbound	Repressed	Outer NNE
tent5a	-1.35154	4.45352	7.24e-08	1.97e-05	9	AC	Repressed_Unbound	Repressed	Unidentified Cluster
trex2	-2.19174	0.399799	3.03e-07	6.83e-05	9	AC	Repressed_Unbound	Repressed	Unidentified Cluster
tsga10	-1.83217	-0.203491	0.000115	0.0113654	9	AC	Repressed_Unbound	Repressed	Unidentified Cluster
uts2rl2	-1.43608	0.759533	0.000164	0.0154512	9	AC	Repressed_Unbound	Repressed	Unidentified Cluster
wdr92	-1.00176	4.29046	6.37e-05	0.00685384	9	NL	Repressed_Unbound	Repressed	Involuting Dorsal Mesoderm
zfp36	-1.10575	1.93058	0.000288586	0.0249779	9	AC	Repressed_Unbound	Repressed	Unidentified Cluster

## Sheet: Sox3_St9-105_DEG_Annotated
Gene	logFC_Sox3	logCPM_Sox3	PValue_Sox3	FDR_Sox3	Stage	Localization	Interaction	Regulation	CellType_Annotation
a2ml1	1.77786	0.277653	2.76e-05	0.00468211	9	NL	Activated_Unbound	Activated	Involuting Ventral Endoderm
aamdc	1.58651	0.632958	4.23e-05	0.00679634	9	AC	Activated_Bound	Activated	Neural Plate
abo.3	1.28307	4.12562	2.18e-05	0.00187128	10	AC	Activated_Bound	Activated	Outer NNE
abo2	-1.26183	1.7289	0.00153168	0.0371754	10	NL	Repressed_Unbound	Repressed	Dorsal Mesoderm
acap1	-3.07608	0.302595	0.000373822	0.0140349	10	NL	Repressed_Unbound	Repressed	Involuting Ventral Mesoderm
acap3	-1.28829	3.36718	3.91e-05	0.00289057	10	VG	Repressed_Bound	Repressed	Involuting Dorsal Endoderm
acod1la	-4.26645	-1.62654	7.41e-06	0.00147497	9	AC	Repressed_Bound	Repressed	Unidentified Cluster
acod1lb	6.05334	-2.1313	8.65e-05	0.0121171	9	AC	Activated_Unbound	Activated	Unidentified Cluster
acoxl	-1.50305	3.50445	1.15e-05	0.00119013	10	NL	Repressed_Unbound	Repressed	Unidentified Cluster
adgra2	-2.97745	-1.03756	0.00170574	0.0403803	10	NL	Repressed_Bound	Repressed	Involuting Ventral Endoderm
adgrg6	-1.64138	2.24732	4.2e-05	0.00298407	10	VG	Repressed_Bound	Repressed	Dorsal Endoderm
adh1c	4.19034	-1.56223	0.00228447	0.0502061	10	NL	Activated_Unbound	Activated	Involuting Ventral Mesoderm
adora2a	-1.2641	2.78733	0.000164328	0.00784477	10	AC	Repressed_Bound	Repressed	Unidentified Cluster
adrb2	-1.23717	4.44599	1.64e-05	0.00153334	10	VG	Repressed_Unbound	Repressed	Ventral Endoderm
adrb2	-1.22212	4.19363	5.22e-05	0.00788808	9	VG	Repressed_Unbound	Repressed	Ventral Endoderm
ag1	3.30895	2.78112	3.73e-07	0.000116879	10	AC	Activated_Bound	Activated	Outer NNE
ago3	1.21787	3.11797	8.48e-05	0.00503697	10	AC	Activated_Bound	Activated	Ventral Endoderm
ajm1	-5.89047	-2.19454	0.000153075	0.0195407	9	NL	Repressed_Unbound	Repressed	Unidentified Cluster
akap12	1.71	3.99219	2.66e-08	8.93e-06	9	NL	Activated_Bound	Activated	Involuting Dorsal Endoderm
akna	-1.65222	2.34716	3.14e-05	0.00245782	10	AC	Repressed_Unbound	Repressed	Unidentified Cluster
alcam	1.44973	4.28918	4.03e-06	0.000569759	10	AC	Activated_Bound	Activated	Neural Plate
alcam	1.67007	0.388242	5.25e-05	0.00789152	9	AC	Activated_Bound	Activated	Neural Plate
aldh1l1	1.82122	1.75527	5.9e-05	0.00385026	10	AC	Activated_Bound	Activated	Outer NNE
alox5ap	3.94911	-1.95056	0.000243198	0.0291131	9	AC	Activated_Unbound	Activated	Involuting Dorsal Mesoderm
angpt4	1.86375	1.27982	3.4e-07	9.54e-05	9	AC	Activated_Unbound	Activated	Outer Neuroectoderm
angpt4	3.38168	3.74401	1.96e-09	2.83e-06	10	AC	Activated_Bound	Activated	Outer Neuroectoderm
angpt4.2	1.88223	2.13842	2.64e-08	8.93e-06	9	AC	Activated_Bound	Activated	Outer NNE
anks3	-1.29179	6.86457	1.93e-06	0.000340777	10	VG	Repressed_Unbound	Repressed	Dorsal Endoderm
ano2	-1.47116	3.94544	4.66e-06	0.000619168	10	NL	Repressed_Bound	Repressed	Dorsal Endoderm
anxa1.3	3.61399	-1.10289	7.76e-07	0.00019801	9	NL	Activated_Unbound	Activated	Involuting Ventral Endoderm
apela	1.93211	5.82479	9.45e-07	0.000223353	10	AC	Activated_Bound	Activated	Neural Plate
apela	3.0641	2.22945	1.76e-17	2.38e-14	9	AC	Activated_Bound	Activated	Neural Plate
aprt	1.24206	3.14345	0.00118	0.0314698	10	AC	Activated_Bound	Activated	Neural Plate Border
arhgap27	2.25752	2.19425	1.49e-05	0.00143689	10	AC	Activated_Bound	Activated	Involuting Ventral Mesoderm
arhgap39	-1.60059	1.17837	0.000956	0.0272912	10	NL	Repressed_Bound	Repressed	Dorsal Endoderm
arhgef40	-1.92285	3.13776	0.000312	0.0122811	10	AC	Repressed_Bound	Repressed	Neural Plate
asap2	-1.57288	5.29049	2.23e-05	0.00190519	10	NL	Repressed_Bound	Repressed	Neural Plate
asl	-1.07106	4.72992	4.39e-05	0.00308553	10	VG	Repressed_Bound	Repressed	Involuting Ventral Endoderm
astl2c	2.92663	4.24181	1.88e-08	1.18e-05	10	AC	Activated_Bound	Activated	Outer NNE
astl2c	4.47538	1.54064	3.53e-24	9.26e-21	9	AC	Activated_Bound	Activated	Outer NNE
astl2d.1	3.13993	4.83161	7.53e-09	5.46e-06	10	AC	Activated_Bound	Activated	Outer NNE
astl2d.1	4.57952	2.10934	2.99e-28	1.08e-24	9	AC	Activated_Bound	Activated	Outer NNE
atat1	-1.9789	1.15886	0.0012688	0.0331383	10	VG	Repressed_Unbound	Repressed	Outer Neuroectoderm
atg16l1	-1.01865	6.64681	4.07e-05	0.0029576	10	AC	Repressed_Bound	Repressed	Involuting Ventral Mesoderm
atm	1.42335	3.54506	0.000247262	0.0102143	10	NL	Activated_Unbound	Activated	Inner NNE
atp12a-like	1.22001	4.53679	4.74e-05	0.00736258	9	AC	Activated_Bound	Activated	Outer Neuroectoderm
atp13a5l.1	-1.20218	2.12864	0.00132288	0.0340438	10	VG	Repressed_Unbound	Repressed	Involuting Dorsal Endoderm
atp1a3	-1.87317	1.37514	0.000161342	0.00781483	10	AC	Repressed_Unbound	Repressed	Unidentified Cluster
atp5pd	1.04566	4.50262	0.000115032	0.00614331	10	NL	Activated_Unbound	Activated	Inner NNE
avd	-1.66056	2.0922	8.51e-05	0.00503697	10	AC	Repressed_Unbound	Repressed	Outer Neuroectoderm
b4galt1l	5.07268	1.45868	4.45e-08	2.07e-05	10	AC	Activated_Bound	Activated	Outer NNE
barx2	4.67462	-0.46717	5.19e-05	0.00349355	10	AC	Activated_Unbound	Activated	Involuting Ventral Mesoderm
bbx	-1.16333	3.28795	0.000111733	0.00601066	10	NL	Repressed_Bound	Repressed	Involuting Ventral Mesoderm
bcl7c	1.90427	0.170569	0.00174916	0.0412053	10	AC	Activated_Bound	Activated	Outer NNE
birc2	4.43912	4.7105	1.87e-11	1.92e-07	10	AC	Activated_Bound	Activated	Involuting Ventral Mesoderm
birc2	1.27482	2.09588	0.000100074	0.0137483	9	AC	Activated_Bound	Activated	Involuting Ventral Mesoderm
bloc1s1	1.29164	2.01832	0.000633151	0.0206519	10	VG	Activated_Unbound	Activated	Involuting Dorsal Endoderm
bloc1s1	1.39946	2.21438	1.84e-05	0.00333133	9	VG	Activated_Unbound	Activated	Involuting Dorsal Endoderm
bmp5	-3.34369	-0.756185	0.00049214	0.0169721	10	NL	Repressed_Bound	Repressed	Ventral Endoderm
bmp7.1	-1.30757	1.58506	0.00146585	0.036187	10	NL	Repressed_Bound	Repressed	Ventral Endoderm
bmp7.2	1.53433	8.30008	3.95e-07	0.000118666	10	AC	Activated_Bound	Activated	Outer NNE
c10orf71	-4.16416	-0.0802114	2.11e-05	0.00184108	10	AC	Repressed_Bound	Repressed	Dorsal Endoderm
c7h10orf143	-1.11849	4.57936	4.11e-05	0.0029576	10	AC	Repressed_Bound	Repressed	Outer NNE
c9	2.36477	2.17645	2.1e-06	0.000364845	10	NL	Activated_Bound	Activated	Dorsal Mesoderm
ca14	1.64714	3.75149	1.83e-06	0.0003334	10	VG	Activated_Bound	Activated	Involuting Dorsal Endoderm
capg	-1.66581	0.861932	0.00127	0.0331383	10	NL	Repressed_Bound	Repressed	Involuting Ventral Endoderm
capn10l	-6.63401	-1.49148	0.000658	0.0212754	10	NL	Repressed_Bound	Repressed	Unidentified Cluster
capns1	-1.1559	2.238	0.000766	0.0235508	10	AC	Repressed_Bound	Repressed
cass4	2.20961	3.17108	7.44e-12	5.86e-09	9	VG	Activated_Bound	Activated	Ventral Endoderm
cat1	-1.93114	0.503263	0.00133	0.0340901	10	AC	Repressed_Unbound	Repressed	Outer NNE
cav1	-2.29641	0.235299	0.000426	0.0153382	10	AC	Repressed_Unbound	Repressed	Outer Neuroectoderm
ccdc40	-2.22635	-0.311191	1.35e-05	0.0025922	9	AC	Repressed_Unbound	Repressed	Involuting Dorsal Mesoderm
ccdc92	1.94419	1.11328	0.000259	0.0106245	10	AC	Activated_Bound	Activated	Involuting Dorsal Mesoderm
ccnd1	1.06152	3.19597	0.00116	0.0309056	10	AC	Activated_Bound	Activated	Neural Plate
cdc25b	1.77931	6.42095	3.65e-05	0.00275208	10	AC	Activated_Bound	Activated	Neural Plate Border
cdc25b	4.13202	4.78673	1.1e-33	7.96e-20	9	AC	Activated_Bound	Activated	Neural Plate Border
cdkl4	1.36827	1.35648	0.000119	0.015797	9	NL	Activated_Unbound	Activated	Involuting Dorsal Mesoderm
cdx1	2.59981	3.24215	2.99e-06	0.000486458	10	VG	Activated_Bound	Activated	Involuting Ventral Mesoderm
cdx2	3.009	2.73741	3.03e-08	1.56e-05	10	NL	Activated_Bound	Activated	Involuting Ventral Mesoderm
cdx4	2.07581	3.88198	3.81e-07	0.000116879	10	AC	Activated_Bound	Activated	Involuting Ventral Mesoderm
cdx4	3.95291	-1.94818	0.000146	0.0190505	9	AC	Activated_Bound	Activated	Involuting Ventral Mesoderm
cebpd	-1.0496	2.65547	0.000667	0.0214531	10	VG	Repressed_Unbound	Repressed	Ventral Endoderm
cenpv	1.74817	0.834176	0.0024	0.0521895	10	AC	Activated_Bound	Activated	Outer Neuroectoderm
cep19	1.13648	3.12407	0.000793	0.0238631	10	AC	Activated_Bound	Activated	Inner NNE
cfd	-1.68965	3.59466	1.91e-06	0.000340777	10	VG	Repressed_Unbound	Repressed	Dorsal Endoderm
chst2	1.21461	3.07852	0.000117	0.00617268	10	AC	Activated_Unbound	Activated	Involuting Ventral Mesoderm
chst9l.4	-4.53513	-1.28924	0.000754	0.023338	10	NL	Repressed_Bound	Repressed	Unidentified Cluster
ciapin1	-1.00174	5.25507	5.03e-05	0.00344	10	VG	Repressed_Bound	Repressed	Neural Plate
cic	-1.03942	4.75219	0.00018	0.00834	10	NL	Repressed_Bound	Repressed	Unidentified Cluster
ckap4	-1.18896	1.89739	0.00136	0.0347	10	NL	Repressed_Unbound	Repressed	Involuting Ventral Mesoderm
cldn5	-1.66519	1.84592	0.000208	0.00924	10	VG	Repressed_Bound	Repressed	Unidentified Cluster
cnfn.1	1.51419	5.80512	3.07e-06	0.000486	10	AC	Activated_Unbound	Activated	Outer NNE
cnfn.1	2.57404	1.44226	9.53e-12	7.05e-09	9	AC	Activated_Unbound	Activated	Outer NNE
cnn1	-1.67488	0.841863	0.00126	0.033	10	NL	Repressed_Unbound	Repressed	Outer NNE
cntf	3.29565	-0.833179	0.000646	0.021	10	AC	Activated_Unbound	Activated	Involuting Ventral Mesoderm
cntnap1	1.83432	-0.41332	0.00015	0.0193	9	VG	Activated_Bound	Activated	Involuting Ventral Endoderm
col13a1	-2.22056	-1.05757	0.000235	0.0283	9	NL	Repressed_Bound	Repressed	Dorsal Mesoderm
col17a1	-1.74141	0.904	0.00139	0.0351	10	AC	Repressed_Unbound	Repressed	Unidentified Cluster
col1a2	-2.21998	0.699086	0.00114	0.0306	10	AC	Repressed_Unbound	Repressed	Unidentified Cluster
cox16	1.07632	3.11178	0.000344	0.0132	10	NL	Activated_Unbound	Activated	Involuting Ventral Endoderm
cpamd8	1.63897	1.53792	0.00024	0.0101	10	AC	Activated_Bound	Activated	Inner NNE
cpne7	-2.35895	0.812265	0.000669	0.0215	10	AC	Repressed_Unbound	Repressed	Unidentified Cluster
crybg2	-2.82573	0.293903	9.43e-05	0.00537	10	NL	Repressed_Unbound	Repressed	Unidentified Cluster
csf1	-3.05559	1.6945	1.01e-06	0.000236	10	NL	Repressed_Bound	Repressed	Ventral Mesoderm
cyb561	4.07609	5.22114	6.65e-09	5.46e-06	10	AC	Activated_Unbound	Activated	Involuting Ventral Mesoderm
cyp26a1	1.64344	5.42124	2.74e-07	9.63e-05	10	NL	Activated_Bound	Activated	Dorsal Endoderm
cyp2a6.1	1.23311	2.18005	0.000524	0.0177	10	AC	Activated_Bound	Activated	Involuting Dorsal Mesoderm
cyp46a1.3	-2.83456	2.53254	6.87e-16	7.62e-13	9	NL	Repressed_Unbound	Repressed	Involuting Ventral Mesoderm
dbp	-1.2281	1.75209	0.00199	0.0451	10	AC	Repressed_Bound	Repressed	Neural Plate
ddr2l	1.3774	2.25689	2.48e-05	0.00429	9	NL	Activated_Unbound	Activated	Dorsal Mesoderm
dgka	1.44206	1.56708	0.000973	0.0275	10	AC	Activated_Bound	Activated	Dorsal Mesoderm
dgkd	1.52772	3.22352	7.44e-06	0.000845595	10	AC	Activated_Bound	Activated	Involuting Ventral Endoderm
dlc	1.30716	4.46581	7.83e-06	0.000868276	10	AC	Activated_Bound	Activated	Ventral Mesoderm
dleu7	1.14876	5.21798	2.13e-05	0.00184746	10	VG	Activated_Bound	Activated	Neural Plate
dlx3	2.79725	0.862723	5.24e-05	0.00351364	10	AC	Activated_Bound	Activated	Outer NNE
dlx5	2.07332	2.83946	4.46e-06	0.000607228	10	AC	Activated_Bound	Activated	Outer NNE
dmrta1	-3.94619	-0.0216771	7.06e-05	0.00444402	10	NL	Repressed_Bound	Repressed	Unidentified Cluster
dmtn	5.8813	-2.24663	0.000272665	0.0310924	9	AC	Activated_Bound	Activated	Outer NNE
dock4	-1.14936	3.39435	0.000105485	0.00580938	10	NL	Repressed_Bound	Repressed	Dorsal Endoderm
drg2	1.36715	6.38698	1.4e-06	0.000273416	10	NL	Activated_Bound	Activated	Neural Plate
drg2	1.17728	6.03365	6.72e-05	0.00979286	9	NL	Activated_Bound	Activated	Neural Plate
dusp1	1.18533	6.09221	6.77e-06	0.000806634	10	AC	Activated_Bound	Activated	Outer Neuroectoderm
dync2li1	1.43435	2.40395	0.000202084	0.00912744	10	VG	Activated_Unbound	Activated	Involuting Dorsal Endoderm
dync2li1	1.17196	3.78495	0.000121206	0.0160403	9	VG	Activated_Unbound	Activated	Involuting Dorsal Endoderm
dyrk2	1.43674	4.0734	2.39e-06	0.000530027	9	AC	Activated_Unbound	Activated	Outer Neuroectoderm
dyrk2	2.61102	5.27854	1.36e-08	9.33e-06	10	AC	Activated_Bound	Activated	Outer Neuroectoderm
ebpl	-1.93887	1.54336	0.000104029	0.0057684	10	AC	Repressed_Unbound	Repressed	Involuting Ventral Mesoderm
efna3	1.50274	1.65616	1.29e-05	0.00250092	9	NL	Activated_Bound	Activated	Inner NNE
efna3-2	1.60456	-0.173765	0.000431182	0.0461535	9	NL	Activated_Unbound	Activated
egr1	-1.10989	2.96087	0.00034541	0.013209	10	VG	Repressed_Unbound	Repressed	Involuting Dorsal Mesoderm
elavl3	2.20949	1.92781	7.16e-06	0.000839673	10	AC	Activated_Bound	Activated	Inner NNE
elovl3	3.56752	-1.57971	4.29e-05	0.00679634	9	AC	Activated_Bound	Activated	Outer NNE
emb	3.54941	-0.914208	0.000545502	0.0182895	10	AC	Activated_Bound	Activated	Dorsal Mesoderm
emx1l	-1.84303	2.71983	0.000779109	0.0235975	10	NL	Repressed_Unbound	Repressed	Unidentified Cluster
emx1l	-1.66527	1.25431	4.78e-06	0.00102708	9	NL	Repressed_Unbound	Repressed	Unidentified Cluster
eomes	1.05568	6.11035	0.000337399	0.0371525	9	VG	Activated_Bound	Activated	Dorsal Endoderm
eva1b	-2.90093	0.290965	9.04e-05	0.00523332	10	AC	Repressed_Bound	Repressed	Unidentified Cluster
evpl	-1.21927	2.95569	0.000181799	0.00837381	10	AC	Repressed_Unbound	Repressed	Outer NNE
exoc3l1	-6.57497	0.505522	1.16e-06	0.000249617	10	NL	Repressed_Unbound	Repressed	Dorsal Mesoderm
fabp4	1.15875	6.00577	0.000197251	0.00897088	10	NL	Activated_Unbound	Activated	Unidentified Cluster
fam102b	-1.31958	4.0938	0.000308764	0.0122292	10	AC	Repressed_Unbound	Repressed	Neural Plate
fam110c	1.05834	4.53009	0.000402875	0.0433692	9	NL	Activated_Bound	Activated	Dorsal Endoderm
fam122b	1.0521	7.54911	1.58e-05	0.00149138	10	AC	Activated_Bound	Activated	Outer Neuroectoderm
fam184b	-2.66531	-0.338904	0.000921379	0.026514	10	NL	Repressed_Unbound	Repressed	Outer NNE
fam184b	-6.49078	-1.77179	3.22e-06	0.000710048	9	NL	Repressed_Unbound	Repressed	Outer NNE
fam83b	-2.01379	1.04596	0.000367843	0.0138465	10	NL	Repressed_Bound	Repressed	Dorsal Endoderm
fblim1	-2.32748	0.772711	0.000115051	0.00614331	10	AC	Repressed_Unbound	Repressed	Unidentified Cluster
fbn3	-3.14177	0.870601	0.000101277	0.00566674	10	NL	Repressed_Bound	Repressed	Involuting Ventral Endoderm
fbn3	-3.22493	-0.121703	7.7e-10	3.52e-07	9	NL	Repressed_Bound	Repressed	Involuting Ventral Endoderm
fev	-2.66956	0.396813	0.000171787	0.00811106	10	AC	Repressed_Unbound	Repressed	Dorsal Endoderm
fjx1	-1.34858	2.4689	0.000405608	0.0149187	10	AC	Repressed_Bound	Repressed	Unidentified Cluster
fndc10	2.53908	-0.554576	0.00122087	0.0322367	10	VG	Activated_Unbound	Activated	Neural Plate Border
fndc10	2.63561	-0.562949	8.88e-07	0.000220844	9	VG	Activated_Unbound	Activated	Neural Plate Border
fos	-1.40801	3.74585	7.27e-06	0.000844773	10	VG	Repressed_Unbound	Repressed	Involuting Dorsal Mesoderm
foxb1	1.30726	1.33962	0.00253903	0.0398992	10	VG	Activated_Bound	Activated	Dorsal Mesoderm
foxb1	2.57326	-0.741179	1.1e-05	0.00213839	9	VG	Activated_Bound	Activated	Dorsal Mesoderm
foxd4l1.1	1.244	6.11975	5.94e-06	0.000742028	10	AC	Activated_Bound	Activated	Involuting Dorsal Mesoderm
foxd4l1.1	3.1044	4.07369	3.1e-21	4.97e-18	9	AC	Activated_Bound	Activated	Involuting Dorsal Mesoderm
foxd4l1.2	1.91587	2.0139	2.07e-05	0.00182289	10	AC	Activated_Bound	Activated	Involuting Dorsal Mesoderm
foxd4l1.2	3.01501	-0.764326	7.15e-07	0.00018576	9	AC	Activated_Bound	Activated	Involuting Dorsal Mesoderm
foxi1	2.0884	2.23755	8.05e-10	3.63e-07	9	AC	Activated_Bound	Activated	Inner NNE
foxj1	-1.14363	4.68856	2.34e-05	0.00197399	10	AC	Repressed_Bound	Repressed	Involuting Dorsal Mesoderm
fth1.1	-1.36603	7.86834	8.71e-07	0.000220347	10	AC	Repressed_Bound	Repressed	Involuting Dorsal Mesoderm
fzd3	-1.21433	3.6042	8.38e-05	0.00501566	10	AC	Repressed_Bound	Repressed	Involuting Dorsal Mesoderm
fzd3	-1.27212	4.81874	2.18e-05	0.00387794	9	AC	Repressed_Bound	Repressed	Involuting Dorsal Mesoderm
fzd6	-1.23941	3.01006	0.000171	0.00811106	10	NL	Repressed_Bound	Repressed	Inner NNE
g0s2	1.89664	2.44317	7.89e-09	3e-06	9	VG	Activated_Bound	Activated	Involuting Ventral Endoderm
g2e3	1.05418	6.54653	1.97e-05	0.00177551	10	AC	Activated_Bound	Activated	Outer NNE
gadd45g	-1.1587	6.737	6.75e-06	0.000806634	10	VG	Repressed_Bound	Repressed	Involuting Dorsal Endoderm
gas2l1	1.3187	1.60624	0.000122	0.0160611	9	AC	Activated_Bound	Activated	Outer NNE
gatm	2.65799	7.87289	4.4e-10	1.01e-06	10	NL	Activated_Bound	Activated	Involuting Ventral Endoderm
gatm	4.49198	2.28633	1.87e-28	7.72e-25	9	NL	Activated_Bound	Activated	Involuting Ventral Endoderm
gdpd3	-2.56704	0.293162	0.000147	0.00734734	10	AC	Repressed_Unbound	Repressed	Outer NNE
gfod1	1.41477	3.76696	6.7e-06	0.000806634	10	AC	Activated_Bound	Activated	Outer NNE
gmnc	3.79815	0.629206	3.76e-06	0.00055134	10	AC	Activated_Bound	Activated	Inner NNE
gmnc	2.90674	-0.654065	8.1e-07	0.000204864	9	AC	Activated_Bound	Activated	Inner NNE
gnb3	-1.42672	4.47487	4.02e-06	0.000569759	10	AC	Repressed_Bound	Repressed	Outer NNE
golga7b	3.00931	-0.55544	0.000466	0.0162672	10	AC	Activated_Bound	Activated	Outer Neuroectoderm
gpr1	3.64527	0.36039	1.39e-05	0.0013759	10	AC	Activated_Bound	Activated	Neural Plate
gpr135	1.00964	2.72258	0.000913	0.0264195	10	AC	Activated_Bound	Activated	Neural Plate
gpr143	2.41989	1.17815	2.43e-05	0.00202742	10	AC	Activated_Bound	Activated	Neural Plate Border
gpr82	2.98606	-0.0351758	0.000164	0.00784477	10	VG	Activated_Bound	Activated	Involuting Ventral Endoderm
gprc5a	2.3355	-0.422562	0.00147	0.0362274	10	AC	Activated_Bound	Activated	Outer Neuroectoderm
gprc5a	4.2363	-0.606594	2.99e-10	1.57e-07	9	AC	Activated_Bound	Activated	Outer Neuroectoderm
gprc5cl2	-1.05168	4.6349	0.000238	0.0100903	10	AC	Repressed_Bound	Repressed	Outer Neuroectoderm
gpx2	2.20087	1.97121	5.97e-06	0.000742028	10	AC	Activated_Bound	Activated	Dorsal Mesoderm
grhpr.2	2.23607	6.29831	3.92e-08	1.89e-05	10	NL	Activated_Unbound	Activated	Involuting Dorsal Endoderm
grhpr.2	2.15173	5.59859	1.62e-12	1.51e-09	9	NL	Activated_Unbound	Activated	Involuting Dorsal Endoderm
gucy1a1	-2.32666	-0.409205	0.00152	0.0369267	10	NL	Repressed_Unbound	Repressed	Neural Plate
gzmh	-2.95315	0.490328	3.9e-05	0.00289057	10	AC	Repressed_Unbound	Repressed	Neural Plate Border
h1-3	-1.79625	0.300695	3.58e-05	0.00584089	9	AC	Repressed_Unbound	Repressed	Unidentified Cluster
h2ac12	-1.8594	4.69058	1.14e-06	0.000249617	10	AC	Repressed_Bound	Repressed	Unidentified Cluster
h2ac12	-1.65695	3.56896	1.05e-07	3.26e-05	9	AC	Repressed_Bound	Repressed	Unidentified Cluster
h2bc11	-1.7439	3.01887	3.91e-05	0.00289057	10	AC	Repressed_Bound	Repressed	Outer Neuroectoderm
h2bc21	-1.44312	1.89547	0.000762	0.0234787	10	AC	Repressed_Unbound	Repressed	Unidentified Cluster
hal.1	1.95806	2.00323	9.47e-09	3.53e-06	9	NL	Activated_Bound	Activated	Involuting Ventral Endoderm
hand2	1.72969	2.19213	2.19e-07	6.37e-05	9	NL	Activated_Bound	Activated	Dorsal Endoderm
hap1	1.47756	4.75932	4.68e-06	0.000619168	10	AC	Activated_Bound	Activated	Involuting Dorsal Endoderm
has2	1.81655	4.03096	4.07e-09	1.61e-06	9	VG	Activated_Bound	Activated	Involuting Ventral Endoderm
helt	2.32579	-0.65884	1.44e-05	0.00273033	9	VG	Activated_Unbound	Activated	Involuting Dorsal Endoderm
herpud1	1.17993	6.21712	6.43e-05	0.00941018	9	VG	Activated_Bound	Activated	Unidentified Cluster
hes1	-1.31155	4.38174	7.45e-06	0.000845595	10	VG	Repressed_Bound	Repressed	Dorsal Endoderm
hes2	1.36723	0.888675	0.000254	0.0302048	9	VG	Activated_Bound	Activated	Involuting Dorsal Endoderm
hes4	1.12607	2.87686	0.000344	0.0376387	9	AC	Activated_Bound	Activated	Outer Neuroectoderm
hes5.1	2.68974	-0.74509	0.00154	0.0372292	10	AC	Activated_Bound	Activated	Ventral Mesoderm
hes5.10	1.71846	3.75188	8.03e-05	0.00490657	10	AC	Activated_Bound	Activated	Outer Neuroectoderm
hes5.10	2.27308	-0.0850715	1.09e-06	0.000263192	9	AC	Activated_Bound	Activated	Outer Neuroectoderm
hes6.2	4.01953	-1.00861	0.000461	0.0161638	10	AC	Activated_Bound	Activated	Neural Plate
hgf	6.16859	0.101072	3.36e-06	0.000506588	10	AC	Activated_Bound	Activated	Inner NNE
hgf	3.51069	-1.61785	4.29e-05	0.00679634	9	AC	Activated_Bound	Activated	Inner NNE
hhla2	-3.27167	2.04263	4.74e-07	0.000139041	10	AC	Repressed_Bound	Repressed	Unidentified Cluster
hmox1	-1.77297	3.29755	3.37e-06	0.000506588	10	AC	Repressed_Unbound	Repressed	Neural Plate
homeobox100496651-provisional	1.51967	2.94887	1.84e-06	0.000424017	9	VG	Activated_Bound	Activated	Unidentified Cluster
hoxd1	3.65758	3.01605	3.07e-09	3.94e-06	10	AC	Activated_Bound	Activated	Ventral Mesoderm
hpdl	3.28206	8.20529	2.66e-11	1.92e-07	10	AC	Activated_Bound	Activated	Outer NNE
htr1b	-1.37055	1.96217	0.000945	0.0270339	10	AC	Repressed_Unbound	Repressed	Unidentified Cluster
htr3a	-4.18025	-0.888563	0.000457	0.0160542	10	VG	Repressed_Unbound	Repressed	Dorsal Endoderm
icoslg	-2.8359	0.107114	0.000126	0.00656985	10	NL	Repressed_Unbound	Repressed	Outer NNE
ift43	1.45772	2.03797	0.000223	0.00961814	10	AC	Activated_Bound	Activated	Involuting Dorsal Mesoderm
ift88	-1.19476	5.38395	1.72e-05	0.00157608	10	AC	Repressed_Unbound	Repressed	Involuting Dorsal Endoderm
igf3	2.38092	0.159615	0.000345	0.013209	10	AC	Activated_Bound	Activated	Neural Plate
inka1	1.22933	3.63587	5.89e-05	0.00880718	9	AC	Activated_Bound	Activated	Ventral Mesoderm
irak2	-3.85247	-0.618863	0.000208	0.00923659	10	AC	Repressed_Unbound	Repressed	Outer NNE
irak2	-6.55257	-1.7256	1.9e-06	0.000428866	9	AC	Repressed_Unbound	Repressed	Outer NNE
irx1	1.49811	3.79046	1.07e-06	0.000262799	9	AC	Activated_Bound	Activated	Dorsal Endoderm
irx2	1.83075	1.00734	1.06e-06	0.000262314	9	AC	Activated_Bound	Activated	Inner NNE
ism1	1.30161	5.89974	2.67e-06	0.00045291	10	VG	Activated_Bound	Activated	Ventral Mesoderm
ism2	-1.02234	3.39036	0.000335	0.0129997	10	AC	Repressed_Bound	Repressed	Inner NNE
itgb1bp2	2.02979	-1.00145	0.000384	0.04144	9	AC	Activated_Bound	Activated	Involuting Dorsal Mesoderm
itpka	-1.56645	5.1318	7.34e-06	0.000845595	10	AC	Repressed_Bound	Repressed	Involuting Ventral Mesoderm
jag1	1.98636	1.7458	2.8e-05	0.00224474	10	AC	Activated_Bound	Activated	Outer NNE
jph1	-1.27709	3.96555	6.04e-05	0.00390369	10	VG	Repressed_Bound	Repressed	Neural Plate Border
junb	-2.84886	1.09821	1.14e-05	0.00119013	10	AC	Repressed_Unbound	Repressed	Unidentified Cluster
kcnf1	-1.56205	0.550783	0.000114	0.0153503	9	NL	Repressed_Unbound	Repressed	Ventral Mesoderm
kcnj15	-1.15224	2.51837	0.000427	0.0153382	10	AC	Repressed_Bound	Repressed	Involuting Ventral Endoderm
kcnv1	-2.37674	-0.782686	2.87e-05	0.00477976	9	AC	Repressed_Unbound	Repressed	Involuting Ventral Mesoderm
kctd15	1.33447	3.87763	1.53e-05	0.00146176	10	AC	Activated_Bound	Activated	Inner NNE
kitlg	1.54143	3.83597	4.11e-06	0.000574916	10	AC	Activated_Bound	Activated	Outer NNE
kitlg	1.42514	0.507987	0.000334	0.0369599	9	AC	Activated_Bound	Activated	Outer NNE
klhdc7a	-4.72819	-1.14314	0.000407	0.0149187	10	NL	Repressed_Unbound	Repressed	Dorsal Endoderm
klhdc7a	-3.50861	-1.51647	2.72e-05	0.00464219	9	NL	Repressed_Unbound	Repressed	Dorsal Endoderm
krt7	1.15993	8.11314	3.26e-06	0.000505092	10	AC	Activated_Bound	Activated	Outer NNE
krt7	1.15738	4.60099	0.000108	0.0146018	9	AC	Activated_Bound	Activated	Outer NNE
lamb1	-1.987	2.99287	1.38e-06	0.000273085	10	AC	Repressed_Bound	Repressed	Dorsal Mesoderm
lgals9c	-2.36056	2.07511	0.000313	0.0122823	10	NL	Repressed_Unbound	Repressed	Unidentified Cluster
lhx5	1.56627	6.01964	1.25e-06	0.000261926	10	AC	Activated_Bound	Activated	Inner NNE
lhx5	1.99877	4.15711	1.12e-10	7.2e-08	9	AC	Activated_Bound	Activated	Inner NNE
lhx8	-2.88111	2.61429	5.67e-08	2.48e-05	10	VG	Repressed_Bound	Repressed	Involuting Ventral Endoderm
LOC100135246	1.30419	4.49673	6.9e-06	0.000815	10	AC	Activated_Unbound	Activated	Outer NNE
LOC100135246	1.20822	5.2571	4.75e-05	0.00736	9	AC	Activated_Unbound	Activated	Outer NNE
LOC100135405	-2.2114	0.64982	0.000223	0.00962	10	NL	Repressed_Unbound	Repressed	Involuting Dorsal Mesoderm
LOC100145165	1.28943	4.65448	7.65e-06	0.000855	10	AC	Activated_Bound	Activated	Unidentified Cluster
LOC100145165	2.75719	1.11555	4.14e-12	3.52e-09	9	AC	Activated_Bound	Activated	Unidentified Cluster
LOC100145503	-2.36992	-0.509364	0.00185	0.0426	10	VG	Repressed_Unbound	Repressed	Dorsal Endoderm
LOC100158459	-1.51459	4.756	1.16e-06	0.00025	10	VG	Repressed_Unbound	Repressed	Dorsal Endoderm
LOC100158459	-1.90378	-0.291218	7.92e-05	0.0113	9	VG	Repressed_Unbound	Repressed	Dorsal Endoderm
LOC100485014	-3.58556	0.579404	2.33e-05	0.00197	10	NL	Repressed_Bound	Repressed	Unidentified Cluster
LOC100485142	1.31274	1.22247	0.00244	0.0258	10	NL	Activated_Unbound	Activated
LOC100485292	-1.41099	1.18338	0.00185	0.0426	10	NL	Repressed_Unbound	Repressed	Involuting Dorsal Mesoderm
LOC100485343	-2.97767	0.769293	0.000353	0.0135	10	VG	Repressed_Unbound	Repressed	Dorsal Endoderm
LOC100485356	-2.76657	2.31408	1.97e-07	7.29e-05	10	VG	Repressed_Unbound	Repressed	Involuting Dorsal Endoderm
LOC100485665	-1.27581	1.74783	0.000193	0.0237	9	NL	Repressed_Unbound	Repressed	Involuting Ventral Endoderm
LOC100485665	-1.33552	2.43448	0.000203	0.00913	10	NL	Repressed_Bound	Repressed	Involuting Ventral Endoderm
LOC100485974	2.11981	0.610352	3.14e-07	8.97e-05	9	VG	Activated_Bound	Activated	Ventral Endoderm
LOC100486008	-1.09557	2.41026	0.00088	0.0258	10	AC	Repressed_Bound	Repressed	Unidentified Cluster
LOC100486065	-2.54836	-0.129433	0.000455	0.016	10	VG	Repressed_Bound	Repressed	Dorsal Endoderm
LOC100486078	-2.30712	-1.14282	0.000192	0.0237	9	VG	Repressed_Unbound	Repressed	Unidentified Cluster
LOC100486117	-3.45568	-1.55244	4.29e-05	0.0068	9	NL	Repressed_Unbound	Repressed	Unidentified Cluster
LOC100486150	3.9287	-1.53504	1.73e-05	0.00318	9	NL	Activated_Bound	Activated	Outer NNE
LOC100486155	-1.76837	1.77193	0.000847	0.0251	10	AC	Repressed_Unbound	Repressed	Involuting Dorsal Mesoderm
LOC100486155	-2.74546	0.606427	1.72e-10	1.03e-07	9	AC	Repressed_Unbound	Repressed	Involuting Dorsal Mesoderm
LOC100486608	1.73893	-0.423417	0.000432	0.0462	9	NL	Activated_Unbound	Activated
LOC100486720	-7.32856	-1.10393	5.27e-10	2.53e-07	9	AC	Repressed_Unbound	Repressed	Unidentified Cluster
LOC100487011	-2.915	0.465911	4.1e-05	0.00296	10	AC	Repressed_Bound	Repressed	Involuting Ventral Mesoderm
LOC100487139	-10.9388	2.42759	4.93e-10	1.01e-06	10	AC	Repressed_Unbound	Repressed	Unidentified Cluster
LOC100487139	-1.84541	2.55701	1.69e-08	6.01e-06	9	AC	Repressed_Unbound	Repressed	Unidentified Cluster
LOC100487179	-6.41531	0.0117218	1.82e-17	2.38e-14	9	NL	Repressed_Unbound	Repressed	Unidentified Cluster
LOC100487186	3.71336	5.04814	5.19e-29	2.49e-15	9	AC	Activated_Bound	Activated	Involuting Dorsal Mesoderm
LOC100487580	-1.85734	0.945436	0.00163701	0.0392558	10	AC	Repressed_Unbound	Repressed	Unidentified Cluster
LOC100487632	-1.31959	2.38027	4.83e-05	0.00745498	9	AC	Repressed_Unbound	Repressed	Outer Neuroectoderm
LOC100487632	-1.54491	3.17571	1.24e-05	0.00125669	10	AC	Repressed_Bound	Repressed	Outer Neuroectoderm
LOC100488209	2.55285	8.65151	5.72e-09	5.46e-06	10	AC	Activated_Bound	Activated	Outer NNE
LOC100488209	3.12909	5.6094	9.56e-23	1.84e-19	9	AC	Activated_Bound	Activated	Outer NNE
LOC100488554	1.9854	3.12489	1.45e-06	0.000275335	10	AC	Activated_Bound	Activated	Involuting Ventral Mesoderm
LOC100488554	2.54385	0.810412	3.42e-10	1.73e-07	9	AC	Activated_Bound	Activated	Involuting Ventral Mesoderm
LOC100488564	-3.21085	-1.72783	0.000272429	0.0310924	9	AC	Repressed_Bound	Repressed	Neural Plate Border
LOC100489248	-2.35683	0.644725	0.000889362	0.026008	10	NL	Repressed_Unbound	Repressed	Unidentified Cluster
LOC100489839	1.69311	4.56669	6.86e-07	0.000185877	10	AC	Activated_Bound	Activated	Outer Neuroectoderm
LOC100490141	2.23121	1.11883	4.16e-09	1.62e-06	9	VG	Activated_Unbound	Activated	Involuting Ventral Endoderm
LOC100490457	1.31191	3.31794	5.09e-05	0.00346248	10	AC	Activated_Unbound	Activated	Involuting Dorsal Endoderm
LOC100490457	1.23284	4.07964	4.58e-05	0.00718802	9	AC	Activated_Bound	Activated	Involuting Dorsal Endoderm
LOC100490503	-2.44541	2.30594	1.06e-06	0.000243415	10	AC	Repressed_Unbound	Repressed	Unidentified Cluster
LOC100490565	-1.32891	3.2094	0.000179616	0.00834076	10	AC	Repressed_Unbound	Repressed	Unidentified Cluster
LOC100490622	-2.28635	1.88591	5.31e-06	0.000690173	10	AC	Repressed_Unbound	Repressed	Involuting Dorsal Mesoderm
LOC100490622	-1.761	0.284611	3.31e-05	0.00542597	9	AC	Repressed_Unbound	Repressed	Involuting Dorsal Mesoderm
LOC100490971	3.76763	-0.380789	2.81e-10	1.53e-07	9	AC	Activated_Unbound	Activated	Unidentified Cluster
LOC100490971	3.40481	-0.366544	0.000433	0.015451	10	AC	Activated_Bound	Activated	Unidentified Cluster
LOC100491830	6.70787	-1.65697	4.04e-07	0.000110054	9	NL	Activated_Unbound	Activated	Ventral Mesoderm
LOC100491839	-2.09218	0.192429	0.00169	0.0401844	10	NL	Repressed_Unbound	Repressed
LOC100492139	-3.33587	-1.64322	0.000107	0.0146018	9	AC	Repressed_Unbound	Repressed	Unidentified Cluster
LOC100492399	-4.22954	-0.797572	0.000517	0.0176196	10	AC	Repressed_Bound	Repressed	Involuting Dorsal Mesoderm
LOC100492399	-4.02298	-0.549012	1.59e-09	6.77e-07	9	AC	Repressed_Bound	Repressed	Involuting Dorsal Mesoderm
LOC100492630	-1.51342	1.72312	0.000434	0.0154619	10	NL	Repressed_Unbound	Repressed	Unidentified Cluster
LOC100492641	-3.06056	-0.976469	0.00158	0.0382722	10	NL	Repressed_Unbound	Repressed	Outer Neuroectoderm
LOC100492813	-1.14224	3.41585	0.000214	0.0259543	9	AC	Repressed_Unbound	Repressed	Unidentified Cluster
LOC100492813	-1.05764	4.13535	0.000102	0.00568223	10	AC	Repressed_Bound	Repressed	Unidentified Cluster
LOC100493036	2.08523	-0.431197	2.47e-05	0.0042856	9	AC	Activated_Unbound	Activated	Unidentified Cluster
LOC100493447	6.47467	-1.62369	0.00101	0.0280547	10	AC	Activated_Unbound	Activated	Outer Neuroectoderm
LOC100493456	3.1751	5.12245	5.84e-23	1.2e-19	9	AC	Activated_Unbound	Activated	Neural Plate
LOC100493456	3.19541	7.10811	1.31e-10	4.73e-07	10	AC	Activated_Bound	Activated	Neural Plate
LOC100493584	-1.64538	0.949912	0.0011	0.0300122	10	VG	Repressed_Unbound	Repressed	Dorsal Endoderm
LOC100493940	-1.60591	1.80326	0.000219	0.00957798	10	AC	Repressed_Unbound	Repressed	Inner NNE
LOC100494255	1.09481	4.20302	6.27e-05	0.0039995	10	AC	Activated_Bound	Activated	Involuting Dorsal Mesoderm
LOC100494255	2.01984	2.83955	5.47e-10	2.59e-07	9	AC	Activated_Bound	Activated	Involuting Dorsal Mesoderm
LOC100494294	1.84627	4.63239	1.54e-07	6.02e-05	10	AC	Activated_Bound	Activated
LOC100494294	1.07383	4.29709	0.000349	0.0380485	9	AC	Activated_Bound	Activated
LOC100494298	-5.97438	-2.13845	8.65e-05	0.0121171	9	NL	Repressed_Unbound	Repressed	Dorsal Mesoderm
LOC100494316	-6.42004	-1.8236	5.49e-06	0.00113229	9	AC	Repressed_Unbound	Repressed	Unidentified Cluster
LOC100494461	-6.57131	-1.55196	0.000777	0.0235975	10	NL	Repressed_Unbound	Repressed	Involuting Ventral Mesoderm
LOC100494461	-7.00063	-1.37734	2.1e-08	7.39e-06	9	NL	Repressed_Unbound	Repressed	Involuting Ventral Mesoderm
LOC100494472	-2.22275	0.412071	2.1e-07	6.19e-05	9	NL	Repressed_Bound	Repressed	Ventral Endoderm
LOC100494751	1.35061	2.95968	4.43e-05	0.00309826	10	NL	Activated_Unbound	Activated
LOC100495065	-2.72406	0.0349392	0.000213	0.00937202	10	VG	Repressed_Unbound	Repressed	Involuting Dorsal Mesoderm
LOC100495222	1.04225	5.48482	3.36e-05	0.00255296	10	AC	Activated_Bound	Activated	Outer NNE
LOC100495222	2.81106	2.26878	1.97e-15	2.11e-12	9	AC	Activated_Bound	Activated	Outer NNE
LOC100495338	-2.45693	0.63849	5.61e-09	2.16e-06	9	NL	Repressed_Unbound	Repressed	Unidentified Cluster
LOC100495391	-1.48701	1.17988	0.00125	0.0329163	10	AC	Repressed_Unbound	Repressed	Outer NNE
LOC100495624	1.19767	3.47597	8.08e-05	0.00490987	10	AC	Activated_Bound	Activated
LOC100495801	-1.17299	3.23885	0.000141	0.00709191	10	VG	Repressed_Bound	Repressed	Involuting Ventral Endoderm
LOC100495988	-1.84869	0.465419	5.7e-06	0.00115898	9	AC	Repressed_Bound	Repressed	Unidentified Cluster
LOC100496311	3.99195	-0.324287	0.000149	0.00735612	10	AC	Activated_Bound	Activated	Outer NNE
LOC100496394	3.63021	2.29087	3.17e-22	5.72e-19	9	VG	Activated_Bound	Activated	Involuting Ventral Endoderm
LOC100496440	-3.58768	1.43693	1.38e-05	0.00137489	10	AC	Repressed_Unbound	Repressed	Unidentified Cluster
LOC100496440	-1.97434	2.01854	1.34e-08	4.84e-06	9	AC	Repressed_Unbound	Repressed	Unidentified Cluster
LOC100496989	-2.0154	0.979641	0.000455	0.0160422	10	NL	Repressed_Unbound	Repressed	Dorsal Endoderm
LOC100497082	1.77009	1.46918	6.74e-07	0.000177	9	AC	Activated_Unbound	Activated	Involuting Dorsal Mesoderm
LOC100497171	-2.35596	-0.526265	0.002	0.0453	10	NL	Repressed_Unbound	Repressed	Unidentified Cluster
LOC100497175	1.57089	1.273	1.4e-05	0.00268	9	AC	Activated_Bound	Activated	Inner NNE
LOC100497241	-10.9078	2.22539	1.99e-44	5.75e-20	9	AC	Repressed_Unbound	Repressed	Unidentified Cluster
LOC100497356	-2.07474	1.59937	3.31e-05	0.00253	10	NL	Repressed_Unbound	Repressed	Involuting Ventral Mesoderm
LOC100497406	-7.47285	-0.990757	6.01e-11	4.03e-08	9	NL	Repressed_Unbound	Repressed	Unidentified Cluster
LOC100498064	1.28959	2.78482	4.37e-05	0.00689	9	NL	Activated_Bound	Activated	Involuting Dorsal Mesoderm
LOC100498194	3.64939	2.35468	8.58e-07	0.00022	10	NL	Activated_Unbound	Activated	Unidentified Cluster
LOC100498194	8.50019	-0.120592	5.79e-18	8.35e-15	9	NL	Activated_Unbound	Activated	Unidentified Cluster
LOC100498497	1.60091	3.9476	1.86e-07	5.59e-05	9	NL	Activated_Bound	Activated	Involuting Ventral Mesoderm
LOC101730384	6.13134	-2.07967	4.92e-05	0.00751	9	NL	Activated_Unbound	Activated	Unidentified Cluster
LOC101730473	7.228	-1.0523	0.000124	0.00649	10	AC	Activated_Bound	Activated	Unidentified Cluster
LOC101730635	6.92345	-1.48461	9.01e-08	2.86e-05	9	VG	Activated_Unbound	Activated	Involuting Ventral Mesoderm
LOC101730723	1.30726	5.24721	8.4e-06	0.000917	10	AC	Activated_Bound	Activated	Outer NNE
LOC101730986	-1.4026	2.33086	1.92e-05	0.00346	9	AC	Repressed_Unbound	Repressed	Involuting Ventral Endoderm
LOC101731214	4.79992	-1.25584	0.000718	0.0225	10	NL	Activated_Unbound	Activated	Unidentified Cluster
LOC101731214	1.94226	-0.640935	0.000188	0.0232	9	NL	Activated_Unbound	Activated	Unidentified Cluster
LOC101731222	-2.56634	-0.564257	0.00191	0.0437	10	AC	Repressed_Unbound	Repressed	Neural Plate
LOC101731310	-1.73071	1.80829	0.00024	0.0101	10	AC	Repressed_Bound	Repressed	Unidentified Cluster
LOC101731474	6.3889	-1.89616	5.49e-06	0.00113	9	VG	Activated_Unbound	Activated	Unidentified Cluster
LOC101731555	1.42351	3.5532	3.98e-06	0.00087	9	AC	Activated_Bound	Activated	Involuting Ventral Mesoderm
LOC101731619	1.38306	1.26445	0.000118	0.0158	9	AC	Activated_Unbound	Activated	Ventral Endoderm
LOC101731658	-2.5138	-0.724243	0.00193	0.0441	10	NL	Repressed_Unbound	Repressed	Outer NNE
LOC101731863	-1.27149	6.34921	5.76e-06	0.000734	10	NL	Repressed_Unbound	Repressed
LOC101731882	1.93126	1.33809	0.000966	0.0274	10	AC	Activated_Bound	Activated	Involuting Ventral Endoderm
LOC101731882	1.6372	0.277238	9.27e-05	0.0129	9	AC	Activated_Bound	Activated	Involuting Ventral Endoderm
LOC101731904	2.23379	1.77895	2.48e-10	1.38e-07	9	AC	Activated_Bound	Activated	Involuting Ventral Mesoderm
LOC101731929	-1.72191	0.831048	0.000911	0.0264	10	VG	Repressed_Unbound	Repressed	Ventral Endoderm
LOC101731956	-2.04927	1.72389	3.3e-05	0.00253	10	AC	Repressed_Unbound	Repressed	Unidentified Cluster
LOC101732029	-1.35821	2.60306	2.45e-05	0.00429	9	AC	Repressed_Unbound	Repressed
LOC101732029	-2.2564	3.66375	2.33e-07	8.4e-05	10	AC	Repressed_Bound	Repressed
LOC101732184	1.36958	6.25726	1.36e-06	0.000273	10	AC	Activated_Bound	Activated
LOC101732184	1.89015	4.99579	5.23e-10	2.53e-07	9	AC	Activated_Bound	Activated
LOC101732513	-1.25242	2.06998	0.000773	0.0236	10	NL	Repressed_Bound	Repressed	Dorsal Endoderm
LOC101732555	1.17442	6.48465	6.6e-06	0.000807	10	NL	Activated_Bound	Activated	Involuting Ventral Endoderm
LOC101732876	1.54629	1.34663	1.08e-05	0.00212	9	NL	Activated_Unbound	Activated	Ventral Mesoderm
LOC101732917	6.51998	-1.80116	1.9e-06	0.000429	9	NL	Activated_Unbound	Activated	Unidentified Cluster
LOC101732922	2.9953	-1.22716	2.24e-05	0.00397	9	VG	Activated_Unbound	Activated	Unidentified Cluster
LOC101733091	1.4429	1.04045	7.57e-05	0.0109	9	AC	Activated_Unbound	Activated	Unidentified Cluster
LOC101733098	-2.5794	-0.440901	0.0012	0.0317	10	NL	Repressed_Unbound	Repressed	Involuting Dorsal Endoderm
LOC101733182	-7.40106	-1.04292	2.19e-10	1.29e-07	9	AC	Repressed_Unbound	Repressed	Unidentified Cluster
LOC101733394	1.28278	3.3984	7.79e-05	0.0048	10	VG	Activated_Bound	Activated	Involuting Dorsal Endoderm
LOC101733394	1.44627	0.687944	0.000185	0.023	9	VG	Activated_Bound	Activated	Involuting Dorsal Endoderm
LOC101733468	-5.62666	1.8628	7.57e-09	5.46e-06	10	AC	Repressed_Bound	Repressed	Involuting Dorsal Endoderm
LOC101733468	-4.54412	1.45556	3.8e-23	9.14e-20	9	AC	Repressed_Bound	Repressed	Involuting Dorsal Endoderm
LOC101733619	-2.16295	0.615884	0.000505	0.0173	10	AC	Repressed_Unbound	Repressed	Involuting Dorsal Endoderm
LOC101733656	1.43495	3.24539	4.06e-06	0.00088	9	VG	Activated_Unbound	Activated	Unidentified Cluster
LOC101733854	2.64334	3.75281	3.02e-16	3.49e-13	9	NL	Activated_Bound	Activated
LOC101733888	-1.74765	2.12237	8.25e-05	0.00498	10	AC	Repressed_Unbound	Repressed	Involuting Dorsal Endoderm
LOC101733948	-7.29691	-1.13442	8.23e-10	3.65e-07	9	NL	Repressed_Unbound	Repressed	Involuting Ventral Endoderm
LOC101734200	-1.64026	3.51638	2.22e-06	0.000381	10	VG	Repressed_Unbound	Repressed
LOC101734349	-8.33765	-0.221548	9.88e-17	1.19e-13	9	AC	Repressed_Unbound	Repressed	Unidentified Cluster
LOC101734426	-1.45242	4.0358	3.59e-06	0.000533	10	AC	Repressed_Bound	Repressed	Unidentified Cluster
LOC101734426	-1.25349	3.01054	6.29e-05	0.00925	9	AC	Repressed_Bound	Repressed	Unidentified Cluster
LOC101734515	-1.64911	2.36748	5.16e-05	0.00349	10	VG	Repressed_Bound	Repressed	Dorsal Mesoderm
LOC101734628	-1.12743	3.94232	0.000331	0.0129	10	AC	Repressed_Unbound	Repressed	Unidentified Cluster
LOC101734722	7.6614	-0.872568	7.52e-12	5.86e-09	9	NL	Activated_Unbound	Activated	Unidentified Cluster
LOC101734771	-1.3969	2.81905	0.000684351	0.021844	10	NL	Repressed_Unbound	Repressed
LOC101734832	-2.96168	-0.84115	8.62e-07	0.000216359	9	NL	Repressed_Unbound	Repressed
LOC101734868	1.57969	1.30359	0.00071411	0.0224789	10	AC	Activated_Bound	Activated	Unidentified Cluster
LOC101735065	-1.4339	2.1067	0.000175514	0.00821554	10	VG	Repressed_Unbound	Repressed	Involuting Ventral Mesoderm
LOC101735065	-1.45046	2.59948	6.57e-06	0.00132649	9	VG	Repressed_Unbound	Repressed	Involuting Ventral Mesoderm
LOC101735070	-1.86427	0.217726	0.00191478	0.0437487	10	NL	Repressed_Bound	Repressed	Outer NNE
LOC101735136	-2.11707	1.52238	3.11e-05	0.00244965	10	NL	Repressed_Unbound	Repressed	Involuting Ventral Mesoderm
LOC101735276	-6.93127	-1.42948	5.52e-08	1.81e-05	9	AC	Repressed_Unbound	Repressed	Ventral Endoderm
LOC105945406	-1.32051	2.73573	0.000160247	0.00780498	10	AC	Repressed_Bound	Repressed	Outer NNE
LOC105945694	2.12875	-0.251621	0.0018633	0.0429125	10	AC	Activated_Unbound	Activated
LOC105945694	2.67484	0.688094	3e-10	1.57e-07	9	AC	Activated_Unbound	Activated
LOC105945772	-1.50391	2.58956	4.12e-05	0.0029576	10	VG	Repressed_Bound	Repressed	Dorsal Endoderm
LOC105945920	-2.16828	1.59031	5.74e-05	0.00377703	10	AC	Repressed_Unbound	Repressed
LOC105945922	-2.58616	0.519857	0.00179798	0.0420121	10	NL	Repressed_Unbound	Repressed
LOC105946000	-6.67806	-1.461	0.000578779	0.0191382	10	VG	Repressed_Unbound	Repressed	Unidentified Cluster
LOC105946018	-2.10743	1.11534	0.000193193	0.00884189	10	AC	Repressed_Bound	Repressed	Involuting Ventral Endoderm
LOC105946089	-1.48561	5.9455	6.88e-07	0.000185877	10	NL	Repressed_Unbound	Repressed
LOC105946182	-2.1595	0.589608	0.000265895	0.0108288	10	AC	Repressed_Unbound	Repressed	Unidentified Cluster
LOC105946192	-4.10514	-1.0581	6.39e-08	2.07e-05	9	NL	Repressed_Bound	Repressed	Outer NNE
LOC105946248	-6.52345	-1.74759	1.9e-06	0.000428866	9	NL	Repressed_Unbound	Repressed	Unidentified Cluster
LOC105946283	-2.03001	0.456089	1.54e-06	0.000361349	9	NL	Repressed_Unbound	Repressed	Involuting Dorsal Endoderm
LOC105947137	1.97277	3.22841	7.15e-10	3.33e-07	9	AC	Activated_Unbound	Activated	Unidentified Cluster
LOC105947139	-2.52412	-1.32157	0.000320481	0.0355611	9	NL	Repressed_Unbound	Repressed	Unidentified Cluster
LOC105947770	-1.33305	3.69932	1.78e-05	0.00162636	10	VG	Repressed_Bound	Repressed
LOC105948021	3.05203	0.886099	1.22e-05	0.00124352	10	AC	Activated_Bound	Activated
LOC105948021	3.64085	-0.761399	2.59e-08	8.88e-06	9	AC	Activated_Bound	Activated
LOC105948180	-7.54369	-0.921592	3.94e-11	2.71e-08	9	NL	Repressed_Unbound	Repressed	Unidentified Cluster
LOC105948521	7.34345	-1.14126	5.27e-10	2.53e-07	9	AC	Activated_Bound	Activated
LOC108644510	-1.31334	2.684	3.89e-05	0.00630184	9	AC	Repressed_Unbound	Repressed	Outer Neuroectoderm
LOC108644719	-1.0815	2.03593	0.00187907	0.0431378	10	NL	Repressed_Bound	Repressed
LOC108644801	-4.18055	-1.16231	3.39e-07	9.54e-05	9	NL	Repressed_Bound	Repressed
LOC108645241	-3.17831	0.693086	1.1e-05	0.00116517	10	NL	Repressed_Bound	Repressed
LOC108645362	-1.63301	0.123512	0.000237304	0.0285259	9	NL	Repressed_Unbound	Repressed	Involuting Ventral Mesoderm
LOC108645453	1.79833	5.21214	1.84e-07	6.98e-05	10	AC	Activated_Bound	Activated
LOC108645453	1.63623	3.86862	1.04e-07	3.26e-05	9	AC	Activated_Bound	Activated
LOC108645796	7.47957	-1.02314	9.21e-11	6.04e-08	9	AC	Activated_Unbound	Activated	Unidentified Cluster
LOC108646179	4.33123	-1.44303	0.00171007	0.0404166	10	AC	Activated_Bound	Activated
LOC108646252	-2.59374	-1.30604	0.000320481	0.0355611	9	NL	Repressed_Unbound	Repressed	Dorsal Mesoderm
LOC108646287	6.26585	-1.98442	1.62e-05	0.00300429	9	NL	Activated_Unbound	Activated	Involuting Ventral Mesoderm
LOC108646290	-1.11747	3.7419	8.92e-05	0.00520426	10	AC	Repressed_Bound	Repressed	Neural Plate
LOC108646291	-1.1428	3.53644	0.000198492	0.0241624	9	AC	Repressed_Unbound	Repressed	Unidentified Cluster
LOC108647869	-1.90902	-0.254169	8.77e-05	0.012222	9	NL	Repressed_Unbound	Repressed	Unidentified Cluster
LOC108648161	1.48746	1.91507	0.000245675	0.0101857	10	AC	Activated_Bound	Activated
LOC108648251	2.98402	3.06472	1.74e-08	1.14e-05	10	AC	Activated_Bound	Activated
LOC108648251	5.14051	1.5851	1.59e-27	5.1e-24	9	AC	Activated_Bound	Activated
LOC108648317	-6.14054	-2.0249	2.82e-05	0.00475602	9	NL	Repressed_Bound	Repressed	Neural Plate
LOC108648378	3.16415	-0.799641	0.000753262	0.023338	10	AC	Activated_Bound	Activated	Unidentified Cluster
LOC108648378	3.81201	-0.805168	1.1e-08	4.03e-06	9	AC	Activated_Bound	Activated	Unidentified Cluster
LOC108648775	1.50611	6.59925	3.79e-06	0.00055134	10	AC	Activated_Bound	Activated	Involuting Ventral Endoderm
LOC108648775	2.03425	3.12392	2.44e-10	1.38e-07	9	AC	Activated_Bound	Activated	Involuting Ventral Endoderm
LOC108648853	1.46616	2.54207	5.39e-06	0.00113229	9	NL	Activated_Bound	Activated
LOC116406439	2.13577	-0.687007	5.96e-05	0.00882471	9	AC	Activated_Bound	Activated	Outer NNE
LOC116406441	1.30205	3.64626	2.04e-05	0.00181327	10	AC	Activated_Bound	Activated	Outer NNE
LOC116406441	2.08027	2.99742	1.2e-10	7.52e-08	9	AC	Activated_Bound	Activated	Outer NNE
LOC116406446	-1.69706	0.208058	9.9e-05	0.0136611	9	AC	Repressed_Unbound	Repressed	Unidentified Cluster
LOC116406446	-1.36283	2.93618	6.02e-05	0.00390369	10	AC	Repressed_Bound	Repressed	Unidentified Cluster
LOC116406478	-1.45474	1.47133	0.00214292	0.0476766	10	NL	Repressed_Unbound	Repressed	Ventral Endoderm
LOC116406494	-8.30746	-0.104556	5.79e-18	8.35e-15	9	NL	Repressed_Unbound	Repressed	Unidentified Cluster
LOC116406639	-6.72399	-1.59368	4.04e-07	0.000110054	9	NL	Repressed_Unbound	Repressed	Neural Plate
LOC116406672	-2.25258	1.18702	0.000202935	0.00912744	10	AC	Repressed_Unbound	Repressed
LOC116406756	1.0487	6.11211	2.46e-05	0.00203713	10	AC	Activated_Bound	Activated	Neural Plate Border
LOC116406862	-5.81049	-2.24682	0.000272665	0.0310924	9	NL	Repressed_Unbound	Repressed	Unidentified Cluster
LOC116406886	-1.72315	1.12219	0.000440853	0.0156162	10	AC	Repressed_Bound	Repressed	Outer NNE
LOC116406890	-5.82511	-2.23715	0.000272665	0.0310924	9	NL	Repressed_Unbound	Repressed	Ventral Mesoderm
LOC116407014	1.48476	3.01754	0.000355763	0.0135331	10	VG	Activated_Unbound	Activated
LOC116407014	1.68097	2.82411	1.91e-07	5.67e-05	9	VG	Activated_Unbound	Activated
LOC116407528	4.5922	4.49549	1.06e-10	4.73e-07	10	AC	Activated_Bound	Activated	Neural Plate Border
LOC116407552	1.11874	8.84411	5.81e-06	0.000734174	10	AC	Activated_Bound	Activated	Involuting Ventral Endoderm
LOC116407552	1.41851	5.45854	1.96e-06	0.000438437	9	AC	Activated_Bound	Activated	Involuting Ventral Endoderm
LOC116407569	-2.65862	0.240664	0.000186621	0.00856854	10	AC	Repressed_Unbound	Repressed	Outer Neuroectoderm
LOC116407572	-3.22058	0.0394731	0.000919688	0.026514	10	AC	Repressed_Unbound	Repressed	Unidentified Cluster
LOC116407578	-1.685	3.99947	4.15e-08	1.38e-05	9	AC	Repressed_Unbound	Repressed	Unidentified Cluster
LOC116407581	-3.34635	-0.467511	0.00103466	0.0287411	10	AC	Repressed_Unbound	Repressed	Unidentified Cluster
LOC116407583	-1.04631	2.60523	0.00221264	0.049001	10	AC	Repressed_Bound	Repressed	Unidentified Cluster
LOC116407584	-1.3948	3.67192	4.8e-05	0.00332561	10	AC	Repressed_Unbound	Repressed	Unidentified Cluster
LOC116407585	-1.71022	0.421901	0.00191347	0.0437487	10	AC	Repressed_Bound	Repressed	Unidentified Cluster
LOC116407634	-1.239	3.24581	5.86e-05	0.00383767	10	AC	Repressed_Bound	Repressed
LOC116407634	-1.6868	2.23184	4.2e-07	0.000112169	9	AC	Repressed_Bound	Repressed
LOC116407666	2.80676	-0.0339673	2.17e-08	7.54e-06	9	NL	Activated_Unbound	Activated
LOC116407684	2.43727	0.902168	1.09e-09	4.75e-07	9	AC	Activated_Bound	Activated
LOC116407911	1.49183	5.21312	1.21e-06	0.000257337	10	NL	Activated_Bound	Activated	Unidentified Cluster
LOC116407912	1.0634	4.14055	0.000932096	0.026769	10	NL	Activated_Unbound	Activated	Inner NNE
LOC116407912	1.17921	3.70801	0.000110436	0.0148883	9	NL	Activated_Unbound	Activated	Inner NNE
LOC116407913	1.60503	2.75315	1.21e-05	0.00124352	10	NL	Activated_Bound	Activated
LOC116407917	-1.51432	1.26914	0.000800358	0.0239393	10	VG	Repressed_Unbound	Repressed
LOC116407918	6.43154	-1.86641	5.49e-06	0.00113229	9	VG	Activated_Unbound	Activated
LOC116407951	-1.70548	3.11445	3.04e-06	0.000486458	10	NL	Repressed_Unbound	Repressed	Neural Plate Border
LOC116407951	-1.39153	2.49106	1.56e-05	0.00290663	9	NL	Repressed_Unbound	Repressed	Neural Plate Border
LOC116408047	-1.48572	3.88298	0.00137196	0.0348232	10	VG	Repressed_Unbound	Repressed	Ventral Endoderm
LOC116408047	-1.30399	1.60029	0.000142924	0.0187425	9	VG	Repressed_Unbound	Repressed	Ventral Endoderm
LOC116408461	-1.66089	3.18789	3.83e-06	0.000552153	10	NL	Repressed_Unbound	Repressed	Unidentified Cluster
LOC116408591	5.98144	-2.18012	0.000153075	0.0195407	9	NL	Activated_Unbound	Activated	Unidentified Cluster
LOC116408764	-1.9738	1.06928	0.000410095	0.0150059	10	VG	Repressed_Unbound	Repressed	Dorsal Mesoderm
LOC116408807	-1.91991	1.90169	4.03e-05	0.0029576	10	NL	Repressed_Unbound	Repressed
LOC116408818	1.72742	1.02372	0.00069091	0.021844	10	AC	Activated_Bound	Activated	Outer NNE
LOC116408820	1.38663	6.05442	1.32e-06	0.000272541	10	NL	Activated_Bound	Activated	Involuting Ventral Endoderm
LOC116408820	1.27435	4.85122	2.1e-05	0.00375446	9	NL	Activated_Bound	Activated	Involuting Ventral Endoderm
LOC116408824	-5.80694	-2.24919	0.000273	0.0310924	9	NL	Repressed_Unbound	Repressed	Involuting Dorsal Mesoderm
LOC116408828	1.12852	3.84265	0.000198	0.0241624	9	AC	Activated_Bound	Activated
LOC116408836	-1.32606	2.00039	0.000721	0.0226058	10	NL	Repressed_Unbound	Repressed	Unidentified Cluster
LOC116408850	-1.55579	2.48551	1.73e-06	0.000402048	9	VG	Repressed_Unbound	Repressed
LOC116408850	-1.73442	4.94658	3.25e-07	0.000104277	10	VG	Repressed_Bound	Repressed
LOC116408864	-3.01936	0.747935	0.000223	0.00961814	10	NL	Repressed_Unbound	Repressed	Involuting Ventral Mesoderm
LOC116408864	-1.66105	-0.0356746	0.00016	0.0202139	9	NL	Repressed_Unbound	Repressed	Involuting Ventral Mesoderm
LOC116408934	-1.42962	0.798385	0.000179	0.022404	9	NL	Repressed_Unbound	Repressed	Outer NNE
LOC116409443	-2.46916	-0.812053	2.87e-05	0.00477976	9	AC	Repressed_Unbound	Repressed	Outer Neuroectoderm
LOC116409813	5.72839	-2.24032	0.000273	0.0310924	9	AC	Activated_Unbound	Activated	Unidentified Cluster
LOC116409814	3.59832	0.767189	6.81e-05	0.00432703	10	NL	Activated_Unbound	Activated	Unidentified Cluster
LOC116409814	8.08004	-0.50468	1.16e-14	1.19e-11	9	NL	Activated_Unbound	Activated	Unidentified Cluster
LOC116409848	-2.38415	1.21471	5.69e-05	0.00377085	10	AC	Repressed_Unbound	Repressed	Unidentified Cluster
LOC116410319	1.51202	4.82529	2.74e-06	0.000459287	10	AC	Activated_Bound	Activated	Involuting Ventral Mesoderm
LOC116410319	1.96435	2.4364	2.45e-09	1.02e-06	9	AC	Activated_Bound	Activated	Involuting Ventral Mesoderm
LOC116410349	-2.36031	2.28985	0.0015	0.0367703	10	NL	Repressed_Unbound	Repressed
LOC116410791	3.41439	0.195122	4.92e-12	4.05e-09	9	AC	Activated_Unbound	Activated	Unidentified Cluster
LOC116410845	-2.35603	0.849662	0.00011	0.00597003	10	VG	Repressed_Bound	Repressed
LOC116410962	-1.41734	0.720495	0.000253	0.0301996	9	NL	Repressed_Unbound	Repressed	Unidentified Cluster
LOC116411112	-2.4956	-0.572633	0.00145	0.0360003	10	AC	Repressed_Unbound	Repressed	Unidentified Cluster
LOC116411472	2.1537	3.26289	2.3e-11	1.62e-08	9	AC	Activated_Bound	Activated	Involuting Ventral Mesoderm
LOC116411587	1.89974	3.05512	0.000273	0.0110169	10	NL	Activated_Bound	Activated
LOC116411587	4.64729	2.51437	2.24e-31	1.29e-17	9	NL	Activated_Bound	Activated
LOC116411629	7.46623	-1.03457	1.42e-10	8.69e-08	9	AC	Activated_Bound	Activated	Unidentified Cluster
LOC116411630	10.4872	1.79443	5.62e-39	8.11e-25	9	NL	Activated_Unbound	Activated	Unidentified Cluster
LOC116411632	10.154	1.4666	6.93e-35	6.67e-21	9	AC	Activated_Unbound	Activated	Involuting Ventral Endoderm
LOC116411633	-1.61948	3.86371	1.43e-06	0.000274858	10	AC	Repressed_Bound	Repressed	Unidentified Cluster
LOC116411633	-1.63648	2.66536	4.09e-07	0.000110402	9	AC	Repressed_Bound	Repressed	Unidentified Cluster
LOC116411635	-1.37234	2.8483	1.5e-05	0.00283507	9	AC	Repressed_Unbound	Repressed	Unidentified Cluster
LOC116411635	-1.70862	3.8209	9.07e-07	0.000223353	10	AC	Repressed_Bound	Repressed	Unidentified Cluster
LOC116411645	1.08451	2.66149	0.000602	0.0197968	10	NL	Activated_Unbound	Activated	Outer Neuroectoderm
LOC116411706	-1.20624	3.83789	0.000413	0.0150814	10	AC	Repressed_Unbound	Repressed	Outer Neuroectoderm
LOC116411707	-1.45113	5.20718	1.11e-06	0.000249107	10	AC	Repressed_Unbound	Repressed
LOC116411708	1.85686	0.903108	0.00043	0.0153676	10	VG	Activated_Bound	Activated
LOC116411708	2.25161	-0.592317	1.83e-05	0.00333133	9	VG	Activated_Bound	Activated
LOC116412086	1.92205	-0.588643	0.000272	0.0310924	9	NL	Activated_Unbound	Activated	Neural Plate
LOC116412227	-1.10285	5.67372	0.000101	0.00566674	10	AC	Repressed_Unbound	Repressed
LOC116412277	-1.41575	2.57479	0.000265	0.0108288	10	AC	Repressed_Bound	Repressed	Outer NNE
LOC116412412	1.86524	-0.542984	0.000159	0.0202139	9	VG	Activated_Unbound	Activated	Unidentified Cluster
LOC116412437	-2.96328	-1.17233	1.51e-05	0.00283569	9	AC	Repressed_Bound	Repressed	Neural Plate
LOC116412529	1.70327	2.63285	1.49e-07	4.52e-05	9	AC	Activated_Bound	Activated
LOC116412546	2.24433	1.92037	2.32e-10	1.34e-07	9	VG	Activated_Unbound	Activated
LOC394967	-2.68816	2.86749	5.65e-08	2.48e-05	10	AC	Repressed_Unbound	Repressed	Outer NNE
LOC394967	-1.47543	0.420577	0.000313	0.0355	9	AC	Repressed_Unbound	Repressed	Outer NNE
LOC595077	1.25383	4.4054	1.45e-05	0.00142	10	AC	Activated_Bound	Activated	Outer NNE
LOC733521	-3.75599	-0.926326	0.000789	0.0239	10	NL	Repressed_Unbound	Repressed	Dorsal Mesoderm
LOC733553	-1.26656	2.67266	0.000148	0.00735	10	AC	Repressed_Bound	Repressed	Neural Plate Border
lpar6	2.12674	7.05757	6.19e-09	5.46e-06	10	AC	Activated_Bound	Activated	Involuting Dorsal Endoderm
lpar6	3.55021	4.81103	5.29e-27	1.52e-23	9	AC	Activated_Bound	Activated	Involuting Dorsal Endoderm
lrrc8c	2.61929	4.48374	5.13e-09	5.28e-06	10	AC	Activated_Bound	Activated	Inner NNE
lrriq1	1.10066	2.0576	0.00159598	0.0384127	10	VG	Activated_Bound	Activated	Involuting Dorsal Mesoderm
lrrn1	1.56622	0.217317	0.000149733	0.0193167	9	NL	Activated_Bound	Activated	Neural Plate Border
map3k8	-1.07552	2.54664	0.000738969	0.02311	10	NL	Repressed_Unbound	Repressed	Unidentified Cluster
mdh1	3.12582	4.31634	1.01e-09	1.62e-06	10	NL	Activated_Unbound	Activated	Dorsal Endoderm
meis3	1.42037	5.06894	4.17e-06	0.000578513	10	AC	Activated_Bound	Activated	Ventral Mesoderm
menf.2	-1.11863	4.02761	0.000159061	0.00777351	10	VG	Repressed_Unbound	Repressed	Involuting Ventral Endoderm
MGC69473	1.0577	8.47318	2.97e-05	0.00235378	10	AC	Activated_Bound	Activated	Outer Neuroectoderm
mid1ip1	2.7321	2.21118	6.09e-06	0.000749979	10	AC	Activated_Bound	Activated	Outer NNE
mlst8	-1.03684	4.49775	7.05e-05	0.00444402	10	NL	Repressed_Unbound	Repressed	Involuting Ventral Mesoderm
mmp14	2.40425	1.52161	1.12e-05	0.00117995	10	AC	Activated_Bound	Activated	Dorsal Mesoderm
mocs2	1.42864	3.11647	0.000529963	0.0178516	10	NL	Activated_Unbound	Activated	Involuting Ventral Mesoderm
mpv17l	2.18406	3.76326	1.49e-07	5.95e-05	10	NL	Activated_Bound	Activated	Involuting Ventral Mesoderm
mrc2	-3.67711	0.549449	5.39e-06	0.000693843	10	AC	Repressed_Unbound	Repressed	Unidentified Cluster
mrgbp	1.09976	5.68118	1.85e-05	0.00167844	10	NL	Activated_Bound	Activated	Involuting Dorsal Endoderm
msgn1	-1.52029	1.87192	0.000245264	0.0101857	10	VG	Repressed_Bound	Repressed	Ventral Endoderm
msln	1.35256	2.5182	0.000221405	0.00961814	10	AC	Activated_Bound	Activated	Involuting Dorsal Mesoderm
muc1	-4.1141	0.252614	1.72e-05	0.00157608	10	NL	Repressed_Unbound	Repressed	Involuting Ventral Mesoderm
muc4	-1.48905	1.86554	0.000466	0.0162672	10	AC	Repressed_Bound	Repressed	Outer NNE
myrfl	-5.03416	-0.890806	0.000159	0.00777351	10	NL	Repressed_Bound	Repressed	Ventral Mesoderm
myt1	1.53403	2.1176	0.000178	0.00832584	10	AC	Activated_Bound	Activated	Outer NNE
nat8.4	-1.28885	3.17353	7.86e-05	0.00482173	10	AC	Repressed_Unbound	Repressed	Involuting Ventral Mesoderm
nat8.4	-2.30031	-0.6909	5.96e-05	0.00882471	9	AC	Repressed_Unbound	Repressed	Involuting Ventral Mesoderm
ndnf	2.17738	-0.652531	3.3e-05	0.00542597	9	VG	Activated_Bound	Activated	Involuting Dorsal Endoderm
ndufa6	1.07009	4.79437	4.27e-05	0.00301814	10	NL	Activated_Unbound	Activated	Inner NNE
ndufa8	1.0152	4.59057	0.000154	0.007575	10	VG	Activated_Unbound	Activated	Outer NNE
ndufb5	1.01567	5.22553	0.000127	0.00657054	10	NL	Activated_Unbound	Activated	Involuting Ventral Endoderm
nedd9	2.02184	3.48833	9.3e-07	0.000223353	10	AC	Activated_Bound	Activated	Neural Plate Border
nedd9	1.73093	0.350768	3.24e-05	0.00537879	9	AC	Activated_Bound	Activated	Neural Plate Border
nek2	-1.15426	2.6559	0.000338	0.0130619	10	AC	Repressed_Bound	Repressed	Outer NNE
neurl1	-1.54567	0.995185	0.00167	0.0397271	10	AC	Repressed_Bound	Repressed	Unidentified Cluster
neurog3	5.10315	1.64179	2.3e-08	1.38e-05	10	NL	Activated_Bound	Activated	Neural Plate
neurog3	7.7292	-0.811703	3.35e-12	2.93e-09	9	NL	Activated_Bound	Activated	Neural Plate
nipal1	-4.53523	-0.0480831	1.58e-05	0.00149138	10	NL	Repressed_Bound	Repressed	Ventral Mesoderm
nipal1	-2.09762	-0.288592	2.62e-05	0.00450036	9	NL	Repressed_Bound	Repressed	Ventral Mesoderm
nlrc4	1.98681	2.20379	4.96e-05	0.00342296	10	AC	Activated_Bound	Activated	Neural Plate Border
nlrp4	-3.80867	-0.39018	0.000201	0.00912744	10	NL	Repressed_Unbound	Repressed	Neural Plate
notch1	-1.11972	5.97767	0.000616	0.02013	10	NL	Repressed_Bound	Repressed	Dorsal Mesoderm
nova2	2.0049	0.164645	0.00141	0.0352938	10	AC	Activated_Bound	Activated	Outer Neuroectoderm
noxred1	-3.65287	0.286744	1.48e-05	0.00143643	10	AC	Repressed_Unbound	Repressed	Involuting Dorsal Mesoderm
noxred1	-2.24761	-0.894562	0.000104	0.0142699	9	AC	Repressed_Unbound	Repressed	Involuting Dorsal Mesoderm
nrbp2	3.26218	-1.79543	0.000272	0.0310924	9	NL	Activated_Unbound	Activated	Involuting Dorsal Endoderm
nrip2	-1.60449	1.02184	0.00238	0.0520015	10	AC	Repressed_Unbound	Repressed	Neural Plate Border
nupr1	-1.58311	3.011	8.93e-06	0.000968295	10	AC	Repressed_Unbound	Repressed	Inner NNE
nxpe3l.5	2.31095	-0.989027	8.45e-05	0.0119494	9	VG	Activated_Unbound	Activated	Involuting Dorsal Endoderm
ocm4.6	2.06171	0.00787372	0.00183	0.0425769	10	AC	Activated_Bound	Activated	Outer NNE
olfm4	1.71276	1.97951	3.46e-07	9.58e-05	9	AC	Activated_Bound	Activated	Ventral Mesoderm
olig3	2.74245	-0.700255	0.00111	0.0301254	10	AC	Activated_Bound	Activated	Involuting Dorsal Endoderm
olig3	2.53814	-1.32472	0.00032	0.0356	9	AC	Activated_Bound	Activated	Involuting Dorsal Endoderm
olig4	1.65216	0.51611	0.00253	0.0398	10	AC	Activated_Bound	Activated	Dorsal Endoderm
olig4	2.7716	-1.41486	0.000164	0.0206	9	AC	Activated_Bound	Activated	Dorsal Endoderm
otoa	4.0712	-1.04194	0.00057	0.0189	10	NL	Activated_Bound	Activated	Involuting Ventral Mesoderm
otp	-6.18668	2.34481	8.62e-10	1.55e-06	10	VG	Repressed_Unbound	Repressed	Dorsal Endoderm
otp	-2.42545	-1.30579	0.00032	0.0356	9	VG	Repressed_Unbound	Repressed	Dorsal Endoderm
ovol1	-1.67095	1.42117	0.000363	0.0137	10	AC	Repressed_Bound	Repressed	Outer NNE
p2ry2	1.07369	3.65021	0.000127	0.00657	10	AC	Activated_Unbound	Activated	Outer NNE
p2ry2	2.10166	1.66319	3.21e-09	1.31e-06	9	AC	Activated_Unbound	Activated	Outer NNE
p4htm	-3.58729	-0.499009	0.000327	0.0128	10	VG	Repressed_Bound	Repressed	Dorsal Endoderm
pcdha13	-1.40875	1.62069	0.000688	0.0218	10	NL	Repressed_Unbound	Repressed	Ventral Endoderm
pdk1	1.07396	5.65116	2.53e-05	0.00208	10	AC	Activated_Bound	Activated	Neural Plate
phox2a	-1.81728	2.53424	8.25e-06	0.000908	10	VG	Repressed_Bound	Repressed	Ventral Endoderm
pidd1	-1.29277	3.00166	0.000271	0.011	10	AC	Repressed_Unbound	Repressed	Unidentified Cluster
pik3r6	-1.68524	1.98005	8.11e-05	0.00491	10	AC	Repressed_Bound	Repressed	Outer NNE
pkd1	-1.37998	1.68781	0.00113	0.0305	10	NL	Repressed_Unbound	Repressed	Unidentified Cluster
pkd2l1	-3.17201	-0.608249	0.000398	0.0148	10	VG	Repressed_Unbound	Repressed	Dorsal Endoderm
pkdcc.1	1.29908	1.23428	0.000288109	0.0327242	9	VG	Activated_Bound	Activated	Dorsal Endoderm
plbd2	1.26291	2.20781	0.000436913	0.0155147	10	AC	Activated_Unbound	Activated	Neural Plate Border
plekhg5	-1.1743	7.3637	9.35e-06	0.00100591	10	VG	Repressed_Bound	Repressed	Involuting Dorsal Endoderm
plekho1	-1.30752	4.82676	7.53e-06	0.000848657	10	VG	Repressed_Bound	Repressed	Unidentified Cluster
plk2	-1.40124	6.93178	8.99e-05	0.00522453	10	AC	Repressed_Bound	Repressed	Unidentified Cluster
plxnb3	-1.20208	5.66265	2.05e-05	0.00181432	10	VG	Repressed_Bound	Repressed	Unidentified Cluster
prdm14	2.78464	0.880419	3.18e-05	0.00247754	10	AC	Activated_Bound	Activated	Inner NNE
prkx	-1.37072	3.1893	2.36e-05	0.00197609	10	NL	Repressed_Bound	Repressed	Involuting Ventral Endoderm
prph	3.8361	2.68948	0.000139582	0.00706089	10	AC	Activated_Bound	Activated	Unidentified Cluster
psmc3	1.06921	5.94354	2.76e-05	0.00223441	10	NL	Activated_Unbound	Activated	Neural Plate
psmc3	1.17918	5.10262	7.34e-05	0.0106242	9	NL	Activated_Unbound	Activated	Neural Plate
ptafr	-6.65541	-1.48847	0.000614224	0.0201256	10	NL	Repressed_Unbound	Repressed	Ventral Mesoderm
ptch2	1.25522	1.83991	0.00195038	0.0442813	10	AC	Activated_Bound	Activated	Dorsal Mesoderm
ptgs2	1.68672	3.25036	7.82e-08	2.51e-05	9	AC	Activated_Bound	Activated	Neural Plate Border
rab24	1.04232	3.95533	0.000115821	0.0061524	10	NL	Activated_Unbound	Activated	Ventral Mesoderm
rabl2b	1.49851	5.3308	1.38e-06	0.000273085	10	NL	Activated_Unbound	Activated	Dorsal Endoderm
rasd1	2.13492	4.0637	9.01e-12	6.84e-09	9	VG	Activated_Bound	Activated	Involuting Ventral Endoderm
retsat	-1.04805	4.34334	7.79e-05	0.00479967	10	AC	Repressed_Unbound	Repressed	Involuting Ventral Mesoderm
rgcc	1.95755	5.97218	2.86e-07	9.82e-05	10	AC	Activated_Bound	Activated	Inner NNE
rgl2	-1.41561	1.39198	0.001114	0.0302874	10	NL	Repressed_Unbound	Repressed	Unidentified Cluster
rgs16	1.41672	0.533448	0.000340914	0.0373968	9	VG	Activated_Unbound	Activated	Involuting Dorsal Endoderm
rgs16	1.60238	4.21365	1.63e-06	0.000305967	10	VG	Activated_Bound	Activated	Involuting Dorsal Endoderm
rheb	1.32429	5.8273	3e-06	0.000486458	10	NL	Activated_Unbound	Activated	Neural Plate Border
rhob	1.50952	7.49063	8.52e-07	0.000220347	10	AC	Activated_Unbound	Activated	Unidentified Cluster
rhob	1.47659	5.67863	7.36e-07	0.000189492	9	AC	Activated_Unbound	Activated	Unidentified Cluster
rhov	1.72067	5.86034	9.54e-09	3.53e-06	9	NL	Activated_Bound	Activated	Dorsal Mesoderm
ripply3	-4.935	1.11807	2.54e-05	0.00207712	10	VG	Repressed_Unbound	Repressed	Unidentified Cluster
rnf207	-1.61211	0.534021	0.00243453	0.0246439	10	NL	Repressed_Unbound	Repressed	Unidentified Cluster
rnf31	2.30252	4.1939	2.3e-13	2.29e-10	9	NL	Activated_Unbound	Activated	Outer NNE
rnf31	1.87739	3.79297	4.82e-07	0.000139041	10	NL	Activated_Bound	Activated	Outer NNE
rpe65	3.85561	-0.0531804	2.94e-05	0.00233831	10	AC	Activated_Bound	Activated	Neural Plate Border
rtbdn	1.32177	1.50263	0.00143609	0.0357707	10	AC	Activated_Bound	Activated	Outer NNE
runx1	-1.40135	2.38279	0.000377012	0.0140783	10	NL	Repressed_Bound	Repressed	Ventral Endoderm
rusc1	1.26853	2.44392	8.22e-05	0.0116845	9	NL	Activated_Unbound	Activated	Involuting Ventral Mesoderm
s1pr3	4.0211	-0.975669	0.00127566	0.0331947	10	AC	Activated_Bound	Activated	Inner NNE
s1pr5	3.05145	5.12956	6.14e-05	0.00395438	10	AC	Activated_Bound	Activated	Inner NNE
s1pr5	2.90571	-0.0893773	4.07e-09	1.61e-06	9	AC	Activated_Bound	Activated	Inner NNE
sall3	1.85703	2.69524	3.31e-06	0.000506588	10	AC	Activated_Bound	Activated	Neural Plate
sdc3	-1.98912	0.474852	0.000858668	0.0253158	10	NL	Repressed_Bound	Repressed	Dorsal Mesoderm
sec24d	-2.17106	0.667504	0.000338846	0.0130619	10	NL	Repressed_Unbound	Repressed	Outer Neuroectoderm
selenop2l	4.48882	0.211885	4.73e-06	0.000619476	10	NL	Activated_Bound	Activated	Involuting Ventral Endoderm
selenop2l	2.86348	-0.691858	1.12e-06	0.000266818	9	NL	Activated_Bound	Activated	Involuting Ventral Endoderm
sema3f	3.67189	4.62234	2.04e-10	5.88e-07	10	AC	Activated_Bound	Activated	Neural Plate Border
serhl2	-1.11588	4.22744	5.03e-05	0.00343649	10	VG	Repressed_Unbound	Repressed	Unidentified Cluster
serpina1	1.31853	2.63973	0.000161859	0.00781483	10	AC	Activated_Bound	Activated	Neural Plate
sfrp1	-2.30538	-0.561852	0.00233678	0.0511997	10	VG	Repressed_Bound	Repressed	Dorsal Mesoderm
sfrp2	1.13744	5.40635	1.46e-05	0.00142426	10	AC	Activated_Bound	Activated	Outer Neuroectoderm
sfrp2	2.11313	4.10979	1.23e-11	8.87e-09	9	AC	Activated_Bound	Activated	Outer Neuroectoderm
sftpa2	7.1999	-1.26472	3.21e-09	1.31e-06	9	NL	Activated_Unbound	Activated	Involuting Ventral Endoderm
sike1	1.76837	5.76756	3.24e-07	0.000104277	10	NL	Activated_Unbound	Activated	Involuting Ventral Mesoderm
sike1	1.20349	5.59332	4.91e-05	0.00751431	9	NL	Activated_Unbound	Activated	Involuting Ventral Mesoderm
sla2	-3.53841	0.35173	2.63e-05	0.00214061	10	AC	Repressed_Unbound	Repressed	Neural Plate Border
slc12a3	1.93577	0.418396	5.09e-06	0.00107931	9	AC	Activated_Bound	Activated	Unidentified Cluster
slc12a3l	1.35492	0.725324	0.000381311	0.0413565	9	VG	Activated_Unbound	Activated	Involuting Ventral Endoderm
slc12a3l	-1.03442	6.31352	3.22e-05	0.00248536	10	VG	Repressed_Bound	Repressed	Involuting Ventral Endoderm
slc13a4l	-1.37633	2.18717	0.000289936	0.0116111	10	AC	Repressed_Unbound	Repressed	Unidentified Cluster
slc25a24	1.22735	2.45503	0.000279823	0.0112687	10	AC	Activated_Bound	Activated	Neural Plate
slc27a2	2.45395	1.33027	1.3e-05	0.00130615	10	AC	Activated_Bound	Activated	Neural Plate Border
slc28a3	3.31628	-0.77608	0.000515756	0.0176196	10	VG	Activated_Unbound	Activated	Involuting Dorsal Endoderm
slc28a3	6.76476	-1.61301	2.44e-07	7.04e-05	9	VG	Activated_Unbound	Activated	Involuting Dorsal Endoderm
slc2a2	1.65952	3.32156	3.2e-06	0.000501949	10	AC	Activated_Bound	Activated	Neural Plate Border
slc2a2	2.93018	-1.61423	0.000267144	0.0310924	9	AC	Activated_Bound	Activated	Neural Plate Border
slc30a8	-1.86849	0.514021	0.00146505	0.036187	10	AC	Repressed_Bound	Repressed	Outer NNE
slc32a1	-2.50777	1.29548	0.000148	0.00734734	10	AC	Repressed_Unbound	Repressed	Neural Plate Border
slc40a1	-1.51853	1.38174	0.0015	0.0367703	10	AC	Repressed_Unbound	Repressed	Unidentified Cluster
slc4a11	-1.29312	2.26094	0.0003	0.0118974	10	NL	Repressed_Unbound	Repressed	Inner NNE
slc5a8.1	2.60166	3.24154	3.43e-08	1.71e-05	10	VG	Activated_Bound	Activated	Involuting Dorsal Endoderm
slc7a5	1.43176	5.94974	9.31e-07	0.000223353	10	AC	Activated_Bound	Activated	Outer NNE
slc7a8	-1.34194	3.27393	0.00011	0.00597003	10	NL	Repressed_Bound	Repressed	Inner NNE
smc1b	-2.07205	1.06402	0.000312	0.0122811	10	NL	Repressed_Unbound	Repressed	Unidentified Cluster
socs2	-1.76755	0.803422	0.00205	0.0459275	10	VG	Repressed_Bound	Repressed	Involuting Ventral Endoderm
socs3	-3.47959	1.79108	1.7e-06	0.000314625	10	AC	Repressed_Bound	Repressed	Unidentified Cluster
sox21	2.81346	3.09429	2.4e-08	1.38e-05	10	AC	Activated_Bound	Activated	Involuting Ventral Endoderm
sox21	2.13311	1.73999	1.37e-09	5.89e-07	9	AC	Activated_Bound	Activated	Involuting Ventral Endoderm
sox3	-1.41522	9.95493	1.4e-07	5.78e-05	10	AC	Repressed_Bound	Repressed	Neural Plate
spaca5	5.89594	1.91207	3.28e-09	3.94e-06	10	AC	Activated_Bound	Activated	Outer Neuroectoderm
spaca5	4.59145	-0.290584	1.07e-12	1.03e-09	9	AC	Activated_Bound	Activated	Outer Neuroectoderm
spns2	-1.45462	4.51618	3.07e-06	0.000486458	10	VG	Repressed_Bound	Repressed	Ventral Endoderm
srl	-1.75425	0.482069	0.00166	0.0394887	10	VG	Repressed_Unbound	Repressed	Dorsal Endoderm
stx19	1.91243	5.16254	3.21e-10	1.65e-07	9	NL	Activated_Bound	Activated	Involuting Dorsal Endoderm
szl	1.96726	3.4235	4.45e-05	0.00309858	10	AC	Activated_Bound	Activated	Inner NNE
tat	1.07037	6.45882	1.66e-05	0.00154237	10	AC	Activated_Bound	Activated	Involuting Ventral Endoderm
tat	2.6773	4.0837	6.58e-17	8.26e-14	9	AC	Activated_Bound	Activated	Involuting Ventral Endoderm
tbx20	-2.2546	-0.263529	0.0015	0.0367703	10	VG	Repressed_Unbound	Repressed	Involuting Ventral Endoderm
tbxt	2.35347	2.55118	2.55e-12	2.3e-09	9	VG	Activated_Bound	Activated	Ventral Mesoderm
tbxt.2	4.575	-1.49573	1.1e-06	0.000265177	9	VG	Activated_Bound	Activated	Dorsal Mesoderm
tcf12	1.06263	5.06468	3.22e-05	0.00248536	10	AC	Activated_Bound	Activated	Ventral Mesoderm
tcp10l2	2.33914	0.334017	1.36e-07	4.16e-05	9	NL	Activated_Unbound	Activated	Involuting Ventral Mesoderm
tcp10l2	-2.22519	-0.0180119	0.00129	0.0333905	10	NL	Repressed_Bound	Repressed	Involuting Ventral Mesoderm
tdgf1.1	1.16955	5.42035	9.78e-06	0.00104474	10	VG	Activated_Bound	Activated	Dorsal Mesoderm
tdgf1.3	1.91574	6.51622	2.74e-08	1.47e-05	10	AC	Activated_Bound	Activated	Outer Neuroectoderm
tfap2a	1.75876	6.79544	7.69e-08	3.26e-05	10	AC	Activated_Bound	Activated	Outer NNE
tfap2a	1.21327	4.67776	5.13e-05	0.00778892	9	AC	Activated_Bound	Activated	Outer NNE
tfap2b	-3.81248	-0.68161	0.00024	0.0100903	10	VG	Repressed_Bound	Repressed	Involuting Dorsal Endoderm
tfap2e	-1.50121	3.53531	1.32e-05	0.00132396	10	VG	Repressed_Bound	Repressed	Dorsal Endoderm
tgm7	-1.12061	2.19995	0.00145	0.0360003	10	NL	Repressed_Bound	Repressed	Ventral Mesoderm
tm4sf5	-2.10601	0.171233	0.000855	0.0252503	10	AC	Repressed_Unbound	Repressed	Involuting Dorsal Mesoderm
tmem121b	7.56906	-0.748834	4.1e-05	0.0029576	10	AC	Activated_Unbound	Activated	Unidentified Cluster
tmem150b	1.47922	2.57851	5.7e-05	0.00377085	10	VG	Activated_Bound	Activated	Involuting Dorsal Endoderm
tmem265	-2.16582	-0.149253	9.09e-06	0.00179654	9	AC	Repressed_Unbound	Repressed	Involuting Dorsal Mesoderm
tmprss2.1	-2.0173	0.346253	0.00139	0.0350908	10	NL	Repressed_Bound	Repressed	Unidentified Cluster
tmprss9	3.48304	2.94905	3.65e-09	4.05e-06	10	VG	Activated_Bound	Activated	Involuting Dorsal Mesoderm
tmprss9	3.09928	-1.4951	7.37e-05	0.0106242	9	VG	Activated_Bound	Activated	Involuting Dorsal Mesoderm
tnf	-4.52204	-0.581917	5.64e-05	0.00376684	10	AC	Repressed_Unbound	Repressed	Unidentified Cluster
tnfsf10l	-2.25457	-0.345505	0.00164	0.0392558	10	VG	Repressed_Unbound	Repressed	Dorsal Mesoderm
tp53inp2	1.39089	5.74316	0.000121	0.0063756	10	AC	Activated_Bound	Activated	Neural Plate Border
tp63	3.51388	0.285326	3.71e-05	0.00278355	10	AC	Activated_Bound	Activated	Inner NNE
tp73	-1.734	1.60031	0.000686	0.021844	10	AC	Repressed_Bound	Repressed	Unidentified Cluster
trim16	-1.77116	0.541226	0.00149	0.0366739	10	NL	Repressed_Bound	Repressed	Outer NNE
trpt1	1.17367	2.37175	0.000267	0.0310924	9	NL	Activated_Unbound	Activated	Dorsal Endoderm
tsga10	-1.34576	3.28854	0.000134	0.00684995	10	AC	Repressed_Unbound	Repressed	Unidentified Cluster
ugt1a6	-2.06829	0.692995	0.00119	0.0316203	10	NL	Repressed_Unbound	Repressed	Unidentified Cluster
unc45b	1.84254	1.6158	9.39e-05	0.00537248	10	AC	Activated_Bound	Activated	Neural Plate Border
unc45b	3.13485	-1.1516	6.93e-06	0.00139	9	AC	Activated_Bound	Activated	Neural Plate Border
upk2	1.8206	4.63809	2.98e-07	0.0001	10	AC	Activated_Bound	Activated	Outer NNE
upk3b	1.30393	5.13253	4.58e-06	0.000617	10	AC	Activated_Bound	Activated	Outer NNE
upk3b	2.13777	-0.129068	5.64e-06	0.00115	9	AC	Activated_Bound	Activated	Outer NNE
vsig8	-2.53981	-0.220548	0.000682	0.0218	10	AC	Repressed_Bound	Repressed	Outer NNE
vxn	2.35477	0.185841	0.000974294	0.0274533	10	AC	Activated_Bound	Activated	Unidentified Cluster
vxn	4.70261	-1.39451	4.36e-07	0.00011534	9	AC	Activated_Bound	Activated	Unidentified Cluster
wdr38	1.84804	-0.410036	0.00015	0.0193167	9	NL	Activated_Unbound	Activated	Dorsal Endoderm
wnt5b	1.43626	4.99878	1.94e-06	0.000340777	10	NL	Activated_Bound	Activated	Ventral Mesoderm
wwp2	1.14263	4.01223	0.00016	0.0202139	9	NL	Activated_Unbound	Activated	Inner NNE
xab2	1.08944	3.86419	0.000318	0.0355611	9	AC	Activated_Unbound	Activated	Involuting Dorsal Mesoderm
xkr8	-1.86672	1.79784	0.000226	0.00970196	10	AC	Repressed_Unbound	Repressed	Inner NNE
xmc	1.4999	2.22178	4.81e-06	0.00102708	9	VG	Activated_Bound	Activated	Involuting Ventral Mesoderm
zap70	-3.89752	-1.10641	0.00108	0.029522	10	VG	Repressed_Bound	Repressed	Unidentified Cluster
zc3h12a	-3.0708	2.63309	2.68e-08	1.47e-05	10	AC	Repressed_Bound	Repressed	Involuting Dorsal Mesoderm
zc3h12a	-2.01307	-0.104448	2.45e-05	0.0042856	9	AC	Repressed_Bound	Repressed	Involuting Dorsal Mesoderm
zfp36	-1.94895	3.40624	6.96e-07	0.000185877	10	AC	Repressed_Unbound	Repressed	Unidentified Cluster
zic3	3.24876	3.49329	6.28e-22	1.07e-18	9	VG	Activated_Bound	Activated	Dorsal Endoderm
zic4	3.85532	2.55518	6.94e-09	5.46e-06	10	AC	Activated_Bound	Activated	Neural Plate
zic4	4.26704	1.59308	4.16e-23	9.23e-20	9	AC	Activated_Bound	Activated	Neural Plate
znf534	-1.93533	1.27781	0.000135	0.00687	10	AC	Repressed_Bound	Repressed	Unidentified Cluster
znf577	1.38789	4.79667	4.46e-06	0.000607	10	AC	Activated_Bound	Activated	Inner NNE
znf585b	1.45468	4.56613	1.43e-06	0.000339	9	AC	Activated_Bound	Activated	Unidentified Cluster
znf703	1.72315	3.98002	6.72e-07	0.000186	10	AC	Activated_Unbound	Activated	Ventral Mesoderm

## Sheet: Foxi2-Sox3-CoMO_RTqPCR_Matrix
Replicate	Target Gene	Eef1a1_cntrl (Cp)	Eef1a1_MO (Cp)	TargetGene_cntrl (Cp)	TargetGene_MO (Cp)	ΔC	Fold Change (MO/Cntrl)
Foxi2-MO-R1	dlx3	19.129	19.222	22.384	24.398	1.921	0.264071
Foxi2-MO-R2	dlx3	18.939	19.203	22.117	23.347	0.966	0.511923
Foxi2-MO-R3	dlx3	19.242	19.125	23.144	23.665	0.638	0.642603
Foxi2Sox3-MO-R1	dlx3	18.892	19.213	22.662	23.371	0.388	0.764188
Foxi2Sox3-MO-R2	dlx3	19.081	19.008	22.927	24.752	1.898	0.268315
Foxi2Sox3-MO-R3	dlx3	19.277	18.884	22.368	24.106	2.131	0.2283
Foxi2Sox3-MO-R4	dlx3	19.155	18.932	23.112	24.333	1.444	0.367547
Foxi2Sox3-MO-R5	dlx3	18.905	19.191	22.484	23.975	1.205	0.433769
Sox3-MO-R1	dlx3	19.088	18.948	23.298	24.132	0.974	0.509093
Sox3-MO-R2	dlx3	18.861	19.234	22.724	23.816	0.719	0.607518
Sox3-MO-R3	dlx3	18.996	19.238	22.892	25.439	2.305	0.202361
Foxi2-MO-R1	krt70	19.129	19.222	21.078	21.922	0.751	0.594192
Foxi2-MO-R2	krt70	18.939	19.203	21.029	21.967	0.674	0.626767
Foxi2-MO-R3	krt70	19.242	19.125	20.872	22.128	1.373	0.386088
Foxi2Sox3-MO-R1	krt70	18.892	19.213	20.736	22.264	1.207	0.433168
Foxi2Sox3-MO-R2	krt70	19.081	19.008	21.123	21.876	0.826	0.564091
Foxi2Sox3-MO-R3	krt70	19.277	18.884	20.886	22.115	1.622	0.324885
Foxi2Sox3-MO-R4	krt70	19.155	18.932	20.755	22.245	1.713	0.305025
Foxi2Sox3-MO-R5	krt70	18.905	19.191	20.879	22.121	0.956	0.515484
Sox3-MO-R1	krt70	19.088	18.948	21.533	21.467	0.074	0.95
Sox3-MO-R2	krt70	18.861	19.234	20.962	22.038	0.703	0.614293
Sox3-MO-R3	krt70	18.996	19.238	21.395	21.605	-0.032	1.02243
Foxi2-MO-R1	tp63	19.129	19.222	29.213	31.214	1.908	0.266462
Foxi2-MO-R2	tp63	18.939	19.203	29.716	31.642	1.662	0.316001
Foxi2-MO-R3	tp63	19.242	19.125	30.341	31.083	0.859	0.551335
Foxi2Sox3-MO-R1	tp63	18.892	19.213	28.968	32.184	2.895	0.134437
Foxi2Sox3-MO-R2	tp63	19.081	19.008	29.911	31.517	1.679	0.312299
Foxi2Sox3-MO-R3	tp63	19.277	18.884	28.296	32.276	4.373	0.0482609
Foxi2Sox3-MO-R4	tp63	19.155	18.932	29.482	31.931	2.672	0.156909
Foxi2Sox3-MO-R5	tp63	18.905	19.191	28.774	31.468	2.408	0.188417
Sox3-MO-R1	tp63	19.088	18.948	30.151	31.204	1.193	0.437392
Sox3-MO-R2	tp63	18.861	19.234	30.606	31.879	0.9	0.535887
Sox3-MO-R3	tp63	18.996	19.238	31.217	32.117	0.658	0.633756
Foxi2-MO-R1	dlx5	19.129	19.222	24.604	26.173	1.476	0.359484
Foxi2-MO-R2	dlx5	18.939	19.203	25.195	27.579	2.12	0.230047
Foxi2-MO-R3	dlx5	19.242	19.125	25.773	26.527	0.871	0.546768
Foxi2Sox3-MO-R1	dlx5	18.892	19.213	23.571	27.351	3.459	0.0909363
Foxi2Sox3-MO-R2	dlx5	19.081	19.008	23.622	25.334	1.785	0.290176
Foxi2Sox3-MO-R3	dlx5	19.277	18.884	23.727	25.358	2.024	0.245876
Foxi2Sox3-MO-R4	dlx5	19.155	18.932	23.871	29.552	5.904	0.0167001
Foxi2Sox3-MO-R5	dlx5	18.905	19.191	24.735	26.841	1.82	0.283221
Sox3-MO-R1	dlx5	19.088	18.948	23.952	25.254	1.442	0.368057
Sox3-MO-R2	dlx5	18.861	19.234	25.968	27.049	0.708	0.612168
Sox3-MO-R3	dlx5	18.996	19.238	25.699	26.885	0.944	0.51979
Foxi2-MO-R1	tfap2a	19.129	19.222	22.307	23.023	0.623	0.649319
Foxi2-MO-R2	tfap2a	18.939	19.203	23.101	23.788	0.423	0.745872
Foxi2-MO-R3	tfap2a	19.242	19.125	22.889	23.918	1.146	0.451876
Foxi2Sox3-MO-R1	tfap2a	18.892	19.213	21.936	22.981	0.724	0.605417
Foxi2Sox3-MO-R2	tfap2a	19.081	19.008	22.233	24.122	1.962	0.256672
Foxi2Sox3-MO-R3	tfap2a	19.277	18.884	21.673	24.192	2.912	0.132862
Foxi2Sox3-MO-R4	tfap2a	19.155	18.932	22.741	24.221	1.703	0.307147
Foxi2Sox3-MO-R5	tfap2a	18.905	19.191	22.011	23.814	1.517	0.349412
Sox3-MO-R1	tfap2a	19.088	18.948	23.327	23.897	0.71	0.61132
Sox3-MO-R2	tfap2a	18.861	19.234	21.954	24.064	1.737	0.299993
Sox3-MO-R3	tfap2a	18.996	19.238	22.914	23.752	0.596	0.661586
Foxi2-MO-R1	lhx5	19.129	19.222	22.741	23.304	0.47	0.721965
Foxi2-MO-R2	lhx5	18.939	19.203	23.119	23.646	0.263	0.833353
Foxi2-MO-R3	lhx5	19.242	19.125	22.958	23.595	0.754	0.592957
Foxi2Sox3-MO-R1	lhx5	18.892	19.213	21.869	26.147	3.957	0.0643909
Foxi2Sox3-MO-R2	lhx5	19.081	19.008	22.841	24.469	1.701	0.307573
Foxi2Sox3-MO-R3	lhx5	19.277	18.884	22.683	23.738	1.448	0.366529
Foxi2Sox3-MO-R4	lhx5	19.155	18.932	21.911	24.475	2.787	0.144887
Foxi2Sox3-MO-R5	lhx5	18.905	19.191	22.289	23.482	0.907	0.533293
Sox3-MO-R1	lhx5	19.088	18.948	22.312	23.458	1.286	0.410086
Sox3-MO-R2	lhx5	18.861	19.234	22.942	24.086	0.771	0.586011
Sox3-MO-R3	lhx5	18.996	19.238	22.114	23.575	1.219	0.42958
Foxi2-MO-R1	foxi1	19.129	19.222	26.339	27.122	0.69	0.619854
Foxi2-MO-R2	foxi1	18.939	19.203	25.617	27.153	1.272	0.414085
Foxi2-MO-R3	foxi1	19.242	19.125	26.854	28.613	1.876	0.272438
Foxi2Sox3-MO-R1	foxi1	18.892	19.213	25.327	27.871	2.223	0.214195
Foxi2Sox3-MO-R2	foxi1	19.081	19.008	26.168	28.661	2.566	0.168872
Foxi2Sox3-MO-R3	foxi1	19.277	18.884	26.121	27.938	2.21	0.216134
Foxi2Sox3-MO-R4	foxi1	19.155	18.932	25.307	27.759	2.675	0.156583
Foxi2Sox3-MO-R5	foxi1	18.905	19.191	26.442	28.294	1.566	0.337744
Sox3-MO-R1	foxi1	19.088	18.948	25.326	26.262	1.076	0.474342
Sox3-MO-R2	foxi1	18.861	19.234	26.728	27.505	0.404	0.75576
Sox3-MO-R3	foxi1	18.996	19.238	25.452	26.139	0.445	0.734584
