# Supplementary material for: Foxi2 and Sox3 are master transcription regulators that control ectoderm germ layer specification in Xenopus
Source: PLoS Biol. 2025 Nov 4;23(11):e3003476. doi: 10.1371/journal.pbio.3003476 (PMC12599972; doi:10.1371/journal.pbio.3003476)
Supplement: S5 Data — (XLSX) [file pbio.3003476.s011.xlsx]

## Sheet: Foxi2Sox3_CoBound_CoActivate_Lo
Broad2	tp63	LOC116408818	cenpv	unc45b	olfm4	foxi1	gpx2	ocm4.6	LOC116407552	tbxt.2	LOC116406439	LOC101731882	ptgs2	efna3	spaca5	msln	LOC108648775	LOC116407528	xmc	slc5a8.1	ccdc92	astl2c	rpe65	tfap2a	dlx3	LOC100488209	prdm14	slc7a5	arhgap27	psmc3	rab24	tmprss9	LOC101731904	hgf	gas2l1	aldh1l1
Dorsal Endoderm	-0.939031	-0.543949	-1.26831	-0.151428	0.018266	-0.238981	-1.02175	-0.488199	-1.09305	-0.457784	0.474209	0.738035	-1.01943	0.989026	-1.0107	-0.979369	-0.939413	-0.674664	0.525878	-0.57604	-0.479716	-0.421065	-0.676045	-0.889347	-0.683082	-1.10898	-0.516564	-0.799278	-1.21563	-0.082932	-0.803839	-0.860946	-0.27679	-0.618148	-0.659795	-0.711435
Involuting Dorsal Endoderm	-0.887151	-0.543949	-1.20829	-0.951339	-0.631484	-0.691071	-1.28372	-0.488199	1.08359	-0.255175	0.468838	-0.324412	-0.976367	-0.678857	0.792422	0.933471	1.14939	-0.649168	-0.409476	2.43165	-0.189994	-0.380449	-0.734744	-0.918609	-0.715205	-1.07592	-0.38296	-0.844827	1.29831	-0.594258	-0.803839	1.21983	-0.168403	-0.720295	-0.520161	-0.524625
Ventral Endoderm	-0.937413	-0.543949	-1.32087	0.175475	1.82022	-0.691071	0.813428	-0.488199	-1.17153	-0.389761	0.768651	-0.150603	-0.881878	1.27699	-1.08478	-0.99048	-0.472192	-0.417483	1.41273	-0.563412	-0.617971	-0.412533	-0.694342	-0.736993	-0.4192	-1.07259	-0.481898	-0.819109	-1.14014	-1.54338	-0.803839	-0.789949	1.28466	-0.154504	-0.675104	-0.697613
Involuting Ventral Endoderm	-0.999199	-0.543949	-1.01074	-0.951339	-0.452958	-0.691071	-1.28372	-0.488199	2.10952	-0.527806	-0.961181	2.00999	-0.497898	-0.678857	-1.08478	0.45468	2.15095	-0.793543	1.3886	1.58015	-0.617971	-0.399582	-0.734744	-0.779008	-0.715205	-1.02758	-0.444783	-0.882574	1.56483	0.936561	-0.803839	1.37547	0.750516	-0.431388	-0.456883	-0.0405369
Dorsal Mesoderm	-0.588869	-0.543949	-0.622741	-0.181172	0.0281661	-0.0238024	1.2452	-0.488199	-1.11303	3.08914	-1.24225	-1.41443	-0.151779	-0.678857	-0.909833	0.0431541	-1.33241	0.333703	0.177288	-0.586202	-0.228224	-0.437323	-0.674387	-0.964322	-0.658177	-0.732809	-0.540558	-0.658753	-0.477214	1.34917	-0.803839	0.0396058	-0.191921	-0.387201	-0.649049	-0.728232
Involuting Dorsal Mesoderm	-0.405661	-0.543949	0.157997	-0.625925	-0.880357	-0.691071	-1.28372	-0.488199	-0.20312	0.689455	-1.65629	1.46953	-0.585408	-0.678857	0.695629	2.22607	-0.211182	-0.89999	-0.097972	1.19575	3.35819	-0.358082	-0.734744	-0.821825	-0.715205	-0.722896	-0.554353	-0.636947	0.949492	0.0271713	-0.803839	1.76374	0.28818	-0.720295	0.292731	-0.143853
Ventral Mesoderm	0.59328	-0.543949	-0.291613	-0.123997	2.24732	-0.691071	0.720129	-0.488199	-0.180129	0.917291	-0.364462	-1.28452	1.08886	-0.438005	-0.583106	0.573808	-0.865947	0.701725	1.04781	-0.5863	-0.262284	-0.411507	0.037614	-0.178274	-0.580847	-0.325291	-0.483308	-0.393366	-0.0257266	0.675286	2.51841	-0.3314	1.41569	0.524035	-0.629933	-0.703288
Involuting Ventral Mesoderm	0.0715413	-0.543949	0.29886	-0.951339	-0.874191	-0.691071	0.740733	-0.488199	1.54284	-0.494896	-0.482725	0.581254	-0.205055	-0.678857	0.555076	1.13988	1.45443	-0.775051	1.45225	0.30062	-0.342988	-0.306934	-0.734744	0.438424	-0.517231	0.0508368	-0.554353	-0.317312	1.75741	-0.471694	-0.803839	1.39932	1.67431	-0.649608	1.21248	1.26033
Neural Plate	0.491549	-0.0574987	0.722723	0.856221	-0.359783	-0.486336	0.888566	-0.488199	-0.760603	-0.454555	-0.0736551	-0.895234	1.48104	0.294236	-0.0484628	-0.466144	-0.835419	1.68163	-0.774914	-0.591364	0.295008	-0.432371	0.743184	-0.19834	-0.21066	0.692581	0.944775	-0.18015	-0.627168	1.4496	0.411805	-0.819183	-1.09099	0.593804	-0.641587	-0.658411
Neural Plate Border	1.47729	-0.543949	0.916941	2.06091	0.360702	1.57522	0.98697	0.684723	0.0225807	-0.487574	1.01545	0.347978	1.87828	0.182917	-0.294286	-0.778052	-0.139871	1.7345	-1.07791	-0.59102	0.140067	-0.405734	2.33588	1.19941	0.502469	0.979705	1.85277	0.904361	-0.522519	0.613194	0.715412	-0.888329	-1.19528	1.90774	-0.631563	-0.538284
Outer Neuroectoderm	-0.00365072	1.47936	1.76735	-0.354332	-1.01473	0.131233	-0.60488	0.0300781	0.0708452	-0.48629	-0.152824	-0.701715	-0.804266	-0.355213	2.30497	-0.505622	-0.121468	-0.836213	-0.838062	-0.405223	-0.0500434	1.46347	-0.0539401	0.306932	0.361735	1.34355	-0.377357	0.872819	-0.455266	0.343481	-0.00105075	-0.523501	-0.247011	-0.604569	1.95447	0.885126
Inner NNE	2.28957	-0.101506	0.391542	2.05286	0.509819	2.4072	0.125222	-0.488199	-0.113785	-0.507589	1.26437	-0.155323	1.20411	2.63227	-0.132329	-1.34968	0.499074	1.42793	-1.23103	-0.602904	-0.355729	-0.404486	1.84673	1.68461	2.15679	1.28395	2.47221	1.50885	-0.712896	0.185667	0.361508	-0.90176	-1.55376	2.35859	-0.637311	-0.27006
Outer NNE	0.592028	2.7214	1.39001	-0.197317	-0.953705	-0.39693	0.869457	2.93921	0.402806	-0.476247	1.75277	-0.691621	-0.728654	-0.509075	1.20561	-0.625395	0.166671	-0.854334	-1.07311	-0.5248	-0.260145	3.01599	-0.0641374	1.98957	2.16909	1.51865	-0.484938	2.28305	-0.649696	-1.24188	0.743494	-0.724847	-0.80416	-0.538277	2.05401	2.73845
Novel Cluster	-0.754289	0.853785	0.0771354	-0.65727	0.182722	1.17883	-0.911928	1.22798	-0.596939	-0.158212	-0.810896	0.471065	0.198438	-0.678857	-0.405426	0.323678	-0.502608	0.0209519	-0.502072	-0.480899	-0.388196	-0.109397	0.13842	-0.132222	0.0247264	0.196785	-0.448678	-0.0367734	0.256217	-1.64598	0.877299	0.0419469	0.114963	-0.559886	-0.0123003	0.132436

## Sheet: Foxi2-Sox3_Shared_St9-105_DEG_A
Gene	Stage	Localization	logFC_Foxi2	logCPM_Foxi2	PValue_Foxi2	FDR_Foxi2	logFC_Sox3	logCPM_Sox3	PValue_Sox3	FDR_Sox3	Regulation	Interaction
olfm4	9	AC	2.66953	4.47923	9.74e-24	4.02e-20	1.71276	1.97951	3.46e-07	9.58e-05	Co-activated	Cobound_Coactivated
foxi1	9	AC	1.80556	2.12658	1.15e-09	4.95e-07	2.0884	2.23755	8.05e-10	3.63e-07	Co-activated	Cobound_Coactivated
hgf	9	AC	3.91338	-0.54616	1.23e-09	5.21e-07	3.51069	-1.61785	4.29e-05	0.00679634	Co-activated	Cobound_Coactivated
LOC101731904	9	AC	1.7973	1.69627	1.04e-08	3.49e-06	2.23379	1.77895	2.48e-10	1.38e-07	Co-activated	Cobound_Coactivated
unc45b	9	AC	2.18591	0.516541	3.78e-08	1.11e-05	3.13485	-1.1516	6.93e-06	0.00138898	Co-activated	Cobound_Coactivated
LOC116407552	9	AC	1.27056	6.79532	1.47e-07	3.68e-05	1.41851	5.45854	1.96e-06	0.000438437	Co-activated	Cobound_Coactivated
LOC100488209	9	AC	1.10052	7.62396	4.5e-06	0.000708817	3.12909	5.6094	9.56e-23	1.84e-19	Co-activated	Cobound_Coactivated
gas2l1	9	AC	1.11609	4.13673	8.9e-06	0.00126416	1.3187	1.60624	0.000121919	0.0160611	Co-activated	Cobound_Coactivated
spaca5	9	AC	1.68484	0.0343506	0.000103451	0.0104355	4.59145	-0.290584	1.07e-12	1.03e-09	Co-activated	Cobound_Coactivated
ptgs2	9	AC	0.936586	5.94301	0.000106933	0.0107119	1.68672	3.25036	7.82e-08	2.51e-05	Co-activated	Cobound_Coactivated
tfap2a	9	AC	0.911637	6.36074	0.000150218	0.0142559	1.21327	4.67776	5.13e-05	0.00778892	Co-activated	Cobound_Coactivated
LOC108648775	9	AC	0.903776	4.18307	0.00029648	0.0253811	2.03425	3.12392	2.44e-10	1.38e-07	Co-activated	Cobound_Coactivated
LOC108648853	9	NL	1.09595	2.73597	4.77e-05	0.00527224	1.46616	2.54207	5.39e-06	0.00113229	Co-activated	Cobound_Coactivated
tmprss9	9	VG	1.46111	1.6341	2.81e-06	0.000471335	3.09928	-1.4951	7.37e-05	0.0106242	Co-activated	Cobound_Coactivated
tbxt.2	9	VG	1.46208	0.623882	8e-05	0.00838956	4.575	-1.49573	1.1e-06	0.000265177	Co-activated	Cobound_Coactivated
xmc	9	VG	0.912665	3.8777	0.000300606	0.0255073	1.4999	2.22178	4.81e-06	0.00102708	Co-activated	Cobound_Coactivated
gpx2	10	AC	1.20019	2.37745	0.000478263	0.0524635	2.20087	1.97121	5.97e-06	0.000742028	Co-activated	Cobound_Coactivated
LOC101731882	10	AC	1.71535	0.476468	0.000476019	0.0524611	1.93126	1.33809	0.000966254	0.0274227	Co-activated	Cobound_Coactivated
tfap2a	10	AC	1.01453	7.69611	0.000546014	0.048778	1.75876	6.79544	7.69e-08	3.26e-05	Co-activated	Cobound_Coactivated
LOC116407552	10	AC	1.07283	8.55041	0.000253485	0.0312523	1.11874	8.84411	5.81e-06	0.000734174	Co-activated	Cobound_Coactivated
ocm4.6	10	AC	3.85361	-1.0641	0.000145932	0.019766	2.06171	0.00787372	0.00183188	0.0425769	Co-activated	Cobound_Coactivated
cenpv	10	AC	1.42839	1.69417	0.000136618	0.0189492	1.74817	0.834176	0.00239962	0.0521895	Co-activated	Cobound_Coactivated
astl2c	10	AC	1.16047	5.19691	0.000115349	0.0165563	2.92663	4.24181	1.88e-08	1.18e-05	Co-activated	Cobound_Coactivated
rpe65	10	AC	1.49557	1.63142	0.000110894	0.0160713	3.85561	-0.0531804	2.94e-05	0.00233831	Co-activated	Cobound_Coactivated
ccdc92	10	AC	1.55211	1.69989	4.04e-05	0.0068581	1.94419	1.11328	0.000259404	0.0106245	Co-activated	Cobound_Coactivated
LOC116407528	10	AC	1.24725	4.85256	3.9e-05	0.00669668	4.5922	4.49549	1.06e-10	4.73e-07	Co-activated	Cobound_Coactivated
LOC116408818	10	AC	2.489	0.0065396	2.87e-05	0.00520062	1.72742	1.02372	0.00069091	0.021844	Co-activated	Cobound_Coactivated
unc45b	10	AC	1.87101	1.41826	5.01e-06	0.00119411	1.84254	1.6158	9.39e-05	0.00537248	Co-activated	Cobound_Coactivated
prdm14	10	AC	1.56343	3.11568	2.16e-06	0.000604997	2.78464	0.880419	3.18e-05	0.00247754	Co-activated	Cobound_Coactivated
hgf	10	AC	3.37177	0.0147423	2.98e-07	0.000107517	6.16859	0.101072	3.36e-06	0.000506588	Co-activated	Cobound_Coactivated
aldh1l1	10	AC	1.76716	2.88143	1.86e-07	7.26e-05	1.82122	1.75527	5.9e-05	0.00385026	Co-activated	Cobound_Coactivated
tp63	10	AC	1.73624	3.28899	1.19e-07	4.95e-05	3.51388	0.285326	3.71e-05	0.00278355	Co-activated	Cobound_Coactivated
dlx3	10	AC	1.84358	2.72419	7.84e-08	3.48e-05	2.79725	0.862723	5.24e-05	0.00351364	Co-activated	Cobound_Coactivated
msln	10	AC	1.89954	2.69868	3.46e-08	1.56e-05	1.35256	2.5182	0.000221405	0.00961814	Co-activated	Cobound_Coactivated
hes5.1	10	AC	2.83602	1.16563	8.59e-10	5.39e-07	2.68974	-0.74509	0.00153648	0.0372292	Co-activated	Cobound_Coactivated
arhgap27	10	AC	2.25437	2.41614	5.17e-10	3.47e-07	2.25752	2.19425	1.49e-05	0.00143689	Co-activated	Cobound_Coactivated
slc7a5	10	AC	1.92706	6.3615	1.92e-10	1.42e-07	1.43176	5.94974	9.31e-07	0.000223353	Co-activated	Cobound_Coactivated
slc5a8.1	10	VG	1.18478	3.49224	0.000191682	0.0244691	2.60166	3.24154	3.43e-08	1.71e-05	Co-activated	Cobound_Coactivated
tmprss9	10	VG	1.41555	3.63473	7.99e-06	0.00175911	3.48304	2.94905	3.65e-09	4.05e-06	Co-activated	Cobound_Coactivated
