# Supplementary material for: Foxi2 and Sox3 are master transcription regulators that control ectoderm germ layer specification in Xenopus
Source: PLoS Biol. 2025 Nov 4;23(11):e3003476. doi: 10.1371/journal.pbio.3003476 (PMC12599972; doi:10.1371/journal.pbio.3003476)
Supplement: S6 Data — Ep300 (Ecto) peaks shared with, and unique from, Foxi2/Sox3 bound regions. Foxi2, Sox3, and Ep300 (Ecto) class I, II regions with associated.bigwig comparison matrix. Dissected ecto- and endoderm ranked H3K27ac enhancer regions overlapping with Foxi2, Sox3, and Ep300 peaks. Ectoderm super enhancer (SE) associated gene’s average expression and coefficient of variation matrices. (XLSX) [file pbio.3003476.s012.xlsx]

## Sheet: Foxi2Sox3-Ep300-Ecto-St105_Shar
Chr1	16938851	16939373	.	1000	.	18.035	146.242	142.718	223
Chr1	48784015	48785665	.	1000	.	22.23	197.736	193.843	363
Chr1	49587506	49587813	.	601	.	12.3146	82.3029	79.2441	153
Chr1	79637651	79638339	.	812	.	11.4797	89.6825	86.5646	284
Chr1	80894530	80895229	.	1000	.	16.5354	115.512	112.203	236
Chr1	98605742	98606139	.	634	.	11.3526	54.2972	51.4765	192
Chr1	101102931	101103482	.	649	.	9.79608	63.2885	60.3897	377
Chr1	113814215	113815094	.	946	.	13.4587	95.0792	91.9197	451
Chr1	134257120	134259124	.	1000	.	23.9234	172.816	169.106	458
Chr1	143519905	143520891	.	1000	.	20.7045	178.365	174.613	506
Chr1	144916114	144916981	.	808	.	17.8844	106.24	102.994	559
Chr1	146214765	146215341	.	1000	.	27.0822	190.203	186.364	359
Chr1	151936159	151936811	.	607	.	9.56366	50.0467	47.2734	458
Chr1	152313115	152313603	.	993	.	16.8346	112.622	109.335	291
Chr1	171922225	171922843	.	1000	.	19.0841	115.622	112.309	281
Chr1	187163541	187163965	.	1000	.	33.6139	255.513	251.11	242
Chr1	190712445	190712838	.	682	.	10.2456	93.8968	90.7477	149
Chr1	190790578	190790949	.	1000	.	14.8472	114.319	111.014	170
Chr1	191463748	191464501	.	964	.	19.7531	149.763	146.214	573
Chr10	13355862	13356283	.	961	.	13.554	95.0792	91.9197	220
Chr10	36859330	36859902	.	621	.	10.8194	49.8197	47.0479	276
Chr10	47353298	47353571	.	612	.	9.74045	57.188	54.3448	135
Chr10	48381937	48382351	.	804	.	10.681	113.4	110.106	205
Chr2	7080018	7080525	.	571	.	12.7686	69.5381	66.5794	194
Chr2	9862054	9862518	.	849	.	14.4186	76.7768	73.7558	235
Chr2	11724535	11725005	.	945	.	14.0685	90.6568	87.5258	196
Chr2	75359551	75360090	.	1000	.	22.4166	146.197	142.674	199
Chr2	77994512	77995238	.	826	.	11.9741	77.5778	74.5561	535
Chr2	86287747	86288736	.	976	.	11.3406	80.3921	77.3477	471
Chr2	91878043	91878528	.	1000	.	19.3507	118.335	115.002	211
Chr2	98189996	98191008	.	837	.	11.6472	75.5314	72.5292	413
Chr2	104317312	104317916	.	1000	.	31.7477	236.459	232.235	310
Chr2	121030063	121030507	.	983	.	15.7516	88.0405	84.9334	152
Chr2	138958600	138959372	.	1000	.	26.1491	181.209	177.437	600
Chr2	142584633	142585206	.	754	.	13.6267	76.6675	73.6516	235
Chr2	168400360	168401051	.	1000	.	16.4281	114.237	110.94	246
Chr2	179410938	179411515	.	1000	.	17.5583	141.032	137.543	417
Chr3	8725355	8725748	.	1000	.	19.2174	116.977	113.654	198
Chr3	36492372	36493068	.	850	.	11.8554	85.9446	82.8546	282
Chr3	41414258	41414668	.	851	.	12.6857	63.5306	60.6258	233
Chr3	41753140	41753848	.	598	.	6.88025	32.0315	29.4708	263
Chr3	54694711	54695122	.	803	.	16.5686	101.561	98.3529	169
Chr3	62802820	62803886	.	765	.	14.5074	105.856	102.619	374
Chr3	79411832	79412574	.	755	.	9.21377	41.8655	39.1827	581
Chr3	119451001	119452119	.	1000	.	23.9644	199.07	195.167	812
Chr3	144963081	144963542	.	1000	.	26.0072	194.788	190.911	245
Chr3	149910945	149911388	.	732	.	10.6216	78.8348	75.8034	258
Chr3	153683565	153684184	.	1000	.	12.982	89.2158	86.1039	180
Chr4	17383601	17383929	.	835	.	13.3046	68.1312	65.1928	170
Chr4	21637750	21638291	.	574	.	9.61973	41.17	38.4902	259
Chr4	22424660	22425291	.	553	.	8.02039	54.7477	51.925	285
Chr4	22426595	22427080	.	1000	.	18.0177	106.24	102.994	247
Chr4	29974611	29975083	.	555	.	8.5155	55.3574	52.5319	323
Chr4	36854984	36855388	.	643	.	10.5075	59.1485	56.2873	170
Chr4	38389360	38390237	.	1000	.	30.9479	228.609	224.456	210
Chr4	61472590	61473100	.	1000	.	21.3502	136.3	132.842	205
Chr4	68581548	68582258	.	1000	.	21.4835	137.704	134.238	167
Chr4	80703861	80704217	.	1000	.	18.4073	118.568	115.234	169
Chr4	96511066	96511420	.	583	.	11.8858	57.7176	54.8675	178
Chr4	97830041	97831077	.	1000	.	15.0851	82.9897	79.9183	807
Chr4	102963543	102963917	.	1000	.	23.6163	157.689	154.083	193
Chr4	105637626	105638129	.	706	.	11.387	66.2328	63.3056	155
Chr4	119293686	119294359	.	1000	.	14.712	96.7358	93.5653	445
Chr5	32603968	32605272	.	1000	.	14.9265	99.1935	96.0018	870
Chr5	40861128	40862623	.	546	.	7.23383	45.5432	42.819	458
Chr5	42262279	42262881	.	831	.	16.5518	106.35	103.104	168
Chr5	58944455	58944921	.	820	.	13.9148	110.223	106.953	236
Chr5	62524213	62525229	.	1000	.	16.4181	93.1596	90.0115	797
Chr5	63146742	63147344	.	1000	.	25.5463	185.174	181.374	164
Chr5	64258596	64259680	.	1000	.	25.6851	195.375	191.497	581
Chr5	71255035	71255505	.	665	.	10.2862	46.5267	43.7924	161
Chr5	73487807	73488205	.	852	.	11.598	82.6019	79.5418	212
Chr5	80131404	80133199	.	1000	.	28.0153	199.286	195.377	606
Chr5	84276729	84277314	.	735	.	10.8557	82.0514	78.993	270
Chr5	99296272	99296622	.	831	.	12.9523	65.8935	62.9694	174
Chr5	123603507	123603793	.	693	.	10.8194	49.8197	47.0479	164
Chr5	131409655	131410911	.	685	.	11.086	52.0463	49.2533	296
Chr5	143336789	143337254	.	576	.	8.19549	60.826	57.9517	285
Chr5	146592199	146592589	.	905	.	12.6741	77.6286	74.6062	213
Chr5	163321944	163322314	.	679	.	10.3432	66.2975	63.3703	138
Chr6	2833257	2833557	.	595	.	11.7088	68.4756	65.5249	150
Chr6	2894089	2894504	.	1000	.	15.9218	140.011	136.535	236
Chr6	3101117	3101514	.	1000	.	18.6177	112.713	109.426	161
Chr6	5431862	5432509	.	762	.	28.5485	203.861	199.911	379
Chr6	5454270	5454782	.	1000	.	21.2547	166.216	162.556	248
Chr6	5698148	5698832	.	1000	.	16.3189	125.669	122.286	449
Chr6	5716892	5717855	.	1000	.	35.4186	282.58	277.902	493
Chr6	5734557	5735066	.	793	.	12.1132	81.1204	78.0708	290
Chr6	36322597	36323473	.	645	.	10.2862	46.5267	43.7924	682
Chr6	73608716	73609497	.	1000	.	18.151	107.569	104.315	392
Chr6	153592361	153593168	.	1000	.	16.5354	115.512	112.203	587
Chr7	31023660	31024114	.	700	.	12.0191	58.8691	56.0084	245
Chr7	44041050	44041798	.	930	.	16.1697	94.1123	90.9606	156
Chr7	44300008	44301014	.	1000	.	20.8952	181.105	177.338	345
Chr7	54885519	54886878	.	1000	.	19.6558	164.807	161.158	264
Chr7	60674452	60675069	.	609	.	12.0191	58.8691	56.0084	445
Chr7	61361474	61362187	.	1000	.	26.0987	204.907	200.954	498
Chr7	63187080	63187887	.	1000	.	31.2643	269.269	264.726	261
Chr7	63192172	63193126	.	1000	.	17.4778	211.968	207.954	310
Chr7	90574080	90574801	.	1000	.	31.6144	234.884	230.675	420
Chr7	93671444	93671886	.	640	.	14.9518	81.7381	78.6799	280
Chr7	93717524	93718012	.	1000	.	20.0372	170.202	166.51	237
Chr7	128698710	128699075	.	639	.	12.0191	58.8691	56.0084	180
Chr7	133193896	133194458	.	1000	.	10.9799	68.9093	65.9576	409
Chr7	133196804	133197075	.	721	.	11.3612	73.307	70.3179	148
Chr8	2791947	2792311	.	894	.	15.2184	82.9897	79.9183	189
Chr8	13447418	13447672	.	853	.	8.8745	94.1622	91.0102	143
Chr8	13829203	13829468	.	780	.	7.01731	100.136	96.9379	135
Chr8	14749765	14750020	.	762	.	7.57298	87.5279	84.4276	126
Chr8	15109752	15110019	.	893	.	8.84792	118.806	115.471	135
Chr8	15767648	15768655	.	1000	.	10.9406	138.688	135.22	142
Chr8	16129461	16129717	.	900	.	8.34602	116.668	113.352	142
Chr8	17737150	17738158	.	618	.	9.02146	66.3828	63.4553	151
Chr8	27785210	27785540	.	641	.	9.83579	58.2299	55.3762	167
Chr8	38405798	38406612	.	1000	.	19.1791	159.452	155.835	388
Chr8	43267459	43267836	.	631	.	10.5528	47.618	44.8668	120
Chr8	51229355	51229929	.	785	.	13.2189	68.2772	65.3287	318
Chr8	56238514	56238824	.	646	.	9.44345	63.6809	60.776	153
Chr8	73790620	73792187	.	1000	.	23.0831	151.919	148.354	293
Chr8	77838738	77839706	.	1000	.	25.216	172.308	168.601	214
Chr8	96326344	96327175	.	834	.	21.4835	137.704	134.238	560
Chr8	122545845	122546268	.	1000	.	22.3298	157.071	153.475	228
Chr8	135166632	135167444	.	940	.	16.2848	91.8736	88.734	339
Chr8	142511019	142511421	.	1000	.	21.3502	136.3	132.842	197
Chr8	144569343	144570084	.	669	.	9.06153	61.2672	58.3817	540
Chr9	54122	54466	.	959	.	13.0398	108.898	105.639	171
Chr9	1157244	1157496	.	726	.	10.3967	69.5782	66.619	128
Chr9	16160661	16161197	.	711	.	9.36705	59.1837	56.3212	278
Chr9	66591550	66592058	.	822	.	11.8161	69.604	66.644	283
Chr9	89491694	89492398	.	834	.	12.819	64.7094	61.7956	515
Chr9	90829069	90829361	.	611	.	8.1634	55.6936	52.8623	136
Chr1	14509609	14510069	.	833	.	16.1388	70.3901	67.2995	176
Chr1	18299149	18299506	.	636	.	13.1012	51.6291	48.6962	175
Chr1	20349629	20350308	.	1000	.	26.4136	139.384	135.83	437
Chr1	27730393	27731156	.	1000	.	27.2589	145.519	141.928	368
Chr1	31514298	31514785	.	837	.	14.7916	61.6367	58.6151	226
Chr1	31978496	31978985	.	591	.	11.9344	65.5416	62.4876	266
Chr1	35678588	35678923	.	591	.	13.1012	51.6291	48.6962	158
Chr1	65776462	65776882	.	931	.	19.8571	114.034	110.638	212
Chr1	68989331	68989851	.	681	.	15.2747	78.218	75.0651	339
Chr1	69448169	69448638	.	825	.	16.6895	98.383	95.0889	175
Chr1	76853818	76854224	.	674	.	14.827	67.0228	63.9559	187
Chr1	82155682	82156176	.	561	.	12.8899	50.4082	47.4877	290
Chr1	96464656	96465156	.	624	.	14.827	67.0228	63.9559	220
Chr1	101097754	101098303	.	979	.	20.0744	95.2789	92.0052	196
Chr1	102418455	102418924	.	886	.	14.2619	78.1744	75.0224	237
Chr1	136626689	136627136	.	907	.	15.4133	74.7436	71.6147	216
Chr1	138943063	138943415	.	634	.	13.5775	65.7927	62.7363	163
Chr1	140778302	140778777	.	1000	.	21.3678	116.561	113.152	282
Chr1	145701072	145701482	.	766	.	14.5803	60.3633	57.3525	157
Chr1	146205203	146205579	.	648	.	13.0953	55.1502	52.1892	167
Chr1	146209460	146210325	.	1000	.	30.8888	210.445	206.48	233
Chr1	166359181	166359683	.	642	.	16.8089	79.3029	76.142	283
Chr1	166665723	166666383	.	819	.	17.3303	83.9432	80.7491	188
Chr1	168815962	168816435	.	868	.	15.8482	68.0946	65.0198	251
Chr1	168851134	168851674	.	586	.	17.0043	80.6282	77.4573	260
Chr1	184846257	184846762	.	635	.	13.3125	52.8568	49.9127	318
Chr1	191373119	191373509	.	627	.	14.1577	57.8352	54.8461	187
Chr1	202604913	202605591	.	604	.	12.8899	50.4082	47.4877	243
Chr1	204363682	204364044	.	843	.	14.369	59.0961	56.0964	154
Chr1	205360021	205360488	.	1000	.	33.358	206.708	202.762	271
Chr1	205578614	205579089	.	805	.	16.4821	72.0389	68.9319	242
Chr10	7504259	7504716	.	715	.	14.1102	76.9485	73.8062	209
Chr10	12824482	12825069	.	1000	.	22.8214	113.953	110.558	186
Chr10	17437724	17438114	.	595	.	14.4786	65.3453	62.2963	180
Chr10	34545950	34546363	.	1000	.	19.4404	91.075	87.8295	229
Chr10	35208963	35209484	.	706	.	18.5952	85.5357	82.3281	327
Chr10	42730162	42730700	.	1000	.	17.9613	81.4325	78.2533	272
Chr10	49376247	49376624	.	784	.	15.0533	92.1625	88.9118	208
Chr2	34225225	34225623	.	720	.	15.0029	62.9163	59.884	175
Chr2	34226336	34226699	.	738	.	15.0029	62.9163	59.884	180
Chr2	36344024	36344329	.	753	.	14.5803	60.3633	57.3525	130
Chr2	51980219	51980735	.	1000	.	23.2996	127.386	123.906	232
Chr2	53348112	53348655	.	903	.	23.244	116.888	113.474	259
Chr2	76241696	76242731	.	1000	.	54.6495	449.44	443.4	305
Chr2	78340567	78340978	.	1000	.	19.2291	89.683	86.4465	230
Chr2	83595524	83596307	.	1000	.	16.1233	84.614	81.4131	216
Chr2	106660433	106661059	.	1000	.	19.9361	101.073	97.7606	349
Chr2	112167254	112167699	.	831	.	17.5387	78.7223	75.5631	211
Chr2	127127705	127128232	.	617	.	11.9976	88.8611	85.6313	211
Chr2	135595211	135595861	.	638	.	11.7461	47.5208	44.6312	429
Chr2	147753806	147754192	.	699	.	16.6934	73.3648	70.2472	180
Chr2	148827783	148828380	.	977	.	18.1005	89.3183	86.0869	357
Chr3	3090942	3091282	.	572	.	11.6383	45.2551	42.3885	157
Chr3	8714879	8715251	.	1000	.	18.5952	85.5357	82.3281	188
Chr3	21630690	21631190	.	1000	.	21.9761	108.131	104.774	286
Chr3	46349778	46350316	.	894	.	11.7461	47.5208	44.6312	254
Chr3	47837368	47837790	.	1000	.	20.536	119.586	116.157	226
Chr3	71688844	71689288	.	770	.	15.5972	72.1351	69.0264	201
Chr3	74476529	74477049	.	1000	.	22.6101	112.492	109.106	245
Chr3	78999716	79000426	.	1000	.	19.2291	89.683	86.4465	389
Chr3	81548925	81549377	.	772	.	15.4047	70.8489	67.751	183
Chr3	82888542	82889132	.	652	.	13.9464	56.5807	53.6026	320
Chr3	87810649	87811060	.	937	.	17.3303	83.9432	80.7491	224
Chr3	102327869	102328308	.	1000	.	19.6517	92.4717	89.2161	228
Chr3	102343403	102344009	.	724	.	13.4078	64.5788	61.5324	290
Chr3	106231438	106231835	.	722	.	3.48962	7.53476	5.37991	176
Chr3	112579537	112579948	.	554	.	11.3857	61.0069	57.9919	186
Chr3	122579542	122580212	.	930	.	16.351	79.683	76.5193	453
Chr3	125323474	125323796	.	583	.	12.4672	47.9878	45.0906	151
Chr3	126580752	126581536	.	1000	.	18.3839	84.163	80.9648	533
Chr3	130956770	130957141	.	541	.	10.5148	58.589	55.5961	162
Chr3	132662985	132663412	.	1000	.	19.0178	88.2958	85.0686	230
Chr3	134122102	134122510	.	612	.	13.1012	51.6291	48.6962	207
Chr3	138084669	138085047	.	793	.	15.9824	74.7235	71.5947	178
Chr3	140575517	140576181	.	996	.	16.6934	73.3648	70.2472	188
Chr3	144587601	144587982	.	1000	.	23.244	116.888	113.474	203
Chr3	144602865	144603217	.	1000	.	16.3861	95.7988	92.5224	172
Chr3	152112400	152112676	.	1000	.	4.01487	7.74961	5.56943	143
Chr4	13933868	13934336	.	760	.	18.0233	91.6249	88.3769	219
Chr4	22350264	22350730	.	1000	.	19.0178	88.2958	85.0686	282
Chr4	22353439	22353972	.	1000	.	18.8065	86.9133	83.6955	355
Chr4	23146213	23146572	.	576	.	12.4672	47.9878	45.0906	169
Chr4	34605585	34606164	.	557	.	13.9464	56.5807	53.6026	307
Chr4	39069735	39070205	.	721	.	14.8488	64.8058	61.7589	183
Chr4	61520501	61521000	.	638	.	13.7497	61.9133	58.8907	241
Chr4	67835843	67836519	.	688	.	15.2121	69.568	66.4805	349
Chr4	67875067	67875840	.	1000	.	21.7179	116.608	113.199	448
Chr4	80759182	80759791	.	708	.	21.0275	103.913	100.582	241
Chr4	91798534	91799275	.	1000	.	17.9613	81.4325	78.2533	559
Chr4	91804875	91805365	.	716	.	13.7351	55.3328	52.3666	208
Chr4	100840601	100841472	.	889	.	15.2747	78.218	75.0651	579
Chr4	113961809	113962319	.	1000	.	25.4313	158.42	154.753	253
Chr4	115560752	115561155	.	701	.	13.094	55.8551	52.8849	175
Chr4	123923443	123923904	.	775	.	12.5466	82.9157	79.7269	249
Chr4	126378194	126378989	.	981	.	17.3113	93.7579	90.497	393
Chr4	133236017	133236410	.	552	.	12.0446	45.5965	42.7239	179
Chr4	135390486	135390838	.	684	.	14.5803	60.3633	57.3525	186
Chr4	136929139	136929992	.	557	.	11.803	44.3382	41.4827	442
Chr4	148715804	148716182	.	1000	.	16.4613	105.697	102.356	170
Chr4	148932544	148933131	.	688	.	13.7351	55.3328	52.3666	328
Chr5	9091417	9091772	.	551	.	11.1114	58.7704	55.7761	165
Chr5	12474035	12474368	.	598	.	13.7351	55.3328	52.3666	160
Chr5	17833662	17834133	.	1000	.	29.1607	159.515	155.841	218
Chr5	18047000	18047543	.	1000	.	20.7057	120.983	117.545	322
Chr5	26818511	26818914	.	953	.	16.4821	72.0389	68.9319	203
Chr5	28568895	28569293	.	693	.	14.5803	60.3633	57.3525	161
Chr5	33496713	33497404	.	799	.	14.369	59.0961	56.0964	236
Chr5	35629365	35629769	.	568	.	9.76378	52.186	49.2518	253
Chr5	39180680	39181197	.	1000	.	17.5387	78.7223	75.5631	188
Chr5	50100704	50101198	.	690	.	13.9464	56.5807	53.6026	230
Chr5	50637420	50637766	.	728	.	13.5238	54.0914	51.1363	182
Chr5	71257676	71257974	.	693	.	13.9464	56.5807	53.6026	149
Chr5	79513202	79513678	.	550	.	10.373	40.0842	37.2709	262
Chr5	89722812	89723204	.	852	.	16.9047	74.6961	71.5684	205
Chr5	91673572	91674150	.	654	.	13.1012	51.6291	48.6962	258
Chr5	92176577	92177862	.	673	.	13.5775	65.7927	62.7363	206
Chr5	96186506	96186876	.	758	.	13.9169	68.2367	65.1606	183
Chr5	96585263	96585666	.	1000	.	19.6646	96.8599	93.5759	179
Chr5	101709438	101709889	.	542	.	10.924	52.3615	49.4245	180
Chr5	107870780	107871656	.	665	.	12.163	47.2383	44.3504	540
Chr5	108607441	108607920	.	651	.	13.9464	56.5807	53.6026	274
Chr5	109469134	109469731	.	1000	.	25.3571	131.794	128.287	317
Chr5	114465939	114466865	.	1000	.	18.8065	86.9133	83.6955	694
Chr5	121558004	121558558	.	707	.	12.7289	59.7782	56.774	265
Chr5	124969893	124970500	.	1000	.	18.3839	84.163	80.9648	221
Chr5	125004896	125005414	.	668	.	13.8122	56.9773	53.9975	251
Chr5	125939987	125940366	.	570	.	12.2559	46.7884	43.9041	163
Chr5	133455901	133456552	.	659	.	13.1999	69.6921	66.6034	451
Chr5	136067502	136067850	.	600	.	13.9464	56.5807	53.6026	168
Chr5	137544088	137544638	.	1000	.	18.6691	104.462	101.128	236
Chr5	138170679	138171682	.	1000	.	42.4731	263.843	259.566	502
Chr5	138953068	138953411	.	649	.	13.5238	54.0914	51.1363	169
Chr5	141284432	141285136	.	1000	.	43.0737	401.265	395.952	258
Chr5	141654330	141654714	.	1000	.	17.116	76.0329	72.8936	225
Chr5	161460823	161461414	.	1000	.	34.6547	201.322	197.405	175
Chr6	6382289	6382608	.	550	.	11.4107	42.0664	39.2294	170
Chr6	12424685	12425450	.	1000	.	17.9613	81.4325	78.2533	480
Chr6	13313154	13313463	.	771	.	14.0976	62.8454	59.8176	158
Chr6	21446283	21446823	.	1000	.	21.5535	105.245	101.906	371
Chr6	35979790	35980350	.	797	.	14.7655	74.4375	71.3151	222
Chr6	36023621	36024272	.	723	.	13.5775	65.7927	62.7363	253
Chr6	38772774	38774080	.	791	.	14.3072	65.6317	62.5775	1085
Chr6	39856632	39857261	.	648	.	14.4261	71.9419	68.8393	244
Chr6	56781527	56782029	.	692	.	18.1726	82.7952	79.6066	228
Chr6	58992532	58993233	.	545	.	11.4027	82.1673	78.9846	199
Chr6	90369431	90369780	.	1000	.	7.0342	27.7851	25.128	188
Chr6	97030555	97030980	.	1000	.	19.2291	89.683	86.4465	182
Chr6	100130075	100130790	.	1000	.	18.1726	82.7952	79.6066	219
Chr6	103791066	103791770	.	917	.	16.8728	109.561	106.197	243
Chr6	104557209	104557775	.	794	.	17.083	78.3914	75.238	326
Chr6	108471588	108472054	.	699	.	12.7447	66.1301	63.0718	189
Chr6	111800240	111801059	.	997	.	19.6517	92.4717	89.2161	228
Chr6	120101922	120102369	.	628	.	13.1012	51.6291	48.6962	168
Chr6	124892458	124892855	.	628	.	12.1421	73.0797	69.9681	170
Chr6	127998381	127998878	.	1000	.	20.5224	105.281	101.942	308
Chr6	130783951	130784345	.	1000	.	18.8707	94.767	91.4982	212
Chr6	139780266	139780756	.	636	.	11.7461	47.5208	44.6312	261
Chr6	141404877	141405646	.	680	.	14.1577	57.8352	54.8461	570
Chr6	152865379	152865849	.	1000	.	24.9345	128.783	125.296	244
Chr6	153655697	153656120	.	794	.	15.9824	74.7235	71.5947	179
Chr7	13188175	13188888	.	1000	.	20.7083	99.5238	96.2221	198
Chr7	16341827	16342186	.	867	.	15.8482	68.0946	65.0198	176
Chr7	16352580	16353091	.	848	.	16.2708	70.7185	67.622	196
Chr7	18974843	18975347	.	682	.	14.2493	63.2471	60.2128	190
Chr7	19006070	19006372	.	666	.	13.7351	55.3328	52.3666	132
Chr7	25310596	25311033	.	545	.	11.5409	51.6015	48.6738	249
Chr7	25949935	25950549	.	787	.	15.4256	65.4937	62.4401	417
Chr7	26897494	26898171	.	562	.	16.6324	88.5065	85.2778	371
Chr7	29723364	29724252	.	1000	.	21.5535	105.245	101.906	445
Chr7	36322624	36323132	.	617	.	12.4672	47.9878	45.0906	301
Chr7	42854367	42855000	.	692	.	14.1577	57.8352	54.8461	452
Chr7	44056758	44057275	.	1000	.	23.4553	118.362	114.938	189
Chr7	49321351	49321983	.	908	.	15.9573	78.599	75.445	185
Chr7	58981804	58982216	.	855	.	14.2564	70.7017	67.6094	195
Chr7	78373763	78374316	.	719	.	16.9047	74.6961	71.5684	367
Chr7	89487653	89488138	.	788	.	13.7351	55.3328	52.3666	231
Chr7	93029917	93030315	.	709	.	13.8676	68.0934	65.0198	188
Chr7	99543520	99543897	.	617	.	12.8899	50.4082	47.4877	189
Chr7	99548353	99548792	.	971	.	15.7839	82.0416	78.8594	239
Chr7	105004243	105004939	.	1000	.	21.9517	117.24	113.823	481
Chr7	112168359	112168721	.	542	.	11.8333	44.4121	41.551	189
Chr7	112315057	112315544	.	988	.	18.1726	82.7952	79.6066	201
Chr7	112318220	112318555	.	835	.	15.8482	68.0946	65.0198	167
Chr7	112364447	112364818	.	746	.	14.4307	60.7382	57.7262	183
Chr7	112367958	112368472	.	983	.	17.9613	81.4325	78.2533	263
Chr7	114241980	114242479	.	1000	.	18.8065	86.9133	83.6955	302
Chr7	114252293	114252687	.	1000	.	23.8779	121.32	117.878	167
Chr7	116707104	116707512	.	753	.	15.4051	76.2706	73.1309	221
Chr7	117637813	117638417	.	704	.	13.5238	54.0914	51.1363	202
Chr7	131383351	131383869	.	1000	.	17.5387	78.7223	75.5631	294
Chr8	6344727	6345022	.	724	.	14.369	59.0961	56.0964	150
Chr8	7647965	7648488	.	1000	.	36.5565	216.225	212.225	247
Chr8	39824046	39824639	.	916	.	17.7154	86.6214	83.4085	220
Chr8	43298019	43298719	.	1000	.	23.8779	121.32	117.878	453
Chr8	47726095	47726849	.	1000	.	25.9116	219.294	215.279	327
Chr8	53455317	53455878	.	802	.	14.4261	71.9419	68.8393	368
Chr8	68065424	68065927	.	890	.	15.6141	80.7624	77.59	261
Chr8	69337484	69337847	.	726	.	15.2143	64.202	61.1589	196
Chr8	77224136	77224779	.	1000	.	22.1111	122.275	118.83	181
Chr8	77698386	77699043	.	1000	.	57.8987	395.455	390.206	290
Chr8	77703068	77704025	.	1000	.	50.2368	402.613	397.288	602
Chr8	77707445	77708207	.	1000	.	48.7093	386.63	381.475	436
Chr8	78986956	78987592	.	1000	.	34.6226	245.58	241.407	342
Chr8	87089982	87090670	.	1000	.	31.0624	173.765	170.006	187
Chr8	96310647	96311289	.	727	.	13.5294	65.6531	62.5988	402
Chr8	99717067	99717483	.	1000	.	17.75	80.0748	76.9055	207
Chr8	100446335	100447001	.	1000	.	39.8596	264.009	259.73	234
Chr8	102979002	102979529	.	747	.	15.4256	65.4937	62.4401	179
Chr8	103098061	103098635	.	546	.	11.0494	43.7427	40.89	205
Chr8	103380624	103381136	.	939	.	15.6141	80.7624	77.59	243
Chr8	104072339	104072826	.	759	.	12.0446	45.5965	42.7239	247
Chr8	104072928	104073362	.	618	.	13.7351	55.3328	52.3666	183
Chr8	105995754	105996404	.	1000	.	15.4444	79.4878	76.3249	188
Chr8	106378674	106379159	.	631	.	17.3273	77.375	74.2256	260
Chr8	107705593	107706016	.	863	.	17.1758	89.2602	86.0298	195
Chr8	111417821	111418316	.	732	.	12.8932	80.0278	76.8625	252
Chr8	112784768	112785139	.	571	.	13.1012	51.6291	48.6962	199
Chr8	112837789	112838292	.	927	.	16.9047	74.6961	71.5684	278
Chr8	114167347	114168113	.	573	.	13.1012	51.6291	48.6962	498
Chr8	144160542	144161282	.	1000	.	19.8571	114.034	110.638	344
Chr8	144290880	144291190	.	554	.	12.1312	49.8684	46.9558	154
Chr9	3831971	3832552	.	548	.	11.9386	48.6911	45.79	151
Chr9	5712482	5712884	.	1000	.	18.8388	105.818	102.475	225
Chr9	15089826	15090317	.	606	.	13.526	59.1393	56.1394	272
Chr9	18819549	18820000	.	786	.	14.5803	60.3633	57.3525	237
Chr9	27907548	27908205	.	1000	.	25.528	145.939	142.346	269
Chr9	59844210	59844793	.	567	.	13.1012	51.6291	48.6962	235
Chr9	66582008	66582551	.	818	.	15.8482	68.0946	65.0198	304
Chr9	73494256	73495715	.	751	.	13.3218	79.4322	76.2705	1226
Chr9	76909745	76910438	.	1000	.	19.4404	91.075	87.8295	361
Chr9	78526817	78527293	.	1000	.	18.8065	86.9133	83.6955	171
Chr9	78904192	78905100	.	910	.	16.3675	77.3326	74.1874	711
Chr9	85151078	85152094	.	1000	.	36.9791	219.565	215.546	214
Chr1	16974322	16975235	.	880	.	13.3522	68.2772	65.3287	520
Chr1	21029015	21029357	.	609	.	10.9603	53.3874	50.5818	174
Chr1	21037883	21038401	.	604	.	9.75303	42.2277	39.5369	177
Chr1	40276693	40277155	.	699	.	12.1524	60.0263	57.1553	271
Chr1	48263354	48263859	.	1000	.	19.0841	115.622	112.309	264
Chr1	66827403	66828130	.	851	.	13.7467	87.0554	83.9555	533
Chr1	66828358	66828946	.	672	.	10.9527	50.9299	48.1483	168
Chr1	76145825	76146161	.	546	.	7.46026	28.0287	25.5351	163
Chr1	76149797	76150165	.	1000	.	16.0182	90.5917	87.4614	170
Chr1	82226002	82226348	.	1000	.	15.487	90.1906	87.0709	179
Chr1	89052722	89053715	.	1000	.	18.9508	114.271	110.966	763
Chr1	89650491	89651264	.	980	.	14.4975	94.2929	91.1394	219
Chr1	99965679	99966039	.	617	.	14.0187	74.3241	71.3268	199
Chr1	100918472	100918864	.	814	.	12.2783	64.8813	61.965	204
Chr1	102894707	102895133	.	555	.	9.61973	41.17	38.4902	160
Chr1	108579358	108579761	.	574	.	9.82864	45.7826	43.0579	234
Chr1	127309696	127310026	.	551	.	9.45893	43.943	41.2381	179
Chr1	129033824	129034544	.	1000	.	18.2843	108.902	105.639	198
Chr1	138024941	138025406	.	604	.	10.0196	44.3638	41.6517	153
Chr1	142717000	142717609	.	571	.	10.5528	47.618	44.8668	201
Chr1	151902511	151902859	.	922	.	15.0851	82.9897	79.9183	137
Chr1	152294093	152294510	.	744	.	11.1725	64.0089	61.1017	255
Chr1	181021372	181021957	.	898	.	13.9612	89.4524	86.3346	224
Chr10	28717904	28718279	.	582	.	13.0856	67.0827	64.1486	213
Chr10	35229267	35229605	.	857	.	13.7467	87.0554	83.9555	166
Chr10	35234371	35234885	.	598	.	13.8854	73.1049	70.1165	313
Chr10	41109919	41110599	.	660	.	11.6192	55.4315	52.6007	157
Chr2	68403937	68404718	.	794	.	12.6857	63.5306	60.6258	238
Chr2	68561774	68562090	.	843	.	13.2189	68.2772	65.3287	167
Chr2	75825577	75826357	.	619	.	14.0187	74.3241	71.3268	227
Chr2	82178899	82179370	.	1000	.	19.484	119.697	116.355	245
Chr2	111219215	111220162	.	819	.	11.1794	53.0466	50.2495	219
Chr2	118417241	118417567	.	554	.	8.55332	34.9759	32.3724	158
Chr2	118595121	118595913	.	839	.	11.1725	64.0089	61.1017	212
Chr2	120820950	120821557	.	780	.	12.819	64.7094	61.7956	340
Chr2	125100555	125101150	.	674	.	13.0856	67.0827	64.1486	363
Chr2	127151205	127151946	.	807	.	16.2848	91.8736	88.734	176
Chr2	127175773	127176219	.	558	.	10.1529	45.4419	42.7179	265
Chr2	139593248	139593856	.	718	.	11.3526	54.2972	51.4765	365
Chr2	174973270	174973671	.	786	.	18.5509	111.58	108.296	193
Chr3	25476773	25477171	.	1000	.	16.2848	91.8736	88.734	218
Chr3	41981667	41982188	.	818	.	12.819	64.7094	61.7956	283
Chr3	74455683	74456229	.	1000	.	20.841	142.987	139.488	353
Chr3	74516854	74517224	.	573	.	8.95322	37.0108	34.3842	222
Chr3	76562219	76562580	.	898	.	13.8854	73.1049	70.1165	191
Chr3	83393900	83394317	.	922	.	13.5322	85.8628	82.7731	264
Chr3	103435625	103436185	.	1000	.	17.2723	137.153	133.693	234
Chr3	106233711	106234444	.	1000	.	22.5499	147.623	144.091	534
Chr3	119355810	119356173	.	956	.	14.8185	80.4909	77.4418	163
Chr3	126762489	126762992	.	620	.	10.9527	50.9299	48.1483	224
Chr3	138399778	138400123	.	1000	.	16.601	170.111	166.42	163
Chr3	139818711	139819112	.	786	.	12.1378	73.0165	70.0342	223
Chr3	153858774	153859273	.	1000	.	14.8586	121.061	117.712	275
Chr4	19054226	19055260	.	654	.	10.0265	60.3283	57.4552	556
Chr4	21764352	21764728	.	630	.	9.67091	51.0886	48.3055	183
Chr4	35422976	35423363	.	549	.	10.2862	46.5267	43.7924	152
Chr4	38684863	38686702	.	1000	.	12.5057	143.135	139.632	1676
Chr4	59831443	59832033	.	755	.	13.0138	71.8957	68.9169	358
Chr4	66906614	66907278	.	730	.	11.7525	56.5717	53.7314	369
Chr4	74036649	74037316	.	625	.	10.2862	46.5267	43.7924	503
Chr4	80761643	80763083	.	812	.	12.5933	70.8496	67.8806	482
Chr4	96174600	96174976	.	699	.	11.6192	55.4315	52.6007	151
Chr4	97836391	97836858	.	685	.	13.7521	71.8905	68.9138	207
Chr4	99569825	99570207	.	1000	.	16.8702	102.973	99.7539	184
Chr4	103621758	103622685	.	626	.	10.5032	64.5821	61.6735	518
Chr4	107622817	107623201	.	767	.	11.1751	56.9297	54.0877	161
Chr4	112567293	112567668	.	698	.	9.84159	70.4233	67.4621	165
Chr4	123717544	123717927	.	725	.	11.043	55.7845	52.9529	217
Chr4	126851830	126852269	.	1000	.	17.0846	98.3446	95.1562	241
Chr5	9121736	9122065	.	1000	.	15.2202	90.156	87.0365	173
Chr5	17429611	17430431	.	893	.	13.3522	68.2772	65.3287	551
Chr5	48554533	48555205	.	706	.	10.8194	49.8197	47.0479	503
Chr5	60527035	60527555	.	715	.	11.1751	56.9297	54.0877	319
Chr5	79590990	79591507	.	580	.	9.35313	40.1194	37.4572	180
Chr5	87687504	87688070	.	1000	.	20.7856	162.476	158.84	363
Chr5	100170888	100171541	.	748	.	9.24189	46.9551	44.2184	262
Chr5	102010162	102010627	.	740	.	10.3145	56.3808	53.5461	179
Chr5	103126817	103127271	.	789	.	8.88239	49.0362	46.2726	245
Chr5	107898481	107899209	.	849	.	14.2853	75.5481	72.5362	386
Chr5	121805826	121806804	.	592	.	10.2862	46.5267	43.7924	799
Chr5	125858600	125859034	.	1000	.	19.0023	141.683	138.19	246
Chr5	135979085	135979527	.	1000	.	14.7299	86.4262	83.3335	265
Chr5	145924686	145925144	.	1000	.	17.3935	124.532	121.158	292
Chr6	5779571	5779986	.	638	.	10.9799	68.9093	65.9576	165
Chr6	21719216	21719853	.	688	.	10.9299	54.7065	51.8839	312
Chr6	23980319	23980775	.	1000	.	18.0177	106.24	102.994	254
Chr6	24301661	24302237	.	1000	.	25.0827	170.834	167.136	215
Chr6	48437522	48437885	.	1000	.	15.7516	88.0405	84.9334	160
Chr6	57565175	57565475	.	572	.	9.35313	40.1194	37.4572	181
Chr6	67765351	67765985	.	790	.	12.5524	62.3571	59.4621	409
Chr6	67860214	67860660	.	624	.	13.9944	79.0808	76.0463	262
Chr6	70425826	70426307	.	722	.	12.2858	61.1889	58.3038	227
Chr6	74555381	74556851	.	815	.	11.2317	101.684	98.4741	618
Chr6	75323896	75324315	.	609	.	9.75303	42.2277	39.5369	244
Chr6	117136087	117136533	.	585	.	9.35313	40.1194	37.4572	166
Chr6	118589867	118590230	.	846	.	12.1557	64.8813	61.965	207
Chr7	19253263	19253914	.	1000	.	17.4845	102.275	99.0587	452
Chr7	26893109	26893681	.	651	.	11.9764	58.7378	55.8826	174
Chr7	40134217	40134804	.	613	.	13.3522	68.2772	65.3287	300
Chr7	42849344	42849963	.	875	.	14.8185	80.4909	77.4418	213
Chr7	43611186	43611755	.	592	.	9.34914	47.9799	45.2271	268
Chr7	52015304	52015730	.	737	.	13.0856	67.0827	64.1486	165
Chr7	59847998	59848643	.	574	.	10.8254	61.3211	58.4355	268
Chr7	59851374	59851769	.	789	.	12.0306	71.8745	68.9026	196
Chr7	63330786	63331256	.	607	.	9.61973	41.17	38.4902	209
Chr7	75181371	75181982	.	605	.	11.4859	54.2972	51.4765	163
Chr7	78952562	78953193	.	548	.	9.99269	53.1892	50.3842	198
Chr7	79968506	79969022	.	712	.	12.6405	63.392	60.4929	290
Chr7	93854051	93854677	.	694	.	11.3526	54.2972	51.4765	245
Chr7	95737464	95738015	.	667	.	11.9105	62.5832	59.6863	337
Chr7	97294597	97295566	.	958	.	14.4975	94.2929	91.1394	738
Chr7	97295731	97296248	.	1000	.	14.4847	83.9605	80.8857	332
Chr7	110615891	110616224	.	605	.	9.94925	47.1078	44.3692	161
Chr7	114804658	114805354	.	770	.	12.5524	62.3571	59.4621	194
Chr7	120074203	120075129	.	1000	.	18.0177	106.24	102.994	207
Chr8	25446069	25446797	.	682	.	12.6857	63.5306	60.6258	282
Chr8	28703735	28704233	.	1000	.	23.0831	151.919	148.354	203
Chr8	48949724	48950607	.	764	.	11.3526	54.2972	51.4765	317
Chr8	55378680	55379066	.	603	.	10.4396	51.4144	48.6279	207
Chr8	59388494	59388931	.	688	.	13.4855	69.4766	66.5192	291
Chr8	61806179	61806594	.	774	.	14.0187	74.3241	71.3268	204
Chr8	67736348	67736673	.	600	.	10.4195	47.618	44.8668	164
Chr8	73497349	73497952	.	816	.	12.3107	107.896	104.641	369
Chr8	77462657	77463059	.	724	.	12.5524	62.3571	59.4621	178
Chr8	80784574	80785136	.	925	.	14.1027	76.6034	73.5894	181
Chr8	93496956	93497971	.	1000	.	24.2828	163.503	159.859	826
Chr8	104657935	104658308	.	630	.	9.88633	43.2923	40.5906	223
Chr8	109760567	109760829	.	657	.	10.4195	47.618	44.8668	153
Chr9	7681748	7682310	.	1000	.	20.1505	125.178	121.798	286
Chr9	14149487	14150070	.	960	.	14.2853	75.5481	72.5362	178
Chr9	22306095	22306388	.	715	.	9.67091	51.0886	48.3055	138
Chr9	50981765	50982134	.	952	.	15.0851	82.9897	79.9183	201
Chr9	55466485	55466808	.	603	.	11.7525	56.5717	53.7314	168
Chr9	65191199	65191813	.	874	.	14.0187	74.3241	71.3268	452
Chr9	68150998	68151481	.	700	.	11.2193	53.1688	50.3653	286
Chr9	68744164	68744621	.	694	.	11.7525	56.5717	53.7314	219
Chr9	72436775	72437198	.	692	.	10.5622	51.4144	48.6279	188
Chr1	57756851	57757351	.	665	.	9.87952	76.5215	73.5077	242
Chr1	62034991	62035589	.	691	.	10.9299	54.7065	51.8839	423
Chr1	64309654	64310088	.	612	.	10.2862	46.5267	43.7924	181
Chr1	67636654	67637156	.	715	.	11.4202	58.0496	55.1967	203
Chr1	100133651	100134087	.	740	.	11.3526	54.2972	51.4765	217
Chr1	138065339	138065704	.	630	.	14.5519	78.0102	74.9804	185
Chr1	139100257	139100587	.	551	.	12.819	64.7094	61.7956	170
Chr1	161381811	161382168	.	718	.	11.4859	54.2972	51.4765	191
Chr1	166650645	166650954	.	599	.	10.0196	44.3638	41.6517	155
Chr1	203851653	203852259	.	1000	.	19.7506	122.431	119.067	210
Chr10	21720793	21721444	.	1000	.	20.4171	127.939	124.54	299
Chr10	49002790	49003080	.	765	.	8.63323	95.4193	92.2581	129
Chr2	54498349	54498842	.	624	.	10.5436	77.77	74.7472	205
Chr2	57431766	57432383	.	566	.	9.71831	42.1239	39.4396	178
Chr2	80604511	80604891	.	945	.	15.7516	88.0405	84.9334	200
Chr2	127296339	127296705	.	587	.	10.4396	51.4144	48.6279	213
Chr2	135141966	135142508	.	1000	.	17.0589	106.73	103.481	181
Chr2	180065701	180066215	.	719	.	10.7435	59.6197	56.7546	308
Chr3	4753753	4754086	.	946	.	15.0851	82.9897	79.9183	162
Chr3	8823039	8823767	.	547	.	8.95322	37.0108	34.3842	553
Chr3	46318255	46319294	.	961	.	15.6183	86.7713	83.6734	229
Chr3	77004803	77005615	.	864	.	14.0187	74.3241	71.3268	510
Chr3	91452098	91452563	.	675	.	10.8194	49.8197	47.0479	278
Chr3	144945775	144946183	.	673	.	11.0653	62.9042	60.0062	200
Chr3	144973710	144974082	.	948	.	17.4845	102.275	99.0587	206
Chr3	145257898	145258443	.	691	.	9.45443	55.1192	52.2953	305
Chr4	1816991	1817343	.	916	.	14.152	75.5481	72.5362	161
Chr4	13939448	13940128	.	783	.	13.7521	71.8905	68.9138	340
Chr4	17665140	17665519	.	863	.	13.509	77.8619	74.838	205
Chr4	40183416	40183748	.	786	.	13.0856	67.0827	64.1486	155
Chr4	50978214	50979166	.	1000	.	28.8151	206.922	202.95	243
Chr4	61462869	61463776	.	751	.	11.4202	58.0496	55.1967	436
Chr4	63656249	63656617	.	572	.	9.94925	47.1078	44.3692	199
Chr4	83519402	83519775	.	696	.	11.086	52.0463	49.2533	196
Chr4	87606581	87607793	.	884	.	13.7031	71.7391	68.7684	236
Chr4	112568563	112569094	.	746	.	15.6955	87.8652	84.7628	278
Chr4	128084037	128084510	.	903	.	15.0314	82.8218	79.7597	149
Chr5	6589466	6589773	.	577	.	9.34914	47.9799	45.2271	139
Chr5	32920936	32921832	.	768	.	12.9523	65.8935	62.9694	470
Chr5	51468331	51468677	.	565	.	8.95322	37.0108	34.3842	167
Chr5	56257052	56257711	.	876	.	13.6188	70.6811	67.7141	448
Chr5	71256632	71257409	.	1000	.	19.2174	116.977	113.654	273
Chr5	78937215	78937796	.	976	.	18.2843	108.902	105.639	313
Chr5	102300294	102300628	.	767	.	12.8912	70.7145	67.7465	170
Chr5	131583681	131584246	.	1000	.	16.9513	98.3446	95.1562	296
Chr5	136059912	136060296	.	582	.	8.16931	38.9764	36.332	215
Chr6	2552382	2552762	.	790	.	12.0191	58.8691	56.0084	181
Chr6	2554544	2554843	.	648	.	10.8194	49.8197	47.0479	141
Chr6	4320137	4320767	.	658	.	13.5322	85.8628	82.7731	205
Chr6	5690353	5690946	.	552	.	14.4414	91.2056	88.0741	385
Chr6	5703229	5703787	.	569	.	8.85221	54.1574	51.3491	176
Chr6	5752945	5754147	.	734	.	12.185	77.3001	74.2785	864
Chr6	24900244	24901785	.	639	.	11.2659	72.2011	69.2216	189
Chr6	47533968	47534389	.	1000	.	21.3502	136.3	132.842	205
Chr6	53307343	53307784	.	910	.	14.2274	81.4715	78.4203	240
Chr6	53665973	53666554	.	1000	.	21.8834	140.523	137.036	235
Chr6	53675344	53675696	.	979	.	16.0182	90.5917	87.4614	176
Chr6	89172115	89172404	.	965	.	7.18806	27.764	25.2719	175
Chr7	1175244	1175547	.	766	.	10.3145	56.3808	53.5461	159
Chr7	26882554	26883046	.	548	.	9.48643	41.17	38.4902	218
Chr7	56773521	56774034	.	746	.	10.8194	49.8197	47.0479	196
Chr7	59082488	59082838	.	655	.	10.5528	47.618	44.8668	189
Chr7	80944871	80945688	.	707	.	12.6857	63.5306	60.6258	643
Chr7	106268592	106269047	.	682	.	13.6267	76.6675	73.6516	241
Chr7	132100769	132101317	.	857	.	11.8697	94.1192	90.9673	381
Chr8	1231794	1232070	.	550	.	8.95322	37.0108	34.3842	154
Chr8	22637725	22638099	.	1000	.	15.2184	82.9897	79.9183	202
Chr8	34479212	34479934	.	843	.	12.819	64.7094	61.7956	567
Chr8	62264189	62264748	.	585	.	8.92011	44.9234	42.2094	143
Chr8	80079609	80080159	.	570	.	10.1168	45.3326	42.615	384
Chr8	91501728	91502184	.	780	.	12.1524	60.0263	57.1553	213
Chr8	92811579	92812235	.	565	.	8.88239	49.0362	46.2726	322
Chr8	103223500	103224218	.	1000	.	19.2174	116.977	113.654	512
Chr8	108010275	108010855	.	744	.	15.0851	82.9897	79.9183	330
Chr9	10094853	10095194	.	885	.	14.8185	80.4909	77.4418	138
Chr9	43801153	43801824	.	683	.	13.2589	73.0817	70.0982	391
Chr9	55908929	55909381	.	907	.	11.5577	90.7866	87.6553	307
Chr9	87597566	87597996	.	1000	.	16.4412	116.03	112.715	213
Chr1	14507317	14507951	.	716	.	17.8643	111.262	108.215	304
Chr1	15553203	15553609	.	929	.	26.209	212.449	208.956	195
Chr1	15581935	15582226	.	1000	.	21.4135	205.248	201.787	152
Chr1	15592159	15593259	.	624	.	13.7269	120.45	117.361	241
Chr1	15609089	15609669	.	604	.	13.7831	111.165	108.12	238
Chr1	15629628	15630171	.	637	.	15.8566	98.0312	95.0518	244
Chr1	15688376	15688788	.	1000	.	30.576	241.297	237.674	184
Chr1	15690174	15690874	.	932	.	19.6482	187.183	183.797	406
Chr1	16266549	16267155	.	1000	.	29.674	313.761	309.734	283
Chr1	16299381	16300046	.	1000	.	33.0387	317.28	313.225	238
Chr1	16829092	16829607	.	940	.	19.2678	148.785	145.566	298
Chr1	16946149	16947199	.	565	.	12.5681	105.358	102.341	868
Chr1	18296838	18297596	.	1000	.	27.7473	314.045	310.014	532
Chr1	18308566	18309061	.	1000	.	22.4645	212.773	209.279	213
Chr1	18579510	18579933	.	1000	.	24.8477	253.224	249.544	237
Chr1	25959460	25961075	.	1000	.	23.1888	200.798	197.354	970
Chr1	25977791	25978371	.	823	.	17.8984	168.533	165.226	304
Chr1	26150448	26151304	.	1000	.	24.6457	250.343	246.676	496
Chr1	35355232	35355768	.	659	.	19.6544	153.793	150.552	204
Chr1	38871495	38871918	.	694	.	21.3076	216.634	213.123	218
Chr1	41079601	41080145	.	808	.	18.6423	184.068	180.695	251
Chr1	48788632	48789941	.	705	.	16.6287	173.603	170.275	546
Chr1	48821951	48822707	.	808	.	17.6931	160.846	157.573	367
Chr1	48852917	48853610	.	1000	.	26.0189	246.572	242.924	403
Chr1	49989178	49989866	.	1000	.	20.6087	224.893	221.345	442
Chr1	50083471	50085560	.	794	.	17.9127	162.708	159.426	826
Chr1	51092821	51093651	.	1000	.	27.8103	333.812	329.632	410
Chr1	51428317	51428980	.	690	.	14.628	114.202	111.141	402
Chr1	52714036	52714710	.	622	.	14.5658	102.569	99.5656	260
Chr1	54943857	54944602	.	883	.	23.5583	242.37	238.742	334
Chr1	58634534	58635137	.	1000	.	25.967	328.968	324.827	326
Chr1	58870689	58871090	.	700	.	16.9785	103.388	100.38	168
Chr1	65668083	65668609	.	1000	.	21.31	210.252	206.768	187
Chr1	68875456	68875972	.	600	.	15.8819	128.997	125.867	271
Chr1	68993136	68994221	.	673	.	14.7074	133.593	130.444	235
Chr1	76085010	76085606	.	559	.	13.9752	130.581	127.445	329
Chr1	76136036	76136989	.	828	.	17.3935	137.864	134.695	498
Chr1	76856837	76857688	.	1000	.	25.5724	237.745	234.138	322
Chr1	78923489	78924066	.	1000	.	28.7569	238.028	234.42	211
Chr1	80927800	80928247	.	590	.	20.3742	134.253	131.099	260
Chr1	86089076	86090358	.	1000	.	25.6292	239.961	236.344	264
Chr1	88612953	88613412	.	775	.	17.0585	170.989	167.672	198
Chr1	92143495	92143903	.	1000	.	22.7202	181.046	177.686	241
Chr1	93142292	93142887	.	867	.	20.76	177.855	174.508	276
Chr1	100124129	100124559	.	825	.	18.1117	149.245	146.025	213
Chr1	100153999	100154704	.	552	.	25.8139	208.016	204.543	366
Chr1	100497182	100497687	.	922	.	18.7873	170.14	166.825	300
Chr1	100502406	100503661	.	890	.	17.427	181.198	177.838	279
Chr1	100509728	100510867	.	671	.	15.4639	124.018	120.912	931
Chr1	102921065	102921592	.	755	.	15.4446	175.542	172.204	228
Chr1	103850860	103851883	.	883	.	21.3318	165.615	162.32	709
Chr1	105692688	105693629	.	871	.	20.5605	181.509	178.146	307
Chr1	107977770	107979292	.	777	.	17.2531	117.471	114.395	848
Chr1	108577644	108578480	.	622	.	16.2885	146.821	143.61	297
Chr1	110704256	110704710	.	1000	.	20.7506	251.819	248.145	217
Chr1	110706385	110707170	.	951	.	20.5903	218.5	214.98	411
Chr1	111509389	111510237	.	1000	.	33.6921	288.992	285.12	560
Chr1	112073441	112074041	.	1000	.	23.3053	202.219	198.77	320
Chr1	114536152	114536799	.	1000	.	22.0484	185.88	182.499	398
Chr1	114829184	114829841	.	768	.	16.859	163.407	160.122	341
Chr1	114830647	114831423	.	858	.	18.0913	176.226	172.886	462
Chr1	120163737	120164666	.	571	.	14.9793	88.8392	85.9081	506
Chr1	120168388	120168891	.	758	.	17.3428	179.919	176.563	227
Chr1	126149751	126150505	.	880	.	21.4654	165.204	161.911	262
Chr1	129027465	129028227	.	1000	.	26.9318	256.45	252.754	343
Chr1	129032366	129033394	.	691	.	22.0755	200.824	197.38	363
Chr1	131312564	131313502	.	698	.	15.7991	123.891	120.785	534
Chr1	132395406	132396476	.	835	.	19.2923	176.775	173.433	858
Chr1	132404828	132405458	.	813	.	17.5752	154.454	151.209	179
Chr1	133504383	133505075	.	981	.	21.2468	194.452	191.036	387
Chr1	135089068	135089848	.	991	.	23.7004	212.419	208.927	356
Chr1	137728781	137729537	.	907	.	20.1957	153.219	149.98	503
Chr1	138920441	138921012	.	648	.	14.0506	121.309	118.215	311
Chr1	139649643	139650254	.	594	.	14.2718	117.131	114.058	255
Chr1	141938044	141938846	.	966	.	20.3024	190.215	186.817	287
Chr1	142740615	142741306	.	1000	.	23.8768	262.119	258.395	346
Chr1	146063944	146064946	.	737	.	18.1781	141.901	138.712	202
Chr1	146610596	146611121	.	704	.	18.494	161.102	157.826	221
Chr1	147074029	147074578	.	1000	.	31.7495	299.114	295.181	361
Chr1	149943797	149944411	.	1000	.	29.2325	222.03	218.494	417
Chr1	149970025	149972156	.	1000	.	20.4233	173.755	170.426	249
Chr1	149984480	149985225	.	1000	.	24.2441	267.815	264.06	384
Chr1	153216606	153217238	.	858	.	18.5776	163.183	159.9	197
Chr1	154644963	154645311	.	587	.	15.2468	133.155	130.006	182
Chr1	155059748	155060216	.	573	.	14.1733	79.3804	76.502	246
Chr1	158216563	158217501	.	1000	.	23.0503	249.401	245.74	310
Chr1	162644133	162645591	.	652	.	20.528	199.322	195.885	567
Chr1	166667678	166668094	.	912	.	18.7341	185.383	182.004	235
Chr1	166674665	166675452	.	1000	.	24.2407	236.865	233.262	214
Chr1	168433591	168434648	.	1000	.	40.4531	344.433	340.163	763
Chr1	168868028	168868679	.	802	.	22.2953	195.25	191.831	202
Chr1	168883253	168884077	.	863	.	18.6268	139.401	136.224	230
Chr1	168895326	168895878	.	1000	.	25.2486	234.414	230.822	265
Chr1	171246894	171247502	.	697	.	16.1628	149.418	146.196	278
Chr1	171262148	171262819	.	919	.	23.5383	205.068	201.607	281
Chr1	174703390	174704034	.	1000	.	32.9935	306.157	302.182	332
Chr1	176985668	176986313	.	1000	.	33.6617	269.06	265.298	346
Chr1	179811832	179812717	.	597	.	14.0257	78.1593	75.2884	567
Chr1	182378285	182379258	.	558	.	13.7831	111.165	108.12	216
Chr1	183850653	183851415	.	775	.	18.7831	143.437	140.242	425
Chr1	183888531	183888979	.	567	.	14.6823	103.79	100.78	191
Chr1	183926096	183926546	.	862	.	22.7799	202.886	199.435	228
Chr1	184116662	184117203	.	1000	.	34.2825	294.419	290.515	340
Chr1	185601263	185601623	.	827	.	19.412	136.245	133.084	189
Chr1	189441341	189442060	.	939	.	24.3045	225.543	221.992	299
Chr1	190963885	190964360	.	876	.	18.656	178.984	175.632	245
Chr1	192162363	192163362	.	1000	.	27.068	201.423	197.977	268
Chr1	192983011	192984239	.	620	.	14.4493	101.352	98.3546	977
Chr1	193585990	193586468	.	1000	.	24.354	215.107	211.603	231
Chr1	196102021	196103614	.	1000	.	37.5003	311.215	307.203	470
Chr1	196598833	196599530	.	1000	.	29.434	300.11	296.171	254
Chr1	201399914	201400816	.	1000	.	32.1342	281.141	277.314	493
Chr1	204202035	204202417	.	798	.	20.6244	139.561	136.383	216
Chr1	204210005	204210738	.	958	.	22.569	214.174	210.674	296
Chr1	205576981	205578247	.	1000	.	26.6743	244.297	240.66	269
Chr1	205601624	205602550	.	1000	.	34.472	358.506	354.094	206
Chr1	206115996	206116429	.	634	.	14.899	95.4555	92.4895	193
Chr1	206437418	206438207	.	825	.	16.7263	112.297	109.247	184
Chr10	1734743	1735435	.	1000	.	24.0142	218.528	215.008	233
Chr10	2353808	2354177	.	644	.	14.2718	117.131	114.058	176
Chr10	2718368	2718814	.	552	.	13.3457	78.7952	75.9212	188
Chr10	3527617	3528065	.	1000	.	19.9777	171.88	168.558	193
Chr10	3528688	3529572	.	733	.	16.0598	117.024	113.951	158
Chr10	4808502	4808905	.	646	.	19.3264	127.233	124.113	249
Chr10	5569634	5570259	.	1000	.	23.1517	272.659	268.878	303
Chr10	5963905	5964466	.	588	.	15.5112	108.571	105.539	185
Chr10	5994531	5995462	.	1000	.	26.0598	270.659	266.888	509
Chr10	7396492	7396920	.	1000	.	22.7308	265.66	261.916	183
Chr10	7496064	7496594	.	587	.	14.2101	109.368	106.331	170
Chr10	7559032	7559692	.	734	.	17.7167	109.941	106.9	484
Chr10	7566740	7567250	.	581	.	14.321	80.6061	77.7204	220
Chr10	7571036	7571450	.	1000	.	28.5778	249.778	246.115	198
Chr10	7662583	7662943	.	748	.	22.7847	174.714	171.381	183
Chr10	8012278	8012890	.	577	.	13.7304	75.7307	72.8743	279
Chr10	8755959	8757566	.	1000	.	29.1934	262.54	258.813	295
Chr10	9876331	9877100	.	790	.	15.3471	130.515	127.379	239
Chr10	10457953	10458557	.	720	.	15.3815	111.186	108.141	232
Chr10	11341142	11342157	.	842	.	19.681	166.212	162.915	753
Chr10	11345458	11346465	.	1000	.	22.8541	159.93	156.66	667
Chr10	11992456	11992946	.	1000	.	28.4244	271.891	268.115	255
Chr10	13606557	13607242	.	1000	.	21.1182	213.893	210.393	448
Chr10	14557766	14558248	.	984	.	24.4873	201.104	197.659	217
Chr10	14666747	14667539	.	1000	.	21.7311	163.433	160.149	284
Chr10	17694242	17695186	.	676	.	15.5765	93.1568	90.2016	696
Chr10	25216986	25217951	.	1000	.	20.9647	139.798	136.619	797
Chr10	28654768	28655653	.	1000	.	25.6815	209.507	206.027	378
Chr10	35085576	35086350	.	713	.	22.2919	203.617	200.163	286
Chr10	36211250	36211944	.	1000	.	22.0195	213.553	210.055	388
Chr10	36248653	36249286	.	1000	.	26.404	258.213	254.508	354
Chr10	36300422	36301184	.	1000	.	28.72	260.68	256.964	258
Chr10	36360975	36361663	.	868	.	18.5985	162.419	159.139	281
Chr10	37198630	37199897	.	650	.	14.2841	106.69	103.666	210
Chr10	37238274	37238941	.	926	.	19.5046	161.088	157.813	252
Chr10	37256783	37257520	.	879	.	19.3857	167.586	164.283	417
Chr10	37310531	37311378	.	1000	.	25.243	184.314	180.94	327
Chr10	39517212	39517946	.	631	.	32.7758	259.509	255.798	348
Chr10	41021822	41024067	.	888	.	20.5744	157.327	154.069	1540
Chr10	41843474	41843987	.	559	.	13.8147	91.4338	88.4886	216
Chr10	42850413	42850970	.	708	.	15.7991	123.891	120.785	305
Chr10	42921194	42921618	.	590	.	15.4	154.962	151.715	209
Chr10	42949113	42949932	.	961	.	19.9415	191.21	187.808	428
Chr10	45056065	45056769	.	1000	.	25.6837	227.323	223.764	424
Chr10	48386500	48387003	.	1000	.	28.3976	230.532	226.958	261
Chr10	48393893	48394758	.	723	.	15.7571	131.606	128.465	609
Chr10	48463031	48463590	.	1000	.	25.0242	231.508	227.929	338
Chr10	49538192	49538570	.	576	.	15.8139	104.199	101.188	213
Chr10	50778606	50779034	.	597	.	14.5901	99.635	96.646	267
Chr10	50780457	50781120	.	675	.	17.1261	104.691	101.676	235
Chr2	6655527	6656034	.	1000	.	27.7505	248.617	244.96	193
Chr2	6657762	6658102	.	1000	.	25.5415	184.334	180.959	161
Chr2	7018924	7019352	.	846	.	19.1931	123.313	120.21	203
Chr2	9762020	9762690	.	1000	.	18.9645	156.241	152.988	255
Chr2	11779466	11780160	.	851	.	20.9844	180.6	177.242	425
Chr2	11910994	11911414	.	560	.	11.5148	82.0037	79.1099	210
Chr2	14985107	14985628	.	1000	.	21.5355	259.046	255.338	260
Chr2	15803607	15804484	.	587	.	12.5479	131.11	127.972	612
Chr2	15805017	15805845	.	1000	.	21.1218	220.278	216.751	505
Chr2	20596605	20597361	.	1000	.	23.4218	203.643	200.188	207
Chr2	21833699	21834322	.	807	.	17.5713	130.266	127.131	475
Chr2	34352503	34352859	.	780	.	17.2032	168.436	165.128	160
Chr2	45751963	45752579	.	623	.	17.7975	127.786	124.663	301
Chr2	51979279	51980009	.	589	.	14.0138	86.2628	83.3459	204
Chr2	52559041	52560217	.	713	.	16.5468	123.772	120.668	877
Chr2	53351556	53352230	.	733	.	19.2619	165.309	162.016	171
Chr2	54531397	54532038	.	824	.	18.5548	135.705	132.544	330
Chr2	54538936	54540351	.	1000	.	26.7074	253.488	249.806	1137
Chr2	58170322	58170738	.	970	.	21.4782	154.276	151.032	195
Chr2	58809645	58810254	.	1000	.	33.6617	269.06	265.298	383
Chr2	58973633	58974562	.	1000	.	30.8594	309.408	305.409	420
Chr2	64581728	64582302	.	959	.	23.2287	208.545	205.068	261
Chr2	67223400	67223910	.	1000	.	24.0651	169.682	166.369	169
Chr2	73855386	73855920	.	783	.	16.1167	182.765	179.397	255
Chr2	74545616	74546667	.	594	.	13.7501	82.3868	79.4916	319
Chr2	74701739	74702657	.	1000	.	25.6862	251.093	247.424	620
Chr2	77450262	77451172	.	756	.	19.3424	199.714	196.276	475
Chr2	78342456	78343241	.	684	.	14.8624	113.686	110.628	289
Chr2	78346669	78348418	.	638	.	14.9561	125.609	122.495	934
Chr2	79530542	79531607	.	824	.	21.303	160.037	156.767	759
Chr2	80533343	80533878	.	1000	.	23.5093	226.877	223.32	255
Chr2	80597500	80598198	.	676	.	15.39	107.324	104.296	491
Chr2	80897339	80897856	.	922	.	19.9961	133.877	130.727	260
Chr2	83584637	83585990	.	1000	.	33.5365	340.178	335.945	390
Chr2	83871147	83871655	.	694	.	16.9347	109.776	106.738	307
Chr2	89423200	89423693	.	587	.	20.0475	134.05	130.899	275
Chr2	94455847	94456499	.	1000	.	34.3259	282.368	278.534	286
Chr2	101034517	101035272	.	1000	.	22.8256	162.651	159.369	279
Chr2	108519232	108519773	.	667	.	14.5291	131.179	128.041	357
Chr2	109348140	109348590	.	750	.	19.4143	165.961	162.665	259
Chr2	112164062	112164531	.	760	.	15.8274	157.257	153.999	243
Chr2	118484811	118485663	.	655	.	14.3741	132.658	129.513	359
Chr2	120650559	120651220	.	1000	.	29.6263	311.446	307.433	352
Chr2	120681011	120681844	.	1000	.	28.2352	254.634	250.948	490
Chr2	120826080	120826693	.	996	.	21.6696	199.977	196.538	212
Chr2	127171462	127172194	.	1000	.	20.0691	228.252	224.688	410
Chr2	132252419	132253322	.	881	.	18.0802	160.948	157.674	581
Chr2	136008392	136008918	.	1000	.	19.2533	198.387	194.954	217
Chr2	136455352	136456827	.	1000	.	25.7547	249.411	245.75	419
Chr2	136469499	136470199	.	794	.	16.409	209.516	206.036	241
Chr2	137891293	137891907	.	911	.	17.5953	207.985	204.512	259
Chr2	138334881	138335309	.	734	.	16.3246	142.973	139.78	223
Chr2	141044550	141045365	.	609	.	13.9837	109.859	106.82	441
Chr2	141048881	141049557	.	1000	.	26.3132	265.821	262.077	243
Chr2	145209213	145209991	.	1000	.	33.6884	324.261	320.157	390
Chr2	145857310	145857968	.	826	.	17.9451	139.276	136.1	182
Chr2	147055933	147056417	.	730	.	15.7571	131.606	128.465	198
Chr2	147301645	147302274	.	1000	.	21.5837	175.734	172.395	254
Chr2	147349421	147350978	.	630	.	14.6507	162.219	158.94	465
Chr2	147766231	147767159	.	777	.	15.5638	157.418	154.16	751
Chr2	147772104	147772794	.	892	.	18.1117	149.245	146.025	270
Chr2	149782289	149783304	.	773	.	19.9053	225.574	222.023	399
Chr2	152912012	152912584	.	686	.	14.9855	144.985	141.784	300
Chr2	152916380	152917729	.	1000	.	27.0081	320.5	316.423	378
Chr2	152917968	152918785	.	975	.	21.166	192.275	188.868	629
Chr2	155051358	155051780	.	928	.	19.8727	176.737	173.395	250
Chr2	155068424	155068993	.	848	.	17.8832	208.02	204.546	357
Chr2	157972573	157973177	.	1000	.	34.5475	278.679	274.866	304
Chr2	159187295	159187820	.	713	.	15.2688	106.081	103.059	206
Chr2	162271329	162272054	.	1000	.	36.6594	382.333	377.626	321
Chr2	169422172	169422773	.	1000	.	26.054	227.801	224.24	275
Chr2	173567310	173568119	.	841	.	26.1002	199.111	195.676	343
Chr2	173580010	173580434	.	574	.	16.4629	109.731	106.693	166
Chr2	176237667	176238392	.	1000	.	25.5193	229.624	226.055	500
Chr2	179200962	179201289	.	744	.	16.5468	123.772	120.668	161
Chr2	180329119	180329814	.	799	.	17.2289	145.436	142.233	311
Chr3	2290081	2290534	.	680	.	15.7974	93.0999	90.145	170
Chr3	3057661	3058138	.	1000	.	3.46144	7.69394	5.68356	107
Chr3	3249290	3249782	.	753	.	17.6581	150.651	147.423	276
Chr3	5816864	5817537	.	941	.	20.115	136.051	132.89	476
Chr3	5835874	5836490	.	761	.	17.4214	107.308	104.281	426
Chr3	5845915	5846494	.	839	.	26.0217	201.818	198.371	314
Chr3	8343055	8343527	.	1000	.	25.5415	184.334	180.959	266
Chr3	9378333	9379115	.	774	.	16.6673	151.867	148.634	312
Chr3	9389531	9390154	.	1000	.	20.6882	189.263	185.868	345
Chr3	11819272	11819683	.	643	.	14.5881	106.447	103.424	169
Chr3	16220378	16221720	.	924	.	21.9297	154.926	151.679	722
Chr3	17026615	17027245	.	843	.	18.6171	194.24	190.824	224
Chr3	19448830	19449523	.	581	.	14.5881	106.447	103.424	459
Chr3	19990590	19991371	.	790	.	18.1596	113.916	110.856	206
Chr3	21140346	21141228	.	983	.	20.8722	179.227	175.874	510
Chr3	23014810	23015288	.	1000	.	25.3302	188.537	185.146	288
Chr3	23017021	23017694	.	1000	.	25.6558	264.82	261.081	418
Chr3	25440740	25441267	.	1000	.	36.5981	301.325	297.379	282
Chr3	30034251	30034785	.	1000	.	21.3076	216.634	213.123	205
Chr3	32132546	32133103	.	685	.	16.5468	123.772	120.668	228
Chr3	33144949	33145301	.	612	.	15.2068	88.0517	85.1242	191
Chr3	33670800	33671199	.	652	.	21.26	142.589	139.398	224
Chr3	37771511	37771923	.	704	.	15.9522	167.46	164.157	210
Chr3	40335467	40336034	.	678	.	15.4578	109.927	106.888	228
Chr3	45908244	45908694	.	589	.	14.201	130.266	127.131	197
Chr3	46314987	46315852	.	764	.	17.1066	153.126	149.888	464
Chr3	46345763	46346762	.	608	.	18.1642	142.691	139.5	741
Chr3	49515066	49516336	.	1000	.	23.0914	221.212	217.681	720
Chr3	49655995	49657136	.	733	.	16.5468	123.772	120.668	719
Chr3	55651423	55652282	.	857	.	19.3052	164.622	161.333	441
Chr3	55840861	55841600	.	677	.	15.0697	146.202	142.994	540
Chr3	56126095	56126701	.	1000	.	24.4946	212.768	209.274	220
Chr3	57194353	57195149	.	1000	.	33.9795	303.287	299.327	491
Chr3	63172400	63173577	.	1000	.	31.7621	292.695	288.801	840
Chr3	63215951	63216729	.	1000	.	21.5055	213.005	209.509	352
Chr3	63942049	63942849	.	1000	.	22.9869	219.8	216.275	606
Chr3	65110414	65110946	.	633	.	14.5839	124.626	121.518	302
Chr3	67785416	67786676	.	1000	.	34.5063	309.674	305.673	275
Chr3	71705145	71705755	.	913	.	19.4527	184.509	181.134	220
Chr3	74552984	74554042	.	841	.	18.7987	145.219	142.017	587
Chr3	78997303	78997694	.	1000	.	21.2723	193.652	190.239	223
Chr3	81159529	81160170	.	644	.	14.5006	109.11	106.074	384
Chr3	81656638	81657369	.	1000	.	31.8693	323.349	319.25	467
Chr3	83639834	83640253	.	792	.	17.6931	160.846	157.573	171
Chr3	84690240	84690869	.	1000	.	24.8141	208.187	204.713	174
Chr3	87219363	87220097	.	545	.	23.8803	171.937	168.616	490
Chr3	90509675	90510222	.	871	.	18.494	161.102	157.826	185
Chr3	91469947	91470788	.	1000	.	23.1959	222.625	219.088	417
Chr3	92312215	92312948	.	549	.	12.8179	84.6883	81.7798	460
Chr3	92313330	92314213	.	718	.	17.2926	122.568	119.469	468
Chr3	94212376	94212949	.	658	.	14.5646	138.94	135.766	325
Chr3	95009506	95010053	.	692	.	17.712	136.663	133.5	405
Chr3	96223378	96224221	.	766	.	24.1431	201.716	198.269	420
Chr3	99966894	99967724	.	1000	.	22.2238	236.823	233.22	353
Chr3	103433751	103435006	.	864	.	18.5155	157.776	154.517	738
Chr3	107826258	107827875	.	1000	.	28.6419	215.902	212.393	1334
Chr3	108492204	108493071	.	783	.	18.1596	113.916	110.856	255
Chr3	112549609	112550266	.	1000	.	30.4136	234.39	230.798	230
Chr3	112576864	112577439	.	1000	.	22.699	314.376	310.343	286
Chr3	113997526	113998519	.	588	.	17.3321	147.546	144.333	680
Chr3	116843247	116843786	.	672	.	16.5721	106.89	103.866	238
Chr3	119301592	119302229	.	1000	.	21.5278	265.429	261.687	396
Chr3	119328270	119329349	.	1000	.	26.3242	282.884	279.047	449
Chr3	119335086	119335821	.	1000	.	25.7568	266.277	262.53	271
Chr3	122431297	122431807	.	761	.	16.6219	155.707	152.456	328
Chr3	125598380	125599263	.	1000	.	26.483	250.533	246.866	612
Chr3	126424065	126424509	.	726	.	16.4484	131.444	128.304	238
Chr3	126723583	126724243	.	1000	.	28.0647	220.103	216.577	258
Chr3	126758013	126759220	.	1000	.	21.5675	194.019	190.604	699
Chr3	126933426	126934085	.	1000	.	21.6599	234.895	231.301	247
Chr3	127292131	127292580	.	1000	.	25.8042	309.188	305.192	204
Chr3	129058713	129059283	.	1000	.	27.7691	239.494	235.879	279
Chr3	129923246	129923790	.	987	.	21.0652	150.095	146.87	299
Chr3	129958402	129959071	.	1000	.	32.399	284.288	280.443	363
Chr3	129966615	129967051	.	1000	.	25.8676	222.102	218.566	189
Chr3	130227978	130229138	.	1000	.	26.5702	208.755	205.278	255
Chr3	130950761	130951195	.	585	.	16.7177	139.09	135.915	190
Chr3	132635169	132635822	.	617	.	15.0369	111.343	108.296	484
Chr3	132772687	132773390	.	1000	.	25.2447	209.836	206.354	498
Chr3	138032195	138032770	.	771	.	26.2797	191.755	188.349	252
Chr3	138094970	138095797	.	670	.	13.4184	97.1456	94.1695	597
Chr3	138161515	138162160	.	929	.	18.8662	176.54	173.198	321
Chr3	139182288	139182726	.	1000	.	27.3132	202.246	198.796	262
Chr3	139182858	139183368	.	1000	.	25.3269	219	215.477	232
Chr3	139232453	139233636	.	1000	.	27.9663	260.744	257.026	666
Chr3	141772901	141773655	.	692	.	15.1498	116.445	113.374	269
Chr3	144600967	144601622	.	670	.	21.26	142.589	139.398	432
Chr3	152445515	152446041	.	601	.	14.5075	83.4696	80.5682	119
Chr4	4142980	4143756	.	827	.	16.5301	154.444	151.2	449
Chr4	4400737	4401408	.	628	.	14.9115	85.5526	82.6387	380
Chr4	4448752	4449854	.	614	.	13.2088	85.4889	82.577	228
Chr4	4536645	4537092	.	553	.	14.5658	102.569	99.5656	207
Chr4	6995244	6995746	.	620	.	14.7989	105.014	101.998	327
Chr4	10259191	10259799	.	567	.	21.3981	143.958	140.761	430
Chr4	13932366	13932898	.	1000	.	21.5994	162.035	158.757	274
Chr4	14343584	14344642	.	642	.	14.3722	94.2823	91.3227	872
Chr4	19150726	19151605	.	1000	.	28.3159	265.256	261.515	643
Chr4	19171504	19172050	.	812	.	21.7782	150.725	147.497	253
Chr4	19220424	19221302	.	696	.	22.2965	168.264	164.958	344
Chr4	19383774	19384340	.	721	.	19.1537	163.974	160.686	283
Chr4	21054453	21055133	.	870	.	22.7821	188.796	185.403	208
Chr4	21519841	21520340	.	542	.	14.4493	101.352	98.3546	289
Chr4	21521455	21522394	.	1000	.	24.2362	205.938	202.473	651
Chr4	21636692	21637041	.	603	.	14.4686	81.8362	78.9436	183
Chr4	21837238	21838077	.	714	.	17.6925	131.57	128.429	227
Chr4	24318627	24319458	.	922	.	21.9957	174.565	171.232	236
Chr4	26584593	26585306	.	736	.	17.3935	137.864	134.695	497
Chr4	33989609	33990029	.	1000	.	25.8144	205.046	201.585	193
Chr4	35399872	35400508	.	724	.	18.7418	119.238	116.155	294
Chr4	35531760	35532587	.	1000	.	23.8787	209.321	205.842	520
Chr4	40291995	40292405	.	554	.	13.5573	75.8938	73.0365	199
Chr4	42113367	42114067	.	579	.	17.2059	140.384	137.204	355
Chr4	47625467	47626132	.	929	.	20.5044	192.93	189.52	288
Chr4	52856631	52857058	.	1000	.	28.8395	281.915	278.083	211
Chr4	58211418	58211999	.	684	.	14.5006	109.11	106.074	215
Chr4	60148777	60149697	.	1000	.	27.3365	215.506	212	369
Chr4	61542732	61543095	.	885	.	19.1594	180.514	177.156	206
Chr4	64857413	64858286	.	1000	.	22.7248	209.23	205.751	592
Chr4	64894904	64895686	.	865	.	17.7772	157.044	153.787	217
Chr4	64902787	64903856	.	996	.	20.0765	198.954	195.519	827
Chr4	64906487	64907051	.	767	.	15.9688	180.285	176.928	343
Chr4	67879052	67879572	.	633	.	14.038	138.347	135.175	265
Chr4	67912696	67913509	.	654	.	14.5097	127.299	124.179	276
Chr4	69122951	69124593	.	1000	.	39.3074	355.686	351.306	1301
Chr4	77663207	77663915	.	768	.	16.8442	122.505	119.406	487
Chr4	83521086	83521922	.	768	.	20.722	165.085	161.793	442
Chr4	84705593	84706566	.	974	.	22.683	243.793	240.158	532
Chr4	84707342	84707890	.	755	.	16.5566	132.712	129.567	303
Chr4	84710490	84711213	.	769	.	19.9151	155.692	152.441	371
Chr4	85340226	85340721	.	956	.	19.826	137.707	134.539	293
Chr4	87612577	87613440	.	793	.	17.8552	148.154	144.939	357
Chr4	91327103	91328029	.	1000	.	37.2721	343.631	339.369	647
Chr4	91834825	91835520	.	1000	.	26.7234	207.289	203.818	378
Chr4	91844246	91844805	.	730	.	17.6179	140.457	137.276	274
Chr4	92900276	92900880	.	1000	.	31.9419	267.471	263.717	288
Chr4	100098741	100099692	.	627	.	14.7843	114.117	111.056	742
Chr4	100105317	100105995	.	968	.	18.7037	195.551	192.13	446
Chr4	100835634	100836623	.	576	.	13.2845	99.463	96.4769	609
Chr4	100843167	100843967	.	836	.	19.0767	154.105	150.862	454
Chr4	103870195	103870899	.	641	.	16.1534	98.2378	95.2564	240
Chr4	108180630	108181969	.	914	.	20.4482	155.955	152.703	1047
Chr4	110798856	110799622	.	1000	.	28.5319	221.723	218.19	218
Chr4	111009138	111010081	.	944	.	24.9009	185.1	181.723	523
Chr4	112465205	112465782	.	1000	.	29.0849	220.495	216.966	235
Chr4	112473403	112473930	.	560	.	13.4659	94.4416	91.4795	254
Chr4	115463818	115464258	.	1000	.	25.9328	226.329	222.775	205
Chr4	120743433	120744031	.	1000	.	28.6291	298.628	294.698	343
Chr4	124188607	124189269	.	1000	.	32.2924	321.875	317.787	369
Chr4	125952813	125953463	.	870	.	19.9512	141.68	138.493	163
Chr4	126592131	126593043	.	1000	.	25.2856	251.292	247.622	558
Chr4	126710825	126711403	.	1000	.	24.5358	256.637	252.939	301
Chr4	132122066	132122562	.	1000	.	25.8368	187.295	183.908	273
Chr4	135325085	135325720	.	730	.	16.8755	120.993	117.902	429
Chr4	135357248	135357763	.	829	.	17.5752	154.454	151.209	181
Chr4	135359072	135359927	.	622	.	14.9154	106.242	103.22	253
Chr4	135392694	135393204	.	818	.	18.4195	139.456	136.279	231
Chr4	138536321	138536859	.	807	.	19.8165	172.959	169.632	321
Chr4	138969138	138969544	.	540	.	12.6804	86.2507	83.3338	184
Chr4	139369641	139370156	.	569	.	13.4701	123.519	120.415	319
Chr4	140682173	140682877	.	567	.	13.5723	89.0443	86.1123	285
Chr4	143985316	143985871	.	768	.	17.1214	116.172	113.103	301
Chr4	145822228	145822968	.	776	.	22.1458	151.034	147.804	281
Chr4	148681458	148681941	.	1000	.	25.7547	249.411	245.75	254
Chr4	148686754	148687688	.	1000	.	34.9639	328.131	323.995	232
Chr5	6978173	6978975	.	973	.	23.4776	189.586	186.19	594
Chr5	8990391	8991931	.	1000	.	28.8985	234.391	230.799	252
Chr5	9097296	9097980	.	1000	.	23.6549	206.496	203.029	279
Chr5	9542291	9543624	.	1000	.	33.21	330.03	325.88	706
Chr5	12395977	12396273	.	571	.	13.1703	78.8968	76.0224	139
Chr5	13571071	13571702	.	674	.	15.5021	90.5676	87.6261	478
Chr5	14280613	14281214	.	555	.	12.2482	67.2868	64.488	412
Chr5	17772834	17773267	.	715	.	21.9696	154.14	150.896	218
Chr5	17803882	17804289	.	780	.	16.9446	132.712	129.567	174
Chr5	17806019	17806403	.	1000	.	22.1898	222.701	219.163	205
Chr5	17810157	17810631	.	1000	.	23.9752	196.26	192.836	236
Chr5	17818908	17819594	.	1000	.	21.8628	164.834	161.543	218
Chr5	17924129	17925498	.	1000	.	26.6658	279.467	275.649	1004
Chr5	18768357	18769163	.	964	.	24.1087	196.768	193.341	431
Chr5	19037897	19038715	.	1000	.	37.0282	338.155	333.939	495
Chr5	19797933	19799201	.	619	.	14.7932	104.992	101.976	332
Chr5	20723403	20724035	.	567	.	14.6934	129.715	126.583	323
Chr5	21175279	21176369	.	549	.	13.827	103.262	100.256	804
Chr5	21195614	21196371	.	1000	.	23.8228	231.147	227.57	580
Chr5	22321865	22322596	.	737	.	16.7534	171.021	167.704	293
Chr5	23758031	23758541	.	1000	.	29.4101	259.199	255.49	309
Chr5	23768071	23768455	.	599	.	14.9115	85.5526	82.6387	166
Chr5	26245552	26246929	.	936	.	23.0317	159.582	156.314	920
Chr5	26888968	26889463	.	889	.	20.2359	177.428	174.082	322
Chr5	30486967	30487572	.	721	.	20.1276	176.072	172.732	357
Chr5	31275475	31276171	.	889	.	23.223	175.357	172.021	251
Chr5	32398422	32399605	.	563	.	20.5744	157.327	154.069	294
Chr5	32846865	32847601	.	1000	.	40.0807	376.073	371.456	333
Chr5	36759076	36759961	.	847	.	18.6279	152.259	149.025	492
Chr5	36973246	36973890	.	943	.	22.7847	174.714	171.381	317
Chr5	37127291	37128152	.	1000	.	25.8578	267.736	263.981	619
Chr5	38866882	38867537	.	597	.	13.5781	95.6264	92.6597	295
Chr5	40654388	40654920	.	564	.	11.9114	83.7304	80.8275	283
Chr5	42397919	42398475	.	798	.	24.351	224.773	221.226	338
Chr5	48549113	48549641	.	1000	.	28.7333	269.025	265.264	191
Chr5	50624234	50625477	.	1000	.	21.2115	202.496	199.046	683
Chr5	50653570	50654247	.	961	.	21.0464	171.786	168.465	398
Chr5	56878051	56878802	.	1000	.	27.0179	199.236	195.799	329
Chr5	59403888	59404303	.	978	.	28.1845	234.902	231.308	247
Chr5	60619245	60620064	.	781	.	19.0767	157.573	154.314	424
Chr5	60877886	60878813	.	1000	.	33.7161	300.103	296.165	349
Chr5	73151290	73151780	.	596	.	14.3557	89.7172	86.7809	257
Chr5	74362653	74363579	.	1000	.	31.2123	270.2	266.433	265
Chr5	75437677	75438742	.	1000	.	21.5842	168.398	165.091	590
Chr5	79549804	79550617	.	1000	.	29.9084	291.63	287.742	271
Chr5	95433316	95433860	.	625	.	22.3212	175.799	172.461	283
Chr5	96597639	96598626	.	1000	.	29.4074	238.282	234.673	727
Chr5	98512634	98513471	.	910	.	18.6279	152.259	149.025	315
Chr5	98615852	98616250	.	937	.	20.3748	185.179	181.801	175
Chr5	103086071	103086575	.	924	.	27.6293	247.118	243.467	252
Chr5	103882821	103883567	.	1000	.	25.6892	185.813	182.432	453
Chr5	104004658	104005223	.	1000	.	28.4943	214.375	210.873	244
Chr5	104018998	104019488	.	977	.	20.3742	134.253	131.099	209
Chr5	104023026	104023668	.	1000	.	23.8069	223.405	219.864	308
Chr5	107882980	107883754	.	846	.	20.7544	214.823	211.319	247
Chr5	107991219	107991869	.	1000	.	22.8464	182.463	179.097	230
Chr5	109007334	109007946	.	752	.	18.315	127.155	124.035	175
Chr5	111669338	111669941	.	576	.	13.9649	92.7451	89.7931	385
Chr5	111671180	111671916	.	809	.	17.5953	183.764	180.392	429
Chr5	118387478	118388561	.	642	.	16.0601	135.354	132.197	768
Chr5	123623675	123624155	.	753	.	16.5981	111.834	108.785	296
Chr5	124805059	124806456	.	1000	.	22.7541	198.08	194.648	483
Chr5	124983987	124985203	.	1000	.	21.9532	259.54	255.828	906
Chr5	128756557	128757096	.	1000	.	31.0731	247.257	243.605	225
Chr5	130249873	130250470	.	725	.	15.8819	128.997	125.867	300
Chr5	130266070	130267276	.	709	.	16.7121	165.917	162.621	603
Chr5	130270630	130271769	.	672	.	16.0601	135.354	132.197	238
Chr5	130539392	130540477	.	1000	.	27.9063	285.091	281.242	497
Chr5	132099542	132100259	.	772	.	19.6238	141.383	138.197	484
Chr5	133905213	133905971	.	654	.	14.5065	100.068	97.0773	442
Chr5	135969058	135969627	.	1000	.	21.8821	191.672	188.268	193
Chr5	137444546	137445272	.	670	.	14.6566	93.8178	90.8598	241
Chr5	138085706	138086316	.	1000	.	24.6462	313.647	309.62	313
Chr5	139601156	139602027	.	1000	.	28.5988	259.166	255.457	587
Chr5	139603911	139604482	.	798	.	21.1016	188.358	184.967	385
Chr5	141157847	141158680	.	1000	.	23.7699	166.783	163.483	517
Chr5	143226646	143227192	.	887	.	19.389	150.129	146.903	169
Chr5	151643272	151643862	.	1000	.	31.3454	271.763	267.987	288
Chr5	152151829	152152564	.	564	.	16.3879	98.2126	95.2314	191
Chr6	4779169	4780233	.	955	.	21.2055	164.227	160.938	738
Chr6	6463614	6464295	.	935	.	19.0617	179.187	175.835	504
Chr6	12437924	12438469	.	772	.	16.79	132.071	128.928	226
Chr6	13326482	13326801	.	548	.	13.838	108.468	105.436	166
Chr6	14832068	14832718	.	546	.	16.4418	100.802	97.8067	411
Chr6	20251036	20251927	.	817	.	25.6806	203.571	200.117	359
Chr6	20252349	20252728	.	805	.	16.5009	167.241	163.939	202
Chr6	21472325	21472985	.	551	.	13.3742	99.8527	96.8628	202
Chr6	21475378	21476274	.	1000	.	24.3381	261.506	257.783	533
Chr6	24136848	24137674	.	707	.	15.0152	172.121	168.799	242
Chr6	24141535	24141972	.	722	.	15.9336	137.958	134.788	174
Chr6	24155019	24156647	.	1000	.	26.7841	290.094	286.215	698
Chr6	25833602	25834179	.	1000	.	21.2098	189.734	186.337	204
Chr6	33532470	33533576	.	850	.	21.0168	148.114	144.899	439
Chr6	33920282	33920882	.	636	.	14.1148	98.5253	95.5421	280
Chr6	36297314	36297701	.	770	.	17.0124	134.632	131.477	224
Chr6	38122240	38122900	.	705	.	15.6324	109.822	106.783	217
Chr6	39365389	39366834	.	1000	.	30.635	306.328	302.349	1003
Chr6	39392953	39394158	.	614	.	17.5752	154.454	151.209	401
Chr6	41489527	41490381	.	1000	.	30.7472	307.867	303.879	512
Chr6	41653729	41654382	.	823	.	18.5613	177.67	174.323	208
Chr6	50292200	50293823	.	688	.	14.0366	165.858	162.563	340
Chr6	50741047	50742032	.	598	.	15.7974	93.0999	90.145	214
Chr6	53447912	53448549	.	612	.	15.6145	113.678	110.621	287
Chr6	60066044	60066544	.	685	.	16.7672	144.195	140.996	251
Chr6	67908728	67910681	.	865	.	21.9821	187.463	184.076	1039
Chr6	68164514	68164960	.	691	.	18.7608	148.509	145.291	196
Chr6	68235556	68236199	.	1000	.	26.9451	265.597	261.853	280
Chr6	70693754	70694362	.	1000	.	23.268	172.676	169.35	379
Chr6	74178856	74179579	.	585	.	14.559	89.6831	86.7473	296
Chr6	78362164	78362843	.	639	.	21.8408	148.175	144.959	195
Chr6	87613082	87613942	.	1000	.	22.373	245.969	242.323	622
Chr6	88984182	88985087	.	631	.	14.1177	139.533	136.356	228
Chr6	89174795	89175536	.	704	.	15.2521	125.415	122.302	251
Chr6	90306416	90307319	.	1000	.	33.5672	322.677	318.586	521
Chr6	91766181	91766572	.	773	.	19.026	157.362	154.104	203
Chr6	97787105	97787975	.	610	.	18.1819	167.344	164.042	462
Chr6	105759686	105760186	.	855	.	18.6025	117.923	114.845	277
Chr6	108463051	108463986	.	729	.	18.0054	180.022	176.665	331
Chr6	108592642	108593253	.	954	.	21.0235	212.525	209.031	408
Chr6	108890755	108891280	.	603	.	14.8743	89.2507	86.3182	269
Chr6	109558918	109559651	.	756	.	16.2792	159.627	156.358	545
Chr6	117094778	117095681	.	563	.	18.974	151.957	148.724	532
Chr6	117119245	117119931	.	610	.	12.8279	96.7386	93.766	321
Chr6	118949042	118949530	.	1000	.	27.5081	245.62	241.976	228
Chr6	119466030	119466620	.	681	.	17.3624	132.765	129.62	316
Chr6	120136503	120136999	.	684	.	16.5389	163.394	160.11	289
Chr6	120137943	120138663	.	687	.	14.9627	129.483	126.352	313
Chr6	120159068	120159554	.	701	.	18.2461	161.699	158.422	230
Chr6	120167664	120168157	.	809	.	22.442	164.128	160.839	319
Chr6	121134005	121134559	.	1000	.	24.8141	208.187	204.713	229
Chr6	125435230	125435635	.	548	.	19.6482	187.183	183.797	230
Chr6	127634666	127635550	.	1000	.	22.3486	171.246	167.927	467
Chr6	127927424	127928007	.	823	.	20.1506	146.829	143.618	337
Chr6	129149930	129150387	.	662	.	15.1438	89.3879	86.453	241
Chr6	129253180	129253788	.	1000	.	28.0991	235.614	232.017	336
Chr6	129934258	129934619	.	1000	.	19.5256	162.928	159.645	190
Chr6	130167777	130168422	.	1000	.	28.8986	272.812	269.031	222
Chr6	131437276	131437896	.	687	.	15.2549	121.546	118.452	299
Chr6	133237654	133238412	.	970	.	23.1393	176.002	172.663	296
Chr6	135427135	135427951	.	1000	.	22.884	158.151	154.889	588
Chr6	136025483	136025913	.	726	.	16.384	104.624	101.612	266
Chr6	137269156	137269590	.	638	.	13.7617	130.921	127.784	258
Chr6	137276904	137277487	.	552	.	15.1151	107.031	104.006	370
Chr6	139323539	139323820	.	669	.	14.9273	96.3233	93.3522	151
Chr6	139652553	139653064	.	585	.	15.8581	132.853	129.707	233
Chr6	146693147	146694034	.	1000	.	30.78	286.698	282.839	174
Chr6	152097846	152098448	.	1000	.	22.0872	168.428	165.121	351
Chr7	3299524	3299902	.	1000	.	24.2128	171.135	167.816	158
Chr7	5148318	5148847	.	1000	.	24.7825	188.585	185.193	303
Chr7	17580920	17582050	.	883	.	21.0966	181.977	178.612	610
Chr7	18009385	18009841	.	875	.	22.2087	178.161	174.813	203
Chr7	19254734	19255403	.	1000	.	22.2273	277.813	274.004	285
Chr7	25328912	25329480	.	620	.	13.2697	98.6782	95.6946	211
Chr7	25361131	25362077	.	1000	.	30.2997	312.316	308.297	572
Chr7	25380694	25381703	.	1000	.	28.1549	219.391	215.868	413
Chr7	26817272	26818114	.	1000	.	33.8393	382.345	377.638	501
Chr7	27990770	27991522	.	930	.	23.97	187.597	184.209	317
Chr7	33060846	33061737	.	677	.	15.605	129.346	126.215	322
Chr7	35239994	35240556	.	1000	.	36.731	350.724	346.393	274
Chr7	35253877	35254394	.	628	.	15.1516	128.056	124.932	275
Chr7	35503206	35503635	.	600	.	13.7431	100.699	97.7067	210
Chr7	38151748	38152589	.	1000	.	33.2812	284.223	280.378	382
Chr7	40129727	40131018	.	841	.	18.8769	198.18	194.748	829
Chr7	43273782	43274379	.	1000	.	33.4605	272.776	268.995	289
Chr7	46901634	46902413	.	1000	.	25.5173	238.501	234.89	286
Chr7	50391949	50392644	.	954	.	22.7227	195.134	191.715	278
Chr7	53320895	53321514	.	1000	.	25.3219	243.579	239.946	296
Chr7	57404179	57404739	.	1000	.	34.5625	361.117	356.678	328
Chr7	61311528	61312136	.	950	.	22.3043	162.712	159.43	408
Chr7	62487947	62488698	.	1000	.	24.415	226.981	223.424	388
Chr7	66491508	66491912	.	896	.	21.4676	160.639	157.367	171
Chr7	73038140	73038559	.	600	.	13.5832	102.212	99.2095	166
Chr7	73042531	73043201	.	590	.	13.4511	87.8552	84.9298	257
Chr7	73245397	73246324	.	1000	.	24.9922	206.916	203.447	337
Chr7	76254036	76254534	.	696	.	14.7764	156.865	153.61	264
Chr7	78326388	78327064	.	636	.	29.4637	239.527	235.912	333
Chr7	79164585	79165170	.	973	.	34.1448	292.819	288.924	245
Chr7	79915726	79916645	.	1000	.	25.7568	266.277	262.53	533
Chr7	79956054	79956877	.	1000	.	37.3977	315.449	311.408	570
Chr7	86120969	86121630	.	1000	.	36.0239	294.858	290.95	232
Chr7	86761121	86761750	.	544	.	12.8446	68.5579	65.7492	408
Chr7	88824188	88825259	.	1000	.	31.3083	315.588	311.546	510
Chr7	88826605	88827567	.	1000	.	22.0653	227.677	224.117	522
Chr7	88901785	88902698	.	938	.	21.2265	199.831	196.392	271
Chr7	90009522	90010128	.	734	.	15.7203	139.328	136.151	305
Chr7	90022557	90023010	.	571	.	13.9595	103.086	100.08	207
Chr7	90575933	90576505	.	729	.	19.8523	178.415	175.066	227
Chr7	92933818	92934558	.	1000	.	19.8984	184.813	181.436	255
Chr7	93751116	93751686	.	862	.	20.1591	164.641	161.351	389
Chr7	94757819	94758424	.	608	.	13.0299	99.0581	96.073	291
Chr7	95720295	95721359	.	1000	.	27.5559	262.114	258.39	881
Chr7	95733626	95734388	.	788	.	18.703	163.739	160.453	515
Chr7	96117312	96118417	.	1000	.	27.0533	267.079	263.328	513
Chr7	96129927	96130671	.	698	.	17.0312	142.919	139.727	277
Chr7	96183716	96184305	.	895	.	20.2475	140.059	136.88	227
Chr7	96191799	96193157	.	847	.	17.6795	185.049	181.672	554
Chr7	99123957	99124547	.	820	.	28.4912	240.155	236.537	315
Chr7	99310183	99311493	.	1000	.	21.8487	169.393	166.082	236
Chr7	99399193	99399666	.	814	.	17.8423	143.061	139.868	237
Chr7	99531854	99532470	.	569	.	12.2164	95.3386	92.3728	308
Chr7	102772914	102773522	.	1000	.	23.0653	190.846	187.445	282
Chr7	107388772	107389285	.	819	.	17.8158	172.334	169.011	266
Chr7	107394145	107394817	.	720	.	17.6581	150.651	147.423	329
Chr7	107675991	107676509	.	540	.	16.0444	152.023	148.79	219
Chr7	112134271	112135015	.	1000	.	26.9574	274.745	270.953	284
Chr7	112341888	112343183	.	893	.	18.8912	157.662	154.403	755
Chr7	114259358	114259848	.	935	.	23.8727	201.622	198.176	214
Chr7	117609445	117610042	.	762	.	18.494	161.102	157.826	347
Chr7	117683331	117684461	.	988	.	21.1105	201.123	197.679	427
Chr7	117809247	117809723	.	901	.	18.179	146.987	143.775	250
Chr7	120029284	120029797	.	544	.	14.7639	84.3095	81.4028	337
Chr7	124791992	124792483	.	882	.	19.0096	189.339	185.944	289
Chr7	124795629	124796221	.	1000	.	20.3441	178.786	175.435	313
Chr7	127041902	127042291	.	593	.	22.1458	151.034	147.804	194
Chr7	128684456	128684979	.	760	.	19.3407	124.669	121.56	215
Chr7	128689164	128689871	.	608	.	15.541	100.859	97.8633	349
Chr7	128714770	128715201	.	762	.	18.7501	119.266	116.181	290
Chr7	131362166	131362578	.	869	.	19.7847	148.132	144.917	169
Chr7	131403118	131403921	.	626	.	14.7639	84.3095	81.4028	497
Chr7	131537471	131537807	.	668	.	15.0592	86.8001	83.8793	163
Chr7	131612554	131613517	.	779	.	16.5566	132.712	129.567	391
Chr8	2906365	2906975	.	959	.	19.1466	147.444	144.231	377
Chr8	2910687	2911569	.	1000	.	22.4001	205.018	201.557	584
Chr8	3307859	3308367	.	1000	.	23.6776	214.237	210.736	271
Chr8	3310354	3310888	.	806	.	17.6853	114.008	110.948	344
Chr8	6200116	6200561	.	542	.	13.1399	70.9296	68.1026	275
Chr8	10043201	10043578	.	621	.	14.7508	93.3966	90.4401	174
Chr8	10099341	10100073	.	1000	.	32.4148	268.058	264.302	348
Chr8	21784873	21785304	.	794	.	18.0761	155.856	152.605	239
Chr8	25776291	25777374	.	1000	.	20.233	230.937	227.362	850
Chr8	26959014	26959719	.	1000	.	34.2943	332.202	328.034	320
Chr8	27211132	27211717	.	751	.	18.5694	130.629	127.492	327
Chr8	28590770	28591585	.	1000	.	29.3703	286.233	282.377	557
Chr8	28591756	28592611	.	842	.	22.4652	184.744	181.368	231
Chr8	36733422	36734121	.	1000	.	21.7311	163.433	160.149	196
Chr8	37857753	37858770	.	723	.	17.4501	128.965	125.836	250
Chr8	39153602	39154082	.	800	.	16.4167	165.985	162.689	260
Chr8	39248017	39249361	.	1000	.	27.7259	292.465	288.574	246
Chr8	40576570	40577218	.	1000	.	28.2112	292.618	288.724	288
Chr8	45843557	45844091	.	618	.	16.2704	101.028	98.0317	275
Chr8	46234557	46235530	.	1000	.	24.8569	232.755	229.171	543
Chr8	46416084	46416861	.	1000	.	30.1278	372.892	368.319	451
Chr8	46423261	46423666	.	1000	.	21.7987	217.149	213.635	206
Chr8	46429672	46430543	.	941	.	19.4688	195.975	192.552	349
Chr8	46445410	46446409	.	903	.	20.859	162.909	159.627	836
Chr8	47053013	47053650	.	958	.	26.2585	247.585	243.932	380
Chr8	47146563	47147692	.	1000	.	21.5006	290.969	287.087	408
Chr8	47149432	47150113	.	780	.	17.1729	163.333	160.049	435
Chr8	47157549	47158180	.	1000	.	27.5662	283.571	279.73	329
Chr8	52804722	52805272	.	978	.	20.5008	168.699	165.391	336
Chr8	53884619	53885276	.	1000	.	34.8428	281.9	278.069	354
Chr8	59592304	59592949	.	845	.	18.5407	140.78	137.597	441
Chr8	65494473	65495254	.	807	.	17.2813	136.572	133.409	489
Chr8	65570997	65571550	.	677	.	20.2265	132.874	129.727	361
Chr8	69307927	69309190	.	994	.	22.3368	167.479	164.177	858
Chr8	69461252	69462001	.	882	.	18.1798	152.075	148.841	476
Chr8	69498468	69499689	.	1000	.	22.8187	252.947	249.269	540
Chr8	73502479	73503752	.	718	.	14.8266	146.437	143.229	452
Chr8	78581086	78581720	.	651	.	15.9553	150.777	147.549	288
Chr8	80048308	80049079	.	699	.	14.6016	128.506	125.38	192
Chr8	81793702	81794231	.	1000	.	22.6165	207.824	204.351	316
Chr8	82379574	82380313	.	1000	.	24.5447	248.905	245.245	414
Chr8	88137075	88138587	.	829	.	19.413	133.631	130.481	608
Chr8	95144173	95144964	.	1000	.	23.4016	207.365	203.894	422
Chr8	95955489	95956085	.	1000	.	26.1539	265.104	261.364	344
Chr8	97300148	97300858	.	723	.	15.6561	130.362	127.227	192
Chr8	97693855	97695241	.	564	.	13.3675	94.7623	91.7989	1041
Chr8	103389859	103390435	.	738	.	21.9355	163.253	159.969	306
Chr8	104415549	104416056	.	585	.	15.0265	103.604	100.595	307
Chr8	106878108	106878742	.	588	.	13.516	127.401	124.279	209
Chr8	108461764	108462373	.	993	.	21.859	198.038	194.606	336
Chr8	108506692	108507566	.	647	.	15.8359	136.711	133.547	472
Chr8	108515234	108515745	.	1000	.	28.7273	280.403	276.58	209
Chr8	109427581	109428412	.	798	.	18.179	146.987	143.775	479
Chr8	112496775	112497746	.	963	.	19.7842	217.84	214.323	570
Chr8	112675298	112675757	.	928	.	18.8336	133.302	130.153	208
Chr8	112778892	112779467	.	1000	.	31.0572	323.078	318.981	380
Chr8	115285927	115286496	.	1000	.	29.9617	297.124	293.203	256
Chr8	115314387	115315184	.	724	.	17.2012	196.506	193.081	394
Chr8	117301098	117301575	.	933	.	22.8308	200.277	196.836	255
Chr8	128730129	128730751	.	1000	.	25.4188	203.603	200.149	355
Chr8	131483057	131483622	.	1000	.	32.9549	297.26	293.339	221
Chr8	131907498	131908108	.	956	.	21.8506	148.207	144.99	298
Chr8	132434696	132435396	.	1000	.	22.8464	182.463	179.097	227
Chr8	132466838	132467541	.	603	.	14.1104	118.618	115.539	390
Chr8	132472733	132473400	.	644	.	13.6853	109.98	106.94	439
Chr8	132806884	132807526	.	566	.	12.3699	74.6038	71.754	372
Chr8	133374812	133375842	.	643	.	15.2401	144.769	141.568	515
Chr8	141861862	141862367	.	1000	.	22.1458	151.034	147.804	168
Chr9	5002469	5003030	.	738	.	18.0499	130.414	127.278	173
Chr9	7832010	7832647	.	691	.	18.5407	140.78	137.597	194
Chr9	12601457	12602028	.	1000	.	20.6687	182.874	179.506	208
Chr9	13300493	13300949	.	598	.	19.2678	148.785	145.566	166
Chr9	13336839	13337250	.	1000	.	22.855	168.39	165.083	193
Chr9	14204865	14205264	.	1000	.	23.0503	249.401	245.74	218
Chr9	14863867	14864390	.	922	.	18.2749	178.831	175.48	222
Chr9	16018676	16019373	.	759	.	16.6594	107.193	104.168	237
Chr9	18470088	18470499	.	830	.	20.6564	142.362	139.172	215
Chr9	18485094	18485560	.	669	.	18.7494	121.837	118.741	164
Chr9	20106162	20106869	.	731	.	16.4043	135.284	132.127	544
Chr9	21876433	21876884	.	1000	.	34.512	300.796	296.852	263
Chr9	22244917	22245552	.	891	.	21.8126	177.551	174.205	341
Chr9	26079969	26080637	.	1000	.	40.896	349.472	345.154	266
Chr9	30490252	30490959	.	889	.	23.4057	174.11	170.778	454
Chr9	31550499	31551514	.	549	.	13.939	109.659	106.621	744
Chr9	35756154	35756837	.	704	.	17.1185	104.666	101.653	179
Chr9	37127801	37128012	.	1000	.	2.83312	5.74938	3.84565	125
Chr9	40464030	40464314	.	696	.	15.1459	97.1108	94.135	122
Chr9	47744575	47745182	.	628	.	14.3146	110.571	107.529	156
Chr9	51028137	51028939	.	1000	.	22.7735	259.302	255.592	383
Chr9	51110107	51111281	.	838	.	23.7359	187.693	184.304	586
Chr9	52089142	52089757	.	674	.	15.1351	114.063	111.003	285
Chr9	52137722	52138960	.	1000	.	30.0101	262.527	258.8	289
Chr9	52150083	52150709	.	561	.	12.4598	109.689	106.651	184
Chr9	56915830	56916707	.	853	.	20.6694	137.019	133.853	651
Chr9	59365835	59366536	.	900	.	19.389	150.129	146.903	497
Chr9	59393428	59393998	.	553	.	12.9563	95.1754	92.2103	269
Chr9	59830479	59831247	.	828	.	18.3774	169.96	166.646	507
Chr9	59839991	59840576	.	822	.	17.3243	153.308	150.069	259
Chr9	60048215	60049132	.	884	.	21.2458	166.2	162.903	385
Chr9	60051201	60052016	.	690	.	14.4607	133.857	130.707	461
Chr9	61021916	61022646	.	815	.	20.8269	160.079	156.809	459
Chr9	61583483	61584224	.	757	.	16.7121	165.917	162.621	568
Chr9	63791469	63792396	.	945	.	27.9418	269.869	266.103	638
Chr9	66578431	66579024	.	1000	.	34.2522	275.465	271.67	323
Chr9	68098382	68098932	.	844	.	21.9705	200.369	196.928	225
Chr9	70520212	70520654	.	642	.	19.3434	155.185	151.938	234
Chr9	71210978	71211533	.	1000	.	37.0574	306.289	302.311	198
Chr9	73128600	73129218	.	558	.	14.3636	104.018	101.008	244
Chr9	77270470	77271140	.	1000	.	36.2332	357.869	353.466	382
Chr9	78428808	78429754	.	1000	.	28.8418	242.485	238.856	601
Chr9	78598045	78598515	.	584	.	13.7431	100.699	97.7067	207
Chr9	78684669	78685131	.	720	.	16.6615	116.117	113.049	303
Chr9	78872752	78873334	.	1000	.	26.1215	262.963	259.233	278
Chr9	78887214	78888495	.	1000	.	35.6273	349.807	345.486	333
Chr9	82059313	82060003	.	544	.	20.5605	181.509	178.146	225
Chr9	83903883	83904351	.	1000	.	25.9219	243.178	239.545	188
Chr9	88146890	88147306	.	1000	.	25.1185	208.375	204.899	201
Chr9	90738259	90739017	.	614	.	18.0119	112.587	109.534	424
Chr1	337799	338493	.	1000	.	32.3303	183.398	179.584	465
Chr1	17900388	17900859	.	735	.	14.5803	60.3633	57.3525	230
Chr1	17902191	17902686	.	726	.	15.0029	62.9163	59.884	260
Chr1	19349786	19350367	.	562	.	10.1831	42.6388	39.7985	295
Chr1	23239050	23239564	.	1000	.	23.6847	130.317	126.819	233
Chr1	49588223	49588676	.	974	.	16.0226	110.514	107.143	250
Chr1	51441833	51442621	.	574	.	11.6693	45.3336	42.4666	272
Chr1	82345714	82346180	.	760	.	15.0514	76.7967	73.6554	240
Chr1	86478401	86479148	.	1000	.	50.2202	446.973	440.98	408
Chr1	92698323	92698943	.	540	.	11.5535	46.3575	43.4795	430
Chr1	100414400	100414940	.	652	.	12.8899	50.4082	47.4877	206
Chr1	103312986	103313500	.	696	.	15.0029	62.9163	59.884	269
Chr1	129085016	129085219	.	561	.	3.22466	5.9895	3.91173	131
Chr1	153505789	153506611	.	1000	.	58.11	397.323	392.049	239
Chr1	164581493	164582231	.	1000	.	48.3996	425.793	420.175	288
Chr1	185233478	185234892	.	910	.	15.8737	69.7251	66.6362	1086
Chr1	185585108	185585612	.	675	.	13.9464	56.5807	53.6026	172
Chr1	190711342	190711956	.	1000	.	16.115	120.433	116.998	262
Chr1	190789449	190790101	.	1000	.	24.522	153.778	150.14	259
Chr1	217386466	217387110	.	819	.	13.5841	107.324	103.972	456
Chr10	1551963	1552508	.	1000	.	23.4212	143.799	140.221	183
Chr10	21087117	21087672	.	1000	.	57.9719	446.02	440.055	267
Chr10	48197811	48198368	.	1000	.	23.5909	145.252	141.666	263
Chr2	37550	38422	.	1000	.	18.3263	128.895	125.406	315
Chr2	3306713	3307037	.	632	.	11.622	43.2354	40.3863	171
Chr2	47099496	47100055	.	1000	.	17.1377	82.6113	79.4266	173
Chr2	57835776	57836153	.	1000	.	19.5845	94.0416	90.7766	165
Chr2	64380605	64381701	.	760	.	14.2564	70.7017	67.6094	251
Chr2	67100557	67100905	.	542	.	11.3857	61.0069	57.9919	165
Chr2	67103910	67104338	.	671	.	13.1893	73.2356	70.1229	172
Chr2	72480681	72481047	.	577	.	12.4672	47.9878	45.0906	247
Chr2	76242903	76243939	.	1000	.	69.9433	504.259	496.602	779
Chr2	91715084	91715720	.	1000	.	23.2259	130.954	127.453	187
Chr2	179408112	179409188	.	837	.	13.3939	84.7443	81.5428	445
Chr2	180060219	180061040	.	817	.	13.3062	77.218	74.0738	439
Chr2	180063244	180064164	.	810	.	12.4648	88.1503	84.9269	533
Chr3	7233918	7234260	.	568	.	12.6785	49.1944	46.2855	162
Chr3	21575089	21575633	.	602	.	13.3062	77.218	74.0738	206
Chr3	40203253	40203721	.	703	.	14.6457	96.813	93.5294	148
Chr3	40205690	40206370	.	853	.	14.1581	99.4432	96.145	284
Chr3	41416641	41417463	.	1000	.	22.7584	153.046	149.412	435
Chr3	77735282	77735865	.	704	.	14.145	91.9394	88.6903	381
Chr3	86472832	86473371	.	1000	.	19.0268	141.784	138.218	240
Chr3	110027396	110028210	.	1000	.	20.0089	110.953	107.58	389
Chr3	116537604	116538099	.	1000	.	42.4481	397.803	392.529	230
Chr3	127143319	127143996	.	610	.	13.6061	55.7364	52.7676	374
Chr4	5888115	5888635	.	841	.	13.9921	83.226	80.0353	351
Chr4	61531766	61532289	.	663	.	18.2931	90.6737	87.433	312
Chr4	61997668	61998322	.	774	.	14.2493	63.2471	60.2128	430
Chr4	67197537	67198747	.	1000	.	43.8967	411.484	406.057	320
Chr4	80156223	80156834	.	1000	.	16.6042	73.1427	70.0311	301
Chr4	144759098	144759530	.	853	.	14.7916	61.6367	58.6151	134
Chr5	1741217	1741687	.	768	.	13.3524	91.0882	87.8425	185
Chr5	1743439	1744198	.	965	.	14.938	106.332	102.988	398
Chr5	17337043	17337460	.	724	.	14.0298	78.9129	75.7531	189
Chr5	33001623	33002161	.	552	.	12.8899	50.4082	47.4877	227
Chr5	37938291	37938799	.	1000	.	22.0563	262.894	258.622	277
Chr5	38057939	38058443	.	1000	.	19.2199	237.428	233.306	255
Chr5	38207596	38208026	.	1000	.	25.1851	262.63	258.359	212
Chr5	40045927	40046290	.	715	.	14.1577	57.8352	54.8461	187
Chr5	42259566	42260164	.	772	.	15.3639	95.5546	92.2798	249
Chr5	121621152	121621874	.	867	.	16.3675	77.3326	74.1874	536
Chr5	131412839	131413470	.	891	.	15.5972	72.1351	69.0264	407
Chr5	141291766	141292467	.	1000	.	46.2287	440.699	434.834	416
Chr5	158642601	158643063	.	1000	.	25.5684	133.305	129.789	222
Chr5	163323975	163324895	.	1000	.	16.5754	125.506	122.04	556
Chr6	1248335	1249059	.	927	.	15.7723	107.992	104.638	573
Chr6	38776199	38776556	.	709	.	14.369	59.0961	56.0964	146
Chr6	61897961	61898456	.	878	.	18.2067	111.535	108.155	215
Chr6	75454440	75454857	.	555	.	10.3762	50.0015	47.0884	244
Chr6	125873729	125874353	.	696	.	13.3171	97.4398	94.1537	284
Chr6	153415173	153415775	.	1000	.	15.7723	107.992	104.638	228
Chr7	525188	525608	.	838	.	16.1233	84.614	81.4131	228
Chr7	19260943	19261475	.	579	.	12.4672	47.9878	45.0906	267
Chr7	44630587	44631056	.	969	.	15.4757	88.1432	84.9198	189
Chr7	63987873	63988352	.	598	.	12.6785	49.1944	46.2855	166
Chr7	114196055	114197078	.	544	.	10.0141	54.299	51.343	439
Chr7	132098630	132099229	.	923	.	16.4603	124.233	120.776	189
Chr8	13504325	13505269	.	1000	.	15.2361	153.291	149.653	223
Chr8	14852425	14853341	.	1000	.	15.3269	145.217	141.631	200
Chr8	15911316	15912110	.	1000	.	15.414	146.444	142.851	186
Chr8	16202406	16203361	.	827	.	12.1202	136.668	133.131	237
Chr8	39429270	39430237	.	555	.	13.9107	56.4928	53.5202	589
Chr8	64537583	64538187	.	570	.	12.2559	46.7884	43.9041	213
Chr8	144571888	144572523	.	1000	.	21.1088	109.526	106.162	365
Chr9	1158767	1159298	.	681	.	11.5229	62.1329	59.1083	391
Chr9	6039190	6039639	.	573	.	12.7044	52.7328	49.7948	170
Chr9	7261713	7262091	.	628	.	12.2673	74.2269	71.1058	169
Chr9	41673340	41673990	.	1000	.	41.6279	256.931	252.693	416
Chr9	59812191	59812520	.	560	.	12.3691	48.4313	45.5318	203
Chr9	65033116	65033721	.	1000	.	15.3639	95.5546	92.2798	175
Chr9	65035919	65036668	.	642	.	12.279	103.909	100.579	376
Chr9	76758180	76758804	.	994	.	16.5378	97.0889	93.8035	349
Chr1	15579595	15580218	.	1000	.	24.1685	175.713	171.979	352
Chr1	15583326	15584147	.	1000	.	21.8089	212.541	208.525	448
Chr1	15586624	15586974	.	1000	.	18.5733	136.352	132.894	180
Chr1	15590530	15590930	.	915	.	17.4845	102.275	99.0587	234
Chr1	16302656	16303329	.	1000	.	32.8141	247.538	243.213	472
Chr1	16937695	16938484	.	1000	.	21.9621	152.834	149.265	354
Chr1	16951561	16952769	.	1000	.	32.5142	283.36	278.669	221
Chr1	16971570	16971864	.	581	.	10.6861	48.7157	45.9543	132
Chr1	16976164	16976846	.	1000	.	16.818	97.0423	93.8669	241
Chr1	17802516	17803118	.	1000	.	30.6653	243.403	239.117	282
Chr1	18280787	18281221	.	1000	.	17.4223	102.08	98.8688	240
Chr1	20352506	20353056	.	1000	.	20.2838	126.557	123.166	250
Chr1	21166965	21167653	.	1000	.	16.6049	129.471	126.062	473
Chr1	22861119	22861609	.	778	.	16.0182	90.5917	87.4614	210
Chr1	23791055	23791523	.	1000	.	19.1037	208.805	204.821	164
Chr1	24391063	24391559	.	1000	.	17.2179	99.6508	96.4539	177
Chr1	24477203	24477591	.	1000	.	21.6168	139.112	135.637	175
Chr1	25972477	25972993	.	1000	.	23.4331	168.49	164.808	196
Chr1	26579852	26580389	.	566	.	8.90552	59.2794	56.4162	248
Chr1	27482083	27483231	.	1000	.	19.1489	175.894	172.16	327
Chr1	27520270	27520544	.	576	.	8.84604	38.7999	36.1567	145
Chr1	29608392	29608652	.	683	.	10.2862	46.5267	43.7924	111
Chr1	29966634	29967293	.	1000	.	23.5647	214.678	210.641	389
Chr1	33914243	33914714	.	1000	.	32.1476	239.614	235.359	232
Chr1	35359314	35359882	.	610	.	12.2858	61.1889	58.3038	218
Chr1	35363824	35364238	.	1000	.	17.0846	98.3446	95.1562	213
Chr1	35667722	35668084	.	659	.	10.8073	53.6034	50.7962	156
Chr1	36466566	36467401	.	1000	.	17.7002	201.866	197.943	606
Chr1	36468571	36469229	.	1000	.	44.6779	373.702	367.425	323
Chr1	39395002	39396015	.	1000	.	32.0597	245.81	241.506	565
Chr1	40168325	40168798	.	780	.	12.8109	66.9988	64.0698	299
Chr1	40243203	40244228	.	1000	.	28.6818	205.39	201.43	533
Chr1	42144027	42144980	.	1000	.	29.6052	220.863	216.772	221
Chr1	43508051	43508710	.	1000	.	36.5491	308.692	303.677	256
Chr1	43599595	43600324	.	995	.	16.9644	119.359	116.023	385
Chr1	43601566	43602285	.	1000	.	33.3251	279.725	275.073	352
Chr1	45040009	45040423	.	821	.	12.9959	79.9605	76.9187	174
Chr1	46529678	46530222	.	1000	.	32.504	263.764	259.279	326
Chr1	48257958	48258674	.	991	.	16.3209	112.964	109.672	341
Chr1	48875861	48877044	.	1000	.	32.2312	260.515	256.062	977
Chr1	51098737	51099619	.	1000	.	25.0827	170.834	167.136	205
Chr1	51303747	51304099	.	1000	.	18.4176	110.239	106.965	163
Chr1	51426171	51426860	.	650	.	11.2976	58.0496	55.1967	180
Chr1	51590395	51591094	.	1000	.	35.4801	274.857	270.258	426
Chr1	52900615	52901084	.	1000	.	16.3189	125.669	122.286	235
Chr1	54367478	54368342	.	840	.	16.9513	98.3446	95.1562	312
Chr1	54381164	54381913	.	1000	.	35.0802	269.995	265.443	486
Chr1	54953298	54954353	.	1000	.	32.8141	247.538	243.213	825
Chr1	55278678	55279380	.	1000	.	44.9445	377.152	370.731	336
Chr1	55356263	55356814	.	999	.	14.6073	85.1912	82.108	185
Chr1	56581575	56581924	.	612	.	12.0191	58.8691	56.0084	210
Chr1	59385126	59385461	.	791	.	12.5524	62.3571	59.4621	164
Chr1	59926766	59927363	.	1000	.	30.0524	237.206	232.978	271
Chr1	60312797	60313230	.	1000	.	23.3497	154.798	151.216	182
Chr1	62158932	62160307	.	1000	.	23.0831	151.919	148.354	1138
Chr1	65658284	65659962	.	1000	.	23.7702	180.077	176.314	1302
Chr1	65725904	65726545	.	717	.	13.3634	93.8993	90.7497	336
Chr1	65732696	65733378	.	791	.	16.5514	94.4498	91.2918	140
Chr1	66830439	66830974	.	1000	.	25.3943	187.403	183.582	253
Chr1	67035643	67036735	.	1000	.	28.2819	202.333	198.396	628
Chr1	67042361	67042954	.	1000	.	31.5233	252.759	248.382	294
Chr1	68030559	68030886	.	1000	.	16.1515	90.5917	87.4614	175
Chr1	68032752	68033297	.	1000	.	32.5267	334.47	329.073	214
Chr1	68183649	68184128	.	559	.	16.6847	95.744	92.5773	278
Chr1	68535654	68536022	.	973	.	15.6183	86.7713	83.6734	176
Chr1	68841409	68841931	.	1000	.	23.3497	154.798	151.216	224
Chr1	68987688	68988169	.	869	.	19.0841	115.622	112.309	314
Chr1	69016874	69017649	.	1000	.	31.6459	254.326	249.934	549
Chr1	69400875	69401505	.	1000	.	42.5451	349.727	344.04	317
Chr1	69402401	69402998	.	1000	.	20.7431	147.637	144.104	373
Chr1	69431002	69431552	.	1000	.	28.2265	245.979	241.668	234
Chr1	69431804	69432454	.	1000	.	32.6808	245.949	241.639	359
Chr1	72130519	72130956	.	903	.	15.7516	88.0405	84.9334	181
Chr1	72493682	72494117	.	901	.	13.0856	67.0827	64.1486	221
Chr1	72663328	72664132	.	1000	.	26.4031	225.059	220.937	243
Chr1	74306310	74306933	.	998	.	13.5978	126.302	122.916	370
Chr1	76792111	76792850	.	1000	.	15.485	85.5064	82.418	520
Chr1	78132989	78133702	.	1000	.	38.1462	302.726	297.799	379
Chr1	79625315	79626140	.	1000	.	42.1452	346.327	340.71	358
Chr1	82208044	82208942	.	1000	.	36.4606	323.209	317.986	658
Chr1	82221187	82222263	.	1000	.	39.5036	335.068	329.655	661
Chr1	82332590	82333213	.	1000	.	16.8621	159.934	156.314	424
Chr1	83614391	83614875	.	1000	.	27.3783	264.228	259.74	268
Chr1	84600769	84601350	.	1000	.	35.2007	294.098	289.294	239
Chr1	84603099	84604141	.	1000	.	31.4442	285.817	281.108	227
Chr1	86163053	86163584	.	1000	.	16.6847	95.744	92.5773	299
Chr1	87147137	87147985	.	1000	.	20.1047	224.773	220.655	477
Chr1	87839224	87839758	.	1000	.	26.8156	187.195	183.377	188
Chr1	87844201	87845531	.	1000	.	15.3544	107.125	103.875	626
Chr1	87847186	87847852	.	1000	.	25.1492	185.933	182.122	248
Chr1	88074607	88075742	.	676	.	9.54977	55.1192	52.2953	691
Chr1	88096345	88096749	.	1000	.	19.0841	115.622	112.309	184
Chr1	89368680	89369209	.	1000	.	16.6338	224.757	220.639	217
Chr1	89654009	89654720	.	1000	.	28.3126	213.664	209.637	507
Chr1	90314866	90315277	.	790	.	14.2853	75.5481	72.5362	233
Chr1	90507984	90508452	.	854	.	13.0856	67.0827	64.1486	303
Chr1	91353780	91354213	.	766	.	12.2193	81.1643	78.1133	237
Chr1	91718158	91718627	.	866	.	14.7299	86.4262	83.3335	188
Chr1	92165210	92166037	.	1000	.	12.6277	95.0173	91.8587	187
Chr1	94591430	94591866	.	1000	.	23.0831	151.919	148.354	197
Chr1	94850975	94852103	.	1000	.	23.9828	190.293	186.454	552
Chr1	95494752	95495903	.	1000	.	38.6794	307.698	302.691	884
Chr1	97762232	97763073	.	1000	.	36.0133	279.736	275.078	421
Chr1	97789617	97790345	.	713	.	10.1756	86.7671	83.6734	457
Chr1	98589046	98589449	.	1000	.	24.8161	167.893	164.215	222
Chr1	98633980	98634304	.	1000	.	24.5494	166.427	162.758	154
Chr1	99961959	99962602	.	1000	.	26.8156	187.195	183.377	463
Chr1	100113283	100114577	.	1000	.	26.549	184.197	180.4	1095
Chr1	100119123	100119936	.	1000	.	39.4792	317.689	312.534	344
Chr1	100910656	100911212	.	1000	.	24.0162	160.59	156.965	181
Chr1	101861702	101862400	.	1000	.	36.5466	286.268	281.547	343
Chr1	101995389	101996061	.	1000	.	24.0459	174.263	170.544	408
Chr1	102264491	102264892	.	738	.	11.6671	100.076	96.8782	182
Chr1	102875333	102876002	.	859	.	13.0856	67.0827	64.1486	443
Chr1	104464595	104465509	.	1000	.	18.4176	110.239	106.965	256
Chr1	104471488	104472122	.	1000	.	16.4281	114.237	110.94	286
Chr1	104651013	104651396	.	1000	.	19.1335	122.841	119.477	187
Chr1	105648979	105649419	.	1000	.	25.3493	173.785	170.068	261
Chr1	105650478	105651475	.	1000	.	35.2135	271.614	267.047	657
Chr1	105697193	105697618	.	1000	.	16.16	149.862	146.313	227
Chr1	106163870	106164454	.	720	.	10.2316	74.5982	71.5996	406
Chr1	108590813	108591111	.	849	.	16.0783	97.7246	94.5467	159
Chr1	109217771	109218644	.	1000	.	22.8636	183.036	179.251	390
Chr1	109679657	109681239	.	1000	.	17.6718	111.956	108.671	1154
Chr1	112067601	112068113	.	917	.	14.6048	95.5125	92.3506	162
Chr1	112440129	112440831	.	1000	.	44.4617	382.884	376.238	379
Chr1	113225581	113226407	.	1000	.	26.9489	188.698	184.87	316
Chr1	114254624	114255237	.	1000	.	23.0831	151.919	148.354	274
Chr1	114467499	114468234	.	1000	.	20.6112	157.942	154.334	473
Chr1	114482116	114483007	.	1000	.	37.4797	296.121	291.288	592
Chr1	114516632	114517096	.	1000	.	27.5829	238.463	234.225	245
Chr1	115180786	115181171	.	814	.	13.2189	68.2772	65.3287	160
Chr1	115479423	115479994	.	1000	.	33.3473	252.317	247.944	237
Chr1	121354547	121355649	.	1000	.	33.8805	258.718	254.281	678
Chr1	123802474	123803027	.	1000	.	17.7981	172.734	169.026	175
Chr1	126154050	126155001	.	1000	.	39.2126	314.352	309.256	634
Chr1	126172333	126172831	.	1000	.	22.2833	144.774	141.259	193
Chr1	128342101	128347595	.	1000	.	27.4708	321.773	316.57	1345
Chr1	128561248	128561824	.	1000	.	23.483	156.242	152.65	342
Chr1	129031141	129031911	.	1000	.	23.0166	155.334	151.75	373
Chr1	129081102	129082202	.	1000	.	40.1457	324.384	319.143	734
Chr1	129083300	129083931	.	1000	.	21.4692	167.604	163.93	240
Chr1	129088317	129088966	.	876	.	17.6567	111.905	108.621	381
Chr1	129105972	129106472	.	1000	.	21.4664	141.16	137.671	324
Chr1	131670303	131670968	.	1000	.	24.1495	162.045	158.411	383
Chr1	133266064	133267781	.	1000	.	25.9741	219.154	215.087	622
Chr1	133334961	133335372	.	1000	.	29.3805	291.305	286.525	205
Chr1	133336500	133336879	.	1000	.	22.802	204.758	200.805	184
Chr1	133515384	133516389	.	1000	.	34.1471	260.323	255.87	208
Chr1	134253900	134254675	.	1000	.	35.2135	271.614	267.047	563
Chr1	136952515	136952906	.	1000	.	13.2125	177.209	173.464	178
Chr1	136955048	136955563	.	1000	.	15.2096	204.258	200.307	226
Chr1	137308065	137308695	.	1000	.	28.0153	199.286	195.377	238
Chr1	138041586	138043524	.	1000	.	35.5685	297.329	292.487	341
Chr1	138135039	138135715	.	1000	.	14.994	156.946	153.352	411
Chr1	138922841	138923508	.	1000	.	22.6491	181.621	177.846	391
Chr1	138955596	138956045	.	1000	.	21.0836	133.5	130.061	221
Chr1	138972223	138973344	.	1000	.	19.0023	141.683	138.19	673
Chr1	138976791	138977323	.	866	.	14.3902	94.2929	91.1394	261
Chr1	139309506	139310104	.	1000	.	23.0781	185.873	182.065	312
Chr1	139312929	139313316	.	1000	.	25.3493	173.785	170.068	196
Chr1	139314092	139314629	.	676	.	14.8525	86.4262	83.3335	278
Chr1	139642035	139642474	.	1000	.	30.0148	219.26	215.187	238
Chr1	140320345	140320843	.	1000	.	24.0162	160.59	156.965	213
Chr1	140468907	140469681	.	1000	.	21.3492	147.224	143.697	488
Chr1	143716179	143717318	.	1000	.	39.7458	319.36	314.183	595
Chr1	143770585	143771149	.	1000	.	22.8165	149.052	145.506	227
Chr1	145014098	145014552	.	1000	.	15.485	85.5064	82.418	186
Chr1	146132043	146132996	.	1000	.	17.2862	123.234	119.868	225
Chr1	146143832	146145123	.	1000	.	33.4821	310.922	305.879	258
Chr1	146147520	146148284	.	1000	.	29.3483	211.532	207.52	262
Chr1	147101484	147102108	.	1000	.	23.5647	214.678	210.641	379
Chr1	147688775	147689492	.	1000	.	31.7477	236.459	232.235	255
Chr1	147690541	147691080	.	1000	.	22.4166	146.197	142.674	293
Chr1	150048377	150048699	.	572	.	9.61973	41.17	38.4902	144
Chr1	152858809	152859495	.	784	.	14.3902	94.2929	91.1394	515
Chr1	153735391	153736036	.	1000	.	33.7461	304.145	299.209	248
Chr1	158168005	158169121	.	1000	.	36.6798	287.906	283.159	382
Chr1	158181646	158182376	.	1000	.	16.7499	116.791	113.473	454
Chr1	158213432	158213919	.	1000	.	27.4821	193.221	189.356	235
Chr1	160554242	160554968	.	1000	.	28.3126	213.664	209.637	436
Chr1	161090173	161091203	.	1000	.	24.904	183	179.217	550
Chr1	161384666	161385579	.	1000	.	28.0727	301.931	297.022	380
Chr1	162180590	162181327	.	1000	.	42.0119	344.629	339.043	536
Chr1	162188316	162188717	.	1000	.	17.5007	125.833	122.448	223
Chr1	162196997	162197730	.	1000	.	16.1515	90.5917	87.4614	388
Chr1	165747704	165748104	.	662	.	12.2858	61.1889	58.3038	181
Chr1	166028145	166029186	.	1000	.	24.6405	252.077	247.71	654
Chr1	166337810	166339088	.	705	.	12.2844	90.4526	87.3317	678
Chr1	166348294	166348940	.	742	.	13.7521	71.8905	68.9138	180
Chr1	167403175	167403675	.	1000	.	42.6784	351.429	345.717	179
Chr1	167419135	167419480	.	1000	.	26.4157	184.197	180.4	167
Chr1	167844993	167845369	.	1000	.	25.7492	176.747	173.006	169
Chr1	167848738	167849723	.	1000	.	20.4171	127.939	124.54	188
Chr1	168398212	168398735	.	811	.	14.5519	78.0102	74.9804	167
Chr1	168818351	168819305	.	1000	.	33.5638	282.904	278.221	331
Chr1	168831674	168832463	.	1000	.	20.7999	179.734	175.973	258
Chr1	168852702	168853240	.	846	.	17.3512	100.961	97.7555	353
Chr1	168856830	168857589	.	1000	.	16.2848	91.8736	88.734	470
Chr1	168858918	168859612	.	1000	.	17.2179	99.6508	96.4539	309
Chr1	168862181	168862814	.	952	.	16.8909	133.299	129.866	368
Chr1	168865934	168866671	.	1000	.	25.0902	233.364	229.166	518
Chr1	168869981	168870689	.	1000	.	21.9621	152.834	149.265	277
Chr1	171327102	171327552	.	692	.	13.4751	72.9968	70.0158	200
Chr1	171364878	171365722	.	1000	.	38.946	311.021	305.968	388
Chr1	172902352	172903015	.	1000	.	16.818	97.0423	93.8669	440
Chr1	173042013	173042643	.	1000	.	31.2873	317.367	312.234	338
Chr1	174713559	174714016	.	1000	.	22.3707	149.629	146.082	264
Chr1	174760725	174761631	.	1000	.	36.6798	287.906	283.159	651
Chr1	175652419	175653089	.	687	.	10.9299	54.7065	51.8839	275
Chr1	176426588	176427412	.	1000	.	29.111	211.197	207.196	244
Chr1	176950315	176950930	.	1000	.	21.2547	166.216	162.556	332
Chr1	177333954	177334539	.	918	.	14.8185	80.4909	77.4418	350
Chr1	179542725	179543370	.	1000	.	31.0152	281.159	276.495	338
Chr1	180252660	180253093	.	1000	.	23.6163	157.689	154.083	190
Chr1	182428292	182428983	.	1000	.	30.1571	270.35	265.794	232
Chr1	186196085	186196932	.	1000	.	20.2838	126.557	123.166	433
Chr1	189161188	189162021	.	1000	.	29.0717	226.441	222.309	537
Chr1	191279344	191280495	.	1000	.	24.4161	164.964	161.309	864
Chr1	192966101	192966714	.	958	.	14.152	75.5481	72.5362	295
Chr1	193251528	193252259	.	1000	.	30.9479	228.609	224.456	335
Chr1	193583058	193583596	.	1000	.	24.9494	169.362	165.673	273
Chr1	196985692	196986163	.	1000	.	32.2809	241.194	236.924	213
Chr1	199911626	199912161	.	899	.	18.775	122.576	119.211	184
Chr1	200690484	200690970	.	1000	.	23.9606	265.164	260.667	241
Chr1	201317299	201317984	.	1000	.	22.3298	157.071	153.475	236
Chr1	201991864	201992292	.	1000	.	19.3507	118.335	115.002	224
Chr1	202006544	202007299	.	1000	.	30.0148	219.26	215.187	443
Chr1	204204280	204204735	.	898	.	13.8854	73.1049	70.1165	251
Chr1	204261447	204261892	.	1000	.	20.9329	162.067	158.432	181
Chr1	204364578	204365316	.	1000	.	24.8161	167.893	164.215	279
Chr1	204601262	204601913	.	1000	.	16.6912	102.848	99.6301	195
Chr1	205020256	205020573	.	656	.	12.4191	61.1889	58.3038	139
Chr10	2369683	2370062	.	673	.	10.0999	54.2477	51.4382	202
Chr10	5758368	5758991	.	1000	.	35.0802	269.995	265.443	250
Chr10	5822693	5824918	.	1000	.	23.9606	265.164	260.667	247
Chr10	5826000	5826497	.	1000	.	27.1594	281.533	276.857	249
Chr10	5955255	5956087	.	1000	.	26.0158	179.719	175.958	414
Chr10	5993055	5993591	.	1000	.	22.6113	201.943	198.018	253
Chr10	6049956	6050342	.	974	.	15.0851	82.9897	79.9183	159
Chr10	6061498	6062081	.	1000	.	29.8815	217.71	213.649	358
Chr10	7562232	7562553	.	624	.	10.9527	50.9299	48.1483	170
Chr10	10127842	10128351	.	1000	.	20.1325	171.556	167.855	221
Chr10	10130575	10131203	.	1000	.	22.2445	238.473	234.235	290
Chr10	10446191	10446711	.	1000	.	23.3741	211.833	207.819	308
Chr10	10447646	10448211	.	1000	.	19.8604	149.763	146.214	223
Chr10	13155939	13156596	.	875	.	17.4845	102.275	99.0587	211
Chr10	13730449	13731082	.	1000	.	30.8106	311.194	306.139	385
Chr10	14078527	14079009	.	1000	.	25.3919	174.974	171.251	243
Chr10	15546230	15546943	.	1000	.	34.9837	330.024	324.689	306
Chr10	17395114	17395666	.	1000	.	24.2828	163.503	159.859	276
Chr10	20214627	20215362	.	1000	.	27.9908	246.166	241.855	538
Chr10	21341182	21341682	.	1000	.	35.2135	271.614	267.047	269
Chr10	24802694	24803182	.	1000	.	18.6717	265.55	261.05	256
Chr10	26188188	26188755	.	1000	.	22.9708	184.453	180.655	240
Chr10	26193363	26193923	.	941	.	15.8849	89.3139	86.1973	203
Chr10	28382711	28383489	.	1000	.	23.9234	172.816	169.106	549
Chr10	29197934	29198506	.	656	.	12.4596	75.3139	72.314	310
Chr10	29199351	29200344	.	1000	.	42.0119	344.629	339.043	249
Chr10	30437142	30437605	.	1000	.	14.7299	86.4262	83.3335	263
Chr10	34554045	34554706	.	1000	.	35.6134	276.482	271.866	326
Chr10	34572000	34572696	.	831	.	16.2848	91.8736	88.734	179
Chr10	35218542	35218985	.	1000	.	20.2838	126.557	123.166	212
Chr10	35219775	35220426	.	958	.	17.4845	102.275	99.0587	370
Chr10	35231733	35232822	.	1000	.	28.5375	236.978	232.753	600
Chr10	36200825	36201327	.	1000	.	37.2131	292.829	288.033	302
Chr10	36289313	36290005	.	1000	.	27.174	221.909	217.813	479
Chr10	36622630	36623026	.	1000	.	25.6523	216.214	212.165	186
Chr10	37821865	37822604	.	1000	.	40.1921	351.49	345.778	451
Chr10	38813727	38814232	.	934	.	16.1515	90.5917	87.4614	333
Chr10	39613424	39614030	.	1000	.	29.3483	211.532	207.52	356
Chr10	39619637	39620083	.	1000	.	28.8151	206.922	202.95	265
Chr10	39871411	39871786	.	922	.	14.3621	82.7341	79.6725	195
Chr10	40218376	40218951	.	1000	.	35.88	278.108	273.466	221
Chr10	41102531	41103400	.	1000	.	26.9489	188.698	184.87	425
Chr10	42736956	42737351	.	1000	.	24.5494	166.427	162.758	196
Chr10	42851851	42852319	.	1000	.	27.1877	261.254	256.796	286
Chr10	42876896	42877277	.	1000	.	16.1064	110.429	107.154	201
Chr10	44809334	44810028	.	1000	.	20.7045	178.365	174.613	277
Chr10	45070220	45070552	.	1000	.	16.3209	112.964	109.672	171
Chr10	47915375	47915731	.	841	.	14.152	75.5481	72.5362	199
Chr10	48178149	48178595	.	1000	.	39.0358	321.988	316.782	233
Chr10	48209907	48210368	.	877	.	16.1515	90.5917	87.4614	275
Chr2	7027783	7028164	.	554	.	11.2548	79.2929	76.253	199
Chr2	11715372	11716749	.	858	.	12.9709	98.477	95.2883	185
Chr2	11717494	11718200	.	968	.	13.5552	144.787	141.272	413
Chr2	11902949	11903479	.	1000	.	27.6644	267.209	262.693	230
Chr2	11944999	11945437	.	813	.	12.6857	63.5306	60.6258	203
Chr2	11950136	11950796	.	1000	.	34.4137	263.539	259.057	344
Chr2	12290242	12290628	.	596	.	9.88633	43.2923	40.5906	222
Chr2	15540020	15540661	.	670	.	11.4566	74.4171	71.4189	306
Chr2	15544865	15545411	.	908	.	18.5733	136.352	132.894	199
Chr2	15548065	15548689	.	694	.	20.6076	196.064	192.182	253
Chr2	15567559	15568022	.	1000	.	28.1841	207.076	203.102	212
Chr2	15793052	15793594	.	1000	.	18.0177	106.24	102.994	306
Chr2	15794284	15794611	.	1000	.	18.6842	112.924	109.632	180
Chr2	16789267	16790679	.	1000	.	19.3507	118.335	115.002	377
Chr2	18319376	18319817	.	854	.	13.3815	74.2723	71.2799	276
Chr2	19967162	19968271	.	1000	.	40.279	326.062	320.802	670
Chr2	20869268	20869932	.	973	.	13.1032	81.1327	78.0825	201
Chr2	21806868	21807570	.	1000	.	20.0008	134.775	131.33	235
Chr2	21813238	21814079	.	907	.	13.7467	87.0554	83.9555	381
Chr2	25449606	25450230	.	960	.	14.0685	90.6568	87.5258	365
Chr2	27213425	27214107	.	1000	.	30.0148	219.26	215.187	203
Chr2	27781243	27781995	.	1000	.	23.7496	157.689	154.083	294
Chr2	28655213	28655739	.	1000	.	28.4152	202.333	198.396	299
Chr2	29126715	29127194	.	1000	.	21.6063	249.206	244.862	274
Chr2	30943595	30944028	.	1000	.	29.215	211.532	207.52	207
Chr2	31798219	31798650	.	947	.	17.8844	106.24	102.994	178
Chr2	34036351	34036898	.	1000	.	41.0654	335.689	330.274	300
Chr2	38693060	38693589	.	787	.	10.5985	65.6572	62.7386	358
Chr2	42433565	42434118	.	1000	.	15.7469	119.392	116.055	250
Chr2	44900937	44901461	.	1000	.	18.0395	115.913	112.597	186
Chr2	45755642	45756152	.	1000	.	22.0167	141.937	138.44	281
Chr2	46226078	46226820	.	1000	.	20.007	187.937	184.116	342
Chr2	46227094	46228371	.	1000	.	38.4128	306.039	301.069	407
Chr2	48321886	48322923	.	1000	.	34.5546	325.227	319.978	301
Chr2	51248213	51249156	.	1000	.	27.0431	287.072	282.349	565
Chr2	51249720	51251595	.	1000	.	24.4724	201.644	197.72	1603
Chr2	53354858	53355299	.	798	.	11.2457	86.3909	83.3002	172
Chr2	53894195	53895733	.	1000	.	17.3041	109.336	106.068	756
Chr2	53943352	53943826	.	1000	.	33.0807	249.129	244.785	222
Chr2	54740813	54741334	.	1000	.	38.5461	307.698	302.691	325
Chr2	55138840	55139419	.	1000	.	27.6154	194.734	190.859	321
Chr2	55244755	55245249	.	750	.	17.6178	103.593	100.368	237
Chr2	56296874	56297332	.	1000	.	22.9498	150.484	146.929	278
Chr2	56958143	56958468	.	1000	.	20.7363	141.661	138.17	159
Chr2	57354210	57354787	.	1000	.	20.2838	126.557	123.166	238
Chr2	57355267	57355702	.	1000	.	22.8165	149.052	145.506	209
Chr2	57409873	57410269	.	1000	.	20.1505	125.178	121.798	168
Chr2	62033861	62034401	.	1000	.	35.2135	271.614	267.047	258
Chr2	63375548	63376132	.	1000	.	16.818	97.0423	93.8669	299
Chr2	64221593	64222046	.	1000	.	15.2019	125.955	122.57	209
Chr2	65504095	65504738	.	1000	.	32.012	265.509	261.009	389
Chr2	66905620	66905974	.	843	.	12.5524	62.3571	59.4621	197
Chr2	68255792	68256185	.	1000	.	34.9469	268.378	263.843	186
Chr2	69216750	69217541	.	1000	.	30.548	223.924	219.808	468
Chr2	69217720	69218903	.	1000	.	30.0148	219.26	215.187	213
Chr2	72580832	72581440	.	1000	.	32.3022	296.748	291.912	332
Chr2	73559228	73560212	.	960	.	12.1915	173.24	169.529	327
Chr2	74092502	74093307	.	664	.	13.7521	71.8905	68.9138	250
Chr2	74777337	74777915	.	1000	.	27.0214	194.978	191.099	349
Chr2	74826770	74827317	.	1000	.	39.8588	348.27	342.619	313
Chr2	75392062	75392789	.	1000	.	22.6832	149.052	145.506	314
Chr2	75612525	75613505	.	1000	.	40.0124	322.708	317.486	410
Chr2	76100574	76102014	.	1000	.	26.3296	249.43	245.083	914
Chr2	76134968	76136072	.	1000	.	25.9482	245.026	240.723	865
Chr2	76448388	76449328	.	1000	.	25.3493	173.785	170.068	496
Chr2	76969877	76970245	.	1000	.	25.216	172.308	168.601	189
Chr2	77452350	77452745	.	814	.	13.3522	68.2772	65.3287	181
Chr2	77461735	77462725	.	759	.	16.818	97.0423	93.8669	389
Chr2	78261642	78262222	.	1000	.	22.9498	150.484	146.929	432
Chr2	78362063	78362428	.	580	.	12.9523	65.8935	62.9694	178
Chr2	80578264	80578824	.	1000	.	17.5007	125.833	122.448	266
Chr2	80582884	80583826	.	1000	.	19.6163	130.623	127.211	172
Chr2	80899962	80900454	.	719	.	11.4859	54.2972	51.4765	223
Chr2	80945683	80946363	.	975	.	14.5001	77.8496	74.8259	421
Chr2	80949964	80950600	.	1000	.	35.2135	271.614	267.047	253
Chr2	80953440	80953922	.	1000	.	36.5491	308.692	303.677	230
Chr2	81735623	81736272	.	1000	.	15.4628	104.152	100.925	220
Chr2	82225585	82226690	.	1000	.	27.4821	193.221	189.356	733
Chr2	82236255	82236942	.	1000	.	18.7661	130.995	127.573	439
Chr2	82387040	82387662	.	1000	.	19.5605	164.807	161.158	285
Chr2	83196338	83196772	.	689	.	14.2853	75.5481	72.5362	217
Chr2	83281335	83281708	.	1000	.	22.5499	147.623	144.091	191
Chr2	83289282	83289852	.	1000	.	37.5297	320.138	314.957	265
Chr2	83586454	83586990	.	1000	.	34.547	265.15	260.653	322
Chr2	83602241	83602776	.	703	.	10.9299	54.7065	51.8839	355
Chr2	83614116	83614885	.	709	.	12.4191	61.1889	58.3038	322
Chr2	83622605	83623851	.	1000	.	23.6144	191.576	187.731	287
Chr2	85029169	85029531	.	575	.	10.2862	46.5267	43.7924	172
Chr2	86346468	86347079	.	1000	.	23.6163	157.689	154.083	353
Chr2	86398896	86399654	.	1000	.	16.4889	140.905	137.417	409
Chr2	86517111	86517846	.	1000	.	27.9615	225.848	221.72	277
Chr2	86594345	86594754	.	1000	.	17.2179	99.6508	96.4539	167
Chr2	89086672	89087067	.	1000	.	20.4063	247.891	243.566	199
Chr2	89313035	89313434	.	1000	.	20.4171	127.939	124.54	202
Chr2	90549635	90550076	.	1000	.	18.9508	114.271	110.966	237
Chr2	90798562	90799061	.	956	.	14.6852	79.2482	76.2086	246
Chr2	90870920	90871530	.	1000	.	20.1821	153.84	150.265	220
Chr2	90892368	90892777	.	807	.	14.6852	79.2482	76.2086	177
Chr2	91714219	91714955	.	1000	.	19.2744	160.787	157.16	244
Chr2	93484635	93485210	.	1000	.	20.5139	175.635	171.902	171
Chr2	93720994	93721862	.	545	.	8.88239	49.0362	46.2726	711
Chr2	94664065	94664432	.	1000	.	16.0182	90.5917	87.4614	205
Chr2	94843888	94844333	.	1000	.	34.1584	261.537	257.078	231
Chr2	94847272	94847826	.	574	.	11.1751	56.9297	54.0877	154
Chr2	94850424	94850885	.	660	.	11.086	52.0463	49.2533	185
Chr2	96918561	96919055	.	1000	.	22.8311	268.019	263.5	226
Chr2	96919586	96920304	.	1000	.	15.3035	110.744	107.467	370
Chr2	98003073	98003895	.	1000	.	27.2155	191.711	187.861	256
Chr2	98978886	98980354	.	1000	.	23.1879	165.619	161.962	1079
Chr2	98985004	98985897	.	1000	.	18.8175	114.271	110.966	516
Chr2	100822846	100823307	.	1000	.	13.7408	127.476	124.081	224
Chr2	102964057	102964834	.	1000	.	29.6149	214.616	210.58	562
Chr2	104284267	104285144	.	1000	.	19.4651	163.464	159.825	475
Chr2	104820924	104821296	.	591	.	17.0846	98.3446	95.1562	192
Chr2	105701503	105701961	.	905	.	16.0182	90.5917	87.4614	167
Chr2	106656918	106658201	.	1000	.	31.6144	234.884	230.675	200
Chr2	109810766	109811472	.	1000	.	37.3464	294.474	289.659	287
Chr2	110414047	110414357	.	571	.	9.35313	40.1194	37.4572	170
Chr2	112155360	112155686	.	726	.	11.7525	56.5717	53.7314	162
Chr2	118300560	118300984	.	1000	.	29.3169	229.506	225.349	209
Chr2	118487157	118487654	.	964	.	15.9375	121.894	118.541	179
Chr2	118653926	118654259	.	1000	.	19.6173	121.062	117.712	170
Chr2	120000896	120001429	.	1000	.	35.3233	295.713	290.891	197
Chr2	120513550	120514243	.	1000	.	20.3502	191.991	188.139	477
Chr2	120656541	120657594	.	1000	.	16.7061	157.402	153.806	686
Chr2	120778441	120779555	.	1000	.	33.4846	274.863	270.262	475
Chr2	120902820	120903279	.	1000	.	22.5499	147.623	144.091	228
Chr2	121471378	121472109	.	1000	.	34.2804	261.93	257.463	518
Chr2	122542631	122543019	.	1000	.	20.1505	125.178	121.798	206
Chr2	122618768	122619990	.	1000	.	14.7935	109.509	106.24	296
Chr2	125037348	125037888	.	943	.	17.6718	111.956	108.671	260
Chr2	125068493	125069604	.	650	.	12.2844	90.4526	87.3317	234
Chr2	125079677	125080647	.	1000	.	28.9484	208.456	204.473	594
Chr2	125088881	125089866	.	1000	.	17.8844	106.24	102.994	179
Chr2	125253885	125254291	.	1000	.	19.7506	122.431	119.067	185
Chr2	125549418	125550518	.	1000	.	32.7313	301.458	296.549	520
Chr2	127148220	127148776	.	1000	.	30.8006	278.062	273.434	291
Chr2	127149341	127150134	.	1000	.	20.817	130.713	127.292	572
Chr2	131756389	131756810	.	1000	.	29.215	211.532	207.52	200
Chr2	131868323	131869140	.	1000	.	23.483	156.242	152.65	532
Chr2	132391792	132392670	.	1000	.	28.2265	245.979	241.668	615
Chr2	133205900	133207290	.	1000	.	22.5418	180.208	176.443	515
Chr2	133625274	133625835	.	1000	.	30.3716	271.889	267.316	217
Chr2	133950763	133951225	.	1000	.	33.7472	257.115	252.698	218
Chr2	134992288	134994041	.	1000	.	37.5358	303.177	298.248	1140
Chr2	134994342	134996265	.	1000	.	23.2585	253.851	249.468	1429
Chr2	135187646	135188108	.	1000	.	27.7233	212.754	208.735	215
Chr2	135199042	135200016	.	1000	.	24.5066	273.719	269.131	710
Chr2	135207813	135208584	.	932	.	15.2702	114.425	111.119	591
Chr2	136024343	136024997	.	1000	.	25.4378	213.283	209.256	306
Chr2	136032305	136032664	.	754	.	12.9523	65.8935	62.9694	179
Chr2	136466572	136468182	.	1000	.	20.2774	143.512	140.005	1040
Chr2	137703742	137704130	.	690	.	11.4859	54.2972	51.4765	190
Chr2	137986032	137986596	.	1000	.	26.2824	182.702	178.92	264
Chr2	137990969	137992092	.	1000	.	22.2833	144.774	141.259	706
Chr2	138064275	138064978	.	890	.	12.9523	65.8935	62.9694	384
Chr2	140325536	140326259	.	1000	.	27.3684	235.47	231.257	274
Chr2	141032715	141033321	.	607	.	10.1529	45.4419	42.7179	415
Chr2	141039743	141040565	.	852	.	12.4692	65.9049	62.9806	503
Chr2	141040906	141041524	.	1000	.	20.5504	129.324	125.916	351
Chr2	141043493	141043994	.	1000	.	29.6149	214.616	210.58	278
Chr2	141046714	141047358	.	1000	.	23.2164	153.357	149.783	448
Chr2	141061120	141061999	.	1000	.	31.6347	236.095	231.878	295
Chr2	142014525	142015487	.	1000	.	30.6813	225.484	221.356	279
Chr2	142169376	142169885	.	1000	.	19.0202	125.264	121.882	170
Chr2	145620831	145622044	.	1000	.	36.0588	303.812	298.878	841
Chr2	147343667	147345201	.	1000	.	34.7692	328.424	323.115	383
Chr2	147356289	147356907	.	1000	.	16.7061	157.402	153.806	353
Chr2	147708368	147708802	.	569	.	8.10042	64.0663	61.159	220
Chr2	148172599	148173534	.	1000	.	25.3493	173.785	170.068	533
Chr2	148174814	148175189	.	1000	.	29.4816	213.073	209.048	172
Chr2	148177672	148178685	.	1000	.	31.7477	236.459	232.235	788
Chr2	148840066	148840910	.	1000	.	15.5701	105.401	102.166	209
Chr2	148943800	148944427	.	813	.	13.4855	69.4766	66.5192	399
Chr2	150098958	150099668	.	1000	.	22.7583	153.903	150.328	355
Chr2	150113178	150113922	.	1000	.	23.2164	153.357	149.783	335
Chr2	152848018	152848332	.	809	.	13.5247	79.0981	76.0633	153
Chr2	152971657	152974052	.	1000	.	45.3444	380.608	374.018	309
Chr2	155080488	155080829	.	1000	.	16.6847	95.744	92.5773	171
Chr2	162229605	162230109	.	816	.	12.4009	66.038	63.1125	227
Chr2	168406288	168407185	.	1000	.	25.216	172.308	168.601	297
Chr2	168413185	168413724	.	1000	.	28.4588	220.336	216.26	341
Chr2	169401531	169401882	.	1000	.	20.6837	130.713	127.292	177
Chr2	169403016	169403419	.	1000	.	16.9513	98.3446	95.1562	190
Chr2	171601430	171601985	.	1000	.	21.4835	137.704	134.238	239
Chr2	171603334	171603794	.	688	.	17.2179	99.6508	96.4539	184
Chr2	172009179	172009915	.	1000	.	40.9455	332.791	327.413	356
Chr2	172010964	172011460	.	1000	.	15.8532	99.9926	96.7948	208
Chr2	178759444	178759851	.	992	.	13.5858	115.894	112.579	175
Chr3	3058468	3058843	.	1000	.	21.6168	139.112	135.637	162
Chr3	3061486	3061946	.	702	.	14.8185	80.4909	77.4418	201
Chr3	4013712	4014027	.	959	.	15.3517	84.2459	81.1658	149
Chr3	9390896	9391260	.	1000	.	22.5499	147.623	144.091	175
Chr3	9743306	9743854	.	1000	.	18.4073	118.568	115.234	267
Chr3	9855777	9856170	.	729	.	13.3522	68.2772	65.3287	176
Chr3	11367542	11368053	.	1000	.	14.283	93.0771	89.9335	272
Chr3	13951545	13952394	.	648	.	11.788	61.4418	58.5542	205
Chr3	16913743	16914177	.	1000	.	32.4142	242.777	238.495	207
Chr3	16956546	16957290	.	1000	.	13.6639	117.07	113.747	254
Chr3	18439919	18440421	.	1000	.	22.6292	170.906	167.208	263
Chr3	19256822	19257361	.	1000	.	16.0783	97.7246	94.5467	204
Chr3	19775900	19776503	.	940	.	13.8401	98.6404	95.451	393
Chr3	20523715	20524358	.	1000	.	23.3999	190.147	186.313	329
Chr3	20539509	20539961	.	1000	.	21.6168	139.112	135.637	239
Chr3	20589674	20590503	.	1000	.	31.3478	231.742	227.558	562
Chr3	21629253	21629816	.	1000	.	34.1584	261.537	257.078	336
Chr3	23013707	23014059	.	1000	.	17.2179	99.6508	96.4539	181
Chr3	23526992	23527653	.	1000	.	33.3423	266.623	262.118	286
Chr3	23553787	23554457	.	1000	.	21.0402	163.448	159.808	379
Chr3	23762122	23762673	.	817	.	13.8854	73.1049	70.1165	249
Chr3	25480016	25480554	.	1000	.	20.3967	156.572	152.979	270
Chr3	25906414	25906823	.	1000	.	25.4826	175.265	171.533	188
Chr3	26216787	26217341	.	1000	.	26.8156	187.195	183.377	195
Chr3	32481568	32482363	.	1000	.	31.4562	246.094	241.783	330
Chr3	32484015	32484431	.	1000	.	13.3999	103.137	99.9174	181
Chr3	32484885	32485392	.	1000	.	38.0869	306.205	301.234	237
Chr3	35575998	35577950	.	1000	.	36.6998	352.592	346.862	1415
Chr3	35578052	35579354	.	1000	.	42.5169	388.149	381.341	289
Chr3	37286053	37286534	.	1000	.	18.3602	212.195	208.18	204
Chr3	37619977	37620513	.	1000	.	32.8141	247.538	243.213	223
Chr3	40478210	40478560	.	1000	.	18.8175	114.271	110.966	172
Chr3	40908366	40908825	.	961	.	15.2184	82.9897	79.9183	272
Chr3	41987024	41987963	.	1000	.	24.9015	207.446	203.471	584
Chr3	42002457	42003074	.	1000	.	19.484	119.697	116.355	202
Chr3	42502194	42502906	.	1000	.	46.4108	392.749	385.755	363
Chr3	42514081	42514482	.	1000	.	19.7506	122.431	119.067	188
Chr3	43508087	43508516	.	1000	.	26.9858	189.894	186.061	199
Chr3	46333100	46334541	.	1000	.	19.3241	144.365	140.856	1163
Chr3	46351689	46352394	.	1000	.	20.0172	123.803	120.431	411
Chr3	46361479	46362070	.	1000	.	24.6135	227.579	223.436	217
Chr3	46536536	46537369	.	1000	.	35.7467	278.108	273.466	555
Chr3	46590111	46590783	.	1000	.	28.0911	215.781	211.739	376
Chr3	48187204	48187661	.	1000	.	14.8888	109.509	106.24	258
Chr3	49477516	49478580	.	1000	.	25.8846	193.306	189.44	218
Chr3	49481756	49482501	.	1000	.	24.8161	167.893	164.215	506
Chr3	49497617	49498245	.	1000	.	36.5491	308.692	303.677	246
Chr3	49499255	49499695	.	735	.	15.2184	82.9897	79.9183	265
Chr3	49582757	49583297	.	1000	.	14.6048	95.5125	92.3506	299
Chr3	52525872	52526399	.	1000	.	26.9489	188.698	184.87	238
Chr3	54605237	54606262	.	1000	.	42.0652	373.465	367.227	581
Chr3	54617187	54617782	.	696	.	10.6938	66.7367	63.8084	297
Chr3	54618203	54618896	.	1000	.	26.6823	185.695	181.888	245
Chr3	54904366	54905043	.	1000	.	25.3493	173.785	170.068	286
Chr3	54974740	54975152	.	1000	.	17.1754	149.804	146.254	228
Chr3	55263850	55264234	.	1000	.	16.6847	95.744	92.5773	209
Chr3	55652621	55653087	.	957	.	15.6183	86.7713	83.6734	150
Chr3	55835523	55835961	.	560	.	9.67091	51.0886	48.3055	252
Chr3	56144997	56145464	.	1000	.	17.6178	103.593	100.368	265
Chr3	57121948	57123067	.	1000	.	31.2297	282.71	278.03	609
Chr3	60442824	60444115	.	1000	.	15.588	166.696	163.026	483
Chr3	60446357	60447308	.	1000	.	41.6812	378.014	371.578	247
Chr3	61578310	61578685	.	1000	.	26.7201	186.889	183.077	178
Chr3	63147772	63148770	.	807	.	12.5234	67.1998	64.2645	203
Chr3	63151545	63152106	.	1000	.	22.9498	150.484	146.929	278
Chr3	63196850	63197263	.	1000	.	18.7199	170.601	166.907	179
Chr3	63202525	63203454	.	1000	.	20.5218	194.704	190.834	512
Chr3	63881139	63882194	.	1000	.	24.7088	229.022	224.868	400
Chr3	63939768	63940397	.	1000	.	23.8829	159.138	155.523	189
Chr3	64755693	64756250	.	1000	.	22.9498	150.484	146.929	295
Chr3	64763802	64765045	.	1000	.	16.1515	90.5917	87.4614	359
Chr3	64766758	64767301	.	1000	.	20.2163	208.372	204.394	278
Chr3	64777102	64777510	.	697	.	14.4186	76.7768	73.7558	233
Chr3	64802627	64803296	.	774	.	14.3621	82.7341	79.6725	265
Chr3	64823056	64823462	.	1000	.	27.0822	190.203	186.364	206
Chr3	65077712	65078487	.	1000	.	33.2057	278.138	273.495	446
Chr3	65104476	65104997	.	778	.	19.8839	122.431	119.067	336
Chr3	66769143	66769834	.	1000	.	28.9491	224.912	220.792	284
Chr3	70218122	70219292	.	1000	.	44.278	370.259	364.087	871
Chr3	70226113	70226651	.	1000	.	36.5491	308.692	303.677	233
Chr3	70266808	70267425	.	1000	.	20.8589	143.048	139.546	347
Chr3	71690392	71690843	.	1000	.	22.2833	144.774	141.259	260
Chr3	72340595	72341165	.	949	.	14.4186	76.7768	73.7558	367
Chr3	74451465	74452145	.	1000	.	19.0841	115.622	112.309	493
Chr3	76662422	76663060	.	1000	.	34.4137	263.539	259.057	268
Chr3	76818648	76819280	.	1000	.	29.147	232.943	228.752	279
Chr3	79445145	79446085	.	1000	.	14.2214	102.233	99.0211	770
Chr3	79798145	79798807	.	1000	.	36.1466	281.366	276.691	346
Chr3	83414107	83414496	.	965	.	15.485	85.5064	82.418	193
Chr3	84265063	84265741	.	1000	.	24.1685	175.713	171.979	366
Chr3	84693841	84694581	.	1000	.	29.8815	217.71	213.649	439
Chr3	85435028	85435616	.	1000	.	24.9494	169.362	165.673	170
Chr3	85662422	85662979	.	1000	.	36.7943	311.954	306.895	364
Chr3	86131392	86131974	.	1000	.	31.2782	249.633	245.282	309
Chr3	87804693	87805087	.	1000	.	16.0182	90.5917	87.4614	233
Chr3	90100063	90100784	.	1000	.	22.5418	180.208	176.443	460
Chr3	91450237	91450807	.	1000	.	24.5797	203.091	199.151	273
Chr3	92358594	92359144	.	869	.	12.4009	66.038	63.1125	163
Chr3	94972029	94972472	.	1000	.	31.4811	233.312	229.115	217
Chr3	94977040	94977715	.	1000	.	31.881	238.035	233.799	451
Chr3	95081388	95081692	.	780	.	10.0535	66.4139	63.4861	163
Chr3	95313097	95313920	.	1000	.	15.0338	100.428	97.2277	550
Chr3	95447452	95447864	.	1000	.	16.0182	90.5917	87.4614	165
Chr3	96159581	96160103	.	1000	.	24.9015	207.446	203.471	267
Chr3	96164271	96164770	.	1000	.	23.8829	159.138	155.523	207
Chr3	96217493	96218400	.	1000	.	19.8782	133.407	129.972	692
Chr3	98673978	98674671	.	1000	.	36.378	349.35	343.691	363
Chr3	99977746	99978355	.	935	.	14.1261	102.233	99.0211	314
Chr3	101320293	101320929	.	1000	.	33.468	268.216	263.696	200
[truncated: 901 more rows]

## Sheet: Foxi2-Sox3-EctopicExpression_RT
Replicate	Target Gene	Eef1a1_cntrl (Cp)	Eef1a1_ectopic (Cp)	TargetGene_cntrl (Cp)	TargetGene_ectopic (Cp)	ΔC	Fold Change (Ectopic/Cntrl)
Foxi2Sox3-ectopic-R1	tfap2a	19.562	19.973	30.415	28.897	-1.929	3.80791
Foxi2Sox3-ectopic-R2	tfap2a	19.987	19.694	31.221	29.661	-1.267	2.40661
Foxi2Sox3-ectopic-R3	tfap2a	19.501	19.562	30.822	28.566	-2.317	4.98295
Foxi2Sox3-ectopic-R4	tfap2a	19.741	19.521	30.333	28.443	-1.67	3.18215
Foxi2Sox3-ectopic-R5	tfap2a	19.889	19.656	29.847	28.514	-1.1	2.14355
Foxi2-ectopic-R1	tfap2a	19.915	20.083	29.631	29.313	-0.486	1.40056
Foxi2-ectopic-R2	tfap2a	19.522	19.781	30.776	30.437	-0.598	1.51362
Foxi2-ectopic-R3	tfap2a	19.677	19.593	31.225	30.728	-0.413	1.33145
Sox3-ectopic-R1	tfap2a	19.964	19.702	30.014	29.673	-0.079	1.05629
Sox3-ectopic-R2	tfap2a	19.559	19.947	28.903	28.662	-0.629	1.54649
Sox3-ectopic-R3	tfap2a	19.508	19.955	30.112	30.459	-0.1	1.07177
Foxi2Sox3-ectopic-R1	lhx5	19.562	19.973	29.902	27.171	-3.142	8.82747
Foxi2Sox3-ectopic-R2	lhx5	19.987	19.694	30.344	26.832	-3.219	9.31141
Foxi2Sox3-ectopic-R3	lhx5	19.501	19.562	28.843	27.273	-1.631	3.09728
Foxi2Sox3-ectopic-R4	lhx5	19.741	19.521	29.778	26.478	-3.08	8.45614
Foxi2Sox3-ectopic-R5	lhx5	19.889	19.656	29.115	27.253	-1.629	3.09299
Foxi2-ectopic-R1	lhx5	19.915	20.083	28.904	27.956	-1.116	2.16745
Foxi2-ectopic-R2	lhx5	19.522	19.781	29.743	28.702	-1.3	2.46229
Foxi2-ectopic-R3	lhx5	19.677	19.593	29.228	28.563	-0.581	1.49589
Sox3-ectopic-R1	lhx5	19.964	19.702	30.008	28.059	-1.687	3.21986
Sox3-ectopic-R2	lhx5	19.559	19.947	28.973	28.774	-0.587	1.50212
Sox3-ectopic-R3	lhx5	19.508	19.955	29.487	29.259	-0.675	1.5966
Foxi2Sox3-ectopic-R1	foxi1	19.562	19.973	32.252	29.948	-2.715	6.56593
Foxi2Sox3-ectopic-R2	foxi1	19.987	19.694	33.637	30.563	-2.781	6.87329
Foxi2Sox3-ectopic-R3	foxi1	19.501	19.562	30.957	30.009	-1.009	2.01252
Foxi2Sox3-ectopic-R4	foxi1	19.741	19.521	32.927	30.282	-2.425	5.37029
Foxi2Sox3-ectopic-R5	foxi1	19.889	19.656	32.672	30.674	-1.765	3.39874
Foxi2-ectopic-R1	foxi1	19.915	20.083	31.738	31.163	-0.743	1.67365
Foxi2-ectopic-R2	foxi1	19.522	19.781	32.301	31.476	-1.084	2.11991
Foxi2-ectopic-R3	foxi1	19.677	19.593	31.773	31.364	-0.325	1.25266
Sox3-ectopic-R1	foxi1	19.964	19.702	31.986	31.187	-0.537	1.45095
Sox3-ectopic-R2	foxi1	19.559	19.947	31.387	31.652	-0.123	1.089
Sox3-ectopic-R3	foxi1	19.508	19.955	31.864	31.876	-0.435	1.35191
Foxi2Sox3-ectopic-R1	krt70	19.562	19.973	31.352	28.873	-2.89	7.4127
Foxi2Sox3-ectopic-R2	krt70	19.987	19.694	31.096	29.253	-1.55	2.92817
Foxi2Sox3-ectopic-R3	krt70	19.501	19.562	30.731	28.842	-1.95	3.86375
Foxi2Sox3-ectopic-R4	krt70	19.741	19.521	31.756	29.476	-2.06	4.16986
Foxi2Sox3-ectopic-R5	krt70	19.889	19.656	30.417	28.378	-1.806	3.49671
Foxi2-ectopic-R1	krt70	19.915	20.083	31.325	30.479	-1.014	2.0195
Foxi2-ectopic-R2	krt70	19.522	19.781	31.015	29.928	-1.346	2.54206
Foxi2-ectopic-R3	krt70	19.677	19.593	29.929	30.134	0.289	0.818469
Sox3-ectopic-R1	krt70	19.964	19.702	30.906	30.322	-0.322	1.25006
Sox3-ectopic-R2	krt70	19.559	19.947	29.003	30.127	0.736	0.600402
Sox3-ectopic-R3	krt70	19.508	19.955	30.629	30.565	-0.511	1.42504
Foxi2Sox3-ectopic-R1	tp63	19.562	19.973	32.317	32.814	0.086	0.942131
Foxi2Sox3-ectopic-R2	tp63	19.987	19.694	32.301	31.843	-0.165	1.12117
Foxi2Sox3-ectopic-R3	tp63	19.501	19.562	33.933	32.959	-1.035	2.04911
Foxi2Sox3-ectopic-R4	tp63	19.741	19.521	32.196	31.662	-0.314	1.24315
Foxi2Sox3-ectopic-R5	tp63	19.889	19.656	33.53	32.595	-0.702	1.62676
Foxi2-ectopic-R1	tp63	19.915	20.083	32.901	32.377	-0.692	1.61552
Foxi2-ectopic-R2	tp63	19.522	19.781	31.738	31.813	-0.184	1.13603
Foxi2-ectopic-R3	tp63	19.677	19.593	32.861	33.312	0.535	0.690159
Sox3-ectopic-R1	tp63	19.964	19.702	32.219	31.645	-0.312	1.24143
Sox3-ectopic-R2	tp63	19.559	19.947	32.296	33.647	0.963	0.512989
Sox3-ectopic-R3	tp63	19.508	19.955	31.713	31.85	-0.31	1.23971
Foxi2Sox3-ectopic-R1	dlx5	19.562	19.973	33.703	31.577	-2.537	5.80381
Foxi2Sox3-ectopic-R2	dlx5	19.987	19.694	34.047	31.543	-2.211	4.62996
Foxi2Sox3-ectopic-R3	dlx5	19.501	19.562	33.122	32.661	-0.522	1.43594
Foxi2Sox3-ectopic-R4	dlx5	19.741	19.521	34.494	31.473	-2.801	6.96923
Foxi2Sox3-ectopic-R5	dlx5	19.889	19.656	34.469	31.423	-2.813	7.02744
Foxi2-ectopic-R1	dlx5	19.915	20.083	33.159	32.694	-0.633	1.55079
Foxi2-ectopic-R2	dlx5	19.522	19.781	33.172	33.156	-0.275	1.20999
Foxi2-ectopic-R3	dlx5	19.677	19.593	33.722	33.448	-0.19	1.14076
Sox3-ectopic-R1	dlx5	19.964	19.702	32.307	31.482	-0.563	1.47734
Sox3-ectopic-R2	dlx5	19.559	19.947	32.354	34.053	1.311	0.403041
Sox3-ectopic-R3	dlx5	19.508	19.955	33.737	34.417	0.233	0.850864
Foxi2Sox3-ectopic-R1	dlx3	19.562	19.973	33.155	33.52	-0.046	1.0324
Foxi2Sox3-ectopic-R2	dlx3	19.987	19.694	33.138	34.037	1.192	0.437696
Foxi2Sox3-ectopic-R3	dlx3	19.501	19.562	32.89	33.681	0.73	0.602904
Foxi2Sox3-ectopic-R4	dlx3	19.741	19.521	34.167	34.234	0.287	0.819605
Foxi2Sox3-ectopic-R5	dlx3	19.889	19.656	34.054	32.829	-0.992	1.98894
Foxi2-ectopic-R1	dlx3	19.915	20.083	33.398	32.594	-0.972	1.96156
Foxi2-ectopic-R2	dlx3	19.522	19.781	33.265	34.004	0.48	0.716978
Foxi2-ectopic-R3	dlx3	19.677	19.593	33.039	33.878	0.923	0.527411
Sox3-ectopic-R1	dlx3	19.964	19.702	33.919	32.821	-0.836	1.78509
Sox3-ectopic-R2	dlx3	19.559	19.947	32.587	34.309	1.334	0.396667
Sox3-ectopic-R3	dlx3	19.508	19.955	33.276	33.973	0.25	0.840896
Foxi2Sox3-ectopic-R1	otx2	19.562	19.973	23.338	25.352	1.603	0.329192
Foxi2Sox3-ectopic-R2	otx2	19.987	19.694	23.327	23.849	0.815	0.568408
Foxi2Sox3-ectopic-R3	otx2	19.501	19.562	23.256	27.936	4.619	0.0406951
Foxi2Sox3-ectopic-R4	otx2	19.741	19.521	23.824	25.475	1.871	0.273384
Foxi2Sox3-ectopic-R5	otx2	19.889	19.656	23.071	24.828	1.99	0.251739
Foxi2-ectopic-R1	otx2	19.915	20.083	23.995	25.283	1.12	0.460094
Foxi2-ectopic-R2	otx2	19.522	19.781	23.483	25.462	1.72	0.303549
Foxi2-ectopic-R3	otx2	19.677	19.593	23.081	24.836	1.839	0.279515
Sox3-ectopic-R1	otx2	19.964	19.702	24.176	24.916	1.002	0.499307
Sox3-ectopic-R2	otx2	19.559	19.947	23.121	24.367	0.858	0.551717
Sox3-ectopic-R3	otx2	19.508	19.955	24.038	24.746	0.261	0.834509
Foxi2Sox3-ectopic-R1	gata4	19.562	19.973	24.543	26.799	1.845	0.278355
Foxi2Sox3-ectopic-R2	gata4	19.987	19.694	25.467	26.772	1.598	0.330335
Foxi2Sox3-ectopic-R3	gata4	19.501	19.562	24.556	27.672	3.055	0.120324
Foxi2Sox3-ectopic-R4	gata4	19.741	19.521	24.934	25.656	0.942	0.520511
Foxi2Sox3-ectopic-R5	gata4	19.889	19.656	25.446	27.089	1.876	0.272438
Foxi2-ectopic-R1	gata4	19.915	20.083	24.795	25.818	0.855	0.552865
Foxi2-ectopic-R2	gata4	19.522	19.781	24.535	25.976	1.182	0.44074
Foxi2-ectopic-R3	gata4	19.677	19.593	24.288	26.791	2.587	0.166431
Sox3-ectopic-R1	gata4	19.964	19.702	26.025	26.428	0.665	0.630689
Sox3-ectopic-R2	gata4	19.559	19.947	24.961	26.406	1.057	0.48063
Sox3-ectopic-R3	gata4	19.508	19.955	25.325	26.713	0.941	0.520872
Foxi2Sox3-ectopic-R1	hhex	19.562	19.973	21.611	24.133	2.111	0.231487
Foxi2Sox3-ectopic-R2	hhex	19.987	19.694	21.401	24.145	3.037	0.121835
Foxi2Sox3-ectopic-R3	hhex	19.501	19.562	20.261	24.083	3.761	0.0737609
Foxi2Sox3-ectopic-R4	hhex	19.741	19.521	22.283	24.432	2.369	0.19358
Foxi2Sox3-ectopic-R5	hhex	19.889	19.656	22.168	23.092	1.157	0.448444
Foxi2-ectopic-R1	hhex	19.915	20.083	22.609	23.708	0.931	0.524495
Foxi2-ectopic-R2	hhex	19.522	19.781	21.506	22.803	1.038	0.487002
Foxi2-ectopic-R3	hhex	19.677	19.593	22.354	23.776	1.506	0.352086
Sox3-ectopic-R1	hhex	19.964	19.702	24.369	24.245	0.138	0.908778
Sox3-ectopic-R2	hhex	19.559	19.947	22.009	23.813	1.416	0.37475
Sox3-ectopic-R3	hhex	19.508	19.955	21.588	23.987	1.952	0.258458
Foxi2Sox3-ectopic-R1	gsc	19.562	19.973	27.264	28.852	1.177	0.44227
Foxi2Sox3-ectopic-R2	gsc	19.987	19.694	26.798	28.506	2.001	0.249827
Foxi2Sox3-ectopic-R3	gsc	19.501	19.562	25.581	31.254	5.612	0.0204465
Foxi2Sox3-ectopic-R4	gsc	19.741	19.521	27.182	28.786	1.824	0.282437
Foxi2Sox3-ectopic-R5	gsc	19.889	19.656	27.368	29.282	2.147	0.225782
Foxi2-ectopic-R1	gsc	19.915	20.083	28.235	29.302	0.899	0.536258
Foxi2-ectopic-R2	gsc	19.522	19.781	27.194	29.574	2.121	0.229888
Foxi2-ectopic-R3	gsc	19.677	19.593	26.924	28.062	1.222	0.428688
Sox3-ectopic-R1	gsc	19.964	19.702	28.986	28.706	-0.018	1.01255
Sox3-ectopic-R2	gsc	19.559	19.947	27.295	28.801	1.118	0.460732
Sox3-ectopic-R3	gsc	19.508	19.955	27.391	28.495	0.657	0.634196

## Sheet: Ep300-Ecto-Unshared-Foxi2Sox3_S
Chr1	684069	684354	.	1000	.	2.94688	9.79455	6.6992	147
Chr1	684757	685170	.	1000	.	2.66596	16.9223	13.5389	102
Chr1	685860	686125	.	1000	.	2.78629	17.1524	13.7625	98
Chr1	687305	687714	.	1000	.	2.68006	18.3313	14.9028	147
Chr1	1759268	1759524	.	1000	.	2.69945	11.0205	7.86233	113
Chr1	4556034	4556246	.	1000	.	2.51	15.139	11.8165	99
Chr1	4973140	4973747	.	1000	.	6.9936	70.2417	65.5186	223
Chr1	5021034	5021480	.	1000	.	2.95564	12.6325	9.40402	269
Chr1	5565196	5565781	.	1000	.	6.85586	54.6934	50.3072	336
Chr1	6218592	6218950	.	928	.	2.02343	10.2155	7.1012	122
Chr1	6442317	6442680	.	1000	.	2.38886	8.98192	5.93778	276
Chr1	6760859	6761238	.	1000	.	3.47417	14.2945	11.002	249
Chr1	7022452	7022728	.	1000	.	2.32711	7.58773	4.65046	146
Chr1	7426328	7426690	.	1000	.	5.96229	39.5591	35.5481	181
Chr1	8074677	8074952	.	1000	.	3.52228	15.4952	12.1596	131
Chr1	8646919	8647276	.	1000	.	2.80073	13.3733	10.1171	292
Chr1	8700256	8700497	.	1000	.	3.03031	11.7359	8.54641	118
Chr1	8941919	8942233	.	1000	.	3.04938	13.011	9.76951	162
Chr1	8951371	8951704	.	1000	.	2.64988	9.76578	6.67557	198
Chr1	9384127	9384497	.	1000	.	2.25211	5.99505	3.23512	104
Chr1	10195633	10196098	.	1000	.	2.52938	8.04728	5.07033	377
Chr1	10231789	10232140	.	1000	.	2.46773	11.9682	8.76764	131
Chr1	10493609	10494265	.	1000	.	2.72082	10.5052	7.37358	430
Chr1	10561322	10561891	.	1000	.	1.97017	5.10758	2.48609	498
Chr1	10744410	10744746	.	1000	.	2.34377	10.1635	7.05125	290
Chr1	11485861	11486068	.	1000	.	2.78189	10.531	7.39803	131
Chr1	11705500	11705767	.	1000	.	2.17468	8.69053	5.66878	132
Chr1	12105299	12105603	.	818	.	1.93855	8.76377	5.73854	183
Chr1	14531290	14531705	.	1000	.	4.1838	23.9082	20.3138	128
Chr1	14538976	14539258	.	1000	.	2.77309	11.3222	8.15219	146
Chr1	14672614	14672959	.	1000	.	2.87835	9.28998	6.22456	279
Chr1	15568839	15569499	.	1000	.	3.77228	19.6906	16.2209	404
Chr1	15611649	15612032	.	1000	.	3.74715	23.9124	20.3165	226
Chr1	16943854	16944354	.	1000	.	4.75692	30.7072	26.924	214
Chr1	16954944	16955352	.	1000	.	4.50945	28.4413	24.7202	205
Chr1	17177517	17177773	.	1000	.	3.28954	12.4597	9.23798	165
Chr1	18293197	18293828	.	1000	.	4.94247	44.8064	40.6641	344
Chr1	18304052	18304739	.	1000	.	7.34626	78.3898	73.4912	429
Chr1	18311182	18311511	.	1000	.	3.11975	13.4294	10.1698	177
Chr1	19554707	19555229	.	1000	.	3.8378	17.1737	13.7814	165
Chr1	20180025	20180501	.	1000	.	4.41709	25.0317	21.4056	298
Chr1	21825324	21825590	.	1000	.	3.27506	16.0657	12.7112	180
Chr1	22120483	22120752	.	1000	.	3.78569	16.9022	13.5191	162
Chr1	22227860	22228060	.	788	.	1.49296	6.95808	4.07899	151
Chr1	22321459	22321666	.	1000	.	1.68304	8.83796	5.8021	69
Chr1	22900573	22901005	.	1000	.	3.54186	14.881	11.5675	148
Chr1	22902922	22903240	.	1000	.	3.04502	11.6206	8.43608	142
Chr1	23314587	23315094	.	1000	.	2.35825	12.5261	9.30149	358
Chr1	23332553	23332927	.	1000	.	1.89482	6.94461	4.06712	136
Chr1	23973078	23973277	.	801	.	1.65392	6.52658	3.69492	120
Chr1	23973406	23973664	.	750	.	1.6761	6.18963	3.40178	142
Chr1	24401142	24401387	.	1000	.	2.927	9.8845	6.78568	105
Chr1	24402977	24403868	.	1000	.	5.71141	40.4919	36.4571	282
Chr1	25038014	25038236	.	1000	.	3.08504	13.2236	9.97225	74
Chr1	25964956	25965425	.	1000	.	3.9634	21.1275	17.6103	182
Chr1	25975300	25975805	.	1000	.	3.2979	18.8302	15.3849	222
Chr1	26312183	26312448	.	1000	.	2.79264	9.74023	6.65157	130
Chr1	28638253	28638484	.	1000	.	2.05	15.791	12.4454	94
Chr1	31049513	31049851	.	1000	.	2.22715	7.2179	4.31459	114
Chr1	33588641	33589052	.	1000	.	3.22101	11.9083	8.70979	180
Chr1	35695472	35696200	.	1000	.	5.29218	34.043	30.173	546
Chr1	36489717	36490032	.	1000	.	4.42355	25.6934	22.0499	138
Chr1	36508511	36508829	.	1000	.	3.63101	16.8269	13.4456	165
Chr1	36509189	36509575	.	1000	.	4.84313	29.208	25.4662	177
Chr1	38500069	38500338	.	1000	.	2.71735	10.3216	7.19804	98
Chr1	38500591	38500891	.	1000	.	3.60852	19.6501	16.1819	161
Chr1	38759035	38759312	.	1000	.	5.07763	30.2255	26.4553	110
Chr1	40078003	40078312	.	1000	.	3.90633	17.7986	14.3863	161
Chr1	40384586	40384858	.	1000	.	4.13094	21.2638	17.7442	159
Chr1	42242823	42243182	.	1000	.	2.93968	9.9457	6.84272	200
Chr1	42735989	42736320	.	1000	.	4.35389	24.0401	20.4387	149
Chr1	43572000	43572238	.	1000	.	2.63436	7.97308	5.00333	76
Chr1	51420626	51421104	.	1000	.	4.28127	29.0234	25.2853	347
Chr1	52350340	52350649	.	1000	.	2.80982	8.79539	5.7618	149
Chr1	52426788	52427501	.	1000	.	2.60422	7.37374	4.45368	390
Chr1	54009784	54010031	.	1000	.	3.97486	18.431	14.9987	125
Chr1	54590947	54591423	.	1000	.	2.55497	7.88757	4.92084	305
Chr1	55038065	55038268	.	1000	.	3.35104	18.117	14.6933	113
Chr1	56049306	56049624	.	1000	.	2.87835	9.28998	6.22456	213
Chr1	56217204	56217478	.	681	.	1.39928	4.0512	1.66445	258
Chr1	56349792	56349977	.	599	.	1.43411	4.98233	2.38275	20
Chr1	56380866	56381055	.	889	.	1.61557	8.27056	5.27883	73
Chr1	56455765	56456085	.	1000	.	1.44734	5.9231	3.17273	27
Chr1	56492248	56492635	.	733	.	1.89645	12.6144	9.38709	225
Chr1	56529253	56529594	.	1000	.	2.83928	10.6839	7.54475	109
Chr1	59100594	59100852	.	1000	.	4.18046	20.3717	16.8767	131
Chr1	60764515	60764731	.	1000	.	3.39648	14.3475	11.0527	76
Chr1	62131733	62132285	.	1000	.	3.9782	24.814	21.1922	296
Chr1	62142834	62143076	.	1000	.	2.54797	8.87337	5.83542	145
Chr1	63618295	63618635	.	1000	.	2.13992	5.44407	2.76138	160
Chr1	65966051	65966559	.	1000	.	3.56367	14.7514	11.442	171
Chr1	66829212	66829469	.	1000	.	2.44776	8.15938	5.17692	85
Chr1	66910233	66910485	.	1000	.	2.61659	8.80669	5.77271	175
Chr1	67040888	67041205	.	1000	.	2.31281	7.98688	5.01587	170
Chr1	67840766	67840996	.	1000	.	2.61438	8.33669	5.33602	160
Chr1	69432898	69433358	.	1000	.	3.84505	20.6686	17.1668	182
Chr1	70843958	70844211	.	1000	.	3.36213	16.6277	13.2537	105
Chr1	74389166	74389401	.	1000	.	2.81628	14.0033	10.7224	91
Chr1	76147570	76148102	.	1000	.	4.12972	25.0126	21.3867	116
Chr1	78170163	78170592	.	1000	.	3.26968	13.0098	9.76916	262
Chr1	78906104	78906436	.	1000	.	2.56577	9.565	6.48633	62
Chr1	79159962	79160317	.	1000	.	2.87835	9.28998	6.22456	215
Chr1	79574405	79574637	.	1000	.	3.32868	14.2016	10.9117	105
Chr1	79631356	79631853	.	1000	.	2.84076	10.8674	7.71588	226
Chr1	80978249	80978863	.	1000	.	3.58436	18.5139	15.0772	316
Chr1	81487707	81487943	.	1000	.	2.30062	8.38731	5.38407	153
Chr1	81855371	81855555	.	1000	.	1.39724	6.60553	3.76461	46
Chr1	81893589	81894012	.	867	.	1.7102	7.17032	4.27367	256
Chr1	82342856	82343311	.	1000	.	3.82858	20.3008	16.8117	317
Chr1	82632105	82632428	.	1000	.	4.05164	22.2247	18.6763	143
Chr1	82846651	82846902	.	1000	.	5.07137	29.4735	25.7232	128
Chr1	82847653	82847913	.	1000	.	4.31752	21.7006	18.1661	169
Chr1	83629613	83629957	.	1000	.	4.88623	38.0943	34.1206	153
Chr1	84120509	84121005	.	1000	.	2.58479	7.88678	4.92084	74
Chr1	84123014	84123269	.	1000	.	5.96229	39.5591	35.5481	138
Chr1	84285007	84285401	.	1000	.	2.78905	12.4401	9.22146	132
Chr1	85231548	85231872	.	1000	.	4.7575	28.3579	24.639	192
Chr1	86103111	86103431	.	1000	.	3.66122	17.7476	14.3383	185
Chr1	86104582	86104881	.	1000	.	3.48406	15.9915	12.6383	132
Chr1	86472925	86473584	.	1000	.	6.23352	98.8643	93.464	214
Chr1	88218945	88219242	.	1000	.	4.2736	22.365	18.8129	166
Chr1	89232001	89232230	.	1000	.	1.65045	9.92574	6.82471	91
Chr1	89905874	89906294	.	1000	.	4.14311	23.6528	20.0637	225
Chr1	93325052	93325310	.	1000	.	2.72444	10.8538	7.70361	131
Chr1	93328418	93328678	.	1000	.	3.761	21.4321	17.9099	129
Chr1	96498344	96498733	.	1000	.	2.09866	6.12479	3.34214	108
Chr1	97891274	97891568	.	1000	.	3.64807	16.6733	13.2977	176
Chr1	98302000	98302478	.	1000	.	2.95002	11.8551	8.66116	145
Chr1	98986493	98986809	.	1000	.	3.11845	11.6046	8.4214	148
Chr1	99519467	99519790	.	1000	.	3.56367	14.7514	11.442	152
Chr1	99969852	99970275	.	1000	.	4.43392	30.1292	26.3627	258
Chr1	99973939	99974401	.	1000	.	4.65432	31.353	27.5527	262
Chr1	99999137	99999584	.	1000	.	2.95126	11.4904	8.31125	135
Chr1	100016673	100017032	.	1000	.	4.56512	29.127	25.3875	202
Chr1	100017154	100017540	.	1000	.	3.49701	19.3704	15.9077	279
Chr1	100165755	100166079	.	1000	.	3.39272	14.7813	11.4715	247
Chr1	100167110	100167589	.	1000	.	4.32174	25.0664	21.4398	237
Chr1	100477694	100478213	.	1000	.	4.93958	28.7322	25.0051	160
Chr1	100526527	100527182	.	1000	.	7.33293	56.6728	52.2413	251
Chr1	100616059	100616293	.	908	.	2.28096	9.19073	6.13537	134
Chr1	100920513	100920810	.	1000	.	4.24938	38.0234	34.0506	150
Chr1	101893989	101894512	.	1000	.	2.92982	10.2664	7.14849	165
Chr1	102226589	102227119	.	1000	.	3.58814	15.3639	12.0323	382
Chr1	102460774	102461140	.	1000	.	2.80606	8.95018	5.90875	248
Chr1	102770066	102770532	.	735	.	10.691	104.946	99.3765	282
Chr1	102930390	102930699	.	1000	.	4.88199	30.8191	27.0336	147
Chr1	103314260	103314516	.	1000	.	2.72115	11.6483	8.46152	155
Chr1	103318612	103318977	.	1000	.	3.16854	13.9232	10.6454	186
Chr1	107608752	107609058	.	1000	.	3.76926	16.5564	13.1846	124
Chr1	108015196	108015618	.	1000	.	3.77099	21.4998	17.9755	176
Chr1	108588578	108589076	.	1000	.	2.99588	12.4997	9.27625	130
Chr1	109677326	109677686	.	1000	.	3.90955	25.1359	21.5061	167
Chr1	109678685	109678956	.	1000	.	2.69728	12.6107	9.38344	155
Chr1	109726347	109726800	.	1000	.	1.97942	4.38977	1.91597	228
Chr1	109971310	109971693	.	1000	.	4.70118	28.6847	24.9584	188
Chr1	111338857	111339231	.	1000	.	3.85185	21.5102	17.9843	255
Chr1	111347697	111348310	.	962	.	3.70073	15.9469	12.5952	149
Chr1	111683893	111684308	.	1000	.	3.99079	22.1268	18.5828	199
Chr1	111918753	111918990	.	1000	.	3.20856	13.3201	10.0647	116
Chr1	114255494	114255942	.	1000	.	4.42722	31.0162	27.2247	283
Chr1	117139508	117139903	.	1000	.	1.67203	4.72004	2.17424	112
Chr1	119432772	119433188	.	1000	.	2.2653	7.80061	4.84676	256
Chr1	119433565	119433894	.	1000	.	2.89622	11.723	8.53442	199
Chr1	119899192	119899501	.	1000	.	1.64316	8.09332	5.11336	150
Chr1	120176359	120176631	.	1000	.	3.39124	14.3192	11.0261	150
Chr1	121006129	121006468	.	1000	.	2.53569	6.92138	4.04475	265
Chr1	125736105	125736450	.	1000	.	2.8304	9.58851	6.50749	176
Chr1	125739614	125740016	.	1000	.	3.15638	14.0559	10.7727	240
Chr1	126760393	126760688	.	1000	.	4.33531	26.0651	22.4087	137
Chr1	127827644	127828027	.	1000	.	3.35807	13.0199	9.77578	135
Chr1	129410904	129411301	.	1000	.	3.64054	23.3398	19.7591	261
Chr1	130429369	130429770	.	1000	.	3.01541	10.3089	7.18569	241
Chr1	131596604	131596841	.	1000	.	3.21044	15.2232	11.8975	105
Chr1	131683312	131683585	.	1000	.	2.14029	5.65196	2.93129	178
Chr1	132424147	132424455	.	1000	.	3.5863	15.8426	12.4961	129
Chr1	132431923	132432188	.	1000	.	3.74611	22.1034	18.5614	155
Chr1	132434751	132435026	.	1000	.	3.85067	19.9049	16.4249	106
Chr1	132527805	132528334	.	1000	.	2.43254	8.20606	5.21817	290
Chr1	133480828	133481319	.	1000	.	5.35158	44.5719	40.4347	286
Chr1	133577360	133578196	.	1000	.	4.21416	22.3244	18.7731	491
Chr1	133860593	133860824	.	1000	.	2.70084	10.2242	7.10878	177
Chr1	134252757	134253102	.	1000	.	3.0476	13.9752	10.695	176
Chr1	134266348	134266751	.	1000	.	3.77099	21.4998	17.9755	183
Chr1	136196078	136196382	.	1000	.	5.40702	37.7714	33.8063	168
Chr1	136290560	136291208	.	1000	.	3.01541	10.3089	7.18569	86
Chr1	136313093	136313390	.	1000	.	3.22289	12.3411	9.12595	133
Chr1	136486831	136487169	.	1000	.	3.73263	21.7521	18.2166	161
Chr1	137281558	137281983	.	1000	.	3.22101	11.9083	8.70979	163
Chr1	138048167	138048544	.	1000	.	3.20987	14.5891	11.2863	166
Chr1	139261981	139262386	.	1000	.	3.88098	25.7285	22.0831	223
Chr1	139304549	139304840	.	1000	.	5.19785	40.4384	36.404	154
Chr1	139400076	139400391	.	1000	.	3.928	32.3507	28.5256	123
Chr1	139762617	139762977	.	1000	.	3.76926	16.5564	13.1846	210
Chr1	139797790	139798386	.	1000	.	4.1838	23.9082	20.3138	299
Chr1	139871497	139871884	.	1000	.	3.31687	15.6768	12.3351	179
Chr1	139877674	139878077	.	1000	.	3.65402	17.2058	13.8131	219
Chr1	139898845	139899089	.	1000	.	2.72417	10.6887	7.54939	124
Chr1	140750962	140751251	.	1000	.	2.43613	7.01861	4.13145	118
Chr1	141802904	141803306	.	1000	.	2.47732	7.63526	4.69233	171
Chr1	143730397	143730850	.	1000	.	2.75883	9.89724	6.79709	161
Chr1	143731096	143731659	.	1000	.	4.047	22.7608	19.1963	469
Chr1	143732313	143732653	.	1000	.	3.04772	11.4396	8.26262	174
Chr1	144618372	144618775	.	1000	.	2.40304	6.20079	3.40942	129
Chr1	145171495	145171808	.	1000	.	2.5648	10.4417	7.31283	90
Chr1	145186486	145186770	.	1000	.	1.86771	8.49541	5.4849	84
Chr1	147691635	147692023	.	1000	.	4.43392	30.1292	26.3627	262
Chr1	147903972	147904234	.	1000	.	4.04339	19.0707	15.6189	142
Chr1	149961099	149961454	.	1000	.	3.25796	17.0266	13.6395	231
Chr1	150509414	150509745	.	1000	.	3.32649	13.5262	10.2652	192
Chr1	150524922	150525190	.	1000	.	3.25201	12.703	9.47212	104
Chr1	151686029	151686295	.	1000	.	3.30358	16.2507	12.8887	122
Chr1	151689427	151689741	.	1000	.	3.12028	12.6246	9.39709	105
Chr1	151768308	151768579	.	1000	.	3.61333	22.1422	18.5965	116
Chr1	152327314	152327583	.	1000	.	3.41635	13.9959	10.7153	132
Chr1	153076002	153076324	.	1000	.	4.66724	25.8377	22.1884	172
Chr1	153504268	153504566	.	1000	.	3.96256	19.7447	16.2695	170
Chr1	153713614	153714221	.	1000	.	5.13522	37.0767	33.1294	443
Chr1	153719784	153720084	.	1000	.	3.90137	20.2083	16.7222	146
Chr1	153739263	153739901	.	1000	.	6.02446	49.9706	45.6978	463
Chr1	153756294	153756623	.	1000	.	2.81513	10.376	7.25022	106
Chr1	153757961	153758434	.	1000	.	3.02199	17.0766	13.6885	207
Chr1	153859550	153859780	.	1000	.	3.27119	15.1775	11.8535	86
Chr1	153871581	153871948	.	1000	.	4.15929	23.7546	20.1627	237
Chr1	155034851	155035102	.	1000	.	3.39759	18.6711	15.2291	102
Chr1	158185093	158185450	.	1000	.	3.37735	20.5533	17.0536	214
Chr1	158212136	158212550	.	1000	.	2.37366	7.98914	5.01716	62
Chr1	162212010	162212296	.	1000	.	3.08973	12.2559	9.04415	113
Chr1	162657097	162657680	.	1000	.	2.56514	13.2317	9.97968	136
Chr1	163034129	163034399	.	1000	.	2.54797	8.87337	5.83542	98
Chr1	164589418	164589890	.	1000	.	6.61361	101.572	96.0922	269
Chr1	164679709	164679990	.	1000	.	3.86216	19.7065	16.2351	141
Chr1	165465614	165465887	.	1000	.	3.96498	19.7584	16.2822	126
Chr1	165720687	165720994	.	1000	.	3.12152	13.0357	9.79101	165
Chr1	166305815	166306078	.	1000	.	2.96548	15.3096	11.9821	125
Chr1	166307961	166308329	.	1000	.	5.34453	39.2492	35.2463	175
Chr1	166334262	166334818	.	1000	.	4.96788	33.1045	29.2592	282
Chr1	166343264	166343549	.	1000	.	2.25693	8.20527	5.21817	192
Chr1	167498245	167498593	.	1000	.	4.66018	25.1397	21.5081	193
Chr1	168436601	168436897	.	1000	.	3.08466	11.0352	7.87661	173
Chr1	168827933	168828270	.	1000	.	3.2015	14.1191	10.8345	155
Chr1	168842571	168842846	.	1000	.	3.21938	14.0137	10.7327	161
Chr1	168844346	168844694	.	1000	.	4.30674	27.9995	24.292	178
Chr1	168877763	168878221	.	1000	.	2.6749	9.59473	6.51231	144
Chr1	170713096	170713367	.	1000	.	3.50826	14.944	11.6284	146
Chr1	171306145	171306524	.	1000	.	2.14174	6.6876	3.83851	225
Chr1	171309269	171310034	.	1000	.	2.6229	10.3733	7.24864	506
Chr1	173781555	173781825	.	1000	.	2.08413	11.1971	8.0322	134
Chr1	175655640	175655953	.	1000	.	3.74485	20.2933	16.8049	142
Chr1	175951040	175951313	.	1000	.	1.99971	6.14631	3.36255	105
Chr1	175981839	175982790	.	1000	.	2.5679	8.69199	5.66903	169
Chr1	177407822	177408150	.	1000	.	2.36471	6.79542	3.93723	221
Chr1	177412923	177413249	.	1000	.	2.62484	8.38964	5.38612	231
Chr1	179142936	179143408	.	1000	.	5.37163	33.0049	29.1621	180
Chr1	179787128	179787476	.	1000	.	3.08394	10.8327	7.68413	172
Chr1	181020493	181020895	.	1000	.	3.18784	15.7028	12.3601	164
Chr1	182417191	182417576	.	1000	.	6.98166	56.435	52.0093	205
Chr1	183874753	183875129	.	1000	.	2.49964	11.4004	8.22439	91
Chr1	183877813	183878244	.	1000	.	2.9888	14.5394	11.2378	191
Chr1	183883511	183884078	.	1000	.	4.31752	21.7006	18.1661	244
Chr1	184827257	184827531	.	1000	.	4.66018	25.1397	21.5081	119
Chr1	185564369	185564652	.	1000	.	4.11193	19.7176	16.2434	150
Chr1	189135216	189135517	.	1000	.	3.01444	11.0733	7.91399	177
Chr1	189159126	189159425	.	1000	.	2.58206	7.87348	4.90886	55
Chr1	190046345	190046699	.	1000	.	4.79725	26.5601	22.8894	170
Chr1	190049952	190050318	.	1000	.	4.51575	26.8902	23.213	166
Chr1	190392969	190393384	.	1000	.	2.31967	7.78712	4.83577	145
Chr1	190426584	190427021	.	1000	.	2.31309	5.80495	3.06707	332
Chr1	190930838	190931250	.	1000	.	4.11193	19.7176	16.2434	228
Chr1	191287705	191287899	.	1000	.	2.37671	6.59921	3.75907	90
Chr1	191446502	191447025	.	1000	.	4.18396	27.7191	24.0174	344
Chr1	192946310	192946532	.	1000	.	2.87144	10.8632	7.71191	80
Chr1	193419194	193419474	.	1000	.	2.75954	12.9046	9.66635	131
Chr1	193584072	193584520	.	1000	.	3.09394	17.4583	14.0564	153
Chr1	194353220	194353521	.	1000	.	2.87496	12.6665	9.43768	185
Chr1	196771780	196772058	.	1000	.	3.14499	13.7826	10.5093	102
Chr1	197132515	197132731	.	1000	.	2.77309	11.3222	8.15219	59
Chr1	197170044	197170365	.	1000	.	3.40523	17.3587	13.9599	243
Chr1	197584028	197584256	.	1000	.	2.55497	7.88757	4.92084	123
Chr1	197595824	197596133	.	1000	.	2.87835	9.28998	6.22456	125
Chr1	197894945	197895212	.	1000	.	4.79725	26.5601	22.8894	146
Chr1	198007107	198007786	.	1000	.	4.08666	26.4347	22.7681	290
Chr1	198237474	198237791	.	1000	.	5.41403	33.2452	29.3954	171
Chr1	198245251	198245615	.	1000	.	5.68816	36.3607	32.431	171
Chr1	198264015	198264526	.	1000	.	4.52864	25.6918	22.0484	338
Chr1	198416222	198417115	.	1000	.	2.34413	7.19033	4.29111	184
Chr1	198572184	198572517	.	1000	.	3.56715	19.1308	15.6742	175
Chr1	199816738	199816990	.	1000	.	2.0736	7.02183	4.13442	66
Chr1	200285726	200286013	.	1000	.	2.54797	8.87337	5.83542	144
Chr1	200733588	200734157	.	1000	.	9.04624	80.3124	75.3691	347
Chr1	201550501	201550776	.	1000	.	2.04561	7.09734	4.20439	120
Chr1	202001838	202002083	.	1000	.	3.49802	15.3626	12.0313	133
Chr1	203269052	203269381	.	1000	.	5.01094	34.4447	30.5642	160
Chr1	203945153	203945489	.	1000	.	2.18928	6.22827	3.43189	260
Chr1	204296534	204296849	.	1000	.	3.49504	14.4016	11.1061	172
Chr1	204422477	204422749	.	1000	.	3.89831	18.0272	14.6067	169
Chr1	204713956	204714252	.	1000	.	2.05096	11.3532	8.18259	140
Chr1	204795573	204795916	.	1000	.	1.79973	7.58017	4.64408	134
Chr1	205053970	205054314	.	1000	.	3.54531	15.8611	12.5135	168
Chr1	205322081	205322353	.	1000	.	3.16174	12.8533	9.61782	133
Chr1	205419141	205419429	.	1000	.	2.97495	15.9434	12.5938	141
Chr1	205436638	205436914	.	1000	.	7.0588	53.1106	48.7594	128
Chr1	205509672	205510095	.	1000	.	6.37892	45.8545	41.6867	223
Chr1	205593556	205594009	.	1000	.	5.51165	48.1191	43.8945	233
Chr1	205596325	205597006	.	1000	.	2.36427	8.1858	5.20034	122
Chr1	205623134	205623698	.	1000	.	3.34073	19.3752	15.9118	241
Chr1	205870860	205871420	.	1000	.	4.04339	19.0707	15.6189	315
Chr1	207022286	207022489	.	1000	.	2.00987	7.8814	4.91653	147
Chr1	207087073	207087355	.	1000	.	2.29042	12.5554	9.33029	177
Chr1	208179216	208179935	.	1000	.	2.19125	6.02235	3.25933	215
Chr1	208381787	208382052	.	1000	.	2.4609	7.82413	4.86804	150
Chr1	211225665	211225934	.	1000	.	6.57908	47.0394	42.8415	123
Chr1	211227236	211227450	.	1000	.	2.59893	9.31546	6.24839	131
Chr1	211887550	211887850	.	1000	.	2.37671	6.59921	3.75907	207
Chr1	212219969	212220200	.	1000	.	3.01541	10.3089	7.18569	144
Chr1	212265002	212265427	.	1000	.	2.88562	12.9154	9.67608	142
Chr1	212375428	212375739	.	1000	.	2.42113	6.94532	4.06748	134
Chr1	212901158	212901400	.	1000	.	3.52228	15.4952	12.1596	114
Chr1	213462145	213462509	.	1000	.	5.07137	29.4735	25.7232	124
Chr1	213851440	213851839	.	1000	.	2.55497	7.88757	4.92084	251
Chr1	214666024	214666314	.	1000	.	2.30539	8.4196	5.4139	92
Chr1	215095906	215096153	.	1000	.	2.42822	10.5718	7.4368	155
Chr1	215139135	215139557	.	1000	.	4.79725	26.5601	22.8894	204
Chr1	215141438	215141941	.	1000	.	3.76926	16.5564	13.1846	243
Chr1	215149134	215149476	.	1000	.	2.94688	9.79455	6.6992	203
Chr1	215150962	215151317	.	1000	.	5.22877	35.5041	31.5977	160
Chr1	215642386	215642807	.	1000	.	3.70073	15.9469	12.5952	113
Chr1	216255649	216256412	.	1000	.	6.79297	53.8285	49.4619	218
Chr1	216643909	216644137	.	1000	.	2.22426	10.6368	7.49914	81
Chr1	216885456	216885799	.	1000	.	2.80982	8.79539	5.7618	223
Chr1	216897155	216897358	.	1000	.	1.48648	3.49573	1.24504	1
Chr1	217014231	217014554	.	1000	.	1.92575	8.15737	5.17532	115
Chr1	217433345	217434151	.	1000	.	5.41325	80.0523	75.1198	248
Chr1	217465517	217465748	.	1000	.	3.49077	16.7369	13.3585	125
Chr10	650638	651232	.	1000	.	3.97486	18.431	14.9987	433
Chr10	685151	685513	.	1000	.	3.44623	15.5415	12.2042	252
Chr10	1145018	1145600	.	1000	.	5.79918	45.0956	40.9453	346
Chr10	1147134	1147893	.	1000	.	6.36219	57.5993	53.1456	341
Chr10	1148539	1148864	.	1000	.	3.49504	14.4016	11.1061	168
Chr10	1149256	1149697	.	1000	.	2.5679	8.69199	5.66903	357
Chr10	1154237	1154567	.	1000	.	4.38605	22.3753	18.8212	170
Chr10	1229445	1229816	.	1000	.	4.52312	23.7445	20.1528	201
Chr10	1231213	1231480	.	1000	.	3.49514	14.1659	10.8772	114
Chr10	1609977	1610320	.	1000	.	2.51328	9.24192	6.18376	177
Chr10	1763873	1764175	.	1000	.	4.80032	29.291	25.5476	133
Chr10	1767878	1768268	.	1000	.	1.9085	5.60941	2.908	306
Chr10	2306948	2307230	.	1000	.	3.50565	16.1154	12.7579	169
Chr10	2310942	2311666	.	1000	.	4.71912	35.1279	31.2306	517
Chr10	2387264	2387519	.	1000	.	3.02886	17.7101	14.3014	131
Chr10	2560390	2560825	.	1000	.	6.71614	48.7523	44.5112	178
Chr10	2826365	2827050	.	1000	.	2.43254	8.20606	5.21817	180
Chr10	3531373	3531722	.	1000	.	4.87226	31.1029	27.3097	173
Chr10	4017117	4017348	.	1000	.	2.3309	11.8895	8.69431	73
Chr10	4518993	4519242	.	1000	.	3.81484	17.5815	14.1759	123
Chr10	4540332	4540644	.	1000	.	3.22101	11.9083	8.70979	153
Chr10	4791373	4791598	.	1000	.	2.67717	11.9862	8.7848	84
Chr10	4816776	4817217	.	1000	.	5.35782	33.6809	29.8212	221
Chr10	4819319	4819721	.	1000	.	3.082	13.4038	10.1464	288
Chr10	4879737	4880021	.	1000	.	2.92367	9.86839	6.77001	183
Chr10	4913190	4913459	.	1000	.	3.4266	13.5886	10.3218	141
Chr10	4963932	4964380	.	1000	.	2.95063	11.6727	8.48535	214
Chr10	4969170	4969670	.	1000	.	1.93536	5.71325	2.98775	241
Chr10	5040785	5041035	.	1000	.	2.43321	12.7352	9.50359	96
Chr10	5261165	5261451	.	1000	.	3.34033	15.3772	12.0453	149
Chr10	5499211	5499631	.	1000	.	4.24899	21.0327	17.518	253
Chr10	5566879	5567122	.	1000	.	3.97483	23.9611	20.362	112
Chr10	5754460	5754760	.	1000	.	3.26009	14.4647	11.1667	148
Chr10	5764705	5765001	.	1000	.	3.28629	15.27	11.9435	140
Chr10	5777717	5778479	.	1000	.	2.37366	7.98914	5.01716	479
Chr10	5802811	5803215	.	1000	.	2.4981	9.4286	6.3557	221
Chr10	5895123	5895406	.	1000	.	2.86375	9.39947	6.32916	166
Chr10	6000107	6000337	.	1000	.	3.17713	13.3525	10.0969	127
Chr10	6217755	6218103	.	1000	.	2.64076	8.31462	5.31565	179
Chr10	7032249	7032814	.	1000	.	3.64807	16.6733	13.2977	279
Chr10	7366457	7366833	.	1000	.	5.42282	36.347	32.4185	193
Chr10	7369221	7370342	.	1000	.	4.3208	39.3246	35.3192	561
Chr10	7498819	7499114	.	1000	.	3.27269	14.5386	11.2378	179
Chr10	7501800	7502379	.	1000	.	5.66561	44.5686	40.4325	182
Chr10	7564406	7564899	.	1000	.	3.15523	14.4592	11.1614	156
Chr10	8007574	8007908	.	1000	.	2.70787	8.80724	5.77303	215
Chr10	8019145	8019627	.	1000	.	3.18343	13.3883	10.1317	284
Chr10	8097621	8098282	.	1000	.	5.34979	40.7918	36.749	318
Chr10	8101372	8101596	.	1000	.	2.24691	6.19863	3.40736	126
Chr10	8761478	8761771	.	1000	.	3.48495	15.7614	12.417	130
Chr10	10455560	10455875	.	1000	.	3.86216	19.7065	16.2351	173
Chr10	10608578	10608946	.	1000	.	3.81405	19.1576	15.7006	141
Chr10	10614493	10614882	.	1000	.	3.04938	13.011	9.76951	160
Chr10	11026125	11026405	.	1000	.	4.11972	20.3354	16.8436	152
Chr10	11351273	11351621	.	1000	.	3.7971	18.7959	15.3515	207
Chr10	11353128	11353765	.	1000	.	3.83646	17.6975	14.2891	440
Chr10	11853339	11853676	.	1000	.	2.37129	6.95609	4.07707	279
Chr10	12828029	12828374	.	1000	.	3.01635	13.7728	10.4998	181
Chr10	12829974	12830275	.	1000	.	2.47732	7.63526	4.69233	137
Chr10	13486948	13487171	.	1000	.	3.19409	12.1946	8.98494	94
Chr10	13741909	13742717	.	1000	.	4.33995	23.6528	20.0637	417
Chr10	13809312	13809725	.	1000	.	9.88955	101.62	96.1385	181
Chr10	14560610	14561148	.	1000	.	6.80208	52.0336	47.7104	310
Chr10	14924265	14924629	.	1000	.	2.38389	7.79316	4.84038	135
Chr10	15466384	15466568	.	1000	.	1.66037	9.19836	6.14233	114
Chr10	15575809	15576082	.	1000	.	5.3455	32.4797	28.6501	130
Chr10	15737488	15737786	.	1000	.	5.88477	48.553	44.3186	152
Chr10	15744515	15744836	.	1000	.	3.41386	17.1865	13.794	145
Chr10	16399210	16399647	.	1000	.	2.013	5.43796	2.75804	57
Chr10	16721176	16721874	.	1000	.	5.3455	32.4797	28.6501	257
Chr10	17480457	17481098	.	1000	.	3.76926	16.5564	13.1846	469
Chr10	18563597	18563966	.	1000	.	4.71887	28.4602	24.739	238
Chr10	20794074	20794373	.	1000	.	2.90468	12.1357	8.92889	179
Chr10	21196964	21197268	.	1000	.	1.56655	9.56975	6.49101	78
Chr10	21197748	21198029	.	1000	.	1.33061	6.39462	3.5855	225
Chr10	21198665	21198872	.	617	.	1.34932	6.05081	3.27458	107
Chr10	21199089	21199480	.	620	.	1.27327	4.07277	1.66697	33
Chr10	21207631	21207957	.	1000	.	1.37541	7.61456	4.67435	247
Chr10	21208933	21209420	.	1000	.	1.37182	7.57237	4.63662	388
Chr10	21211312	21211543	.	1000	.	2.1826	20.3422	16.8502	115
Chr10	21718797	21719159	.	1000	.	4.38483	24.8387	21.2162	221
Chr10	24728106	24728398	.	1000	.	1.84857	18.372	14.9429	190
Chr10	24786070	24786311	.	1000	.	1.47595	7.69076	4.74532	135
Chr10	25214155	25214519	.	1000	.	3.53027	23.4203	19.8367	224
Chr10	25361146	25361385	.	1000	.	1.96992	6.02963	3.26594	58
Chr10	26204434	26204752	.	1000	.	4.82417	31.8219	28.0101	181
Chr10	26386579	26386771	.	1000	.	1.54533	10.7776	7.63351	57
Chr10	26389273	26389472	.	839	.	1.22837	3.04461	0.93553	167
Chr10	26397425	26397924	.	663	.	1.292	4.7749	2.22164	169
Chr10	26398696	26399170	.	634	.	1.36678	6.49586	3.66556	442
Chr10	26401940	26402226	.	949	.	1.23694	3.46167	1.21498	214
Chr10	26410721	26410922	.	655	.	1.2449	3.43098	1.19073	115
Chr10	26411453	26411752	.	652	.	1.25504	3.5657	1.29641	269
Chr10	26415556	26415813	.	702	.	1.27705	4.09838	1.67459	230
Chr10	26416388	26416872	.	697	.	1.37813	6.79849	3.93992	57
Chr10	26435471	26435743	.	687	.	1.26578	4.10062	1.67673	239
Chr10	26439984	26440232	.	1000	.	1.29881	4.82926	2.25212	179
Chr10	26440828	26441051	.	1000	.	1.20928	3.31378	1.13334	132
Chr10	26451999	26452312	.	1000	.	1.33785	5.32164	2.6578	146
Chr10	26458813	26459277	.	730	.	1.39142	6.93566	4.05869	77
Chr10	26469638	26469961	.	721	.	1.28633	4.4869	1.97818	288
Chr10	26477348	26477855	.	846	.	1.35751	6.24913	3.45137	66
Chr10	26478850	26479273	.	853	.	1.27993	4.32442	1.86236	163
Chr10	26485757	26485993	.	631	.	1.22416	3.60966	1.33294	215
Chr10	26491105	26491342	.	985	.	1.28826	4.50132	1.99027	15
Chr10	26492231	26492453	.	632	.	1.26786	4.0363	1.651	95
Chr10	26492799	26492994	.	633	.	1.29065	4.55258	2.03438	106
Chr10	26496920	26497215	.	696	.	1.26545	4.17654	1.74107	110
Chr10	26497432	26497852	.	692	.	1.22585	3.61943	1.34187	299
Chr10	26501238	26501557	.	646	.	1.26357	4.00756	1.62554	260
Chr10	26502129	26502352	.	997	.	1.26308	4.62508	2.09266	71
Chr10	26515074	26515284	.	900	.	1.37453	6.66746	3.81965	120
Chr10	27247686	27248022	.	1000	.	3.96926	19.7826	16.306	155
Chr10	28102277	28102493	.	1000	.	1.35916	5.84658	3.10408	152
Chr10	28218664	28219122	.	1000	.	3.90241	18.5905	15.1513	286
Chr10	28375348	28375908	.	1000	.	3.2614	15.762	12.417	106
Chr10	28458093	28458346	.	1000	.	2.98404	11.8622	8.66737	113
Chr10	31033372	31033626	.	1000	.	4.24067	22.1791	18.6323	112
Chr10	32821161	32821704	.	1000	.	1.92616	6.04576	3.27431	292
Chr10	32847852	32848182	.	1000	.	1.97196	11.6879	8.50039	203
Chr10	33823337	33823608	.	1000	.	6.71614	48.7523	44.5112	130
Chr10	34544224	34544703	.	1000	.	2.95526	14.6756	11.3701	171
Chr10	34551684	34552205	.	1000	.	2.44999	7.35802	4.4462	421
Chr10	34569776	34570329	.	1000	.	3.73999	18.9768	15.5287	348
Chr10	34570753	34571292	.	1000	.	2.80329	9.96756	6.8638	81
Chr10	34834191	34834753	.	1000	.	1.74015	6.15428	3.36978	149
Chr10	35167786	35168080	.	1000	.	3.34114	13.6032	10.3359	114
Chr10	35742690	35743026	.	1000	.	3.16487	15.9606	12.608	120
Chr10	36224746	36225022	.	1000	.	2.42101	7.21051	4.30802	113
Chr10	36646160	36646422	.	1000	.	3.15217	13.2107	9.96063	134
Chr10	37240978	37241256	.	1000	.	2.67579	10.3929	7.26557	127
Chr10	37898900	37899200	.	1000	.	2.31967	7.78712	4.83577	140
Chr10	38066222	38066612	.	1000	.	4.22264	31.8468	28.0338	277
Chr10	38072701	38073015	.	1000	.	3.1623	15.326	11.9975	139
Chr10	39616106	39616413	.	1000	.	3.08973	12.2559	9.04415	96
Chr10	40725979	40726447	.	1000	.	2.50553	7.49747	4.56642	119
Chr10	41020934	41021253	.	1000	.	2.77277	9.80471	6.70895	176
Chr10	41213872	41214290	.	1000	.	2.41318	7.43438	4.50799	155
Chr10	41361736	41362061	.	1000	.	2.39012	6.40406	3.59003	98
Chr10	41414544	41414769	.	1000	.	4.24016	31.9912	28.1744	123
Chr10	41642077	41642467	.	1000	.	2.79254	11.9538	8.75396	147
Chr10	41820486	41820897	.	1000	.	3.21044	15.2232	11.8975	212
Chr10	41827060	41827312	.	1000	.	4.05657	21.6888	18.1561	145
Chr10	41837090	41837413	.	1000	.	4.11677	25.7888	22.1411	169
Chr10	41930803	41931097	.	1000	.	2.58626	9.09237	6.04275	123
Chr10	42531554	42531913	.	1000	.	2.40888	8.59236	5.57603	218
Chr10	42738366	42738951	.	1000	.	3.84669	18.2845	14.8573	183
Chr10	42745242	42745648	.	1000	.	2.88311	14.3294	11.0355	227
Chr10	42750380	42750742	.	1000	.	2.98404	11.8622	8.66737	232
Chr10	42766082	42766471	.	1000	.	3.05387	11.2757	8.10755	88
Chr10	42950772	42951075	.	1000	.	3.03341	15.044	11.7245	140
Chr10	43049470	43049719	.	1000	.	6.34424	48.2726	44.045	122
Chr10	43752747	43753002	.	1000	.	2.23772	9.42073	6.34975	160
Chr10	44206381	44206724	.	1000	.	2.61438	8.33669	5.33602	159
Chr10	44284237	44284790	.	1000	.	2.85497	13.0641	9.8177	350
Chr10	44723979	44724205	.	1000	.	2.58555	7.44045	4.51381	169
Chr10	44957023	44957713	.	1000	.	4.90603	29.9282	26.1677	571
Chr10	44992199	44992495	.	1000	.	5.84623	43.3765	39.2701	153
Chr10	45088607	45088959	.	1000	.	4.45681	26.8385	23.1625	208
Chr10	45250048	45250500	.	1000	.	2.64171	8.16367	5.17974	324
Chr10	45440658	45441224	.	1000	.	3.97531	21.1997	17.6811	167
Chr10	46156679	46156992	.	1000	.	2.65788	7.92721	4.95888	197
Chr10	46402677	46402915	.	1000	.	3.64807	16.6733	13.2977	112
Chr10	46430362	46430627	.	1000	.	4.07546	19.8088	16.3308	157
Chr10	46639032	46639426	.	1000	.	3.8378	17.1737	13.7814	223
Chr10	46798115	46798589	.	1000	.	4.10844	19.6992	16.2284	141
Chr10	46844705	46845120	.	1000	.	6.73154	49.3019	45.0484	179
Chr10	46846942	46847501	.	1000	.	5.72428	46.1818	42.007	229
Chr10	47127465	47127689	.	1000	.	3.27069	13.2311	9.97911	102
Chr10	47392074	47392449	.	1000	.	2.18492	5.34184	2.67582	250
Chr10	47490729	47491117	.	1000	.	3.72003	20.8987	17.3916	257
Chr10	48023249	48023599	.	1000	.	2.49555	7.44814	4.51944	168
Chr10	48030914	48031199	.	1000	.	2.81036	12.5854	9.35918	173
Chr10	48035045	48035363	.	1000	.	3.35807	13.0199	9.77578	157
Chr10	48151177	48151484	.	1000	.	4.21866	23.5341	19.9474	154
Chr10	48152480	48152847	.	1000	.	3.72665	17.1042	13.7158	224
Chr10	48158974	48159481	.	1000	.	6.45572	51.1969	46.8942	242
Chr10	48173901	48174212	.	1000	.	3.51881	16.9051	13.5218	177
Chr10	48182977	48183250	.	1000	.	3.86136	19.4346	15.9703	164
Chr10	48195495	48195920	.	1000	.	2.97527	10.494	7.36281	129
Chr10	48411278	48411856	.	1000	.	4.34271	22.4466	18.8912	201
Chr10	48991467	48991772	.	1000	.	2.65136	16.3052	12.9423	140
Chr10	49069788	49070038	.	1000	.	3.79835	20.8988	17.3916	122
Chr10	49080281	49080673	.	1000	.	2.74128	8.31099	5.31206	293
Chr10	49386404	49386675	.	1000	.	3.69668	16.1797	12.8204	115
Chr10	49387399	49387760	.	1000	.	4.51575	26.8902	23.213	152
Chr10	49388033	49388436	.	1000	.	3.72665	17.1042	13.7158	265
Chr10	49510121	49510480	.	936	.	2.00262	7.47098	4.541	234
Chr10	49564325	49564645	.	1000	.	4.6651	28.7914	25.0604	172
Chr10	49781654	49782198	.	1000	.	8.57627	82.8823	77.8799	233
Chr10	49796797	49797175	.	1000	.	3.20856	13.3201	10.0647	207
Chr10	49803712	49803989	.	1000	.	3.2979	18.8302	15.3849	137
Chr10	49806286	49806720	.	1000	.	2.82677	13.2169	9.9659	275
Chr10	50539097	50539369	.	1000	.	3.10592	12.1435	8.93613	128
Chr10	50606753	50607169	.	1000	.	3.01541	10.3089	7.18569	269
Chr10	51182545	51182932	.	1000	.	2.87287	9.44307	6.36875	139
Chr10	51192632	51193008	.	1000	.	2.75421	9.872	6.77339	122
Chr10	51193126	51193604	.	1000	.	2.38505	12.9186	9.67932	106
Chr10	51529143	51529417	.	1000	.	4.20213	22.8443	19.2775	116
Chr10	51723258	51723469	.	1000	.	2.45142	18.8077	15.363	95
Chr10	51921119	51921538	.	1000	.	4.96094	29.2038	25.4626	174
Chr10	52335852	52336293	.	1000	.	1.71594	14.0548	10.7726	223
Chr10	52345765	52346146	.	1000	.	1.54149	6.89374	4.02642	87
Chr10	52348543	52348808	.	1000	.	3.25489	13.3617	10.106	98
Chr2	9775	9979	.	763	.	1.41411	6.36672	3.56069	167
Chr2	63456	63741	.	1000	.	2.69197	20.5295	17.0303	138
Chr2	126586	127132	.	1000	.	2.35564	8.38303	5.38024	89
Chr2	173763	174266	.	1000	.	7.04456	57.3117	52.8667	158
Chr2	273351	273616	.	1000	.	2.52466	9.31217	6.2462	149
Chr2	417043	417397	.	1000	.	3.2412	12.8608	9.6248	188
Chr2	427258	427662	.	1000	.	2.07962	4.66219	2.12323	13
Chr2	536746	537423	.	1000	.	5.08424	31.6993	27.8913	381
Chr2	982836	983143	.	1000	.	2.82138	16.4559	13.0881	148
Chr2	1500142	1500625	.	1000	.	6.60427	51.2579	46.9534	299
Chr2	1723999	1724451	.	1000	.	6.98166	56.435	52.0093	220
Chr2	1925211	1926015	.	1000	.	3.88098	25.7285	22.0831	164
Chr2	2665356	2665805	.	1000	.	3.28954	12.4597	9.23798	284
Chr2	3149353	3149590	.	1000	.	3.8378	17.1737	13.7814	124
Chr2	3150245	3150670	.	1000	.	3.08394	10.8327	7.68413	132
Chr2	3152420	3152697	.	1000	.	4.18046	20.3717	16.8767	136
Chr2	3186675	3186908	.	1000	.	3.02216	10.7271	7.5851	124
Chr2	3284008	3284517	.	1000	.	4.27983	26.609	22.9367	264
Chr2	3473281	3473531	.	1000	.	2.37032	10.7548	7.61135	151
Chr2	3684994	3685367	.	1000	.	2.39251	10.1667	7.05407	260
Chr2	4303063	4303358	.	1000	.	1.85456	13.7002	10.4302	222
Chr2	4645519	4645707	.	1000	.	2.59199	12.8681	9.63192	54
Chr2	5088432	5088730	.	1000	.	2.53862	10.8415	7.69227	188
Chr2	5237300	5237718	.	1000	.	2.34731	7.58209	4.64588	138
Chr2	5801771	5802454	.	1000	.	2.56322	11.6046	8.4214	236
Chr2	6420638	6421035	.	1000	.	9.08628	82.8461	77.8462	213
Chr2	6518927	6519310	.	1000	.	3.01541	10.3089	7.18569	284
Chr2	6617728	6618248	.	1000	.	3.89206	23.9277	20.3303	152
Chr2	6688027	6688274	.	1000	.	3.70073	15.9469	12.5952	137
Chr2	6872345	6872636	.	1000	.	4.93293	31.1345	27.3405	140
Chr2	6884957	6885389	.	1000	.	1.8643	4.58228	2.05928	208
Chr2	7023643	7023940	.	1000	.	2.54675	7.99226	5.02004	168
Chr2	7084572	7084823	.	1000	.	2.60567	7.83661	4.87397	138
Chr2	7408165	7408468	.	1000	.	3.50565	16.1154	12.7579	125
Chr2	7410495	7411146	.	1000	.	2.18928	6.22827	3.43189	510
Chr2	7475789	7476147	.	1000	.	1.82463	4.28552	1.82975	341
Chr2	8501787	8502103	.	1000	.	2.60422	7.37374	4.45368	116
Chr2	8767103	8767434	.	1000	.	2.83539	11.0114	7.85431	90
Chr2	8807809	8808095	.	1000	.	3.09177	11.07	7.91073	171
Chr2	8982104	8982811	.	1000	.	2.22827	10.2315	7.11446	347
Chr2	8992680	8992961	.	1000	.	1.87718	9.40148	6.33111	167
Chr2	8996519	8996745	.	1000	.	2.14445	10.9934	7.83745	101
Chr2	9410903	9411241	.	1000	.	1.72986	3.51826	1.26222	51
Chr2	9424634	9425079	.	1000	.	2.32711	7.58773	4.65046	299
Chr2	9633708	9634032	.	1000	.	4.81284	30.3873	26.6128	173
Chr2	9717792	9718348	.	1000	.	5.40329	41.5492	37.4875	222
Chr2	9749378	9749768	.	1000	.	5.27697	31.7197	27.91	195
Chr2	9771961	9772379	.	1000	.	3.44413	19.2311	15.7713	98
Chr2	10627828	10628161	.	1000	.	2.02296	5.85448	3.11067	260
Chr2	10807382	10807725	.	1000	.	2.42908	16.2579	12.8958	224
Chr2	11325963	11326334	.	1000	.	3.22101	11.9083	8.70979	275
Chr2	11376308	11376631	.	1000	.	2.49748	8.16127	5.17857	201
Chr2	11790194	11790569	.	1000	.	5.06281	33.0012	29.1585	204
Chr2	11906855	11907225	.	1000	.	4.41148	34.6247	30.741	171
Chr2	11907567	11907909	.	1000	.	3.86149	21.84	18.3027	149
Chr2	11960257	11960644	.	1000	.	3.25363	14.641	11.337	180
Chr2	12059148	12059384	.	1000	.	2.36471	6.79542	3.93723	64
Chr2	13391035	13391365	.	1000	.	5.64361	36.1058	32.1839	152
Chr2	15019089	15019343	.	1000	.	3.61811	19.7141	16.2418	134
Chr2	15227046	15227333	.	1000	.	2.92774	11.3587	8.18682	166
Chr2	15755504	15755856	.	1000	.	3.40555	18.0443	14.6225	179
Chr2	16462943	16463256	.	1000	.	2.05904	8.12726	5.14582	117
Chr2	18760906	18761288	.	1000	.	2.67579	10.3929	7.26557	130
Chr2	19145986	19146404	.	1000	.	2.87835	9.28998	6.22456	295
Chr2	20957191	20957585	.	1000	.	3.01541	10.3089	7.18569	125
Chr2	22247995	22248527	.	1000	.	2.54797	8.87337	5.83542	486
Chr2	23147734	23147999	.	1000	.	1.97942	4.38977	1.91597	61
Chr2	24328435	24328812	.	1000	.	2.74128	8.31099	5.31206	104
Chr2	24358043	24358294	.	1000	.	1.75495	6.53886	3.70632	163
Chr2	25381276	25381688	.	1000	.	2.44605	8.01446	5.03908	311
Chr2	25721291	25721598	.	1000	.	3.54098	14.8764	11.5632	172
Chr2	26120598	26120837	.	1000	.	4.38605	22.3753	18.8212	110
Chr2	27683758	27684174	.	1000	.	2.91401	10.3694	7.2448	170
Chr2	27700258	27700642	.	1000	.	2.81513	10.376	7.25022	128
Chr2	27700751	27700948	.	1000	.	2.54438	7.83452	4.87397	98
Chr2	30756264	30756583	.	1000	.	2.69945	11.0205	7.86233	148
Chr2	31802140	31802422	.	1000	.	5.66081	38.9813	34.9838	151
Chr2	32871576	32871855	.	1000	.	3.51802	17.6142	14.208	178
Chr2	33145646	33145909	.	1000	.	2.69368	9.21848	6.1616	120
Chr2	34314566	34314829	.	1000	.	3.05349	11.0779	7.9184	145
Chr2	37634072	37634362	.	1000	.	2.89728	9.74052	6.65184	139
Chr2	42441618	42441966	.	1000	.	3.44413	19.2311	15.7713	135
Chr2	42491570	42492004	.	1000	.	3.85516	18.3312	14.9027	270
Chr2	45840994	45841289	.	1000	.	2.85205	10.2262	7.1098	147
Chr2	47698389	47698876	.	1000	.	3.58436	18.5139	15.0772	195
Chr2	48113509	48113762	.	1000	.	2.67579	10.3929	7.26557	168
Chr2	48279248	48279509	.	1000	.	3.85516	18.3312	14.9027	135
Chr2	53457826	53458111	.	1000	.	2.78394	12.7434	9.51124	107
Chr2	54543556	54543807	.	1000	.	3.05756	13.6477	10.3789	115
Chr2	55010460	55010728	.	1000	.	3.46257	14.4681	11.17	123
Chr2	55174911	55175408	.	1000	.	3.93459	21.4987	17.9754	319
Chr2	57336601	57336917	.	1000	.	2.81555	9.16811	6.11433	164
Chr2	57351137	57351416	.	1000	.	3.57652	18.4641	15.0312	107
Chr2	57357306	57357706	.	1000	.	2.73941	9.46055	6.3857	231
Chr2	57865761	57866350	.	1000	.	2.33524	7.38877	4.46673	178
Chr2	59276894	59277286	.	1000	.	5.21342	35.7736	31.8602	172
Chr2	61589338	61589649	.	1000	.	2.39509	7.59797	4.65908	179
Chr2	62295498	62295801	.	1000	.	4.27705	22.9855	19.4152	178
Chr2	62943359	62943649	.	1000	.	2.57849	9.49429	6.41752	203
Chr2	63376869	63377098	.	1000	.	2.08999	6.07338	3.29461	79
Chr2	63382616	63382944	.	1000	.	4.16002	25.5065	21.8665	212
Chr2	63389454	63389958	.	1000	.	3.07713	11.7908	8.59979	228
Chr2	63390119	63390538	.	1000	.	3.63965	18.6153	15.1746	170
Chr2	64579084	64579453	.	1000	.	4.32199	29.3209	25.577	193
Chr2	65508439	65508723	.	1000	.	3.43548	15.2493	11.9231	140
Chr2	65661260	65661736	.	1000	.	2.44912	9.24919	6.19068	92
Chr2	65681888	65682242	.	1000	.	3.62946	15.5791	12.2404	158
Chr2	66402458	66402813	.	1000	.	2.80982	8.79539	5.7618	173
Chr2	67537063	67537313	.	1000	.	1.92345	12.6927	9.46226	57
Chr2	67539814	67540025	.	1000	.	1.68669	12.5418	9.31701	92
Chr2	67546451	67546822	.	1000	.	2.45662	15.9213	12.5723	125
Chr2	67558848	67559097	.	1000	.	1.39895	8.8627	5.82612	84
Chr2	68392497	68392908	.	1000	.	4.13363	22.7255	19.1636	177
Chr2	69046188	69046618	.	1000	.	6.74074	61.7729	57.2239	233
Chr2	71206520	71206865	.	1000	.	3.65459	15.9593	12.6074	220
Chr2	71245594	71246092	.	1000	.	3.01541	10.3089	7.18569	152
Chr2	71443522	71443878	.	1000	.	4.24644	23.1061	19.5324	135
Chr2	72584858	72585249	.	1000	.	7.53853	59.3869	54.8913	142
Chr2	72725199	72725512	.	1000	.	3.065	14.2838	10.9921	154
Chr2	72750675	72750897	.	1000	.	3.97486	18.431	14.9987	96
Chr2	73344537	73344813	.	1000	.	6.85321	50.4827	46.1974	148
Chr2	73416200	73416515	.	1000	.	3.30475	13.4115	10.153	135
Chr2	74802755	74803100	.	1000	.	4.77771	31.5166	27.713	143
Chr2	74921625	74921926	.	1000	.	3.80822	17.2829	13.8876	143
Chr2	75065987	75066304	.	1000	.	5.0622	37.6438	33.6821	151
Chr2	76180660	76181018	.	1000	.	3.51619	18.5536	15.1153	176
Chr2	76651994	76652339	.	1000	.	2.72839	10.0588	6.95049	153
Chr2	76652686	76653068	.	1000	.	2.53362	8.06948	5.09039	296
Chr2	76962862	76963111	.	1000	.	2.88889	11.4997	8.31956	107
Chr2	77436452	77436832	.	1000	.	3.04913	10.6648	7.52605	142
Chr2	77455741	77456083	.	1000	.	4.84499	35.0386	31.1442	170
Chr2	77464188	77464694	.	1000	.	3.97483	23.9611	20.362	169
Chr2	77892591	77892863	.	1000	.	2.84076	10.8674	7.71588	163
Chr2	78135671	78135984	.	1000	.	3.58288	15.0926	11.7716	153
Chr2	78348579	78348866	.	1000	.	2.39847	8.78678	5.75969	157
Chr2	78349259	78349654	.	1000	.	3.78705	28.1245	24.4128	179
Chr2	78359034	78359683	.	1000	.	8.95194	101.269	95.7979	319
Chr2	78367322	78367984	.	1000	.	2.88562	12.9154	9.67608	516
Chr2	78468653	78468879	.	1000	.	2.14123	6.27404	3.47385	99
Chr2	79086634	79087034	.	1000	.	5.0823	37.07	33.1229	222
Chr2	79167713	79168133	.	1000	.	3.10661	11.9464	8.7473	237
Chr2	80498664	80499046	.	1000	.	3.26555	14.4968	11.1966	256
Chr2	80536960	80537394	.	1000	.	2.91147	10.7209	7.57907	265
Chr2	80810113	80810674	.	1000	.	4.24899	21.0327	17.518	321
Chr2	80952061	80952531	.	1000	.	3.26555	14.4968	11.1966	161
Chr2	82290267	82290533	.	654	.	1.55873	4.66839	2.12895	89
Chr2	83570363	83570655	.	1000	.	3.25979	14.6778	11.3723	133
Chr2	83583294	83583656	.	1000	.	3.29227	20.0914	16.6074	222
Chr2	83611758	83612005	.	1000	.	3.22899	14.2816	10.9907	142
Chr2	83794664	83795024	.	1000	.	3.15248	11.366	8.19065	130
Chr2	83909799	83910169	.	1000	.	4.07546	19.8088	16.3308	166
Chr2	83994830	83995447	.	1000	.	3.56367	14.7514	11.442	84
Chr2	84996067	84996260	.	1000	.	1.37708	7.3524	4.44072	46
Chr2	84997231	84997442	.	759	.	1.30172	4.60239	2.07601	109
Chr2	85440506	85440963	.	1000	.	3.35807	13.0199	9.77578	245
Chr2	86222476	86222871	.	615	.	1.59408	7.56423	4.62893	315
Chr2	86226266	86226611	.	912	.	1.58712	6.91351	4.04475	65
Chr2	86230111	86230369	.	1000	.	1.54896	12.3859	9.16886	68
Chr2	86234751	86234977	.	1000	.	1.56937	10.9604	7.80614	105
Chr2	86239163	86239371	.	1000	.	1.52886	12.3221	9.10801	115
Chr2	86240068	86240406	.	748	.	1.45623	5.45656	2.77282	290
Chr2	86241231	86241491	.	1000	.	1.45143	8.39792	5.39402	124
Chr2	86415156	86415502	.	1000	.	3.18345	15.881	12.5332	183
Chr2	90384333	90384660	.	1000	.	3.10852	14.1659	10.8772	129
Chr2	90412081	90412443	.	659	.	11.8561	123.378	117.328	161
Chr2	90490119	90490437	.	1000	.	4.35573	25.8897	22.2373	151
Chr2	90496556	90496819	.	1000	.	3.5845	18.0274	14.6067	149
Chr2	90895838	90896053	.	1000	.	2.5981	8.55618	5.5425	107
Chr2	90900332	90901461	.	1000	.	5.09593	38.9637	34.967	642
Chr2	92761406	92761635	.	1000	.	3.26176	13.3989	10.1415	141
Chr2	93903468	93903787	.	1000	.	3.04938	13.011	9.76951	114
Chr2	94451801	94452271	.	1000	.	3.89673	22.3412	18.7896	326
Chr2	94620919	94621188	.	1000	.	1.76455	11.7368	8.54727	219
Chr2	94621946	94622155	.	1000	.	1.70315	10.8166	7.67146	137
Chr2	94622418	94622634	.	1000	.	1.73369	11.9273	8.72859	94
Chr2	94624281	94624481	.	737	.	1.63339	7.47637	4.5462	135
Chr2	94626323	94626596	.	1000	.	1.4974	9.82199	6.72548	129
Chr2	94626817	94627052	.	1000	.	1.74417	13.8641	10.5878	95
Chr2	94629227	94629505	.	1000	.	1.50977	9.86228	6.76419	118
Chr2	94630163	94630408	.	1000	.	1.53524	10.2934	7.17471	158
Chr2	98002796	98003164	.	1000	.	3.38681	14.9748	11.6579	128
Chr2	102162876	102163222	.	1000	.	2.47732	7.63526	4.69233	254
Chr2	106011900	106012251	.	1000	.	2.52696	10.0424	6.93586	181
Chr2	106640909	106641339	.	1000	.	4.30753	23.1613	19.5864	261
Chr2	109758338	109758615	.	1000	.	3.05054	11.2587	8.09132	128
Chr2	109789980	109790315	.	1000	.	2.88889	11.4997	8.31956	236
Chr2	111884419	111884679	.	1000	.	3.42387	16.7918	13.4114	129
Chr2	112673189	112673491	.	1000	.	1.94077	6.63366	3.79075	28
Chr2	117440362	117440607	.	1000	.	2.34767	8.58076	5.56605	67
Chr2	118406781	118407089	.	1000	.	3.37816	15.6027	12.2626	165
Chr2	119731824	119732152	.	1000	.	2.53362	8.06948	5.09039	158
Chr2	120022074	120022415	.	1000	.	2.60562	7.53219	4.59832	123
Chr2	120823901	120824183	.	1000	.	3.08904	16.8241	13.443	151
Chr2	120910222	120910469	.	1000	.	3.94028	19.3445	15.8822	116
Chr2	121802937	121803323	.	1000	.	2.29373	12.3553	9.13979	93
Chr2	122340218	122340457	.	1000	.	3.31687	15.6768	12.3351	95
Chr2	124481445	124481856	.	1000	.	3.70073	15.9469	12.5952	258
Chr2	125057809	125058091	.	1000	.	3.70719	17.7612	14.3511	120
Chr2	125075324	125075711	.	1000	.	2.65545	11.3623	8.18991	181
Chr2	126662493	126662887	.	1000	.	3.26798	13.864	10.5877	229
Chr2	126703957	126704430	.	1000	.	5.21371	32.0981	28.2788	217
Chr2	128237227	128237483	.	1000	.	3.83677	18.4951	15.0598	143
Chr2	131961094	131961519	.	1000	.	3.35807	13.0199	9.77578	263
Chr2	133352389	133352909	.	1000	.	3.14011	11.5101	8.32925	319
Chr2	134385209	134385696	.	1000	.	3.36596	14.8565	11.5437	289
Chr2	135189514	135189831	.	1000	.	3.21294	19.0223	15.5733	149
Chr2	135190014	135190488	.	1000	.	2.96224	12.2994	9.08587	332
Chr2	136955079	136955515	.	1000	.	2.64988	9.76578	6.67557	219
Chr2	137135905	137136202	.	1000	.	4.48364	27.6396	23.9403	148
Chr2	137465618	137465825	.	958	.	1.48536	8.45153	5.44373	55
Chr2	137536967	137537269	.	1000	.	4.23109	25.0936	21.4666	148
Chr2	137547301	137547798	.	1000	.	5.34052	32.8278	28.99	258
Chr2	137706957	137707285	.	1000	.	5.82523	37.9498	33.9795	157
Chr2	137731675	137731941	.	1000	.	2.75883	9.89724	6.79709	141
Chr2	140875194	140875436	.	1000	.	4.17501	25.9	22.2472	124
Chr2	141220555	141220924	.	1000	.	3.29227	20.0914	16.6074	205
Chr2	142277406	142277910	.	1000	.	2.70461	8.62896	5.60904	399
Chr2	142881000	142881278	.	1000	.	4.75023	28.9858	25.2491	137
Chr2	142905550	142905858	.	1000	.	3.03525	12.3447	9.12935	163
Chr2	143426421	143426681	.	1000	.	3.08394	10.8327	7.68413	174
Chr2	145637389	145637814	.	1000	.	2.6845	8.85007	5.81379	120
Chr2	146806560	146806851	.	1000	.	3.61345	15.7424	12.3984	137
Chr2	147060037	147060656	.	1000	.	6.31796	44.6158	40.4776	296
Chr2	147065328	147065622	.	1000	.	3.10288	13.5298	10.2678	110
Chr2	147265937	147266226	.	1000	.	2.91904	12.7713	9.53778	149
Chr2	147370466	147370956	.	1000	.	3.57203	16.7367	13.3585	142
Chr2	147713755	147714093	.	1000	.	3.83677	18.4951	15.0598	181
Chr2	147759312	147759703	.	1000	.	2.7518	10.6905	7.55016	84
Chr2	147799699	147799947	.	1000	.	3.11409	11.7842	8.5935	109
Chr2	147804013	147804433	.	1000	.	6.33882	68.3549	63.6696	238
Chr2	147821771	147822369	.	1000	.	4.67047	34.4313	30.5516	113
Chr2	148151415	148152013	.	1000	.	2.61438	8.33669	5.33602	123
Chr2	148153264	148153582	.	1000	.	3.54113	17.2784	13.8834	131
Chr2	148155559	148156044	.	1000	.	6.30495	43.6679	39.5527	177
Chr2	148938687	148938957	.	1000	.	3.18342	12.1402	8.93294	120
Chr2	148940012	148940318	.	1000	.	3.08973	12.2559	9.04415	167
Chr2	148943550	148943811	.	1000	.	3.71323	17.2859	13.8899	130
Chr2	150823207	150823505	.	1000	.	3.58518	16.0805	12.7245	173
Chr2	150869611	150869893	.	1000	.	2.80606	8.95018	5.90875	183
Chr2	151514113	151514481	.	1000	.	2.58992	8.51297	5.50083	140
Chr2	152908268	152908668	.	1000	.	3.42501	15.4203	12.0877	128
Chr2	154961105	154961347	.	1000	.	2.83615	10.3169	7.19344	105
Chr2	156703962	156704409	.	1000	.	2.47732	7.63526	4.69233	110
Chr2	156706483	156706743	.	1000	.	3.04299	11.9994	8.79675	115
Chr2	159190212	159190547	.	1000	.	4.50421	28.0894	24.3783	188
Chr2	159753366	159753593	.	1000	.	3.59771	22.7579	19.1935	65
Chr2	160648450	160649780	.	1000	.	8.3328	84.4382	79.401	840
Chr2	160656642	160657229	.	1000	.	8.83448	88.5542	83.4243	250
Chr2	161851142	161851544	.	1000	.	2.70461	8.62896	5.60904	147
Chr2	162328267	162329214	.	1000	.	3.11833	15.4369	12.1033	486
Chr2	164212928	164213250	.	1000	.	2.6738	8.7953	5.7618	49
Chr2	165379897	165380282	.	1000	.	2.28658	6.99305	4.11004	235
Chr2	166041622	166042028	.	1000	.	2.94833	12.4019	9.18463	346
Chr2	166085567	166085882	.	1000	.	1.75338	4.36912	1.90013	263
Chr2	168144486	168144835	.	1000	.	4.86165	27.2567	23.5688	143
Chr2	169816564	169816778	.	1000	.	2.17251	9.3038	6.23817	45
Chr2	170064924	170065199	.	1000	.	2.07894	10.3807	7.25444	127
Chr2	170376754	170376998	.	1000	.	2.30841	6.39019	3.58122	76
Chr2	170377933	170378303	.	1000	.	2.33343	8.9775	5.93382	290
Chr2	171849044	171849430	.	1000	.	2.34767	8.58076	5.56605	284
Chr2	171993083	171993436	.	1000	.	3.06336	10.7336	7.59139	203
Chr2	172045753	172045952	.	1000	.	1.67733	8.08643	5.10656	93
Chr2	173345402	173345645	.	1000	.	1.72199	8.42744	5.42158	164
Chr2	173576010	173576680	.	1000	.	10.414	112.586	106.809	386
Chr2	173849147	173849407	.	1000	.	1.86169	4.05871	1.66697	79
Chr2	173877425	173877740	.	1000	.	3.15295	13.4202	10.1607	156
Chr2	173890085	173890501	.	1000	.	3.92693	29.3481	25.6028	193
Chr2	173939000	173939276	.	1000	.	1.4972	4.93598	2.34179	239
Chr2	174178294	174178529	.	1000	.	1.8585	9.93496	6.83373	160
Chr2	174344903	174345147	.	1000	.	2.75185	17.4806	14.0786	131
Chr2	174346108	174346853	.	689	.	1.63754	6.55899	3.72486	238
Chr2	174364439	174364629	.	1000	.	1.75069	5.90311	3.15553	19
Chr2	174874471	174874795	.	1000	.	3.22101	11.9083	8.70979	165
Chr2	175129333	175129892	.	1000	.	4.79725	26.5601	22.8894	407
Chr2	175156582	175156770	.	1000	.	1.82998	9.06699	6.0183	90
Chr2	175197765	175198128	.	1000	.	2.06849	6.60797	3.76607	155
Chr2	175396641	175399176	.	1000	.	2.17577	11.4352	8.2584	1039
Chr2	175540442	175540864	.	1000	.	2.5602	14.2098	10.9197	240
Chr2	175667797	175668284	.	1000	.	2.07808	7.4348	4.50828	196
Chr2	175915127	175915441	.	1000	.	4.2272	26.5508	22.882	140
Chr2	175929410	175929925	.	1000	.	2.53862	10.8415	7.69227	332
Chr2	176242099	176242569	.	1000	.	5.91559	39.2896	35.2856	209
Chr2	176243545	176244059	.	1000	.	2.80276	11.1646	8.00099	254
Chr2	176260040	176260381	.	1000	.	2.48251	18.8303	15.385	136
Chr2	176651115	176651435	.	1000	.	2.65545	11.3623	8.18991	125
Chr2	177275290	177275478	.	1000	.	1.96581	8.56626	5.55238	94
Chr2	177308642	177308865	.	1000	.	2.46384	16.2763	12.914	154
Chr2	177331121	177331618	.	1000	.	7.51659	67.2612	62.5973	292
Chr2	177334198	177334437	.	1000	.	2.88889	11.4997	8.31956	97
Chr2	177548504	177548714	.	1000	.	3.49514	14.1659	10.8772	117
Chr2	177552300	177552584	.	1000	.	4.27505	22.9739	19.4043	133
Chr2	177571501	177571932	.	1000	.	4.31752	21.7006	18.1661	255
Chr2	177828764	177829277	.	1000	.	3.85185	21.5102	17.9843	318
Chr2	177950312	177950548	.	1000	.	2.70084	10.2242	7.10878	92
Chr2	178006410	178007080	.	1000	.	2.06214	6.37781	3.57095	364
Chr2	178191579	178192149	.	1000	.	2.65291	10.5646	7.42998	242
Chr2	179027966	179028298	.	1000	.	2.79264	9.74023	6.65157	113
Chr2	179084087	179084384	.	1000	.	4.21416	22.3244	18.7731	183
Chr2	179093543	179094027	.	1000	.	2.13853	4.81862	2.25212	28
Chr2	179095324	179095571	.	1000	.	4.59165	24.4389	20.8284	137
Chr2	179141969	179142280	.	1000	.	4.18046	20.3717	16.8767	157
Chr2	179165680	179165987	.	1000	.	2.82375	20.4399	16.9429	147
Chr2	179166912	179167506	.	836	.	1.66055	7.54115	4.60707	74
Chr2	179193591	179194200	.	1000	.	3.53086	17.9334	14.5154	433
Chr2	179415723	179416235	.	1000	.	3.72861	27.094	23.4092	112
Chr2	179807663	179807996	.	1000	.	2.30841	6.39019	3.58122	255
Chr2	179924000	179924225	.	1000	.	1.78062	6.67951	3.83133	97
Chr2	180029759	180029988	.	1000	.	3.64666	20.402	16.9061	88
Chr2	180367206	180367561	.	1000	.	6.34703	45.2254	41.0733	188
Chr2	180860854	180861669	.	1000	.	4.99717	94.9694	89.6824	510
Chr2	180953210	180953413	.	695	.	1.23254	3.87972	1.52319	88
Chr2	180971562	180971746	.	1000	.	1.49159	10.1952	7.08175	100
Chr2	180982828	180983020	.	1000	.	1.33004	6.12808	3.34522	58
Chr2	181003564	181003784	.	1000	.	1.26376	4.8622	2.27824	80
Chr3	63835	64098	.	856	.	2.14354	8.94968	5.90875	76
Chr3	277819	278067	.	1000	.	4.52312	23.7445	20.1528	108
Chr3	437434	437636	.	1000	.	1.54469	9.81091	6.71467	46
Chr3	520669	520941	.	1000	.	2.53267	12.8051	9.57019	102
Chr3	758915	759197	.	1000	.	1.8677	11.3421	8.17166	219
Chr3	854883	855127	.	1000	.	3.22101	11.9083	8.70979	83
Chr3	1002979	1003232	.	1000	.	1.97752	8.26754	5.2759	158
Chr3	1191300	1191677	.	1000	.	1.76256	4.2441	1.79714	104
Chr3	1197340	1197600	.	1000	.	3.47417	14.2945	11.002	113
Chr3	1258984	1259303	.	1000	.	1.98916	5.73168	3.00428	61
Chr3	1518695	1519319	.	1000	.	2.70253	9.42702	6.35488	400
Chr3	1598267	1598827	.	1000	.	5.98189	40.5046	36.4696	283
Chr3	1625102	1625710	.	1000	.	3.51769	14.7557	11.4463	305
Chr3	1695942	1696167	.	1000	.	3.87573	17.6386	14.232	132
Chr3	2003370	2003833	.	1000	.	3.79835	20.8988	17.3916	166
Chr3	2107367	2107780	.	1000	.	3.01541	10.3089	7.18569	94
Chr3	2198228	2198478	.	1000	.	2.19949	19.0781	15.6262	77
Chr3	2236344	2236608	.	1000	.	3.28954	12.4597	9.23798	146
Chr3	2322723	2323466	.	1000	.	8.70358	75.4073	70.5739	405
Chr3	2337300	2337731	.	1000	.	2.74128	8.31099	5.31206	244
Chr3	2543068	2543252	.	1000	.	2.7876	8.86284	5.82624	95
Chr3	2547066	2547310	.	1000	.	3.7319	17.6458	14.2391	117
Chr3	2549065	2549621	.	1000	.	6.36685	46.6602	42.4727	289
Chr3	2927679	2928009	.	1000	.	2.64988	9.76578	6.67557	169
Chr3	2958118	2958346	.	1000	.	4.05327	19.6887	16.2197	119
Chr3	3017991	3018232	.	1000	.	2.83539	11.0114	7.85431	127
Chr3	3048558	3049039	.	1000	.	4.42441	26.0104	22.3557	339
Chr3	3056174	3056505	.	1000	.	3.88044	17.9323	14.5151	126
Chr3	3059771	3060277	.	1000	.	7.26806	58.2367	53.7689	288
Chr3	3060857	3061093	.	1000	.	3.88509	18.4957	15.0601	98
Chr3	3119421	3119731	.	1000	.	3.76813	17.3295	13.9319	149
Chr3	3138644	3138859	.	1000	.	2.71792	21.3373	17.8168	53
Chr3	3231681	3232354	.	1000	.	3.25507	18.2907	14.8629	197
Chr3	3759712	3760000	.	1000	.	3.56367	14.7514	11.442	141
Chr3	3813211	3813554	.	1000	.	4.52864	25.6918	22.0484	211
Chr3	4444936	4445152	.	1000	.	2.27506	7.39646	4.47345	37
Chr3	5082375	5082890	.	1000	.	2.44605	8.01446	5.03908	200
Chr3	5346563	5346985	.	1000	.	2.87287	9.44307	6.36875	146
Chr3	5551062	5551352	.	1000	.	3.3045	17.5688	14.1636	119
Chr3	5736320	5736574	.	1000	.	3.14914	12.784	9.54938	83
Chr3	5771653	5771900	.	1000	.	3.40555	18.0443	14.6225	151
Chr3	5811572	5811952	.	1000	.	5.26185	32.7476	28.9123	178
Chr3	5839736	5840304	.	1000	.	4.9911	32.5497	28.7177	144
Chr3	6237426	6237739	.	1000	.	3.20692	12.0497	8.84567	195
Chr3	6439511	6439818	.	1000	.	2.65949	12.9545	9.71449	87
Chr3	8159570	8159974	.	1000	.	3.27688	13.0473	9.80207	153
Chr3	8322913	8323408	.	1000	.	4.03801	25.8002	22.1514	247
Chr3	8345190	8345609	.	1000	.	5.72692	41.7921	37.7242	198
Chr3	8520104	8520620	.	1000	.	2.64171	8.16367	5.17974	263
Chr3	8764286	8764647	.	1000	.	3.70073	15.9469	12.5952	203
Chr3	9344733	9345125	.	1000	.	4.66018	25.1397	21.5081	223
Chr3	9349628	9349897	.	1000	.	5.09234	32.1072	28.2875	142
Chr3	9379981	9380336	.	1000	.	4.72871	25.8468	22.1959	233
Chr3	9414809	9415213	.	1000	.	4.5828	37.325	33.3708	251
Chr3	9875442	9875882	.	1000	.	3.0733	10.9794	7.824	340
Chr3	9959513	9959782	.	1000	.	2.87835	9.28998	6.22456	108
Chr3	10055808	10056131	.	1000	.	2.10939	7.57276	4.63685	234
Chr3	10490801	10491149	.	1000	.	3.28954	12.4597	9.23798	135
Chr3	10504416	10504605	.	982	.	1.50627	6.38193	3.57499	45
Chr3	10758540	10758737	.	1000	.	3.36627	21.809	18.2722	76
Chr3	10902952	10903170	.	1000	.	3.09394	17.4583	14.0564	122
Chr3	10953591	10953855	.	1000	.	2.70084	10.2242	7.10878	112
Chr3	11224801	11225022	.	772	.	1.82233	9.4964	6.41959	90
Chr3	12312219	12312544	.	1000	.	2.94688	9.79455	6.6992	238
Chr3	12459433	12459888	.	1000	.	2.87835	9.28998	6.22456	315
Chr3	12594501	12594898	.	1000	.	2.7675	9.10398	6.05293	65
Chr3	12822838	12823117	.	1000	.	2.99588	12.4997	9.27625	144
Chr3	13131838	13132296	.	1000	.	3.21044	15.2232	11.8975	119
Chr3	14060918	14061339	.	1000	.	4.6373	32.5456	28.7142	255
Chr3	14063574	14064142	.	1000	.	6.33565	60.0215	55.5127	231
Chr3	16298784	16299176	.	1000	.	2.67244	7.99451	5.02113	216
Chr3	16714058	16714267	.	1000	.	2.75664	19.6805	16.2117	91
Chr3	17017702	17018176	.	1000	.	2.63245	8.27349	5.28171	398
Chr3	17023945	17024291	.	1000	.	2.93528	15.4497	12.1156	166
Chr3	18860950	18861221	.	1000	.	3.01357	11.453	8.27561	127
Chr3	21150055	21150347	.	1000	.	3.00153	12.7238	9.49243	106
Chr3	21162629	21163180	.	1000	.	5.89118	41.6137	37.5502	271
Chr3	23295507	23295900	.	1000	.	1.9008	5.40423	2.72769	219
Chr3	23534461	23534715	.	1000	.	3.02525	14.4086	11.1123	138
Chr3	24309979	24310197	.	1000	.	3.21095	15.857	12.5096	142
Chr3	25524398	25524786	.	1000	.	3.89844	17.7575	14.3475	151
Chr3	26887763	26887998	.	1000	.	3.70975	19.0485	15.5989	78
Chr3	28042312	28042496	.	1000	.	2.32695	6.48204	3.6521	98
Chr3	28239506	28240361	.	1000	.	2.9562	10.5854	7.44914	353
Chr3	30022303	30022746	.	1000	.	5.61874	42.2676	38.1876	212
Chr3	30023469	30023957	.	1000	.	2.76871	8.77317	5.74735	354
Chr3	30026291	30026673	.	1000	.	3.87291	22.7192	19.1575	238
Chr3	32408120	32408403	.	1000	.	2.85205	10.2262	7.1098	110
Chr3	32447777	32448076	.	1000	.	2.62714	9.93972	6.83753	95
Chr3	32768110	32768450	.	1000	.	3.01541	10.3089	7.18569	179
Chr3	35519715	35520059	.	1000	.	2.73322	9.26321	6.20301	229
Chr3	36388672	36389216	.	1000	.	3.72003	20.8987	17.3916	237
Chr3	36632026	36632367	.	1000	.	2.28762	9.12398	6.07261	175
Chr3	37641418	37641715	.	1000	.	2.72115	11.6483	8.46152	143
Chr3	37690178	37690541	.	1000	.	2.92322	10.6001	7.46343	179
Chr3	37763241	37763704	.	1000	.	3.97832	31.1722	27.3762	233
Chr3	37906553	37907640	.	1000	.	1.7076	3.90648	1.54413	148
Chr3	42558927	42559300	.	1000	.	3.50285	19.1748	15.7165	149
Chr3	45520243	45520769	.	1000	.	3.0733	10.9794	7.824	251
Chr3	45770821	45771049	.	1000	.	3.16044	12.2286	9.01814	138
Chr3	45996125	45996403	.	1000	.	2.64633	8.34215	5.34107	118
Chr3	46539449	46539788	.	1000	.	2.45349	9.00667	5.96076	155
Chr3	46542107	46542338	.	1000	.	3.55407	14.9441	11.6285	111
Chr3	46955701	46956001	.	1000	.	3.27373	12.5981	9.37134	135
Chr3	47592105	47592364	.	1000	.	3.58262	28.2286	24.5129	115
Chr3	48792885	48793157	.	1000	.	4.79725	26.5601	22.8894	117
Chr3	48963456	48963757	.	1000	.	2.4416	6.63978	3.7936	144
Chr3	49498510	49498877	.	1000	.	3.85185	21.5102	17.9843	186
Chr3	52500454	52500807	.	1000	.	2.74128	8.31099	5.31206	164
Chr3	53284461	53284828	.	1000	.	6.37348	44.5039	40.3692	155
Chr3	54086138	54086675	.	1000	.	2.29518	8.58789	5.57239	171
Chr3	55060760	55061077	.	1000	.	2.24691	6.19863	3.40736	177
Chr3	55576247	55576723	.	1000	.	3.52228	15.4952	12.1596	315
Chr3	55662432	55662812	.	1000	.	3.75995	17.8029	14.3906	158
Chr3	55845503	55846060	.	1000	.	4.01234	23.3799	19.7971	302
Chr3	56141942	56142388	.	1000	.	4.79385	37.7179	33.7542	266
Chr3	56417134	56417355	.	1000	.	3.09146	12.8633	9.62718	106
Chr3	56991137	56991514	.	1000	.	2.82292	9.02976	5.98316	269
Chr3	57129752	57130073	.	1000	.	3.14489	12.1473	8.93908	221
Chr3	57313251	57313497	.	1000	.	4.11934	24.6549	21.0361	92
Chr3	57854826	57855087	.	1000	.	3.68818	16.1353	12.7774	86
Chr3	57877068	57877473	.	1000	.	4.18489	22.4487	18.8931	246
Chr3	58079058	58079350	.	1000	.	2.53569	6.92138	4.04475	209
Chr3	59010983	59011279	.	1000	.	4.51469	27.5205	23.8259	145
Chr3	63184599	63185008	.	1000	.	2.6738	8.7953	5.7618	253
Chr3	63186025	63186292	.	1000	.	3.12778	11.2459	8.07892	132
Chr3	63402730	63402973	.	1000	.	2.43087	6.4566	3.63851	98
Chr3	70361989	70362266	.	1000	.	4.89209	36.0662	32.1452	149
Chr3	70369209	70369743	.	1000	.	4.45459	23.0566	19.4835	406
Chr3	71689845	71690240	.	1000	.	6.89841	53.0902	48.7412	165
Chr3	74488395	74488982	.	1000	.	3.32681	13.9701	10.6901	431
Chr3	74939458	74939944	.	1000	.	2.44605	8.01446	5.03908	313
Chr3	75404100	75404430	.	1000	.	3.49514	14.1659	10.8772	147
Chr3	75441408	75441681	.	1000	.	5.27697	31.7197	27.91	112
Chr3	75708561	75708984	.	660	.	2.33615	11.94	8.74104	312
Chr3	75717848	75718329	.	1000	.	2.44504	13.6489	10.3801	108
Chr3	75722317	75723012	.	1000	.	2.014	8.35667	5.3552	305
Chr3	75736336	75736771	.	1000	.	1.92987	7.64993	4.70649	293
Chr3	75739123	75739450	.	1000	.	2.43526	11.5581	8.37588	226
Chr3	75744337	75744894	.	1000	.	2.53615	15.5574	12.2192	182
Chr3	75746489	75746802	.	1000	.	2.56768	13.9872	10.7068	191
Chr3	75752980	75753249	.	1000	.	2.42571	12.9283	9.68875	128
Chr3	75796624	75796941	.	1000	.	2.68801	9.82844	6.73172	167
Chr3	75906303	75906885	.	1000	.	2.67244	7.99451	5.02113	191
Chr3	76445668	76446105	.	1000	.	4.38605	22.3753	18.8212	146
Chr3	77915758	77915971	.	1000	.	3.10852	14.1659	10.8772	139
Chr3	79777951	79778229	.	1000	.	3.08412	11.4302	8.25349	105
Chr3	81168262	81168580	.	1000	.	3.02525	14.4086	11.1123	174
Chr3	82658713	82658990	.	1000	.	3.74663	16.6973	13.3208	146
Chr3	83171154	83171435	.	1000	.	3.6322	15.3451	12.0144	156
Chr3	84267404	84267729	.	1000	.	3.00153	12.7238	9.49243	162
Chr3	84276853	84277197	.	1000	.	3.57933	16.7787	13.3995	165
Chr3	86690111	86690480	.	1000	.	3.49514	14.1659	10.8772	147
Chr3	90399790	90400370	.	1000	.	2.51591	7.26309	4.35558	295
Chr3	91058279	91058634	.	1000	.	4.20909	21.1142	17.5971	183
Chr3	93394233	93394538	.	1000	.	3.16993	11.6575	8.47043	154
Chr3	97499246	97499510	.	1000	.	6.03082	40.3712	36.3395	135
Chr3	98675402	98675716	.	1000	.	2.18163	7.25615	4.35052	199
Chr3	99907472	99907890	.	1000	.	3.97792	20.662	17.1602	276
Chr3	100420211	100420461	.	1000	.	3.26798	13.864	10.5877	143
Chr3	101632536	101632816	.	1000	.	2.3094	7.36236	4.45034	126
Chr3	102454103	102454404	.	1000	.	1.77239	8.18722	5.20126	253
Chr3	104906877	104907518	.	1000	.	5.50842	41.1287	37.0785	357
Chr3	105106283	105106538	.	1000	.	4.07335	20.0819	16.5983	136
Chr3	106217259	106217619	.	1000	.	2.95002	11.8551	8.66116	153
Chr3	106770137	106770463	.	1000	.	3.56715	19.1308	15.6742	146
Chr3	107998354	107998751	.	1000	.	3.08973	12.2559	9.04415	205
Chr3	108668304	108668603	.	1000	.	3.01165	11.6345	8.44963	171
Chr3	112642162	112642605	.	1000	.	4.13596	24.1865	20.5821	299
Chr3	113731060	113731378	.	1000	.	3.00649	10.4579	7.32796	175
Chr3	114389472	114389903	.	1000	.	3.26555	14.4968	11.1966	273
Chr3	114391303	114391560	.	1000	.	3.94373	18.2674	14.8403	150
Chr3	115332333	115332747	.	1000	.	3.05756	13.6477	10.3789	324
Chr3	116423058	116423656	.	1000	.	2.80606	8.95018	5.90875	468
Chr3	117981014	117981304	.	1000	.	5.96229	39.5591	35.5481	146
Chr3	121187304	121187618	.	1000	.	3.47736	17.3593	13.9599	168
Chr3	121999623	121999997	.	1000	.	4.06584	24.0146	20.4138	126
Chr3	122432693	122433133	.	1000	.	3.28524	21.9828	18.4431	163
Chr3	122567967	122568321	.	1000	.	2.74599	11.4836	8.30474	228
Chr3	123013306	123013559	.	1000	.	3.41427	17.4178	14.0167	135
Chr3	126050857	126051153	.	1000	.	3.0066	13.1365	9.88784	230
Chr3	126308629	126308964	.	1000	.	4.97531	35.6126	31.7021	159
Chr3	126322246	126322681	.	1000	.	2.92017	10.5842	7.44876	258
Chr3	126753214	126753562	.	1000	.	4.384	27.611	23.9121	171
Chr3	126844149	126844377	.	1000	.	3.05756	13.6477	10.3789	104
Chr3	126846415	126846805	.	1000	.	4.04041	21.592	18.062	170
Chr3	126868704	126869045	.	1000	.	2.51328	9.24192	6.18376	131
Chr3	127263522	127263885	.	1000	.	3.00153	12.7238	9.49243	120
Chr3	127310014	127310376	.	1000	.	3.64807	16.6733	13.2977	205
Chr3	128841196	128841547	.	1000	.	1.8643	4.58228	2.05928	251
Chr3	129259322	129259605	.	1000	.	3.87291	22.7192	19.1575	151
Chr3	129527154	129527626	.	1000	.	5.72225	40.1597	36.1332	240
Chr3	129920596	129921029	.	1000	.	4.21416	22.3244	18.7731	165
Chr3	130230379	130231313	.	1000	.	3.33617	20.0044	16.5221	551
Chr3	130271225	130271482	.	1000	.	3.8378	17.1737	13.7814	169
Chr3	130952419	130952843	.	1000	.	3.57188	15.2789	11.9522	280
Chr3	130955767	130955995	.	1000	.	4.20213	22.8443	19.2775	91
Chr3	130973398	130973705	.	1000	.	2.90202	10.4891	7.35795	144
Chr3	132045639	132046062	.	1000	.	3.70837	16.4953	13.1262	276
Chr3	132046753	132047102	.	1000	.	4.13904	20.7303	17.2275	176
Chr3	132205044	132205409	.	1000	.	4.86831	34.1737	30.3001	153
Chr3	132631892	132632225	.	1000	.	3.08199	11.618	8.4337	174
Chr3	132709514	132709816	.	1000	.	4.30674	27.9995	24.292	151
Chr3	132771294	132771645	.	1000	.	2.85541	9.5365	6.45884	159
Chr3	133068599	133068802	.	1000	.	3.13023	17.3404	13.9422	49
Chr3	133281722	133282265	.	1000	.	3.01541	10.3089	7.18569	80
Chr3	133690331	133690700	.	1000	.	3.08375	16.1896	12.8298	260
Chr3	134126993	134127435	.	1000	.	5.12308	33.7388	29.8769	201
Chr3	134550104	134551529	.	1000	.	1.97699	5.31593	2.65274	1029
Chr3	134862848	134863298	.	1000	.	2.02741	6.06228	3.28501	181
Chr3	135060108	135060364	.	1000	.	2.88199	14.8568	11.544	78
Chr3	135188732	135189031	.	1000	.	3.01357	11.453	8.27561	162
Chr3	135796573	135797451	.	1000	.	3.8378	17.1737	13.7814	649
Chr3	137070545	137070776	.	1000	.	2.82481	11.8173	8.62427	116
Chr3	137074193	137074473	.	1000	.	3.45919	14.2174	10.9273	157
Chr3	137096780	137097076	.	1000	.	2.7675	9.10398	6.05293	77
Chr3	138277268	138277559	.	1000	.	3.83677	18.4951	15.0598	116
Chr3	138406414	138406718	.	1000	.	2.34029	8.77894	5.75271	175
Chr3	138513567	138513825	.	1000	.	4.65226	27.0681	23.3854	133
Chr3	138519772	138520042	.	1000	.	3.69136	19.694	16.2234	110
Chr3	138856068	138856393	.	1000	.	3.56225	14.9864	11.6692	128
Chr3	138862593	138863133	.	1000	.	6.36689	57.1959	52.7532	225
Chr3	139162584	139162888	.	1000	.	3.37037	16.2309	12.8696	144
Chr3	139230905	139231207	.	1000	.	3.21947	15.7028	12.3601	138
Chr3	139235130	139235523	.	1000	.	4.17866	26.5102	22.8418	162
Chr3	139251087	139251535	.	1000	.	3.74332	18.4822	15.0485	236
Chr3	139547482	139547859	.	1000	.	3.01541	10.3089	7.18569	101
Chr3	139706875	139707240	.	1000	.	5.51766	41.1915	37.1379	191
Chr3	140062970	140063234	.	1000	.	3.59312	16.6134	13.2395	93
Chr3	140063636	140064081	.	1000	.	2.90468	12.1357	8.92889	154
Chr3	140302900	140303416	.	1000	.	5.40702	37.7714	33.8063	200
Chr3	140365989	140366214	.	1000	.	3.4266	13.5886	10.3218	94
Chr3	140433019	140433448	.	1000	.	5.27697	31.7197	27.91	170
Chr3	140465505	140465858	.	1000	.	2.32722	5.99073	3.23308	78
Chr3	140992611	140992952	.	1000	.	4.38605	22.3753	18.8212	203
Chr3	141223669	141224175	.	1000	.	5.84654	42.1539	38.0769	345
Chr3	141224621	141225036	.	1000	.	3.73683	18.1873	14.7624	226
Chr3	141225445	141225680	.	1000	.	3.04938	13.011	9.76951	137
Chr3	141228575	141228951	.	1000	.	5.82523	37.9498	33.9795	215
Chr3	141285134	141285517	.	1000	.	6.3622	53.2125	48.8592	227
Chr3	141297928	141298277	.	1000	.	3.25645	17.6588	14.251	220
Chr3	141572037	141572316	.	1000	.	2.65205	9.30951	6.24363	157
Chr3	141928467	141928937	.	1000	.	6.60602	54.8887	50.4959	312
Chr3	141935102	141935634	.	1000	.	5.53984	45.6206	41.459	324
Chr3	141939928	141940417	.	1000	.	3.77228	19.6906	16.2209	272
Chr3	141992280	141992524	.	1000	.	3.26009	14.4647	11.1667	100
Chr3	142576237	142576450	.	1000	.	3.349	53.3508	48.9948	61
Chr3	143369869	143370155	.	1000	.	3.22101	11.9083	8.70979	150
Chr3	143769753	143770137	.	1000	.	5.07137	29.4735	25.7232	157
Chr3	143903831	143904225	.	1000	.	3.64054	23.3398	19.7591	234
Chr3	143907316	143907577	.	1000	.	3.22467	15.5254	12.1894	158
Chr3	144418703	144419041	.	1000	.	2.28538	8.98963	5.94522	130
Chr3	144420264	144420751	.	1000	.	2.013	5.43796	2.75804	89
Chr3	144930451	144930749	.	1000	.	4.44871	24.5928	20.9755	137
Chr3	145092613	145092887	.	1000	.	2.04854	7.76235	4.81242	118
Chr3	146270573	146270760	.	881	.	1.48979	8.27617	5.28435	78
Chr3	146272220	146272427	.	1000	.	1.55752	8.49353	5.48306	72
Chr3	146285413	146285777	.	833	.	1.68114	6.55483	3.72086	74
Chr3	146293607	146294002	.	1000	.	1.95038	10.9805	7.82508	192
Chr3	146315106	146315360	.	1000	.	1.92575	8.15737	5.17532	165
Chr3	146330747	146331700	.	1000	.	1.49089	4.44013	1.94851	259
Chr3	146332370	146332783	.	1000	.	1.87327	9.71073	6.62401	340
Chr3	146340278	146340571	.	765	.	1.86437	8.81192	5.77766	143
Chr3	146345130	146345749	.	1000	.	1.94041	11.0811	7.92163	530
Chr3	146523235	146523431	.	1000	.	2.37996	9.17767	6.12285	37
Chr3	146948631	146948952	.	1000	.	3.07385	11.9712	8.7705	140
Chr3	147069124	147069559	.	1000	.	5.65815	38.965	34.9682	216
Chr3	147268475	147268981	.	1000	.	5.41403	33.2452	29.3954	341
Chr3	147282495	147283015	.	1000	.	4.11193	19.7176	16.2434	148
Chr3	147469925	147470125	.	1000	.	2.51328	9.24192	6.18376	77
Chr3	147788338	147788661	.	1000	.	2.785	12.074	8.86938	99
Chr3	147790469	147790834	.	1000	.	2.67275	7.83703	4.87397	224
Chr3	147923251	147923600	.	726	.	2.2729	9.59331	6.51206	181
Chr3	148168388	148168910	.	1000	.	2.60422	7.37374	4.45368	158
Chr3	149979632	149979914	.	1000	.	2.42744	8.70845	5.68492	161
Chr3	150894275	150894512	.	1000	.	2.40093	9.97169	6.8677	125
Chr3	151766408	151768155	.	1000	.	5.16935	34.758	30.8707	216
Chr3	151826197	151826648	.	1000	.	4.72871	25.8468	22.1959	289
Chr3	152031139	152031431	.	1000	.	2.7518	10.6905	7.55016	169
Chr3	152398901	152399203	.	1000	.	4.24899	21.0327	17.518	139
Chr3	152405336	152405759	.	1000	.	4.23109	25.0936	21.4666	268
Chr3	152417428	152417784	.	1000	.	4.49382	29.2891	25.5458	183
Chr3	152507036	152507447	.	1000	.	5.96584	48.7193	44.4812	224
Chr3	152556390	152556691	.	1000	.	4.12648	23.2593	19.6831	144
Chr3	152910604	152910863	.	1000	.	2.194	10.8841	7.73226	178
Chr3	152959305	152959754	.	1000	.	2.75883	9.89724	6.79709	247
Chr3	153271131	153271439	.	1000	.	3.00649	10.4579	7.32796	166
Chr3	153658486	153658738	.	1000	.	3.95853	20.2723	16.7852	120
Chr3	153662684	153662988	.	1000	.	3.0066	13.1365	9.88784	174
Chr3	153678081	153678573	.	1000	.	4.96893	30.6539	26.8728	223
Chr3	153678786	153679033	.	1000	.	2.37366	7.98914	5.01716	115
Chr3	153682244	153682978	.	1000	.	3.90633	17.7986	14.3863	389
Chr3	153688100	153688501	.	1000	.	4.52312	23.7445	20.1528	187
Chr4	40641	40937	.	1000	.	2.00757	8.9923	5.94741	139
Chr4	339398	339671	.	1000	.	2.31297	21.3769	17.8556	94
Chr4	619658	619899	.	1000	.	2.37725	10.5583	7.42461	97
Chr4	646798	647318	.	1000	.	2.85205	10.2262	7.1098	358
Chr4	788998	789322	.	1000	.	4.25397	21.358	17.837	180
Chr4	987348	987696	.	1000	.	3.77228	19.6906	16.2209	175
Chr4	1074970	1075423	.	1000	.	4.28676	25.7522	22.1061	283
Chr4	1197415	1197670	.	1000	.	2.06131	8.33275	5.33344	149
Chr4	1558115	1558423	.	741	.	1.88638	8.19746	5.2113	149
Chr4	1694361	1694720	.	1000	.	1.89258	5.19893	2.56571	88
Chr4	1886491	1886916	.	1000	.	1.85343	4.37647	1.90634	78
Chr4	2178071	2178626	.	1000	.	2.18042	7.46138	4.53193	126
Chr4	2280364	2280650	.	1000	.	4.38551	22.99	19.4195	137
Chr4	2295293	2295628	.	1000	.	4.88925	28.4456	24.7245	137
Chr4	2405894	2406234	.	1000	.	2.64912	8.35596	5.3545	73
Chr4	2491016	2491543	.	1000	.	8.08679	66.7945	62.1407	357
Chr4	3949796	3950014	.	1000	.	3.13675	18.6078	15.1674	113
Chr4	4020520	4021413	.	1000	.	2.06849	6.60797	3.76607	579
Chr4	4261558	4261926	.	1000	.	3.20987	14.5891	11.2863	161
Chr4	4379802	4380646	.	1000	.	5.27697	31.7197	27.91	446
Chr4	4396344	4396631	.	1000	.	3.85738	19.4113	15.9474	158
Chr4	4404838	4405179	.	1000	.	3.14489	12.1473	8.93908	209
Chr4	4458678	4459229	.	1000	.	3.53086	17.9334	14.5154	227
Chr4	4460243	4460950	.	1000	.	5.3476	37.0108	33.066	473
Chr4	4502756	4503110	.	1000	.	2.4413	9.19802	6.14199	267
Chr4	4544210	4544696	.	1000	.	4.22633	25.9522	22.2981	343
Chr4	4736607	4737000	.	1000	.	2.60422	7.37374	4.45368	167
Chr4	5047309	5047853	.	1000	.	2.59893	9.31546	6.24839	250
Chr4	5101529	5102284	.	1000	.	3.60779	15.4664	12.1317	575
Chr4	5249508	5250482	.	1000	.	5.10405	31.4571	27.6542	682
Chr4	5506624	5506999	.	1000	.	3.56367	14.7514	11.442	170
Chr4	5538818	5539139	.	1000	.	4.14227	20.458	16.9605	172
Chr4	5551292	5551552	.	1000	.	3.42155	15.4005	12.0683	101
Chr4	6155864	6156156	.	1000	.	2.14556	15.6677	12.3268	231
Chr4	6632491	6632880	.	1000	.	2.67275	7.83703	4.87397	47
Chr4	6810183	6810862	.	1000	.	3.15248	11.366	8.19065	153
Chr4	6857558	6857869	.	1000	.	3.20987	14.5891	11.2863	137
Chr4	6864701	6864967	.	1000	.	3.82195	22.1066	18.5636	120
Chr4	7000768	7001128	.	1000	.	3.2614	15.762	12.417	146
Chr4	7001472	7001906	.	1000	.	3.60016	20.329	16.8373	113
Chr4	7017702	7018123	.	1000	.	3.12263	16.0717	12.7163	127
Chr4	9709726	9709977	.	1000	.	1.41119	6.64039	3.7942	177
Chr4	10377592	10378015	.	1000	.	5.9124	42.1567	38.0793	255
Chr4	10428546	10429022	.	1000	.	3.4266	13.5886	10.3218	202
Chr4	10996155	10996564	.	1000	.	2.31281	7.98688	5.01587	233
Chr4	11738798	11739027	.	1000	.	2.40035	13.2002	9.95047	111
Chr4	11784508	11784899	.	1000	.	2.23227	9.37594	6.30673	134
Chr4	11926995	11927452	.	1000	.	2.16232	9.42298	6.35194	163
Chr4	11955940	11956300	.	1000	.	1.68503	5.14162	2.51773	59
Chr4	12368314	12368681	.	1000	.	2.17609	8.27915	5.28732	189
Chr4	12384483	12385092	.	1000	.	2.05513	8.37092	5.36889	378
Chr4	12421913	12422165	.	1000	.	3.29206	13.7804	10.5071	129
Chr4	12441157	12441534	.	1000	.	2.2408	12.0268	8.8236	125
Chr4	12447712	12448299	.	1000	.	1.73801	4.62162	2.08934	143
Chr4	12473569	12474074	.	1000	.	1.63898	4.92639	2.33283	90
Chr4	12973255	12973490	.	1000	.	4.61682	29.4658	25.7169	144
Chr4	13285531	13285974	.	1000	.	5.00958	39.0345	35.0363	173
Chr4	13924997	13925398	.	1000	.	5.23824	32.6096	28.7766	228
Chr4	14328251	14328588	.	1000	.	2.10229	6.53968	3.7066	275
Chr4	14437066	14437275	.	1000	.	2.93216	13.4064	10.1481	99
Chr4	15795279	15795967	.	1000	.	9.62337	96.2366	90.9154	365
Chr4	18191953	18192212	.	1000	.	2.91147	10.7209	7.57907	89
Chr4	18426527	18426918	.	1000	.	5.06724	35.1757	31.2765	192
Chr4	18435721	18435998	.	1000	.	3.15686	13.0319	9.78752	160
Chr4	18649768	18650048	.	1000	.	4.38605	22.3753	18.8212	130
Chr4	19053351	19053598	.	1000	.	3.6624	16.5016	13.1322	110
Chr4	20562439	20562709	.	1000	.	2.34785	7.33558	4.42434	101
Chr4	21719453	21720091	.	1000	.	2.6214	9.13909	6.08589	491
Chr4	21763759	21763971	.	1000	.	2.40366	8.16809	5.18406	43
Chr4	21782168	21782517	.	1000	.	5.04685	43.59	39.4775	193
Chr4	21784349	21784801	.	1000	.	3.65967	18.4894	15.0547	136
Chr4	21834845	21835131	.	1000	.	3.95884	22.7508	19.1872	135
Chr4	21838690	21839109	.	1000	.	2.98404	11.8622	8.66737	129
Chr4	22349412	22349785	.	1000	.	4.84562	28.5379	24.8144	211
Chr4	22643558	22643833	.	1000	.	2.47357	13.934	10.6556	119
Chr4	24521111	24521723	.	1000	.	2.39978	8.14501	5.16314	439
Chr4	25978992	25979178	.	1000	.	2.62379	22.555	18.998	89
Chr4	27374136	27374450	.	1000	.	2.51734	9.55156	6.47334	165
Chr4	27913936	27914127	.	618	.	1.60867	4.6494	2.11522	154
Chr4	29035948	29036298	.	651	.	1.6035	6.85931	3.99416	311
Chr4	29036982	29037225	.	668	.	1.61103	6.96784	4.0885	71
Chr4	31322632	31323014	.	1000	.	4.05327	19.6887	16.2197	214
Chr4	31801512	31801757	.	1000	.	3.49514	14.1659	10.8772	117
Chr4	32824881	32825261	.	1000	.	3.39648	14.3475	11.0527	128
Chr4	33334295	33334679	.	743	.	1.89491	9.18286	6.12798	140
Chr4	33335686	33336208	.	1000	.	1.81481	7.0266	4.1389	410
Chr4	33394500	33394700	.	656	.	1.63074	6.37997	3.57308	39
Chr4	33415085	33415433	.	974	.	1.63685	6.69025	3.8409	189
Chr4	33418336	33418526	.	1000	.	1.81987	10.1209	7.00962	80
Chr4	33440319	33440561	.	705	.	1.41255	4.12489	1.69811	125
Chr4	33443246	33443769	.	711	.	1.44926	4.93112	2.33739	426
Chr4	33456782	33457057	.	1000	.	2.26092	12.5837	9.35827	127
Chr4	33467671	33467933	.	809	.	1.46894	4.43551	1.94851	186
Chr4	33469220	33469650	.	723	.	1.7408	6.91428	4.04475	150
Chr4	33488326	33488574	.	1000	.	2.43021	15.0849	11.7639	125
Chr4	33551494	33551725	.	1000	.	1.80727	7.14535	4.25014	116
Chr4	33844556	33844837	.	1000	.	2.62913	8.87399	5.83603	133
Chr4	33953579	33953801	.	1000	.	3.59312	16.6134	13.2395	97
Chr4	34419955	34420196	.	1000	.	3.46523	17.9826	14.5627	106
Chr4	34434157	34434787	.	1000	.	3.7002	19.7507	16.2746	114
Chr4	34436363	34436735	.	1000	.	4.99401	37.5062	33.5471	214
Chr4	34752196	34752687	.	1000	.	1.63186	6.11662	3.33576	360
Chr4	34753771	34754020	.	1000	.	1.88891	9.03624	5.98935	104
Chr4	34815988	34816190	.	1000	.	1.65468	7.36039	4.44849	55
Chr4	34848590	34848978	.	1000	.	1.72177	8.86734	5.83062	323
Chr4	34856415	34856676	.	1000	.	1.82944	9.32819	6.26076	81
Chr4	34858370	34858779	.	1000	.	1.78162	8.61617	5.59904	250
Chr4	34888052	34888326	.	1000	.	1.75196	8.80476	5.77107	112
Chr4	34899333	34899623	.	767	.	1.56808	5.60012	2.90084	126
Chr4	34937380	34937590	.	629	.	1.50262	7.04183	4.15375	130
Chr4	34980878	34981216	.	966	.	1.5839	5.63028	2.91536	193
Chr4	35527660	35528119	.	1000	.	7.4666	68.4148	63.7285	273
Chr4	35528395	35528603	.	1000	.	3.36392	15.7423	12.3984	125
Chr4	36103736	36103967	.	1000	.	3.40278	14.6093	11.3063	137
Chr4	36106265	36106734	.	1000	.	5.54619	47.6146	43.403	149
Chr4	36185855	36186108	.	1000	.	3.761	21.4321	17.9099	135
Chr4	36203667	36204169	.	1000	.	2.84586	9.13773	6.08566	280
Chr4	36394393	36394623	.	1000	.	1.72575	7.41893	4.49387	83
Chr4	36424749	36424958	.	941	.	1.6338	7.43637	4.50984	60
Chr4	36722058	36722373	.	1000	.	3.61811	19.7141	16.2418	158
Chr4	36777237	36777656	.	1000	.	4.48787	25.7683	22.1208	125
Chr4	37873426	37873723	.	1000	.	3.48406	15.9915	12.6383	114
Chr4	38147348	38147764	.	1000	.	3.53932	17.9869	14.5667	164
Chr4	38564253	38564539	.	1000	.	4.52312	23.7445	20.1528	143
Chr4	39291111	39291792	.	1000	.	1.93235	8.38203	5.37986	535
Chr4	39369254	39369548	.	1000	.	2.11986	10.0353	6.92935	148
Chr4	39384898	39385097	.	1000	.	1.65173	7.7512	4.80188	115
Chr4	39472434	39472943	.	1000	.	1.93696	8.11335	5.13247	174
Chr4	39490331	39490729	.	1000	.	1.97181	8.29543	5.30277	270
Chr4	39506390	39506696	.	1000	.	2.00384	8.43518	5.42924	170
Chr4	42005600	42005887	.	1000	.	2.61149	8.32205	5.32299	126
Chr4	43919730	43919998	.	1000	.	3.10028	14.114	10.8294	139
Chr4	46072304	46072860	.	1000	.	2.80503	16.9914	13.6056	175
Chr4	47411186	47411651	.	1000	.	2.74128	8.31099	5.31206	227
Chr4	48359108	48359383	.	1000	.	3.00649	10.4579	7.32796	128
Chr4	48394479	48394757	.	1000	.	2.51242	10.2283	7.11138	161
Chr4	50024984	50025308	.	1000	.	4.1101	23.4444	19.8597	157
Chr4	50094083	50094356	.	1000	.	3.90535	22.1276	18.5828	124
Chr4	50097604	50097910	.	1000	.	2.41762	7.45799	4.5289	178
Chr4	50099532	50099829	.	1000	.	1.79712	4.5225	2.0066	179
Chr4	50171643	50171989	.	1000	.	2.87287	9.44307	6.36875	158
Chr4	51305308	51305930	.	1000	.	2.069	5.09297	2.47359	547
Chr4	51503224	51503520	.	1000	.	3.97483	23.9611	20.362	156
Chr4	52366531	52367115	.	1000	.	2.472	6.63978	3.7936	237
Chr4	53077732	53078032	.	1000	.	2.10055	6.33237	3.52859	269
Chr4	54010457	54010688	.	1000	.	4.04339	19.0707	15.6189	124
Chr4	55911447	55912021	.	1000	.	2.6738	8.7953	5.7618	133
Chr4	55971076	55971358	.	1000	.	3.59312	16.6134	13.2395	187
Chr4	57443716	57444018	.	1000	.	2.25211	5.99505	3.23512	76
Chr4	57448646	57449048	.	1000	.	2.50627	7.64285	4.69966	200
Chr4	58035615	58035882	.	1000	.	3.5456	15.3816	12.0496	99
Chr4	58318668	58318946	.	1000	.	2.90468	12.1357	8.92889	143
Chr4	59813184	59813558	.	1000	.	2.60823	9.82464	6.72802	131
Chr4	60205795	60206232	.	1000	.	2.14063	5.85957	3.11437	164
Chr4	61289542	61289849	.	1000	.	2.33807	6.90928	4.041	135
Chr4	61541941	61542576	.	1000	.	3.54707	17.3143	13.9172	137
Chr4	63607806	63608281	.	1000	.	2.70279	8.29637	5.30368	161
Chr4	67205150	67205771	.	1000	.	6.11199	92.9873	87.7545	394
Chr4	67876407	67877228	.	1000	.	7.15259	84.4974	79.4594	239
Chr4	72165679	72166002	.	1000	.	2.97089	11.2242	8.05771	148
Chr4	73922896	73923278	.	1000	.	2.58732	10.2948	7.1755	293
Chr4	74185615	74185862	.	1000	.	4.45459	23.0566	19.4835	113
Chr4	74381111	74381450	.	1000	.	2.91147	10.7209	7.57907	180
Chr4	74776506	74777019	.	1000	.	4.18046	20.3717	16.8767	375
Chr4	76030065	76030579	.	1000	.	6.13535	48.63	44.3941	235
Chr4	76694525	76694832	.	1000	.	3.6833	16.3622	12.9974	152
Chr4	77352287	77352580	.	1000	.	2.61438	8.33669	5.33602	157
Chr4	77629173	77629584	.	1000	.	4.0415	19.9068	16.4268	177
Chr4	79073339	79073829	.	1000	.	2.30841	6.39019	3.58122	239
Chr4	79709377	79709730	.	1000	.	2.61438	8.33669	5.33602	90
Chr4	79728331	79728847	.	1000	.	2.61073	8.62287	5.60519	393
Chr4	80043603	80043904	.	1000	.	2.1958	5.61021	2.908	226
Chr4	83547577	83547900	.	1000	.	4.38902	22.7003	19.1412	156
Chr4	84406756	84406976	.	1000	.	3.51619	18.5536	15.1153	110
Chr4	84409370	84409603	.	1000	.	2.98699	10.742	7.599	128
Chr4	84424403	84424758	.	1000	.	3.61858	16.2633	12.9011	148
Chr4	88517846	88518458	.	1000	.	5.50978	38.0412	34.0682	216
Chr4	89460754	89460981	.	1000	.	3.32681	13.9701	10.6901	106
Chr4	89472736	89473005	.	1000	.	3.88948	19.3286	15.8667	146
Chr4	90802388	90802736	.	1000	.	3.9702	26.9639	23.2832	175
Chr4	90891846	90892175	.	1000	.	3.81634	19.698	16.2272	163
Chr4	90933879	90934273	.	1000	.	5.5511	34.7923	30.9026	215
Chr4	91335970	91336341	.	1000	.	2.25211	5.99505	3.23512	246
Chr4	91348986	91349337	.	1000	.	3.64807	16.6733	13.2977	148
Chr4	91832861	91833107	.	1000	.	2.86561	10.6532	7.51493	145
Chr4	94764054	94764355	.	1000	.	1.9833	5.52395	2.83336	126
Chr4	95711045	95711333	.	1000	.	3.90633	17.7986	14.3863	167
Chr4	96241598	96241916	.	1000	.	3.39648	14.3475	11.0527	183
Chr4	96269132	96269428	.	1000	.	3.41001	14.6488	11.3446	132
Chr4	96752980	96753259	.	1000	.	3.95648	20.8105	17.3064	148
Chr4	97550851	97551122	.	1000	.	2.27318	6.33242	3.52859	215
Chr4	97801199	97801528	.	1000	.	3.75806	18.0511	14.6292	220
Chr4	97815555	97816076	.	1000	.	5.64469	40.8603	36.8153	209
Chr4	98431549	98431819	.	1000	.	2.65291	10.5646	7.42998	155
Chr4	100089014	100089359	.	1000	.	4.55181	30.9659	27.1758	159
Chr4	100452241	100452614	.	1000	.	2.80606	8.95018	5.90875	155
Chr4	100493645	100494018	.	1000	.	4.24899	21.0327	17.518	209
Chr4	100745866	100746355	.	1000	.	2.09198	5.50023	2.81225	148
Chr4	100859933	100860241	.	1000	.	2.55982	9.67523	6.58968	165
Chr4	100870022	100870626	.	1000	.	6.5686	57.3367	52.8915	322
Chr4	100871102	100871626	.	1000	.	3.84648	22.8044	19.2383	129
Chr4	100874043	100874478	.	1000	.	4.43392	30.1292	26.3627	152
Chr4	100886717	100887049	.	1000	.	2.30062	8.38731	5.38407	233
Chr4	101629846	101630261	.	1000	.	3.15295	13.4202	10.1607	257
Chr4	103681008	103681469	.	1000	.	3.15948	14.6911	11.3845	350
Chr4	103868722	103869026	.	1000	.	2.98148	11.47	8.292	163
Chr4	104269704	104270295	.	1000	.	3.05979	10.7163	7.57565	97
Chr4	105090359	105090759	.	1000	.	2.6214	9.13909	6.08589	147
Chr4	106973625	106973964	.	1000	.	2.23045	7.01396	4.12895	112
Chr4	107297716	107297968	.	1000	.	3.56947	16.2368	12.8753	96
Chr4	111892880	111893132	.	1000	.	3.76926	16.5564	13.1846	162
Chr4	113944966	113945340	.	1000	.	3.46098	15.1593	11.8365	223
Chr4	113957299	113957699	.	1000	.	4.01234	23.3799	19.7971	239
Chr4	114114313	114114824	.	1000	.	5.10993	34.0169	30.147	222
Chr4	114985266	114985614	.	1000	.	3.08394	10.8327	7.68413	287
Chr4	115220184	115220834	.	1000	.	7.08284	72.3793	67.6097	366
Chr4	115814325	115814730	.	1000	.	2.71639	9.1759	6.12168	200
Chr4	115863783	115864065	.	1000	.	3.25466	13.575	10.3109	142
Chr4	116451834	116452636	.	1000	.	2.35391	6.99251	4.11004	414
Chr4	116623339	116623680	.	1000	.	2.5144	8.25362	5.26255	149
Chr4	118772255	118772706	.	1000	.	2.91904	12.7713	9.53778	155
Chr4	119136546	119136774	.	1000	.	3.05979	10.7163	7.57565	154
Chr4	119581583	119581952	.	1000	.	3.79612	19.3139	15.8521	194
Chr4	120731632	120731912	.	1000	.	7.59545	62.7513	58.1809	146
Chr4	121676545	121676855	.	1000	.	3.5217	14.7765	11.4668	116
Chr4	121682189	121682673	.	1000	.	2.59187	8.67363	5.65227	205
Chr4	122345022	122345368	.	1000	.	4.45634	26.2074	22.5485	233
Chr4	122354673	122354917	.	1000	.	3.0063	12.1791	8.96962	104
Chr4	122645078	122645339	.	1000	.	3.12975	12.677	9.44772	158
Chr4	122648532	122649059	.	1000	.	4.45431	35.2936	31.3925	167
Chr4	122650435	122650673	.	1000	.	2.75883	9.89724	6.79709	144
Chr4	123704941	123705261	.	1000	.	3.70073	15.9469	12.5952	164
Chr4	123714250	123714572	.	1000	.	2.76479	15.1124	11.7908	166
Chr4	123747781	123748119	.	1000	.	5.25593	32.713	28.878	180
Chr4	125803022	125803268	.	1000	.	2.19125	6.02235	3.25933	151
Chr4	125920284	125920526	.	1000	.	3.34952	14.3168	11.0237	116
Chr4	126118055	126118526	.	1000	.	2.87835	9.28998	6.22456	176
Chr4	126230727	126231088	.	1000	.	2.87144	10.8632	7.71191	137
Chr4	126262931	126263659	.	1000	.	3.9782	24.814	21.1922	202
Chr4	126317736	126317982	.	1000	.	3.5515	19.749	16.2729	101
Chr4	126325982	126326233	.	1000	.	3.49711	16.3027	12.9399	107
Chr4	126363331	126363601	.	1000	.	3.61338	18.9441	15.4966	168
Chr4	126365376	126365668	.	1000	.	5.02657	41.2918	37.2357	181
Chr4	126379432	126379778	.	1000	.	2.30592	6.61929	3.77689	283
Chr4	126712277	126712657	.	1000	.	3.43489	19.8561	16.3769	211
Chr4	127088786	127089098	.	1000	.	3.23432	13.0374	9.79243	137
Chr4	127158788	127159361	.	1000	.	2.9888	14.5394	11.2378	128
Chr4	127160274	127160617	.	1000	.	3.60016	20.329	16.8373	164
Chr4	129389093	129389338	.	1000	.	2.93968	9.9457	6.84272	168
Chr4	129431296	129431542	.	1000	.	2.70253	9.42702	6.35488	178
Chr4	130215094	130215367	.	1000	.	3.35807	13.0199	9.77578	165
Chr4	130822066	130822433	.	1000	.	2.87835	9.28998	6.22456	132
Chr4	131213043	131213352	.	1000	.	4.48278	24.4734	20.8621	167
Chr4	131215603	131215912	.	1000	.	3.01541	10.3089	7.18569	156
Chr4	132175892	132176119	.	1000	.	2.7842	13.7591	10.4873	84
Chr4	133206191	133206536	.	1000	.	4.31752	21.7006	18.1661	175
Chr4	133231559	133231882	.	1000	.	2.80982	8.79539	5.7618	159
Chr4	133232700	133233058	.	1000	.	3.12152	13.0357	9.79101	222
Chr4	133350388	133350620	.	1000	.	5.07137	29.4735	25.7232	94
Chr4	135389028	135389256	.	1000	.	3.70073	15.9469	12.5952	81
Chr4	135409529	135409951	.	1000	.	2.44819	10.1872	7.07375	145
Chr4	135415693	135416020	.	1000	.	2.59552	8.84396	5.80803	180
Chr4	135417039	135417303	.	1000	.	3.2596	16.3944	13.0283	171
Chr4	135441591	135441803	.	1000	.	2.48119	8.62732	5.60857	156
Chr4	136933516	136933854	.	1000	.	2.75422	13.6957	10.4263	125
Chr4	136939378	136939860	.	1000	.	5.07345	35.9335	32.0156	169
Chr4	136971868	136972482	.	1000	.	2.99809	15.1742	11.8504	165
Chr4	137019336	137019640	.	1000	.	3.97486	18.431	14.9987	143
Chr4	137059312	137059898	.	1000	.	6.73191	56.1951	51.775	207
Chr4	137553490	137553785	.	1000	.	1.99468	4.81041	2.25198	101
Chr4	138516885	138517164	.	1000	.	2.6214	9.13909	6.08589	108
Chr4	139119986	139120232	.	1000	.	4.24626	25.4893	21.8497	108
Chr4	139138436	139138714	.	1000	.	3.70975	19.0485	15.5989	143
Chr4	139315276	139315955	.	1000	.	4.58445	26.3417	22.6797	501
Chr4	139949373	139949682	.	1000	.	9.13218	84.8557	79.807	151
Chr4	140266740	140266955	.	1000	.	2.4801	12.7617	9.52924	103
Chr4	140290913	140291259	.	1000	.	2.75936	8.72869	5.70424	154
Chr4	141811982	141812396	.	1000	.	3.14011	11.5101	8.32925	164
Chr4	141849282	141849602	.	1000	.	3.70073	15.9469	12.5952	154
Chr4	142041941	142042147	.	1000	.	1.89461	4.68081	2.13989	7
Chr4	142267999	142268552	.	1000	.	2.05201	5.56858	2.87373	348
Chr4	142481624	142481827	.	1000	.	2.27167	11.7795	8.58921	67
Chr4	143004877	143005143	.	1000	.	3.60779	15.4664	12.1317	101
Chr4	143315686	143315960	.	1000	.	3.73974	16.4037	13.0373	109
Chr4	143584438	143584762	.	1000	.	3.10852	14.1659	10.8772	122
Chr4	143926151	143926729	.	1000	.	2.14174	6.6876	3.83851	152
Chr4	144391635	144391897	.	1000	.	3.6322	15.3451	12.0144	130
Chr4	144633984	144634302	.	1000	.	3.34054	13.1552	9.90596	126
Chr4	146356643	146357307	.	1000	.	3.65967	18.4894	15.0547	179
Chr4	147276328	147276648	.	1000	.	2.47732	7.63526	4.69233	104
Chr4	147630248	147630530	.	1000	.	2.37366	7.98914	5.01716	140
Chr4	148694923	148695366	.	1000	.	3.71965	20.1305	16.6457	298
Chr4	148726256	148726541	.	1000	.	4.86578	27.2795	23.589	153
Chr4	148727697	148728280	.	1000	.	6.36262	62.8668	58.2935	361
Chr4	148804338	148804764	.	1000	.	2.05887	10.2536	7.13607	320
Chr4	148943083	148943365	.	1000	.	3.49514	14.1659	10.8772	112
Chr4	149233952	149234141	.	1000	.	2.08405	7.67144	4.72704	141
Chr4	149354969	149355314	.	1000	.	2.80982	8.79539	5.7618	96
Chr4	149590260	149590594	.	1000	.	2.38825	11.5439	8.36195	186
Chr4	150076344	150076664	.	1000	.	2.67227	9.26307	6.20301	123
Chr4	150163598	150164102	.	1000	.	4.78024	28.4933	24.7705	340
Chr4	150667514	150667783	.	624	.	1.42643	3.88671	1.52574	221
Chr4	150938227	150938745	.	1000	.	2.03904	6.68402	3.83557	189
Chr4	151135040	151135355	.	1000	.	2.58558	8.49001	5.47958	158
Chr4	151261109	151261683	.	1000	.	3.4266	13.5886	10.3218	344
Chr4	151305596	151305965	.	1000	.	4.04339	19.0707	15.6189	208
Chr4	151424888	151425200	.	1000	.	3.54707	17.3143	13.9172	169
Chr4	151502228	151502782	.	1000	.	5.48257	34.0161	30.1467	222
Chr4	151648962	151649357	.	1000	.	5.74574	37.894	33.9253	155
Chr4	151940236	151940473	.	1000	.	2.23045	7.01396	4.12895	82
Chr4	152099077	152099472	.	1000	.	3.32186	15.0461	11.7258	207
Chr4	152171177	152171516	.	1000	.	3.32186	15.0461	11.7258	205
Chr4	153093388	153093628	.	1000	.	3.92038	18.4163	14.986	140
Chr4	153122989	153123270	.	1000	.	3.5217	14.7765	11.4668	134
Chr4	153562833	153563073	.	1000	.	3.22101	11.9083	8.70979	133
Chr4	153592664	153593002	.	1000	.	1.57827	4.25005	1.80152	259
Chr4	153944471	153944868	.	1000	.	7.20674	66.0942	61.4552	217
Chr4	153952040	153952327	.	1000	.	3.04034	12.3738	9.15711	161
Chr5	27407	27727	.	1000	.	4.81284	30.3873	26.6128	144
Chr5	2447217	2447500	.	1000	.	2.72839	10.0588	6.95049	156
Chr5	2626899	2627434	.	1000	.	1.91265	5.09438	2.47451	224
Chr5	2938421	2939186	.	1000	.	5.29245	38.147	34.1716	319
Chr5	3045126	3045522	.	1000	.	3.09665	12.8931	9.65532	176
Chr5	3613447	3613931	.	1000	.	1.96481	6.74136	3.8893	112
Chr5	4357709	4358762	.	1000	.	2.70253	9.42702	6.35488	653
Chr5	4358888	4359590	.	1000	.	2.80982	8.79539	5.7618	548
Chr5	4721634	4722001	.	1000	.	3.14489	12.1473	8.93908	187
Chr5	4925184	4925432	.	1000	.	2.03383	8.00168	5.0281	152
Chr5	6123962	6124157	.	1000	.	1.78794	8.45071	5.44292	37
Chr5	7446322	7446687	.	1000	.	2.93968	9.9457	6.84272	90
Chr5	7817507	7817991	.	1000	.	3.28954	12.4597	9.23798	274
Chr5	7990291	7990738	.	1000	.	4.54732	29.9721	26.2093	186
Chr5	8257604	8257878	.	1000	.	2.94688	9.79455	6.6992	146
Chr5	8416438	8416821	.	1000	.	2.2224	10.8395	7.69059	308
Chr5	8998184	8998450	.	1000	.	3.47736	17.3593	13.9599	133
Chr5	10376879	10377067	.	1000	.	2.51661	17.8863	14.4708	76
Chr5	10455987	10456464	.	1000	.	2.65762	12.1589	8.94991	358
Chr5	11196517	11196942	.	1000	.	3.41427	17.4178	14.0167	169
Chr5	12338974	12339197	.	1000	.	2.02755	6.60319	3.76297	49
Chr5	13206124	13206563	.	1000	.	2.60422	7.37374	4.45368	270
Chr5	13384954	13385270	.	1000	.	2.34413	7.19033	4.29111	206
Chr5	13439270	13439621	.	1000	.	3.28583	12.659	9.43031	205
Chr5	13534425	13534734	.	1000	.	4.76145	29.3908	25.6443	143
Chr5	14437463	14437878	.	1000	.	2.51591	7.26309	4.35558	345
Chr5	16158917	16159311	.	1000	.	2.8304	9.58851	6.50749	168
Chr5	16498169	16498486	.	1000	.	1.61905	4.5621	2.04251	52
Chr5	17808867	17809247	.	1000	.	3.34073	19.3752	15.9118	204
Chr5	17910568	17910850	.	1000	.	3.36962	13.5274	10.2664	119
Chr5	18009620	18010155	.	1000	.	3.01669	11.4696	8.2918	198
Chr5	19793899	19794132	.	1000	.	3.08842	14.834	11.5217	118
Chr5	20744151	20744767	.	1000	.	2.75954	12.9046	9.66635	433
Chr5	20775447	20775886	.	1000	.	2.80276	11.1646	8.00099	270
Chr5	23121655	23122007	.	1000	.	2.4413	9.19802	6.14199	220
Chr5	23745267	23745983	.	1000	.	2.79316	10.9364	7.78274	591
Chr5	24694147	24694498	.	1000	.	3.0191	11.0973	7.9362	286
Chr5	25733687	25734213	.	1000	.	3.70073	15.9469	12.5952	182
Chr5	26244904	26245245	.	1000	.	3.74715	23.9124	20.3165	136
Chr5	26716361	26716679	.	1000	.	2.54212	7.38668	4.46588	70
Chr5	26878881	26879124	.	1000	.	3.56225	14.9864	11.6692	112
Chr5	26915967	26916376	.	1000	.	3.23399	12.6102	9.3832	256
Chr5	27697080	27697423	.	1000	.	3.40488	36.4339	32.503	132
Chr5	27702485	27702675	.	1000	.	2.13068	9.9434	6.84119	96
Chr5	27702777	27703049	.	1000	.	2.31722	13.3201	10.0648	155
Chr5	28993460	28993663	.	1000	.	3.90633	17.7986	14.3863	118
Chr5	30481980	30482287	.	1000	.	4.36437	23.4872	19.9021	153
Chr5	30923980	30924278	.	932	.	1.55631	5.03115	2.41894	74
Chr5	31406312	31406776	.	1000	.	3.99079	22.1268	18.5828	290
Chr5	32042000	32042783	.	1000	.	3.21142	16.4905	13.1215	435
Chr5	32417586	32418050	.	1000	.	3.83677	18.4951	15.0598	149
Chr5	33418428	33418670	.	1000	.	3.4542	18.6066	15.1664	103
Chr5	33983166	33983539	.	1000	.	3.07179	14.9195	11.6042	161
Chr5	34011145	34011568	.	1000	.	3.60337	17.8985	14.4821	240
Chr5	35468948	35469590	.	1000	.	1.79712	4.5225	2.0066	73
Chr5	36303266	36303629	.	1000	.	3.28954	12.4597	9.23798	159
Chr5	36592346	36592678	.	1000	.	5.09234	32.1072	28.2875	207
Chr5	36750694	36751005	.	1000	.	2.94781	12.5841	9.35852	82
Chr5	36754124	36754437	.	1000	.	2.04786	5.35971	2.69175	147
Chr5	36756081	36756524	.	1000	.	4.01186	21.9795	18.44	145
Chr5	36776058	36776709	.	1000	.	3.95748	20.5414	17.0421	374
Chr5	36779244	36779525	.	1000	.	2.98277	11.288	8.11949	171
Chr5	36781425	36781660	.	1000	.	3.66907	20.3034	16.8134	80
Chr5	37126249	37126891	.	1000	.	3.66611	16.7726	13.3937	130
Chr5	37954439	37954708	.	1000	.	2.38825	11.5439	8.36195	111
Chr5	37967744	37968076	.	1000	.	2.14086	8.51972	5.5075	81
Chr5	38293051	38293568	.	1000	.	3.04938	13.011	9.76951	161
Chr5	38294447	38294792	.	1000	.	3.36213	16.6277	13.2537	142
Chr5	38534037	38534421	.	1000	.	3.03031	11.7359	8.54641	234
Chr5	38549415	38549756	.	1000	.	3.10288	13.5298	10.2678	136
Chr5	40047811	40048178	.	1000	.	3.76926	16.5564	13.1846	163
Chr5	40372871	40373342	.	1000	.	3.22101	11.9083	8.70979	349
Chr5	40864686	40865013	.	1000	.	6.57908	47.0394	42.8415	157
Chr5	41550889	41551624	.	1000	.	2.73493	10.0959	6.98594	645
Chr5	42277655	42277926	.	1000	.	4.24899	21.0327	17.518	140
Chr5	44665131	44665397	.	1000	.	2.67579	10.3929	7.26557	93
Chr5	48533649	48534008	.	1000	.	2.32711	7.58773	4.65046	147
Chr5	48555317	48555892	.	1000	.	3.55095	17.8194	14.4067	341
Chr5	48944345	48944694	.	1000	.	3.59734	17.8618	14.4483	143
Chr5	52110716	52111078	.	1000	.	2.18292	7.0508	4.16167	130
Chr5	53053962	53054382	.	1000	.	3.31336	13.237	9.98443	186
Chr5	53480981	53481264	.	1000	.	3.09665	12.8931	9.65532	136
Chr5	56172489	56172811	.	1000	.	2.49254	10.0908	6.98105	176
Chr5	56983335	56983589	.	1000	.	5.20844	30.9653	27.1755	127
Chr5	58058276	58058555	.	1000	.	4.20118	23.4279	19.8441	126
Chr5	60770580	60771015	.	1000	.	3.15248	11.366	8.19065	141
Chr5	61120192	61120594	.	1000	.	2.86247	9.21569	6.15918	223
Chr5	61129910	61130161	.	1000	.	2.53362	8.06948	5.09039	99
Chr5	61432168	61432500	.	1000	.	2.42101	7.21051	4.30802	89
Chr5	62364919	62365244	.	1000	.	2.18092	7.03812	4.15019	181
Chr5	62865235	62865621	.	1000	.	2.28057	7.19464	4.29438	193
Chr5	64232513	64232902	.	1000	.	3.71965	20.1305	16.6457	105
Chr5	65363719	65364165	.	1000	.	2.92266	11.6965	8.50869	367
Chr5	65717710	65717934	.	657	.	1.36052	5.60509	2.90556	107
Chr5	65721452	65721771	.	635	.	1.27332	4.07373	1.66697	297
Chr5	65727064	65727335	.	1000	.	1.3042	5.20039	2.56682	43
Chr5	65732214	65732496	.	1000	.	1.37645	7.23179	4.32784	43
Chr5	65733112	65733396	.	1000	.	1.34917	6.41441	3.59985	55
Chr5	65779639	65779890	.	690	.	1.33425	5.46763	2.78343	94
Chr5	65780079	65780288	.	693	.	1.29693	4.31765	1.85617	85
Chr5	65782032	65782241	.	859	.	1.47924	7.94419	4.97527	74
Chr5	65799641	65799953	.	649	.	1.38495	6.54087	3.70771	269
Chr5	65820261	65820499	.	604	.	1.30936	4.76236	2.21068	58
Chr5	65881274	65881458	.	1000	.	1.43966	7.80617	4.85222	83
Chr5	66016784	66017069	.	645	.	1.53757	6.10277	3.32232	226
Chr5	67560177	67560694	.	1000	.	3.01768	11.09	7.93004	180
Chr5	71256038	71256308	.	1000	.	4.04629	25.2957	21.6597	154
Chr5	71711381	71711652	.	1000	.	4.06635	22.0311	18.4911	142
Chr5	73439998	73440653	.	1000	.	2.22715	7.2179	4.31459	250
Chr5	74255095	74255578	.	1000	.	1.7744	9.12997	6.07832	224
Chr5	74257333	74258109	.	1000	.	1.79743	9.46455	6.38965	616
Chr5	74280869	74281270	.	1000	.	2.17301	13.8076	10.5333	119
Chr5	74286278	74286752	.	796	.	1.50209	4.73223	2.18348	314
Chr5	74294147	74294477	.	664	.	1.74647	10.8671	7.71577	100
Chr5	74295772	74296017	.	1000	.	1.86642	10.3295	7.20581	85
Chr5	75962224	75962479	.	1000	.	4.07458	22.0809	18.5398	111
Chr5	76224242	76224611	.	1000	.	3.87842	30.5352	26.7573	145
Chr5	76887164	76887557	.	1000	.	2.85504	9.88842	6.78956	131
Chr5	78548087	78548389	.	1000	.	5.89376	38.7519	34.7606	143
Chr5	79152062	79152527	.	1000	.	2.36471	6.79542	3.93723	93
Chr5	79568955	79569320	.	1000	.	3.60367	16.4274	13.0604	143
Chr5	80082915	80083326	.	1000	.	3.14914	12.784	9.54938	128
Chr5	82285113	82285448	.	1000	.	2.19625	10.4774	7.34639	95
Chr5	82286878	82287133	.	614	.	1.628	7.168	4.27142	158
Chr5	82597006	82597347	.	1000	.	3.97483	23.9611	20.362	165
Chr5	83892566	83892827	.	1000	.	3.8378	17.1737	13.7814	126
Chr5	88786517	88786841	.	1000	.	2.90468	12.1357	8.92889	155
Chr5	89737848	89738356	.	1000	.	3.49504	14.4016	11.1061	196
Chr5	91789974	91790277	.	1000	.	3.72282	18.6175	15.1767	176
Chr5	92996633	92996946	.	1000	.	3.47417	14.2945	11.002	151
Chr5	93831223	93831786	.	1000	.	2.38389	7.79316	4.84038	435
Chr5	94754835	94755164	.	1000	.	2.87835	9.28998	6.22456	158
Chr5	96161626	96161868	.	1000	.	3.10288	13.5298	10.2678	130
Chr5	96571216	96571936	.	1000	.	5.23615	37.3972	33.4416	362
Chr5	98635418	98635858	.	1000	.	4.22962	27.1607	23.4743	132
Chr5	98637800	98638163	.	1000	.	2.47732	7.63526	4.69233	232
Chr5	99617525	99617835	.	1000	.	4.38376	28.5348	24.8114	140
Chr5	100071803	100072121	.	1000	.	4.24899	21.0327	17.518	146
Chr5	101120004	101120490	.	1000	.	4.65391	29.7072	25.9507	250
Chr5	106416621	106417006	.	1000	.	4.11193	19.7176	16.2434	203
Chr5	106978858	106979189	.	1000	.	3.12263	16.0717	12.7163	140
Chr5	108040644	108041363	.	1000	.	5.33696	36.1906	32.2667	106
Chr5	110187789	110188576	.	1000	.	2.7675	9.10398	6.05293	297
Chr5	110875432	110876170	.	1000	.	2.87575	11.0658	7.90672	611
Chr5	111509434	111509742	.	1000	.	3.05054	11.2587	8.09132	143
Chr5	112597472	112598442	.	1000	.	2.38886	8.98192	5.93778	594
Chr5	112685585	112685950	.	1000	.	3.45525	14.1971	10.9073	121
Chr5	112784458	112784733	.	1000	.	2.95562	10.3958	7.26817	158
Chr5	114456343	114456579	.	1000	.	2.65291	10.5646	7.42998	121
Chr5	114953611	114953861	.	1000	.	4.72871	25.8468	22.1959	111
Chr5	117198091	117198465	.	1000	.	4.19324	30.1357	26.3685	149
Chr5	118097252	118097484	.	1000	.	1.73863	7.29277	4.38419	55
Chr5	118170125	118170380	.	1000	.	2.16386	13.3757	10.1194	91
Chr5	118182279	118182524	.	675	.	1.72252	7.54563	4.61142	173
Chr5	118369833	118370308	.	1000	.	2.48413	9.61661	6.53315	177
Chr5	120497548	120497939	.	1000	.	2.28096	9.19073	6.13537	302
Chr5	120574418	120574738	.	1000	.	2.38371	6.89087	4.02372	45
Chr5	121485148	121485482	.	1000	.	3.20697	13.9414	10.6627	182
Chr5	123440744	123441087	.	1000	.	2.10684	7.16016	4.26382	121
Chr5	123450796	123451194	.	1000	.	2.11458	8.60123	5.58451	119
Chr5	123482427	123482855	.	1000	.	2.39346	13.9002	10.6236	277
Chr5	123484510	123484804	.	1000	.	2.02768	7.59061	4.65321	247
Chr5	123497138	123497546	.	1000	.	2.08013	7.641	4.69784	291
Chr5	124967552	124967989	.	1000	.	3.66934	17.2928	13.8967	264
Chr5	124968112	124968754	.	1000	.	3.51619	18.5536	15.1153	439
Chr5	124974397	124974795	.	1000	.	3.32269	15.0511	11.7307	118
Chr5	124988110	124988417	.	1000	.	2.75701	12.8862	9.64953	133
Chr5	125813594	125813941	.	1000	.	3.34113	13.6032	10.3359	103
Chr5	126729020	126729357	.	1000	.	4.84225	30.9137	27.1257	157
Chr5	127515382	127515626	.	1000	.	4.07458	22.0809	18.5398	126
Chr5	128036275	128036655	.	1000	.	2.87039	12.281	9.06767	118
Chr5	128037132	128037370	.	1000	.	2.69828	11.816	8.62306	154
Chr5	130272766	130273079	.	1000	.	3.15196	12.3894	9.17233	164
Chr5	130547039	130547333	.	1000	.	3.97486	18.431	14.9987	128
Chr5	131922367	131922662	.	1000	.	3.07179	14.9195	11.6042	149
Chr5	132401364	132401721	.	1000	.	3.65967	18.4894	15.0547	235
Chr5	133694260	133694535	.	1000	.	3.20856	13.3201	10.0647	116
Chr5	133910137	133910464	.	1000	.	3.49514	14.1659	10.8772	179
Chr5	134586817	134587124	.	1000	.	2.47732	7.63526	4.69233	86
Chr5	134801364	134801669	.	1000	.	3.81318	18.0992	14.6763	136
Chr5	134943830	134944529	.	1000	.	2.62714	9.93972	6.83753	358
Chr5	136165726	136165949	.	1000	.	2.43933	15.4535	12.1193	147
Chr5	136341371	136341625	.	1000	.	3.28954	12.4597	9.23798	93
Chr5	137410755	137411086	.	1000	.	3.64807	16.6733	13.2977	179
Chr5	137421105	137421533	.	1000	.	4.5146	33.5675	29.71	263
Chr5	137426937	137427773	.	1000	.	7.88576	70.7546	66.0191	166
Chr5	137443173	137443427	.	1000	.	3.23758	12.6287	9.40115	119
Chr5	138076481	138077014	.	1000	.	6.47654	52.2237	47.8961	192
Chr5	138438702	138439036	.	1000	.	3.15248	11.366	8.19065	177
Chr5	138956660	138956969	.	1000	.	2.77184	8.78805	5.76094	205
Chr5	139559154	139559470	.	1000	.	3.76813	17.3295	13.9319	148
Chr5	141109185	141109653	.	1000	.	4.89833	32.9972	29.1548	170
Chr5	141721274	141721531	.	1000	.	3.2596	16.3944	13.0283	167
Chr5	142135293	142135716	.	1000	.	2.11055	7.77878	4.82844	166
Chr5	142414981	142415302	.	1000	.	2.09866	6.12479	3.34214	257
Chr5	142903314	142903829	.	1000	.	2.08642	5.08208	2.46412	310
Chr5	142958867	142959159	.	1000	.	3.80822	17.2829	13.8876	150
Chr5	143075133	143075374	.	1000	.	3.90633	17.7986	14.3863	98
Chr5	143770704	143770989	.	1000	.	3.22101	11.9083	8.70979	175
Chr5	145820106	145820605	.	1000	.	3.46523	17.9826	14.5627	351
Chr5	145887704	145887956	.	1000	.	2.57849	9.49429	6.41752	167
Chr5	145951042	145951373	.	1000	.	2.74128	8.31099	5.31206	158
Chr5	146454816	146455266	.	1000	.	2.5138	7.6808	4.73553	136
Chr5	146590670	146591102	.	1000	.	4.33601	30.6418	26.8614	163
Chr5	147435595	147435784	.	1000	.	2.00643	13.8132	10.5388	130
Chr5	151073696	151074172	.	1000	.	4.79604	27.5703	23.8736	342
Chr5	151624718	151625180	.	1000	.	6.47654	52.2237	47.8961	218
Chr5	152138081	152138500	.	1000	.	2.75156	9.85752	6.7601	89
Chr5	152141605	152141995	.	1000	.	2.93106	11.5613	8.37907	104
Chr5	152146097	152146502	.	1000	.	4.05379	22.8036	19.2376	278
Chr5	152150337	152150592	.	1000	.	4.20213	22.8443	19.2775	123
Chr5	152787978	152788338	.	1000	.	2.74111	12.2764	9.06385	223
Chr5	153425138	153425484	.	1000	.	2.30075	10.1746	7.06184	147
Chr5	155800139	155800491	.	863	.	1.86624	5.10269	2.48227	290
Chr5	158475995	158476210	.	1000	.	3.2126	18.3897	14.9599	100
Chr5	158493779	158494243	.	1000	.	2.49701	8.43965	5.4321	250
Chr5	158849889	158850111	.	1000	.	2.25648	10.6012	7.46451	134
Chr5	159248430	159248720	.	1000	.	2.4981	9.4286	6.3557	123
Chr5	159722229	159722560	.	1000	.	1.84788	6.87577	4.00994	276
Chr5	159892725	159892947	.	1000	.	2.30206	5.63538	2.91799	65
Chr5	161528364	161528739	.	1000	.	2.33524	7.38877	4.46673	48
Chr5	161530892	161531245	.	1000	.	4.1277	25.8649	22.2129	172
Chr5	161842169	161843025	.	1000	.	4.72871	25.8468	22.1959	231
Chr5	161910714	161911040	.	1000	.	3.15248	11.366	8.19065	233
Chr5	161987480	161987787	.	1000	.	1.85412	7.0753	4.18477	92
Chr5	162186268	162186683	.	1000	.	2.472	6.63978	3.7936	276
Chr5	162789806	162790320	.	1000	.	4.96238	38.6767	34.6882	172
Chr5	163356639	163356827	.	613	.	1.53072	7.28381	4.37542	139
Chr5	163402843	163403193	.	1000	.	2.35564	8.38303	5.38024	119
Chr5	163404310	163404682	.	1000	.	1.83101	9.8868	6.78795	65
Chr5	163412685	163412994	.	1000	.	2.79254	11.9538	8.75396	140
Chr5	163432993	163433214	.	1000	.	1.77597	7.43426	4.50799	97
Chr5	163486697	163486897	.	608	.	1.40096	6.34647	3.54165	53
Chr5	163866515	163866725	.	1000	.	1.49844	11.634	8.44946	85
Chr5	163869175	163869527	.	774	.	1.41581	7.68827	4.74288	61
Chr5	163873256	163873477	.	1000	.	1.40551	6.98218	4.10218	63
Chr5	163882420	163882644	.	625	.	1.2842	5.03457	2.42229	59
Chr5	163895415	163895599	.	609	.	1.48856	7.03218	4.14439	105
Chr5	163902603	163902811	.	1000	.	1.32645	5.91949	3.16931	80
Chr5	163903632	163903864	.	1000	.	1.34532	6.45947	3.6413	85
Chr5	163928835	163929062	.	716	.	1.38262	6.27307	3.47385	97
Chr5	163944966	163945160	.	1000	.	1.84622	18.988	15.5398	111
Chr5	163948798	163949130	.	745	.	1.28828	4.66412	2.12514	101
Chr5	163950319	163950608	.	1000	.	1.31312	5.70657	2.98267	47
Chr5	163953225	163953436	.	1000	.	1.52079	10.4622	7.33225	108
Chr5	163960045	163960317	.	1000	.	1.4009	8.40176	5.39702	83
Chr5	164001642	164001831	.	622	.	1.57209	11.7372	8.54768	101
Chr6	21832	22151	.	804	.	1.20457	3.29053	1.1122	100
Chr6	58932	59125	.	719	.	1.38767	7.47178	4.5417	55
Chr6	108323	108768	.	1000	.	5.46007	87.2069	82.1072	193
Chr6	131311	131859	.	1000	.	7.64592	130.962	124.729	272
Chr6	152724	153012	.	1000	.	3.29227	20.0914	16.6074	114
Chr6	818013	818354	.	1000	.	2.29639	10.3748	7.25007	178
Chr6	917723	918096	.	1000	.	2.25385	7.61186	4.67198	141
Chr6	997105	997335	.	1000	.	1.78839	10.644	7.50618	169
Chr6	1467467	1467700	.	1000	.	2.11416	6.81405	3.95412	176
Chr6	1812010	1812271	.	1000	.	2.82648	21.8491	18.3117	163
Chr6	1919954	1920194	.	1000	.	4.24899	21.0327	17.518	132
Chr6	2526582	2526766	.	1000	.	1.98036	11.3905	8.21469	45
Chr6	2547118	2547373	.	1000	.	2.77827	9.83411	6.73713	131
Chr6	2715126	2715452	.	1000	.	4.22376	28.008	24.2986	147
Chr6	3150576	3151119	.	1000	.	1.6549	4.57995	2.05766	447
Chr6	3181854	3182122	.	1000	.	3.0191	11.0973	7.9362	178
Chr6	3271229	3271452	.	630	.	1.87069	7.16314	4.26669	144
Chr6	4226568	4226867	.	1000	.	2.91904	12.7713	9.53778	131
Chr6	4334451	4334981	.	1000	.	4.33333	27.2712	23.5822	258
Chr6	4336778	4337162	.	1000	.	5.3945	33.894	30.029	206
Chr6	4346919	4347437	.	1000	.	5.90589	44.1754	40.0489	362
Chr6	4617581	4617806	.	1000	.	3.58518	16.0805	12.7245	106
Chr6	4715652	4716155	.	1000	.	6.73154	49.3019	45.0484	346
Chr6	5416542	5416887	.	1000	.	3.69181	17.6731	14.2651	169
Chr6	5438054	5438481	.	1000	.	3.74962	17.4872	14.0847	135
Chr6	5722354	5722620	.	1000	.	3.6495	23.4102	19.827	127
Chr6	5803221	5803623	.	1000	.	3.51205	21.6093	18.0786	325
Chr6	5885598	5886064	.	1000	.	3.15248	11.366	8.19065	361
Chr6	6462841	6463079	.	1000	.	3.15295	13.4202	10.1607	130
Chr6	6467747	6468290	.	1000	.	5.3455	32.4797	28.6501	315
Chr6	6890854	6891284	.	1000	.	3.39759	18.6711	15.2291	159
Chr6	7285252	7285508	.	1000	.	1.711	5.26137	2.60473	229
Chr6	7644687	7645130	.	1000	.	4.68833	29.599	25.8456	165
Chr6	7646817	7647270	.	1000	.	3.74485	20.2933	16.8049	213
Chr6	8515280	8515515	.	1000	.	3.04092	15.6789	12.3366	108
Chr6	8720611	8721142	.	1000	.	2.97572	12.3798	9.16293	265
Chr6	9466766	9467080	.	1000	.	2.48413	9.61661	6.53315	162
Chr6	9760825	9761266	.	1000	.	2.30041	6.59075	3.75315	96
Chr6	9819825	9820221	.	1000	.	3.15248	11.366	8.19065	295
Chr6	9900793	9901158	.	1000	.	3.22707	17.6564	14.2494	110
Chr6	9909730	9910148	.	1000	.	3.93336	22.0372	18.497	235
Chr6	10052838	10053259	.	1000	.	2.14196	6.89407	4.02642	212
Chr6	12517796	12518093	.	1000	.	3.64807	16.6733	13.2977	128
Chr6	12637550	12638125	.	1000	.	5.20844	30.9653	27.1755	365
Chr6	13334027	13334302	.	1000	.	3.04721	13.7778	10.5045	144
Chr6	13335094	13335397	.	1000	.	2.55939	7.32048	4.41007	156
Chr6	13718929	13719209	.	1000	.	3.40539	14.1671	10.8782	139
Chr6	13726681	13726972	.	1000	.	2.23403	6.81004	3.95027	169
Chr6	13934504	13935053	.	1000	.	2.49039	8.4021	5.39719	419
Chr6	16342725	16343058	.	1000	.	3.18946	11.9623	8.76215	171
Chr6	17995249	17995757	.	1000	.	2.6214	9.13909	6.08589	275
Chr6	18820756	18821097	.	1000	.	2.53362	8.06948	5.09039	167
Chr6	20635498	20635962	.	1000	.	4.16741	23.5137	19.928	220
Chr6	21404350	21404803	.	1000	.	5.26714	36.8625	32.9206	246
Chr6	21485456	21486053	.	1000	.	6.27274	48.2497	44.0226	301
Chr6	21603768	21604284	.	1000	.	3.76926	16.5564	13.1846	268
Chr6	22438715	22438989	.	1000	.	2.77309	11.3222	8.15219	145
Chr6	22872578	22872926	.	1000	.	2.70084	10.2242	7.10878	148
Chr6	23142770	23143262	.	1000	.	4.81894	28.3823	24.6624	144
Chr6	23197766	23198023	.	1000	.	2.71376	10.138	7.02613	92
Chr6	23429704	23430019	.	1000	.	2.44605	8.01446	5.03908	90
Chr6	24157336	24157756	.	1000	.	5.44163	44.4989	40.3652	265
Chr6	24192651	24192973	.	1000	.	3.4266	13.5886	10.3218	161
Chr6	26108970	26109336	.	1000	.	4.04339	19.0707	15.6189	220
Chr6	27059068	27059367	.	1000	.	3.01541	10.3089	7.18569	182
Chr6	31229124	31229548	.	1000	.	3.08394	10.8327	7.68413	151
Chr6	31975529	31975863	.	1000	.	2.37671	6.59921	3.75907	180
Chr6	32115449	32115762	.	1000	.	2.31967	7.78712	4.83577	115
Chr6	32117721	32117981	.	1000	.	3.21044	15.2232	11.8975	148
Chr6	34009610	34009957	.	1000	.	2.87835	9.28998	6.22456	183
Chr6	34606258	34606468	.	1000	.	2.07302	10.1284	7.01706	104
Chr6	36017515	36017884	.	1000	.	3.42193	15.8618	12.5143	264
Chr6	36262291	36262643	.	1000	.	3.08973	12.2559	9.04415	171
Chr6	36321774	36322016	.	1000	.	3.065	14.2838	10.9921	158
Chr6	37407600	37407973	.	1000	.	5.13991	30.2166	26.4468	197
Chr6	38774821	38775028	.	1000	.	2.18432	6.84535	3.98075	88
Chr6	38840120	38840393	.	1000	.	3.26555	14.4968	11.1966	126
Chr6	39202477	39202906	.	1000	.	3.64881	20.9148	17.4065	151
Chr6	39205478	39205808	.	1000	.	2.62768	9.17409	6.12012	109
Chr6	39313391	39314054	.	1000	.	4.42503	27.8843	24.1787	417
Chr6	39966563	39967019	.	1000	.	4.29934	42.1286	38.0523	306
Chr6	40328178	40328976	.	1000	.	3.43446	16.1663	12.8072	591
Chr6	41138230	41138646	.	1000	.	3.61067	17.6968	14.2885	116
Chr6	42134622	42135271	.	1000	.	2.52696	10.0424	6.93586	357
Chr6	42296730	42296939	.	1000	.	2.41835	6.79907	3.94048	125
Chr6	45478052	45478385	.	1000	.	2.94688	9.79455	6.6992	155
Chr6	46538680	46538926	.	1000	.	3.25645	17.6588	14.251	164
Chr6	46656785	46657170	.	1000	.	3.01541	10.3089	7.18569	288
Chr6	48199173	48199541	.	1000	.	3.15948	14.6911	11.3845	131
Chr6	52998788	52999078	.	1000	.	2.80982	8.79539	5.7618	125
Chr6	53048498	53048770	.	1000	.	6.09936	41.1882	37.1352	141
Chr6	53102675	53103182	.	1000	.	2.67275	7.83703	4.87397	297
Chr6	53348459	53348975	.	1000	.	3.83041	26.9219	23.244	226
Chr6	54296792	54297137	.	1000	.	2.05224	13.4665	10.2063	179
Chr6	54298577	54298805	.	1000	.	2.20245	13.8773	10.6009	103
Chr6	54320882	54321199	.	679	.	1.66627	7.72242	4.77438	222
Chr6	54656026	54656508	.	1000	.	2.53569	6.92138	4.04475	227
Chr6	56733388	56733713	.	1000	.	2.60422	7.37374	4.45368	146
Chr6	57149227	57149551	.	1000	.	4.94305	36.784	32.8439	179
Chr6	57530706	57531058	.	1000	.	4.38683	27.9386	24.2318	190
Chr6	60741836	60742263	.	1000	.	4.31752	21.7006	18.1661	115
Chr6	60910046	60910308	.	1000	.	1.91095	8.76893	5.74323	167
Chr6	61881754	61882185	.	1000	.	1.89258	5.19893	2.56571	291
Chr6	62033623	62033960	.	1000	.	2.67275	7.83703	4.87397	163
Chr6	62440407	62440698	.	1000	.	3.19069	13.6379	10.3701	123
Chr6	63235347	63235625	.	672	.	1.57942	5.41296	2.73528	84
Chr6	63255078	63255467	.	648	.	1.6284	7.03685	4.14897	314
Chr6	64859609	64859827	.	945	.	2.02082	7.1789	4.28198	127
Chr6	65982446	65982887	.	1000	.	3.09665	12.8931	9.65532	195
Chr6	67754387	67754726	.	1000	.	2.72424	9.54418	6.46608	179
Chr6	69245151	69245513	.	1000	.	3.26337	15.1295	11.807	108
Chr6	69296073	69296420	.	1000	.	2.85201	9.873	6.77436	222
Chr6	70422492	70422857	.	1000	.	2.80276	11.1646	8.00099	173
Chr6	72552319	72552658	.	1000	.	2.94688	9.79455	6.6992	143
Chr6	73077329	73077620	.	732	.	1.42226	7.55716	4.62227	193
Chr6	75023745	75024070	.	1000	.	2.63072	8.57379	5.55955	236
Chr6	76130198	76130578	.	1000	.	2.69861	8.43816	5.432	91
Chr6	77872827	77873247	.	1000	.	2.07962	4.66219	2.12323	75
Chr6	77904473	77904861	.	1000	.	2.9562	10.5854	7.44914	268
Chr6	77916993	77917218	.	1000	.	3.35807	13.0199	9.77578	106
Chr6	79935595	79935905	.	1000	.	2.81513	10.376	7.25022	76
Chr6	80795780	80796036	.	1000	.	2.9562	10.5854	7.44914	137
Chr6	81782077	81782430	.	1000	.	2.70461	8.62896	5.60904	219
Chr6	82873735	82874491	.	1000	.	2.23045	7.01396	4.12895	586
Chr6	84391757	84392152	.	1000	.	3.92158	20.3286	16.8373	227
Chr6	85652094	85652451	.	1000	.	3.50285	19.1748	15.7165	181
Chr6	87565771	87566169	.	1000	.	4.24899	21.0327	17.518	152
Chr6	87640523	87640781	.	1000	.	2.44067	7.17572	4.27897	134
Chr6	87988802	87989089	.	1000	.	3.00649	10.4579	7.32796	150
Chr6	88804153	88804670	.	1000	.	2.093	9.28471	6.22383	290
Chr6	88830470	88830993	.	1000	.	1.89351	7.4556	4.52653	369
Chr6	88991536	88992086	.	1000	.	5.26585	40.1943	36.1671	390
Chr6	89337846	89338107	.	1000	.	3.70073	15.9469	12.5952	111
Chr6	90318710	90319070	.	1000	.	3.08394	10.8327	7.68413	187
Chr6	92056870	92057172	.	1000	.	1.92493	7.44708	4.51944	163
Chr6	100198262	100198532	.	1000	.	6.03819	43.772	39.6548	156
Chr6	104590366	104590634	.	1000	.	2.37366	7.98914	5.01716	114
Chr6	105084847	105085253	.	1000	.	1.81224	4.08115	1.66697	155
Chr6	105880172	105880547	.	1000	.	4.24899	21.0327	17.518	230
Chr6	106900312	106900827	.	1000	.	3.14712	14.817	11.5053	191
Chr6	106926870	106927499	.	1000	.	3.21947	15.7028	12.3601	163
Chr6	106934228	106934534	.	1000	.	3.37735	20.5533	17.0536	172
Chr6	107034217	107034641	.	1000	.	4.05942	28.2185	24.503	283
Chr6	108453668	108453917	.	1000	.	3.21185	17.1238	13.7345	149
Chr6	108454720	108454943	.	1000	.	2.18042	7.46138	4.53193	76
Chr6	108457162	108457612	.	1000	.	3.52754	17.1961	13.8035	312
Chr6	109729773	109730390	.	1000	.	2.83276	9.94953	6.84631	524
Chr6	111095350	111095627	.	1000	.	3.23432	13.0374	9.79243	113
Chr6	111449429	111449907	.	1000	.	4.31752	21.7006	18.1661	238
Chr6	111508674	111509073	.	1000	.	3.4542	18.6066	15.1664	240
Chr6	111627481	111627802	.	1000	.	4.06917	22.6164	19.0581	128
Chr6	112540614	112541082	.	1000	.	3.70685	25.1269	21.4979	248
Chr6	113530270	113530510	.	1000	.	3.08394	10.8327	7.68413	102
Chr6	115179436	115180025	.	1000	.	2.98404	11.8622	8.66737	377
Chr6	116647049	116647314	.	1000	.	2.69945	11.0205	7.86233	99
Chr6	117160799	117161072	.	1000	.	4.14227	20.458	16.9605	166
Chr6	117309306	117309930	.	1000	.	2.94688	9.79455	6.6992	513
Chr6	117345837	117346294	.	1000	.	1.85343	4.37647	1.90634	143
Chr6	120219792	120220359	.	1000	.	2.99588	12.4997	9.27625	444
Chr6	120231372	120231670	.	1000	.	3.15534	11.5855	8.40289	161
Chr6	120512141	120512390	.	1000	.	3.26482	15.3536	12.0224	130
Chr6	120558029	120558356	.	1000	.	4.61925	26.5463	22.8775	146
Chr6	121029420	121029738	.	1000	.	2.28658	6.99305	4.11004	146
Chr6	123613455	123613810	.	1000	.	4.69818	31.3211	27.5224	140
Chr6	123661404	123661942	.	1000	.	4.58498	28.6103	24.8858	287
Chr6	123685542	123685927	.	1000	.	4.32707	32.0941	28.2747	138
Chr6	123696934	123697230	.	1000	.	3.65321	19.4484	15.9838	157
Chr6	123994951	123995425	.	1000	.	3.49514	14.1659	10.8772	345
Chr6	124025966	124026206	.	1000	.	3.04502	11.6206	8.43608	129
Chr6	124135733	124136038	.	1000	.	1.54529	6.43803	3.62137	228
Chr6	125071403	125072142	.	1000	.	3.10852	14.1659	10.8772	118
Chr6	125987176	125987514	.	1000	.	1.82897	3.96444	1.59041	208
Chr6	126049841	126050298	.	1000	.	5.57562	35.3227	31.4213	266
Chr6	126500118	126500352	.	1000	.	1.83711	5.32881	2.66454	108
Chr6	127920466	127920842	.	1000	.	2.4609	7.82413	4.86804	277
Chr6	127992394	127992684	.	1000	.	4.48278	24.4734	20.8621	158
Chr6	128301316	128301682	.	1000	.	3.6839	17.8801	14.4652	182
Chr6	128303037	128303403	.	1000	.	4.47633	23.8054	20.2122	163
Chr6	129068005	129068353	.	1000	.	2.94688	9.79455	6.6992	167
Chr6	129681607	129682031	.	1000	.	2.13992	5.44407	2.76138	334
Chr6	129941683	129942025	.	1000	.	2.53362	8.06948	5.09039	143
Chr6	130781329	130781943	.	1000	.	6.50421	47.9398	43.7205	383
Chr6	130826543	130826812	.	1000	.	3.13954	15.1751	11.8512	77
Chr6	131044087	131044662	.	1000	.	6.98166	56.435	52.0093	192
Chr6	131393099	131393400	.	1000	.	4.45681	26.8385	23.1625	162
Chr6	131438073	131438350	.	1000	.	3.63802	15.8721	12.5244	159
Chr6	131479294	131479561	.	1000	.	2.9677	13.2686	10.0146	157
Chr6	132989287	132989585	.	1000	.	3.11086	12.5724	9.34704	151
Chr6	133651134	133651500	.	1000	.	3.05756	13.6477	10.3789	223
Chr6	136026367	136026658	.	1000	.	2.74128	8.31099	5.31206	128
Chr6	136464376	136464864	.	1000	.	4.24899	21.0327	17.518	320
Chr6	138101178	138101482	.	1000	.	5.07137	29.4735	25.7232	168
Chr6	138411340	138411662	.	1000	.	1.97546	6.23607	3.43895	85
Chr6	138484061	138484605	.	1000	.	2.88889	11.4997	8.31956	123
Chr6	138988334	138988645	.	1000	.	2.67275	7.83703	4.87397	165
Chr6	140701416	140701854	.	1000	.	3.08394	10.8327	7.68413	320
Chr6	140811768	140812140	.	1000	.	2.8933	10.0824	6.97274	135
Chr6	141577349	141577696	.	1000	.	2.5144	8.25362	5.26255	215
Chr6	141652972	141653519	.	1000	.	2.74128	8.31099	5.31206	327
Chr6	142415453	142415637	.	1000	.	2.26096	8.00289	5.02893	163
Chr6	142466179	142466436	.	1000	.	2.37512	6.46333	3.64476	180
Chr6	143476111	143476534	.	1000	.	2.6738	8.7953	5.7618	281
Chr6	143603748	143604024	.	1000	.	3.81055	17.5584	14.154	106
Chr6	144564742	144565085	.	1000	.	2.70461	8.62896	5.60904	85
Chr6	145663202	145663651	.	1000	.	2.14029	5.65196	2.93129	265
Chr6	146683120	146683396	.	1000	.	5.16935	34.758	30.8707	92
Chr6	146829507	146829812	.	1000	.	4.56052	28.7749	25.0441	152
Chr6	147373059	147373407	.	1000	.	2.70253	9.42702	6.35488	241
Chr6	148109292	148109770	.	1000	.	2.36354	6.28176	3.48086	272
Chr6	148494120	148494552	.	1000	.	3.02688	13.0693	9.8224	275
Chr6	148494699	148494948	.	1000	.	4.08666	26.4347	22.7681	126
Chr6	149260708	149260970	.	1000	.	1.98916	5.73168	3.00428	50
Chr6	149292199	149292490	.	1000	.	1.95201	13.4871	10.2266	152
Chr6	149729608	149730024	.	1000	.	3.12444	12.4451	9.22603	77
Chr6	150694692	150694929	.	1000	.	3.28583	12.659	9.43031	136
Chr6	150901279	150901691	.	1000	.	5.67893	37.1037	33.1555	151
Chr6	150902758	150903319	.	1000	.	4.33333	27.2712	23.5822	298
Chr6	152086168	152086581	.	1000	.	2.11706	9.21656	6.15997	245
Chr6	152149007	152149336	.	1000	.	4.14863	29.4921	25.7407	177
Chr6	152153273	152153589	.	1000	.	2.86346	10.2864	7.1678	151
Chr6	152159273	152159756	.	1000	.	4.09297	20.4755	16.9778	166
Chr6	152194620	152195367	.	1000	.	6.04201	42.5358	38.4495	564
Chr6	152833869	152834700	.	1000	.	2.74128	8.31099	5.31206	221
Chr6	152852410	152852629	.	1000	.	2.94238	11.9958	8.79348	132
Chr6	152856599	152856839	.	1000	.	4.66018	25.1397	21.5081	126
Chr6	152861727	152862056	.	1000	.	2.94688	9.79455	6.6992	164
Chr6	152868557	152868871	.	1000	.	2.5314	7.62504	4.68424	247
Chr6	152945896	152946537	.	1000	.	6.57908	47.0394	42.8415	398
Chr6	152947461	152947844	.	1000	.	2.92774	11.3587	8.18682	216
Chr6	153167424	153167670	.	1000	.	2.55982	9.67523	6.58968	151
Chr6	153275486	153275995	.	1000	.	2.87835	9.28998	6.22456	282
Chr6	153279183	153279538	.	1000	.	2.25211	5.99505	3.23512	171
Chr6	153385424	153385970	.	1000	.	4.51326	24.3279	20.7203	368
Chr6	153404546	153405107	.	1000	.	3.15248	11.366	8.19065	362
Chr6	153535689	153535952	.	1000	.	3.28496	12.872	9.63561	129
Chr6	153564030	153564456	.	1000	.	5.90885	42.5466	38.4601	147
Chr6	153589973	153590278	.	1000	.	4.31799	27.4713	23.7778	149
Chr6	153635005	153635262	.	1000	.	2.55743	12.436	9.21738	112
Chr6	153966527	153969210	.	1000	.	3.01635	13.7728	10.4998	125
Chr6	153969686	153970087	.	1000	.	4.98353	29.3331	25.5883	214
Chr6	154000649	154000846	.	1000	.	1.67377	9.73872	6.65108	83
Chr6	154212662	154213044	.	1000	.	2.62379	22.555	18.998	267
Chr7	91409	91740	.	1000	.	2.93216	13.4064	10.1481	164
Chr7	121933	122546	.	1000	.	5.48257	34.0161	30.1467	166
Chr7	141509	141831	.	1000	.	2.87287	9.44307	6.36875	173
Chr7	168940	169179	.	1000	.	3.94184	18.5314	15.0941	159
Chr7	310417	310652	.	1000	.	5.46136	40.4237	36.3904	141
Chr7	1007270	1007669	.	1000	.	2.6738	8.7953	5.7618	261
Chr7	1011509	1011729	.	1000	.	3.94184	18.5314	15.0941	129
Chr7	1012014	1012237	.	1000	.	2.70253	9.42702	6.35488	73
Chr7	1041188	1041502	.	1000	.	3.12975	12.677	9.44772	136
Chr7	1104585	1105113	.	1000	.	4.97531	35.6126	31.7021	376
Chr7	1105287	1105559	.	1000	.	3.53027	23.4203	19.8367	146
Chr7	1518920	1519251	.	1000	.	2.06566	6.40067	3.59003	125
Chr7	1905718	1906344	.	1000	.	1.68105	10.2293	7.11235	103
Chr7	1932122	1932923	.	978	.	1.34368	3.92409	1.55751	593
Chr7	1933108	1933785	.	830	.	1.63587	9.91382	6.81319	239
Chr7	1934062	1934359	.	1000	.	1.79908	12.1551	8.94656	77
Chr7	1936406	1936615	.	1000	.	1.79233	10.8358	7.68717	94
Chr7	1936797	1937056	.	603	.	1.51426	7.2586	4.35263	126
Chr7	2026663	2027262	.	1000	.	4.32707	32.0941	28.2747	460
Chr7	2164791	2165104	.	1000	.	2.9533	10.9432	7.78927	153
Chr7	2201505	2202045	.	1000	.	7.94972	64.9201	60.3047	317
Chr7	2552806	2553050	.	1000	.	2.40279	11.1536	7.99108	168
Chr7	2885936	2886195	.	1000	.	3.85738	19.4113	15.9474	144
Chr7	2945814	2946127	.	1000	.	3.3045	17.5688	14.1636	167
Chr7	2948540	2949207	.	1000	.	4.18046	20.3717	16.8767	345
Chr7	2949402	2950231	.	1000	.	5.30293	43.8209	39.702	399
Chr7	2958358	2958837	.	1000	.	5.16935	34.758	30.8707	326
Chr7	2960715	2961385	.	1000	.	3.11039	19.992	16.5101	427
Chr7	2965934	2966259	.	1000	.	3.54098	14.8764	11.5632	114
Chr7	3124634	3124963	.	1000	.	1.95038	10.9805	7.82508	133
Chr7	3750339	3750594	.	1000	.	2.29011	8.78867	5.76129	159
Chr7	4218608	4218853	.	1000	.	2.34631	11.5438	8.36195	138
Chr7	5044097	5044478	.	1000	.	4.56052	28.7749	25.0441	145
Chr7	5517358	5517627	.	1000	.	1.84168	4.17052	1.73708	49
Chr7	5960634	5960995	.	1000	.	3.76926	16.5564	13.1846	228
Chr7	6084658	6084986	.	1000	.	1.9482	6.12495	3.34214	79
Chr7	6820585	6820810	.	791	.	1.42162	3.65291	1.3666	70
Chr7	7978186	7978434	.	1000	.	1.90382	13.712	10.4419	93
Chr7	8085307	8085537	.	623	.	1.47704	3.57206	1.30232	226
Chr7	8351345	8351633	.	1000	.	1.78726	6.55775	3.72365	215
Chr7	8919631	8920191	.	1000	.	3.51619	18.5536	15.1153	226
Chr7	8972349	8972600	.	1000	.	2.4202	8.39874	5.39404	146
Chr7	9647539	9648472	.	1000	.	6.70814	53.7443	49.3788	231
Chr7	9654120	9654746	.	1000	.	6.24142	44.5926	40.4547	357
Chr7	10510124	10510314	.	1000	.	2.45349	9.00667	5.96076	110
Chr7	10884281	10884609	.	1000	.	2.19341	5.81633	3.07594	91
Chr7	12757502	12758173	.	1000	.	4.81481	33.4614	29.606	491
Chr7	15766060	15766412	.	1000	.	2.81513	10.376	7.25022	237
Chr7	16039647	16039982	.	1000	.	2.84192	13.8483	10.573	188
[truncated: 896 more rows]

## Sheet: Foxi2Sox3Ep300_Class-I_PeakRegi
Chr7	26905673	26906216	._r2556	1000	.	26905673	26906216	0	1	543	26905671	cluster_1
Chr7	26897494	26898171	._r298	562	.	26897494	26898171	0	1	677	26897492	cluster_1
Chr7	26876752	26877400	._r2551	1000	.	26876752	26877400	0	1	648	26876750	cluster_1
Chr7	26875272	26876196	._r2550	1000	.	26875272	26876196	0	1	924	26875270	cluster_1
Chr7	26873744	26874538	._r2549	1000	.	26873744	26874538	0	1	794	26873742	cluster_1
Chr7	26906733	26907301	._r2557	1000	.	26906733	26907301	0	1	568	26906731	cluster_1
Chr7	26908281	26908810	._r2558	564	.	26908281	26908810	0	1	529	26908279	cluster_1
Chr4	67879052	67879572	._r944	633	.	67879052	67879572	0	1	520	67879046	cluster_1
Chr4	67875067	67875840	._r217	1000	.	67875067	67875840	0	1	773	67875061	cluster_1
Chr5	27698091	27698795	._r2242	1000	.	27698091	27698795	0	1	704	27698089	cluster_1
Chr2	78346669	78348418	._r775	638	.	78346669	78348418	0	1	1749	78346662	cluster_1
Chr7	26910780	26911169	._r2559	813	.	26910780	26911169	0	1	389	26910778	cluster_1
Chr7	26895603	26896303	._r2554	1000	.	26895603	26896303	0	1	700	26895601	cluster_1
Chr8	55382086	55384113	._r2718	1000	.	55382086	55384113	0	1	2027	55382081	cluster_1
Chr7	26893109	26893681	._r461	651	.	26893109	26893681	0	1	572	26893107	cluster_1
Chr2	78342456	78343241	._r774	684	.	78342456	78343241	0	1	785	78342449	cluster_1
Chr1	146143832	146145123	._r1588	1000	.	146143832	146145123	0	1	1291	146143831	cluster_1
Chr7	26879222	26880167	._r2552	1000	.	26879222	26880167	0	1	945	26879220	cluster_1
Chr7	26901052	26902007	._r2555	674	.	26901052	26902007	0	1	955	26901050	cluster_1
Chr3	152508537	152509089	._r2072	892	.	152508537	152509089	0	1	552	152508536	cluster_1
Chr8	1231794	1232070	._r566	550	.	1231794	1232070	0	1	276	1231793	cluster_1
Chr8	1235077	1235622	._r2676	803	.	1235077	1235622	0	1	545	1235076	cluster_1
Chr8	69485478	69486285	._r2735	1000	.	69485478	69486285	0	1	807	69485472	cluster_1
Chr2	78340567	78340978	._r175	1000	.	78340567	78340978	0	1	411	78340560	cluster_1
Chr2	69216750	69217541	._r1755	1000	.	69216750	69217541	0	1	791	69216744	cluster_1
Chr2	69217720	69218903	._r1756	1000	.	69217720	69218903	0	1	1183	69217714	cluster_1
Chr8	104015194	104016416	._r2789	1000	.	104015194	104016416	0	1	1222	104015193	cluster_1
Chr8	104013036	104013907	._r2788	1000	.	104013036	104013907	0	1	871	104013035	cluster_1
Chr6	24155019	24156647	._r1077	1000	.	24155019	24156647	0	1	1628	24155017	cluster_1
Chr2	15544865	15545411	._r1710	908	.	15544865	15545411	0	1	546	15544864	cluster_1
Chr2	136469499	136470199	._r796	794	.	136469499	136470199	0	1	700	136469498	cluster_1
Chr4	112568563	112569094	._r536	746	.	112568563	112569094	0	1	531	112568562	cluster_1
Chr6	123697683	123698282	._r2510	1000	.	123697683	123698282	0	1	599	123697682	cluster_1
Chr1	18296838	18297596	._r591	1000	.	18296838	18297596	0	1	758	18296837	cluster_1
Chr4	112567293	112567668	._r430	698	.	112567293	112567668	0	1	375	112567292	cluster_1
Chr8	77703068	77704025	._r331	1000	.	77703068	77704025	0	1	957	77703061	cluster_1
Chr2	76241696	76242731	._r174	1000	.	76241696	76242731	0	1	1035	76241689	cluster_1
Chr2	76242903	76243939	._r1357	1000	.	76242903	76243939	0	1	1036	76242896	cluster_1
Chr6	90363357	90364173	._r2476	1000	.	90363357	90364173	0	1	816	90363348	cluster_1
Chr1	18308566	18309061	._r592	1000	.	18308566	18309061	0	1	495	18308565	cluster_1
Chr6	24138978	24139471	._r2398	1000	.	24138978	24139471	0	1	493	24138976	cluster_1
Chr4	100840601	100841472	._r221	889	.	100840601	100841472	0	1	871	100840600	cluster_1
Chr7	111850178	111851223	._r2656	1000	.	111850178	111851223	0	1	1045	111850177	cluster_1
Chr8	2910687	2911569	._r1209	1000	.	2910687	2911569	0	1	882	2910685	cluster_1
Chr2	173580010	173580434	._r819	574	.	173580010	173580434	0	1	424	173580009	cluster_1
Chr2	120656541	120657594	._r1826	1000	.	120656541	120657594	0	1	1053	120656540	cluster_1
Chr10	29199351	29200344	._r1677	1000	.	29199351	29200344	0	1	993	29199349	cluster_1
Chr9	12612907	12614381	._r2832	1000	.	12612907	12614381	0	1	1474	12612906	cluster_1
Chr3	63151545	63152106	._r1955	1000	.	63151545	63152106	0	1	561	63151539	cluster_1
Chr4	100843167	100843967	._r961	836	.	100843167	100843967	0	1	800	100843166	cluster_1
Chr10	29197934	29198506	._r1676	656	.	29197934	29198506	0	1	572	29197932	cluster_1
Chr1	147690541	147691080	._r1592	1000	.	147690541	147691080	0	1	539	147690540	cluster_1
Chr3	46349778	46350316	._r186	894	.	46349778	46350316	0	1	538	46349774	cluster_1
Chr8	3323446	3324025	._r2680	1000	.	3323446	3324025	0	1	579	3323443	cluster_1
Chr2	102964057	102964834	._r1813	1000	.	102964057	102964834	0	1	777	102964056	cluster_1
Chr2	90798562	90799061	._r1797	956	.	90798562	90799061	0	1	499	90798553	cluster_1
Chr5	32967444	32967908	._r2250	832	.	32967444	32967908	0	1	464	32967441	cluster_1
Chr1	147688775	147689492	._r1591	1000	.	147688775	147689492	0	1	717	147688774	cluster_1
Chr8	28703735	28704233	._r480	1000	.	28703735	28704233	0	1	498	28703733	cluster_1
Chr8	104072339	104072826	._r341	759	.	104072339	104072826	0	1	487	104072338	cluster_1
Chr10	5758368	5758991	._r1653	1000	.	5758368	5758991	0	1	623	5758363	cluster_1
Chr4	59830358	59830816	._r2131	1000	.	59830358	59830816	0	1	458	59830353	cluster_1
Chr5	32964992	32965739	._r2249	1000	.	32964992	32965739	0	1	747	32964989	cluster_1
Chr8	104072928	104073362	._r342	618	.	104072928	104073362	0	1	434	104072927	cluster_1
Chr8	104070425	104071152	._r2790	608	.	104070425	104071152	0	1	727	104070424	cluster_1
Chr4	59831443	59832033	._r421	755	.	59831443	59832033	0	1	590	59831438	cluster_1
Chr5	32968921	32969559	._r2251	1000	.	32968921	32969559	0	1	638	32968918	cluster_1
Chr8	3325595	3326012	._r2681	1000	.	3325595	3326012	0	1	417	3325592	cluster_1
Chr3	63147772	63148770	._r1954	807	.	63147772	63148770	0	1	998	63147766	cluster_1
Chr4	35530941	35531390	._r2099	1000	.	35530941	35531390	0	1	449	35530938	cluster_1
Chr4	35531760	35532587	._r932	1000	.	35531760	35532587	0	1	827	35531757	cluster_1
Chr3	144579309	144579810	._r2061	1000	.	144579309	144579810	0	1	501	144579308	cluster_1
Chr9	5712482	5712884	._r353	1000	.	5712482	5712884	0	1	402	5712477	cluster_1
Chr8	2906365	2906975	._r1208	959	.	2906365	2906975	0	1	610	2906363	cluster_1
Chr6	67918358	67919271	._r2454	1000	.	67918358	67919271	0	1	913	67918352	cluster_1
Chr2	15540020	15540661	._r1709	670	.	15540020	15540661	0	1	641	15540019	cluster_1
Chr6	67917159	67917729	._r2453	1000	.	67917159	67917729	0	1	570	67917153	cluster_1
Chr2	80578264	80578824	._r1772	1000	.	80578264	80578824	0	1	560	80578256	cluster_1
Chr9	5714742	5715067	._r2830	1000	.	5714742	5715067	0	1	325	5714737	cluster_1
Chr5	79591957	79592607	._r2290	571	.	79591957	79592607	0	1	650	79591950	cluster_1
Chr9	56143756	56144110	._r2865	1000	.	56143756	56144110	0	1	354	56143751	cluster_1
Chr9	76909745	76910438	._r360	1000	.	76909745	76910438	0	1	693	76909738	cluster_1
Chr5	79588504	79589017	._r2289	1000	.	79588504	79589017	0	1	513	79588497	cluster_1
Chr3	106810635	106811460	._r2010	1000	.	106810635	106811460	0	1	825	106810634	cluster_1
Chr3	106812945	106814035	._r2011	1000	.	106812945	106814035	0	1	1090	106812944	cluster_1
Chr8	80570030	80570915	._r2759	1000	.	80570030	80570915	0	1	885	80570022	cluster_1
Chr6	123692807	123693230	._r2509	1000	.	123692807	123693230	0	1	423	123692806	cluster_1
Chr9	76911237	76911835	._r2890	714	.	76911237	76911835	0	1	598	76911230	cluster_1
Chr9	56142515	56142887	._r2864	1000	.	56142515	56142887	0	1	372	56142510	cluster_1
Chr2	51979279	51980009	._r760	589	.	51979279	51980009	0	1	730	51979274	cluster_1
Chr2	51980219	51980735	._r172	1000	.	51980219	51980735	0	1	516	51980214	cluster_1
Chr1	168862181	168862814	._r1619	952	.	168862181	168862814	0	1	633	168862180	cluster_1
Chr1	134253900	134254675	._r1568	1000	.	134253900	134254675	0	1	775	134253899	cluster_1
Chr8	94979414	94980145	._r2773	1000	.	94979414	94980145	0	1	731	94979405	cluster_1
Chr3	126785373	126786314	._r2045	1000	.	126785373	126786314	0	1	941	126785372	cluster_1
Chr4	135633204	135634028	._r2205	1000	.	135633204	135634028	0	1	824	135633203	cluster_1
Chr3	126782482	126783301	._r2044	1000	.	126782482	126783301	0	1	819	126782481	cluster_1
Chr5	108024302	108025115	._r2320	1000	.	108024302	108025115	0	1	813	108024301	cluster_1
Chr1	16976164	16976846	._r1427	1000	.	16976164	16976846	0	1	682	16976163	cluster_1
Chr8	81546795	81547422	._r2760	1000	.	81546795	81547422	0	1	627	81546787	cluster_1
Chr7	26869654	26870246	._r2548	1000	.	26869654	26870246	0	1	592	26869652	cluster_1
Chr2	15548065	15548689	._r1711	694	.	15548065	15548689	0	1	624	15548064	cluster_1
Chr2	78362063	78362428	._r1771	580	.	78362063	78362428	0	1	365	78362056	cluster_1
Chr3	46351689	46352394	._r1930	1000	.	46351689	46352394	0	1	705	46351685	cluster_1
Chr4	91729358	91730260	._r2161	1000	.	91729358	91730260	0	1	902	91729349	cluster_1
Chr4	91742701	91743044	._r2163	720	.	91742701	91743044	0	1	343	91742692	cluster_1
Chr4	91740959	91741603	._r2162	1000	.	91740959	91741603	0	1	644	91740950	cluster_1
Chr1	16974322	16975235	._r364	880	.	16974322	16975235	0	1	913	16974321	cluster_1
Chr8	47149432	47150113	._r1234	780	.	47149432	47150113	0	1	681	47149428	cluster_1
Chr1	168858918	168859612	._r1618	1000	.	168858918	168859612	0	1	694	168858917	cluster_1
Chr7	59623617	59624139	._r2588	1000	.	59623617	59624139	0	1	522	59623612	cluster_1
Chr7	59847998	59848643	._r466	574	.	59847998	59848643	0	1	645	59847993	cluster_1
Chr7	112318220	112318555	._r313	835	.	112318220	112318555	0	1	335	112318219	cluster_1
Chr5	121617327	121617939	._r2338	1000	.	121617327	121617939	0	1	612	121617326	cluster_1
Chr3	3058468	3058843	._r1891	1000	.	3058468	3058843	0	1	375	3058465	cluster_1
Chr6	33532470	33533576	._r1079	850	.	33532470	33533576	0	1	1106	33532467	cluster_1
Chr3	119378862	119379446	._r2037	835	.	119378862	119379446	0	1	584	119378861	cluster_1
Chr1	99961959	99962602	._r1525	1000	.	99961959	99962602	0	1	643	99961950	cluster_1
Chr2	141040906	141041524	._r1861	1000	.	141040906	141041524	0	1	618	141040905	cluster_1
Chr7	112315057	112315544	._r312	988	.	112315057	112315544	0	1	487	112315056	cluster_1
Chr8	73498119	73498744	._r2737	1000	.	73498119	73498744	0	1	625	73498112	cluster_1
Chr7	59851374	59851769	._r467	789	.	59851374	59851769	0	1	395	59851369	cluster_1
Chr8	103380624	103381136	._r340	939	.	103380624	103381136	0	1	512	103380623	cluster_1
Chr8	103376412	103377263	._r2786	1000	.	103376412	103377263	0	1	851	103376411	cluster_1
Chr5	121618740	121619637	._r2339	1000	.	121618740	121619637	0	1	897	121618739	cluster_1
Chr8	79616616	79617232	._r2754	990	.	79616616	79617232	0	1	616	79616609	cluster_1
Chr3	126760068	126761038	._r2043	1000	.	126760068	126761038	0	1	970	126760067	cluster_1
Chr8	47146563	47147692	._r1233	1000	.	47146563	47147692	0	1	1129	47146559	cluster_1
Chr2	106660433	106661059	._r177	1000	.	106660433	106661059	0	1	626	106660432	cluster_1
Chr6	108456002	108456703	._r2490	1000	.	108456002	108456703	0	1	701	108456001	cluster_1
Chr8	77707445	77708207	._r332	1000	.	77707445	77708207	0	1	762	77707438	cluster_1
Chr2	96919586	96920304	._r1808	1000	.	96919586	96920304	0	1	718	96919577	cluster_1
Chr7	88826605	88827567	._r1169	1000	.	88826605	88827567	0	1	962	88826597	cluster_1
Chr7	88824188	88825259	._r1168	1000	.	88824188	88825259	0	1	1071	88824180	cluster_1
Chr2	96918561	96919055	._r1807	1000	.	96918561	96919055	0	1	494	96918552	cluster_1
Chr2	147356289	147356907	._r1869	1000	.	147356289	147356907	0	1	618	147356288	cluster_1
Chr7	88675065	88675946	._r2626	1000	.	88675065	88675946	0	1	881	88675057	cluster_1
Chr4	123923443	123923904	._r224	775	.	123923443	123923904	0	1	461	123923442	cluster_1
Chr4	46074883	46075804	._r2112	1000	.	46074883	46075804	0	1	921	46074879	cluster_1
Chr5	24254786	24255536	._r2239	1000	.	24254786	24255536	0	1	750	24254784	cluster_1
Chr4	32702349	32703106	._r2095	1000	.	32702349	32703106	0	1	757	32702346	cluster_1
Chr4	32699539	32700059	._r2094	1000	.	32699539	32700059	0	1	520	32699536	cluster_1
Chr3	144581737	144582173	._r2062	1000	.	144581737	144582173	0	1	436	144581736	cluster_1
Chr6	110507503	110507960	._r2492	1000	.	110507503	110507960	0	1	457	110507502	cluster_1
Chr3	122579542	122580212	._r198	930	.	122579542	122580212	0	1	670	122579541	cluster_1
Chr6	27148606	27149120	._r2403	1000	.	27148606	27149120	0	1	514	27148604	cluster_1
Chr9	59365835	59366536	._r1302	900	.	59365835	59366536	0	1	701	59365830	cluster_1
Chr7	40134217	40134804	._r462	613	.	40134217	40134804	0	1	587	40134213	cluster_1
Chr3	3061486	3061946	._r1892	702	.	3061486	3061946	0	1	460	3061483	cluster_1
Chr6	39428924	39429514	._r2415	1000	.	39428924	39429514	0	1	590	39428921	cluster_1
Chr4	22350264	22350730	._r210	1000	.	22350264	22350730	0	1	466	22350262	cluster_1
Chr4	21518549	21519019	._r2090	1000	.	21518549	21519019	0	1	470	21518547	cluster_1
Chr3	106232499	106233094	._r2008	1000	.	106232499	106233094	0	1	595	106232498	cluster_1
Chr6	39429658	39430481	._r2416	1000	.	39429658	39430481	0	1	823	39429655	cluster_1
Chr3	103365254	103366036	._r2001	1000	.	103365254	103366036	0	1	782	103365253	cluster_1
Chr5	121604529	121605422	._r2335	1000	.	121604529	121605422	0	1	893	121604528	cluster_1
Chr8	95148080	95149201	._r2776	1000	.	95148080	95149201	0	1	1121	95148071	cluster_1
Chr1	86478401	86479148	._r1334	1000	.	86478401	86479148	0	1	747	86478393	cluster_1
Chr3	103362659	103363716	._r2000	1000	.	103362659	103363716	0	1	1057	103362658	cluster_1
Chr1	68989331	68989851	._r139	681	.	68989331	68989851	0	1	520	68989325	cluster_1
Chr5	145927864	145928399	._r2374	1000	.	145927864	145928399	0	1	535	145927863	cluster_1
Chr8	73497349	73497952	._r486	816	.	73497349	73497952	0	1	603	73497342	cluster_1
Chr4	35533485	35534118	._r2100	1000	.	35533485	35534118	0	1	633	35533482	cluster_1
Chr4	91804875	91805365	._r220	716	.	91804875	91805365	0	1	490	91804866	cluster_1
Chr4	67197537	67198747	._r1375	1000	.	67197537	67198747	0	1	1210	67197531	cluster_1
Chr2	145620831	145622044	._r1867	1000	.	145620831	145622044	0	1	1213	145620830	cluster_1
Chr1	129083300	129083931	._r1560	1000	.	129083300	129083931	0	1	631	129083299	cluster_1
Chr4	123924033	123924714	._r2192	1000	.	123924033	123924714	0	1	681	123924032	cluster_1
Chr1	46529678	46530222	._r1456	1000	.	46529678	46530222	0	1	544	46529674	cluster_1
Chr7	38151748	38152589	._r1148	1000	.	38151748	38152589	0	1	841	38151745	cluster_1
Chr3	122575140	122575737	._r2040	1000	.	122575140	122575737	0	1	597	122575139	cluster_1
Chr2	15794284	15794611	._r1714	1000	.	15794284	15794611	0	1	327	15794283	cluster_1
Chr9	31537204	31537816	._r2847	1000	.	31537204	31537816	0	1	612	31537201	cluster_1
Chr8	77698386	77699043	._r330	1000	.	77698386	77699043	0	1	657	77698379	cluster_1
Chr1	15579595	15580218	._r1419	1000	.	15579595	15580218	0	1	623	15579594	cluster_1
Chr7	33060846	33061737	._r1144	677	.	33060846	33061737	0	1	891	33060843	cluster_1
Chr6	120502292	120502879	._r2505	1000	.	120502292	120502879	0	1	587	120502291	cluster_1
Chr4	126260854	126261796	._r2196	1000	.	126260854	126261796	0	1	942	126260853	cluster_1
Chr5	126726227	126727076	._r2345	1000	.	126726227	126727076	0	1	849	126726226	cluster_1
Chr3	32481568	32482363	._r1915	1000	.	32481568	32482363	0	1	795	32481565	cluster_1
Chr5	138085706	138086316	._r1059	1000	.	138085706	138086316	0	1	610	138085705	cluster_1
Chr5	141284432	141285136	._r263	1000	.	141284432	141285136	0	1	704	141284431	cluster_1
Chr3	32484015	32484431	._r1916	1000	.	32484015	32484431	0	1	416	32484012	cluster_1
Chr6	116622815	116623460	._r2497	1000	.	116622815	116623460	0	1	645	116622814	cluster_1
Chr1	68987688	68988169	._r1485	869	.	68987688	68988169	0	1	481	68987682	cluster_1
Chr2	83584637	83585990	._r780	1000	.	83584637	83585990	0	1	1353	83584629	cluster_1
Chr3	144575713	144576345	._r2059	1000	.	144575713	144576345	0	1	632	144575712	cluster_1
Chr9	84458547	84459054	._r2898	636	.	84458547	84459054	0	1	507	84458539	cluster_1
Chr6	130783951	130784345	._r286	1000	.	130783951	130784345	0	1	394	130783950	cluster_1
Chr1	168869981	168870689	._r1621	1000	.	168869981	168870689	0	1	708	168869980	cluster_1
Chr5	17807527	17808061	._r2226	1000	.	17807527	17808061	0	1	534	17807526	cluster_1
Chr5	141291766	141292467	._r1389	1000	.	141291766	141292467	0	1	701	141291765	cluster_1
Chr8	114165316	114166118	._r2797	1000	.	114165316	114166118	0	1	802	114165315	cluster_1
Chr3	64766758	64767301	._r1962	1000	.	64766758	64767301	0	1	543	64766752	cluster_1
Chr2	148177672	148178685	._r1873	1000	.	148177672	148178685	0	1	1013	148177671	cluster_1
Chr4	6995244	6995746	._r915	620	.	6995244	6995746	0	1	502	6995238	cluster_1
Chr4	21523794	21524607	._r2091	1000	.	21523794	21524607	0	1	813	21523792	cluster_1
Chr3	105051933	105052664	._r2005	1000	.	105051933	105052664	0	1	731	105051932	cluster_1
Chr4	67917426	67917896	._r2137	905	.	67917426	67917896	0	1	470	67917420	cluster_1
Chr9	60045907	60046717	._r2871	627	.	60045907	60046717	0	1	810	60045901	cluster_1
Chr6	41648347	41649052	._r2424	1000	.	41648347	41649052	0	1	705	41648343	cluster_1
Chr4	61521970	61522400	._r2134	931	.	61521970	61522400	0	1	430	61521964	cluster_1
Chr7	90572456	90573298	._r2634	1000	.	90572456	90573298	0	1	842	90572447	cluster_1
Chr8	43338616	43339515	._r2700	545	.	43338616	43339515	0	1	899	43338612	cluster_1
Chr6	21472325	21472985	._r1073	551	.	21472325	21472985	0	1	660	21472323	cluster_1
Chr2	180063244	180064164	._r1361	810	.	180063244	180064164	0	1	920	180063243	cluster_1
Chr7	49321351	49321983	._r303	908	.	49321351	49321983	0	1	632	49321347	cluster_1
Chr6	93884457	93884895	._r2480	1000	.	93884457	93884895	0	1	438	93884448	cluster_1
Chr8	51235213	51235805	._r2708	1000	.	51235213	51235805	0	1	592	51235208	cluster_1
Chr7	26884948	26885547	._r2553	1000	.	26884948	26885547	0	1	599	26884946	cluster_1
Chr5	17810157	17810631	._r997	1000	.	17810157	17810631	0	1	474	17810156	cluster_1
Chr10	39613424	39614030	._r1689	1000	.	39613424	39614030	0	1	606	39613421	cluster_1
Chr4	6993076	6993538	._r2079	673	.	6993076	6993538	0	1	462	6993070	cluster_1
Chr1	16951561	16952769	._r1425	1000	.	16951561	16952769	0	1	1208	16951560	cluster_1
Chr6	21482969	21483283	._r2395	1000	.	21482969	21483283	0	1	314	21482967	cluster_1
Chr4	126710825	126711403	._r973	1000	.	126710825	126711403	0	1	578	126710824	cluster_1
Chr6	116627851	116628360	._r2498	746	.	116627851	116628360	0	1	509	116627850	cluster_1
Chr5	20741659	20742056	._r2234	1000	.	20741659	20742056	0	1	397	20741657	cluster_1
Chr4	91798534	91799275	._r219	1000	.	91798534	91799275	0	1	741	91798525	cluster_1
Chr1	84600769	84601350	._r1502	1000	.	84600769	84601350	0	1	581	84600761	cluster_1
Chr5	136056038	136056661	._r2358	1000	.	136056038	136056661	0	1	623	136056037	cluster_1
Chr1	164581493	164582231	._r1340	1000	.	164581493	164582231	0	1	738	164581492	cluster_1
Chr4	13937521	13938018	._r2081	1000	.	13937521	13938018	0	1	497	13937520	cluster_1
Chr7	112367958	112368472	._r315	983	.	112367958	112368472	0	1	514	112367957	cluster_1
Chr9	7681748	7682310	._r492	1000	.	7681748	7682310	0	1	562	7681741	cluster_1
Chr5	44509268	44511452	._r2259	1000	.	44509268	44511452	0	1	2184	44509264	cluster_1
Chr7	99543520	99543897	._r308	617	.	99543520	99543897	0	1	377	99543511	cluster_1
Chr4	126709274	126710016	._r2199	1000	.	126709274	126710016	0	1	742	126709273	cluster_1
Chr5	20723403	20724035	._r1003	567	.	20723403	20724035	0	1	632	20723401	cluster_1
Chr7	131403118	131403921	._r1205	626	.	131403118	131403921	0	1	803	131403117	cluster_1
Chr2	172009179	172009915	._r1888	1000	.	172009179	172009915	0	1	736	172009178	cluster_1
Chr3	87810649	87811060	._r193	937	.	87810649	87811060	0	1	411	87810641	cluster_1
Chr4	13932366	13932898	._r917	1000	.	13932366	13932898	0	1	532	13932365	cluster_1
Chr2	73559228	73560212	._r1758	960	.	73559228	73560212	0	1	984	73559221	cluster_1
Chr1	166348294	166348940	._r1608	742	.	166348294	166348940	0	1	646	166348293	cluster_1
Chr1	167848738	167849723	._r1612	1000	.	167848738	167849723	0	1	985	167848737	cluster_1
Chr7	124795629	124796221	._r1199	1000	.	124795629	124796221	0	1	592	124795628	cluster_1
Chr2	77450262	77451172	._r773	756	.	77450262	77451172	0	1	910	77450255	cluster_1
Chr6	120085989	120086747	._r2503	1000	.	120085989	120086747	0	1	758	120085988	cluster_1
Chr6	68206445	68207050	._r2458	1000	.	68206445	68207050	0	1	605	68206439	cluster_1
Chr8	107707448	107708052	._r2794	1000	.	107707448	107708052	0	1	604	107707447	cluster_1
Chr6	33903774	33904747	._r2408	1000	.	33903774	33904747	0	1	973	33903771	cluster_1
Chr3	119338069	119338645	._r2036	1000	.	119338069	119338645	0	1	576	119338068	cluster_1
Chr7	62952098	62952850	._r2591	927	.	62952098	62952850	0	1	752	62952092	cluster_1
Chr10	24802694	24803182	._r1672	1000	.	24802694	24803182	0	1	488	24802692	cluster_1
Chr9	7679238	7679772	._r2831	1000	.	7679238	7679772	0	1	534	7679231	cluster_1
Chr7	124791992	124792483	._r1198	882	.	124791992	124792483	0	1	491	124791991	cluster_1
Chr4	136973326	136973772	._r2208	1000	.	136973326	136973772	0	1	446	136973325	cluster_1
Chr7	26919782	26920290	._r2560	1000	.	26919782	26920290	0	1	508	26919780	cluster_1
Chr4	139472562	139473197	._r2211	1000	.	139472562	139473197	0	1	635	139472561	cluster_1
Chr8	79578366	79578851	._r2752	1000	.	79578366	79578851	0	1	485	79578359	cluster_1
Chr2	46226078	46226820	._r1733	1000	.	46226078	46226820	0	1	742	46226074	cluster_1
Chr7	99549343	99549886	._r2647	856	.	99549343	99549886	0	1	543	99549334	cluster_1
Chr8	103098061	103098635	._r339	546	.	103098061	103098635	0	1	574	103098060	cluster_1
Chr7	110996264	110997290	._r2655	1000	.	110996264	110997290	0	1	1026	110996263	cluster_1
Chr2	11717494	11718200	._r1704	968	.	11717494	11718200	0	1	706	11717493	cluster_1
Chr6	109470270	109470663	._r2491	1000	.	109470270	109470663	0	1	393	109470269	cluster_1
Chr6	58992532	58993233	._r275	545	.	58992532	58993233	0	1	701	58992527	cluster_1
Chr1	138920441	138921012	._r651	648	.	138920441	138921012	0	1	571	138920440	cluster_1
Chr5	136059912	136060296	._r546	582	.	136059912	136060296	0	1	384	136059911	cluster_1
Chr8	3294377	3295036	._r2679	1000	.	3294377	3295036	0	1	659	3294374	cluster_1
Chr2	118300560	118300984	._r1821	1000	.	118300560	118300984	0	1	424	118300559	cluster_1
Chr1	21029015	21029357	._r365	609	.	21029015	21029357	0	1	342	21029013	cluster_1
Chr2	82225585	82226690	._r1779	1000	.	82225585	82226690	0	1	1105	82225577	cluster_1
Chr1	138922841	138923508	._r1574	1000	.	138922841	138923508	0	1	667	138922840	cluster_1
Chr6	96864283	96865105	._r2483	1000	.	96864283	96865105	0	1	822	96864274	cluster_1
Chr10	7562232	7562553	._r1660	624	.	7562232	7562553	0	1	321	7562225	cluster_1
Chr8	95002031	95002725	._r2775	1000	.	95002031	95002725	0	1	694	95002022	cluster_1
Chr1	36468571	36469229	._r1447	1000	.	36468571	36469229	0	1	658	36468568	cluster_1
Chr3	17026615	17027245	._r834	843	.	17026615	17027245	0	1	630	17026614	cluster_1
Chr1	153505789	153506611	._r1339	1000	.	153505789	153506611	0	1	822	153505788	cluster_1
Chr4	113961809	113962319	._r222	1000	.	113961809	113962319	0	1	510	113961808	cluster_1
Chr2	168406288	168407185	._r1882	1000	.	168406288	168407185	0	1	897	168406287	cluster_1
Chr8	79196035	79196506	._r2749	1000	.	79196035	79196506	0	1	471	79196028	cluster_1
Chr9	59294007	59294632	._r2868	1000	.	59294007	59294632	0	1	625	59294002	cluster_1
Chr8	79588210	79588931	._r2753	1000	.	79588210	79588931	0	1	721	79588203	cluster_1
Chr1	15586624	15586974	._r1421	1000	.	15586624	15586974	0	1	350	15586623	cluster_1
Chr5	88806510	88807443	._r2293	1000	.	88806510	88807443	0	1	933	88806502	cluster_1
Chr6	96860574	96861218	._r2482	1000	.	96860574	96861218	0	1	644	96860565	cluster_1
Chr1	51426171	51426860	._r1461	650	.	51426171	51426860	0	1	689	51426166	cluster_1
Chr4	136929139	136929992	._r228	557	.	136929139	136929992	0	1	853	136929138	cluster_1
Chr7	89494156	89494883	._r2628	1000	.	89494156	89494883	0	1	727	89494148	cluster_1
Chr7	63229126	63229636	._r2594	990	.	63229126	63229636	0	1	510	63229120	cluster_1
Chr8	55335182	55336382	._r2717	1000	.	55335182	55336382	0	1	1200	55335177	cluster_1
Chr2	169403016	169403419	._r1885	1000	.	169403016	169403419	0	1	403	169403015	cluster_1
Chr9	81960960	81961799	._r2897	946	.	81960960	81961799	0	1	839	81960952	cluster_1
Chr2	77461735	77462725	._r1769	759	.	77461735	77462725	0	1	990	77461728	cluster_1
Chr1	65732696	65733378	._r1476	791	.	65732696	65733378	0	1	682	65732690	cluster_1
Chr8	138438051	138438429	._r2819	1000	.	138438051	138438429	0	1	378	138438050	cluster_1
Chr3	136005560	136006349	._r2053	1000	.	136005560	136006349	0	1	789	136005559	cluster_1
Chr6	36023621	36024272	._r271	723	.	36023621	36024272	0	1	651	36023618	cluster_1
Chr1	186196085	186196932	._r1635	1000	.	186196085	186196932	0	1	847	186196084	cluster_1
Chr1	205360021	205360488	._r160	1000	.	205360021	205360488	0	1	467	205360019	cluster_1
Chr1	133336500	133336879	._r1566	1000	.	133336500	133336879	0	1	379	133336499	cluster_1
Chr5	133905213	133905971	._r1056	654	.	133905213	133905971	0	1	758	133905212	cluster_1
Chr8	3307859	3308367	._r1210	1000	.	3307859	3308367	0	1	508	3307856	cluster_1
Chr2	152912012	152912584	._r809	686	.	152912012	152912584	0	1	572	152912011	cluster_1
Chr5	133908668	133909221	._r2356	916	.	133908668	133909221	0	1	553	133908667	cluster_1
Chr7	119036176	119036628	._r2668	1000	.	119036176	119036628	0	1	452	119036175	cluster_1
Chr1	196102021	196103614	._r688	1000	.	196102021	196103614	0	1	1593	196102020	cluster_1
Chr1	133334961	133335372	._r1565	1000	.	133334961	133335372	0	1	411	133334960	cluster_1
Chr3	103433751	103435006	._r877	864	.	103433751	103435006	0	1	1255	103433750	cluster_1
Chr4	90562776	90563436	._r2155	1000	.	90562776	90563436	0	1	660	90562767	cluster_1
Chr4	91834825	91835520	._r955	1000	.	91834825	91835520	0	1	695	91834816	cluster_1
Chr1	146205203	146205579	._r150	648	.	146205203	146205579	0	1	376	146205202	cluster_1
Chr8	69444850	69445568	._r2732	1000	.	69444850	69445568	0	1	718	69444844	cluster_1
Chr4	47812669	47813186	._r2115	1000	.	47812669	47813186	0	1	517	47812665	cluster_1
Chr4	47815974	47816507	._r2116	1000	.	47815974	47816507	0	1	533	47815970	cluster_1
Chr10	39619637	39620083	._r1690	1000	.	39619637	39620083	0	1	446	39619634	cluster_1
Chr8	96302973	96304041	._r2779	1000	.	96302973	96304041	0	1	1068	96302964	cluster_1
Chr7	13188175	13188888	._r291	1000	.	13188175	13188888	0	1	713	13188174	cluster_1
Chr1	191279344	191280495	._r1637	1000	.	191279344	191280495	0	1	1151	191279343	cluster_1
Chr3	117285529	117286155	._r2033	885	.	117285529	117286155	0	1	626	117285528	cluster_1
Chr1	108590813	108591111	._r1540	849	.	108590813	108591111	0	1	298	108590812	cluster_1
Chr1	43601566	43602285	._r1454	1000	.	43601566	43602285	0	1	719	43601562	cluster_1
Chr1	69400875	69401505	._r1487	1000	.	69400875	69401505	0	1	630	69400869	cluster_1
Chr6	5734557	5735066	._r87	793	.	5734557	5735066	0	1	509	5734552	cluster_1
Chr5	133456843	133457422	._r2353	1000	.	133456843	133457422	0	1	579	133456842	cluster_1
Chr8	144160542	144161282	._r350	1000	.	144160542	144161282	0	1	740	144160541	cluster_1
Chr7	25312945	25313570	._r2542	1000	.	25312945	25313570	0	1	625	25312943	cluster_1
Chr2	141046714	141047358	._r1863	1000	.	141046714	141047358	0	1	644	141046713	cluster_1
Chr4	126378194	126378989	._r225	981	.	126378194	126378989	0	1	795	126378193	cluster_1
Chr1	149984480	149985225	._r660	1000	.	149984480	149985225	0	1	745	149984479	cluster_1
Chr3	144564290	144564857	._r2057	564	.	144564290	144564857	0	1	567	144564289	cluster_1
Chr6	72714403	72714796	._r2466	1000	.	72714403	72714796	0	1	393	72714396	cluster_1
Chr6	153130964	153131471	._r2529	1000	.	153130964	153131471	0	1	507	153130963	cluster_1
Chr6	89174795	89175536	._r1099	704	.	89174795	89175536	0	1	741	89174787	cluster_1
Chr9	52128154	52128975	._r2860	1000	.	52128154	52128975	0	1	821	52128149	cluster_1
Chr1	136955048	136955563	._r1570	1000	.	136955048	136955563	0	1	515	136955047	cluster_1
Chr5	18050348	18050769	._r2229	768	.	18050348	18050769	0	1	421	18050347	cluster_1
Chr5	58944455	58944921	._r66	820	.	58944455	58944921	0	1	466	58944450	cluster_1
Chr1	143716179	143717318	._r1584	1000	.	143716179	143717318	0	1	1139	143716178	cluster_1
Chr2	137703742	137704130	._r1854	690	.	137703742	137704130	0	1	388	137703741	cluster_1
Chr1	69402401	69402998	._r1488	1000	.	69402401	69402998	0	1	597	69402395	cluster_1
Chr5	136078401	136079313	._r2360	1000	.	136078401	136079313	0	1	912	136078400	cluster_1
Chr1	16938851	16939373	.	1000	.	16938851	16939373	0	1	522	16938850	cluster_1
Chr2	169401531	169401882	._r1884	1000	.	169401531	169401882	0	1	351	169401530	cluster_1
Chr4	135391578	135391925	._r2204	1000	.	135391578	135391925	0	1	347	135391577	cluster_1
Chr7	96126579	96127274	._r2641	1000	.	96126579	96127274	0	1	695	96126570	cluster_1
Chr7	42854367	42855000	._r301	692	.	42854367	42855000	0	1	633	42854363	cluster_1
Chr3	103428484	103429409	._r2003	1000	.	103428484	103429409	0	1	925	103428483	cluster_1
Chr10	5955255	5956087	._r1656	1000	.	5955255	5956087	0	1	832	5955250	cluster_1
Chr4	41624030	41624952	._r2105	1000	.	41624030	41624952	0	1	922	41624026	cluster_1
Chr3	138094970	138095797	._r903	670	.	138094970	138095797	0	1	827	138094969	cluster_1
Chr8	100446335	100447001	._r337	1000	.	100446335	100447001	0	1	666	100446334	cluster_1
Chr1	138976791	138977323	._r1577	866	.	138976791	138977323	0	1	532	138976790	cluster_1
Chr1	51098737	51099619	._r1459	1000	.	51098737	51099619	0	1	882	51098732	cluster_1
Chr4	50100918	50101319	._r2120	1000	.	50100918	50101319	0	1	401	50100913	cluster_1
Chr10	5993055	5993591	._r1657	1000	.	5993055	5993591	0	1	536	5993050	cluster_1
Chr5	44968285	44969084	._r2261	1000	.	44968285	44969084	0	1	799	44968281	cluster_1
Chr8	115304231	115305328	._r2799	1000	.	115304231	115305328	0	1	1097	115304230	cluster_1
Chr8	58142351	58143499	._r2720	1000	.	58142351	58143499	0	1	1148	58142346	cluster_1
Chr5	17924129	17925498	._r999	1000	.	17924129	17925498	0	1	1369	17924128	cluster_1
Chr9	81957317	81957814	._r2896	1000	.	81957317	81957814	0	1	497	81957309	cluster_1
Chr7	26856075	26856711	._r2547	857	.	26856075	26856711	0	1	636	26856073	cluster_1
Chr1	55278678	55279380	._r1467	1000	.	55278678	55279380	0	1	702	55278673	cluster_1
Chr3	23526992	23527653	._r1909	1000	.	23526992	23527653	0	1	661	23526990	cluster_1
Chr8	55322229	55323143	._r2716	1000	.	55322229	55323143	0	1	914	55322224	cluster_1
Chr7	63187080	63187887	._r97	1000	.	63187080	63187887	0	1	807	63187074	cluster_1
Chr7	38661815	38662508	._r2569	1000	.	38661815	38662508	0	1	693	38661812	cluster_1
Chr7	55344832	55345495	._r2585	1000	.	55344832	55345495	0	1	663	55344827	cluster_1
Chr6	72707809	72708383	._r2465	1000	.	72707809	72708383	0	1	574	72707802	cluster_1
Chr10	17395114	17395666	._r1669	1000	.	17395114	17395666	0	1	552	17395113	cluster_1
Chr4	85144260	85145274	._r2150	1000	.	85144260	85145274	0	1	1014	85144252	cluster_1
Chr3	18439919	18440421	._r1901	1000	.	18439919	18440421	0	1	502	18439918	cluster_1
Chr3	126933426	126934085	._r892	1000	.	126933426	126934085	0	1	659	126933425	cluster_1
Chr5	37127291	37128152	._r1017	1000	.	37127291	37128152	0	1	861	37127288	cluster_1
Chr6	35979790	35980350	._r270	797	.	35979790	35980350	0	1	560	35979787	cluster_1
Chr8	80089331	80090341	._r2758	805	.	80089331	80090341	0	1	1010	80089323	cluster_1
Chr4	34333072	34333970	._r2097	1000	.	34333072	34333970	0	1	898	34333069	cluster_1
Chr6	5774495	5775325	._r2386	1000	.	5774495	5775325	0	1	830	5774490	cluster_1
Chr4	148932544	148933131	._r230	688	.	148932544	148933131	0	1	587	148932543	cluster_1
Chr5	102512022	102512674	._r2307	1000	.	102512022	102512674	0	1	652	102512021	cluster_1
Chr1	175652419	175653089	._r1628	687	.	175652419	175653089	0	1	670	175652418	cluster_1
Chr2	76448388	76449328	._r1766	1000	.	76448388	76449328	0	1	940	76448381	cluster_1
Chr3	57121948	57123067	._r1950	1000	.	57121948	57123067	0	1	1119	57121943	cluster_1
Chr5	107857082	107857686	._r2319	1000	.	107857082	107857686	0	1	604	107857081	cluster_1
Chr4	36854984	36855388	._r53	643	.	36854984	36855388	0	1	404	36854981	cluster_1
Chr8	46429672	46430543	._r1230	941	.	46429672	46430543	0	1	871	46429668	cluster_1
Chr5	107870780	107871656	._r250	665	.	107870780	107871656	0	1	876	107870779	cluster_1
Chr10	35231733	35232822	._r1683	1000	.	35231733	35232822	0	1	1089	35231730	cluster_1
Chr10	15546230	15546943	._r1668	1000	.	15546230	15546943	0	1	713	15546229	cluster_1
Chr1	100119123	100119936	._r1527	1000	.	100119123	100119936	0	1	813	100119122	cluster_1
Chr2	171601430	171601985	._r1886	1000	.	171601430	171601985	0	1	555	171601429	cluster_1
Chr10	48197811	48198368	._r1348	1000	.	48197811	48198368	0	1	557	48197807	cluster_1
Chr5	21195614	21196371	._r1005	1000	.	21195614	21196371	0	1	757	21195612	cluster_1
Chr10	13730449	13731082	._r1666	1000	.	13730449	13731082	0	1	633	13730448	cluster_1
Chr8	77838738	77839706	._r119	1000	.	77838738	77839706	0	1	968	77838731	cluster_1
Chr8	132472733	132473400	._r1272	644	.	132472733	132473400	0	1	667	132472732	cluster_1
Chr10	48393893	48394758	._r742	723	.	48393893	48394758	0	1	865	48393889	cluster_1
Chr4	38393178	38393955	._r2104	1000	.	38393178	38393955	0	1	777	38393175	cluster_1
Chr5	19789907	19790573	._r2233	1000	.	19789907	19790573	0	1	666	19789906	cluster_1
Chr5	121567911	121568688	._r2334	1000	.	121567911	121568688	0	1	777	121567910	cluster_1
Chr7	19253263	19253914	._r460	1000	.	19253263	19253914	0	1	651	19253262	cluster_1
Chr7	114804658	114805354	._r477	770	.	114804658	114805354	0	1	696	114804657	cluster_1
Chr8	142511019	142511421	._r123	1000	.	142511019	142511421	0	1	402	142511018	cluster_1
Chr3	9378333	9379115	._r830	774	.	9378333	9379115	0	1	782	9378324	cluster_1
Chr3	106241194	106242208	._r2009	1000	.	106241194	106242208	0	1	1014	106241193	cluster_1
Chr4	126245847	126246218	._r2195	1000	.	126245847	126246218	0	1	371	126245846	cluster_1
Chr2	86398896	86399654	._r1791	1000	.	86398896	86399654	0	1	758	86398888	cluster_1
Chr8	96310647	96311289	._r335	727	.	96310647	96311289	0	1	642	96310638	cluster_1
Chr7	96191799	96193157	._r1182	847	.	96191799	96193157	0	1	1358	96191790	cluster_1
Chr3	41416641	41417463	._r1366	1000	.	41416641	41417463	0	1	822	41416637	cluster_1
Chr3	109785370	109785898	._r2014	1000	.	109785370	109785898	0	1	528	109785369	cluster_1
Chr7	2864008	2864597	._r2531	1000	.	2864008	2864597	0	1	589	2864006	cluster_1
Chr7	31945096	31945769	._r2565	1000	.	31945096	31945769	0	1	673	31945093	cluster_1
Chr5	21136186	21136645	._r2235	1000	.	21136186	21136645	0	1	459	21136184	cluster_1
Chr6	74557624	74558196	._r2469	1000	.	74557624	74558196	0	1	572	74557617	cluster_1
Chr10	42851851	42852319	._r1695	1000	.	42851851	42852319	0	1	468	42851847	cluster_1
Chr4	38389360	38390237	._r54	1000	.	38389360	38390237	0	1	877	38389357	cluster_1
Chr1	147101484	147102108	._r1590	1000	.	147101484	147102108	0	1	624	147101483	cluster_1
Chr6	27187514	27188101	._r2404	1000	.	27187514	27188101	0	1	587	27187512	cluster_1
Chr1	20352506	20353056	._r1430	1000	.	20352506	20353056	0	1	550	20352504	cluster_1
Chr1	112440129	112440831	._r1544	1000	.	112440129	112440831	0	1	702	112440128	cluster_1
Chr1	166665723	166666383	._r153	819	.	166665723	166666383	0	1	660	166665722	cluster_1
Chr3	112580203	112580554	._r2021	767	.	112580203	112580554	0	1	351	112580202	cluster_1
Chr8	104637270	104637881	._r2793	1000	.	104637270	104637881	0	1	611	104637269	cluster_1
Chr1	48821951	48822707	._r601	808	.	48821951	48822707	0	1	756	48821947	cluster_1
Chr5	39031716	39032564	._r2256	995	.	39031716	39032564	0	1	848	39031713	cluster_1
Chr1	144916114	144916981	._r10	808	.	144916114	144916981	0	1	867	144916113	cluster_1
Chr7	42849344	42849963	._r463	875	.	42849344	42849963	0	1	619	42849340	cluster_1
Chr4	14413799	14414239	._r2085	541	.	14413799	14414239	0	1	440	14413798	cluster_1
Chr5	50624234	50625477	._r1022	1000	.	50624234	50625477	0	1	1243	50624229	cluster_1
Chr9	7832010	7832647	._r1277	691	.	7832010	7832647	0	1	637	7832003	cluster_1
Chr7	75178313	75179215	._r2604	991	.	75178313	75179215	0	1	902	75178306	cluster_1
Chr5	111896290	111896818	._r2325	694	.	111896290	111896818	0	1	528	111896289	cluster_1
Chr2	18319376	18319817	._r1716	854	.	18319376	18319817	0	1	441	18319375	cluster_1
Chr2	90870920	90871530	._r1798	1000	.	90870920	90871530	0	1	610	90870911	cluster_1
Chr1	135089068	135089848	._r649	991	.	135089068	135089848	0	1	780	135089067	cluster_1
Chr4	102963543	102963917	._r60	1000	.	102963543	102963917	0	1	374	102963542	cluster_1
Chr5	121805826	121806804	._r443	592	.	121805826	121806804	0	1	978	121805825	cluster_1
Chr6	41119029	41120355	._r2421	1000	.	41119029	41120355	0	1	1326	41119025	cluster_1
Chr10	28717904	28718279	._r387	582	.	28717904	28718279	0	1	375	28717902	cluster_1
Chr4	102962607	102963063	._r2175	1000	.	102962607	102963063	0	1	456	102962606	cluster_1
Chr8	78586238	78587247	._r2747	1000	.	78586238	78587247	0	1	1009	78586231	cluster_1
Chr6	5690353	5690946	._r550	552	.	5690353	5690946	0	1	593	5690348	cluster_1
Chr7	99517697	99518284	._r2646	1000	.	99517697	99518284	0	1	587	99517688	cluster_1
Chr3	41414258	41414668	._r39	851	.	41414258	41414668	0	1	410	41414254	cluster_1
Chr1	82332590	82333213	._r1500	1000	.	82332590	82333213	0	1	623	82332582	cluster_1
Chr7	63192172	63193126	._r98	1000	.	63192172	63193126	0	1	954	63192166	cluster_1
Chr6	47580450	47581164	._r2427	1000	.	47580450	47581164	0	1	714	47580446	cluster_1
Chr9	3831971	3832552	._r352	548	.	3831971	3832552	0	1	581	3831968	cluster_1
Chr4	125952813	125953463	._r971	870	.	125952813	125953463	0	1	650	125952812	cluster_1
Chr8	78578214	78579203	._r2746	886	.	78578214	78579203	0	1	989	78578207	cluster_1
Chr8	25446069	25446797	._r479	682	.	25446069	25446797	0	1	728	25446067	cluster_1
Chr2	65504095	65504738	._r1752	1000	.	65504095	65504738	0	1	643	65504089	cluster_1
Chr2	74826770	74827317	._r1761	1000	.	74826770	74827317	0	1	547	74826763	cluster_1
Chr1	204601262	204601913	._r1650	1000	.	204601262	204601913	0	1	651	204601260	cluster_1
Chr1	176950315	176950930	._r1630	1000	.	176950315	176950930	0	1	615	176950314	cluster_1
Chr1	45040009	45040423	._r1455	821	.	45040009	45040423	0	1	414	45040005	cluster_1
Chr1	161090173	161091203	._r1600	1000	.	161090173	161091203	0	1	1030	161090172	cluster_1
Chr8	102979002	102979529	._r338	747	.	102979002	102979529	0	1	527	102979001	cluster_1
Chr2	168413185	168413724	._r1883	1000	.	168413185	168413724	0	1	539	168413184	cluster_1
Chr1	15609089	15609669	._r583	604	.	15609089	15609669	0	1	580	15609088	cluster_1
Chr7	83162836	83163621	._r2613	1000	.	83162836	83163621	0	1	785	83162828	cluster_1
Chr3	46536536	46537369	._r1932	1000	.	46536536	46537369	0	1	833	46536532	cluster_1
Chr3	54904366	54905043	._r1944	1000	.	54904366	54905043	0	1	677	54904361	cluster_1
Chr10	10446191	10446711	._r1663	1000	.	10446191	10446711	0	1	520	10446190	cluster_1
Chr5	75211178	75211617	._r2283	1000	.	75211178	75211617	0	1	439	75211171	cluster_1
Chr7	76254036	76254534	._r1161	696	.	76254036	76254534	0	1	498	76254029	cluster_1
Chr9	65189092	65189632	._r2879	824	.	65189092	65189632	0	1	540	65189086	cluster_1
Chr4	34605585	34606164	._r213	557	.	34605585	34606164	0	1	579	34605582	cluster_1
Chr3	138084669	138085047	._r204	793	.	138084669	138085047	0	1	378	138084668	cluster_1
Chr1	189161188	189162021	._r1636	1000	.	189161188	189162021	0	1	833	189161187	cluster_1
Chr5	102311228	102312234	._r2305	1000	.	102311228	102312234	0	1	1006	102311227	cluster_1
Chr3	144631751	144632206	._r2067	897	.	144631751	144632206	0	1	455	144631750	cluster_1
Chr2	80899962	80900454	._r1774	719	.	80899962	80900454	0	1	492	80899954	cluster_1
Chr4	135364867	135365432	._r2203	1000	.	135364867	135365432	0	1	565	135364866	cluster_1
Chr6	88343409	88343844	._r2474	569	.	88343409	88343844	0	1	435	88343401	cluster_1
Chr3	95313097	95313920	._r1992	1000	.	95313097	95313920	0	1	823	95313088	cluster_1
Chr1	101995389	101996061	._r1530	1000	.	101995389	101996061	0	1	672	101995388	cluster_1
Chr9	3582920	3583325	._r2822	1000	.	3582920	3583325	0	1	405	3582917	cluster_1
Chr6	127998381	127998878	._r285	1000	.	127998381	127998878	0	1	497	127998380	cluster_1
Chr10	8012278	8012890	._r712	577	.	8012278	8012890	0	1	612	8012270	cluster_1
Chr6	72598717	72599510	._r2463	1000	.	72598717	72599510	0	1	793	72598710	cluster_1
Chr2	47099496	47100055	._r1351	1000	.	47099496	47100055	0	1	559	47099492	cluster_1
Chr5	57740487	57741166	._r2270	1000	.	57740487	57741166	0	1	679	57740482	cluster_1
Chr3	81159529	81160170	._r864	644	.	81159529	81160170	0	1	641	81159521	cluster_1
Chr1	114254624	114255237	._r1546	1000	.	114254624	114255237	0	1	613	114254623	cluster_1
Chr3	8343055	8343527	._r829	1000	.	8343055	8343527	0	1	472	8343047	cluster_1
Chr8	68065424	68065927	._r327	890	.	68065424	68065927	0	1	503	68065418	cluster_1
Chr5	12459177	12459800	._r2221	939	.	12459177	12459800	0	1	623	12459176	cluster_1
Chr2	83595524	83596307	._r176	1000	.	83595524	83596307	0	1	783	83595516	cluster_1
Chr6	139636094	139636545	._r2526	767	.	139636094	139636545	0	1	451	139636093	cluster_1
Chr7	92933818	92934558	._r1174	1000	.	92933818	92934558	0	1	740	92933809	cluster_1
Chr1	24391063	24391559	._r1434	1000	.	24391063	24391559	0	1	496	24391061	cluster_1
Chr4	45968839	45969350	._r2109	1000	.	45968839	45969350	0	1	511	45968835	cluster_1
Chr1	152858809	152859495	._r1594	784	.	152858809	152859495	0	1	686	152858808	cluster_1
Chr1	165747704	165748104	._r1605	662	.	165747704	165748104	0	1	400	165747703	cluster_1
Chr7	94757819	94758424	._r1176	608	.	94757819	94758424	0	1	605	94757810	cluster_1
Chr6	13326482	13326801	._r1069	548	.	13326482	13326801	0	1	319	13326481	cluster_1
Chr1	100497182	100497687	._r625	922	.	100497182	100497687	0	1	505	100497181	cluster_1
Chr2	57431766	57432383	._r514	566	.	57431766	57432383	0	1	617	57431761	cluster_1
Chr3	112531428	112532004	._r2020	775	.	112531428	112532004	0	1	576	112531427	cluster_1
Chr1	31514298	31514785	._r135	837	.	31514298	31514785	0	1	487	31514295	cluster_1
Chr6	50322443	50322827	._r2434	724	.	50322443	50322827	0	1	384	50322438	cluster_1
Chr8	65586328	65586905	._r2726	1000	.	65586328	65586905	0	1	577	65586322	cluster_1
Chr4	140176194	140176664	._r2213	1000	.	140176194	140176664	0	1	470	140176193	cluster_1
Chr7	63199566	63200568	._r2592	1000	.	63199566	63200568	0	1	1002	63199560	cluster_1
Chr2	141061120	141061999	._r1864	1000	.	141061120	141061999	0	1	879	141061119	cluster_1
Chr4	64857413	64858286	._r940	1000	.	64857413	64858286	0	1	873	64857407	cluster_1
Chr7	116718610	116719134	._r2663	1000	.	116718610	116719134	0	1	524	116718609	cluster_1
Chr7	117809247	117809723	._r1196	901	.	117809247	117809723	0	1	476	117809246	cluster_1
Chr10	45056065	45056769	._r740	1000	.	45056065	45056769	0	1	704	45056061	cluster_1
Chr2	83602241	83602776	._r1786	703	.	83602241	83602776	0	1	535	83602233	cluster_1
Chr7	112166128	112166506	._r2658	1000	.	112166128	112166506	0	1	378	112166127	cluster_1
Chr9	52150083	52150709	._r1300	561	.	52150083	52150709	0	1	626	52150078	cluster_1
Chr5	60527035	60527555	._r436	715	.	60527035	60527555	0	1	520	60527029	cluster_1
Chr7	120074203	120075129	._r478	1000	.	120074203	120075129	0	1	926	120074202	cluster_1
Chr2	75612525	75613505	._r1763	1000	.	75612525	75613505	0	1	980	75612518	cluster_1
Chr9	65035919	65036668	._r1417	642	.	65035919	65036668	0	1	749	65035913	cluster_1
Chr2	28655213	28655739	._r1724	1000	.	28655213	28655739	0	1	526	28655211	cluster_1
Chr1	126154050	126155001	._r1554	1000	.	126154050	126155001	0	1	951	126154049	cluster_1
Chr2	9762020	9762690	._r750	1000	.	9762020	9762690	0	1	670	9762011	cluster_1
Chr3	98673978	98674671	._r1997	1000	.	98673978	98674671	0	1	693	98673969	cluster_1
Chr1	21166965	21167653	._r1431	1000	.	21166965	21167653	0	1	688	21166963	cluster_1
Chr2	48321886	48322923	._r1735	1000	.	48321886	48322923	0	1	1037	48321882	cluster_1
Chr4	126697134	126697649	._r2198	598	.	126697134	126697649	0	1	515	126697133	cluster_1
Chr1	90507984	90508452	._r1514	854	.	90507984	90508452	0	1	468	90507975	cluster_1
Chr3	102343403	102344009	._r195	724	.	102343403	102344009	0	1	606	102343402	cluster_1
Chr10	5569634	5570259	._r703	1000	.	5569634	5570259	0	1	625	5569629	cluster_1
Chr4	52465242	52466395	._r2129	1000	.	52465242	52466395	0	1	1153	52465237	cluster_1
Chr5	136166671	136167186	._r2363	897	.	136166671	136167186	0	1	515	136166670	cluster_1
Chr7	25428372	25429074	._r2544	749	.	25428372	25429074	0	1	702	25428370	cluster_1
Chr9	4060049	4060838	._r2826	837	.	4060049	4060838	0	1	789	4060045	cluster_1
Chr1	23239050	23239564	._r1330	1000	.	23239050	23239564	0	1	514	23239048	cluster_1
Chr2	147753806	147754192	._r181	699	.	147753806	147754192	0	1	386	147753805	cluster_1
Chr3	21629253	21629816	._r1907	1000	.	21629253	21629816	0	1	563	21629251	cluster_1
Chr7	61361474	61362187	._r96	1000	.	61361474	61362187	0	1	713	61361468	cluster_1
Chr7	61311528	61312136	._r1155	950	.	61311528	61312136	0	1	608	61311522	cluster_1
Chr1	91718158	91718627	._r1516	866	.	91718158	91718627	0	1	469	91718149	cluster_1
Chr4	63664627	63665095	._r2135	1000	.	63664627	63665095	0	1	468	63664621	cluster_1
Chr10	12824482	12825069	._r163	1000	.	12824482	12825069	0	1	587	12824481	cluster_1
Chr9	4101955	4102652	._r2828	1000	.	4101955	4102652	0	1	697	4101951	cluster_1
Chr6	41489527	41490381	._r1085	1000	.	41489527	41490381	0	1	854	41489523	cluster_1
Chr7	47495498	47495930	._r2579	698	.	47495498	47495930	0	1	432	47495494	cluster_1
Chr8	24575040	24575767	._r2690	1000	.	24575040	24575767	0	1	727	24575038	cluster_1
Chr1	65668083	65668609	._r611	1000	.	65668083	65668609	0	1	526	65668077	cluster_1
Chr2	136032305	136032664	._r1852	754	.	136032305	136032664	0	1	359	136032304	cluster_1
Chr2	30943595	30944028	._r1726	1000	.	30943595	30944028	0	1	433	30943592	cluster_1
Chr1	173042013	173042643	._r1625	1000	.	173042013	173042643	0	1	630	173042012	cluster_1
Chr7	79968506	79969022	._r471	712	.	79968506	79969022	0	1	516	79968499	cluster_1
Chr7	130637433	130637879	._r2674	1000	.	130637433	130637879	0	1	446	130637432	cluster_1
Chr6	153136682	153137272	._r2530	1000	.	153136682	153137272	0	1	590	153136681	cluster_1
Chr2	148827783	148828380	._r182	977	.	148827783	148828380	0	1	597	148827782	cluster_1
Chr2	140325536	140326259	._r1858	1000	.	140325536	140326259	0	1	723	140325535	cluster_1
Chr5	124756458	124757251	._r2342	1000	.	124756458	124757251	0	1	793	124756457	cluster_1
Chr5	50564044	50564635	._r2266	1000	.	50564044	50564635	0	1	591	50564039	cluster_1
Chr9	59844210	59844793	._r357	567	.	59844210	59844793	0	1	583	59844205	cluster_1
Chr6	127927424	127928007	._r1119	823	.	127927424	127928007	0	1	583	127927423	cluster_1
Chr7	80726136	80726670	._r2611	1000	.	80726136	80726670	0	1	534	80726128	cluster_1
Chr9	77110982	77111556	._r2891	1000	.	77110982	77111556	0	1	574	77110975	cluster_1
Chr5	107882980	107883754	._r1041	846	.	107882980	107883754	0	1	774	107882979	cluster_1
Chr3	132217812	132218309	._r2046	1000	.	132217812	132218309	0	1	497	132217811	cluster_1
Chr4	140170497	140171280	._r2212	1000	.	140170497	140171280	0	1	783	140170496	cluster_1
Chr6	39856632	39857261	._r273	648	.	39856632	39857261	0	1	629	39856629	cluster_1
Chr3	102327869	102328308	._r194	1000	.	102327869	102328308	0	1	439	102327868	cluster_1
Chr3	134122102	134122510	._r203	612	.	134122102	134122510	0	1	408	134122101	cluster_1
Chr3	145226324	145227127	._r2069	1000	.	145226324	145227127	0	1	803	145226323	cluster_1
Chr4	128573604	128573968	._r2201	824	.	128573604	128573968	0	1	364	128573603	cluster_1
Chr8	46234557	46235530	._r1227	1000	.	46234557	46235530	0	1	973	46234553	cluster_1
Chr5	41673028	41673681	._r2257	1000	.	41673028	41673681	0	1	653	41673024	cluster_1
Chr7	83226529	83227275	._r2614	1000	.	83226529	83227275	0	1	746	83226521	cluster_1
Chr1	65725904	65726545	._r1475	717	.	65725904	65726545	0	1	641	65725898	cluster_1
Chr8	7647965	7648488	._r322	1000	.	7647965	7648488	0	1	523	7647958	cluster_1
Chr5	108607441	108607920	._r251	651	.	108607441	108607920	0	1	479	108607440	cluster_1
Chr1	26579852	26580389	._r1437	566	.	26579852	26580389	0	1	537	26579850	cluster_1
Chr3	138164948	138165332	._r2055	1000	.	138164948	138165332	0	1	384	138164947	cluster_1
Chr8	44251375	44251866	._r2705	1000	.	44251375	44251866	0	1	491	44251371	cluster_1
Chr1	104471488	104472122	._r1534	1000	.	104471488	104472122	0	1	634	104471487	cluster_1
Chr5	32846865	32847601	._r1014	1000	.	32846865	32847601	0	1	736	32846862	cluster_1
Chr1	204364578	204365316	._r1649	1000	.	204364578	204365316	0	1	738	204364576	cluster_1
Chr5	136155896	136156564	._r2362	1000	.	136155896	136156564	0	1	668	136155895	cluster_1
Chr1	27730393	27731156	._r134	1000	.	27730393	27731156	0	1	763	27730391	cluster_1
Chr8	132466838	132467541	._r1271	603	.	132466838	132467541	0	1	703	132466837	cluster_1
Chr10	36289313	36290005	._r1685	1000	.	36289313	36290005	0	1	692	36289310	cluster_1
Chr1	161384666	161385579	._r1601	1000	.	161384666	161385579	0	1	913	161384665	cluster_1
Chr2	34352503	34352859	._r758	780	.	34352503	34352859	0	1	356	34352500	cluster_1
Chr3	36492372	36493068	._r38	850	.	36492372	36493068	0	1	696	36492369	cluster_1
Chr5	96186506	96186876	._r247	758	.	96186506	96186876	0	1	370	96186497	cluster_1
Chr5	101709438	101709889	._r249	542	.	101709438	101709889	0	1	451	101709437	cluster_1
Chr1	48257958	48258674	._r1457	991	.	48257958	48258674	0	1	716	48257954	cluster_1
Chr4	97836391	97836858	._r426	685	.	97836391	97836858	0	1	467	97836382	cluster_1
Chr6	90306416	90307319	._r1100	1000	.	90306416	90307319	0	1	903	90306407	cluster_1
Chr7	80638761	80639498	._r2610	1000	.	80638761	80639498	0	1	737	80638753	cluster_1
Chr1	54367478	54368342	._r1464	840	.	54367478	54368342	0	1	864	54367473	cluster_1
Chr5	107898481	107899209	._r442	849	.	107898481	107899209	0	1	728	107898480	cluster_1
Chr8	112784768	112785139	._r347	571	.	112784768	112785139	0	1	371	112784767	cluster_1
Chr8	50989828	50990750	._r2707	1000	.	50989828	50990750	0	1	922	50989823	cluster_1
Chr9	41673340	41673990	._r1414	1000	.	41673340	41673990	0	1	650	41673336	cluster_1
Chr1	43508051	43508710	._r1452	1000	.	43508051	43508710	0	1	659	43508047	cluster_1
Chr8	103230587	103231230	._r2785	1000	.	103230587	103231230	0	1	643	103230586	cluster_1
Chr8	36797982	36798458	._r2696	818	.	36797982	36798458	0	1	476	36797979	cluster_1
Chr5	145890687	145891035	._r2372	677	.	145890687	145891035	0	1	348	145890686	cluster_1
Chr8	34820024	34820642	._r2695	1000	.	34820024	34820642	0	1	618	34820021	cluster_1
Chr1	83614391	83614875	._r1501	1000	.	83614391	83614875	0	1	484	83614383	cluster_1
Chr6	153592361	153593168	._r90	1000	.	153592361	153593168	0	1	807	153592360	cluster_1
Chr6	75323896	75324315	._r457	609	.	75323896	75324315	0	1	419	75323889	cluster_1
Chr1	78132989	78133702	._r1496	1000	.	78132989	78133702	0	1	713	78132982	cluster_1
Chr4	59847344	59847932	._r2132	1000	.	59847344	59847932	0	1	588	59847339	cluster_1
Chr4	90762927	90763286	._r2156	1000	.	90762927	90763286	0	1	359	90762918	cluster_1
Chr5	47728581	47729511	._r2262	959	.	47728581	47729511	0	1	930	47728577	cluster_1
Chr5	61159230	61159994	._r2274	1000	.	61159230	61159994	0	1	764	61159224	cluster_1
Chr4	33871362	33871931	._r2096	1000	.	33871362	33871931	0	1	569	33871359	cluster_1
Chr2	147055933	147056417	._r803	730	.	147055933	147056417	0	1	484	147055932	cluster_1
Chr8	74774598	74775444	._r2738	1000	.	74774598	74775444	0	1	846	74774591	cluster_1
Chr8	108010275	108010855	._r574	744	.	108010275	108010855	0	1	580	108010274	cluster_1
Chr4	124188607	124189269	._r970	1000	.	124188607	124189269	0	1	662	124188606	cluster_1
Chr3	135165026	135165685	._r2050	1000	.	135165026	135165685	0	1	659	135165025	cluster_1
Chr10	49376247	49376624	._r168	784	.	49376247	49376624	0	1	377	49376243	cluster_1
Chr7	12946322	12946811	._r2534	1000	.	12946322	12946811	0	1	489	12946321	cluster_1
Chr3	99977746	99978355	._r1998	935	.	99977746	99978355	0	1	609	99977737	cluster_1
Chr5	76157042	76157701	._r2284	1000	.	76157042	76157701	0	1	659	76157035	cluster_1
Chr1	129105972	129106472	._r1562	1000	.	129105972	129106472	0	1	500	129105971	cluster_1
Chr3	136029973	136030308	._r2054	625	.	136029973	136030308	0	1	335	136029972	cluster_1
Chr9	15089826	15090317	._r354	606	.	15089826	15090317	0	1	491	15089825	cluster_1
Chr8	104428761	104429548	._r2792	1000	.	104428761	104429548	0	1	787	104428760	cluster_1
Chr7	117683331	117684461	._r1195	988	.	117683331	117684461	0	1	1130	117683330	cluster_1
Chr2	127127705	127128232	._r179	617	.	127127705	127128232	0	1	527	127127704	cluster_1
Chr1	185585108	185585612	._r1342	675	.	185585108	185585612	0	1	504	185585107	cluster_1
Chr4	14324622	14325197	._r2083	605	.	14324622	14325197	0	1	575	14324621	cluster_1
Chr3	132653265	132653953	._r2047	1000	.	132653265	132653953	0	1	688	132653264	cluster_1
Chr3	112388581	112388968	._r2019	1000	.	112388581	112388968	0	1	387	112388580	cluster_1
Chr5	145918660	145919318	._r2373	1000	.	145918660	145919318	0	1	658	145918659	cluster_1
Chr8	131396126	131396976	._r2816	1000	.	131396126	131396976	0	1	850	131396125	cluster_1
Chr4	110798856	110799622	._r964	1000	.	110798856	110799622	0	1	766	110798855	cluster_1
Chr10	45070220	45070552	._r1698	1000	.	45070220	45070552	0	1	332	45070216	cluster_1
Chr4	47982179	47982994	._r2117	1000	.	47982179	47982994	0	1	815	47982175	cluster_1
Chr4	120770655	120771112	._r2189	1000	.	120770655	120771112	0	1	457	120770654	cluster_1
Chr9	3903902	3904748	._r2825	1000	.	3903902	3904748	0	1	846	3903899	cluster_1
Chr4	6637481	6637857	._r2078	1000	.	6637481	6637857	0	1	376	6637475	cluster_1
Chr8	43298019	43298719	._r324	1000	.	43298019	43298719	0	1	700	43298015	cluster_1
Chr2	11950136	11950796	._r1707	1000	.	11950136	11950796	0	1	660	11950135	cluster_1
Chr10	2353808	2354177	._r698	644	.	2353808	2354177	0	1	369	2353806	cluster_1
Chr5	137941988	137942672	._r2365	1000	.	137941988	137942672	0	1	684	137941987	cluster_1
Chr4	99569825	99570207	._r427	1000	.	99569825	99570207	0	1	382	99569816	cluster_1
Chr9	90738259	90739017	._r1325	614	.	90738259	90739017	0	1	758	90738250	cluster_1
Chr5	28568895	28569293	._r236	693	.	28568895	28569293	0	1	398	28568893	cluster_1
Chr1	49587506	49587813	._r2	601	.	49587506	49587813	0	1	307	49587502	cluster_1
Chr2	162229605	162230109	._r1881	816	.	162229605	162230109	0	1	504	162229604	cluster_1
Chr4	13967039	13967596	._r2082	1000	.	13967039	13967596	0	1	557	13967038	cluster_1
Chr2	83871147	83871655	._r781	694	.	83871147	83871655	0	1	508	83871139	cluster_1
Chr8	2791947	2792311	._r105	894	.	2791947	2792311	0	1	364	2791945	cluster_1
Chr9	3891823	3892286	._r2824	1000	.	3891823	3892286	0	1	463	3891820	cluster_1
Chr9	78685253	78685708	._r2894	1000	.	78685253	78685708	0	1	455	78685246	cluster_1
Chr8	131483057	131483622	._r1268	1000	.	131483057	131483622	0	1	565	131483056	cluster_1
Chr3	77735282	77735865	._r1367	704	.	77735282	77735865	0	1	583	77735275	cluster_1
Chr7	127634006	127634702	._r2673	1000	.	127634006	127634702	0	1	696	127634005	cluster_1
Chr8	10099341	10100073	._r1214	1000	.	10099341	10100073	0	1	732	10099340	cluster_1
Chr5	1743439	1744198	._r1379	965	.	1743439	1744198	0	1	759	1743438	cluster_1
Chr8	42699229	42699684	._r2698	1000	.	42699229	42699684	0	1	455	42699225	cluster_1
Chr7	132098630	132099229	._r1403	923	.	132098630	132099229	0	1	599	132098629	cluster_1
Chr5	57956811	57957564	._r2271	1000	.	57956811	57957564	0	1	753	57956806	cluster_1
Chr8	144290880	144291190	._r351	554	.	144290880	144291190	0	1	310	144290879	cluster_1

## Sheet: FSE_Class-I_FSMO_WT_BigWigMatri
#'chr'	start'	end'	P300-AC-WT'	P300-AC-FSMO'
Chr1	15579595	15580218	180.699	171.285
Chr1	15586624	15586974	136.94	102.577
Chr1	15609089	15609669	136.807	78.2352
Chr1	16938851	16939373	89.2604	147.646
Chr1	16951561	16952769	112.382	77.8192
Chr1	16974322	16975235	76.8787	146.572
Chr1	16976164	16976846	176.45	150.893
Chr1	18296838	18297596	190.742	170.17
Chr1	18308566	18309061	152.083	240.503
Chr1	20352506	20353056	160.043	74.1367
Chr1	21029015	21029357	170.973	391.636
Chr1	21166965	21167653	83.4263	130.763
Chr1	23239050	23239564	101.042	137.414
Chr1	24391063	24391559	220.866	69.9589
Chr1	26579852	26580389	154.667	89.8972
Chr1	27730393	27731156	139.862	57.8112
Chr1	31514298	31514785	138.404	91.6852
Chr1	36468571	36469229	97.6043	75.25
Chr1	43508051	43508710	170.673	39.5301
Chr1	43601566	43602285	153.161	84.1451
Chr1	45040009	45040423	183.748	57.5104
Chr1	46529678	46530222	187.343	363.739
Chr1	48257958	48258674	90.7801	65.5875
Chr1	48821951	48822707	117.72	95.4594
Chr1	49587506	49587813	96.0575	175.104
Chr1	51098737	51099619	134.937	90.7384
Chr1	51426171	51426860	135.885	99.5777
Chr1	54367478	54368342	147.885	24.8081
Chr1	55278678	55279380	109.293	191.323
Chr1	65668083	65668609	67.9163	130.263
Chr1	65725904	65726545	84.2534	97.0176
Chr1	65732696	65733378	156.194	162.902
Chr1	68987688	68988169	111.194	134.355
Chr1	68989331	68989851	126.541	92.9018
Chr1	69400875	69401505	128.806	77.0405
Chr1	69402401	69402998	95.3531	81.8221
Chr1	78132989	78133702	162.774	44.1945
Chr1	82332590	82333213	151.773	76.7343
Chr1	83614391	83614875	152.155	64.9816
Chr1	84600769	84601350	87.4709	186.222
Chr1	86478401	86479148	176.497	293.884
Chr1	90507984	90508452	82.3583	242.719
Chr1	91718158	91718627	114.335	171.893
Chr1	99961959	99962602	172.702	243.323
Chr1	100119123	100119936	98.1471	74.9752
Chr1	100497182	100497687	141.602	66.1725
Chr1	101995389	101996061	130.942	45.5551
Chr1	104471488	104472122	81.2565	94.9477
Chr1	108590813	108591111	224.643	219.532
Chr1	112440129	112440831	183.553	47.348
Chr1	114254624	114255237	143.578	53.4274
Chr1	126154050	126155001	153.497	19.9445
Chr1	129083300	129083931	114.056	216.99
Chr1	129105972	129106472	81.2859	150.71
Chr1	133334961	133335372	96.032	180.627
Chr1	133336500	133336879	88.738	192.785
Chr1	134253900	134254675	101.879	78.8027
Chr1	135089068	135089848	96.0808	113.542
Chr1	136955048	136955563	129.861	152.499
Chr1	138920441	138921012	97.4571	123.18
Chr1	138922841	138923508	118.59	89.5791
Chr1	138976791	138977323	77.8674	115.912
Chr1	143716179	143717318	59.4969	82.7158
Chr1	144916114	144916981	107.651	113.579
Chr1	146143832	146145123	244.912	216.477
Chr1	146205203	146205579	151.463	175.569
Chr1	147101484	147102108	95.9932	138.847
Chr1	147688775	147689492	155.886	54.9808
Chr1	147690541	147691080	184.395	197.737
Chr1	149984480	149985225	159.286	151.403
Chr1	152858809	152859495	39.4945	125.298
Chr1	153505789	153506611	127.14	271.015
Chr1	161090173	161091203	60.9401	109.581
Chr1	161384666	161385579	103.05	44.764
Chr1	164581493	164582231	150.571	269
Chr1	165747704	165748104	154.972	154.841
Chr1	166348294	166348940	169.577	194.915
Chr1	166665723	166666383	192.97	36.5347
Chr1	167848738	167849723	165.171	63.5286
Chr1	168858918	168859612	109.682	64.3104
Chr1	168862181	168862814	105.327	157.7
Chr1	168869981	168870689	132.899	52.4891
Chr1	173042013	173042643	157.517	44.6369
Chr1	175652419	175653089	99.9935	76.4594
Chr1	176950315	176950930	78.6008	102.237
Chr1	185585108	185585612	48.066	149.716
Chr1	186196085	186196932	154.325	145.289
Chr1	189161188	189162021	101.18	80.0021
Chr1	191279344	191280495	94.4914	84.2838
Chr1	196102021	196103614	96.6474	39.1093
Chr1	204364578	204365316	141.453	24.2726
Chr1	204601262	204601913	155.135	135.125
Chr1	205360021	205360488	301.926	157.925
Chr10	2353808	2354177	159.192	169.181
Chr10	5569634	5570259	109.108	106.036
Chr10	5758368	5758991	447.021	257.224
Chr10	5955255	5956087	77.8264	136.314
Chr10	5993055	5993591	297.445	44.5316
Chr10	7562232	7562553	241.058	133.396
Chr10	8012278	8012890	128.507	124.298
Chr10	10446191	10446711	139.38	64.223
Chr10	12824482	12825069	171.04	19.8797
Chr10	13730449	13731082	351.643	9.29304
Chr10	15546230	15546943	181.871	102.762
Chr10	17395114	17395666	157.848	183.708
Chr10	24802694	24803182	401.378	17.4301
Chr10	28717904	28718279	132.457	186.826
Chr10	29197934	29198506	166.461	25.6798
Chr10	29199351	29200344	186.314	168.664
Chr10	35231733	35232822	55.1957	49.2178
Chr10	36289313	36290005	99.5155	93.044
Chr10	39613424	39614030	202.91	156.358
Chr10	39619637	39620083	149.25	103.965
Chr10	42851851	42852319	186.516	82.3751
Chr10	45056065	45056769	101.279	111.599
Chr10	45070220	45070552	139.257	116.25
Chr10	48197811	48198368	110.462	178.129
Chr10	48393893	48394758	97.0268	149.483
Chr10	49376247	49376624	155.08	158.633
Chr2	9762020	9762690	194.72	93.5336
Chr2	11717494	11718200	187.765	113.525
Chr2	11950136	11950796	131.931	31.5242
Chr2	15540020	15540661	109.945	96.3939
Chr2	15544865	15545411	151.05	391.183
Chr2	15548065	15548689	75.1098	139.176
Chr2	15794284	15794611	146.907	91.8998
Chr2	18319376	18319817	190.224	136.276
Chr2	28655213	28655739	104.363	168.16
Chr2	30943595	30944028	232.784	11.2572
Chr2	34352503	34352859	80.217	187.177
Chr2	46226078	46226820	87.9761	61.0119
Chr2	47099496	47100055	143.731	71.6027
Chr2	48321886	48322923	150.186	23.5297
Chr2	51979279	51980009	95.0843	138.343
Chr2	51980219	51980735	129.585	104.881
Chr2	57431766	57432383	48.1052	238.161
Chr2	65504095	65504738	107.512	111.74
Chr2	69216750	69217541	143.402	242.21
Chr2	69217720	69218903	101.063	162.886
Chr2	73559228	73560212	111.601	149.441
Chr2	74826770	74827317	165.088	125.463
Chr2	75612525	75613505	51.3286	112.076
Chr2	76241696	76242731	111.866	201.423
Chr2	76242903	76243939	125.634	192.741
Chr2	76448388	76449328	118.863	106.063
Chr2	77450262	77451172	77.3913	65.2936
Chr2	77461735	77462725	68.2145	128.931
Chr2	78340567	78340978	124.727	296.333
Chr2	78342456	78343241	216.066	304.482
Chr2	78346669	78348418	75.7447	55.9795
Chr2	78362063	78362428	127.625	107.575
Chr2	80578264	80578824	390.772	211.57
Chr2	80899962	80900454	156.705	122.755
Chr2	82225585	82226690	113.264	96.0787
Chr2	83584637	83585990	87.4131	34.6938
Chr2	83595524	83596307	147.355	44.7008
Chr2	83602241	83602776	102.904	85.3726
Chr2	83871147	83871655	62.2384	132.44
Chr2	86398896	86399654	88.0944	101.136
Chr2	90798562	90799061	303.16	443.874
Chr2	90870920	90871530	128.147	84.8939
Chr2	96918561	96919055	249.27	42.5396
Chr2	96919586	96920304	132.986	27.6393
Chr2	102964057	102964834	241.893	218.256
Chr2	106660433	106661059	183.867	196.973
Chr2	118300560	118300984	172.706	300.251
Chr2	120656541	120657594	196.861	203.403
Chr2	127127705	127128232	143.769	62.3852
Chr2	136032305	136032664	187.966	113.704
Chr2	136469499	136470199	118.597	164.499
Chr2	137703742	137704130	231.358	174.848
Chr2	140325536	140326259	52.9951	140.656
Chr2	141040906	141041524	203.505	225.338
Chr2	141046714	141047358	106.403	80.597
Chr2	141061120	141061999	118.723	74.16
Chr2	145620831	145622044	190.217	43.7996
Chr2	147055933	147056417	122.105	82.298
Chr2	147356289	147356907	239.208	151.007
Chr2	147753806	147754192	273.108	45.5355
Chr2	148177672	148178685	173.7	114.034
Chr2	148827783	148828380	81.6954	136.766
Chr2	152912012	152912584	73.3736	105.224
Chr2	162229605	162230109	203.478	12.067
Chr2	168406288	168407185	192.75	117.272
Chr2	168413185	168413724	118.48	170.181
Chr2	169401531	169401882	132.378	131.849
Chr2	169403016	169403419	227.553	28.7545
Chr2	171601430	171601985	94.3569	139.714
Chr2	172009179	172009915	175.125	150.767
Chr2	173580010	173580434	79.533	123.596
Chr2	180063244	180064164	52.1974	87.6619
Chr3	3058468	3058843	166.053	123.604
Chr3	3061486	3061946	141.956	59.8646
Chr3	8343055	8343527	105.12	92.0014
Chr3	9378333	9379115	87.906	136.365
Chr3	17026615	17027245	73.8481	153.17
Chr3	18439919	18440421	275.772	111.409
Chr3	21629253	21629816	187.932	13.1047
Chr3	23526992	23527653	314.579	22.3227
Chr3	32481568	32482363	122.469	52.0071
Chr3	32484015	32484431	108.734	144.847
Chr3	36492372	36493068	96.6175	129.967
Chr3	41414258	41414668	69.8032	143.212
Chr3	41416641	41417463	51.3982	90.6252
Chr3	46349778	46350316	188.819	151.984
Chr3	46351689	46352394	185.499	82.095
Chr3	46536536	46537369	74.0341	89.9129
Chr3	54904366	54905043	89.8406	89.3415
Chr3	57121948	57123067	133.269	34.211
Chr3	63147772	63148770	138.224	135.928
Chr3	63151545	63152106	162.976	211.566
Chr3	64766758	64767301	87.1882	107.515
Chr3	77735282	77735865	66.4139	130.806
Chr3	81159529	81160170	116.247	93.9224
Chr3	87810649	87811060	272.11	280.128
Chr3	95313097	95313920	121.562	105.359
Chr3	98673978	98674671	141.725	62.0491
Chr3	99977746	99978355	141.413	33.9022
Chr3	102327869	102328308	152.291	93.9156
Chr3	102343403	102344009	110.974	83.4823
Chr3	103362659	103363716	131.478	77.3611
Chr3	103365254	103366036	107.638	68.4888
Chr3	103428484	103429409	55.8685	105.672
Chr3	103433751	103435006	53.7953	63.246
Chr3	105051933	105052664	238.433	141.79
Chr3	106232499	106233094	127.366	119.373
Chr3	106241194	106242208	63.1947	85.4678
Chr3	106810635	106811460	114.436	105.995
Chr3	106812945	106814035	149.103	76.0714
Chr3	109785370	109785898	238.421	27.2719
Chr3	112388581	112388968	151.376	85.7444
Chr3	112531428	112532004	153.596	47.4249
Chr3	112580203	112580554	238.972	19.7765
Chr3	117285529	117286155	141.674	152.889
Chr3	119338069	119338645	140.133	167.628
Chr3	119378862	119379446	347.337	266.875
Chr3	122575140	122575737	123.351	101.633
Chr3	122579542	122580212	131.875	173.158
Chr3	126760068	126761038	213.456	145.249
Chr3	126782482	126783301	146.431	56.0436
Chr3	126785373	126786314	99.8556	100.489
Chr3	126933426	126934085	132.402	174.869
Chr3	132217812	132218309	110.791	156.907
Chr3	132653265	132653953	160.851	35.2346
Chr3	134122102	134122510	151.623	117.555
Chr3	135165026	135165685	73.213	113.038
Chr3	136005560	136006349	209.007	89.9537
Chr3	136029973	136030308	123.224	133.093
Chr3	138084669	138085047	208.707	163.695
Chr3	138094970	138095797	129.36	71.731
Chr3	138164948	138165332	171.645	76.608
Chr3	144564290	144564857	150.4	246.496
Chr3	144575713	144576345	73.3783	122.783
Chr3	144579309	144579810	94.8204	109.346
Chr3	144581737	144582173	120.954	108.233
Chr3	144631751	144632206	165.923	123.621
Chr3	145226324	145227127	105.489	43.3215
Chr3	152508537	152509089	622.707	568.676
Chr4	6637481	6637857	130.43	131.08
Chr4	6993076	6993538	136.618	143.185
Chr4	6995244	6995746	122.095	161.392
Chr4	13932366	13932898	229.114	60.8362
Chr4	13937521	13938018	159.103	80.264
Chr4	13967039	13967596	146.613	63.3639
Chr4	14324622	14325197	197.813	19.2031
Chr4	14413799	14414239	166.69	56.519
Chr4	21518549	21519019	301.465	77.4652
Chr4	21523794	21524607	64.4466	99.5261
Chr4	22350264	22350730	175.83	128.645
Chr4	32699539	32700059	127.552	223.708
Chr4	32702349	32703106	114.552	191.021
Chr4	33871362	33871931	108.422	127.074
Chr4	34333072	34333970	99.8025	97.7981
Chr4	34605585	34606164	120.407	111.094
Chr4	35530941	35531390	108.186	94.2338
Chr4	35531760	35532587	84.3176	70.9803
Chr4	35533485	35534118	154.427	55.2601
Chr4	36854984	36855388	96.6903	130.449
Chr4	38389360	38390237	27.5671	109.376
Chr4	38393178	38393955	34.175	106.747
Chr4	41624030	41624952	138.728	83.0388
Chr4	45968839	45969350	135.976	203.423
Chr4	46074883	46075804	122	102.288
Chr4	47812669	47813186	108.607	130.284
Chr4	47815974	47816507	144.093	135.747
Chr4	47982179	47982994	87.8009	59.194
Chr4	50100918	50101319	229.258	54.4737
Chr4	52465242	52466395	96.5339	46.1192
Chr4	59830358	59830816	214.893	306.271
Chr4	59831443	59832033	134.367	151.735
Chr4	59847344	59847932	84.1306	100.355
Chr4	61521970	61522400	137.666	160.652
Chr4	63664627	63665095	175.245	149.67
Chr4	64857413	64858286	124.797	79.1026
Chr4	67197537	67198747	105.286	183.073
Chr4	67875067	67875840	205.972	152.282
Chr4	67879052	67879572	113.427	119.934
Chr4	67917426	67917896	97.8673	93.8167
Chr4	85144260	85145274	50.7941	150.035
Chr4	90562776	90563436	191.786	123.576
Chr4	90762927	90763286	192.896	67.4383
Chr4	91729358	91730260	117.26	82.3859
Chr4	91740959	91741603	123.572	99.1635
Chr4	91742701	91743044	197.576	286.564
Chr4	91798534	91799275	182.196	129.434
Chr4	91804875	91805365	306.328	131.985
Chr4	91834825	91835520	239.501	74.7301
Chr4	97836391	97836858	191.153	106.82
Chr4	99569825	99570207	127.356	118.243
Chr4	100840601	100841472	141.634	198.248
Chr4	100843167	100843967	56.1317	104.449
Chr4	102962607	102963063	71.2429	183.967
Chr4	102963543	102963917	68.7132	209.873
Chr4	110798856	110799622	116.372	51.5391
Chr4	112567293	112567668	155.879	230.82
Chr4	112568563	112569094	193.149	424.159
Chr4	113961809	113962319	159.671	100.572
Chr4	120770655	120771112	204.073	29.5773
Chr4	123923443	123923904	171.547	150.016
Chr4	123924033	123924714	144.919	47.2001
Chr4	124188607	124189269	98.8814	80.7021
Chr4	125952813	125953463	128.678	159.591
Chr4	126245847	126246218	156.082	255.123
Chr4	126260854	126261796	99.0999	90.5176
Chr4	126378194	126378989	173.91	108.085
Chr4	126697134	126697649	202.122	44.7997
Chr4	126709274	126710016	149.44	26.3421
Chr4	126710825	126711403	149.911	60.1327
Chr4	128573604	128573968	123.535	123.698
Chr4	135364867	135365432	236.434	90.5677
Chr4	135391578	135391925	195.346	53.3171
Chr4	135633204	135634028	187.498	217.992
Chr4	136929139	136929992	123.895	90.9756
Chr4	136973326	136973772	175.105	195.72
Chr4	139472562	139473197	159.502	236.576
Chr4	140170497	140171280	170.787	31.8563
Chr4	140176194	140176664	128.732	95.2088
Chr4	148932544	148933131	105.574	178.721
Chr5	1743439	1744198	55.2638	85.7295
Chr5	12459177	12459800	228.59	92.0395
Chr5	17807527	17808061	221.892	14.3837
Chr5	17810157	17810631	133.333	57.325
Chr5	17924129	17925498	82.7573	97.8024
Chr5	18050348	18050769	78.8084	256.069
Chr5	19789907	19790573	96.4582	113.01
Chr5	20723403	20724035	257.913	216.862
Chr5	20741659	20742056	141.796	185.461
Chr5	21136186	21136645	235.804	110.553
Chr5	21195614	21196371	108.013	87.2853
Chr5	24254786	24255536	256.204	198.376
Chr5	27698091	27698795	490.486	131.6
Chr5	28568895	28569293	112.702	124.705
Chr5	32846865	32847601	145.512	19.8421
Chr5	32964992	32965739	148.787	102.799
Chr5	32967444	32967908	154.234	134.489
Chr5	32968921	32969559	179.902	32.9596
Chr5	37127291	37128152	90.951	67.7398
Chr5	39031716	39032564	86.8885	95.673
Chr5	41673028	41673681	178.505	25.9662
Chr5	44509268	44511452	75.2926	40.2163
Chr5	44968285	44969084	133.088	167.525
Chr5	47728581	47729511	61.7506	81.4507
Chr5	50564044	50564635	144.399	82.7546
Chr5	50624234	50625477	98.7543	49.0717
Chr5	57740487	57741166	109.113	122.607
Chr5	57956811	57957564	49.8729	93.7086
Chr5	58944455	58944921	168.238	247.437
Chr5	60527035	60527555	83.8448	204.152
Chr5	61159230	61159994	113.084	56.9718
Chr5	75211178	75211617	259.409	71.0671
Chr5	76157042	76157701	165.16	54.8103
Chr5	79588504	79589017	239.265	35.5368
Chr5	79591957	79592607	247.123	46.034
Chr5	88806510	88807443	116.173	126.608
Chr5	96186506	96186876	131.784	128.565
Chr5	101709438	101709889	109.616	153.391
Chr5	102311228	102312234	98.4671	78.3673
Chr5	102512022	102512674	184.988	73.4975
Chr5	107857082	107857686	172.844	97.2319
Chr5	107870780	107871656	66.4605	157.303
Chr5	107882980	107883754	69.1804	88.197
Chr5	107898481	107899209	46.4945	156.635
Chr5	108024302	108025115	149.069	149.173
Chr5	108607441	108607920	107.313	128.544
Chr5	111896290	111896818	169.272	63.6015
Chr5	121567911	121568688	112.836	35.6736
Chr5	121604529	121605422	86.1443	79.9608
Chr5	121617327	121617939	162.081	61.1395
Chr5	121618740	121619637	133.297	61.0515
Chr5	121805826	121806804	115.87	58.1221
Chr5	124756458	124757251	148.468	38.2503
Chr5	126726227	126727076	82.4975	142.144
Chr5	133456843	133457422	185.206	167.969
Chr5	133905213	133905971	84.3737	65.8565
Chr5	133908668	133909221	144.115	65.5398
Chr5	136056038	136056661	190.337	30.2786
Chr5	136059912	136060296	150.947	132.025
Chr5	136078401	136079313	179.909	41.599
Chr5	136155896	136156564	156.355	33.2283
Chr5	136166671	136167186	232.361	25.9871
Chr5	137941988	137942672	121.53	56.4581
Chr5	138085706	138086316	236.789	193.63
Chr5	141284432	141285136	148.623	279.907
Chr5	141291766	141292467	171.991	296.323
Chr5	145890687	145891035	187.63	76.3789
Chr5	145918660	145919318	120.451	46.9433
Chr5	145927864	145928399	226.847	281.731
Chr6	5690353	5690946	159.87	148.608
Chr6	5734557	5735066	95.6286	87.742
Chr6	5774495	5775325	75.1773	69.7552
Chr6	13326482	13326801	155.886	209.922
Chr6	21472325	21472985	121.921	180.421
Chr6	21482969	21483283	130.892	171.192
Chr6	24138978	24139471	360.916	301.237
Chr6	24155019	24156647	146.027	120.185
Chr6	27148606	27149120	115.783	295.162
Chr6	27187514	27188101	124.392	105.066
Chr6	33532470	33533576	212.437	171.379
Chr6	33903774	33904747	146.059	98.6712
Chr6	35979790	35980350	167.681	162.588
Chr6	36023621	36024272	256.07	48.9985
Chr6	39428924	39429514	186.163	62.3661
Chr6	39429658	39430481	183.856	86.3545
Chr6	39856632	39857261	127.699	98.7579
Chr6	41119029	41120355	107.811	41.5614
Chr6	41489527	41490381	135.196	39.8548
Chr6	41648347	41649052	104.034	58.0326
Chr6	47580450	47581164	140.539	106.744
Chr6	50322443	50322827	218.765	26.042
Chr6	58992532	58993233	165.718	161.323
Chr6	67917159	67917729	181.672	31.9537
Chr6	67918358	67919271	206.939	94.1883
Chr6	68206445	68207050	166.075	102.223
Chr6	72598717	72599510	101.724	177.118
Chr6	72707809	72708383	132.28	244.149
Chr6	72714403	72714796	191.28	333.045
Chr6	74557624	74558196	110.534	80.1846
Chr6	75323896	75324315	113.245	141.754
Chr6	88343409	88343844	139.727	87.7181
Chr6	89174795	89175536	72.4382	100.669
Chr6	90306416	90307319	98.702	40.9734
Chr6	90363357	90364173	257.68	261.53
Chr6	93884457	93884895	256.099	406.038
Chr6	96860574	96861218	87.8908	99.4324
Chr6	96864283	96865105	86.1364	85.4015
Chr6	108456002	108456703	177.594	175.636
Chr6	109470270	109470663	235.873	393.883
Chr6	110507503	110507960	270.666	453.089
Chr6	116622815	116623460	127.201	97.852
Chr6	116627851	116628360	194.529	155.051
Chr6	120085989	120086747	279.831	113.349
Chr6	120502292	120502879	181.23	234.862
Chr6	123692807	123693230	154.178	89.0457
Chr6	123697683	123698282	379.07	350.055
Chr6	127927424	127928007	93.6378	112.362
Chr6	127998381	127998878	153.79	132.414
Chr6	130783951	130784345	166.448	243.4
Chr6	139636094	139636545	197.038	97.8764
Chr6	153130964	153131471	221.278	227.648
Chr6	153136682	153137272	100.868	143.128
Chr6	153592361	153593168	84.3297	107.168
Chr7	2864008	2864597	92.7702	181.797
Chr7	12946322	12946811	190.348	35.3374
Chr7	13188175	13188888	147.562	67.5011
Chr7	19253263	19253914	107.351	93.9015
Chr7	25312945	25313570	154.275	84.3314
Chr7	25428372	25429074	174.62	39.1196
Chr7	26856075	26856711	253.929	91.8868
Chr7	26869654	26870246	98.5405	77.3749
Chr7	26873744	26874538	155.485	219.813
Chr7	26875272	26876196	133.554	215.053
Chr7	26876752	26877400	162.21	221.928
Chr7	26879222	26880167	99.2272	54.8899
Chr7	26884948	26885547	276.671	85.1751
Chr7	26893109	26893681	171.884	97.6726
Chr7	26895603	26896303	411.139	291.073
Chr7	26897494	26898171	180.639	71.174
Chr7	26901052	26902007	167.097	136.999
Chr7	26905673	26906216	196.693	312.312
Chr7	26906733	26907301	161.61	236.251
Chr7	26908281	26908810	218.133	360.41
Chr7	26910780	26911169	205.573	205.193
Chr7	26919782	26920290	258.211	227.816
Chr7	31945096	31945769	184.575	81.13
Chr7	33060846	33061737	60.1017	129.051
Chr7	38151748	38152589	82.1685	96.0457
Chr7	38661815	38662508	194.872	53.6297
Chr7	40134217	40134804	155.102	158.143
Chr7	42849344	42849963	91.3048	90.8954
Chr7	42854367	42855000	175.563	112.294
Chr7	47495498	47495930	199.657	86.498
Chr7	49321351	49321983	237.043	248.347
Chr7	55344832	55345495	153.777	31.1578
Chr7	59623617	59624139	257.566	462.787
Chr7	59847998	59848643	119.358	306.395
Chr7	59851374	59851769	109.451	181.222
Chr7	61311528	61312136	95.6194	155.607
Chr7	61361474	61362187	81.6831	169.906
Chr7	62952098	62952850	167.517	126.155
Chr7	63187080	63187887	93.177	165.995
Chr7	63192172	63193126	85.4879	131.207
Chr7	63199566	63200568	65.4759	121.277
Chr7	63229126	63229636	205.584	17.0069
Chr7	75178313	75179215	108.879	47.8873
Chr7	76254036	76254534	105.013	195.114
Chr7	79968506	79969022	137.59	139.324
Chr7	80638761	80639498	81.9217	82.8996
Chr7	80726136	80726670	129.106	86.5252
Chr7	83162836	83163621	155.517	72.393
Chr7	83226529	83227275	64.2175	163.621
Chr7	88675065	88675946	168.9	139.931
Chr7	88824188	88825259	89.0392	27.3977
Chr7	88826605	88827567	129.75	164.977
Chr7	89494156	89494883	138.144	76.1371
Chr7	90572456	90573298	146.381	71.587
Chr7	92933818	92934558	140.554	98.6315
Chr7	94757819	94758424	105.086	80.895
Chr7	96126579	96127274	214.209	14.9701
Chr7	96191799	96193157	128.264	34.3236
Chr7	99517697	99518284	151.095	67.6278
Chr7	99543520	99543897	74.3	139.214
Chr7	99549343	99549886	74.6075	109.758
Chr7	110996264	110997290	135.094	56.331
Chr7	111850178	111851223	265.28	198.892
Chr7	112166128	112166506	159.832	115.048
Chr7	112315057	112315544	284.505	216.88
Chr7	112318220	112318555	160.599	144.743
Chr7	112367958	112368472	219.498	145.723
Chr7	114804658	114805354	115.116	155.929
Chr7	116718610	116719134	167.661	61.8598
Chr7	117683331	117684461	81.6578	48.133
Chr7	117809247	117809723	112.536	101.239
Chr7	119036176	119036628	206.476	122.947
Chr7	120074203	120075129	67.2677	91.1008
Chr7	124791992	124792483	148.64	140.905
Chr7	124795629	124796221	172.548	76.5067
Chr7	127634006	127634702	99.9076	80.0393
Chr7	130637433	130637879	157.99	180.25
Chr7	131403118	131403921	119.168	191.748
Chr7	132098630	132099229	62.7661	114.371
Chr8	1231794	1232070	188.631	353.425
Chr8	1235077	1235622	234.602	205.615
Chr8	2791947	2792311	87.3529	168.372
Chr8	2906365	2906975	109.861	132.098
Chr8	2910687	2911569	201.201	193.341
Chr8	3294377	3295036	190.757	165.59
Chr8	3307859	3308367	164.487	100.636
Chr8	3323446	3324025	254.305	319.59
Chr8	3325595	3326012	88.2734	125.993
Chr8	7647965	7648488	113.471	176.328
Chr8	10099341	10100073	111.722	52.2115
Chr8	24575040	24575767	125.054	75.7152
Chr8	25446069	25446797	121.643	116.286
Chr8	28703735	28704233	249.744	304.607
Chr8	34820024	34820642	97.1931	73.2678
Chr8	36797982	36798458	108.565	138.332
Chr8	42699229	42699684	134.555	116.885
Chr8	43298019	43298719	136.088	54.4227
Chr8	43338616	43339515	155.611	147.698
Chr8	44251375	44251866	102.711	127.78
Chr8	46234557	46235530	38.8909	102.826
Chr8	46429672	46430543	115.992	103.094
Chr8	47146563	47147692	79.8005	149.896
Chr8	47149432	47150113	77.1078	159.155
Chr8	50989828	50990750	104.421	41.7968
Chr8	51235213	51235805	207.424	172.092
Chr8	55322229	55323143	101.191	105.214
Chr8	55335182	55336382	63.274	140.252
Chr8	55382086	55384113	130.584	251.958
Chr8	58142351	58143499	137.842	33.0165
Chr8	65586328	65586905	108.838	82.8529
Chr8	68065424	68065927	132.714	71.7251
Chr8	69444850	69445568	107.015	129.162
Chr8	69485478	69486285	227.968	179.993
Chr8	73497349	73497952	121.753	115.225
Chr8	73498119	73498744	111.828	95.5898
Chr8	74774598	74775444	113.133	32.3524
Chr8	77698386	77699043	104.936	184.158
Chr8	77703068	77704025	85.3176	135.236
Chr8	77707445	77708207	104.893	155.159
Chr8	77838738	77839706	91.9467	124.699
Chr8	78578214	78579203	47.2307	79.0767
Chr8	78586238	78587247	121.517	66.1353
Chr8	79196035	79196506	177.407	30.8807
Chr8	79578366	79578851	143.31	268.121
Chr8	79588210	79588931	165.294	72.5544
Chr8	79616616	79617232	229.238	278.612
Chr8	80089331	80090341	96.1372	92.7633
Chr8	80570030	80570915	201.845	280.897
Chr8	81546795	81547422	297.132	305.197
Chr8	94979414	94980145	85.187	98.685
Chr8	95002031	95002725	135.985	76.4398
Chr8	95148080	95149201	195.775	20.0529
Chr8	96302973	96304041	103.327	97.6714
Chr8	96310647	96311289	101.16	130.976
Chr8	100446335	100447001	131.04	229.947
Chr8	102979002	102979529	100.147	109.49
Chr8	103098061	103098635	111.592	97.2383
Chr8	103230587	103231230	125.443	87.1145
Chr8	103376412	103377263	182.226	114.232
Chr8	103380624	103381136	160.696	69.6629
Chr8	104013036	104013907	120.597	202.324
Chr8	104015194	104016416	122.558	148.818
Chr8	104070425	104071152	166.477	100.282
Chr8	104072339	104072826	217.087	136.001
Chr8	104072928	104073362	124.385	66.9181
Chr8	104428761	104429548	129.626	38.5498
Chr8	104637270	104637881	110.936	151.901
Chr8	107707448	107708052	212.732	164.745
Chr8	108010275	108010855	30.0317	184.558
Chr8	112784768	112785139	139.601	123.801
Chr8	114165316	114166118	99.8341	131.82
Chr8	115304231	115305328	71.8787	66.3266
Chr8	131396126	131396976	109.648	27.5582
Chr8	131483057	131483622	122.047	76.3304
Chr8	132466838	132467541	123.25	67.7045
Chr8	132472733	132473400	174.588	135.662
Chr8	138438051	138438429	253.729	71.1153
Chr8	142511019	142511421	190.844	176.61
Chr8	144160542	144161282	164.794	199.26
Chr8	144290880	144291190	149.795	138.994
Chr9	3582920	3583325	301.454	202.864
Chr9	3831971	3832552	155.766	172.404
Chr9	3891823	3892286	191.182	35.4299
Chr9	3903902	3904748	143.771	28.7701
Chr9	4060049	4060838	215.985	15.5847
Chr9	4101955	4102652	180.635	20.3173
Chr9	5712482	5712884	279.454	219.366
Chr9	5714742	5715067	367.431	232.276
Chr9	7679238	7679772	227.946	74.1702
Chr9	7681748	7682310	100.324	57.3347
Chr9	7832010	7832647	149.09	64.1545
Chr9	12612907	12614381	119.565	145.95
Chr9	15089826	15090317	105.241	106.64
Chr9	31537204	31537816	238.388	132.749
Chr9	41673340	41673990	75.8106	148.605
Chr9	52128154	52128975	141.587	77.7749
Chr9	52150083	52150709	126.638	77.028
Chr9	56142515	56142887	175.029	304.822
Chr9	56143756	56144110	240.273	395.899
Chr9	59294007	59294632	156.231	277.765
Chr9	59365835	59366536	255.777	167.733
Chr9	59844210	59844793	128.102	73.0495
Chr9	60045907	60046717	186.36	117.271
Chr9	65035919	65036668	62.4577	118.507
Chr9	65189092	65189632	126.03	100.354
Chr9	76909745	76910438	218.04	136.245
Chr9	76911237	76911835	227.706	72.2449
Chr9	77110982	77111556	90.2264	116.561
Chr9	78685253	78685708	165.013	67.8531
Chr9	81957317	81957814	87.1838	163.296
Chr9	81960960	81961799	82.3419	64.0955
Chr9	84458547	84459054	350.04	210.545
Chr9	90738259	90739017	99.7479	93.6244

## Sheet: Foxi2Sox3Ep300_Class-II_PeakReg
Chr8	55378680	55379066	._r482	603	.	55378680	55379066	0	1	386	55378675	cluster_2
Chr1	146147520	146148284	._r1589	1000	.	146147520	146148284	0	1	764	146147519	cluster_2
Chr8	69482296	69483848	._r2734	1000	.	69482296	69483848	0	1	1552	69482290	cluster_2
Chr2	136466572	136468182	._r1853	1000	.	136466572	136468182	0	1	1610	136466571	cluster_2
Chr2	141044550	141045365	._r799	609	.	141044550	141045365	0	1	815	141044549	cluster_2
Chr1	99965679	99966039	._r376	617	.	99965679	99966039	0	1	360	99965670	cluster_2
Chr6	24136848	24137674	._r1075	707	.	24136848	24137674	0	1	826	24136846	cluster_2
Chr1	168865934	168866671	._r1620	1000	.	168865934	168866671	0	1	737	168865933	cluster_2
Chr2	141043493	141043994	._r1862	1000	.	141043493	141043994	0	1	501	141043492	cluster_2
Chr6	24141535	24141972	._r1076	722	.	24141535	24141972	0	1	437	24141533	cluster_2
Chr4	21521455	21522394	._r925	1000	.	21521455	21522394	0	1	939	21521453	cluster_2
Chr4	21519841	21520340	._r924	542	.	21519841	21520340	0	1	499	21519839	cluster_2
Chr2	80582884	80583826	._r1773	1000	.	80582884	80583826	0	1	942	80582876	cluster_2
Chr5	79590990	79591507	._r437	580	.	79590990	79591507	0	1	517	79590983	cluster_2
Chr7	26882554	26883046	._r560	548	.	26882554	26883046	0	1	492	26882552	cluster_2
Chr2	134992288	134994041	._r1846	1000	.	134992288	134994041	0	1	1753	134992287	cluster_2
Chr2	134994342	134996265	._r1847	1000	.	134994342	134996265	0	1	1923	134994341	cluster_2
Chr4	135634704	135635386	._r2206	1000	.	135634704	135635386	0	1	682	135634703	cluster_2
Chr1	15581935	15582226	._r581	1000	.	15581935	15582226	0	1	291	15581934	cluster_2
Chr2	106656918	106658201	._r1817	1000	.	106656918	106658201	0	1	1283	106656917	cluster_2
Chr3	144577511	144577991	._r2060	1000	.	144577511	144577991	0	1	480	144577510	cluster_2
Chr1	15583326	15584147	._r1420	1000	.	15583326	15584147	0	1	821	15583325	cluster_2
Chr3	3057661	3058138	._r824	1000	.	3057661	3058138	0	1	477	3057658	cluster_2
Chr1	16971570	16971864	._r1426	581	.	16971570	16971864	0	1	294	16971569	cluster_2
Chr3	126762489	126762992	._r413	620	.	126762489	126762992	0	1	503	126762488	cluster_2
Chr3	126758013	126759220	._r891	1000	.	126758013	126759220	0	1	1207	126758012	cluster_2
Chr4	13933868	13934336	._r209	760	.	13933868	13934336	0	1	468	13933867	cluster_2
Chr8	14749765	14750020	._r108	762	.	14749765	14750020	0	1	255	14749764	cluster_2
Chr2	141039743	141040565	._r1860	852	.	141039743	141040565	0	1	822	141039742	cluster_2
Chr1	129085016	129085219	._r1338	561	.	129085016	129085219	0	1	203	129085015	cluster_2
Chr5	121621152	121621874	._r1387	867	.	121621152	121621874	0	1	722	121621151	cluster_2
Chr2	148174814	148175189	._r1872	1000	.	148174814	148175189	0	1	375	148174813	cluster_2
Chr4	46071379	46071949	._r2111	1000	.	46071379	46071949	0	1	570	46071375	cluster_2
Chr4	22353439	22353972	._r211	1000	.	22353439	22353972	0	1	533	22353437	cluster_2
Chr4	108180630	108181969	._r963	914	.	108180630	108181969	0	1	1339	108180629	cluster_2
Chr9	52139615	52141586	._r2861	1000	.	52139615	52141586	0	1	1971	52139610	cluster_2
Chr5	121608014	121608809	._r2337	862	.	121608014	121608809	0	1	795	121608013	cluster_2
Chr3	144583509	144584056	._r2063	1000	.	144583509	144584056	0	1	547	144583508	cluster_2
Chr6	27147874	27148309	._r2402	811	.	27147874	27148309	0	1	435	27147872	cluster_2
Chr3	35575998	35577950	._r1918	1000	.	35575998	35577950	0	1	1952	35575995	cluster_2
Chr1	134257120	134259124	._r8	1000	.	134257120	134259124	0	1	2004	134257119	cluster_2
Chr3	35578052	35579354	._r1919	1000	.	35578052	35579354	0	1	1302	35578049	cluster_2
Chr9	52137722	52138960	._r1299	1000	.	52137722	52138960	0	1	1238	52137717	cluster_2
Chr1	168856830	168857589	._r1617	1000	.	168856830	168857589	0	1	759	168856829	cluster_2
Chr5	37938291	37938799	._r1382	1000	.	37938291	37938799	0	1	508	37938288	cluster_2
Chr5	121607227	121607724	._r2336	1000	.	121607227	121607724	0	1	497	121607226	cluster_2
Chr1	149970025	149972156	._r659	1000	.	149970025	149972156	0	1	2131	149970024	cluster_2
Chr3	106233711	106234444	._r411	1000	.	106233711	106234444	0	1	733	106233710	cluster_2
Chr9	31539035	31539724	._r2848	1000	.	31539035	31539724	0	1	689	31539032	cluster_2
Chr3	106231438	106231835	._r196	722	.	106231438	106231835	0	1	397	106231437	cluster_2
Chr6	67860214	67860660	._r454	624	.	67860214	67860660	0	1	446	67860208	cluster_2
Chr6	21475378	21476274	._r1074	1000	.	21475378	21476274	0	1	896	21475376	cluster_2
Chr6	67858643	67859834	._r2452	1000	.	67858643	67859834	0	1	1191	67858637	cluster_2
Chr3	106230736	106231239	._r2007	771	.	106230736	106231239	0	1	503	106230735	cluster_2
Chr2	77452350	77452745	._r1768	814	.	77452350	77452745	0	1	395	77452343	cluster_2
Chr1	128342101	128347595	._r1556	1000	.	128342101	128347595	0	1	5494	128342100	cluster_2
Chr8	95144173	95144964	._r1250	1000	.	95144173	95144964	0	1	791	95144164	cluster_2
Chr5	145924686	145925144	._r446	1000	.	145924686	145925144	0	1	458	145924685	cluster_2
Chr9	60048215	60049132	._r1306	884	.	60048215	60049132	0	1	917	60048209	cluster_2
Chr1	18299149	18299506	._r132	636	.	18299149	18299506	0	1	357	18299148	cluster_2
Chr1	168868028	168868679	._r669	802	.	168868028	168868679	0	1	651	168868027	cluster_2
Chr2	15793052	15793594	._r1713	1000	.	15793052	15793594	0	1	542	15793051	cluster_2
Chr3	64763802	64765045	._r1961	1000	.	64763802	64765045	0	1	1243	64763796	cluster_2
Chr1	168851134	168851674	._r155	586	.	168851134	168851674	0	1	540	168851133	cluster_2
Chr1	166337810	166339088	._r1607	705	.	166337810	166339088	0	1	1278	166337809	cluster_2
Chr1	168852702	168853240	._r1616	846	.	168852702	168853240	0	1	538	168852701	cluster_2
Chr7	99548353	99548792	._r309	971	.	99548353	99548792	0	1	439	99548344	cluster_2
Chr6	106929583	106929959	._r2489	1000	.	106929583	106929959	0	1	376	106929582	cluster_2
Chr3	32484885	32485392	._r1917	1000	.	32484885	32485392	0	1	507	32484882	cluster_2
Chr2	80949964	80950600	._r1776	1000	.	80949964	80950600	0	1	636	80949956	cluster_2
Chr8	114167347	114168113	._r349	573	.	114167347	114168113	0	1	766	114167346	cluster_2
Chr1	136952515	136952906	._r1569	1000	.	136952515	136952906	0	1	391	136952514	cluster_2
Chr8	104116623	104117599	._r2791	842	.	104116623	104117599	0	1	976	104116622	cluster_2
Chr6	41646774	41648130	._r2423	1000	.	41646774	41648130	0	1	1356	41646770	cluster_2
Chr1	129081102	129082202	._r1559	1000	.	129081102	129082202	0	1	1100	129081101	cluster_2
Chr2	83586454	83586990	._r1785	1000	.	83586454	83586990	0	1	536	83586446	cluster_2
Chr7	40129727	40131018	._r1149	841	.	40129727	40131018	0	1	1291	40129723	cluster_2
Chr5	38057939	38058443	._r1383	1000	.	38057939	38058443	0	1	504	38057936	cluster_2
Chr5	17806019	17806403	._r996	1000	.	17806019	17806403	0	1	384	17806018	cluster_2
Chr8	107705593	107706016	._r345	863	.	107705593	107706016	0	1	423	107705592	cluster_2
Chr8	13829203	13829468	._r107	780	.	13829203	13829468	0	1	265	13829202	cluster_2
Chr4	67912696	67913509	._r945	654	.	67912696	67913509	0	1	813	67912690	cluster_2
Chr2	172010964	172011460	._r1889	1000	.	172010964	172011460	0	1	496	172010963	cluster_2
Chr3	46345763	46346762	._r849	608	.	46345763	46346762	0	1	999	46345759	cluster_2
Chr7	90574080	90574801	._r99	1000	.	90574080	90574801	0	1	721	90574071	cluster_2
Chr7	112364447	112364818	._r314	746	.	112364447	112364818	0	1	371	112364446	cluster_2
Chr7	90575933	90576505	._r1173	729	.	90575933	90576505	0	1	572	90575924	cluster_2
Chr8	13504325	13505269	._r1404	1000	.	13504325	13505269	0	1	944	13504324	cluster_2
Chr1	84603099	84604141	._r1503	1000	.	84603099	84604141	0	1	1042	84603091	cluster_2
Chr4	123717544	123717927	._r431	725	.	123717544	123717927	0	1	383	123717543	cluster_2
Chr2	11715372	11716749	._r1703	858	.	11715372	11716749	0	1	1377	11715371	cluster_2
Chr3	130227978	130229138	._r898	1000	.	130227978	130229138	0	1	1160	130227977	cluster_2
Chr10	7566740	7567250	._r709	581	.	7566740	7567250	0	1	510	7566733	cluster_2
Chr8	13447418	13447672	._r106	853	.	13447418	13447672	0	1	254	13447417	cluster_2
Chr1	168815962	168816435	._r154	868	.	168815962	168816435	0	1	473	168815961	cluster_2
Chr4	61520501	61521000	._r215	638	.	61520501	61521000	0	1	499	61520495	cluster_2
Chr1	168818351	168819305	._r1614	1000	.	168818351	168819305	0	1	954	168818350	cluster_2
Chr8	14003042	14003329	._r2685	574	.	14003042	14003329	0	1	287	14003041	cluster_2
Chr6	68209759	68210508	._r2459	1000	.	68209759	68210508	0	1	749	68209753	cluster_2
Chr8	14852425	14853341	._r1405	1000	.	14852425	14853341	0	1	916	14852424	cluster_2
Chr2	46227094	46228371	._r1734	1000	.	46227094	46228371	0	1	1277	46227090	cluster_2
Chr8	103099357	103100320	._r2783	954	.	103099357	103100320	0	1	963	103099356	cluster_2
Chr8	79198529	79198992	._r2751	1000	.	79198529	79198992	0	1	463	79198522	cluster_2
Chr3	56144997	56145464	._r1949	1000	.	56144997	56145464	0	1	467	56144992	cluster_2
Chr4	46110100	46111721	._r2113	1000	.	46110100	46111721	0	1	1621	46110096	cluster_2
Chr1	167844993	167845369	._r1611	1000	.	167844993	167845369	0	1	376	167844992	cluster_2
Chr3	119335086	119335821	._r886	1000	.	119335086	119335821	0	1	735	119335085	cluster_2
Chr8	79196687	79197242	._r2750	963	.	79196687	79197242	0	1	555	79196680	cluster_2
Chr1	36466566	36467401	._r1446	1000	.	36466566	36467401	0	1	835	36466563	cluster_2
Chr4	46113363	46114032	._r2114	1000	.	46113363	46114032	0	1	669	46113359	cluster_2
Chr1	68993136	68994221	._r613	673	.	68993136	68994221	0	1	1085	68993130	cluster_2
Chr6	58993410	58993863	._r2445	1000	.	58993410	58993863	0	1	453	58993405	cluster_2
Chr8	95001030	95001873	._r2774	1000	.	95001030	95001873	0	1	843	95001021	cluster_2
Chr8	46445410	46446409	._r1231	903	.	46445410	46446409	0	1	999	46445406	cluster_2
Chr9	31545331	31546114	._r2849	1000	.	31545331	31546114	0	1	783	31545328	cluster_2
Chr8	114169558	114170075	._r2798	1000	.	114169558	114170075	0	1	517	114169557	cluster_2
Chr8	73502479	73503752	._r1244	718	.	73502479	73503752	0	1	1273	73502472	cluster_2
Chr8	77218558	77220759	._r2742	1000	.	77218558	77220759	0	1	2201	77218551	cluster_2
Chr4	50098612	50098972	._r2119	570	.	50098612	50098972	0	1	360	50098607	cluster_2
Chr8	16202406	16203361	._r1407	827	.	16202406	16203361	0	1	955	16202405	cluster_2
Chr8	14676427	14676774	._r2686	957	.	14676427	14676774	0	1	347	14676426	cluster_2
Chr6	100693043	100697071	._r2485	1000	.	100693043	100697071	0	1	4028	100693042	cluster_2
Chr2	125088881	125089866	._r1835	1000	.	125088881	125089866	0	1	985	125088880	cluster_2
Chr4	84710490	84711213	._r951	769	.	84710490	84711213	0	1	723	84710482	cluster_2
Chr7	89496988	89497366	._r2629	556	.	89496988	89497366	0	1	378	89496980	cluster_2
Chr3	77004803	77005615	._r522	864	.	77004803	77005615	0	1	812	77004796	cluster_2
Chr5	124969893	124970500	._r255	1000	.	124969893	124970500	0	1	607	124969892	cluster_2
Chr5	104023026	104023668	._r1040	1000	.	104023026	104023668	0	1	642	104023025	cluster_2
Chr2	45751963	45752579	._r759	623	.	45751963	45752579	0	1	616	45751959	cluster_2
Chr3	103671122	103672809	._r2004	1000	.	103671122	103672809	0	1	1687	103671121	cluster_2
Chr1	43599595	43600324	._r1453	995	.	43599595	43600324	0	1	729	43599591	cluster_2
Chr6	5749265	5750342	._r2385	1000	.	5749265	5750342	0	1	1077	5749260	cluster_2
Chr7	96129927	96130671	._r1180	698	.	96129927	96130671	0	1	744	96129918	cluster_2
Chr5	71257676	71257974	._r242	693	.	71257676	71257974	0	1	298	71257669	cluster_2
Chr5	133455901	133456552	._r258	659	.	133455901	133456552	0	1	651	133455900	cluster_2
Chr1	48788632	48789941	._r600	705	.	48788632	48789941	0	1	1309	48788628	cluster_2
Chr1	138972223	138973344	._r1576	1000	.	138972223	138973344	0	1	1121	138972222	cluster_2
Chr3	134618265	134619227	._r2048	1000	.	134618265	134619227	0	1	962	134618264	cluster_2
Chr3	103435625	103436185	._r410	1000	.	103435625	103436185	0	1	560	103435624	cluster_2
Chr1	48784015	48785665	._r1	1000	.	48784015	48785665	0	1	1650	48784011	cluster_2
Chr7	63226924	63227452	._r2593	1000	.	63226924	63227452	0	1	528	63226918	cluster_2
Chr7	91249632	91250177	._r2637	885	.	91249632	91250177	0	1	545	91249623	cluster_2
Chr5	71256632	71257409	._r542	1000	.	71256632	71257409	0	1	777	71256625	cluster_2
Chr5	26245552	26246929	._r1009	936	.	26245552	26246929	0	1	1377	26245550	cluster_2
Chr7	91250298	91250510	._r2638	886	.	91250298	91250510	0	1	212	91250289	cluster_2
Chr3	46333100	46334541	._r1929	1000	.	46333100	46334541	0	1	1441	46333096	cluster_2
Chr2	80953440	80953922	._r1777	1000	.	80953440	80953922	0	1	482	80953432	cluster_2
Chr3	63196850	63197263	._r1956	1000	.	63196850	63197263	0	1	413	63196844	cluster_2
Chr5	71255035	71255505	._r70	665	.	71255035	71255505	0	1	470	71255028	cluster_2
Chr1	51428317	51428980	._r606	690	.	51428317	51428980	0	1	663	51428312	cluster_2
Chr9	66582008	66582551	._r358	818	.	66582008	66582551	0	1	543	66582002	cluster_2
Chr4	135390486	135390838	._r227	684	.	135390486	135390838	0	1	352	135390485	cluster_2
Chr5	106975909	106976557	._r2316	1000	.	106975909	106976557	0	1	648	106975908	cluster_2
Chr4	135392694	135393204	._r978	818	.	135392694	135393204	0	1	510	135392693	cluster_2
Chr7	25310596	25311033	._r296	545	.	25310596	25311033	0	1	437	25310594	cluster_2
Chr6	53305733	53307119	._r2440	1000	.	53305733	53307119	0	1	1386	53305728	cluster_2
Chr8	115310608	115311740	._r2800	1000	.	115310608	115311740	0	1	1132	115310607	cluster_2
Chr10	5994531	5995462	._r705	1000	.	5994531	5995462	0	1	931	5994526	cluster_2
Chr2	171603334	171603794	._r1887	688	.	171603334	171603794	0	1	460	171603333	cluster_2
Chr1	27482083	27483231	._r1438	1000	.	27482083	27483231	0	1	1148	27482081	cluster_2
Chr6	89172115	89172404	._r558	965	.	89172115	89172404	0	1	289	89172107	cluster_2
Chr4	80759182	80759791	._r218	708	.	80759182	80759791	0	1	609	80759174	cluster_2
Chr5	124983987	124985203	._r1049	1000	.	124983987	124985203	0	1	1216	124983986	cluster_2
Chr4	80761643	80763083	._r424	812	.	80761643	80763083	0	1	1440	80761635	cluster_2
Chr6	53307343	53307784	._r555	910	.	53307343	53307784	0	1	441	53307338	cluster_2
Chr3	134621171	134621748	._r2049	1000	.	134621171	134621748	0	1	577	134621170	cluster_2
Chr2	125079677	125080647	._r1834	1000	.	125079677	125080647	0	1	970	125079676	cluster_2
Chr6	5752945	5754147	._r552	734	.	5752945	5754147	0	1	1202	5752940	cluster_2
Chr2	91715084	91715720	._r1358	1000	.	91715084	91715720	0	1	636	91715075	cluster_2
Chr1	48875861	48877044	._r1458	1000	.	48875861	48877044	0	1	1183	48875857	cluster_2
Chr1	100124129	100124559	._r623	825	.	100124129	100124559	0	1	430	100124128	cluster_2
Chr3	37286053	37286534	._r1920	1000	.	37286053	37286534	0	1	481	37286050	cluster_2
Chr9	66584283	66584840	._r2880	827	.	66584283	66584840	0	1	557	66584277	cluster_2
Chr2	53351556	53352230	._r762	733	.	53351556	53352230	0	1	674	53351551	cluster_2
Chr3	144587601	144587982	._r206	1000	.	144587601	144587982	0	1	381	144587600	cluster_2
Chr2	91714219	91714955	._r1800	1000	.	91714219	91714955	0	1	736	91714210	cluster_2
Chr7	55346069	55346733	._r2586	1000	.	55346069	55346733	0	1	664	55346064	cluster_2
Chr2	152916380	152917729	._r810	1000	.	152916380	152917729	0	1	1349	152916379	cluster_2
Chr2	180060219	180061040	._r1360	817	.	180060219	180061040	0	1	821	180060218	cluster_2
Chr5	124980288	124980759	._r2344	1000	.	124980288	124980759	0	1	471	124980287	cluster_2
Chr10	14557766	14558248	._r720	984	.	14557766	14558248	0	1	482	14557765	cluster_2
Chr2	11910994	11911414	._r752	560	.	11910994	11911414	0	1	420	11910993	cluster_2
Chr7	75181371	75181982	._r469	605	.	75181371	75181982	0	1	611	75181364	cluster_2
Chr3	122594894	122596058	._r2041	1000	.	122594894	122596058	0	1	1164	122594893	cluster_2
Chr1	15590530	15590930	._r1422	915	.	15590530	15590930	0	1	400	15590529	cluster_2
Chr8	15109752	15110019	._r109	893	.	15109752	15110019	0	1	267	15109751	cluster_2
Chr8	68541665	68543273	._r2728	1000	.	68541665	68543273	0	1	1608	68541659	cluster_2
Chr2	45755642	45756152	._r1732	1000	.	45755642	45756152	0	1	510	45755638	cluster_2
Chr7	19254734	19255403	._r1138	1000	.	19254734	19255403	0	1	669	19254733	cluster_2
Chr8	93496956	93497971	._r489	1000	.	93496956	93497971	0	1	1015	93496947	cluster_2
Chr8	78581086	78581720	._r1245	651	.	78581086	78581720	0	1	634	78581079	cluster_2
Chr8	52810638	52811246	._r2711	875	.	52810638	52811246	0	1	608	52810633	cluster_2
Chr2	180065701	180066215	._r518	719	.	180065701	180066215	0	1	514	180065700	cluster_2
Chr8	93500118	93500993	._r2770	1000	.	93500118	93500993	0	1	875	93500109	cluster_2
Chr6	5779571	5779986	._r447	638	.	5779571	5779986	0	1	415	5779566	cluster_2
Chr3	144574079	144574613	._r2058	1000	.	144574079	144574613	0	1	534	144574078	cluster_2
Chr8	3310354	3310888	._r1211	806	.	3310354	3310888	0	1	534	3310351	cluster_2
Chr1	82221187	82222263	._r1499	1000	.	82221187	82222263	0	1	1076	82221179	cluster_2
Chr5	104023949	104024724	._r2309	1000	.	104023949	104024724	0	1	775	104023948	cluster_2
Chr6	33921105	33921971	._r2409	1000	.	33921105	33921971	0	1	866	33921102	cluster_2
Chr9	31550499	31551514	._r1291	549	.	31550499	31551514	0	1	1015	31550496	cluster_2
Chr2	137990969	137992092	._r1856	1000	.	137990969	137992092	0	1	1123	137990968	cluster_2
Chr1	139309506	139310104	._r1578	1000	.	139309506	139310104	0	1	598	139309505	cluster_2
Chr5	23761990	23762534	._r2238	1000	.	23761990	23762534	0	1	544	23761988	cluster_2
Chr9	83903883	83904351	._r1323	1000	.	83903883	83904351	0	1	468	83903875	cluster_2
Chr3	139232453	139233636	._r907	1000	.	139232453	139233636	0	1	1183	139232452	cluster_2
Chr5	21175279	21176369	._r1004	549	.	21175279	21176369	0	1	1090	21175277	cluster_2
Chr2	11902949	11903479	._r1705	1000	.	11902949	11903479	0	1	530	11902948	cluster_2
Chr1	138041586	138043524	._r1572	1000	.	138041586	138043524	0	1	1938	138041585	cluster_2
Chr3	84265063	84265741	._r1980	1000	.	84265063	84265741	0	1	678	84265055	cluster_2
Chr6	104557209	104557775	._r280	794	.	104557209	104557775	0	1	566	104557208	cluster_2
Chr5	23758031	23758541	._r1007	1000	.	23758031	23758541	0	1	510	23758029	cluster_2
Chr5	137444546	137445272	._r1058	670	.	137444546	137445272	0	1	726	137444545	cluster_2
Chr5	143226646	143227192	._r1063	887	.	143226646	143227192	0	1	546	143226645	cluster_2
Chr2	51249720	51251595	._r1737	1000	.	51249720	51251595	0	1	1875	51249715	cluster_2
Chr7	133196804	133197075	._r104	721	.	133196804	133197075	0	1	271	133196803	cluster_2
Chr2	141048881	141049557	._r800	1000	.	141048881	141049557	0	1	676	141048880	cluster_2
Chr2	57354210	57354787	._r1746	1000	.	57354210	57354787	0	1	577	57354205	cluster_2
Chr2	57355267	57355702	._r1747	1000	.	57355267	57355702	0	1	435	57355262	cluster_2
Chr6	104561429	104561821	._r2486	830	.	104561429	104561821	0	1	392	104561428	cluster_2
Chr7	51374327	51379233	._r2582	1000	.	51374327	51379233	0	1	4906	51374322	cluster_2
Chr7	133193896	133194458	._r103	1000	.	133193896	133194458	0	1	562	133193895	cluster_2
Chr4	100835634	100836623	._r960	576	.	100835634	100836623	0	1	989	100835633	cluster_2
Chr4	13939448	13940128	._r528	783	.	13939448	13940128	0	1	680	13939447	cluster_2
Chr10	42850413	42850970	._r737	708	.	42850413	42850970	0	1	557	42850409	cluster_2
Chr8	64537583	64538187	._r1409	570	.	64537583	64538187	0	1	604	64537577	cluster_2
Chr2	76100574	76102014	._r1764	1000	.	76100574	76102014	0	1	1440	76100567	cluster_2
Chr6	90369431	90369780	._r276	1000	.	90369431	90369780	0	1	349	90369422	cluster_2
Chr6	33920282	33920882	._r1080	636	.	33920282	33920882	0	1	600	33920279	cluster_2
Chr5	39030736	39031330	._r2255	1000	.	39030736	39031330	0	1	594	39030733	cluster_2
Chr2	15805017	15805845	._r755	1000	.	15805017	15805845	0	1	828	15805016	cluster_2
Chr6	104561935	104562308	._r2487	572	.	104561935	104562308	0	1	373	104561934	cluster_2
Chr10	41021822	41024067	._r735	888	.	41021822	41024067	0	1	2245	41021818	cluster_2
Chr1	146209460	146210325	._r151	1000	.	146209460	146210325	0	1	865	146209459	cluster_2
Chr6	74553605	74554056	._r2468	1000	.	74553605	74554056	0	1	451	74553598	cluster_2
Chr1	82226002	82226348	._r373	1000	.	82226002	82226348	0	1	346	82225994	cluster_2
Chr1	109679657	109681239	._r1542	1000	.	109679657	109681239	0	1	1582	109679656	cluster_2
Chr2	51248213	51249156	._r1736	1000	.	51248213	51249156	0	1	943	51248208	cluster_2
Chr5	18047000	18047543	._r234	1000	.	18047000	18047543	0	1	543	18046999	cluster_2
Chr8	64536336	64536859	._r2724	1000	.	64536336	64536859	0	1	523	64536330	cluster_2
Chr6	74555381	74556851	._r456	815	.	74555381	74556851	0	1	1470	74555374	cluster_2
Chr1	139312929	139313316	._r1579	1000	.	139312929	139313316	0	1	387	139312928	cluster_2
Chr3	79798145	79798807	._r1978	1000	.	79798145	79798807	0	1	662	79798138	cluster_2
Chr1	158181646	158182376	._r1597	1000	.	158181646	158182376	0	1	730	158181645	cluster_2
Chr4	4448752	4449854	._r913	614	.	4448752	4449854	0	1	1102	4448748	cluster_2
Chr10	48178149	48178595	._r1700	1000	.	48178149	48178595	0	1	446	48178145	cluster_2
Chr8	115314387	115315184	._r1265	724	.	115314387	115315184	0	1	797	115314386	cluster_2
Chr2	80945683	80946363	._r1775	975	.	80945683	80946363	0	1	680	80945675	cluster_2
Chr2	125068493	125069604	._r1833	650	.	125068493	125069604	0	1	1111	125068492	cluster_2
Chr1	100918472	100918864	._r377	814	.	100918472	100918864	0	1	392	100918471	cluster_2
Chr2	53348112	53348655	._r173	903	.	53348112	53348655	0	1	543	53348107	cluster_2
Chr5	17803882	17804289	._r995	780	.	17803882	17804289	0	1	407	17803881	cluster_2
Chr8	16129461	16129717	._r111	900	.	16129461	16129717	0	1	256	16129460	cluster_2
Chr1	139314092	139314629	._r1580	676	.	139314092	139314629	0	1	537	139314091	cluster_2
Chr5	91795344	91795757	._r2295	1000	.	91795344	91795757	0	1	413	91795335	cluster_2
Chr3	96164271	96164770	._r1995	1000	.	96164271	96164770	0	1	499	96164262	cluster_2
Chr5	130270630	130271769	._r1053	672	.	130270630	130271769	0	1	1139	130270629	cluster_2
Chr2	15803607	15804484	._r754	587	.	15803607	15804484	0	1	877	15803606	cluster_2
Chr2	148172599	148173534	._r1871	1000	.	148172599	148173534	0	1	935	148172598	cluster_2
Chr8	15911316	15912110	._r1406	1000	.	15911316	15912110	0	1	794	15911315	cluster_2
Chr1	16937695	16938484	._r1424	1000	.	16937695	16938484	0	1	789	16937694	cluster_2
Chr1	166667678	166668094	._r666	912	.	166667678	166668094	0	1	416	166667677	cluster_2
Chr3	144589983	144590435	._r2064	1000	.	144589983	144590435	0	1	452	144589982	cluster_2
Chr3	112579537	112579948	._r197	554	.	112579537	112579948	0	1	411	112579536	cluster_2
Chr5	21139261	21139580	._r2236	551	.	21139261	21139580	0	1	319	21139259	cluster_2
Chr3	5835874	5836490	._r827	761	.	5835874	5836490	0	1	616	5835869	cluster_2
Chr8	93570913	93572739	._r2771	1000	.	93570913	93572739	0	1	1826	93570904	cluster_2
Chr1	76145825	76146161	._r371	546	.	76145825	76146161	0	1	336	76145818	cluster_2
Chr2	53894195	53895733	._r1739	1000	.	53894195	53895733	0	1	1538	53894190	cluster_2
Chr1	153735391	153736036	._r1595	1000	.	153735391	153736036	0	1	645	153735390	cluster_2
Chr4	84707342	84707890	._r950	755	.	84707342	84707890	0	1	548	84707334	cluster_2
Chr9	73889166	73890284	._r2888	1000	.	73889166	73890284	0	1	1118	73889159	cluster_2
Chr5	32920936	32921832	._r539	768	.	32920936	32921832	0	1	896	32920933	cluster_2
Chr1	86089076	86090358	._r619	1000	.	86089076	86090358	0	1	1282	86089068	cluster_2
Chr10	35234371	35234885	._r389	598	.	35234371	35234885	0	1	514	35234368	cluster_2
Chr6	91739013	91740167	._r2478	1000	.	91739013	91740167	0	1	1154	91739004	cluster_2
Chr1	76149797	76150165	._r372	1000	.	76149797	76150165	0	1	368	76149790	cluster_2
Chr3	13951545	13952394	._r1898	648	.	13951545	13952394	0	1	849	13951544	cluster_2
Chr4	14411790	14412202	._r2084	908	.	14411790	14412202	0	1	412	14411789	cluster_2
Chr10	10447646	10448211	._r1664	1000	.	10447646	10448211	0	1	565	10447645	cluster_2
Chr8	43267459	43267836	._r115	631	.	43267459	43267836	0	1	377	43267455	cluster_2
Chr4	119577415	119578004	._r2188	1000	.	119577415	119578004	0	1	589	119577414	cluster_2
Chr5	121534438	121535341	._r2333	1000	.	121534438	121535341	0	1	903	121534437	cluster_2
Chr6	88984182	88985087	._r1098	631	.	88984182	88985087	0	1	905	88984174	cluster_2
Chr4	84705593	84706566	._r949	974	.	84705593	84706566	0	1	973	84705585	cluster_2
Chr3	9389531	9390154	._r831	1000	.	9389531	9390154	0	1	623	9389522	cluster_2
Chr8	77224136	77224779	._r329	1000	.	77224136	77224779	0	1	643	77224129	cluster_2
Chr3	112576864	112577439	._r881	1000	.	112576864	112577439	0	1	575	112576863	cluster_2
Chr1	105648979	105649419	._r1536	1000	.	105648979	105649419	0	1	440	105648978	cluster_2
Chr1	20349629	20350308	._r133	1000	.	20349629	20350308	0	1	679	20349627	cluster_2
Chr8	43268363	43268829	._r2699	598	.	43268363	43268829	0	1	466	43268359	cluster_2
Chr10	8755959	8757566	._r713	1000	.	8755959	8757566	0	1	1607	8755951	cluster_2
Chr10	7559032	7559692	._r708	734	.	7559032	7559692	0	1	660	7559025	cluster_2
Chr10	35229267	35229605	._r388	857	.	35229267	35229605	0	1	338	35229264	cluster_2
Chr1	105650478	105651475	._r1537	1000	.	105650478	105651475	0	1	997	105650477	cluster_2
Chr3	46314987	46315852	._r848	764	.	46314987	46315852	0	1	865	46314983	cluster_2
Chr8	52812600	52813148	._r2712	1000	.	52812600	52813148	0	1	548	52812595	cluster_2
Chr2	127148220	127148776	._r1838	1000	.	127148220	127148776	0	1	556	127148219	cluster_2
Chr2	127149341	127150134	._r1839	1000	.	127149341	127150134	0	1	793	127149340	cluster_2
Chr4	38684863	38686702	._r420	1000	.	38684863	38686702	0	1	1839	38684860	cluster_2
Chr6	1248335	1249059	._r1392	927	.	1248335	1249059	0	1	724	1248334	cluster_2
Chr2	21813238	21814079	._r1720	907	.	21813238	21814079	0	1	841	21813236	cluster_2
Chr5	91797563	91798033	._r2296	761	.	91797563	91798033	0	1	470	91797554	cluster_2
Chr7	110974779	110975597	._r2653	1000	.	110974779	110975597	0	1	818	110974778	cluster_2
Chr1	129088317	129088966	._r1561	876	.	129088317	129088966	0	1	649	129088316	cluster_2
Chr2	54538936	54540351	._r764	1000	.	54538936	54540351	0	1	1415	54538931	cluster_2
Chr5	6978173	6978975	._r987	973	.	6978173	6978975	0	1	802	6978167	cluster_2
Chr5	136054165	136054618	._r2357	1000	.	136054165	136054618	0	1	453	136054164	cluster_2
Chr6	56747783	56749372	._r2442	1000	.	56747783	56749372	0	1	1589	56747778	cluster_2
Chr2	120778441	120779555	._r1827	1000	.	120778441	120779555	0	1	1114	120778440	cluster_2
Chr7	110975937	110976880	._r2654	1000	.	110975937	110976880	0	1	943	110975936	cluster_2
Chr5	104018998	104019488	._r1039	977	.	104018998	104019488	0	1	490	104018997	cluster_2
Chr6	68188236	68189102	._r2457	1000	.	68188236	68189102	0	1	866	68188230	cluster_2
Chr3	46318255	46319294	._r521	961	.	46318255	46319294	0	1	1039	46318251	cluster_2
Chr1	66830439	66830974	._r1477	1000	.	66830439	66830974	0	1	535	66830433	cluster_2
Chr5	32917629	32918321	._r2248	1000	.	32917629	32918321	0	1	692	32917626	cluster_2
Chr7	116710568	116710897	._r2662	634	.	116710568	116710897	0	1	329	116710567	cluster_2
Chr7	49281216	49282930	._r2581	1000	.	49281216	49282930	0	1	1714	49281212	cluster_2
Chr10	3527617	3528065	._r700	1000	.	3527617	3528065	0	1	448	3527614	cluster_2
Chr5	121532388	121533719	._r2332	1000	.	121532388	121533719	0	1	1331	121532387	cluster_2
Chr2	80897339	80897856	._r779	922	.	80897339	80897856	0	1	517	80897331	cluster_2
Chr4	50870456	50871774	._r2125	1000	.	50870456	50871774	0	1	1318	50870451	cluster_2
Chr3	9390896	9391260	._r1894	1000	.	9390896	9391260	0	1	364	9390887	cluster_2
Chr3	49497617	49498245	._r1937	1000	.	49497617	49498245	0	1	628	49497613	cluster_2
Chr1	65658284	65659962	._r1474	1000	.	65658284	65659962	0	1	1678	65658278	cluster_2
Chr10	3528688	3529572	._r701	733	.	3528688	3529572	0	1	884	3528685	cluster_2
Chr3	144600967	144601622	._r909	670	.	144600967	144601622	0	1	655	144600966	cluster_2
Chr9	65191199	65191813	._r497	874	.	65191199	65191813	0	1	614	65191193	cluster_2
Chr1	129031141	129031911	._r1558	1000	.	129031141	129031911	0	1	770	129031140	cluster_2
Chr9	73494256	73495715	._r359	751	.	73494256	73495715	0	1	1459	73494249	cluster_2
Chr4	64902787	64903856	._r942	996	.	64902787	64903856	0	1	1069	64902781	cluster_2
Chr1	87844201	87845531	._r1507	1000	.	87844201	87845531	0	1	1330	87844193	cluster_2
Chr1	121354547	121355649	._r1552	1000	.	121354547	121355649	0	1	1102	121354546	cluster_2
Chr6	120137943	120138663	._r1113	687	.	120137943	120138663	0	1	720	120137942	cluster_2
Chr2	94847272	94847826	._r1805	574	.	94847272	94847826	0	1	554	94847263	cluster_2
Chr1	87847186	87847852	._r1508	1000	.	87847186	87847852	0	1	666	87847178	cluster_2
Chr3	49499255	49499695	._r1938	735	.	49499255	49499695	0	1	440	49499251	cluster_2
Chr2	179410938	179411515	._r36	1000	.	179410938	179411515	0	1	577	179410937	cluster_2
Chr3	132772687	132773390	._r901	1000	.	132772687	132773390	0	1	703	132772686	cluster_2
Chr4	84714053	84715127	._r2148	1000	.	84714053	84715127	0	1	1074	84714045	cluster_2
Chr4	87612577	87613440	._r953	793	.	87612577	87613440	0	1	863	87612569	cluster_2
Chr1	66827403	66828130	._r369	851	.	66827403	66828130	0	1	727	66827397	cluster_2
Chr7	112353406	112353825	._r2659	974	.	112353406	112353825	0	1	419	112353405	cluster_2
Chr6	68057232	68058033	._r2456	1000	.	68057232	68058033	0	1	801	68057226	cluster_2
Chr1	66828358	66828946	._r370	672	.	66828358	66828946	0	1	588	66828352	cluster_2
Chr6	120136503	120136999	._r1112	684	.	120136503	120136999	0	1	496	120136502	cluster_2
Chr7	112168359	112168721	._r311	542	.	112168359	112168721	0	1	362	112168358	cluster_2
Chr2	127151205	127151946	._r400	807	.	127151205	127151946	0	1	741	127151204	cluster_2
Chr6	24897530	24898604	._r2399	1000	.	24897530	24898604	0	1	1074	24897528	cluster_2
Chr2	135199042	135200016	._r1849	1000	.	135199042	135200016	0	1	974	135199041	cluster_2
Chr7	25361131	25362077	._r1140	1000	.	25361131	25362077	0	1	946	25361129	cluster_2
Chr2	68403937	68404718	._r391	794	.	68403937	68404718	0	1	781	68403931	cluster_2
Chr1	96464656	96465156	._r143	624	.	96464656	96465156	0	1	500	96464647	cluster_2
Chr6	50741047	50742032	._r1088	598	.	50741047	50742032	0	1	985	50741042	cluster_2
Chr4	5251845	5252165	._r2077	1000	.	5251845	5252165	0	1	320	5251840	cluster_2
Chr6	67908728	67910681	._r1091	865	.	67908728	67910681	0	1	1953	67908722	cluster_2
Chr2	118484811	118485663	._r788	655	.	118484811	118485663	0	1	852	118484810	cluster_2
Chr9	73656357	73657107	._r2887	695	.	73656357	73657107	0	1	750	73656350	cluster_2
Chr9	85149534	85150194	._r2899	1000	.	85149534	85150194	0	1	660	85149526	cluster_2
Chr2	64581728	64582302	._r768	959	.	64581728	64582302	0	1	574	64581722	cluster_2
Chr5	17982331	17982701	._r2228	630	.	17982331	17982701	0	1	370	17982330	cluster_2
Chr6	6463614	6464295	._r1067	935	.	6463614	6464295	0	1	681	6463608	cluster_2
Chr1	105692688	105693629	._r630	871	.	105692688	105693629	0	1	941	105692687	cluster_2
Chr1	100509728	100510867	._r627	671	.	100509728	100510867	0	1	1139	100509727	cluster_2
Chr9	85151078	85152094	._r363	1000	.	85151078	85152094	0	1	1016	85151070	cluster_2
Chr7	131383351	131383869	._r320	1000	.	131383351	131383869	0	1	518	131383350	cluster_2
Chr2	147343667	147345201	._r1868	1000	.	147343667	147345201	0	1	1534	147343666	cluster_2
Chr5	130266070	130267276	._r1052	709	.	130266070	130267276	0	1	1206	130266069	cluster_2
Chr2	118487157	118487654	._r1822	964	.	118487157	118487654	0	1	497	118487156	cluster_2
Chr1	126149751	126150505	._r642	880	.	126149751	126150505	0	1	754	126149750	cluster_2
Chr4	91721607	91722686	._r2160	1000	.	91721607	91722686	0	1	1079	91721598	cluster_2
Chr7	78952562	78953193	._r470	548	.	78952562	78953193	0	1	631	78952555	cluster_2
Chr4	83521086	83521922	._r948	768	.	83521086	83521922	0	1	836	83521078	cluster_2
Chr1	129027465	129028227	._r643	1000	.	129027465	129028227	0	1	762	129027464	cluster_2
Chr4	83519402	83519775	._r534	696	.	83519402	83519775	0	1	373	83519394	cluster_2
Chr2	135187646	135188108	._r1848	1000	.	135187646	135188108	0	1	462	135187645	cluster_2
Chr4	50880939	50882018	._r2126	1000	.	50880939	50882018	0	1	1079	50880934	cluster_2
Chr2	136455352	136456827	._r795	1000	.	136455352	136456827	0	1	1475	136455351	cluster_2
Chr1	76853818	76854224	._r141	674	.	76853818	76854224	0	1	406	76853811	cluster_2
Chr2	94455847	94456499	._r783	1000	.	94455847	94456499	0	1	652	94455838	cluster_2
Chr2	152971657	152974052	._r1879	1000	.	152971657	152974052	0	1	2395	152971656	cluster_2
Chr7	31023660	31024114	._r91	700	.	31023660	31024114	0	1	454	31023657	cluster_2
Chr4	21837238	21838077	._r927	714	.	21837238	21838077	0	1	839	21837236	cluster_2
Chr4	65764193	65764765	._r2136	1000	.	65764193	65764765	0	1	572	65764187	cluster_2
Chr10	11341142	11342157	._r716	842	.	11341142	11342157	0	1	1015	11341141	cluster_2
Chr2	120820950	120821557	._r398	780	.	120820950	120821557	0	1	607	120820949	cluster_2
Chr4	139143913	139144965	._r2210	1000	.	139143913	139144965	0	1	1052	139143912	cluster_2
Chr9	85153915	85154317	._r2900	1000	.	85153915	85154317	0	1	402	85153907	cluster_2
Chr3	21630690	21631190	._r185	1000	.	21630690	21631190	0	1	500	21630688	cluster_2
Chr6	5698148	5698832	._r85	1000	.	5698148	5698832	0	1	684	5698143	cluster_2
Chr3	64755693	64756250	._r1960	1000	.	64755693	64756250	0	1	557	64755687	cluster_2
Chr6	24900244	24901785	._r553	639	.	24900244	24901785	0	1	1541	24900242	cluster_2
Chr1	82345714	82346180	._r1333	760	.	82345714	82346180	0	1	466	82345706	cluster_2
Chr4	64906487	64907051	._r943	767	.	64906487	64907051	0	1	564	64906481	cluster_2
Chr1	158168005	158169121	._r1596	1000	.	158168005	158169121	0	1	1116	158168004	cluster_2
Chr2	21806868	21807570	._r1719	1000	.	21806868	21807570	0	1	702	21806866	cluster_2
Chr1	114830647	114831423	._r639	858	.	114830647	114831423	0	1	776	114830646	cluster_2
Chr3	91452098	91452563	._r523	675	.	91452098	91452563	0	1	465	91452089	cluster_2
Chr1	76856837	76857688	._r616	1000	.	76856837	76857688	0	1	851	76856830	cluster_2
Chr8	2186179	2186496	._r2677	1000	.	2186179	2186496	0	1	317	2186177	cluster_2
Chr1	50083471	50085560	._r604	794	.	50083471	50085560	0	1	2089	50083466	cluster_2
Chr5	124810841	124811374	._r2343	796	.	124810841	124811374	0	1	533	124810840	cluster_2
Chr6	21410968	21411766	._r2394	1000	.	21410968	21411766	0	1	798	21410966	cluster_2
Chr9	68738808	68739552	._r2884	1000	.	68738808	68739552	0	1	744	68738802	cluster_2
Chr5	30486150	30486720	._r2246	1000	.	30486150	30486720	0	1	570	30486147	cluster_2
Chr4	96724262	96724854	._r2170	1000	.	96724262	96724854	0	1	592	96724253	cluster_2
Chr5	40861128	40862623	._r64	546	.	40861128	40862623	0	1	1495	40861124	cluster_2
Chr4	96722680	96723227	._r2169	1000	.	96722680	96723227	0	1	547	96722671	cluster_2
Chr6	103791066	103791770	._r279	917	.	103791066	103791770	0	1	704	103791065	cluster_2
Chr2	63375548	63376132	._r1750	1000	.	63375548	63376132	0	1	584	63375542	cluster_2
Chr9	65033116	65033721	._r1416	1000	.	65033116	65033721	0	1	605	65033110	cluster_2
Chr1	193583058	193583596	._r1640	1000	.	193583058	193583596	0	1	538	193583057	cluster_2
Chr9	59839991	59840576	._r1305	822	.	59839991	59840576	0	1	585	59839986	cluster_2
Chr5	118387478	118388561	._r1046	642	.	118387478	118388561	0	1	1083	118387477	cluster_2
Chr6	120546375	120546871	._r2506	1000	.	120546375	120546871	0	1	496	120546374	cluster_2
Chr1	89650491	89651264	._r375	980	.	89650491	89651264	0	1	773	89650483	cluster_2
Chr4	119576413	119577088	._r2187	1000	.	119576413	119577088	0	1	675	119576412	cluster_2
Chr1	193585990	193586468	._r687	1000	.	193585990	193586468	0	1	478	193585989	cluster_2
Chr5	104602172	104602765	._r2310	1000	.	104602172	104602765	0	1	593	104602171	cluster_2
Chr4	97504179	97504662	._r2172	648	.	97504179	97504662	0	1	483	97504170	cluster_2
Chr1	54953298	54954353	._r1466	1000	.	54953298	54954353	0	1	1055	54953293	cluster_2
Chr1	139649643	139650254	._r652	594	.	139649643	139650254	0	1	611	139649642	cluster_2
Chr3	144602865	144603217	._r207	1000	.	144602865	144603217	0	1	352	144602864	cluster_2
Chr5	38296484	38297237	._r2254	1000	.	38296484	38297237	0	1	753	38296481	cluster_2
Chr1	100502406	100503661	._r626	890	.	100502406	100503661	0	1	1255	100502405	cluster_2
Chr6	57565175	57565475	._r452	572	.	57565175	57565475	0	1	300	57565170	cluster_2
Chr3	74451465	74452145	._r1974	1000	.	74451465	74452145	0	1	680	74451458	cluster_2
Chr1	16302656	16303329	._r1423	1000	.	16302656	16303329	0	1	673	16302655	cluster_2
Chr3	107826258	107827875	._r878	1000	.	107826258	107827875	0	1	1617	107826257	cluster_2
Chr6	115629130	115629704	._r2494	1000	.	115629130	115629704	0	1	574	115629129	cluster_2
Chr1	102875333	102876002	._r1532	859	.	102875333	102876002	0	1	669	102875332	cluster_2
Chr4	36710787	36711223	._r2101	630	.	36710787	36711223	0	1	436	36710784	cluster_2
Chr2	90892368	90892777	._r1799	807	.	90892368	90892777	0	1	409	90892359	cluster_2
Chr3	91450237	91450807	._r1987	1000	.	91450237	91450807	0	1	570	91450228	cluster_2
Chr3	63172400	63173577	._r856	1000	.	63172400	63173577	0	1	1177	63172394	cluster_2
Chr1	146610596	146611121	._r656	704	.	146610596	146611121	0	1	525	146610595	cluster_2
Chr1	67042361	67042954	._r1479	1000	.	67042361	67042954	0	1	593	67042355	cluster_2
Chr7	124814493	124815061	._r2671	1000	.	124814493	124815061	0	1	568	124814492	cluster_2
Chr5	32398422	32399605	._r1013	563	.	32398422	32399605	0	1	1183	32398419	cluster_2
Chr7	99557943	99558438	._r2648	1000	.	99557943	99558438	0	1	495	99557934	cluster_2
Chr5	79521338	79521964	._r2287	662	.	79521338	79521964	0	1	626	79521331	cluster_2
Chr7	116707104	116707512	._r318	753	.	116707104	116707512	0	1	408	116707103	cluster_2
Chr5	96152832	96153463	._r2297	1000	.	96152832	96153463	0	1	631	96152823	cluster_2
Chr4	91718811	91719568	._r2159	1000	.	91718811	91719568	0	1	757	91718802	cluster_2
Chr8	25776291	25777374	._r1216	1000	.	25776291	25777374	0	1	1083	25776289	cluster_2
Chr3	41987024	41987963	._r1924	1000	.	41987024	41987963	0	1	939	41987020	cluster_2
Chr6	70425826	70426307	._r455	722	.	70425826	70426307	0	1	481	70425819	cluster_2
Chr7	89487653	89488138	._r306	788	.	89487653	89488138	0	1	485	89487645	cluster_2
Chr2	16789267	16790679	._r1715	1000	.	16789267	16790679	0	1	1412	16789266	cluster_2
Chr1	182428292	182428983	._r1634	1000	.	182428292	182428983	0	1	691	182428291	cluster_2
Chr8	103389859	103390435	._r1254	738	.	103389859	103390435	0	1	576	103389858	cluster_2
Chr3	55840861	55841600	._r853	677	.	55840861	55841600	0	1	739	55840856	cluster_2
Chr3	130956770	130957141	._r201	541	.	130956770	130957141	0	1	371	130956769	cluster_2
Chr9	20106162	20106869	._r1286	731	.	20106162	20106869	0	1	707	20106160	cluster_2
Chr1	114829184	114829841	._r638	768	.	114829184	114829841	0	1	657	114829183	cluster_2
Chr8	15767648	15768655	._r110	1000	.	15767648	15768655	0	1	1007	15767647	cluster_2
Chr1	69448169	69448638	._r140	825	.	69448169	69448638	0	1	469	69448163	cluster_2
Chr1	204363682	204364044	._r159	843	.	204363682	204364044	0	1	362	204363680	cluster_2
Chr4	5245381	5246080	._r2076	1000	.	5245381	5246080	0	1	699	5245376	cluster_2
Chr2	93484635	93485210	._r1801	1000	.	93484635	93485210	0	1	575	93484626	cluster_2
Chr2	120650559	120651220	._r789	1000	.	120650559	120651220	0	1	661	120650558	cluster_2
Chr2	86517111	86517846	._r1792	1000	.	86517111	86517846	0	1	735	86517103	cluster_2
Chr3	46361479	46362070	._r1931	1000	.	46361479	46362070	0	1	591	46361475	cluster_2
Chr9	43801153	43801824	._r576	683	.	43801153	43801824	0	1	671	43801149	cluster_2
Chr9	10094853	10095194	._r575	885	.	10094853	10095194	0	1	341	10094852	cluster_2
Chr1	149943797	149944411	._r658	1000	.	149943797	149944411	0	1	614	149943796	cluster_2
Chr3	138161515	138162160	._r904	929	.	138161515	138162160	0	1	645	138161514	cluster_2
Chr6	130662910	130663673	._r2520	1000	.	130662910	130663673	0	1	763	130662909	cluster_2
Chr9	3642518	3643716	._r2823	1000	.	3642518	3643716	0	1	1198	3642515	cluster_2
Chr7	73243028	73243581	._r2601	1000	.	73243028	73243581	0	1	553	73243021	cluster_2
Chr1	17900388	17900859	._r1327	735	.	17900388	17900859	0	1	471	17900387	cluster_2
Chr7	31955570	31956160	._r2566	1000	.	31955570	31956160	0	1	590	31955567	cluster_2
Chr7	43273782	43274379	._r1150	1000	.	43273782	43274379	0	1	597	43273778	cluster_2
Chr8	39248017	39249361	._r1224	1000	.	39248017	39249361	0	1	1344	39248014	cluster_2
Chr1	16946149	16947199	._r590	565	.	16946149	16947199	0	1	1050	16946148	cluster_2
Chr1	168831674	168832463	._r1615	1000	.	168831674	168832463	0	1	789	168831673	cluster_2
Chr8	69461252	69462001	._r1242	882	.	69461252	69462001	0	1	749	69461246	cluster_2
Chr4	115560752	115561155	._r223	701	.	115560752	115561155	0	1	403	115560751	cluster_2
Chr5	100160468	100161276	._r2303	1000	.	100160468	100161276	0	1	808	100160467	cluster_2
Chr3	144592892	144593295	._r2065	829	.	144592892	144593295	0	1	403	144592891	cluster_2
Chr6	70423479	70424270	._r2461	1000	.	70423479	70424270	0	1	791	70423472	cluster_2
Chr5	19778023	19778938	._r2232	1000	.	19778023	19778938	0	1	915	19778022	cluster_2
Chr1	95494752	95495903	._r1520	1000	.	95494752	95495903	0	1	1151	95494743	cluster_2
Chr2	152917968	152918785	._r811	975	.	152917968	152918785	0	1	817	152917967	cluster_2
Chr3	54618203	54618896	._r1943	1000	.	54618203	54618896	0	1	693	54618198	cluster_2
Chr10	34554045	34554706	._r1679	1000	.	34554045	34554706	0	1	661	34554042	cluster_2
Chr8	80081303	80082120	._r2757	1000	.	80081303	80082120	0	1	817	80081295	cluster_2
Chr2	80604511	80604891	._r515	945	.	80604511	80604891	0	1	380	80604503	cluster_2
Chr5	146592199	146592589	._r78	905	.	146592199	146592589	0	1	390	146592198	cluster_2
Chr2	147766231	147767159	._r806	777	.	147766231	147767159	0	1	928	147766230	cluster_2
Chr6	5703229	5703787	._r551	569	.	5703229	5703787	0	1	558	5703224	cluster_2
Chr1	16299381	16300046	._r588	1000	.	16299381	16300046	0	1	665	16299380	cluster_2
Chr6	2699667	2700152	._r2380	1000	.	2699667	2700152	0	1	485	2699665	cluster_2
Chr2	127171462	127172194	._r792	1000	.	127171462	127172194	0	1	732	127171461	cluster_2
Chr1	35359314	35359882	._r1443	610	.	35359314	35359882	0	1	568	35359311	cluster_2
Chr3	122431297	122431807	._r887	761	.	122431297	122431807	0	1	510	122431296	cluster_2
Chr5	42262279	42262881	._r65	831	.	42262279	42262881	0	1	602	42262275	cluster_2
Chr5	51468331	51468677	._r540	565	.	51468331	51468677	0	1	346	51468326	cluster_2
Chr10	34572000	34572696	._r1680	831	.	34572000	34572696	0	1	696	34571997	cluster_2
Chr5	121509146	121509463	._r2331	697	.	121509146	121509463	0	1	317	121509145	cluster_2
Chr8	80079609	80080159	._r570	570	.	80079609	80080159	0	1	550	80079601	cluster_2
Chr3	103398565	103398880	._r2002	861	.	103398565	103398880	0	1	315	103398564	cluster_2
Chr1	161381811	161382168	._r508	718	.	161381811	161382168	0	1	357	161381810	cluster_2
Chr3	54617187	54617782	._r1942	696	.	54617187	54617782	0	1	595	54617182	cluster_2
Chr2	176237667	176238392	._r820	1000	.	176237667	176238392	0	1	725	176237666	cluster_2
Chr5	32800583	32801093	._r2247	1000	.	32800583	32801093	0	1	510	32800580	cluster_2
Chr10	37238274	37238941	._r731	926	.	37238274	37238941	0	1	667	37238271	cluster_2
Chr5	30486967	30487572	._r1011	721	.	30486967	30487572	0	1	605	30486964	cluster_2
Chr2	127175773	127176219	._r401	558	.	127175773	127176219	0	1	446	127175772	cluster_2
Chr8	82379574	82380313	._r1248	1000	.	82379574	82380313	0	1	739	82379566	cluster_2
Chr7	73245397	73246324	._r1160	1000	.	73245397	73246324	0	1	927	73245390	cluster_2
Chr6	108471588	108472054	._r281	699	.	108471588	108472054	0	1	466	108471587	cluster_2
Chr6	117094778	117095681	._r1108	563	.	117094778	117095681	0	1	903	117094777	cluster_2
Chr6	117094112	117094653	._r2500	1000	.	117094112	117094653	0	1	541	117094111	cluster_2
Chr2	20596605	20597361	._r756	1000	.	20596605	20597361	0	1	756	20596603	cluster_2
Chr7	44335518	44335934	._r2575	573	.	44335518	44335934	0	1	416	44335514	cluster_2
Chr2	147349421	147350978	._r805	630	.	147349421	147350978	0	1	1557	147349420	cluster_2
Chr8	65494473	65495254	._r1239	807	.	65494473	65495254	0	1	781	65494467	cluster_2
Chr4	97516306	97516735	._r2173	946	.	97516306	97516735	0	1	429	97516297	cluster_2
Chr8	43794144	43794775	._r2703	1000	.	43794144	43794775	0	1	631	43794140	cluster_2
Chr3	130950761	130951195	._r899	585	.	130950761	130951195	0	1	434	130950760	cluster_2
Chr1	79625315	79626140	._r1497	1000	.	79625315	79626140	0	1	825	79625308	cluster_2
Chr7	80944871	80945688	._r563	707	.	80944871	80945688	0	1	817	80944863	cluster_2
Chr1	105697193	105697618	._r1538	1000	.	105697193	105697618	0	1	425	105697192	cluster_2
Chr6	12437924	12438469	._r1068	772	.	12437924	12438469	0	1	545	12437923	cluster_2
Chr3	74455683	74456229	._r406	1000	.	74455683	74456229	0	1	546	74455676	cluster_2
Chr9	71210978	71211533	._r1314	1000	.	71210978	71211533	0	1	555	71210971	cluster_2
Chr6	89180459	89181098	._r2475	1000	.	89180459	89181098	0	1	639	89180451	cluster_2
Chr7	47708429	47709380	._r2580	701	.	47708429	47709380	0	1	951	47708425	cluster_2
Chr7	54888898	54889467	._r2584	1000	.	54888898	54889467	0	1	569	54888893	cluster_2
Chr1	138955596	138956045	._r1575	1000	.	138955596	138956045	0	1	449	138955595	cluster_2
Chr9	78607986	78608994	._r2893	1000	.	78607986	78608994	0	1	1008	78607979	cluster_2
Chr3	96159581	96160103	._r1994	1000	.	96159581	96160103	0	1	522	96159572	cluster_2
Chr3	11367542	11368053	._r1897	1000	.	11367542	11368053	0	1	511	11367541	cluster_2
Chr3	94977040	94977715	._r1990	1000	.	94977040	94977715	0	1	675	94977031	cluster_2
Chr7	35503206	35503635	._r1147	600	.	35503206	35503635	0	1	429	35503203	cluster_2
Chr10	11345458	11346465	._r717	1000	.	11345458	11346465	0	1	1007	11345457	cluster_2
Chr1	51441833	51442621	._r1332	574	.	51441833	51442621	0	1	788	51441828	cluster_2
Chr1	162188316	162188717	._r1603	1000	.	162188316	162188717	0	1	401	162188315	cluster_2
Chr1	55356263	55356814	._r1468	999	.	55356263	55356814	0	1	551	55356258	cluster_2
Chr3	23014810	23015288	._r838	1000	.	23014810	23015288	0	1	478	23014808	cluster_2
Chr6	91771186	91771714	._r2479	1000	.	91771186	91771714	0	1	528	91771177	cluster_2
Chr6	105774467	105774949	._r2488	1000	.	105774467	105774949	0	1	482	105774466	cluster_2
Chr7	73024968	73025439	._r2600	1000	.	73024968	73025439	0	1	471	73024961	cluster_2
Chr5	58691170	58692073	._r2272	914	.	58691170	58692073	0	1	903	58691165	cluster_2
Chr5	8250639	8251210	._r2218	1000	.	8250639	8251210	0	1	571	8250631	cluster_2
Chr4	69122951	69124593	._r946	1000	.	69122951	69124593	0	1	1642	69122945	cluster_2
Chr2	135595211	135595861	._r180	638	.	135595211	135595861	0	1	650	135595210	cluster_2
Chr2	94843888	94844333	._r1804	1000	.	94843888	94844333	0	1	445	94843879	cluster_2
Chr7	40997063	40997525	._r2573	1000	.	40997063	40997525	0	1	462	40997059	cluster_2
Chr6	50292200	50293823	._r1087	688	.	50292200	50293823	0	1	1623	50292195	cluster_2
Chr5	42259566	42260164	._r1386	772	.	42259566	42260164	0	1	598	42259562	cluster_2
Chr3	54605237	54606262	._r1941	1000	.	54605237	54606262	0	1	1025	54605232	cluster_2
Chr6	90829280	90830440	._r2477	1000	.	90829280	90830440	0	1	1160	90829271	cluster_2
Chr1	162644133	162645591	._r665	652	.	162644133	162645591	0	1	1458	162644132	cluster_2
Chr1	129032366	129033394	._r644	691	.	129032366	129033394	0	1	1028	129032365	cluster_2
Chr8	43784782	43785449	._r2702	1000	.	43784782	43785449	0	1	667	43784778	cluster_2
Chr6	48281984	48282671	._r2429	1000	.	48281984	48282671	0	1	687	48281980	cluster_2
Chr3	81656638	81657369	._r865	1000	.	81656638	81657369	0	1	731	81656630	cluster_2
Chr7	99531854	99532470	._r1186	569	.	99531854	99532470	0	1	616	99531845	cluster_2
Chr10	47915375	47915731	._r1699	841	.	47915375	47915731	0	1	356	47915371	cluster_2
Chr8	80054656	80055333	._r2756	1000	.	80054656	80055333	0	1	677	80054648	cluster_2
Chr1	108579358	108579761	._r379	574	.	108579358	108579761	0	1	403	108579357	cluster_2
Chr2	133205900	133207290	._r1843	1000	.	133205900	133207290	0	1	1390	133205899	cluster_2
Chr3	23017021	23017694	._r839	1000	.	23017021	23017694	0	1	673	23017019	cluster_2
Chr3	96223378	96224221	._r875	766	.	96223378	96224221	0	1	843	96223369	cluster_2
Chr4	61472590	61473100	._r55	1000	.	61472590	61473100	0	1	510	61472584	cluster_2
Chr3	129923246	129923790	._r895	987	.	129923246	129923790	0	1	544	129923245	cluster_2
Chr1	17902191	17902686	._r1328	726	.	17902191	17902686	0	1	495	17902190	cluster_2
Chr5	33006886	33008044	._r2252	1000	.	33006886	33008044	0	1	1158	33006883	cluster_2
Chr7	19273601	19274049	._r2537	1000	.	19273601	19274049	0	1	448	19273600	cluster_2
Chr10	7571036	7571450	._r710	1000	.	7571036	7571450	0	1	414	7571029	cluster_2
Chr1	166359181	166359683	._r152	642	.	166359181	166359683	0	1	502	166359180	cluster_2
Chr5	104607202	104607558	._r2311	1000	.	104607202	104607558	0	1	356	104607201	cluster_2
Chr7	107388772	107389285	._r1188	819	.	107388772	107389285	0	1	513	107388771	cluster_2
Chr6	53362404	53363161	._r2441	1000	.	53362404	53363161	0	1	757	53362399	cluster_2
Chr6	2720251	2720819	._r2381	1000	.	2720251	2720819	0	1	568	2720249	cluster_2
Chr6	6382289	6382608	._r266	550	.	6382289	6382608	0	1	319	6382283	cluster_2
Chr2	104284267	104285144	._r1814	1000	.	104284267	104285144	0	1	877	104284266	cluster_2
Chr2	120826080	120826693	._r791	996	.	120826080	120826693	0	1	613	120826079	cluster_2
Chr8	81786589	81787036	._r2761	1000	.	81786589	81787036	0	1	447	81786581	cluster_2
Chr2	94850424	94850885	._r1806	660	.	94850424	94850885	0	1	461	94850415	cluster_2
Chr8	82961264	82961833	._r2762	1000	.	82961264	82961833	0	1	569	82961256	cluster_2
Chr7	93717524	93718012	._r101	1000	.	93717524	93718012	0	1	488	93717515	cluster_2
Chr3	40203253	40203721	._r1364	703	.	40203253	40203721	0	1	468	40203249	cluster_2
Chr6	152865379	152865849	._r289	1000	.	152865379	152865849	0	1	470	152865378	cluster_2
Chr3	49481756	49482501	._r1936	1000	.	49481756	49482501	0	1	745	49481752	cluster_2
Chr10	28654768	28655653	._r724	1000	.	28654768	28655653	0	1	885	28654766	cluster_2
Chr6	12424685	12425450	._r267	1000	.	12424685	12425450	0	1	765	12424684	cluster_2
Chr4	96511066	96511420	._r58	583	.	96511066	96511420	0	1	354	96511057	cluster_2
Chr6	39392953	39394158	._r1084	614	.	39392953	39394158	0	1	1205	39392950	cluster_2
Chr4	148686754	148687688	._r986	1000	.	148686754	148687688	0	1	934	148686753	cluster_2
Chr6	119884442	119885356	._r2502	1000	.	119884442	119885356	0	1	914	119884441	cluster_2
Chr3	23013707	23014059	._r1908	1000	.	23013707	23014059	0	1	352	23013705	cluster_2
Chr5	163323975	163324895	._r1391	1000	.	163323975	163324895	0	1	920	163323974	cluster_2
Chr3	63202525	63203454	._r1957	1000	.	63202525	63203454	0	1	929	63202519	cluster_2
Chr5	125004896	125005414	._r256	668	.	125004896	125005414	0	1	518	125004895	cluster_2
Chr8	48926842	48927888	._r2706	1000	.	48926842	48927888	0	1	1046	48926838	cluster_2
Chr3	92312215	92312948	._r871	549	.	92312215	92312948	0	1	733	92312206	cluster_2
Chr6	133654578	133654974	._r2524	1000	.	133654578	133654974	0	1	396	133654577	cluster_2
Chr5	163321944	163322314	._r79	679	.	163321944	163322314	0	1	370	163321943	cluster_2
Chr5	79549804	79550617	._r1031	1000	.	79549804	79550617	0	1	813	79549797	cluster_2
Chr7	40765203	40766049	._r2572	1000	.	40765203	40766049	0	1	846	40765199	cluster_2
Chr7	95733626	95734388	._r1178	788	.	95733626	95734388	0	1	762	95733617	cluster_2
Chr9	67259733	67259992	._r2881	638	.	67259733	67259992	0	1	259	67259727	cluster_2
Chr6	36297314	36297701	._r1081	770	.	36297314	36297701	0	1	387	36297311	cluster_2
Chr8	48949724	48950607	._r481	764	.	48949724	48950607	0	1	883	48949720	cluster_2
Chr3	92313330	92314213	._r872	718	.	92313330	92314213	0	1	883	92313321	cluster_2
Chr4	78764650	78765160	._r2142	1000	.	78764650	78765160	0	1	510	78764643	cluster_2
Chr3	41981667	41982188	._r405	818	.	41981667	41982188	0	1	521	41981663	cluster_2
Chr9	71216030	71216555	._r2885	1000	.	71216030	71216555	0	1	525	71216023	cluster_2
Chr8	135766768	135767559	._r2817	951	.	135766768	135767559	0	1	791	135766767	cluster_2
Chr5	79546870	79547275	._r2288	1000	.	79546870	79547275	0	1	405	79546863	cluster_2
Chr10	44809334	44810028	._r1697	1000	.	44809334	44810028	0	1	694	44809330	cluster_2
Chr5	130281113	130281702	._r2348	1000	.	130281113	130281702	0	1	589	130281112	cluster_2
Chr5	121558004	121558558	._r254	707	.	121558004	121558558	0	1	554	121558003	cluster_2
Chr9	61621018	61621386	._r2873	787	.	61621018	61621386	0	1	368	61621012	cluster_2
Chr1	15592159	15593259	._r582	624	.	15592159	15593259	0	1	1100	15592158	cluster_2
Chr7	44056758	44057275	._r302	1000	.	44056758	44057275	0	1	517	44056754	cluster_2
Chr8	39824046	39824639	._r323	916	.	39824046	39824639	0	1	593	39824043	cluster_2
Chr6	67730833	67731499	._r2451	1000	.	67730833	67731499	0	1	666	67730827	cluster_2
Chr3	141231851	141232237	._r2056	1000	.	141231851	141232237	0	1	386	141231850	cluster_2
Chr2	86346468	86347079	._r1790	1000	.	86346468	86347079	0	1	611	86346460	cluster_2
Chr7	96117312	96118417	._r1179	1000	.	96117312	96118417	0	1	1105	96117303	cluster_2
Chr1	108577644	108578480	._r632	622	.	108577644	108578480	0	1	836	108577643	cluster_2
Chr5	139601156	139602027	._r1060	1000	.	139601156	139602027	0	1	871	139601155	cluster_2
Chr9	60051201	60052016	._r1307	690	.	60051201	60052016	0	1	815	60051195	cluster_2
Chr3	90509675	90510222	._r869	871	.	90509675	90510222	0	1	547	90509666	cluster_2
Chr8	73790620	73792187	._r118	1000	.	73790620	73792187	0	1	1567	73790613	cluster_2
Chr5	50497124	50497589	._r2264	974	.	50497124	50497589	0	1	465	50497119	cluster_2
Chr5	139603911	139604482	._r1061	798	.	139603911	139604482	0	1	571	139603910	cluster_2
Chr4	50808380	50808942	._r2124	1000	.	50808380	50808942	0	1	562	50808375	cluster_2
Chr8	39429270	39430237	._r1408	555	.	39429270	39430237	0	1	967	39429267	cluster_2
Chr1	98605742	98606139	._r5	634	.	98605742	98606139	0	1	397	98605733	cluster_2
Chr1	25972477	25972993	._r1436	1000	.	25972477	25972993	0	1	516	25972475	cluster_2
Chr1	104464595	104465509	._r1533	1000	.	104464595	104465509	0	1	914	104464594	cluster_2
Chr1	114467499	114468234	._r1547	1000	.	114467499	114468234	0	1	735	114467498	cluster_2
Chr3	78999716	79000426	._r190	1000	.	78999716	79000426	0	1	710	78999709	cluster_2
Chr1	182378285	182379258	._r677	558	.	182378285	182379258	0	1	973	182378284	cluster_2
Chr5	137545027	137545465	._r2364	752	.	137545027	137545465	0	1	438	137545026	cluster_2
Chr7	114196055	114197078	._r1402	544	.	114196055	114197078	0	1	1023	114196054	cluster_2
Chr3	20589674	20590503	._r1906	1000	.	20589674	20590503	0	1	829	20589672	cluster_2
Chr7	39009039	39010842	._r2570	881	.	39009039	39010842	0	1	1803	39009036	cluster_2
Chr3	132635169	132635822	._r900	617	.	132635169	132635822	0	1	653	132635168	cluster_2
Chr8	145902434	145903065	._r2821	1000	.	145902434	145903065	0	1	631	145902433	cluster_2
Chr4	75301200	75301727	._r2140	911	.	75301200	75301727	0	1	527	75301193	cluster_2
Chr9	64285649	64286008	._r2877	1000	.	64285649	64286008	0	1	359	64285643	cluster_2
Chr5	137544088	137544638	._r260	1000	.	137544088	137544638	0	1	550	137544087	cluster_2
Chr1	189441341	189442060	._r683	939	.	189441341	189442060	0	1	719	189441340	cluster_2
Chr8	69455251	69456039	._r2733	1000	.	69455251	69456039	0	1	788	69455245	cluster_2
Chr3	40205690	40206370	._r1365	853	.	40205690	40206370	0	1	680	40205686	cluster_2
Chr4	50806854	50807744	._r2123	1000	.	50806854	50807744	0	1	890	50806849	cluster_2
Chr8	47726095	47726849	._r325	1000	.	47726095	47726849	0	1	754	47726091	cluster_2
Chr1	138135039	138135715	._r1573	1000	.	138135039	138135715	0	1	676	138135038	cluster_2
Chr3	63215951	63216729	._r857	1000	.	63215951	63216729	0	1	778	63215945	cluster_2
Chr1	54943857	54944602	._r608	883	.	54943857	54944602	0	1	745	54943852	cluster_2
Chr2	83289282	83289852	._r1784	1000	.	83289282	83289852	0	1	570	83289274	cluster_2
Chr8	10149507	10149925	._r2682	1000	.	10149507	10149925	0	1	418	10149506	cluster_2
Chr8	17737150	17738158	._r112	618	.	17737150	17738158	0	1	1008	17737149	cluster_2
Chr6	116237582	116238223	._r2496	1000	.	116237582	116238223	0	1	641	116237581	cluster_2
Chr2	53354858	53355299	._r1738	798	.	53354858	53355299	0	1	441	53354853	cluster_2
Chr2	142584633	142585206	._r34	754	.	142584633	142585206	0	1	573	142584632	cluster_2
Chr3	121184589	121185125	._r2039	1000	.	121184589	121185125	0	1	536	121184588	cluster_2
Chr8	25439217	25440005	._r2691	1000	.	25439217	25440005	0	1	788	25439215	cluster_2
Chr10	10130575	10131203	._r1662	1000	.	10130575	10131203	0	1	628	10130574	cluster_2
Chr4	84950740	84951253	._r2149	1000	.	84950740	84951253	0	1	513	84950732	cluster_2
Chr7	88839762	88840348	._r2627	1000	.	88839762	88840348	0	1	586	88839754	cluster_2
Chr3	42502194	42502906	._r1926	1000	.	42502194	42502906	0	1	712	42502190	cluster_2
Chr7	46907635	46908928	._r2578	1000	.	46907635	46908928	0	1	1293	46907631	cluster_2
Chr7	53312957	53313290	._r2583	849	.	53312957	53313290	0	1	333	53312952	cluster_2
Chr1	120168388	120168891	._r641	758	.	120168388	120168891	0	1	503	120168387	cluster_2
Chr10	2369683	2370062	._r1652	673	.	2369683	2370062	0	1	379	2369681	cluster_2
Chr10	37256783	37257520	._r732	879	.	37256783	37257520	0	1	737	37256780	cluster_2
Chr9	78428808	78429754	._r1317	1000	.	78428808	78429754	0	1	946	78428801	cluster_2
Chr5	117185517	117186203	._r2329	1000	.	117185517	117186203	0	1	686	117185516	cluster_2
Chr1	171364878	171365722	._r1623	1000	.	171364878	171365722	0	1	844	171364877	cluster_2
Chr6	53665973	53666554	._r556	1000	.	53665973	53666554	0	1	581	53665968	cluster_2
Chr6	130167777	130168422	._r1123	1000	.	130167777	130168422	0	1	645	130167776	cluster_2
Chr6	3185704	3186208	._r2383	1000	.	3185704	3186208	0	1	504	3185701	cluster_2
Chr8	117334171	117334707	._r2803	1000	.	117334171	117334707	0	1	536	117334170	cluster_2
Chr7	78373763	78374316	._r305	719	.	78373763	78374316	0	1	553	78373756	cluster_2
Chr1	113814215	113815094	._r7	946	.	113814215	113815094	0	1	879	113814214	cluster_2
Chr4	126719106	126720263	._r2200	1000	.	126719106	126720263	0	1	1157	126719105	cluster_2
Chr5	136069496	136070121	._r2359	883	.	136069496	136070121	0	1	625	136069495	cluster_2
Chr5	133553315	133554337	._r2355	1000	.	133553315	133554337	0	1	1022	133553314	cluster_2
Chr7	98786522	98787084	._r2643	1000	.	98786522	98787084	0	1	562	98786513	cluster_2
Chr6	108890755	108891280	._r1106	603	.	108890755	108891280	0	1	525	108890754	cluster_2
Chr9	78598045	78598515	._r1318	584	.	78598045	78598515	0	1	470	78598038	cluster_2
Chr1	89654009	89654720	._r1512	1000	.	89654009	89654720	0	1	711	89654001	cluster_2
Chr1	114516632	114517096	._r1549	1000	.	114516632	114517096	0	1	464	114516631	cluster_2
Chr9	27907548	27908205	._r356	1000	.	27907548	27908205	0	1	657	27907546	cluster_2
Chr8	28590770	28591585	._r1219	1000	.	28590770	28591585	0	1	815	28590768	cluster_2
Chr5	124805059	124806456	._r1048	1000	.	124805059	124806456	0	1	1397	124805058	cluster_2
Chr3	153683565	153684184	._r47	1000	.	153683565	153684184	0	1	619	153683564	cluster_2
Chr3	84693841	84694581	._r1981	1000	.	84693841	84694581	0	1	740	84693833	cluster_2
Chr3	83639834	83640253	._r866	792	.	83639834	83640253	0	1	419	83639826	cluster_2
Chr8	71339369	71339717	._r2736	1000	.	71339369	71339717	0	1	348	71339362	cluster_2
Chr7	54885519	54886878	._r94	1000	.	54885519	54886878	0	1	1359	54885514	cluster_2
Chr4	115812754	115813323	._r2185	1000	.	115812754	115813323	0	1	569	115812753	cluster_2
Chr4	77663207	77663915	._r947	768	.	77663207	77663915	0	1	708	77663200	cluster_2
Chr7	19260943	19261475	._r1399	579	.	19260943	19261475	0	1	532	19260942	cluster_2
Chr6	41653729	41654382	._r1086	823	.	41653729	41654382	0	1	653	41653725	cluster_2
Chr6	38772774	38774080	._r272	791	.	38772774	38774080	0	1	1306	38772771	cluster_2
Chr7	114198543	114199037	._r2660	569	.	114198543	114199037	0	1	494	114198542	cluster_2
Chr4	64894904	64895686	._r941	865	.	64894904	64895686	0	1	782	64894898	cluster_2
Chr6	51139019	51139579	._r2435	1000	.	51139019	51139579	0	1	560	51139014	cluster_2
Chr3	84690240	84690869	._r867	1000	.	84690240	84690869	0	1	629	84690232	cluster_2
Chr1	65776462	65776882	._r138	931	.	65776462	65776882	0	1	420	65776456	cluster_2
Chr6	31638836	31640378	._r2405	1000	.	31638836	31640378	0	1	1542	31638833	cluster_2
Chr7	95737464	95738015	._r473	667	.	95737464	95738015	0	1	551	95737455	cluster_2
Chr1	192162363	192163362	._r685	1000	.	192162363	192163362	0	1	999	192162362	cluster_2
Chr3	127143319	127143996	._r1371	610	.	127143319	127143996	0	1	677	127143318	cluster_2
Chr5	17915122	17915586	._r2227	979	.	17915122	17915586	0	1	464	17915121	cluster_2
Chr5	112033992	112034344	._r2326	895	.	112033992	112034344	0	1	352	112033991	cluster_2
Chr7	60674452	60675069	._r95	609	.	60674452	60675069	0	1	617	60674446	cluster_2
Chr1	25977791	25978371	._r595	823	.	25977791	25978371	0	1	580	25977789	cluster_2
Chr10	10127842	10128351	._r1661	1000	.	10127842	10128351	0	1	509	10127841	cluster_2
Chr5	136145362	136146294	._r2361	1000	.	136145362	136146294	0	1	932	136145361	cluster_2
Chr6	116236224	116236606	._r2495	601	.	116236224	116236606	0	1	382	116236223	cluster_2
Chr3	78997303	78997694	._r863	1000	.	78997303	78997694	0	1	391	78997296	cluster_2
Chr2	100822846	100823307	._r1812	1000	.	100822846	100823307	0	1	461	100822845	cluster_2
Chr4	139369641	139370156	._r981	569	.	139369641	139370156	0	1	515	139369640	cluster_2
Chr6	132990804	132991776	._r2522	1000	.	132990804	132991776	0	1	972	132990803	cluster_2
Chr7	73038140	73038559	._r1158	600	.	73038140	73038559	0	1	419	73038133	cluster_2
Chr5	19026638	19027103	._r2230	1000	.	19026638	19027103	0	1	465	19026637	cluster_2
Chr9	6039190	6039639	._r1412	573	.	6039190	6039639	0	1	449	6039184	cluster_2
Chr8	28591756	28592611	._r1220	842	.	28591756	28592611	0	1	855	28591754	cluster_2
Chr8	52805819	52806262	._r2710	1000	.	52805819	52806262	0	1	443	52805814	cluster_2
Chr7	99265787	99266609	._r2645	1000	.	99265787	99266609	0	1	822	99265778	cluster_2
Chr1	40243203	40244228	._r1450	1000	.	40243203	40244228	0	1	1025	40243199	cluster_2
Chr5	107991219	107991869	._r1042	1000	.	107991219	107991869	0	1	650	107991218	cluster_2
Chr1	129033824	129034544	._r381	1000	.	129033824	129034544	0	1	720	129033823	cluster_2
Chr8	69498468	69499689	._r1243	1000	.	69498468	69499689	0	1	1221	69498462	cluster_2
Chr2	112164062	112164531	._r787	760	.	112164062	112164531	0	1	469	112164061	cluster_2
Chr1	110704256	110704710	._r633	1000	.	110704256	110704710	0	1	454	110704255	cluster_2
Chr3	147286817	147287206	._r2070	944	.	147286817	147287206	0	1	389	147286816	cluster_2
Chr4	38154000	38155038	._r2103	750	.	38154000	38155038	0	1	1038	38153997	cluster_2
Chr1	110706385	110707170	._r634	951	.	110706385	110707170	0	1	785	110706384	cluster_2
Chr7	73042531	73043201	._r1159	590	.	73042531	73043201	0	1	670	73042524	cluster_2
Chr5	9121736	9122065	._r433	1000	.	9121736	9122065	0	1	329	9121727	cluster_2
Chr5	63146742	63147344	._r68	1000	.	63146742	63147344	0	1	602	63146736	cluster_2
Chr10	21720793	21721444	._r511	1000	.	21720793	21721444	0	1	651	21720791	cluster_2
Chr6	62060093	62060737	._r2448	1000	.	62060093	62060737	0	1	644	62060087	cluster_2
Chr1	136626689	136627136	._r146	907	.	136626689	136627136	0	1	447	136626688	cluster_2
Chr1	103312986	103313500	._r1337	696	.	103312986	103313500	0	1	514	103312985	cluster_2
Chr7	93628443	93628877	._r2639	1000	.	93628443	93628877	0	1	434	93628434	cluster_2
Chr4	77605914	77606411	._r2141	1000	.	77605914	77606411	0	1	497	77605907	cluster_2
Chr9	66591550	66592058	._r128	822	.	66591550	66592058	0	1	508	66591544	cluster_2
Chr4	123930057	123930629	._r2193	1000	.	123930057	123930629	0	1	572	123930056	cluster_2
Chr2	131756389	131756810	._r1840	1000	.	131756389	131756810	0	1	421	131756388	cluster_2
Chr1	205578614	205579089	._r161	805	.	205578614	205579089	0	1	475	205578612	cluster_2
Chr10	35208963	35209484	._r166	706	.	35208963	35209484	0	1	521	35208960	cluster_2
Chr6	141404877	141405646	._r288	680	.	141404877	141405646	0	1	769	141404876	cluster_2
Chr3	144963081	144963542	._r45	1000	.	144963081	144963542	0	1	461	144963080	cluster_2
Chr5	76225268	76225931	._r2285	1000	.	76225268	76225931	0	1	663	76225261	cluster_2
Chr10	7504259	7504716	._r162	715	.	7504259	7504716	0	1	457	7504252	cluster_2
Chr7	112341888	112343183	._r1192	893	.	112341888	112343183	0	1	1295	112341887	cluster_2
Chr1	168398212	168398735	._r1613	811	.	168398212	168398735	0	1	523	168398211	cluster_2
Chr2	112167254	112167699	._r178	831	.	112167254	112167699	0	1	445	112167253	cluster_2
Chr10	14666747	14667539	._r721	1000	.	14666747	14667539	0	1	792	14666746	cluster_2
Chr3	116843247	116843786	._r883	672	.	116843247	116843786	0	1	539	116843246	cluster_2
Chr3	20523715	20524358	._r1904	1000	.	20523715	20524358	0	1	643	20523713	cluster_2
Chr1	35355232	35355768	._r597	659	.	35355232	35355768	0	1	536	35355229	cluster_2
Chr5	141157847	141158680	._r1062	1000	.	141157847	141158680	0	1	833	141157846	cluster_2
Chr1	138065339	138065704	._r506	630	.	138065339	138065704	0	1	365	138065338	cluster_2
Chr9	68744164	68744621	._r499	694	.	68744164	68744621	0	1	457	68744158	cluster_2
Chr7	36322624	36323132	._r300	617	.	36322624	36323132	0	1	508	36322621	cluster_2
Chr8	22637725	22638099	._r567	1000	.	22637725	22638099	0	1	374	22637723	cluster_2
Chr6	38776199	38776556	._r1393	709	.	38776199	38776556	0	1	357	38776196	cluster_2
Chr4	89843427	89844352	._r2153	801	.	89843427	89844352	0	1	925	89843419	cluster_2
Chr1	42144027	42144980	._r1451	1000	.	42144027	42144980	0	1	953	42144023	cluster_2
Chr2	142169376	142169885	._r1866	1000	.	142169376	142169885	0	1	509	142169375	cluster_2
Chr3	126723583	126724243	._r890	1000	.	126723583	126724243	0	1	660	126723582	cluster_2
Chr4	50748646	50749418	._r2122	807	.	50748646	50749418	0	1	772	50748641	cluster_2
Chr1	49588223	49588676	._r1331	974	.	49588223	49588676	0	1	453	49588219	cluster_2
Chr7	86738959	86739792	._r2620	1000	.	86738959	86739792	0	1	833	86738951	cluster_2
Chr8	22878937	22879715	._r2687	878	.	22878937	22879715	0	1	778	22878935	cluster_2
Chr8	38405798	38406612	._r114	1000	.	38405798	38406612	0	1	814	38405795	cluster_2
Chr2	7027783	7028164	._r1702	554	.	7027783	7028164	0	1	381	7027776	cluster_2
Chr1	168433591	168434648	._r668	1000	.	168433591	168434648	0	1	1057	168433590	cluster_2
Chr6	120159068	120159554	._r1114	701	.	120159068	120159554	0	1	486	120159067	cluster_2
Chr5	152151829	152152564	._r1065	564	.	152151829	152152564	0	1	735	152151828	cluster_2
Chr1	25959460	25961075	._r594	1000	.	25959460	25961075	0	1	1615	25959458	cluster_2
Chr9	28331809	28332888	._r2845	1000	.	28331809	28332888	0	1	1079	28331807	cluster_2
Chr1	120163737	120164666	._r640	571	.	120163737	120164666	0	1	929	120163736	cluster_2
Chr1	35363824	35364238	._r1444	1000	.	35363824	35364238	0	1	414	35363821	cluster_2
Chr6	2667694	2668335	._r2379	899	.	2667694	2668335	0	1	641	2667692	cluster_2
Chr5	99351710	99352682	._r2302	1000	.	99351710	99352682	0	1	972	99351701	cluster_2
Chr7	94815741	94816034	._r2640	866	.	94815741	94816034	0	1	293	94815732	cluster_2
Chr6	5716892	5717855	._r86	1000	.	5716892	5717855	0	1	963	5716887	cluster_2
Chr6	111086393	111087357	._r2493	1000	.	111086393	111087357	0	1	964	111086392	cluster_2
Chr1	98589046	98589449	._r1523	1000	.	98589046	98589449	0	1	403	98589037	cluster_2
Chr5	96585263	96585666	._r248	1000	.	96585263	96585666	0	1	403	96585254	cluster_2
Chr6	87638152	87638863	._r2473	1000	.	87638152	87638863	0	1	711	87638144	cluster_2
Chr1	48852917	48853610	._r602	1000	.	48852917	48853610	0	1	693	48852913	cluster_2
Chr1	185601263	185601623	._r682	827	.	185601263	185601623	0	1	360	185601262	cluster_2
Chr7	93671444	93671886	._r100	640	.	93671444	93671886	0	1	442	93671435	cluster_2
Chr1	204204280	204204735	._r1647	898	.	204204280	204204735	0	1	455	204204278	cluster_2
Chr7	73645195	73645665	._r2602	1000	.	73645195	73645665	0	1	470	73645188	cluster_2
Chr7	117637813	117638417	._r319	704	.	117637813	117638417	0	1	604	117637812	cluster_2
Chr3	95009506	95010053	._r874	692	.	95009506	95010053	0	1	547	95009497	cluster_2
[truncated: 1,446 more rows]

## Sheet: FSE_Class-II_FSMO_WT_BigWigMatr
#'chr'	start'	end'	P300-AC-WT'	P300-AC-FSMO'
[truncated: 2,247 more rows]

[truncated: 6 more sheets: H3K27ac_Ecto_St10.5_Ranked-SE_a, H3K27ac_Endo_St10.5_Ranked-SE_a, Ecto_SE_Associated_Gene_Localiz, Endo_SE_Associated_Gene_Localiz, Ectoderm-SE_AverageExpression_m, Ectoderm-SE_CoefficientOfVariat]
