# Supplementary material for: Foxi2 and Sox3 are master transcription regulators that control ectoderm germ layer specification in Xenopus
Source: PLoS Biol. 2025 Nov 4;23(11):e3003476. doi: 10.1371/journal.pbio.3003476 (PMC12599972; doi:10.1371/journal.pbio.3003476)
Supplement: S7 Data — (XLSX) [file pbio.3003476.s013.xlsx]

## Sheet: Foxi2-Sox3-Ep300-TimecourseExpr
Gene	0hpf_TPM	1hpf_TPM	2hpf_TPM	3hpf_TPM	4hpf_TPM	5hpf_TPM	6hpf_TPM	7hpf_TPM	8hpf_TPM	9hpf_TPM	10hpf_TPM	11hpf_TPM
ep300	76.66	45.6	31.85	38.6	62.37	58.04	63.38	69.42	73.08	69.02	61.68	60.85
foxi2	563.76	565.25	573.25	529.98	563.22	497.79	427.6	185.98	91.03	30.62	11.93	3.81
sox3	1471.51	1530.31	1476.5	1335.74	1340.56	1444.67	1504.96	1010.51	737.69	657.6	584.09	457.37

## Sheet: Foxi2_St8-105_Class I-VII_PeakR
chrom	chromStart	chromEnd	peak_class
Chr1	755180	755435	I
Chr1	1234495	1234786	I
Chr1	2472552	2472884	I
Chr1	3483025	3483353	I
Chr1	3971173	3971540	I
Chr1	4918467	4919244	I
Chr1	5034296	5035160	I
Chr1	5431384	5431683	I
Chr1	6115867	6116483	I
Chr1	6120841	6121273	I
Chr1	6411452	6411701	I
Chr1	6986620	6987006	I
Chr1	6993614	6993951	I
Chr1	7272387	7272673	I
Chr1	7936778	7937571	I
Chr1	7980470	7980776	I
Chr1	7980915	7981252	I
Chr1	8420804	8421165	I
Chr1	8930269	8930660	I
Chr1	8949960	8950394	I
Chr1	9361529	9361851	I
Chr1	10008689	10009139	I
Chr1	10211388	10212233	I
Chr1	10762552	10762858	I
Chr1	12678614	12679049	I
Chr1	14216187	14216508	I
Chr1	15737785	15738271	I
Chr1	16840601	16841061	I
Chr1	16940410	16942018	I
Chr1	17161403	17163783	I
Chr1	17372594	17372972	I
Chr1	17955534	17955872	I
Chr1	18006026	18006273	I
Chr1	18807386	18808967	I
Chr1	19523398	19523817	I
Chr1	20056636	20056947	I
Chr1	20259134	20259477	I
Chr1	20276122	20276473	I
Chr1	21464066	21464376	I
Chr1	21505899	21507014	I
Chr1	21507172	21507484	I
Chr1	22467090	22467448	I
Chr1	22499473	22499783	I
Chr1	23394969	23395159	I
Chr1	23395289	23395799	I
Chr1	23415125	23415785	I
Chr1	24830216	24830621	I
Chr1	25181663	25181980	I
Chr1	25502271	25506170	I
Chr1	25754793	25755384	I
Chr1	26362214	26362614	I
Chr1	26537825	26538192	I
Chr1	26639046	26639453	I
Chr1	27131177	27131537	I
Chr1	27537067	27537459	I
Chr1	27885769	27886283	I
Chr1	28041420	28041715	I
Chr1	29302111	29302629	I
Chr1	29860299	29860670	I
Chr1	30149180	30149835	I
Chr1	30266076	30266466	I
Chr1	30344149	30344564	I
Chr1	30524955	30525393	I
Chr1	31373735	31374036	I
Chr1	31586451	31586787	I
Chr1	32201023	32202215	I
Chr1	32307246	32307678	I
Chr1	32578633	32579384	I
Chr1	32833563	32835034	I
Chr1	32959633	32959974	I
Chr1	33622676	33623163	I
Chr1	33667682	33668298	I
Chr1	33792468	33792913	I
Chr1	34061748	34062001	I
Chr1	34063284	34064019	I
Chr1	34086537	34086830	I
Chr1	34219804	34220242	I
Chr1	34322845	34323179	I
Chr1	34529435	34529845	I
Chr1	34878223	34878522	I
Chr1	34986201	34986644	I
Chr1	35123435	35123766	I
Chr1	35357681	35358273	I
Chr1	35554496	35554861	I
Chr1	35614792	35615845	I
Chr1	35709346	35709784	I
Chr1	36222385	36223223	I
Chr1	36443989	36444309	I
Chr1	36496868	36497217	I
Chr1	36518879	36519393	I
Chr1	37115928	37117045	I
Chr1	37462732	37463307	I
Chr1	37722152	37722467	I
Chr1	38161604	38161987	I
Chr1	38207882	38208424	I
Chr1	38549850	38550188	I
Chr1	38701071	38701431	I
Chr1	38878333	38878652	I
Chr1	38909341	38910113	I
Chr1	39139127	39139632	I
Chr1	39143309	39143669	I
Chr1	39398880	39399490	I
Chr1	39414164	39414629	I
Chr1	39865858	39866272	I
Chr1	39982382	39982717	I
Chr1	40174240	40174558	I
Chr1	40283587	40284102	I
Chr1	40446053	40446387	I
Chr1	41069548	41070251	I
Chr1	41078190	41078440	I
Chr1	41329673	41329987	I
Chr1	41522676	41523255	I
Chr1	41711981	41712319	I
Chr1	41815357	41815975	I
Chr1	41838779	41839435	I
Chr1	41975919	41976791	I
Chr1	41977129	41977737	I
Chr1	42301875	42302344	I
Chr1	42473565	42473965	I
Chr1	42732364	42732783	I
Chr1	43321778	43322069	I
Chr1	43751960	43752302	I
Chr1	43841613	43842271	I
Chr1	44332679	44333152	I
Chr1	44491894	44492204	I
Chr1	44538494	44539002	I
Chr1	44681451	44682089	I
Chr1	44841908	44842235	I
Chr1	44848329	44848764	I
Chr1	44892074	44892625	I
Chr1	45093254	45093589	I
Chr1	45095305	45095764	I
Chr1	45110013	45110472	I
Chr1	45473607	45473936	I
Chr1	45600665	45601101	I
Chr1	45702108	45702444	I
Chr1	45707590	45707956	I
Chr1	45739937	45740454	I
Chr1	45779203	45779516	I
Chr1	46095484	46096066	I
Chr1	46305344	46305926	I
Chr1	46342712	46343101	I
Chr1	46469332	46469935	I
Chr1	46539295	46539669	I
Chr1	46768795	46769113	I
Chr1	46820680	46821028	I
Chr1	46969827	46970531	I
Chr1	47694654	47695011	I
Chr1	48244955	48245427	I
Chr1	48327495	48328112	I
Chr1	48519081	48519481	I
Chr1	48658218	48658763	I
Chr1	48782602	48783701	I
Chr1	48863612	48863979	I
Chr1	48872420	48872841	I
Chr1	48919322	48919829	I
Chr1	48947835	48948192	I
Chr1	48975115	48975404	I
Chr1	49169277	49170025	I
Chr1	49184824	49185257	I
Chr1	49200821	49201281	I
Chr1	49379623	49379957	I
Chr1	49441550	49442022	I
Chr1	49554577	49555030	I
Chr1	49848714	49849161	I
Chr1	49952904	49953198	I
Chr1	50022683	50023121	I
Chr1	50213450	50213784	I
Chr1	50255534	50255942	I
Chr1	50337078	50337452	I
Chr1	50371454	50371727	I
Chr1	50443169	50443573	I
Chr1	50765702	50766064	I
Chr1	50766641	50767034	I
Chr1	50936385	50936743	I
Chr1	51031691	51032018	I
Chr1	51591217	51591646	I
Chr1	51965858	51966245	I
Chr1	52152610	52153256	I
Chr1	52186480	52187025	I
Chr1	52188579	52189040	I
Chr1	52261230	52261675	I
Chr1	52517677	52518140	I
Chr1	52673350	52673674	I
Chr1	52726530	52726942	I
Chr1	52761151	52761612	I
Chr1	52783780	52784213	I
Chr1	52935811	52936255	I
Chr1	52945356	52946038	I
Chr1	52949478	52949839	I
Chr1	53300487	53300793	I
Chr1	53301946	53302305	I
Chr1	53353766	53354245	I
Chr1	53487368	53487771	I
Chr1	53553358	53554064	I
Chr1	53742450	53743361	I
Chr1	53743506	53744304	I
Chr1	53924077	53924453	I
Chr1	54084556	54085351	I
Chr1	54122500	54122961	I
Chr1	54236397	54236866	I
Chr1	54583802	54584250	I
Chr1	54585437	54585832	I
Chr1	54815806	54816193	I
Chr1	55104542	55105253	I
Chr1	55159001	55160230	I
Chr1	55247034	55247435	I
Chr1	55297709	55298183	I
Chr1	55800578	55800921	I
Chr1	56160579	56161070	I
Chr1	56161315	56161683	I
Chr1	56525554	56525904	I
Chr1	56641144	56641454	I
Chr1	56765101	56765515	I
Chr1	56770903	56771733	I
Chr1	56787335	56787839	I
Chr1	56824743	56825228	I
Chr1	56882287	56882624	I
Chr1	56905634	56906131	I
Chr1	56908603	56908874	I
Chr1	57027026	57027408	I
Chr1	57353374	57353793	I
Chr1	57494679	57495004	I
Chr1	57506863	57507248	I
Chr1	57513192	57513889	I
Chr1	57721978	57722511	I
Chr1	57756851	57757351	I
Chr1	57867600	57867903	I
Chr1	57955687	57956339	I
Chr1	58118925	58119287	I
Chr1	58442803	58443135	I
Chr1	58449893	58450410	I
Chr1	58750893	58751193	I
Chr1	58941868	58942551	I
Chr1	59026970	59027393	I
Chr1	59054422	59054753	I
Chr1	59349054	59349724	I
Chr1	59610864	59611432	I
Chr1	59799107	59799427	I
Chr1	59926138	59926438	I
Chr1	60013100	60013437	I
Chr1	60343522	60344089	I
Chr1	60568676	60569045	I
Chr1	60817644	60818064	I
Chr1	61059746	61060107	I
Chr1	61185504	61185939	I
Chr1	61243667	61244067	I
Chr1	61514235	61514906	I
Chr1	62034991	62035589	I
Chr1	62046348	62046680	I
Chr1	62097958	62098323	I
Chr1	62160786	62161367	I
Chr1	62199146	62199500	I
Chr1	62507064	62507475	I
Chr1	62508352	62509204	I
Chr1	62682875	62683272	I
Chr1	62892236	62892595	I
Chr1	62924697	62925008	I
Chr1	63018104	63018445	I
Chr1	63189951	63190235	I
Chr1	63302454	63302829	I
Chr1	63418920	63419290	I
Chr1	63862676	63863014	I
Chr1	63898446	63898753	I
Chr1	64207941	64208568	I
Chr1	64309654	64310088	I
Chr1	64375947	64376376	I
Chr1	64382285	64382691	I
Chr1	65250061	65250546	I
Chr1	65254868	65255552	I
Chr1	65552942	65553268	I
Chr1	66596102	66596473	I
Chr1	66741526	66741799	I
Chr1	66800833	66801219	I
Chr1	66811975	66812473	I
Chr1	67037318	67037801	I
Chr1	67059298	67059813	I
Chr1	67436821	67437162	I
Chr1	67456141	67456459	I
Chr1	67461225	67461546	I
Chr1	67509650	67509934	I
Chr1	67633548	67633902	I
Chr1	67636654	67637156	I
Chr1	67869462	67869782	I
Chr1	67910087	67910389	I
Chr1	67946525	67947162	I
Chr1	67949950	67950670	I
Chr1	67955810	67956086	I
Chr1	67975280	67976581	I
Chr1	68297873	68298274	I
Chr1	68874820	68875205	I
Chr1	68933751	68934143	I
Chr1	68943248	68943745	I
Chr1	69075285	69075837	I
Chr1	69403582	69403928	I
Chr1	69500837	69501150	I
Chr1	69596618	69597020	I
Chr1	69643704	69644132	I
Chr1	69676334	69676698	I
Chr1	69717898	69718462	I
Chr1	70206999	70207296	I
Chr1	70978637	70978977	I
Chr1	71181756	71182310	I
Chr1	71256320	71256633	I
Chr1	71271585	71272672	I
Chr1	71292987	71293388	I
Chr1	71308852	71309501	I
Chr1	71908829	71909297	I
Chr1	71972534	71973169	I
Chr1	72304208	72304535	I
Chr1	72318249	72318587	I
Chr1	72347888	72348225	I
Chr1	72421476	72421818	I
Chr1	72666009	72666423	I
Chr1	72689414	72690080	I
Chr1	72691423	72691728	I
Chr1	72815545	72815892	I
Chr1	72845628	72846246	I
Chr1	73136632	73136979	I
Chr1	73234065	73234532	I
Chr1	73588810	73589125	I
Chr1	73649792	73650164	I
Chr1	73721610	73722004	I
Chr1	73736522	73736886	I
Chr1	73772951	73773259	I
Chr1	73798039	73798392	I
Chr1	73854501	73854808	I
Chr1	74039867	74040214	I
Chr1	74068846	74069160	I
Chr1	74131383	74132219	I
Chr1	74162258	74162659	I
Chr1	74170865	74171282	I
Chr1	74347831	74348692	I
Chr1	74496366	74496876	I
Chr1	74501974	74502322	I
Chr1	74600029	74600456	I
Chr1	74985705	74986031	I
Chr1	75272087	75272607	I
Chr1	75272786	75273449	I
Chr1	75305998	75306345	I
Chr1	75403879	75404318	I
Chr1	75768859	75769400	I
Chr1	76029554	76030185	I
Chr1	76041110	76041399	I
Chr1	76322871	76323227	I
Chr1	76436589	76437060	I
Chr1	76448906	76449220	I
Chr1	76740880	76741168	I
Chr1	76807549	76808047	I
Chr1	77153560	77153861	I
Chr1	77259695	77259981	I
Chr1	77425310	77425972	I
Chr1	77676287	77676753	I
Chr1	77773649	77773978	I
Chr1	77782239	77782856	I
Chr1	77786095	77786798	I
Chr1	77867228	77867999	I
Chr1	77952496	77953060	I
Chr1	77982124	77982558	I
Chr1	78073081	78073965	I
Chr1	78079686	78080368	I
Chr1	78187027	78187361	I
Chr1	78206650	78207017	I
Chr1	78259501	78259941	I
Chr1	78569751	78570359	I
Chr1	78810874	78811213	I
Chr1	78883654	78883998	I
Chr1	78997844	78998225	I
Chr1	79014654	79015337	I
Chr1	79023559	79024340	I
Chr1	79045470	79045794	I
Chr1	79213639	79214353	I
Chr1	79450243	79450633	I
Chr1	79476123	79476470	I
Chr1	79477053	79477507	I
Chr1	79481311	79481980	I
Chr1	79618759	79619083	I
Chr1	79619614	79619993	I
Chr1	79659362	79659977	I
Chr1	80009557	80009966	I
Chr1	80127298	80127739	I
Chr1	80303227	80303662	I
Chr1	80722576	80723332	I
Chr1	80908717	80909090	I
Chr1	82043226	82043562	I
Chr1	82093266	82093670	I
Chr1	82173584	82174003	I
Chr1	82223776	82224285	I
Chr1	82295072	82295312	I
Chr1	82349689	82349977	I
Chr1	82634380	82634963	I
Chr1	83144734	83145055	I
Chr1	83215885	83216303	I
Chr1	83721450	83721738	I
Chr1	83885441	83885767	I
Chr1	83951231	83951585	I
Chr1	83976701	83977279	I
Chr1	83990602	83990937	I
Chr1	83998493	83999045	I
Chr1	84066300	84066746	I
Chr1	84159735	84160153	I
Chr1	84617927	84618262	I
Chr1	84656228	84656513	I
Chr1	84745599	84746028	I
Chr1	84972511	84972803	I
Chr1	85201712	85201967	I
Chr1	85366954	85367466	I
Chr1	85585276	85585721	I
Chr1	86072209	86072625	I
Chr1	86160822	86161124	I
Chr1	86170246	86170952	I
Chr1	86230679	86231024	I
Chr1	86248632	86249006	I
Chr1	86453088	86453380	I
Chr1	86555820	86556186	I
Chr1	86884487	86885145	I
Chr1	86992103	86992641	I
Chr1	87135415	87135701	I
Chr1	87179563	87179871	I
Chr1	87328099	87328418	I
Chr1	87389120	87389434	I
Chr1	87898639	87898966	I
Chr1	88093636	88094882	I
Chr1	88101155	88101806	I
Chr1	88289912	88290362	I
Chr1	88293165	88293664	I
Chr1	88318610	88319057	I
Chr1	88583987	88584471	I
Chr1	88922297	88922636	I
Chr1	89250483	89251067	I
Chr1	89254197	89254571	I
Chr1	89500530	89500825	I
Chr1	90199951	90200331	I
Chr1	90222367	90222678	I
Chr1	90588170	90588722	I
Chr1	90625676	90626001	I
Chr1	90732957	90733460	I
Chr1	91097418	91097714	I
Chr1	91149182	91149669	I
Chr1	91469631	91469898	I
Chr1	92435073	92435416	I
Chr1	92807946	92808272	I
Chr1	92869062	92869548	I
Chr1	92921417	92921797	I
Chr1	92937839	92938182	I
Chr1	92940617	92941087	I
Chr1	92954392	92954718	I
Chr1	93013851	93014707	I
Chr1	93152727	93153202	I
Chr1	93157423	93157902	I
Chr1	93565621	93565992	I
Chr1	93751407	93751797	I
Chr1	93845734	93846534	I
Chr1	94673794	94674287	I
Chr1	94676557	94676910	I
Chr1	94684156	94684681	I
Chr1	94739996	94740268	I
Chr1	94843481	94843844	I
Chr1	94985194	94985554	I
Chr1	95278765	95279220	I
Chr1	95399633	95400026	I
Chr1	95430999	95431410	I
Chr1	95431635	95432414	I
Chr1	95486413	95487260	I
Chr1	95487626	95488041	I
Chr1	95499946	95500594	I
Chr1	95622055	95622304	I
Chr1	96324825	96325249	I
Chr1	97358335	97358878	I
Chr1	97518108	97518432	I
Chr1	97614452	97614844	I
Chr1	97671474	97672012	I
Chr1	97764335	97764706	I
Chr1	97784352	97784885	I
Chr1	97796935	97797384	I
Chr1	97809984	97810295	I
Chr1	97997070	97997567	I
Chr1	98153793	98154155	I
Chr1	98310012	98310454	I
Chr1	98321033	98321438	I
Chr1	98532185	98532584	I
Chr1	98573019	98573333	I
Chr1	98644011	98644649	I
Chr1	98826705	98827028	I
Chr1	98846368	98846796	I
Chr1	98913519	98913859	I
Chr1	99023998	99024376	I
Chr1	99198897	99199471	I
Chr1	99575842	99576151	I
Chr1	99621478	99622235	I
Chr1	99746413	99746927	I
Chr1	99887298	99887635	I
Chr1	100114798	100115087	I
Chr1	100133651	100134087	I
Chr1	101106731	101107291	I
Chr1	101114681	101115159	I
Chr1	101481166	101481629	I
Chr1	101675869	101676237	I
Chr1	102159995	102160473	I
Chr1	102286203	102286827	I
Chr1	102287520	102287870	I
Chr1	102288755	102289508	I
Chr1	102291125	102291656	I
Chr1	102292248	102294384	I
Chr1	102294952	102296825	I
Chr1	102297344	102298610	I
Chr1	102302373	102303299	I
Chr1	102303604	102304461	I
Chr1	102304924	102306916	I
Chr1	102309798	102311556	I
Chr1	102319085	102319958	I
Chr1	102328685	102329368	I
Chr1	102329613	102331034	I
Chr1	102343086	102343443	I
Chr1	102343660	102345220	I
Chr1	102350601	102350930	I
Chr1	102427846	102428301	I
Chr1	102453494	102453771	I
Chr1	102524281	102524594	I
Chr1	102585040	102585596	I
Chr1	102614092	102614411	I
Chr1	102770708	102771056	I
Chr1	102969333	102969715	I
Chr1	103649309	103649622	I
Chr1	103719952	103720277	I
Chr1	104089578	104089898	I
Chr1	104258220	104258607	I
Chr1	104567466	104567813	I
Chr1	105387840	105388483	I
Chr1	105395653	105396008	I
Chr1	105398135	105398489	I
Chr1	105709921	105710280	I
Chr1	105730867	105731248	I
Chr1	105766481	105767026	I
Chr1	106193204	106193517	I
Chr1	106301688	106302045	I
Chr1	106448506	106448815	I
Chr1	106469457	106469777	I
Chr1	106509622	106509890	I
Chr1	106912367	106912808	I
Chr1	106920591	106921865	I
Chr1	106941895	106942735	I
Chr1	107014653	107015240	I
Chr1	107131697	107132048	I
Chr1	107218568	107218899	I
Chr1	107337724	107338122	I
Chr1	107421533	107421947	I
Chr1	107511178	107511711	I
Chr1	107537603	107538055	I
Chr1	107672679	107672976	I
Chr1	107873078	107873347	I
Chr1	108030905	108031592	I
Chr1	108042317	108042825	I
Chr1	108051566	108052082	I
Chr1	108058478	108058843	I
Chr1	108233227	108233642	I
Chr1	108267213	108267734	I
Chr1	108806176	108806789	I
Chr1	108987166	108987633	I
Chr1	109229802	109230172	I
Chr1	109265159	109265443	I
Chr1	109265647	109266193	I
Chr1	109309943	109310303	I
Chr1	109331318	109331878	I
Chr1	109340315	109340742	I
Chr1	109401890	109402532	I
Chr1	109403517	109404269	I
Chr1	109425145	109425448	I
Chr1	109472816	109473092	I
Chr1	109558803	109559106	I
Chr1	109581995	109582306	I
Chr1	109938088	109938469	I
Chr1	110044341	110044866	I
Chr1	110153764	110154171	I
Chr1	110414582	110414998	I
Chr1	110417976	110418506	I
Chr1	110450534	110450900	I
Chr1	110451093	110451555	I
Chr1	110455654	110456216	I
Chr1	110824765	110825003	I
Chr1	111047961	111048281	I
Chr1	111155420	111155729	I
Chr1	111277562	111277984	I
Chr1	111507539	111507834	I
Chr1	111516771	111517057	I
Chr1	111921491	111921683	I
Chr1	111979283	111979676	I
Chr1	112275170	112275479	I
Chr1	112299183	112299866	I
Chr1	112465215	112465580	I
Chr1	112571996	112572307	I
Chr1	113394377	113394746	I
Chr1	113398265	113398729	I
Chr1	113461620	113461950	I
Chr1	113462819	113463314	I
Chr1	113976463	113976784	I
Chr1	114401585	114402519	I
Chr1	114538521	114539353	I
Chr1	114742972	114743498	I
Chr1	114894323	114894936	I
Chr1	114926615	114927031	I
Chr1	114956608	114957084	I
Chr1	114997400	114997915	I
Chr1	115075801	115076601	I
Chr1	115466775	115467116	I
Chr1	115600253	115600879	I
Chr1	115687132	115687459	I
Chr1	115771990	115772326	I
Chr1	115893818	115894386	I
Chr1	115897308	115897609	I
Chr1	115914975	115915477	I
Chr1	115923580	115923868	I
Chr1	116142410	116142857	I
Chr1	116661075	116661367	I
Chr1	116728238	116728583	I
Chr1	116740768	116741084	I
Chr1	116784904	116785311	I
Chr1	117496515	117496795	I
Chr1	117716583	117717113	I
Chr1	118104045	118104424	I
Chr1	118145652	118146067	I
Chr1	118150394	118150712	I
Chr1	118276649	118277077	I
Chr1	118323695	118324028	I
Chr1	118940866	118941160	I
Chr1	118948269	118948823	I
Chr1	118952851	118953493	I
Chr1	118954937	118955202	I
Chr1	118959063	118959323	I
Chr1	119158904	119159204	I
Chr1	119219056	119219627	I
Chr1	119724324	119724750	I
Chr1	120054933	120055242	I
Chr1	120198929	120199690	I
Chr1	120213357	120213821	I
Chr1	120229065	120229375	I
Chr1	120230983	120231452	I
Chr1	120766429	120766868	I
Chr1	121057900	121058263	I
Chr1	121085224	121085693	I
Chr1	121331213	121331699	I
Chr1	121626132	121626673	I
Chr1	121629882	121630194	I
Chr1	121656297	121657141	I
Chr1	121877790	121878451	I
Chr1	121880278	121881019	I
Chr1	121923149	121923663	I
Chr1	122180703	122181098	I
Chr1	122181748	122182054	I
Chr1	122350568	122350944	I
Chr1	122398276	122398677	I
Chr1	122411188	122411502	I
Chr1	122434846	122435175	I
Chr1	122563807	122564297	I
Chr1	122791361	122791812	I
Chr1	122800129	122800484	I
Chr1	122817249	122817631	I
Chr1	122850710	122851249	I
Chr1	122860186	122860486	I
Chr1	122909531	122910013	I
Chr1	122965588	122965939	I
Chr1	123055128	123055607	I
Chr1	123242280	123242690	I
Chr1	123245700	123246004	I
Chr1	123250034	123250801	I
Chr1	123255796	123256129	I
Chr1	123265881	123266318	I
Chr1	123514708	123515073	I
Chr1	123778690	123779011	I
Chr1	124195446	124195782	I
Chr1	124259769	124260261	I
Chr1	124507417	124507983	I
Chr1	124698254	124698597	I
Chr1	125026524	125026863	I
Chr1	125100766	125101283	I
Chr1	125126675	125128025	I
Chr1	125243533	125243910	I
Chr1	125375420	125375845	I
Chr1	125466276	125466771	I
Chr1	125576304	125576736	I
Chr1	126170038	126170467	I
Chr1	126325876	126326601	I
Chr1	126514408	126515421	I
Chr1	126899036	126899509	I
Chr1	126899630	126899893	I
Chr1	126924772	126925224	I
Chr1	126931912	126932225	I
Chr1	127033148	127033804	I
Chr1	127150384	127150732	I
Chr1	127278687	127279074	I
Chr1	127494592	127494959	I
Chr1	127643414	127643818	I
Chr1	127874098	127874642	I
Chr1	127874869	127875397	I
Chr1	127997329	127998059	I
Chr1	128010627	128011216	I
Chr1	128193149	128193562	I
Chr1	128204772	128205162	I
Chr1	128206245	128206912	I
Chr1	128333559	128333890	I
Chr1	128451660	128452357	I
Chr1	128548723	128549986	I
Chr1	128555492	128555827	I
Chr1	128598428	128598807	I
Chr1	128598922	128599284	I
Chr1	128606213	128606596	I
Chr1	128606750	128607054	I
Chr1	128614854	128615162	I
Chr1	128637078	128638002	I
Chr1	128679930	128680224	I
Chr1	128720261	128720653	I
Chr1	129094654	129094836	I
Chr1	129094999	129095438	I
Chr1	129103576	129103954	I
Chr1	129289818	129290125	I
Chr1	129296731	129297362	I
Chr1	129331128	129331593	I
Chr1	129377098	129377427	I
Chr1	129617542	129617914	I
Chr1	129636387	129637189	I
Chr1	129919786	129920292	I
Chr1	130140160	130140638	I
Chr1	130491866	130492074	I
Chr1	130927957	130928318	I
Chr1	131071586	131071908	I
Chr1	131129942	131130254	I
Chr1	131247929	131248308	I
Chr1	131249036	131249529	I
Chr1	131278953	131279306	I
Chr1	131281563	131281920	I
Chr1	131403535	131403856	I
Chr1	131479446	131480090	I
Chr1	131483318	131483908	I
Chr1	131779700	131780024	I
Chr1	131807997	131808579	I
Chr1	131812196	131812715	I
Chr1	132270356	132270698	I
Chr1	132274398	132274770	I
Chr1	132295841	132296190	I
Chr1	132456408	132456824	I
Chr1	132459578	132459948	I
Chr1	132678005	132678325	I
Chr1	133049591	133049874	I
Chr1	133050147	133050685	I
Chr1	133479169	133479515	I
Chr1	133567582	133567895	I
Chr1	134193769	134194084	I
Chr1	134200387	134200810	I
Chr1	134201462	134201995	I
Chr1	134206264	134206783	I
Chr1	134249510	134250290	I
Chr1	134296629	134297014	I
Chr1	134947064	134947405	I
Chr1	135036567	135037133	I
Chr1	135460350	135460693	I
Chr1	135528604	135529146	I
Chr1	135610775	135611448	I
Chr1	135719928	135720287	I
Chr1	135820943	135821395	I
Chr1	136242478	136243630	I
Chr1	136475966	136476432	I
Chr1	136539965	136540630	I
Chr1	136542292	136542513	I
Chr1	136604183	136604922	I
Chr1	136725676	136726675	I
Chr1	136730515	136731202	I
Chr1	136753112	136753568	I
Chr1	136788904	136789326	I
Chr1	136822053	136822450	I
Chr1	137063357	137063780	I
Chr1	137070743	137071069	I
Chr1	137469879	137470276	I
Chr1	137470816	137471219	I
Chr1	137485933	137486365	I
Chr1	137516042	137516694	I
Chr1	137526968	137527257	I
Chr1	137882288	137882675	I
Chr1	137905511	137905959	I
Chr1	138039158	138039606	I
Chr1	138065339	138065704	I
Chr1	138141990	138142293	I
Chr1	138241713	138242004	I
Chr1	138299333	138299706	I
Chr1	138388323	138388800	I
Chr1	138658265	138658608	I
Chr1	138711174	138711645	I
Chr1	138774624	138775054	I
Chr1	139100257	139100587	I
Chr1	139108483	139108848	I
Chr1	139117291	139117710	I
Chr1	139121572	139121976	I
Chr1	139154620	139155611	I
Chr1	139158308	139159156	I
Chr1	139204269	139204656	I
Chr1	139371648	139372013	I
Chr1	139752538	139753051	I
Chr1	140188525	140189020	I
Chr1	140261509	140261916	I
Chr1	140266815	140267189	I
Chr1	140381977	140382282	I
Chr1	140435620	140436016	I
Chr1	141148853	141149340	I
Chr1	141318948	141319219	I
Chr1	142284067	142284467	I
Chr1	142807630	142808000	I
Chr1	142946889	142947253	I
Chr1	143051432	143051721	I
Chr1	143062845	143063193	I
Chr1	143088466	143088877	I
Chr1	143139257	143139591	I
Chr1	143254580	143254848	I
Chr1	143333686	143334356	I
Chr1	143422081	143422560	I
Chr1	143674614	143674962	I
Chr1	143844177	143844511	I
Chr1	143916072	143916382	I
Chr1	144013821	144014168	I
Chr1	144214317	144214999	I
Chr1	144760855	144761249	I
Chr1	144871337	144871776	I
Chr1	144919765	144920542	I
Chr1	145701734	145702079	I
Chr1	145731062	145731691	I
Chr1	145921378	145921757	I
Chr1	145924762	145925119	I
Chr1	145978145	145978954	I
Chr1	146337905	146338250	I
Chr1	146515195	146515527	I
Chr1	146599783	146600106	I
Chr1	146697079	146697395	I
Chr1	146784064	146784385	I
Chr1	146964804	146965139	I
Chr1	147100332	147100796	I
Chr1	147263887	147264434	I
Chr1	147590188	147590569	I
Chr1	148224318	148224699	I
Chr1	148225175	148225699	I
Chr1	148486788	148487440	I
Chr1	148724900	148726007	I
Chr1	148886369	148886681	I
Chr1	149017034	149017288	I
Chr1	149426794	149427139	I
Chr1	149472857	149473276	I
Chr1	149848627	149849023	I
Chr1	149909216	149909402	I
Chr1	150580276	150580602	I
Chr1	150794740	150795314	I
Chr1	150945478	150945833	I
Chr1	150948663	150949153	I
Chr1	151083670	151084115	I
Chr1	151289333	151289741	I
Chr1	151290677	151291083	I
Chr1	151452587	151452881	I
Chr1	151901393	151901980	I
Chr1	152148430	152148958	I
Chr1	152628461	152628878	I
Chr1	152988761	152989023	I
Chr1	153008069	153008383	I
Chr1	153094516	153094904	I
Chr1	153237733	153238053	I
Chr1	153244052	153244464	I
Chr1	153257953	153258352	I
Chr1	153540923	153541276	I
Chr1	153549752	153550771	I
Chr1	153643678	153644209	I
Chr1	153860627	153860960	I
Chr1	153871890	153872446	I
Chr1	153932158	153932532	I
Chr1	154246782	154247160	I
Chr1	154328107	154328474	I
Chr1	154612659	154613185	I
Chr1	154641517	154641927	I
Chr1	154642400	154643571	I
Chr1	154702890	154703176	I
Chr1	154835093	154835511	I
Chr1	154842544	154843045	I
Chr1	154849322	154849635	I
Chr1	155003608	155004024	I
Chr1	155011738	155012661	I
Chr1	155292007	155292602	I
Chr1	155396449	155397036	I
Chr1	155660020	155660367	I
Chr1	155934139	155934578	I
Chr1	156054601	156055020	I
Chr1	156085551	156085895	I
Chr1	156191986	156192274	I
Chr1	156306933	156308114	I
Chr1	156313933	156314291	I
Chr1	156385710	156386479	I
Chr1	156386961	156387391	I
Chr1	156387744	156388653	I
Chr1	156507346	156507632	I
Chr1	156652273	156653080	I
Chr1	157133864	157134345	I
Chr1	157249974	157250334	I
Chr1	157467059	157467427	I
Chr1	157472152	157472526	I
Chr1	157533328	157534286	I
Chr1	157810268	157810603	I
Chr1	157890738	157891133	I
Chr1	157893013	157893365	I
Chr1	158020525	158020986	I
Chr1	158163950	158164270	I
Chr1	158481838	158482141	I
Chr1	158532099	158532579	I
Chr1	159138670	159139327	I
Chr1	159143537	159144351	I
Chr1	159274164	159274489	I
Chr1	159846407	159846885	I
Chr1	160415907	160416473	I
Chr1	160428077	160428498	I
Chr1	160596875	160597667	I
Chr1	161015618	161016086	I
Chr1	161381811	161382168	I
Chr1	161386455	161387119	I
Chr1	161486109	161486401	I
Chr1	161699579	161699970	I
Chr1	161730845	161731159	I
Chr1	161739248	161739742	I
Chr1	162139258	162139677	I
Chr1	162244787	162245244	I
Chr1	162696937	162697246	I
Chr1	162709181	162709466	I
Chr1	162716026	162716446	I
Chr1	162744970	162745751	I
Chr1	163233177	163233553	I
Chr1	163301148	163301581	I
Chr1	163405647	163406257	I
Chr1	163597864	163598339	I
Chr1	163812632	163812967	I
Chr1	164295699	164296080	I
Chr1	164583598	164584005	I
Chr1	164721378	164721916	I
Chr1	164726322	164726758	I
Chr1	164894355	164894678	I
Chr1	165009998	165010389	I
Chr1	165080368	165080749	I
Chr1	165531149	165531505	I
Chr1	165621546	165621858	I
Chr1	166302821	166303397	I
Chr1	166333367	166334135	I
Chr1	166650645	166650954	I
Chr1	166808557	166808955	I
Chr1	166929538	166929806	I
Chr1	166929926	166930311	I
Chr1	166947643	166948019	I
Chr1	167029893	167030384	I
Chr1	167285466	167285836	I
Chr1	167393096	167393728	I
Chr1	167552885	167553266	I
Chr1	167722859	167723139	I
Chr1	167746477	167746834	I
Chr1	167766510	167766905	I
Chr1	167770426	167770742	I
Chr1	167813931	167814240	I
Chr1	168408884	168409902	I
Chr1	168590485	168590906	I
Chr1	168772655	168772978	I
Chr1	168824096	168824822	I
Chr1	168863538	168863977	I
Chr1	168872437	168873799	I
Chr1	169226531	169226881	I
Chr1	169288711	169289046	I
Chr1	169831733	169832252	I
Chr1	170299506	170299853	I
Chr1	170474993	170475419	I
Chr1	170514624	170515152	I
Chr1	170533685	170534113	I
Chr1	170594435	170594768	I
Chr1	170606747	170607409	I
Chr1	170697454	170697957	I
Chr1	171111927	171112355	I
Chr1	171167475	171167915	I
Chr1	171189700	171190149	I
Chr1	171193474	171194011	I
Chr1	171196886	171197307	I
Chr1	171321929	171322327	I
Chr1	171341569	171342040	I
Chr1	171370724	171371266	I
Chr1	171721556	171721960	I
Chr1	171726202	171726574	I
Chr1	171727714	171728432	I
Chr1	171976884	171977434	I
Chr1	172193441	172193762	I
Chr1	172314164	172314553	I
Chr1	172439765	172440417	I
Chr1	172441451	172441833	I
Chr1	172477139	172477744	I
Chr1	172660769	172661237	I
Chr1	172916886	172917243	I
Chr1	172957808	172958137	I
Chr1	173022379	173022753	I
Chr1	173034527	173034904	I
Chr1	174716014	174716514	I
Chr1	174742352	174742904	I
Chr1	174771247	174771850	I
Chr1	174776970	174777338	I
Chr1	175154258	175154669	I
Chr1	175358207	175358530	I
Chr1	175646588	175646944	I
Chr1	175650618	175650969	I
Chr1	175654362	175654726	I
Chr1	175680875	175681995	I
Chr1	176210462	176210837	I
Chr1	176403968	176404322	I
Chr1	176723363	176723757	I
Chr1	176733314	176733660	I
Chr1	177485204	177485687	I
Chr1	177605133	177605423	I
Chr1	177662842	177663141	I
Chr1	177904745	177905102	I
Chr1	177907690	177908162	I
Chr1	178001039	178001381	I
Chr1	178056368	178056878	I
Chr1	178296754	178297106	I
Chr1	178629684	178630122	I
Chr1	179515491	179515933	I
Chr1	179516181	179516675	I
Chr1	179517660	179518054	I
Chr1	179519513	179520015	I
Chr1	179535038	179535324	I
Chr1	179723573	179724097	I
Chr1	179847662	179847987	I
Chr1	180012838	180013286	I
Chr1	180104325	180104749	I
Chr1	180222376	180222704	I
Chr1	180568443	180568894	I
Chr1	180653531	180653925	I
Chr1	180975748	180976127	I
Chr1	180994764	180995032	I
Chr1	181041227	181041750	I
Chr1	181399771	181400126	I
Chr1	181799174	181800049	I
Chr1	183310506	183310978	I
Chr1	183529186	183529551	I
Chr1	184479813	184480216	I
Chr1	184553446	184553836	I
Chr1	184559189	184559663	I
Chr1	185036890	185037263	I
Chr1	185064564	185064955	I
Chr1	185278024	185278658	I
Chr1	185278838	185279099	I
Chr1	185292140	185292868	I
Chr1	185294602	185296020	I
Chr1	185336381	185336713	I
Chr1	185496747	185497056	I
Chr1	185527133	185527429	I
Chr1	185699913	185700250	I
Chr1	185705015	185705430	I
Chr1	185807118	185807584	I
Chr1	185808009	185808518	I
Chr1	185808919	185809243	I
Chr1	185845447	185845839	I
Chr1	186219343	186219681	I
Chr1	186225803	186226112	I
Chr1	186274548	186274962	I
Chr1	186372418	186373438	I
Chr1	186373700	186374406	I
Chr1	186375975	186376982	I
Chr1	186377257	186377837	I
Chr1	186472350	186472866	I
Chr1	186904800	186905185	I
Chr1	186906722	186907081	I
Chr1	186944474	186944900	I
Chr1	186987394	186987686	I
Chr1	187117737	187118076	I
Chr1	187509085	187509418	I
Chr1	187906419	187907187	I
Chr1	187907477	187907930	I
Chr1	188023408	188023808	I
Chr1	188677191	188677528	I
Chr1	188689237	188691081	I
Chr1	189328389	189328815	I
Chr1	189446498	189446848	I
Chr1	189495845	189496259	I
Chr1	189538340	189538633	I
Chr1	189622148	189622443	I
Chr1	190048433	190048906	I
Chr1	190105978	190106324	I
Chr1	190201083	190201408	I
Chr1	190278244	190278593	I
Chr1	190495234	190495848	I
Chr1	190541325	190541856	I
Chr1	190553760	190554205	I
Chr1	190874442	190874814	I
Chr1	190957306	190957708	I
Chr1	192424052	192424852	I
Chr1	192434511	192434841	I
Chr1	193059344	193059718	I
Chr1	193322476	193322881	I
Chr1	193415354	193416000	I
Chr1	194011301	194011609	I
Chr1	194251875	194252263	I
Chr1	194568663	194568955	I
Chr1	194635155	194635472	I
Chr1	195353191	195353537	I
Chr1	195412116	195412408	I
Chr1	195588580	195588812	I
Chr1	195998151	195998468	I
Chr1	196241077	196241477	I
Chr1	196990772	196991081	I
Chr1	197211901	197212477	I
Chr1	197287005	197287282	I
Chr1	197451363	197451794	I
Chr1	197812660	197813011	I
Chr1	197946618	197946854	I
Chr1	198100162	198100740	I
Chr1	198100994	198101461	I
Chr1	198141050	198141323	I
Chr1	198480260	198480633	I
Chr1	198867473	198867798	I
Chr1	198951333	198951795	I
Chr1	199498587	199498981	I
Chr1	199616657	199616920	I
Chr1	199879623	199879892	I
Chr1	201726620	201726835	I
Chr1	202533141	202533442	I
Chr1	202763619	202764123	I
Chr1	203851653	203852259	I
Chr1	204260174	204260473	I
Chr1	207804288	207804641	I
Chr1	208762017	208762974	I
Chr1	210551077	210551309	I
Chr1	212738758	212740103	I
Chr1	214184873	214185389	I
Chr1	214894890	214895508	I
Chr1	216154407	216154807	I
Chr1	216463688	216463966	I
Chr10	127260	127576	I
Chr10	154409	154715	I
Chr10	2678746	2679099	I
Chr10	3235617	3236195	I
Chr10	3786247	3786523	I
Chr10	4514427	4514932	I
Chr10	4776795	4777644	I
Chr10	5524187	5524456	I
Chr10	5804571	5804881	I
Chr10	6991253	6991622	I
Chr10	8404212	8404488	I
Chr10	10073226	10073777	I
Chr10	10399425	10399768	I
Chr10	10434618	10434940	I
Chr10	10735984	10736769	I
Chr10	10738246	10738614	I
Chr10	11474715	11476009	I
Chr10	11567039	11567460	I
Chr10	11919718	11920046	I
Chr10	12830863	12831220	I
Chr10	13167055	13167423	I
Chr10	13782262	13782839	I
Chr10	13782999	13783201	I
Chr10	13806813	13807189	I
Chr10	13930139	13930465	I
Chr10	14281466	14281766	I
Chr10	14505657	14506218	I
Chr10	14717976	14718277	I
Chr10	14761877	14762211	I
Chr10	14785373	14785937	I
Chr10	15101782	15102010	I
Chr10	15466356	15466611	I
Chr10	15747272	15747860	I
Chr10	15903599	15903998	I
Chr10	16785971	16786341	I
Chr10	16989966	16990347	I
Chr10	17446552	17446983	I
Chr10	17858972	17859531	I
Chr10	17989850	17990207	I
Chr10	18128437	18128826	I
Chr10	18501966	18502299	I
Chr10	18693751	18694138	I
Chr10	18702917	18703361	I
Chr10	18995978	18996295	I
Chr10	19348666	19349043	I
Chr10	19627831	19628177	I
Chr10	19628498	19629007	I
Chr10	19780438	19780883	I
Chr10	19834001	19834713	I
Chr10	20261108	20261631	I
Chr10	20446944	20447462	I
Chr10	20506185	20506590	I
Chr10	20506701	20507393	I
Chr10	20858035	20859059	I
Chr10	21139587	21140049	I
Chr10	21321733	21322609	I
Chr10	21369907	21370232	I
Chr10	21556732	21557079	I
Chr10	21710825	21711315	I
Chr10	21720793	21721444	I
Chr10	21913819	21914245	I
Chr10	21933527	21933967	I
Chr10	22255953	22256307	I
Chr10	22265276	22265780	I
Chr10	22276027	22276537	I
Chr10	22380047	22380361	I
Chr10	22580102	22580420	I
Chr10	22584659	22585058	I
Chr10	22587917	22588250	I
Chr10	22685210	22685553	I
Chr10	22689680	22690532	I
Chr10	23367640	23368943	I
Chr10	23816130	23816958	I
Chr10	23898121	23898779	I
Chr10	24288511	24289098	I
Chr10	24298394	24298740	I
Chr10	24661091	24661901	I
Chr10	25082436	25082759	I
Chr10	25471513	25472620	I
Chr10	25489647	25489968	I
Chr10	25837602	25838036	I
Chr10	25897104	25897485	I
Chr10	26158057	26158368	I
Chr10	26186721	26187075	I
Chr10	26238905	26239288	I
Chr10	27381113	27381579	I
Chr10	27722799	27723457	I
Chr10	27794656	27794970	I
Chr10	27991690	27991974	I
Chr10	28150352	28150779	I
Chr10	28272443	28273199	I
Chr10	28379376	28379799	I
Chr10	28442729	28443044	I
Chr10	28479547	28479963	I
Chr10	28650047	28650415	I
Chr10	28652704	28653129	I
Chr10	28871878	28872173	I
Chr10	29477993	29478465	I
Chr10	29501376	29501761	I
Chr10	29576139	29576412	I
Chr10	29653188	29653579	I
Chr10	30084115	30084382	I
Chr10	30228966	30229446	I
Chr10	30608827	30609269	I
Chr10	30744164	30744483	I
Chr10	31297313	31297745	I
Chr10	31427679	31428230	I
Chr10	31500186	31500511	I
Chr10	31544037	31544354	I
Chr10	33128877	33129337	I
Chr10	33129647	33130239	I
Chr10	35290183	35290508	I
Chr10	35521651	35521997	I
Chr10	35524398	35524801	I
Chr10	36191994	36192570	I
Chr10	36279138	36279570	I
Chr10	37529176	37529501	I
Chr10	37636199	37636589	I
Chr10	37638981	37639279	I
Chr10	38067488	38067869	I
Chr10	38359688	38359994	I
Chr10	38496239	38496713	I
Chr10	38714684	38715166	I
Chr10	39508997	39509314	I
Chr10	39721793	39722169	I
Chr10	40259578	40260108	I
Chr10	40507189	40507472	I
Chr10	40663605	40663897	I
Chr10	41173973	41174333	I
Chr10	41357012	41357374	I
Chr10	41686591	41686917	I
Chr10	41691934	41692498	I
Chr10	42094279	42094611	I
Chr10	42485999	42486538	I
Chr10	42661981	42662411	I
Chr10	42922483	42922892	I
Chr10	43510130	43510427	I
Chr10	43622818	43623102	I
Chr10	44285904	44286234	I
Chr10	45068285	45068620	I
Chr10	45358684	45359032	I
Chr10	45529265	45529776	I
Chr10	45744568	45744979	I
Chr10	45745081	45745391	I
Chr10	45925468	45925766	I
Chr10	46099664	46099884	I
Chr10	46104994	46105320	I
Chr10	46117130	46117572	I
Chr10	46235727	46236472	I
Chr10	46236623	46237133	I
Chr10	46613433	46613982	I
Chr10	47451583	47452019	I
Chr10	48372275	48372692	I
Chr10	49002790	49003080	I
Chr10	49300132	49301023	I
Chr10	49590320	49590747	I
Chr10	51635501	51636577	I
Chr10	51636771	51637467	I
Chr10	51859042	51859528	I
Chr10	52014022	52014373	I
Chr10	52288362	52288733	I
Chr2	2158196	2158493	I
Chr2	2326648	2326959	I
Chr2	3646998	3647609	I
Chr2	3888330	3888617	I
Chr2	4135222	4135552	I
Chr2	4683748	4684022	I
Chr2	5605811	5606356	I
Chr2	6098881	6099354	I
Chr2	8508943	8509335	I
Chr2	8976224	8977240	I
Chr2	9588390	9588927	I
Chr2	9710515	9710872	I
Chr2	9712022	9712398	I
Chr2	10354298	10354937	I
Chr2	10428511	10428825	I
Chr2	10432729	10433105	I
Chr2	10858995	10859276	I
Chr2	10859579	10859884	I
Chr2	11457839	11458423	I
Chr2	12190324	12190696	I
Chr2	12605421	12605733	I
Chr2	13334970	13335285	I
Chr2	13478113	13478542	I
Chr2	14029718	14029997	I
Chr2	14262687	14262980	I
Chr2	16645025	16645941	I
Chr2	16934973	16935552	I
Chr2	17353370	17353684	I
Chr2	18034564	18034786	I
Chr2	18064258	18064575	I
Chr2	18074414	18074838	I
Chr2	18094325	18094729	I
Chr2	18301715	18302171	I
Chr2	19031148	19031448	I
Chr2	19520857	19521159	I
Chr2	20516433	20516756	I
Chr2	21061762	21062335	I
Chr2	21178225	21178632	I
Chr2	21395778	21396360	I
Chr2	21512946	21513280	I
Chr2	21673084	21674025	I
Chr2	21675310	21675694	I
Chr2	21804362	21804623	I
Chr2	21817485	21817921	I
Chr2	22166170	22166500	I
Chr2	23074898	23075507	I
Chr2	23101635	23101956	I
Chr2	23643976	23644261	I
Chr2	23796911	23797179	I
Chr2	24160345	24161029	I
Chr2	24371909	24372540	I
Chr2	24373811	24374176	I
Chr2	24663641	24664033	I
Chr2	24969541	24969934	I
Chr2	25374619	25375008	I
Chr2	25583474	25584087	I
Chr2	26338244	26338718	I
Chr2	26518251	26518633	I
Chr2	26659556	26659879	I
Chr2	27062270	27062634	I
Chr2	27063899	27064176	I
Chr2	27214338	27215189	I
Chr2	27728919	27729224	I
Chr2	29374431	29374681	I
Chr2	30348336	30348656	I
Chr2	31877510	31877863	I
Chr2	32060171	32060503	I
Chr2	32226934	32227301	I
Chr2	32247182	32247497	I
Chr2	32857436	32857758	I
Chr2	33572880	33573251	I
Chr2	34086922	34087329	I
Chr2	34566989	34567535	I
Chr2	35240936	35241256	I
Chr2	35249485	35249800	I
Chr2	35839767	35840221	I
Chr2	35858445	35859116	I
Chr2	36033224	36033583	I
Chr2	36374630	36375163	I
Chr2	36426710	36427088	I
Chr2	37137798	37138186	I
Chr2	37459433	37459662	I
Chr2	37459861	37460588	I
Chr2	37545450	37545880	I
Chr2	38361194	38361497	I
Chr2	38386265	38386613	I
Chr2	38713164	38713531	I
Chr2	38764294	38764621	I
Chr2	39115673	39116055	I
Chr2	39267809	39268094	I
Chr2	39433393	39433854	I
Chr2	39434394	39434970	I
Chr2	39647620	39648126	I
Chr2	39790447	39790713	I
Chr2	39866820	39867151	I
Chr2	39869790	39870129	I
Chr2	39884459	39884821	I
Chr2	39886876	39887243	I
Chr2	40011924	40012286	I
Chr2	40398492	40398954	I
Chr2	40431894	40432202	I
Chr2	40626662	40627138	I
Chr2	40972082	40972522	I
Chr2	41169104	41169414	I
Chr2	41183465	41183784	I
Chr2	41284538	41285134	I
Chr2	41346756	41347144	I
Chr2	41832464	41832827	I
Chr2	42442115	42442477	I
Chr2	42637283	42637564	I
Chr2	43117315	43117816	I
Chr2	43428019	43428512	I
Chr2	43842234	43842543	I
Chr2	43856487	43857138	I
Chr2	44745812	44746408	I
Chr2	45007282	45007620	I
Chr2	45351267	45351514	I
Chr2	46293598	46293912	I
Chr2	46467048	46467559	I
Chr2	46688053	46688777	I
Chr2	46743156	46743546	I
Chr2	46749095	46749498	I
Chr2	47133154	47134076	I
Chr2	47201468	47201673	I
Chr2	47201775	47202118	I
Chr2	47280235	47280703	I
Chr2	47512020	47512500	I
Chr2	47705680	47706035	I
Chr2	48323901	48324543	I
Chr2	48328218	48328785	I
Chr2	48719554	48719914	I
Chr2	49179598	49179908	I
Chr2	50476347	50476781	I
Chr2	50479059	50479393	I
Chr2	50664631	50664984	I
Chr2	50791433	50791716	I
Chr2	51059354	51059667	I
Chr2	51123510	51124062	I
Chr2	51209158	51209459	I
Chr2	51254536	51255052	I
Chr2	51317601	51317905	I
Chr2	51799535	51799900	I
Chr2	52258105	52258560	I
Chr2	52412670	52413267	I
Chr2	52544083	52544456	I
Chr2	52734639	52734957	I
Chr2	52935440	52936113	I
Chr2	52992161	52992667	I
Chr2	53146949	53147350	I
Chr2	53708435	53709384	I
Chr2	53797265	53797574	I
Chr2	54117168	54118115	I
Chr2	54498349	54498842	I
Chr2	54515252	54515610	I
Chr2	54544236	54544835	I
Chr2	54552239	54552697	I
Chr2	54671919	54672563	I
Chr2	54672844	54673252	I
Chr2	54675823	54676341	I
Chr2	54739429	54739900	I
Chr2	54741670	54742248	I
Chr2	54742831	54743204	I
Chr2	55157128	55157468	I
Chr2	55327015	55327295	I
Chr2	55588517	55588780	I
Chr2	55692699	55693539	I
Chr2	55699413	55699908	I
Chr2	55748026	55748391	I
Chr2	55835398	55835699	I
Chr2	56060891	56061400	I
Chr2	56073901	56074261	I
Chr2	56309986	56310329	I
Chr2	56376219	56376524	I
Chr2	56376865	56377193	I
Chr2	56707205	56707516	I
Chr2	56960295	56960710	I
Chr2	57055744	57056007	I
Chr2	57242756	57243404	I
Chr2	57320203	57320795	I
Chr2	57336862	57337250	I
Chr2	57348936	57349542	I
Chr2	57405455	57405962	I
Chr2	57406216	57406586	I
Chr2	57412831	57413171	I
Chr2	57431766	57432383	I
Chr2	57596295	57596626	I
Chr2	57959243	57959571	I
Chr2	57962626	57962959	I
Chr2	58034006	58034391	I
Chr2	58165958	58166263	I
Chr2	58173211	58173490	I
Chr2	58446895	58447229	I
Chr2	58820577	58820892	I
Chr2	59041217	59042069	I
Chr2	59054609	59054933	I
Chr2	59252848	59253556	I
Chr2	59254131	59254576	I
Chr2	59558722	59559236	I
Chr2	59827527	59827928	I
Chr2	59866654	59866968	I
Chr2	60479330	60479824	I
Chr2	61158239	61158640	I
Chr2	61957065	61957408	I
Chr2	62279425	62279785	I
Chr2	63047392	63047857	I
Chr2	63414608	63414931	I
Chr2	63577355	63577744	I
Chr2	63944910	63946007	I
Chr2	65328244	65328775	I
Chr2	65448641	65449095	I
Chr2	65510753	65511163	I
Chr2	66407224	66407684	I
Chr2	66822990	66823297	I
Chr2	67107591	67107960	I
Chr2	67229687	67230036	I
Chr2	67283694	67284099	I
Chr2	67309889	67310559	I
Chr2	67317934	67318159	I
Chr2	67567358	67567945	I
Chr2	67888249	67888984	I
Chr2	67927511	67928109	I
Chr2	68352362	68352687	I
Chr2	68401733	68402381	I
Chr2	68554770	68555155	I
Chr2	68556895	68557429	I
Chr2	68598585	68598927	I
Chr2	69154296	69154572	I
Chr2	69230042	69230406	I
Chr2	69243324	69243930	I
Chr2	69249530	69250046	I
Chr2	69344724	69345282	I
Chr2	69542597	69543135	I
Chr2	69581829	69582249	I
Chr2	69815105	69815994	I
Chr2	70338967	70339422	I
Chr2	70403727	70404056	I
Chr2	70857311	70857774	I
Chr2	70972340	70972851	I
Chr2	71097616	71098057	I
Chr2	71132915	71133441	I
Chr2	71447645	71447952	I
Chr2	71453270	71453574	I
Chr2	72302593	72302939	I
Chr2	72395232	72395545	I
Chr2	72514878	72515415	I
Chr2	72666993	72667281	I
Chr2	72709894	72710365	I
Chr2	72928895	72929413	I
Chr2	73039093	73039593	I
Chr2	73380790	73381060	I
Chr2	73933519	73933988	I
Chr2	74068316	74069410	I
Chr2	74120657	74121099	I
Chr2	74597895	74598297	I
Chr2	74757878	74758158	I
Chr2	74911792	74912073	I
Chr2	74945195	74945745	I
Chr2	75393770	75394142	I
Chr2	75463804	75464141	I
Chr2	75596685	75597573	I
Chr2	75619158	75619568	I
Chr2	75648694	75649152	I
Chr2	75689796	75690311	I
Chr2	75746583	75746980	I
Chr2	75887639	75888028	I
Chr2	75889537	75889898	I
Chr2	75909384	75909764	I
Chr2	75965723	75966014	I
Chr2	76099760	76100087	I
Chr2	76105767	76106464	I
Chr2	76446432	76447044	I
Chr2	76449662	76450401	I
Chr2	76518819	76519104	I
Chr2	76566762	76567093	I
Chr2	76873654	76874253	I
Chr2	77127058	77127643	I
Chr2	77360630	77360870	I
Chr2	77389165	77389566	I
Chr2	77645504	77645847	I
Chr2	77665461	77665769	I
Chr2	77675543	77676142	I
Chr2	77937589	77938134	I
Chr2	78071338	78071889	I
Chr2	78141236	78141765	I
Chr2	78544641	78545010	I
Chr2	78886269	78886603	I
Chr2	78914178	78914673	I
Chr2	79046554	79046866	I
Chr2	79081524	79081878	I
Chr2	79135100	79135393	I
Chr2	79414582	79415544	I
Chr2	79500772	79501195	I
Chr2	79692190	79693004	I
Chr2	79694892	79695314	I
Chr2	79766285	79766630	I
Chr2	80090400	80091014	I
Chr2	80381415	80381777	I
Chr2	80604511	80604891	I
Chr2	80956887	80957645	I
Chr2	80960834	80961292	I
Chr2	81039764	81040036	I
Chr2	81045709	81046063	I
Chr2	81165091	81165387	I
Chr2	81168611	81169147	I
Chr2	81455119	81455835	I
Chr2	81606889	81607930	I
Chr2	82043370	82043705	I
Chr2	82044776	82045148	I
Chr2	82064007	82064520	I
Chr2	82110420	82110873	I
Chr2	82335592	82336039	I
Chr2	82381601	82382040	I
Chr2	82382850	82383354	I
Chr2	82464098	82464470	I
Chr2	82648912	82649214	I
Chr2	82814094	82814486	I
Chr2	82846542	82846930	I
Chr2	83203631	83203994	I
Chr2	83384269	83384612	I
Chr2	83442309	83442627	I
Chr2	83506167	83506501	I
Chr2	83730757	83731059	I
Chr2	83731163	83731401	I
Chr2	84476120	84476410	I
Chr2	84777804	84778313	I
Chr2	84788031	84788749	I
Chr2	84935147	84935492	I
Chr2	85015963	85016268	I
Chr2	85512669	85513211	I
Chr2	85604313	85604645	I
Chr2	85605142	85605476	I
Chr2	85977360	85977711	I
Chr2	86179113	86179416	I
Chr2	86271654	86272015	I
Chr2	86283138	86283893	I
Chr2	86303640	86303918	I
Chr2	86522888	86523181	I
Chr2	87095897	87096190	I
Chr2	87126360	87126701	I
Chr2	87152690	87153018	I
Chr2	87154823	87155494	I
Chr2	87236135	87236606	I
Chr2	87461298	87461686	I
Chr2	87797974	87798285	I
Chr2	87921601	87922282	I
Chr2	87922499	87923175	I
Chr2	88148246	88148737	I
Chr2	88150298	88150830	I
Chr2	88315152	88315484	I
Chr2	88571618	88571934	I
Chr2	88904438	88904724	I
Chr2	88938711	88939116	I
Chr2	89210922	89211445	I
Chr2	89431087	89431686	I
Chr2	89502080	89502518	I
Chr2	89632902	89633200	I
Chr2	89634351	89634690	I
Chr2	89642439	89642758	I
Chr2	90082775	90083158	I
Chr2	90415261	90415527	I
Chr2	90481917	90482578	I
Chr2	90712745	90713042	I
Chr2	90742185	90742555	I
Chr2	90782174	90782572	I
Chr2	90853915	90854542	I
Chr2	91085056	91085731	I
Chr2	91161044	91161399	I
Chr2	91212938	91213323	I
Chr2	91231096	91231690	I
Chr2	91277788	91278297	I
Chr2	91876911	91877628	I
Chr2	92138605	92138982	I
Chr2	92143865	92144199	I
Chr2	92187789	92188175	I
Chr2	92653972	92654383	I
Chr2	92698204	92699319	I
Chr2	92700066	92700784	I
Chr2	92705218	92705604	I
Chr2	92707140	92707819	I
Chr2	93197975	93198426	I
Chr2	93211142	93211420	I
Chr2	93274417	93274901	I
Chr2	93796980	93797447	I
Chr2	93833774	93834230	I
Chr2	94683782	94684673	I
Chr2	94901574	94901874	I
Chr2	95048864	95049236	I
Chr2	95215175	95215443	I
Chr2	95259713	95260292	I
Chr2	95644894	95645492	I
Chr2	95828740	95829073	I
Chr2	95852230	95852551	I
Chr2	95885156	95885478	I
Chr2	96026709	96027295	I
Chr2	96263876	96264490	I
Chr2	96351341	96351733	I
Chr2	96564840	96565425	I
Chr2	96830335	96830688	I
Chr2	96994990	96995521	I
Chr2	97064494	97065123	I
Chr2	97377467	97377845	I
Chr2	97818987	97819439	I
Chr2	97967405	97967769	I
Chr2	98087435	98087776	I
Chr2	98113121	98113824	I
Chr2	98764002	98764304	I
Chr2	98865974	98866519	I
Chr2	98869853	98870260	I
Chr2	98950561	98950932	I
Chr2	98967872	98968355	I
Chr2	99326881	99327398	I
Chr2	99890227	99890780	I
Chr2	100024416	100024723	I
Chr2	100479276	100479639	I
Chr2	100839029	100839358	I
Chr2	101355103	101356672	I
Chr2	101390150	101390591	I
Chr2	101452865	101453260	I
Chr2	101521164	101521822	I
Chr2	101714422	101714747	I
Chr2	101795225	101795610	I
Chr2	102067171	102067892	I
Chr2	102112125	102112848	I
Chr2	102143743	102144022	I
Chr2	102362000	102362714	I
Chr2	102981498	102982000	I
Chr2	102999112	102999303	I
Chr2	102999467	102999919	I
Chr2	103003802	103004173	I
Chr2	103198115	103198725	I
Chr2	103199679	103200050	I
Chr2	103321067	103321585	I
Chr2	103339443	103339904	I
Chr2	103394801	103395228	I
Chr2	103507285	103507741	I
Chr2	103698483	103698850	I
Chr2	103808840	103809284	I
Chr2	103855793	103856252	I
Chr2	104082757	104083320	I
Chr2	104110608	104111408	I
Chr2	104112184	104112585	I
Chr2	104326680	104327101	I
Chr2	104553968	104554276	I
Chr2	104608874	104609369	I
Chr2	104694996	104695252	I
Chr2	104805973	104806720	I
Chr2	104813614	104814262	I
Chr2	104934197	104934566	I
Chr2	104938861	104939341	I
Chr2	104942230	104942715	I
Chr2	104985097	104985627	I
Chr2	105090567	105091052	I
Chr2	105113507	105113870	I
Chr2	105155853	105156168	I
Chr2	105188787	105189065	I
Chr2	105481876	105482494	I
Chr2	105539152	105539656	I
Chr2	105679492	105680048	I
Chr2	105824604	105824933	I
Chr2	106119788	106120090	I
Chr2	106227392	106227910	I
Chr2	106608721	106609198	I
Chr2	106621797	106622143	I
Chr2	106695357	106695695	I
Chr2	107006890	107007214	I
Chr2	107088945	107089625	I
Chr2	107132107	107132654	I
Chr2	107142635	107142999	I
Chr2	107164695	107165645	I
Chr2	107172943	107173284	I
Chr2	107174025	107174373	I
Chr2	107197366	107197841	I
Chr2	107486672	107487013	I
Chr2	107577676	107578167	I
Chr2	107619690	107620019	I
Chr2	107799222	107799792	I
Chr2	107916116	107916478	I
Chr2	107963615	107964193	I
Chr2	108198396	108198720	I
Chr2	108232347	108232720	I
Chr2	108407904	108408456	I
Chr2	108707223	108707590	I
Chr2	108756160	108756902	I
Chr2	108798825	108799173	I
Chr2	109141798	109142233	I
Chr2	109373524	109373851	I
Chr2	109473813	109474494	I
Chr2	109723171	109723621	I
Chr2	110210235	110210866	I
Chr2	110302527	110303044	I
Chr2	110309191	110309613	I
Chr2	110317733	110318184	I
Chr2	110396893	110397174	I
Chr2	110452604	110452919	I
Chr2	110508564	110509002	I
Chr2	110539803	110540207	I
Chr2	110634769	110635116	I
Chr2	110948472	110948848	I
Chr2	110970620	110971151	I
Chr2	110973887	110974267	I
Chr2	111175145	111175503	I
Chr2	111218122	111218862	I
Chr2	111410849	111411177	I
Chr2	111464657	111465716	I
Chr2	111630025	111630350	I
Chr2	111784085	111784378	I
Chr2	112576233	112576767	I
Chr2	112799447	112800137	I
Chr2	112955641	112955974	I
Chr2	113273377	113273893	I
Chr2	113347672	113348280	I
Chr2	113459545	113460142	I
Chr2	113475179	113475564	I
Chr2	113795417	113795718	I
Chr2	113863601	113863995	I
Chr2	113916113	113916901	I
Chr2	114095841	114096198	I
Chr2	114176046	114176341	I
Chr2	114385134	114385453	I
Chr2	114625010	114625328	I
Chr2	114820510	114821152	I
Chr2	114821704	114822137	I
Chr2	115035604	115035931	I
Chr2	115061763	115062140	I
Chr2	115156904	115157344	I
Chr2	115334081	115334361	I
Chr2	115404667	115406042	I
Chr2	115406555	115406992	I
Chr2	115408357	115408700	I
Chr2	115506239	115506685	I
Chr2	115562316	115562687	I
Chr2	115563165	115563514	I
Chr2	115659311	115659587	I
Chr2	116000426	116001376	I
Chr2	116284040	116284526	I
Chr2	116363638	116364028	I
Chr2	116380527	116380950	I
Chr2	116419014	116419489	I
Chr2	116549584	116549970	I
Chr2	116609575	116609934	I
Chr2	116685090	116685509	I
Chr2	116813352	116813687	I
Chr2	117246553	117247019	I
Chr2	117280537	117280947	I
Chr2	117289696	117290540	I
Chr2	117293249	117293862	I
Chr2	117297818	117298136	I
Chr2	117476265	117476571	I
Chr2	117481967	117482530	I
Chr2	117990592	117991716	I
Chr2	118049386	118049720	I
Chr2	118060346	118060756	I
Chr2	118203300	118203750	I
Chr2	118236714	118237291	I
Chr2	118299242	118299876	I
Chr2	118308796	118309426	I
Chr2	118457882	118458550	I
Chr2	118474534	118475647	I
Chr2	118476850	118477821	I
Chr2	119048832	119049149	I
Chr2	119108904	119109413	I
Chr2	119177017	119177529	I
Chr2	119269648	119270275	I
Chr2	119485181	119485507	I
Chr2	119513131	119513436	I
Chr2	120022607	120022990	I
Chr2	120194954	120195308	I
Chr2	120608120	120608715	I
Chr2	120759533	120759813	I
Chr2	120769467	120769828	I
Chr2	120770815	120771304	I
Chr2	120893429	120893917	I
Chr2	121029198	121029446	I
Chr2	121033408	121033813	I
Chr2	121104804	121105262	I
Chr2	121282404	121282820	I
Chr2	121283795	121284153	I
Chr2	121778167	121778575	I
Chr2	121850645	121851011	I
Chr2	121902043	121902479	I
Chr2	121936098	121936549	I
Chr2	122048133	122048774	I
Chr2	122129190	122129411	I
Chr2	122143828	122144235	I
Chr2	122183974	122184485	I
Chr2	122438974	122439351	I
Chr2	122505120	122505512	I
Chr2	122506701	122507235	I
Chr2	122550415	122550789	I
Chr2	122563036	122563360	I
Chr2	122627967	122628354	I
Chr2	122921600	122922417	I
Chr2	123603586	123604250	I
Chr2	123725584	123726338	I
Chr2	123726582	123726772	I
Chr2	123755630	123756486	I
Chr2	123771847	123772346	I
Chr2	124350764	124351103	I
Chr2	124515958	124516605	I
Chr2	124572981	124573279	I
Chr2	125540818	125541239	I
Chr2	125548684	125549196	I
Chr2	125556811	125557199	I
Chr2	125672406	125672748	I
Chr2	126105756	126106237	I
Chr2	126112018	126112546	I
Chr2	126201136	126201449	I
Chr2	126206570	126206821	I
Chr2	126411951	126412339	I
Chr2	126521614	126522109	I
Chr2	126716266	126716521	I
Chr2	126778317	126778686	I
Chr2	126784155	126784558	I
Chr2	126996013	126996386	I
Chr2	127296339	127296705	I
Chr2	127473968	127474818	I
Chr2	127494185	127494510	I
Chr2	127501696	127502113	I
Chr2	127843467	127843837	I
Chr2	127846768	127847490	I
Chr2	128010763	128011256	I
Chr2	128057307	128058056	I
Chr2	128208613	128208946	I
Chr2	128264495	128265041	I
Chr2	128284032	128284478	I
Chr2	128306813	128307379	I
Chr2	128444917	128445872	I
Chr2	128446866	128447512	I
Chr2	128578398	128578771	I
Chr2	128583606	128584232	I
Chr2	128619315	128619763	I
Chr2	128741480	128741908	I
Chr2	129061209	129061594	I
Chr2	129351275	129351716	I
Chr2	129357637	129358062	I
Chr2	129693445	129693997	I
Chr2	129696894	129697321	I
Chr2	129716144	129716674	I
Chr2	129867043	129867388	I
Chr2	129998689	129999300	I
Chr2	130121480	130121854	I
Chr2	130337875	130338260	I
Chr2	130347686	130348234	I
Chr2	130384637	130384986	I
Chr2	130415721	130416029	I
Chr2	130432436	130432905	I
Chr2	130444253	130444551	I
Chr2	130472655	130473106	I
Chr2	130477246	130477657	I
Chr2	130631365	130631861	I
Chr2	130637408	130638514	I
Chr2	130649070	130649522	I
Chr2	130670392	130671162	I
Chr2	130740217	130740529	I
Chr2	131164668	131165018	I
Chr2	131338483	131338877	I
Chr2	131563428	131564059	I
Chr2	131594869	131595261	I
Chr2	131813073	131813530	I
Chr2	131821642	131822062	I
Chr2	131827185	131827610	I
Chr2	132211296	132211549	I
Chr2	132295192	132295758	I
Chr2	132346138	132346777	I
Chr2	132411715	132412104	I
Chr2	132676912	132677261	I
Chr2	133266498	133267004	I
Chr2	133588582	133589227	I
Chr2	133609418	133609844	I
Chr2	133892139	133892613	I
Chr2	133901493	133902184	I
Chr2	134205022	134205316	I
Chr2	134475333	134476200	I
Chr2	134538218	134538552	I
Chr2	134651120	134651528	I
Chr2	134898553	134898939	I
Chr2	135112012	135112514	I
Chr2	135141966	135142508	I
Chr2	135185216	135185490	I
Chr2	135435766	135436074	I
Chr2	135690717	135691556	I
Chr2	136023645	136024084	I
Chr2	136107489	136107827	I
Chr2	136333022	136333739	I
Chr2	136334406	136334896	I
Chr2	136831191	136831498	I
Chr2	137196914	137197382	I
Chr2	137269053	137269542	I
Chr2	137488832	137489446	I
Chr2	137731594	137732089	I
Chr2	138021138	138021614	I
Chr2	138141515	138141894	I
Chr2	138156845	138157121	I
Chr2	138270353	138270702	I
Chr2	138855038	138855342	I
Chr2	139124330	139124647	I
Chr2	139457342	139457727	I
Chr2	140271396	140271804	I
Chr2	140449394	140449873	I
Chr2	140463428	140464124	I
Chr2	140499671	140500041	I
Chr2	141013468	141013896	I
Chr2	141811978	141812310	I
Chr2	142012638	142013580	I
Chr2	142153307	142153875	I
Chr2	142539184	142539679	I
Chr2	142581228	142581692	I
Chr2	143141390	143141759	I
Chr2	143236587	143236954	I
Chr2	143435504	143435931	I
[truncated: 14,519 more rows]
