# Supplementary material for: Foxi2 and Sox3 are master transcription regulators that control ectoderm germ layer specification in Xenopus
Source: PLoS Biol. 2025 Nov 4;23(11):e3003476. doi: 10.1371/journal.pbio.3003476 (PMC12599972; doi:10.1371/journal.pbio.3003476)
Supplement: S8 Data — Sox3 St. 8, 9, 10.5 peak regions. Foxi2, Sox3 shared activating peak Gene Ontology matrix. (XLSX) [file pbio.3003476.s014.xlsx]

## Sheet: Foxi2_St8_PeakRegions
Chr4	56835995	56836227	.	1000	.	2.27015	3.44155	1.72433	1
Chr5	116021257	116021547	.	703	.	2.48466	3.88655	2.12321	25
Chr1	185278838	185279099	.	1000	.	2.68529	5.42882	3.5264	42
Chr5	91794583	91795010	.	1000	.	2.78063	5.931	3.99816	62
Chr1	111921491	111921683	.	1000	.	2.82137	4.78793	2.94544	162
Chr5	47729643	47729837	.	966	.	2.82137	4.78793	2.94544	114
Chr1	77259695	77259981	.	594	.	2.84579	6.51537	4.55378	117
Chr1	41078190	41078440	.	707	.	2.86348	5.11717	3.26782	171
Chr6	5445217	5445399	.	933	.	2.87597	5.931	3.99816	113
Chr4	135417080	135417273	.	1000	.	2.95467	5.33941	3.44009	66
Chr4	30091925	30092158	.	1000	.	2.95467	5.33941	3.44009	137
Chr7	40986016	40986204	.	827	.	2.95467	5.33941	3.44009	100
Chr9	31538355	31538718	.	1000	.	2.95467	5.33941	3.44009	286
Chr9	61126151	61126447	.	1000	.	2.95467	5.33941	3.44009	237
Chr6	41646340	41646643	.	1000	.	2.9622	5.28566	3.43224	90
Chr5	111069394	111069951	.	632	.	3.06665	6.98403	5.0159	419
Chr7	75714860	75715043	.	1000	.	3.07698	5.31392	3.44009	102
Chr1	112440938	112441133	.	1000	.	3.08478	5.83711	3.92813	106
Chr1	149909216	149909402	.	747	.	3.08798	5.33941	3.44009	27
Chr6	3865086	3865268	.	1000	.	3.08798	5.33941	3.44009	52
Chr4	47313712	47313949	.	1000	.	3.16199	7.53378	5.54049	136
Chr2	102999112	102999303	.	919	.	3.20461	6.40095	4.46443	111
Chr9	52127568	52127944	.	1000	.	3.20736	6.40804	4.46872	268
Chr6	2988139	2988321	.	881	.	3.22128	5.91232	3.98136	51
Chr8	69490185	69490801	.	1000	.	3.22128	5.91232	3.98136	81
Chr4	112521649	112521833	.	775	.	3.25104	6.25195	4.31631	115
Chr7	72659471	72659717	.	1000	.	3.25733	8.09835	6.08024	91
Chr10	36200498	36200709	.	1000	.	3.34264	6.47659	4.53414	133
Chr1	171362446	171362699	.	1000	.	3.34272	7.5446	5.54987	126
Chr2	76449662	76450401	.	1000	.	3.35458	6.50568	4.54453	635
Chr9	73167109	73167328	.	878	.	3.35458	6.50568	4.54453	69
Chr3	144565211	144565488	.	565	.	3.44643	9.80686	7.70205	121
Chr1	23394969	23395159	.	586	.	3.45252	7.60524	5.60724	127
Chr3	119228044	119228237	.	1000	.	3.48788	7.11863	5.12851	113
Chr6	123697398	123697580	.	1000	.	3.48788	7.11863	5.12851	134
Chr6	63567508	63567710	.	742	.	3.48788	7.11863	5.12851	135
Chr8	93591176	93591507	.	1000	.	3.48788	7.11863	5.12851	165
Chr2	48323056	48323300	.	1000	.	3.55724	8.74288	6.69553	96
Chr4	94065217	94065692	.	1000	.	3.55724	8.74288	6.69553	137
Chr1	129094654	129094836	.	845	.	3.62118	7.75034	5.73455	107
Chr2	67317934	67318159	.	1000	.	3.62118	7.75034	5.73455	116
Chr2	83731163	83731401	.	591	.	3.62118	7.75034	5.73455	177
Chr1	100114798	100115087	.	1000	.	3.75448	8.40006	6.35689	84
Chr2	47201468	47201673	.	559	.	3.75448	8.40006	6.35689	103
Chr3	61123893	61124099	.	1000	.	3.75448	8.40006	6.35689	84
Chr5	43665192	43665418	.	975	.	3.75448	8.40006	6.35689	145
Chr5	67626007	67626384	.	679	.	3.75448	8.40006	6.35689	33
Chr4	36760297	36760486	.	667	.	3.76779	8.75005	6.70212	117
Chr5	125871041	125871229	.	1000	.	3.77175	10.0007	7.89324	102
Chr3	32484568	32484782	.	1000	.	3.87394	9.03079	6.97889	45
Chr6	3563027	3563269	.	1000	.	3.88778	9.06711	6.98573	122
Chr6	68041538	68041923	.	856	.	3.94284	9.529	7.43978	250
Chr1	128606750	128607054	.	1000	.	3.9955	10.6758	8.5461	124
Chr1	136542292	136542513	.	1000	.	4.02108	9.06711	6.98573	84
Chr6	120347810	120348073	.	1000	.	4.02108	9.06711	6.98573	100
Chr1	130491866	130492074	.	1000	.	4.02617	9.41789	7.33131	89
Chr2	123726582	123726772	.	620	.	4.06542	10.202	8.09141	79
Chr3	102781032	102781216	.	1000	.	4.10912	11.3543	9.20473	92
Chr9	4101553	4101767	.	1000	.	4.15438	9.75082	7.64693	90
Chr4	71917059	71917296	.	1000	.	4.28769	10.4506	8.32502	134
Chr4	97219487	97219748	.	673	.	4.28769	10.4506	8.32502	106
Chr7	49969545	49969763	.	944	.	4.28769	10.4506	8.32502	120
Chr8	72068722	72069063	.	1000	.	4.28769	10.4506	8.32502	190
Chr9	50904413	50904639	.	647	.	4.28769	10.4506	8.32502	97
Chr6	128945911	128946141	.	1000	.	4.30804	12.6807	10.4905	163
Chr2	148836310	148836547	.	1000	.	4.4153	13.3826	11.1792	114
Chr3	116087678	116087879	.	608	.	4.42099	11.1659	9.01828	86
Chr4	100487036	100487290	.	1000	.	4.42099	11.1659	9.01828	97
Chr6	52111903	52112102	.	650	.	4.42099	11.1659	9.01828	67
Chr1	126899630	126899893	.	1000	.	4.43316	12.3086	10.1338	117
Chr10	13782999	13783201	.	1000	.	4.55429	11.8962	9.7287	109
Chr5	106977816	106978032	.	1000	.	4.68759	12.641	10.4522	112
Chr6	3003372	3003720	.	848	.	4.68759	12.641	10.4522	205
Chr7	89648509	89648801	.	1000	.	4.68759	12.641	10.4522	139
Chr8	69184677	69184904	.	1000	.	4.8009	13.7817	11.5572	101
Chr4	111272256	111272462	.	622	.	4.82089	13.3998	11.1792	98
Chr1	56396548	56397664	.	594	.	4.8288	108.11	104.853	845
Chr8	106507988	106508305	.	810	.	4.92348	14.5376	12.2957	180
Chr1	173040555	173040802	.	720	.	4.95419	13.3998	11.1792	132
Chr6	3682034	3682318	.	1000	.	4.95419	13.3998	11.1792	145
Chr1	110044341	110044866	.	1000	.	5.08749	14.1722	11.9341	382
Chr3	146278787	146279224	.	561	.	5.20615	92.3226	89.1827	292
Chr5	15688548	15688995	.	1000	.	5.22079	14.9578	12.7014	316
Chr5	88052788	88053026	.	779	.	5.22079	14.9578	12.7014	113
Chr5	80098739	80099047	.	719	.	5.25843	16.8506	14.5597	169
Chr3	67537112	67537387	.	988	.	5.29122	16.8787	14.5841	138
Chr5	154578865	154579137	.	1000	.	5.35409	15.7563	13.4829	122
Chr8	55344543	55344786	.	698	.	5.35409	15.7563	13.4829	102
Chr7	100507084	100507336	.	807	.	5.42768	17.283	14.9857	158
Chr3	102767099	102767325	.	575	.	5.4874	16.5672	14.2773	88
Chr9	52213200	52213514	.	574	.	5.59513	20.2072	17.8387	157
Chr1	56232257	56233350	.	741	.	5.72303	126.979	123.587	843
Chr9	31537925	31538193	.	1000	.	5.93481	27.68	25.1888	140
Chr6	5755067	5756830	.	576	.	6.01656	38.523	35.8828	1587
Chr9	34718034	34718461	.	573	.	6.01932	31.0088	28.4612	253
Chr3	60727801	60728047	.	1000	.	6.0206	19.0712	16.722	146
Chr8	13784483	13786660	.	724	.	6.11222	132.588	129.157	1456
Chr4	117124463	117124790	.	1000	.	6.1539	19.9286	17.5634	150
Chr6	69967787	69968393	.	571	.	6.21287	26.8414	24.3636	344
Chr8	63487067	63487451	.	550	.	6.28135	38.4925	35.8524	206
Chr2	37459433	37459662	.	677	.	6.2872	20.797	18.4172	143
Chr8	78063082	78063383	.	1000	.	6.2872	20.797	18.4172	136
Chr1	176949814	176950151	.	1000	.	6.4205	21.6759	19.2818	161
Chr7	91250298	91250510	.	886	.	6.4205	21.6759	19.2818	110
Chr1	116142410	116142857	.	604	.	6.51878	38.5376	35.8973	239
Chr1	166929538	166929806	.	764	.	6.5538	22.5653	20.155	137
Chr3	37552050	37552617	.	569	.	6.56045	26.9403	24.4614	231
Chr8	13822632	13823962	.	563	.	6.57349	89.1173	86.0062	1172
Chr3	141672674	141673588	.	654	.	6.57396	98.2328	95.0535	748
Chr4	42415886	42416195	.	672	.	6.58701	27.5423	25.0514	143
Chr3	146283602	146284158	.	665	.	6.58841	131.367	127.944	179
Chr3	78957627	78958482	.	611	.	6.68957	31.1482	28.5997	278
Chr8	14328076	14328308	.	596	.	6.6913	61.8109	58.922	90
Chr8	77454255	77454693	.	569	.	6.70706	34.4748	31.8873	252
Chr6	69182813	69183339	.	545	.	6.76218	25.3875	22.9246	380
Chr7	77632313	77632799	.	559	.	6.77496	28.7091	26.2035	162
Chr3	41753140	41753848	.	598	.	6.88025	32.0315	29.4708	263
Chr7	105152008	105152997	.	614	.	6.93647	128.657	125.255	266
Chr8	20000531	20002045	.	779	.	6.9414	46.1959	43.4683	1205
Chr6	112202890	112203174	.	558	.	6.95371	24.3743	21.9264	152
Chr5	74268318	74268645	.	603	.	7.01185	75.7349	72.7227	155
Chr8	13829203	13829468	.	780	.	7.01731	100.136	96.9379	135
Chr1	73736522	73736886	.	553	.	7.05028	37.1313	34.5034	151
Chr8	56343461	56343897	.	618	.	7.05028	37.1313	34.5034	201
Chr2	140326371	140326927	.	1000	.	7.08701	25.2934	22.8321	352
Chr3	9955600	9956033	.	573	.	7.09674	30.5097	27.9714	207
Chr6	90785264	90785790	.	557	.	7.09674	30.5097	27.9714	235
Chr8	107315227	107315876	.	632	.	7.18107	52.1618	49.3673	362
Chr6	89172115	89172404	.	965	.	7.18806	27.764	25.2719	175
Chr4	14022926	14023218	.	561	.	7.19812	77.105	74.0838	121
Chr2	142270637	142271154	.	587	.	7.20399	31.4215	28.8716	202
Chr5	40861128	40862623	.	546	.	7.23383	45.5432	42.819	458
Chr5	79096403	79097129	.	552	.	7.2525	28.1271	25.6244	575
Chr7	31944200	31944968	.	863	.	7.2525	28.1271	25.6244	183
Chr3	97119145	97119563	.	546	.	7.26161	35.6338	33.0268	237
Chr6	34942037	34942687	.	540	.	7.26161	35.6338	33.0268	423
Chr8	16235336	16236008	.	549	.	7.26367	88.7949	85.6855	434
Chr8	15415538	15415782	.	555	.	7.3291	63.6742	60.7692	122
Chr5	123437964	123438188	.	706	.	7.35189	52.5726	49.7761	155
Chr3	102773731	102774002	.	773	.	7.37508	29.0576	26.5403	138
Chr3	52105546	52106086	.	553	.	7.37508	29.0576	26.5403	411
Chr6	153454541	153454837	.	550	.	7.39351	39.8431	37.1884	141
Chr6	96374776	96375585	.	648	.	7.39351	39.8431	37.1884	287
Chr4	13867128	13868044	.	541	.	7.41851	33.2676	30.6927	153
Chr6	355645	356142	.	576	.	7.42342	44.0498	41.3446	251
Chr1	137905511	137905959	.	694	.	7.45229	37.475	34.8457	212
Chr4	33254338	33254797	.	583	.	7.45364	96.5288	93.3594	133
Chr8	14027639	14029721	.	585	.	7.45438	90.5747	87.4538	1385
Chr1	76145825	76146161	.	546	.	7.46026	28.0287	25.5351	163
Chr8	18078663	18079934	.	565	.	7.47222	78.2393	75.2091	166
Chr7	9832550	9833020	.	544	.	7.51985	49.168	46.4042	278
Chr1	73956892	73957374	.	553	.	7.52577	34.2015	31.615	170
Chr4	127524590	127524934	.	825	.	7.52577	34.2015	31.615	207
Chr5	49801341	49801684	.	633	.	7.54763	37.475	34.8457	167
Chr8	14749765	14750020	.	762	.	7.57298	87.5279	84.4276	126
Chr3	39945270	39945701	.	638	.	7.60503	110.893	107.616	212
Chr10	35231009	35231537	.	753	.	7.62021	29.0629	26.5403	142
Chr2	136023645	136024084	.	1000	.	7.62021	29.0629	26.5403	269
Chr5	78457623	78457924	.	551	.	7.62021	29.0629	26.5403	143
Chr3	2196039	2196305	.	696	.	7.62119	95.9167	92.75	133
Chr7	82259134	82259803	.	615	.	7.63302	35.1427	32.5373	418
Chr8	33523669	33524673	.	550	.	7.63302	35.1427	32.5373	157
Chr1	193322476	193322881	.	653	.	7.64297	38.4053	35.7652	218
Chr5	92062868	92063203	.	569	.	7.65093	42.6078	39.916	158
Chr5	106042330	106043041	.	545	.	7.66286	50.0863	47.3128	473
Chr3	102775004	102776018	.	552	.	7.67139	58.4869	55.6329	833
Chr5	74282291	74282564	.	695	.	7.69389	101.915	98.7049	141
Chr4	12416345	12416600	.	583	.	7.70852	56.7799	53.9391	117
Chr3	146280692	146281002	.	852	.	7.72872	134.806	131.362	160
Chr8	20054951	20056106	.	579	.	7.73544	47.7392	44.9875	572
Chr9	31794811	31795370	.	805	.	7.73673	43.5407	40.8383	180
Chr2	126784155	126784558	.	545	.	7.73831	39.3419	36.6898	224
Chr10	41357012	41357374	.	554	.	7.74028	35.1427	32.5373	200
Chr1	109425145	109425448	.	554	.	7.74028	35.1427	32.5373	155
Chr2	130384637	130384986	.	590	.	7.74028	35.1427	32.5373	209
Chr9	40286984	40287554	.	541	.	7.74028	35.1427	32.5373	436
Chr3	146287007	146287372	.	732	.	7.75284	134.551	131.11	181
Chr1	82173584	82174003	.	585	.	7.75351	29.0629	26.5403	239
Chr2	118474534	118475647	.	623	.	7.75351	29.0629	26.5403	378
Chr9	65058166	65058477	.	559	.	7.75351	29.0629	26.5403	156
Chr3	39937747	39938373	.	720	.	7.75587	122.879	119.514	463
Chr6	90437527	90437859	.	552	.	7.7846	35.0976	32.494	156
Chr1	93565621	93565992	.	570	.	7.80587	51.937	49.1497	203
Chr6	116232377	116232934	.	672	.	7.83365	40.2846	37.6215	346
Chr2	72709894	72710365	.	548	.	7.84754	36.0908	33.4743	347
Chr8	71483884	71484338	.	589	.	7.84754	36.0908	33.4743	249
Chr9	35238601	35239348	.	575	.	7.84754	36.0908	33.4743	224
Chr1	156385710	156386479	.	567	.	7.88682	30.0275	27.4919	628
Chr6	93039644	93040239	.	547	.	7.88682	30.0275	27.4919	384
Chr7	32181600	32182460	.	564	.	7.88682	30.0275	27.4919	498
Chr9	61614317	61615243	.	594	.	7.90834	45.4234	42.7053	276
Chr5	118093127	118094014	.	730	.	7.91148	119.041	115.706	409
Chr3	84233647	84233972	.	569	.	7.92899	41.2336	38.5532	146
Chr4	32091635	32091919	.	595	.	7.92899	41.2336	38.5532	149
Chr6	67155672	67156006	.	576	.	7.92899	41.2336	38.5532	156
Chr6	99550207	99550557	.	548	.	7.93147	57.9985	55.1479	172
Chr5	22727920	22728206	.	545	.	7.9548	37.0459	34.4184	141
Chr9	36344947	36345258	.	562	.	7.9548	37.0459	34.4184	158
Chr5	79095218	79096238	.	555	.	7.98798	32.862	30.2962	152
Chr4	34855478	34855971	.	648	.	7.99045	103.063	99.8437	312
Chr7	27081856	27082178	.	582	.	7.99415	45.4234	42.7053	148
Chr8	130841560	130841847	.	564	.	7.99415	45.4234	42.7053	149
Chr6	2852300	2852749	.	725	.	8.00201	96.6512	93.4817	195
Chr1	159846407	159846885	.	591	.	8.02012	31.0007	28.4532	197
Chr2	87922499	87923175	.	669	.	8.02012	31.0007	28.4532	473
Chr3	103431533	103432020	.	549	.	8.02012	31.0007	28.4532	263
Chr4	22424660	22425291	.	553	.	8.02039	54.7477	51.925	285
Chr3	124720423	124720817	.	556	.	8.02433	42.1885	39.5038	217
Chr6	50929171	50929598	.	631	.	8.02433	42.1885	39.5038	211
Chr9	58891683	58892321	.	579	.	8.02433	42.1885	39.5038	460
Chr1	109242855	109243192	.	559	.	8.03913	63.1266	60.2285	159
Chr1	210551077	210551309	.	627	.	8.06205	38.0078	35.3754	143
Chr5	39209837	39210466	.	560	.	8.06205	38.0078	35.3754	262
Chr6	139616350	139616710	.	559	.	8.06205	38.0078	35.3754	151
Chr7	127152352	127152574	.	567	.	8.06205	38.0078	35.3754	79
Chr7	68299192	68299619	.	567	.	8.07996	46.3729	43.6449	187
Chr8	92673913	92674284	.	545	.	8.07996	46.3729	43.6449	128
Chr1	89267296	89267740	.	564	.	8.10042	64.0663	61.159	231
Chr2	147708368	147708802	.	569	.	8.10042	64.0663	61.159	220
Chr5	39259861	39260244	.	552	.	8.11055	33.833	31.255	112
Chr8	53576357	53576770	.	575	.	8.11055	33.833	31.255	197
Chr4	134147932	134148235	.	569	.	8.11967	43.1495	40.454	137
Chr5	13504183	13504619	.	556	.	8.11967	43.1495	40.454	230
Chr6	115221130	115221783	.	591	.	8.12547	51.5096	48.7229	375
Chr8	106260359	106260661	.	570	.	8.12948	59.8794	57.0141	146
Chr10	46099664	46099884	.	567	.	8.15342	31.9823	29.4226	107
Chr2	102112125	102112848	.	563	.	8.15342	31.9823	29.4226	330
Chr7	17490133	17490333	.	656	.	8.15342	31.9823	29.4226	136
Chr8	112494983	112495579	.	563	.	8.15342	31.9823	29.4226	410
Chr9	2652737	2653579	.	556	.	8.15342	31.9823	29.4226	377
Chr5	37985907	37986229	.	582	.	8.16044	73.3805	70.3913	164
Chr5	46587256	46587683	.	564	.	8.16171	65.0097	62.0932	238
Chr9	90829069	90829361	.	611	.	8.1634	55.6936	52.8623	136
Chr4	113696266	113696541	.	557	.	8.16576	47.3278	44.5888	117
Chr7	89496988	89497366	.	556	.	8.16576	47.3278	44.5888	174
Chr8	53755634	53756080	.	687	.	8.16576	47.3278	44.5888	220
Chr2	102362000	102362714	.	591	.	8.16908	36.3905	33.7732	244
Chr4	114105204	114105622	.	548	.	8.16931	38.9764	36.332	228
Chr5	136059912	136060296	.	582	.	8.16931	38.9764	36.332	215
Chr7	98849480	98849887	.	571	.	8.16931	38.9764	36.332	244
Chr8	31066496	31067685	.	821	.	8.18162	86.8771	83.7792	928
Chr7	7466332	7466689	.	549	.	8.19125	63.9975	61.091	177
Chr5	143336789	143337254	.	576	.	8.19549	60.826	57.9517	285
Chr2	134538218	134538552	.	660	.	8.21501	43.1495	40.454	161
Chr4	141097839	141098153	.	543	.	8.21501	43.1495	40.454	150
Chr8	109063030	109063708	.	581	.	8.21501	43.1495	40.454	283
Chr3	11984016	11984350	.	566	.	8.23313	34.8116	32.2218	158
Chr8	71150091	71150604	.	563	.	8.23313	34.8116	32.2218	200
Chr4	19748636	19749003	.	547	.	8.23402	32.8159	30.2527	107
Chr2	80960834	80961292	.	587	.	8.25157	48.288	45.5331	273
Chr4	81221784	81222375	.	565	.	8.25157	48.288	45.5331	169
Chr5	74225343	74226042	.	842	.	8.2689	117.926	114.6	540
Chr9	88571521	88571872	.	566	.	8.27194	88.7563	85.6471	177
Chr1	108051566	108052082	.	577	.	8.27657	39.9516	37.2961	165
Chr1	139108483	139108848	.	568	.	8.27657	39.9516	37.2961	162
Chr5	62461080	62461461	.	607	.	8.27657	39.9516	37.2961	172
Chr6	14242189	14242429	.	555	.	8.27657	39.9516	37.2961	121
Chr7	92643237	92643679	.	600	.	8.27657	39.9516	37.2961	303
Chr2	176735829	176736215	.	682	.	8.28148	53.424	50.6181	161
Chr1	120054933	120055242	.	540	.	8.28672	32.9721	30.3986	136
Chr3	111780432	111780844	.	564	.	8.28672	32.9721	30.3986	185
Chr4	135434404	135435537	.	543	.	8.28672	32.9721	30.3986	157
Chr5	86630433	86630792	.	649	.	8.28672	32.9721	30.3986	180
Chr7	110983970	110984520	.	666	.	8.28672	32.9721	30.3986	379
Chr7	83391628	83391855	.	576	.	8.28672	32.9721	30.3986	112
Chr4	146951871	146952416	.	587	.	8.28934	34.1791	31.5934	314
Chr8	17011999	17012243	.	585	.	8.30202	67.2523	64.3169	116
Chr2	77929197	77929543	.	560	.	8.30641	57.5988	54.7541	168
Chr6	37463141	37463629	.	543	.	8.30641	57.5988	54.7541	240
Chr1	150948663	150949153	.	697	.	8.31035	44.1163	41.4107	147
Chr3	105660302	105660593	.	554	.	8.31035	44.1163	41.4107	164
Chr6	27233464	27233772	.	546	.	8.31035	44.1163	41.4107	141
Chr8	38177958	38178332	.	551	.	8.31684	80.0114	76.9695	171
Chr3	79925120	79925554	.	575	.	8.33737	49.2535	46.4882	218
Chr8	16129461	16129717	.	900	.	8.34602	116.668	113.352	142
Chr1	109265159	109265443	.	564	.	8.35571	35.7977	33.1891	140
Chr2	77127058	77127643	.	559	.	8.35571	35.7977	33.1891	123
Chr9	54129956	54130334	.	542	.	8.35571	35.7977	33.1891	176
Chr10	16368309	16369753	.	715	.	8.35949	53.424	50.6181	1137
Chr1	90625676	90626001	.	654	.	8.35949	53.424	50.6181	152
Chr8	38240017	38240411	.	569	.	8.36104	76.4758	73.4621	154
Chr5	45492880	45493149	.	660	.	8.36124	72.0378	69.0588	103
Chr9	1338330	1338760	.	597	.	8.37495	76.2152	73.2022	224
Chr1	56641144	56641454	.	567	.	8.38383	40.9333	38.2664	147
Chr4	41625695	41625976	.	665	.	8.38383	40.9333	38.2664	116
Chr5	117392694	117393317	.	578	.	8.38383	40.9333	38.2664	344
Chr6	88990412	88990918	.	691	.	8.38383	40.9333	38.2664	353
Chr6	99148635	99149800	.	576	.	8.38383	40.9333	38.2664	1006
Chr7	76668589	76668973	.	586	.	8.38383	40.9333	38.2664	78
Chr10	49590320	49590747	.	551	.	8.40569	45.089	42.3719	249
Chr1	43751960	43752302	.	617	.	8.40569	45.089	42.3719	173
Chr3	14223556	14223961	.	600	.	8.40569	45.089	42.3719	152
Chr6	147167272	147167580	.	561	.	8.40569	45.089	42.3719	161
Chr4	11715978	11716779	.	609	.	8.40742	90.6465	87.5162	418
Chr1	121923149	121923663	.	555	.	8.42002	33.97	31.385	388
Chr1	145731062	145731691	.	679	.	8.42002	33.97	31.385	247
Chr1	189187318	189187695	.	568	.	8.42002	33.97	31.385	143
Chr1	69676334	69676698	.	540	.	8.42002	33.97	31.385	192
Chr1	79747083	79747423	.	586	.	8.42002	33.97	31.385	145
Chr2	16645025	16645941	.	604	.	8.42002	33.97	31.385	543
Chr2	56707205	56707516	.	562	.	8.42002	33.97	31.385	123
Chr3	38984187	38984408	.	544	.	8.42002	33.97	31.385	71
Chr4	29307054	29307302	.	552	.	8.42002	33.97	31.385	130
Chr4	56472006	56472460	.	595	.	8.42002	33.97	31.385	216
Chr4	82024741	82025139	.	563	.	8.42002	33.97	31.385	227
Chr5	90418450	90418765	.	551	.	8.42002	33.97	31.385	177
Chr5	93155534	93155779	.	544	.	8.42002	33.97	31.385	103
Chr6	118783639	118783972	.	563	.	8.42002	33.97	31.385	179
Chr7	70418372	70418722	.	549	.	8.42002	33.97	31.385	175
Chr1	30571136	30571915	.	540	.	8.42318	50.2241	47.4502	495
Chr5	124966681	124967010	.	541	.	8.42318	50.2241	47.4502	144
Chr1	158163950	158164270	.	581	.	8.44548	35.4736	32.8671	152
Chr3	119316998	119317278	.	560	.	8.4783	36.7912	34.1718	122
Chr1	62892236	62892595	.	551	.	8.49108	40.9333	38.2664	189
Chr3	16051002	16051254	.	586	.	8.49108	40.9333	38.2664	127
Chr5	5254366	5254657	.	571	.	8.49108	40.9333	38.2664	153
Chr2	103565497	103566272	.	738	.	8.49314	87.4214	84.3212	430
Chr6	115999261	115999514	.	552	.	8.4953	38.0628	35.4236	146
Chr4	35132217	35132701	.	720	.	8.49665	110.742	107.465	302
Chr1	178780619	178781371	.	653	.	8.50103	46.0674	43.3399	290
Chr2	59041217	59042069	.	610	.	8.50103	46.0674	43.3399	628
Chr6	78251911	78252484	.	545	.	8.50103	46.0674	43.3399	286
Chr6	99537090	99537387	.	560	.	8.50103	46.0674	43.3399	156
Chr8	102345410	102345791	.	662	.	8.50103	46.0674	43.3399	199
Chr2	178704291	178704565	.	605	.	8.50899	51.1999	48.416	131
Chr10	51859042	51859528	.	637	.	8.5155	55.3574	52.5319	306
Chr4	29974611	29975083	.	555	.	8.5155	55.3574	52.5319	323
Chr9	6202737	6203033	.	675	.	8.54771	35.1767	32.5711	139
Chr10	45744568	45744979	.	611	.	8.55332	34.9759	32.3724	181
Chr1	52726530	52726942	.	541	.	8.55332	34.9759	32.3724	167
Chr2	115659311	115659587	.	555	.	8.55332	34.9759	32.3724	146
Chr2	118417241	118417567	.	554	.	8.55332	34.9759	32.3724	158
Chr2	143851570	143851882	.	550	.	8.55332	34.9759	32.3724	150
Chr2	32857436	32857758	.	555	.	8.55332	34.9759	32.3724	151
Chr3	60176400	60176777	.	559	.	8.55332	34.9759	32.3724	151
Chr5	151641530	151641830	.	549	.	8.55332	34.9759	32.3724	149
Chr5	78408581	78409130	.	556	.	8.55332	34.9759	32.3724	163
Chr5	86179653	86179865	.	567	.	8.55332	34.9759	32.3724	103
Chr6	65068296	65068596	.	548	.	8.55332	34.9759	32.3724	150
Chr8	51097234	51097844	.	581	.	8.55332	34.9759	32.3724	311
Chr8	73868176	73868452	.	541	.	8.55332	34.9759	32.3724	117
Chr8	80688126	80688368	.	569	.	8.55332	34.9759	32.3724	111
Chr9	1178228	1178458	.	586	.	8.55332	34.9759	32.3724	122
Chr9	77642069	77642299	.	562	.	8.55332	34.9759	32.3724	93
Chr3	146349670	146349983	.	741	.	8.58628	122.34	118.986	162
Chr8	16063529	16063867	.	621	.	8.59074	70.7487	67.7799	188
Chr6	90701706	90702170	.	572	.	8.59243	61.4611	58.5733	219
Chr7	99558591	99559495	.	581	.	8.59243	61.4611	58.5733	687
Chr4	33769661	33770134	.	642	.	8.5935	56.3311	53.4972	230
Chr8	21123505	21123766	.	562	.	8.5935	56.3311	53.4972	123
Chr3	116123591	116123939	.	584	.	8.59479	51.1999	48.416	178
Chr1	160428077	160428498	.	574	.	8.59637	47.0514	44.3142	168
Chr2	115404667	115406042	.	627	.	8.59637	47.0514	44.3142	828
Chr5	128832308	128833571	.	608	.	8.59637	47.0514	44.3142	1070
Chr5	24985193	24985576	.	583	.	8.59637	47.0514	44.3142	175
Chr6	87568389	87568730	.	541	.	8.59637	47.0514	44.3142	176
Chr1	136539965	136540630	.	678	.	8.59834	41.9215	39.2377	503
Chr4	7136576	7136835	.	615	.	8.59834	41.9215	39.2377	143
Chr1	131779700	131780024	.	559	.	8.60087	37.792	35.1609	163
Chr1	150580276	150580602	.	559	.	8.60087	37.792	35.1609	182
Chr2	115035604	115035931	.	554	.	8.60087	37.792	35.1609	133
Chr2	18301715	18302171	.	543	.	8.60087	37.792	35.1609	165
Chr5	112618274	112618584	.	586	.	8.60087	37.792	35.1609	154
Chr5	27365321	27365547	.	573	.	8.60087	37.792	35.1609	156
Chr5	56461008	56461493	.	551	.	8.60087	37.792	35.1609	264
Chr6	140383243	140383550	.	584	.	8.60087	37.792	35.1609	126
Chr3	102776211	102776816	.	556	.	8.61856	35.39	32.7838	174
Chr3	60447437	60447759	.	1000	.	8.6296	36.0383	33.4229	174
Chr10	49002790	49003080	.	765	.	8.63323	95.4193	92.2581	129
Chr1	172477139	172477744	.	683	.	8.65203	71.718	68.7475	201
Chr5	134783698	134784079	.	540	.	8.6557	34.8849	32.2946	219
Chr4	40961148	40961544	.	543	.	8.6806	52.1807	49.386	215
Chr6	149716162	149717070	.	548	.	8.6806	52.1807	49.386	174
Chr8	43455608	43455997	.	684	.	8.6806	52.1807	49.386	234
Chr1	105709921	105710280	.	596	.	8.68662	34.9759	32.3724	126
Chr1	197946618	197946854	.	556	.	8.68662	34.9759	32.3724	103
Chr1	6120841	6121273	.	558	.	8.68662	34.9759	32.3724	180
Chr1	65250061	65250546	.	556	.	8.68662	34.9759	32.3724	180
Chr1	67633548	67633902	.	577	.	8.68662	34.9759	32.3724	178
Chr1	68933751	68934143	.	544	.	8.68662	34.9759	32.3724	267
Chr2	140499671	140500041	.	545	.	8.68662	34.9759	32.3724	179
Chr2	150705229	150705554	.	552	.	8.68662	34.9759	32.3724	165
Chr2	72514878	72515415	.	542	.	8.68662	34.9759	32.3724	382
Chr3	112440003	112440350	.	563	.	8.68662	34.9759	32.3724	171
Chr3	15522019	15522353	.	548	.	8.68662	34.9759	32.3724	172
Chr3	37066978	37067295	.	548	.	8.68662	34.9759	32.3724	164
Chr3	77095565	77095877	.	568	.	8.68662	34.9759	32.3724	118
Chr3	93604579	93604997	.	566	.	8.68662	34.9759	32.3724	252
Chr5	102284669	102285004	.	606	.	8.68662	34.9759	32.3724	176
Chr5	147186531	147186785	.	552	.	8.68662	34.9759	32.3724	123
Chr5	25163742	25165063	.	543	.	8.68662	34.9759	32.3724	1162
Chr5	31909775	31910141	.	559	.	8.68662	34.9759	32.3724	236
Chr5	35376049	35376477	.	577	.	8.68662	34.9759	32.3724	251
Chr5	51206163	51206533	.	550	.	8.68662	34.9759	32.3724	185
Chr5	75881860	75882165	.	570	.	8.68662	34.9759	32.3724	171
Chr6	128290098	128290364	.	555	.	8.68662	34.9759	32.3724	136
Chr6	74798324	74798623	.	544	.	8.68662	34.9759	32.3724	147
Chr7	108243648	108243880	.	554	.	8.68662	34.9759	32.3724	137
Chr7	69458813	69459370	.	543	.	8.68662	34.9759	32.3724	167
Chr7	85100073	85100365	.	568	.	8.68662	34.9759	32.3724	122
Chr8	131395329	131395596	.	550	.	8.68662	34.9759	32.3724	125
Chr8	43989634	43990564	.	548	.	8.68662	34.9759	32.3724	770
Chr8	48202022	48202412	.	544	.	8.68662	34.9759	32.3724	138
Chr8	58051461	58051783	.	580	.	8.68662	34.9759	32.3724	165
Chr8	60113636	60114092	.	549	.	8.68662	34.9759	32.3724	266
Chr8	77095484	77095801	.	542	.	8.68662	34.9759	32.3724	157
Chr9	20415005	20415617	.	595	.	8.68662	34.9759	32.3724	308
Chr9	73645743	73646131	.	555	.	8.68662	34.9759	32.3724	175
Chr2	133266498	133267004	.	694	.	8.69171	48.041	45.2878	322
Chr9	41211498	41212083	.	654	.	8.69171	48.041	45.2878	359
Chr7	65254621	65254894	.	578	.	8.69696	37.479	34.8496	154
Chr10	26238905	26239288	.	561	.	8.7056	42.9159	40.2216	251
Chr1	122180703	122181098	.	663	.	8.7056	42.9159	40.2216	231
Chr2	143435504	143435931	.	579	.	8.7056	42.9159	40.2216	180
Chr2	143464357	143464646	.	589	.	8.7056	42.9159	40.2216	140
Chr4	115918784	115919513	.	556	.	8.7056	42.9159	40.2216	199
Chr6	116247367	116247846	.	585	.	8.7056	42.9159	40.2216	236
Chr8	82483669	82484262	.	567	.	8.7221	44.8297	42.1165	357
Chr1	63418920	63419290	.	543	.	8.72345	38.7999	36.1567	182
Chr2	172168779	172169064	.	547	.	8.72345	38.7999	36.1567	146
Chr2	27728919	27729224	.	585	.	8.72345	38.7999	36.1567	137
Chr5	100675218	100675797	.	552	.	8.72345	38.7999	36.1567	466
Chr5	26269651	26269972	.	542	.	8.72345	38.7999	36.1567	144
Chr6	66351568	66351820	.	605	.	8.72345	38.7999	36.1567	114
Chr7	38544931	38545166	.	591	.	8.72345	38.7999	36.1567	110
Chr7	98777031	98777470	.	565	.	8.72345	38.7999	36.1567	178
Chr9	22552967	22553322	.	542	.	8.72345	38.7999	36.1567	193
Chr4	88221997	88222588	.	641	.	8.73544	62.4372	59.542	378
Chr5	121587471	121588318	.	545	.	8.74951	58.2921	55.4382	638
Chr5	95448656	95448997	.	594	.	8.74951	58.2921	55.4382	152
Chr3	16059262	16059550	.	547	.	8.75121	40.3602	37.697	142
Chr4	106976415	106976854	.	585	.	8.75121	40.3602	37.697	157
Chr5	143001858	143002342	.	637	.	8.76167	77.8167	74.7935	155
Chr7	88903136	88903543	.	574	.	8.7664	53.1666	50.3653	263
Chr6	123508920	123509619	.	605	.	8.77461	72.6908	69.7107	308
Chr1	53487368	53487771	.	673	.	8.78705	49.0362	46.2726	202
Chr7	43693190	43693467	.	542	.	8.78705	49.0362	46.2726	154
Chr8	129102603	129103101	.	614	.	8.78705	49.0362	46.2726	174
Chr1	92435073	92435416	.	553	.	8.78853	35.8967	33.2879	142
Chr4	39902004	39902404	.	666	.	8.80694	63.4175	60.5183	194
Chr10	52014022	52014373	.	554	.	8.81285	43.9166	41.2129	152
Chr1	25502271	25506170	.	566	.	8.81285	43.9166	41.2129	249
Chr1	45702108	45702444	.	573	.	8.81285	43.9166	41.2129	173
Chr1	49379623	49379957	.	545	.	8.81285	43.9166	41.2129	158
Chr6	128947605	128948178	.	791	.	8.81285	43.9166	41.2129	202
Chr6	1990176	1990441	.	571	.	8.81285	43.9166	41.2129	138
Chr2	179165557	179166042	.	628	.	8.81888	78.7915	75.7609	309
Chr10	29653188	29653579	.	610	.	8.81992	35.9895	33.3742	169
Chr1	118145652	118146067	.	554	.	8.81992	35.9895	33.3742	235
Chr1	118150394	118150712	.	541	.	8.81992	35.9895	33.3742	139
Chr1	34529435	34529845	.	555	.	8.81992	35.9895	33.3742	238
Chr1	49952904	49953198	.	577	.	8.81992	35.9895	33.3742	171
Chr1	82093266	82093670	.	549	.	8.81992	35.9895	33.3742	167
Chr3	132620739	132621334	.	566	.	8.81992	35.9895	33.3742	166
Chr3	144278653	144279199	.	569	.	8.81992	35.9895	33.3742	281
Chr3	20573738	20574043	.	542	.	8.81992	35.9895	33.3742	135
Chr3	26418965	26419564	.	579	.	8.81992	35.9895	33.3742	219
Chr3	85626805	85627107	.	554	.	8.81992	35.9895	33.3742	152
Chr3	91583585	91583851	.	565	.	8.81992	35.9895	33.3742	101
Chr4	59454641	59454947	.	547	.	8.81992	35.9895	33.3742	148
Chr4	69727421	69728040	.	544	.	8.81992	35.9895	33.3742	408
Chr4	83482264	83482606	.	587	.	8.81992	35.9895	33.3742	166
Chr5	114913193	114913577	.	546	.	8.81992	35.9895	33.3742	144
Chr5	119378848	119379378	.	542	.	8.81992	35.9895	33.3742	373
Chr5	14308356	14308792	.	599	.	8.81992	35.9895	33.3742	199
Chr5	35505515	35505811	.	540	.	8.81992	35.9895	33.3742	143
Chr5	64270390	64270783	.	545	.	8.81992	35.9895	33.3742	225
Chr5	85130989	85131290	.	552	.	8.81992	35.9895	33.3742	146
Chr5	98193781	98194281	.	621	.	8.81992	35.9895	33.3742	208
Chr5	99403590	99403861	.	567	.	8.81992	35.9895	33.3742	143
Chr6	103115577	103115875	.	593	.	8.81992	35.9895	33.3742	150
Chr6	108245819	108246078	.	568	.	8.81992	35.9895	33.3742	122
Chr6	37270206	37270550	.	549	.	8.81992	35.9895	33.3742	164
Chr6	44198324	44198681	.	543	.	8.81992	35.9895	33.3742	200
Chr6	51636948	51637261	.	569	.	8.81992	35.9895	33.3742	159
Chr6	59714873	59715355	.	565	.	8.81992	35.9895	33.3742	149
Chr6	61852949	61853466	.	558	.	8.81992	35.9895	33.3742	160
Chr6	69594750	69595189	.	574	.	8.81992	35.9895	33.3742	275
Chr7	28218777	28219076	.	563	.	8.81992	35.9895	33.3742	148
Chr7	28296808	28297035	.	593	.	8.81992	35.9895	33.3742	88
Chr7	47277152	47277670	.	556	.	8.81992	35.9895	33.3742	209
Chr7	50513831	50514212	.	548	.	8.81992	35.9895	33.3742	227
Chr7	97500729	97500999	.	542	.	8.81992	35.9895	33.3742	144
Chr8	73549841	73550363	.	542	.	8.81992	35.9895	33.3742	264
Chr8	81982044	81982624	.	544	.	8.81992	35.9895	33.3742	213
Chr9	39847163	39847440	.	545	.	8.81992	35.9895	33.3742	154
Chr5	137545027	137545465	.	752	.	8.82752	59.2794	56.4162	280
Chr5	37933197	37933592	.	638	.	8.82942	59.5442	56.6805	200
Chr6	41369314	41369645	.	541	.	8.83846	38.776	36.135	198
Chr1	27520270	27520544	.	576	.	8.84604	38.7999	36.1567	145
Chr3	98264945	98265376	.	546	.	8.84604	38.7999	36.1567	245
Chr4	74118894	74119603	.	662	.	8.84604	38.7999	36.1567	420
Chr5	77465821	77466080	.	555	.	8.84604	38.7999	36.1567	140
Chr5	80797493	80797951	.	596	.	8.84604	38.7999	36.1567	245
Chr6	27407409	27408004	.	583	.	8.84604	38.7999	36.1567	203
Chr8	16983147	16983995	.	660	.	8.84737	69.4797	66.5223	238
Chr8	15109752	15110019	.	893	.	8.84792	118.806	115.471	135
Chr1	98457069	98457380	.	595	.	8.85221	54.1574	51.3491	156
Chr4	104349053	104349435	.	583	.	8.85221	54.1574	51.3491	181
Chr6	5703229	5703787	.	569	.	8.85221	54.1574	51.3491	176
Chr3	89060373	89060819	.	821	.	8.85553	69.5245	66.5669	243
Chr7	85723602	85724218	.	623	.	8.85553	69.5245	66.5669	282
Chr8	13447418	13447672	.	853	.	8.8745	94.1622	91.0102	143
Chr5	11470900	11471151	.	699	.	8.87845	64.4018	61.4939	99
Chr2	93720994	93721862	.	545	.	8.88239	49.0362	46.2726	711
Chr3	71313355	71313673	.	607	.	8.88239	49.0362	46.2726	171
Chr4	52686647	52687167	.	696	.	8.88239	49.0362	46.2726	142
Chr5	103126817	103127271	.	789	.	8.88239	49.0362	46.2726	245
Chr7	63302136	63302800	.	594	.	8.88239	49.0362	46.2726	170
Chr8	92811579	92812235	.	565	.	8.88239	49.0362	46.2726	322
Chr7	52848222	52848604	.	573	.	8.89407	42.9519	40.2576	148
Chr1	26579852	26580389	.	566	.	8.90552	59.2794	56.4162	248
Chr4	58381726	58382271	.	611	.	8.90552	59.2794	56.4162	278
Chr7	51828699	51829780	.	801	.	8.90552	59.2794	56.4162	668
Chr9	35055367	35055728	.	867	.	8.90552	59.2794	56.4162	175
Chr1	8650396	8650664	.	587	.	8.90637	44.2477	41.5418	92
Chr5	105101412	105101771	.	592	.	8.91812	45.5435	42.8193	153
Chr3	60930934	60931205	.	635	.	8.92011	44.9234	42.2094	122
Chr5	121996342	121996718	.	548	.	8.92011	44.9234	42.2094	206
Chr5	34632447	34632811	.	551	.	8.92011	44.9234	42.2094	165
Chr6	48670269	48670845	.	656	.	8.92011	44.9234	42.2094	170
Chr8	62264189	62264748	.	585	.	8.92011	44.9234	42.2094	143
Chr8	6894021	6894242	.	643	.	8.92011	44.9234	42.2094	109
Chr1	175680875	175681995	.	553	.	8.92135	36.9161	34.2962	354
Chr1	68337777	68338241	.	611	.	8.92135	36.9161	34.2962	207
Chr5	24898327	24898607	.	558	.	8.93527	38.215	35.5755	152
Chr5	67640028	67640319	.	541	.	8.93527	38.215	35.5755	173
Chr10	37529176	37529501	.	553	.	8.95322	37.0108	34.3842	166
Chr1	115466775	115467116	.	572	.	8.95322	37.0108	34.3842	138
Chr1	149880259	149880594	.	560	.	8.95322	37.0108	34.3842	150
Chr1	152988761	152989023	.	552	.	8.95322	37.0108	34.3842	131
Chr1	161418276	161418629	.	540	.	8.95322	37.0108	34.3842	168
Chr1	180994764	180995032	.	541	.	8.95322	37.0108	34.3842	136
Chr1	202533141	202533442	.	556	.	8.95322	37.0108	34.3842	147
Chr1	64382285	64382691	.	584	.	8.95322	37.0108	34.3842	139
Chr1	80871458	80872179	.	565	.	8.95322	37.0108	34.3842	173
Chr2	103339443	103339904	.	581	.	8.95322	37.0108	34.3842	131
Chr2	115320174	115320508	.	556	.	8.95322	37.0108	34.3842	205
Chr2	120769467	120769828	.	551	.	8.95322	37.0108	34.3842	226
Chr3	110776891	110777374	.	548	.	8.95322	37.0108	34.3842	165
Chr3	131657685	131657985	.	542	.	8.95322	37.0108	34.3842	152
Chr3	19862092	19862580	.	543	.	8.95322	37.0108	34.3842	271
Chr3	33976574	33976917	.	550	.	8.95322	37.0108	34.3842	183
Chr3	47981107	47981418	.	562	.	8.95322	37.0108	34.3842	171
Chr3	74516854	74517224	.	573	.	8.95322	37.0108	34.3842	222
Chr3	77454408	77454732	.	545	.	8.95322	37.0108	34.3842	181
Chr3	8823039	8823767	.	547	.	8.95322	37.0108	34.3842	553
Chr3	91362581	91363327	.	595	.	8.95322	37.0108	34.3842	600
Chr4	108886466	108886825	.	540	.	8.95322	37.0108	34.3842	149
Chr4	111221611	111221979	.	599	.	8.95322	37.0108	34.3842	173
Chr4	46760256	46760531	.	542	.	8.95322	37.0108	34.3842	152
Chr4	68671888	68672450	.	598	.	8.95322	37.0108	34.3842	172
Chr4	79174542	79174852	.	548	.	8.95322	37.0108	34.3842	147
Chr5	103453152	103453847	.	568	.	8.95322	37.0108	34.3842	364
Chr5	111070151	111073226	.	632	.	8.95322	37.0108	34.3842	568
Chr5	14301089	14301498	.	584	.	8.95322	37.0108	34.3842	233
Chr5	16929768	16930252	.	549	.	8.95322	37.0108	34.3842	179
Chr5	29492826	29493391	.	544	.	8.95322	37.0108	34.3842	274
Chr5	38654795	38655144	.	546	.	8.95322	37.0108	34.3842	189
Chr5	49440830	49441148	.	551	.	8.95322	37.0108	34.3842	149
Chr5	51468331	51468677	.	565	.	8.95322	37.0108	34.3842	167
Chr5	59486736	59487051	.	558	.	8.95322	37.0108	34.3842	138
Chr5	75259655	75260064	.	546	.	8.95322	37.0108	34.3842	246
Chr6	118723575	118723885	.	548	.	8.95322	37.0108	34.3842	176
Chr6	151017728	151018181	.	543	.	8.95322	37.0108	34.3842	200
Chr6	24291171	24291433	.	543	.	8.95322	37.0108	34.3842	138
Chr6	27220588	27220884	.	553	.	8.95322	37.0108	34.3842	158
Chr6	29635719	29636128	.	561	.	8.95322	37.0108	34.3842	269
Chr6	30859217	30859485	.	553	.	8.95322	37.0108	34.3842	104
Chr6	52441463	52441776	.	543	.	8.95322	37.0108	34.3842	152
Chr6	55421142	55421656	.	566	.	8.95322	37.0108	34.3842	363
Chr6	71860350	71860678	.	551	.	8.95322	37.0108	34.3842	132
Chr6	87079288	87079610	.	541	.	8.95322	37.0108	34.3842	176
Chr7	37418427	37418801	.	542	.	8.95322	37.0108	34.3842	201
Chr7	69215681	69216042	.	572	.	8.95322	37.0108	34.3842	177
Chr7	81807418	81807703	.	570	.	8.95322	37.0108	34.3842	159
Chr7	84824499	84824827	.	577	.	8.95322	37.0108	34.3842	164
Chr8	1231794	1232070	.	550	.	8.95322	37.0108	34.3842	154
Chr8	42188431	42188762	.	563	.	8.95322	37.0108	34.3842	158
Chr8	68199239	68199752	.	581	.	8.95322	37.0108	34.3842	231
Chr8	82523178	82523575	.	558	.	8.95322	37.0108	34.3842	270
Chr8	86695950	86696203	.	570	.	8.95322	37.0108	34.3842	130
Chr8	93414115	93414487	.	572	.	8.95322	37.0108	34.3842	151
Chr8	93783518	93783999	.	554	.	8.95322	37.0108	34.3842	313
Chr8	99098988	99099261	.	572	.	8.95322	37.0108	34.3842	138
Chr9	31793544	31794127	.	571	.	8.95322	37.0108	34.3842	161
Chr4	33490896	33491295	.	822	.	8.95984	121.715	118.363	232
Chr4	18704874	18705186	.	556	.	8.96861	39.8149	37.1607	137
Chr4	47542356	47542688	.	588	.	8.96861	39.8149	37.1607	178
Chr5	126773903	126774554	.	540	.	8.96861	39.8149	37.1607	214
Chr5	144696612	144696960	.	568	.	8.96861	39.8149	37.1607	145
Chr6	100028124	100028434	.	580	.	8.96861	39.8149	37.1607	132
Chr6	68200341	68201215	.	561	.	8.96861	39.8149	37.1607	376
Chr7	44335518	44335934	.	573	.	8.96861	39.8149	37.1607	218
Chr7	73295149	73295534	.	577	.	8.96861	39.8149	37.1607	221
Chr8	117979986	117980385	.	554	.	8.96861	39.8149	37.1607	188
Chr8	64096532	64096851	.	555	.	8.96861	39.8149	37.1607	163
Chr8	91092329	91092582	.	608	.	8.96861	39.8149	37.1607	91
Chr8	98510132	98510568	.	622	.	8.96861	39.8149	37.1607	224
Chr1	102328685	102329368	.	585	.	8.97279	41.0882	38.4207	315
Chr1	118940866	118941160	.	626	.	8.97773	50.0368	47.2643	132
Chr1	27885769	27886283	.	562	.	8.97773	50.0368	47.2643	187
Chr2	128010763	128011256	.	606	.	8.97773	50.0368	47.2643	320
Chr2	158497259	158497610	.	547	.	8.97773	50.0368	47.2643	181
Chr6	84249221	84249729	.	550	.	8.97773	50.0368	47.2643	173
Chr7	50243061	50243893	.	589	.	8.98353	60.2711	57.3995	589
Chr9	88686122	88686395	.	666	.	8.98353	60.2711	57.3995	139
Chr1	175654362	175654726	.	553	.	8.99479	42.6665	39.9744	172
Chr5	21139261	21139580	.	551	.	8.99479	42.6665	39.9744	146
Chr4	34960627	34961113	.	750	.	8.99492	113.971	110.676	331
Chr10	19834001	19834713	.	567	.	9.02146	66.3828	63.4553	442
Chr8	17737150	17738158	.	618	.	9.02146	66.3828	63.4553	151
Chr2	146208809	146209170	.	592	.	9.02737	45.9363	43.2106	181
Chr4	48084563	48084914	.	569	.	9.02737	45.9363	43.2106	177
Chr5	103992675	103992986	.	609	.	9.02737	45.9363	43.2106	179
Chr5	3062537	3062941	.	570	.	9.02737	45.9363	43.2106	167
Chr6	70193966	70194266	.	601	.	9.02737	45.9363	43.2106	145
Chr9	34679739	34680715	.	706	.	9.02737	45.9363	43.2106	290
Chr1	32578633	32579384	.	783	.	9.04769	81.7355	78.6799	570
Chr3	78256249	78256894	.	692	.	9.05355	71.4996	68.5294	139
Chr2	68350861	68351301	.	568	.	9.06153	61.2672	58.3817	204
Chr6	39404745	39405430	.	699	.	9.06153	61.2672	58.3817	298
Chr8	144569343	144570084	.	669	.	9.06153	61.2672	58.3817	540
Chr3	84658666	84659080	.	540	.	9.06446	39.2424	36.591	239
Chr4	64370905	64371819	.	554	.	9.06446	39.2424	36.591	728
Chr1	106273429	106273895	.	562	.	9.07307	51.0428	48.2604	292
Chr1	212260293	212260618	.	549	.	9.07307	51.0428	48.2604	148
Chr1	45707590	45707956	.	587	.	9.07307	51.0428	48.2604	161
Chr5	141283106	141283578	.	562	.	9.07307	51.0428	48.2604	186
Chr5	54802278	54802626	.	563	.	9.07307	51.0428	48.2604	181
Chr5	59066608	59067198	.	640	.	9.07307	51.0428	48.2604	164
Chr6	112355090	112355726	.	568	.	9.07307	51.0428	48.2604	298
Chr7	74366616	74366970	.	620	.	9.07307	51.0428	48.2604	165
Chr8	88702846	88703571	.	575	.	9.07307	51.0428	48.2604	530
Chr9	52576354	52576892	.	651	.	9.07307	51.0428	48.2604	305
Chr1	67949950	67950670	.	566	.	9.07419	39.5136	36.861	501
Chr2	46293598	46293912	.	575	.	9.07419	39.5136	36.861	164
Chr1	134426541	134427458	.	755	.	9.08106	77.6075	74.5857	438
Chr7	97296676	97297215	.	573	.	9.08341	40.812	38.1479	361
Chr10	18128437	18128826	.	575	.	9.08652	38.0397	35.4007	172
Chr10	26158057	26158368	.	567	.	9.08652	38.0397	35.4007	167
Chr10	33177664	33178013	.	555	.	9.08652	38.0397	35.4007	178
Chr10	42094279	42094611	.	551	.	9.08652	38.0397	35.4007	166
Chr1	102453494	102453771	.	544	.	9.08652	38.0397	35.4007	124
Chr1	12678614	12679049	.	630	.	9.08652	38.0397	35.4007	266
Chr1	156386961	156387391	.	564	.	9.08652	38.0397	35.4007	177
Chr1	171727714	171728432	.	581	.	9.08652	38.0397	35.4007	196
Chr1	175358207	175358530	.	567	.	9.08652	38.0397	35.4007	139
Chr1	178296754	178297106	.	565	.	9.08652	38.0397	35.4007	175
Chr1	201756618	201757040	.	564	.	9.08652	38.0397	35.4007	260
Chr1	44681451	44682089	.	596	.	9.08652	38.0397	35.4007	237
Chr2	106608721	106609198	.	671	.	9.08652	38.0397	35.4007	149
Chr2	115334081	115334361	.	549	.	9.08652	38.0397	35.4007	162
Chr2	121029198	121029446	.	586	.	9.08652	38.0397	35.4007	123
Chr2	122550415	122550789	.	546	.	9.08652	38.0397	35.4007	249
Chr2	138270353	138270702	.	560	.	9.08652	38.0397	35.4007	182
Chr2	146863569	146863924	.	577	.	9.08652	38.0397	35.4007	152
Chr2	150096958	150097232	.	543	.	9.08652	38.0397	35.4007	146
Chr2	39790447	39790713	.	613	.	9.08652	38.0397	35.4007	148
Chr2	43842234	43842543	.	559	.	9.08652	38.0397	35.4007	170
Chr2	57336862	57337250	.	567	.	9.08652	38.0397	35.4007	150
Chr2	72666993	72667281	.	555	.	9.08652	38.0397	35.4007	133
Chr2	74757878	74758158	.	562	.	9.08652	38.0397	35.4007	145
Chr2	83384269	83384612	.	542	.	9.08652	38.0397	35.4007	173
Chr2	93833774	93834230	.	555	.	9.08652	38.0397	35.4007	160
Chr2	94901574	94901874	.	576	.	9.08652	38.0397	35.4007	162
Chr3	114266659	114267031	.	553	.	9.08652	38.0397	35.4007	133
Chr3	118983531	118983829	.	556	.	9.08652	38.0397	35.4007	142
Chr3	54666708	54667027	.	587	.	9.08652	38.0397	35.4007	145
Chr3	59556832	59557193	.	599	.	9.08652	38.0397	35.4007	164
Chr4	147559360	147559640	.	547	.	9.08652	38.0397	35.4007	153
Chr4	22801855	22803924	.	570	.	9.08652	38.0397	35.4007	1656
Chr4	47379037	47379681	.	579	.	9.08652	38.0397	35.4007	486
Chr4	76217494	76217777	.	561	.	9.08652	38.0397	35.4007	122
Chr4	85719457	85720115	.	549	.	9.08652	38.0397	35.4007	312
Chr4	92780891	92781314	.	557	.	9.08652	38.0397	35.4007	263
Chr5	103686203	103686564	.	541	.	9.08652	38.0397	35.4007	179
Chr5	152214637	152214887	.	549	.	9.08652	38.0397	35.4007	135
Chr5	159401748	159402295	.	562	.	9.08652	38.0397	35.4007	344
Chr5	17873302	17873640	.	582	.	9.08652	38.0397	35.4007	176
Chr5	25219708	25220881	.	645	.	9.08652	38.0397	35.4007	223
Chr5	73108086	73108371	.	559	.	9.08652	38.0397	35.4007	162
Chr5	90753409	90753925	.	554	.	9.08652	38.0397	35.4007	232
Chr5	94919121	94919470	.	592	.	9.08652	38.0397	35.4007	192
Chr5	98703046	98703536	.	542	.	9.08652	38.0397	35.4007	345
Chr6	104177509	104178532	.	629	.	9.08652	38.0397	35.4007	874
Chr6	110648796	110649212	.	594	.	9.08652	38.0397	35.4007	155
Chr6	119253841	119254078	.	549	.	9.08652	38.0397	35.4007	126
Chr6	151007877	151008279	.	545	.	9.08652	38.0397	35.4007	154
Chr6	22826878	22827232	.	578	.	9.08652	38.0397	35.4007	176
Chr6	3136592	3138060	.	644	.	9.08652	38.0397	35.4007	846
Chr6	42191758	42192045	.	568	.	9.08652	38.0397	35.4007	128
Chr6	6806583	6806851	.	561	.	9.08652	38.0397	35.4007	118
Chr6	78258148	78258502	.	565	.	9.08652	38.0397	35.4007	208
Chr6	93117086	93117375	.	580	.	9.08652	38.0397	35.4007	125
Chr7	120340185	120340525	.	556	.	9.08652	38.0397	35.4007	163
Chr7	15300080	15300359	.	574	.	9.08652	38.0397	35.4007	113
Chr7	53052267	53052509	.	572	.	9.08652	38.0397	35.4007	120
Chr7	61216599	61217296	.	601	.	9.08652	38.0397	35.4007	154
Chr7	93744293	93744574	.	550	.	9.08652	38.0397	35.4007	142
Chr8	101449539	101450168	.	560	.	9.08652	38.0397	35.4007	167
Chr8	107697233	107698047	.	558	.	9.08652	38.0397	35.4007	648
Chr8	68038080	68038478	.	610	.	9.08652	38.0397	35.4007	180
Chr8	92533734	92534101	.	586	.	9.08652	38.0397	35.4007	190
Chr8	93774917	93775311	.	549	.	9.08652	38.0397	35.4007	237
Chr9	3165250	3165519	.	579	.	9.08652	38.0397	35.4007	149
Chr9	4565848	4566205	.	567	.	9.08652	38.0397	35.4007	179
Chr9	55911590	55911916	.	543	.	9.08652	38.0397	35.4007	131
Chr9	59755676	59755961	.	570	.	9.08652	38.0397	35.4007	159
Chr1	127150384	127150732	.	593	.	9.0912	40.8368	38.1715	164
Chr1	140381977	140382282	.	569	.	9.0912	40.8368	38.1715	148
Chr1	7272387	7272673	.	600	.	9.0912	40.8368	38.1715	131
Chr2	111784085	111784378	.	625	.	9.0912	40.8368	38.1715	159
Chr2	40011924	40012286	.	548	.	9.0912	40.8368	38.1715	196
Chr3	10063079	10063361	.	549	.	9.0912	40.8368	38.1715	154
Chr3	79368222	79368542	.	551	.	9.0912	40.8368	38.1715	164
Chr4	100806241	100806630	.	618	.	9.0912	40.8368	38.1715	174
Chr4	13869464	13870387	.	551	.	9.0912	40.8368	38.1715	636
Chr5	122904967	122905259	.	577	.	9.0912	40.8368	38.1715	142
Chr6	40571678	40572100	.	544	.	9.0912	40.8368	38.1715	242
Chr6	41513725	41514222	.	590	.	9.0912	40.8368	38.1715	326
Chr6	51870152	51870826	.	632	.	9.0912	40.8368	38.1715	339
Chr6	93064242	93064519	.	553	.	9.0912	40.8368	38.1715	161
Chr7	20172412	20172733	.	599	.	9.0912	40.8368	38.1715	154
Chr8	121078960	121079200	.	558	.	9.0912	40.8368	38.1715	132
Chr8	47412650	47412949	.	592	.	9.0912	40.8368	38.1715	153
Chr8	16199568	16200083	.	545	.	9.10809	85.549	82.4606	357
Chr1	131247929	131248308	.	618	.	9.10963	57.1589	54.3161	179
Chr4	23170787	23171116	.	599	.	9.10963	57.1589	54.3161	148
Chr5	125601644	125602027	.	584	.	9.10963	57.1589	54.3161	194
Chr5	70851620	70851997	.	590	.	9.13463	46.9551	44.2184	156
Chr7	88786013	88786396	.	647	.	9.13463	46.9551	44.2184	187
Chr9	37915272	37915613	.	591	.	9.13463	46.9551	44.2184	164
Chr8	18180630	18181135	.	614	.	9.13951	79.4931	76.453	334
Chr3	79410185	79410610	.	666	.	9.13954	62.2677	59.3779	179
Chr8	14003042	14003329	.	574	.	9.14235	77.6075	74.5857	129
Chr2	128583606	128584232	.	610	.	9.16447	67.3792	64.4428	224
Chr6	135437259	135437646	.	638	.	9.16447	67.3792	64.4428	210
Chr1	33622676	33623163	.	685	.	9.16841	52.0541	49.2606	308
Chr3	14432877	14435869	.	589	.	9.16841	52.0541	49.2606	265
Chr8	76729755	76730217	.	584	.	9.16841	52.0541	49.2606	293
Chr2	110543331	110543721	.	649	.	9.18556	73.4895	70.5001	210
Chr1	181026630	181026969	.	546	.	9.18701	38.9775	36.3329	170
Chr5	118755383	118755707	.	553	.	9.18701	38.9775	36.3329	145
Chr6	36950085	36950504	.	567	.	9.18827	43.0625	40.3682	151
Chr4	78786603	78786894	.	552	.	9.19364	40.277	37.6143	129
Chr1	122965588	122965939	.	713	.	9.19543	57.1589	54.3161	176
Chr5	114508957	114509363	.	727	.	9.19543	57.1589	54.3161	240
Chr5	119376092	119377028	.	644	.	9.19543	57.1589	54.3161	452
Chr8	62046054	62046456	.	640	.	9.19543	57.1589	54.3161	221
Chr8	19974888	19975510	.	667	.	9.20819	100.046	96.8486	176
Chr1	162223554	162223898	.	561	.	9.21154	43.139	40.4444	175
Chr10	24288511	24289098	.	618	.	9.21377	41.8655	39.1827	367
Chr1	102329613	102331034	.	585	.	9.21377	41.8655	39.1827	960
Chr1	121371434	121371757	.	569	.	9.21377	41.8655	39.1827	202
Chr1	25181663	25181980	.	643	.	9.21377	41.8655	39.1827	150
Chr2	121104804	121105262	.	605	.	9.21377	41.8655	39.1827	197
Chr3	119703183	119703535	.	598	.	9.21377	41.8655	39.1827	210
Chr3	79411832	79412574	.	755	.	9.21377	41.8655	39.1827	581
Chr4	105939019	105939521	.	553	.	9.21377	41.8655	39.1827	154
Chr4	14413799	14414239	.	541	.	9.21377	41.8655	39.1827	157
Chr5	109450240	109450530	.	567	.	9.21377	41.8655	39.1827	144
Chr5	47286991	47287249	.	607	.	9.21377	41.8655	39.1827	122
Chr6	37403690	37404053	.	569	.	9.21377	41.8655	39.1827	200
Chr6	48045556	48045901	.	546	.	9.21377	41.8655	39.1827	163
Chr6	50945829	50946159	.	546	.	9.21377	41.8655	39.1827	177
Chr6	52445987	52446335	.	595	.	9.21377	41.8655	39.1827	179
Chr7	72630981	72631292	.	568	.	9.21377	41.8655	39.1827	138
Chr8	104122440	104122791	.	568	.	9.21377	41.8655	39.1827	180
Chr8	57550794	57551146	.	600	.	9.21377	41.8655	39.1827	166
Chr1	75403879	75404318	.	685	.	9.21754	63.2725	60.3742	270
Chr4	112521124	112521547	.	775	.	9.21754	63.2725	60.3742	194
Chr5	104853663	104853947	.	637	.	9.21754	63.2725	60.3742	155
Chr5	118887690	118888088	.	702	.	9.21754	63.2725	60.3742	198
Chr1	103719952	103720277	.	541	.	9.21983	39.0759	36.4247	185
Chr1	116784904	116785311	.	592	.	9.21983	39.0759	36.4247	135
Chr1	118954937	118955202	.	563	.	9.21983	39.0759	36.4247	133
Chr1	131403535	131403856	.	553	.	9.21983	39.0759	36.4247	163
Chr1	138971181	138971689	.	551	.	9.21983	39.0759	36.4247	352
Chr1	154246782	154247160	.	543	.	9.21983	39.0759	36.4247	168
Chr1	18807386	18808967	.	551	.	9.21983	39.0759	36.4247	1199
Chr1	35357681	35358273	.	560	.	9.21983	39.0759	36.4247	280
Chr1	78259501	78259941	.	552	.	9.21983	39.0759	36.4247	270
Chr2	102981498	102982000	.	565	.	9.21983	39.0759	36.4247	344
Chr2	123203296	123203723	.	566	.	9.21983	39.0759	36.4247	146
Chr2	123725584	123726338	.	619	.	9.21983	39.0759	36.4247	587
Chr2	125548684	125549196	.	600	.	9.21983	39.0759	36.4247	248
Chr2	52734639	52734957	.	587	.	9.21983	39.0759	36.4247	142
Chr2	55748026	55748391	.	574	.	9.21983	39.0759	36.4247	156
Chr2	79500772	79501195	.	607	.	9.21983	39.0759	36.4247	170
Chr2	86303640	86303918	.	541	.	9.21983	39.0759	36.4247	129
Chr2	92700066	92700784	.	597	.	9.21983	39.0759	36.4247	157
Chr2	93211142	93211420	.	566	.	9.21983	39.0759	36.4247	143
Chr2	95215175	95215443	.	600	.	9.21983	39.0759	36.4247	135
Chr3	111141121	111141463	.	595	.	9.21983	39.0759	36.4247	158
Chr3	120466753	120467161	.	595	.	9.21983	39.0759	36.4247	231
Chr3	2035476	2035743	.	544	.	9.21983	39.0759	36.4247	135
Chr3	54057330	54057719	.	540	.	9.21983	39.0759	36.4247	178
Chr3	66546683	66546987	.	584	.	9.21983	39.0759	36.4247	168
Chr3	83522010	83522313	.	545	.	9.21983	39.0759	36.4247	180
Chr3	99607305	99607572	.	575	.	9.21983	39.0759	36.4247	143
Chr4	110049025	110049386	.	561	.	9.21983	39.0759	36.4247	172
Chr4	139632217	139632431	.	715	.	9.21983	39.0759	36.4247	112
Chr4	80426867	80427203	.	541	.	9.21983	39.0759	36.4247	145
Chr4	81065744	81066042	.	578	.	9.21983	39.0759	36.4247	142
Chr4	88364730	88365014	.	550	.	9.21983	39.0759	36.4247	140
Chr4	95543758	95544067	.	577	.	9.21983	39.0759	36.4247	164
Chr5	153773729	153774667	.	555	.	9.21983	39.0759	36.4247	377
Chr5	32544608	32544942	.	557	.	9.21983	39.0759	36.4247	179
Chr5	34003682	34003956	.	547	.	9.21983	39.0759	36.4247	127
Chr5	39337060	39337354	.	551	.	9.21983	39.0759	36.4247	156
Chr5	43729440	43729722	.	558	.	9.21983	39.0759	36.4247	134
Chr5	59008288	59008591	.	606	.	9.21983	39.0759	36.4247	150
Chr5	67308883	67309272	.	574	.	9.21983	39.0759	36.4247	138
Chr5	92266552	92266913	.	572	.	9.21983	39.0759	36.4247	174
Chr5	95411719	95412328	.	555	.	9.21983	39.0759	36.4247	246
Chr6	108631056	108631378	.	585	.	9.21983	39.0759	36.4247	159
Chr6	125532147	125532431	.	600	.	9.21983	39.0759	36.4247	129
Chr6	133087547	133087846	.	577	.	9.21983	39.0759	36.4247	158
Chr6	147321814	147322044	.	607	.	9.21983	39.0759	36.4247	131
Chr6	150619717	150621852	.	645	.	9.21983	39.0759	36.4247	1650
Chr6	47434373	47434658	.	542	.	9.21983	39.0759	36.4247	133
Chr6	76840534	76840841	.	556	.	9.21983	39.0759	36.4247	163
Chr7	47537809	47538098	.	551	.	9.21983	39.0759	36.4247	152
Chr7	75205041	75205396	.	570	.	9.21983	39.0759	36.4247	180
Chr7	81449937	81450495	.	582	.	9.21983	39.0759	36.4247	170
Chr7	82262678	82263063	.	601	.	9.21983	39.0759	36.4247	224
Chr7	86215004	86215284	.	564	.	9.21983	39.0759	36.4247	135
Chr7	95785158	95785613	.	569	.	9.21983	39.0759	36.4247	228
Chr8	105995112	105995346	.	577	.	9.21983	39.0759	36.4247	125
Chr8	120084908	120085173	.	545	.	9.21983	39.0759	36.4247	149
Chr8	140521131	140521374	.	578	.	9.21983	39.0759	36.4247	114
Chr8	30329241	30329543	.	552	.	9.21983	39.0759	36.4247	141
Chr8	57877463	57877767	.	544	.	9.21983	39.0759	36.4247	153
Chr8	69400033	69400358	.	556	.	9.21983	39.0759	36.4247	167
Chr8	83623012	83623327	.	546	.	9.21983	39.0759	36.4247	141
Chr8	93682736	93682946	.	571	.	9.21983	39.0759	36.4247	140
Chr8	96114708	96114994	.	547	.	9.21983	39.0759	36.4247	122
Chr9	16368543	16368842	.	577	.	9.21983	39.0759	36.4247	150
Chr9	34308488	34308821	.	550	.	9.21983	39.0759	36.4247	155
Chr9	40725026	40725314	.	562	.	9.21983	39.0759	36.4247	137
Chr9	47595716	47596030	.	566	.	9.21983	39.0759	36.4247	132
Chr9	49431717	49432016	.	551	.	9.21983	39.0759	36.4247	156
Chr9	51388594	51388905	.	578	.	9.21983	39.0759	36.4247	180
Chr1	139117291	139117710	.	646	.	9.24189	46.9551	44.2184	220
Chr1	170606747	170607409	.	636	.	9.24189	46.9551	44.2184	214
Chr2	14029718	14029997	.	547	.	9.24189	46.9551	44.2184	127
Chr2	9712022	9712398	.	547	.	9.24189	46.9551	44.2184	204
Chr3	144959141	144959848	.	543	.	9.24189	46.9551	44.2184	155
Chr3	91927003	91927709	.	831	.	9.24189	46.9551	44.2184	544
Chr4	133284153	133284419	.	573	.	9.24189	46.9551	44.2184	134
Chr5	100170888	100171541	.	748	.	9.24189	46.9551	44.2184	262
Chr6	51181850	51182148	.	607	.	9.24189	46.9551	44.2184	139
Chr6	84170978	84171680	.	619	.	9.24189	46.9551	44.2184	154
Chr7	38659518	38659829	.	589	.	9.24189	46.9551	44.2184	133
Chr7	78959192	78959535	.	605	.	9.24189	46.9551	44.2184	163
Chr8	88415059	88415377	.	596	.	9.24189	46.9551	44.2184	163
Chr5	110328297	110328805	.	594	.	9.25156	74.4899	71.4915	276
Chr2	124350764	124351103	.	572	.	9.26375	53.0706	50.2729	168
Chr2	57305020	57305418	.	623	.	9.26375	53.0706	50.2729	180
Chr6	91775378	91775775	.	638	.	9.26375	53.0706	50.2729	180
Chr7	20142175	20142552	.	685	.	9.26375	53.0706	50.2729	181
Chr9	45591218	45591616	.	635	.	9.27333	76.168	73.1551	186
Chr1	129636387	129637189	.	715	.	9.28124	58.1689	55.3158	580
Chr1	181019508	181019847	.	636	.	9.28124	58.1689	55.3158	164
Chr5	125804407	125805103	.	555	.	9.28124	58.1689	55.3158	232
Chr5	163334456	163334898	.	654	.	9.28124	58.1689	55.3158	198
Chr8	91813908	91814225	.	550	.	9.28124	58.1689	55.3158	169
Chr8	13499530	13499873	.	675	.	9.29127	99.7332	96.5362	172
Chr1	49200821	49201281	.	749	.	9.29555	64.2816	61.374	266
Chr8	18821056	18821348	.	903	.	9.2956	128.575	125.173	132
Chr5	38050091	38050548	.	763	.	9.30556	65.2457	62.3282	314
Chr1	161015618	161016086	.	611	.	9.31757	75.4939	72.4921	259
Chr9	25094273	25094521	.	602	.	9.31983	40.0192	37.3634	110
Chr1	87179563	87179871	.	586	.	9.32283	40.277	37.6143	143
Chr6	69602024	69602318	.	574	.	9.32283	40.277	37.6143	138
Chr8	94978389	94978726	.	541	.	9.32567	41.5762	38.8951	163
Chr4	15492207	15492477	.	603	.	9.33091	44.1741	41.4683	142
Chr7	95273824	95274081	.	602	.	9.33091	44.1741	41.4683	138
Chr6	99306645	99306972	.	585	.	9.33334	44.4374	41.7252	157
Chr10	40663605	40663897	.	574	.	9.33636	42.9009	40.2075	153
Chr1	131250338	131250839	.	602	.	9.33636	42.9009	40.2075	179
Chr1	56908603	56908874	.	589	.	9.33636	42.9009	40.2075	149
Chr3	100803128	100803432	.	609	.	9.33636	42.9009	40.2075	148
Chr4	98473984	98474271	.	590	.	9.33636	42.9009	40.2075	150
Chr8	36237324	36237748	.	546	.	9.33636	42.9009	40.2075	146
Chr8	56909615	56909933	.	599	.	9.33636	42.9009	40.2075	149
Chr9	38242754	38243217	.	560	.	9.33636	42.9009	40.2075	207
Chr9	47730520	47730852	.	574	.	9.33636	42.9009	40.2075	153
Chr5	77545986	77546744	.	560	.	9.33995	47.3019	44.5632	231
Chr8	17818705	17819552	.	701	.	9.34606	96.9197	93.7489	622
Chr1	143386310	143386601	.	710	.	9.34914	47.9799	45.2271	141
Chr2	94450664	94451156	.	591	.	9.34914	47.9799	45.2271	237
Chr4	123915547	123916077	.	616	.	9.34914	47.9799	45.2271	228
Chr5	23641688	23642143	.	609	.	9.34914	47.9799	45.2271	212
Chr5	34153797	34154112	.	625	.	9.34914	47.9799	45.2271	143
Chr5	38416355	38416737	.	647	.	9.34914	47.9799	45.2271	203
Chr5	6589466	6589773	.	577	.	9.34914	47.9799	45.2271	139
Chr5	76534823	76535566	.	548	.	9.34914	47.9799	45.2271	338
Chr6	137531094	137531786	.	616	.	9.34914	47.9799	45.2271	198
Chr6	153766348	153766674	.	603	.	9.34914	47.9799	45.2271	167
Chr6	53539419	53539983	.	617	.	9.34914	47.9799	45.2271	181
Chr6	58196931	58197249	.	582	.	9.34914	47.9799	45.2271	158
Chr7	43611186	43611755	.	592	.	9.34914	47.9799	45.2271	268
Chr8	59654121	59654447	.	604	.	9.34914	47.9799	45.2271	162
Chr10	14717976	14718277	.	571	.	9.35313	40.1194	37.4572	162
Chr10	14761877	14762211	.	564	.	9.35313	40.1194	37.4572	153
Chr1	105395653	105396008	.	577	.	9.35313	40.1194	37.4572	179
Chr1	107537603	107538055	.	592	.	9.35313	40.1194	37.4572	297
Chr1	124698254	124698597	.	561	.	9.35313	40.1194	37.4572	177
Chr1	134947064	134947405	.	569	.	9.35313	40.1194	37.4572	181
Chr1	140266815	140267189	.	549	.	9.35313	40.1194	37.4572	146
Chr1	143254580	143254848	.	578	.	9.35313	40.1194	37.4572	140
Chr1	151289333	151289741	.	581	.	9.35313	40.1194	37.4572	245
Chr1	167393096	167393728	.	591	.	9.35313	40.1194	37.4572	431
Chr1	167770426	167770742	.	545	.	9.35313	40.1194	37.4572	145
Chr1	175650618	175650969	.	584	.	9.35313	40.1194	37.4572	208
Chr1	24830216	24830621	.	549	.	9.35313	40.1194	37.4572	174
Chr1	34061748	34062001	.	573	.	9.35313	40.1194	37.4572	132
Chr1	4870808	4871094	.	598	.	9.35313	40.1194	37.4572	135
Chr1	55800578	55800921	.	546	.	9.35313	40.1194	37.4572	178
Chr1	78883654	78883998	.	541	.	9.35313	40.1194	37.4572	199
Chr1	86453088	86453380	.	583	.	9.35313	40.1194	37.4572	156
Chr2	110414047	110414357	.	571	.	9.35313	40.1194	37.4572	170
Chr2	18034564	18034786	.	641	.	9.35313	40.1194	37.4572	150
Chr2	25374619	25375008	.	549	.	9.35313	40.1194	37.4572	198
Chr2	41183465	41183784	.	548	.	9.35313	40.1194	37.4572	163
Chr2	45007282	45007620	.	585	.	9.35313	40.1194	37.4572	160
Chr2	49179598	49179908	.	583	.	9.35313	40.1194	37.4572	170
Chr2	88904438	88904724	.	564	.	9.35313	40.1194	37.4572	141
Chr3	108668726	108669067	.	579	.	9.35313	40.1194	37.4572	194
Chr3	80365369	80365703	.	578	.	9.35313	40.1194	37.4572	168
Chr3	87057122	87057494	.	563	.	9.35313	40.1194	37.4572	157
Chr4	111271352	111272154	.	624	.	9.35313	40.1194	37.4572	595
Chr4	112926237	112926532	.	590	.	9.35313	40.1194	37.4572	162
Chr4	115055071	115055539	.	565	.	9.35313	40.1194	37.4572	313
Chr4	13653705	13654105	.	598	.	9.35313	40.1194	37.4572	235
Chr4	27981509	27982488	.	738	.	9.35313	40.1194	37.4572	756
Chr4	53500296	53500635	.	561	.	9.35313	40.1194	37.4572	174
Chr4	75296018	75296344	.	573	.	9.35313	40.1194	37.4572	161
Chr4	79633847	79634142	.	580	.	9.35313	40.1194	37.4572	141
Chr4	90169757	90170136	.	590	.	9.35313	40.1194	37.4572	165
Chr4	95938349	95938799	.	580	.	9.35313	40.1194	37.4572	166
Chr4	99021512	99021835	.	550	.	9.35313	40.1194	37.4572	177
Chr5	100552672	100552986	.	581	.	9.35313	40.1194	37.4572	155
Chr5	121764942	121765270	.	593	.	9.35313	40.1194	37.4572	151
Chr5	123773281	123773717	.	583	.	9.35313	40.1194	37.4572	245
Chr5	131589161	131589456	.	562	.	9.35313	40.1194	37.4572	152
Chr5	32792675	32793240	.	560	.	9.35313	40.1194	37.4572	195
Chr5	49578684	49579241	.	561	.	9.35313	40.1194	37.4572	383
Chr5	79590990	79591507	.	580	.	9.35313	40.1194	37.4572	180
Chr5	82576822	82579001	.	624	.	9.35313	40.1194	37.4572	906
Chr6	105194112	105194399	.	600	.	9.35313	40.1194	37.4572	135
Chr6	112540499	112541295	.	592	.	9.35313	40.1194	37.4572	638
Chr6	117136087	117136533	.	585	.	9.35313	40.1194	37.4572	166
Chr6	124788622	124788904	.	632	.	9.35313	40.1194	37.4572	162
Chr6	130697823	130698208	.	561	.	9.35313	40.1194	37.4572	239
Chr6	146557943	146558936	.	586	.	9.35313	40.1194	37.4572	824
Chr6	34238619	34238930	.	566	.	9.35313	40.1194	37.4572	157
Chr6	34796737	34797156	.	600	.	9.35313	40.1194	37.4572	220
Chr6	41147262	41147592	.	552	.	9.35313	40.1194	37.4572	152
Chr6	53353079	53353616	.	557	.	9.35313	40.1194	37.4572	245
Chr6	57565175	57565475	.	572	.	9.35313	40.1194	37.4572	181
Chr6	78012467	78012776	.	561	.	9.35313	40.1194	37.4572	152
Chr6	84168098	84168453	.	570	.	9.35313	40.1194	37.4572	178
Chr6	91418416	91418725	.	578	.	9.35313	40.1194	37.4572	167
Chr6	93014954	93015306	.	550	.	9.35313	40.1194	37.4572	177
Chr7	114581528	114581937	.	540	.	9.35313	40.1194	37.4572	218
Chr7	45054507	45054787	.	630	.	9.35313	40.1194	37.4572	116
Chr7	71576190	71576524	.	599	.	9.35313	40.1194	37.4572	162
Chr7	73624854	73625257	.	555	.	9.35313	40.1194	37.4572	166
Chr7	96372517	96373200	.	563	.	9.35313	40.1194	37.4572	326
Chr8	104458601	104458841	.	610	.	9.35313	40.1194	37.4572	124
Chr8	108119483	108119823	.	600	.	9.35313	40.1194	37.4572	142
Chr8	111209181	111209622	.	611	.	9.35313	40.1194	37.4572	161
Chr8	11157803	11158839	.	596	.	9.35313	40.1194	37.4572	837
Chr8	115913295	115913542	.	612	.	9.35313	40.1194	37.4572	126
Chr8	34865603	34866003	.	571	.	9.35313	40.1194	37.4572	154
Chr8	81779974	81780298	.	542	.	9.35313	40.1194	37.4572	152
Chr8	81966857	81967243	.	593	.	9.35313	40.1194	37.4572	156
Chr8	92898363	92898632	.	587	.	9.35313	40.1194	37.4572	143
Chr8	95391507	95391779	.	550	.	9.35313	40.1194	37.4572	145
Chr9	28219357	28219611	.	601	.	9.35313	40.1194	37.4572	106
Chr9	52200529	52201204	.	571	.	9.35313	40.1194	37.4572	143
Chr9	57667525	57667818	.	562	.	9.35313	40.1194	37.4572	128
Chr1	96324825	96325249	.	588	.	9.35909	54.0923	51.2843	271
Chr4	5596596	5597124	.	682	.	9.35909	54.0923	51.2843	207
Chr5	76506092	76506412	.	614	.	9.35909	54.0923	51.2843	150
Chr6	33902492	33902876	.	601	.	9.35909	54.0923	51.2843	169
Chr3	146289784	146290309	.	862	.	9.36617	125.087	121.711	367
Chr2	122921600	122922417	.	763	.	9.36705	59.1837	56.3212	638
Chr6	82323572	82324448	.	669	.	9.36705	59.1837	56.3212	366
Chr6	98565108	98565435	.	572	.	9.36705	59.1837	56.3212	155
Chr9	16160661	16161197	.	711	.	9.36705	59.1837	56.3212	278
Chr3	74132035	74132578	.	892	.	9.37356	65.2949	62.3772	266
Chr8	35704144	35704675	.	588	.	9.43931	87.6542	84.5535	362
Chr8	56238514	56238824	.	646	.	9.44345	63.6809	60.776	153
Chr5	163441290	163441534	.	705	.	9.44435	60.1661	57.2949	156
Chr8	19720128	19720971	.	604	.	9.44507	57.9488	55.0984	544
Chr1	114926615	114927031	.	567	.	9.4488	48.0695	45.3162	175
Chr8	5063306	5064383	.	599	.	9.44977	45.4728	42.7487	877
Chr1	138388323	138388800	.	711	.	9.45049	71.4044	68.4346	189
Chr6	131645482	131645894	.	685	.	9.45049	71.4044	68.4346	171
Chr2	106695357	106695695	.	615	.	9.45083	43.9169	41.2131	157
Chr1	115893818	115894386	.	572	.	9.45141	42.6179	39.926	200
Chr2	104632551	104632899	.	635	.	9.45141	42.6179	39.926	144
Chr4	83078396	83078739	.	550	.	9.45141	42.6179	39.926	153
Chr5	138538471	138538767	.	569	.	9.45141	42.6179	39.926	144
Chr8	104070425	104071152	.	608	.	9.45156	65.2949	62.3772	539
Chr1	97518108	97518432	.	582	.	9.45202	41.3186	38.638	169
Chr3	53318059	53318408	.	546	.	9.45202	41.3186	38.638	158
Chr3	59146122	59146387	.	578	.	9.45202	41.3186	38.638	137
Chr2	121283795	121284153	.	601	.	9.45266	41.068	38.4005	172
Chr3	106815573	106816462	.	718	.	9.45285	60.203	57.3316	594
Chr3	116085665	116086955	.	629	.	9.45285	60.203	57.3316	202
Chr4	3073847	3074377	.	583	.	9.45285	60.203	57.3316	209
Chr7	72049081	72049523	.	673	.	9.45285	60.203	57.3316	263
Chr8	95690234	95690621	.	595	.	9.45285	60.203	57.3316	211
Chr1	69596618	69597020	.	691	.	9.45443	55.1192	52.2953	200
Chr1	86474209	86474455	.	613	.	9.45443	55.1192	52.2953	125
Chr3	145257898	145258443	.	691	.	9.45443	55.1192	52.2953	305
Chr3	69036476	69037017	.	640	.	9.45443	55.1192	52.2953	354
Chr4	145311834	145312293	.	667	.	9.45443	55.1192	52.2953	272
Chr4	15233955	15234596	.	581	.	9.45443	55.1192	52.2953	234
Chr4	76125533	76125833	.	601	.	9.45443	55.1192	52.2953	151
Chr5	107216088	107216594	.	542	.	9.45443	55.1192	52.2953	291
Chr5	50336977	50337536	.	617	.	9.45443	55.1192	52.2953	256
Chr6	84161769	84162109	.	617	.	9.45443	55.1192	52.2953	165
Chr1	132781909	132782278	.	547	.	9.4564	49.0104	46.2477	156
Chr1	167813931	167814240	.	563	.	9.4564	49.0104	46.2477	152
Chr2	105113507	105113870	.	620	.	9.4564	49.0104	46.2477	184
Chr2	120802067	120802660	.	649	.	9.4564	49.0104	46.2477	172
Chr3	40733951	40734803	.	773	.	9.4564	49.0104	46.2477	514
Chr3	58743979	58744272	.	669	.	9.4564	49.0104	46.2477	136
Chr7	126692709	126693517	.	559	.	9.4564	49.0104	46.2477	645
Chr7	51632866	51633377	.	552	.	9.4564	49.0104	46.2477	251
Chr7	62924201	62924709	.	591	.	9.4564	49.0104	46.2477	198
Chr9	64959984	64960505	.	593	.	9.4564	49.0104	46.2477	201
Chr1	127309696	127310026	.	551	.	9.45893	43.943	41.2381	179
Chr1	74162258	74162659	.	636	.	9.45893	43.943	41.2381	139
Chr4	110439704	110440039	.	583	.	9.45893	43.943	41.2381	191
Chr5	52068125	52068448	.	544	.	9.45893	43.943	41.2381	153
Chr5	56638622	56638866	.	570	.	9.45893	43.943	41.2381	131
Chr5	73001481	73001820	.	601	.	9.45893	43.943	41.2381	175
Chr6	128922199	128922609	.	554	.	9.45893	43.943	41.2381	253
Chr6	52914372	52914679	.	561	.	9.45893	43.943	41.2381	148
Chr6	73596031	73596392	.	618	.	9.45893	43.943	41.2381	199
Chr9	70927231	70927589	.	546	.	9.45893	43.943	41.2381	204
Chr10	11474715	11476009	.	653	.	9.48643	41.17	38.4902	372
Chr10	12830863	12831220	.	562	.	9.48643	41.17	38.4902	215
Chr10	15101782	15102010	.	612	.	9.48643	41.17	38.4902	162
Chr10	31500186	31500511	.	583	.	9.48643	41.17	38.4902	165
Chr10	43622818	43623102	.	541	.	9.48643	41.17	38.4902	132
Chr10	7652055	7652382	.	620	.	9.48643	41.17	38.4902	169
Chr1	106920591	106921865	.	612	.	9.48643	41.17	38.4902	831
Chr1	125026524	125026863	.	567	.	9.48643	41.17	38.4902	158
Chr1	135036567	135037133	.	564	.	9.48643	41.17	38.4902	179
Chr1	154835093	154835511	.	583	.	9.48643	41.17	38.4902	252
Chr1	157249974	157250334	.	547	.	9.48643	41.17	38.4902	186
Chr1	164726322	164726758	.	602	.	9.48643	41.17	38.4902	173
Chr1	167722859	167723139	.	571	.	9.48643	41.17	38.4902	123
Chr1	169288711	169289046	.	564	.	9.48643	41.17	38.4902	173
Chr1	185496747	185497056	.	591	.	9.48643	41.17	38.4902	163
Chr1	189622148	189622443	.	582	.	9.48643	41.17	38.4902	162
Chr1	190874442	190874814	.	612	.	9.48643	41.17	38.4902	192
Chr1	40174240	40174558	.	577	.	9.48643	41.17	38.4902	158
Chr1	48327495	48328112	.	631	.	9.48643	41.17	38.4902	402
Chr1	50337078	50337452	.	567	.	9.48643	41.17	38.4902	192
Chr1	59926138	59926438	.	603	.	9.48643	41.17	38.4902	126
Chr1	67910087	67910389	.	618	.	9.48643	41.17	38.4902	133
Chr1	72845628	72846246	.	599	.	9.48643	41.17	38.4902	121
Chr2	122129190	122129411	.	589	.	9.48643	41.17	38.4902	106
Chr2	127846768	127847490	.	561	.	9.48643	41.17	38.4902	143
Chr2	146118855	146119116	.	540	.	9.48643	41.17	38.4902	112
Chr2	29374431	29374681	.	618	.	9.48643	41.17	38.4902	139
Chr2	3888330	3888617	.	546	.	9.48643	41.17	38.4902	138
Chr2	53797265	53797574	.	554	.	9.48643	41.17	38.4902	170
Chr2	77360630	77360870	.	603	.	9.48643	41.17	38.4902	134
Chr2	77665461	77665769	.	586	.	9.48643	41.17	38.4902	146
Chr2	84793372	84793867	.	576	.	9.48643	41.17	38.4902	174
Chr2	86522888	86523181	.	558	.	9.48643	41.17	38.4902	141
Chr3	132112159	132112520	.	629	.	9.48643	41.17	38.4902	176
Chr3	18883744	18884024	.	617	.	9.48643	41.17	38.4902	165
Chr3	26713456	26713735	.	616	.	9.48643	41.17	38.4902	133
Chr3	3059652	3060113	.	569	.	9.48643	41.17	38.4902	326
Chr3	35414529	35414834	.	596	.	9.48643	41.17	38.4902	148
Chr3	36531724	36532129	.	590	.	9.48643	41.17	38.4902	139
Chr3	40817741	40818017	.	573	.	9.48643	41.17	38.4902	164
Chr3	43908025	43908360	.	568	.	9.48643	41.17	38.4902	159
Chr3	51390300	51390683	.	554	.	9.48643	41.17	38.4902	154
Chr3	54430313	54430582	.	582	.	9.48643	41.17	38.4902	150
Chr3	54616369	54616843	.	560	.	9.48643	41.17	38.4902	294
Chr3	70465364	70465599	.	594	.	9.48643	41.17	38.4902	123
Chr3	73238367	73238673	.	566	.	9.48643	41.17	38.4902	173
Chr3	80058495	80058908	.	581	.	9.48643	41.17	38.4902	193
Chr3	8395591	8395931	.	557	.	9.48643	41.17	38.4902	191
Chr4	104120358	104120604	.	541	.	9.48643	41.17	38.4902	104
Chr4	107299599	107299901	.	544	.	9.48643	41.17	38.4902	154
Chr4	122152380	122152804	.	552	.	9.48643	41.17	38.4902	172
Chr4	26384014	26384317	.	561	.	9.48643	41.17	38.4902	157
Chr4	40702549	40702837	.	579	.	9.48643	41.17	38.4902	145
Chr4	52384061	52384548	.	588	.	9.48643	41.17	38.4902	164
Chr4	76861238	76861541	.	574	.	9.48643	41.17	38.4902	139
Chr5	110630917	110631424	.	660	.	9.48643	41.17	38.4902	253
Chr5	18055004	18055309	.	575	.	9.48643	41.17	38.4902	180
Chr5	18941564	18942062	.	606	.	9.48643	41.17	38.4902	283
Chr5	26054659	26055162	.	708	.	9.48643	41.17	38.4902	258
Chr5	37754437	37754721	.	596	.	9.48643	41.17	38.4902	136
Chr5	74532376	74532672	.	541	.	9.48643	41.17	38.4902	145
Chr5	79018364	79018832	.	588	.	9.48643	41.17	38.4902	191
Chr5	97962004	97962490	.	633	.	9.48643	41.17	38.4902	287
Chr6	104175947	104176302	.	547	.	9.48643	41.17	38.4902	186
Chr6	115998046	115998357	.	576	.	9.48643	41.17	38.4902	152
Chr6	143223973	143224318	.	605	.	9.48643	41.17	38.4902	165
Chr6	23901162	23901407	.	590	.	9.48643	41.17	38.4902	98
Chr6	28783765	28784070	.	606	.	9.48643	41.17	38.4902	154
Chr6	49539404	49539742	.	561	.	9.48643	41.17	38.4902	159
Chr6	50105742	50106081	.	604	.	9.48643	41.17	38.4902	175
Chr6	65753663	65753972	.	610	.	9.48643	41.17	38.4902	157
Chr6	72597773	72598050	.	576	.	9.48643	41.17	38.4902	143
Chr6	76756577	76756958	.	562	.	9.48643	41.17	38.4902	192
Chr6	89834851	89835290	.	584	.	9.48643	41.17	38.4902	154
Chr7	101279254	101279621	.	599	.	9.48643	41.17	38.4902	129
Chr7	14179441	14179749	.	592	.	9.48643	41.17	38.4902	140
Chr7	2635582	2635848	.	566	.	9.48643	41.17	38.4902	119
Chr7	26601199	26601480	.	575	.	9.48643	41.17	38.4902	129
Chr7	26882554	26883046	.	548	.	9.48643	41.17	38.4902	218
Chr7	35404273	35404733	.	606	.	9.48643	41.17	38.4902	286
Chr7	40612626	40613059	.	631	.	9.48643	41.17	38.4902	228
Chr7	55545829	55546211	.	546	.	9.48643	41.17	38.4902	224
Chr7	58169461	58169773	.	556	.	9.48643	41.17	38.4902	143
Chr7	58383529	58383875	.	583	.	9.48643	41.17	38.4902	189
Chr7	75929985	75930348	.	562	.	9.48643	41.17	38.4902	208
Chr7	89765130	89765408	.	572	.	9.48643	41.17	38.4902	135
Chr7	92319285	92319598	.	597	.	9.48643	41.17	38.4902	153
Chr8	104748257	104748708	.	580	.	9.48643	41.17	38.4902	233
Chr8	10688789	10689106	.	607	.	9.48643	41.17	38.4902	160
Chr8	13266995	13267474	.	573	.	9.48643	41.17	38.4902	303
Chr8	27698442	27698735	.	595	.	9.48643	41.17	38.4902	127
Chr8	32265167	32265475	.	587	.	9.48643	41.17	38.4902	148
Chr8	47912003	47912327	.	568	.	9.48643	41.17	38.4902	167
Chr8	65712674	65713268	.	591	.	9.48643	41.17	38.4902	413
Chr8	68654471	68655150	.	563	.	9.48643	41.17	38.4902	334
Chr8	83460233	83460755	.	560	.	9.48643	41.17	38.4902	196
Chr8	93585531	93586365	.	616	.	9.48643	41.17	38.4902	268
Chr9	15345748	15348545	.	549	.	9.48643	41.17	38.4902	1584
Chr9	49074969	49075453	.	544	.	9.48643	41.17	38.4902	289
Chr9	78523567	78523896	.	562	.	9.48643	41.17	38.4902	148
Chr8	53010302	53010990	.	608	.	9.52199	72.4203	69.4406	311
Chr5	107367213	107367586	.	586	.	9.53036	41.5572	38.8762	139
Chr1	22499473	22499783	.	631	.	9.53488	58.9762	56.1154	165
Chr3	48503585	48504316	.	749	.	9.53866	61.227	58.3417	311
Chr9	33398407	33399248	.	632	.	9.53866	61.227	58.3417	640
Chr1	17161403	17163783	.	819	.	9.54977	55.1192	52.2953	2196
Chr1	88074607	88075742	.	676	.	9.54977	55.1192	52.2953	691
Chr3	62824578	62825028	.	736	.	9.54977	55.1192	52.2953	204
Chr4	33837160	33837535	.	579	.	9.54977	55.1192	52.2953	153
Chr5	102917027	102917334	.	569	.	9.54977	55.1192	52.2953	166
Chr6	49052958	49053385	.	647	.	9.54977	55.1192	52.2953	182
Chr8	90753497	90753818	.	681	.	9.54977	55.1192	52.2953	146
Chr1	151936159	151936811	.	607	.	9.56366	50.0467	47.2734	458
Chr2	122048133	122048774	.	699	.	9.56366	50.0467	47.2734	224
Chr2	37137798	37138186	.	620	.	9.56366	50.0467	47.2734	210
Chr3	104302848	104303158	.	663	.	9.56366	50.0467	47.2734	130
Chr4	123300384	123300732	.	626	.	9.56366	50.0467	47.2734	148
Chr5	157972585	157972815	.	791	.	9.56366	50.0467	47.2734	129
Chr5	81184627	81184989	.	622	.	9.56366	50.0467	47.2734	165
Chr7	22299323	22299887	.	706	.	9.56366	50.0467	47.2734	329
Chr7	46912200	46912658	.	593	.	9.56366	50.0467	47.2734	282
Chr8	27010141	27010438	.	589	.	9.56366	50.0467	47.2734	153
Chr8	92781840	92782234	.	603	.	9.56366	50.0467	47.2734	180
Chr8	96493509	96493829	.	642	.	9.56366	50.0467	47.2734	173
Chr10	25214818	25215524	.	656	.	9.56619	46.5143	43.786	174
Chr8	16131296	16132125	.	921	.	9.568	123.331	119.965	344
Chr2	97064494	97065123	.	632	.	9.56966	45.2157	42.4985	133
Chr6	112908249	112908548	.	582	.	9.56966	45.2157	42.4985	145
Chr5	10744034	10744590	.	747	.	9.57138	83.6195	80.5466	175
Chr3	65882118	65882409	.	583	.	9.57331	44.965	42.2507	120
Chr4	101414814	101415133	.	554	.	9.57331	44.965	42.2507	146
Chr6	112089855	112090606	.	591	.	9.57331	44.965	42.2507	603
Chr1	76448906	76449220	.	587	.	9.57715	43.6662	40.9635	169
Chr1	82295072	82295312	.	546	.	9.58121	42.3672	39.676	127
Chr2	142153307	142153875	.	605	.	9.58151	44.9915	42.2749	362
Chr2	87236135	87236606	.	633	.	9.58151	44.9915	42.2749	237
Chr3	57834212	57834474	.	588	.	9.58151	44.9915	42.2749	148
Chr3	69100381	69100833	.	571	.	9.58151	44.9915	42.2749	286
Chr3	86184536	86185045	.	540	.	9.58151	44.9915	42.2749	283
Chr3	96158312	96158786	.	608	.	9.58151	44.9915	42.2749	252
Chr4	36727686	36728419	.	579	.	9.58151	44.9915	42.2749	206
Chr4	67846520	67846780	.	625	.	9.58151	44.9915	42.2749	125
Chr5	116554588	116555137	.	625	.	9.58151	44.9915	42.2749	285
Chr5	117711898	117713044	.	603	.	9.58151	44.9915	42.2749	881
Chr5	27041407	27041826	.	558	.	9.58151	44.9915	42.2749	167
Chr5	80913992	80914492	.	614	.	9.58151	44.9915	42.2749	294
Chr5	91083363	91083900	.	563	.	9.58151	44.9915	42.2749	367
Chr6	68110938	68111548	.	729	.	9.58151	44.9915	42.2749	194
Chr7	74505200	74505694	.	594	.	9.58151	44.9915	42.2749	165
Chr7	82323258	82323603	.	590	.	9.58151	44.9915	42.2749	166
Chr8	109059603	109060223	.	584	.	9.58151	44.9915	42.2749	167
Chr7	91161655	91162069	.	593	.	9.58158	78.5271	75.4967	183
Chr8	108377884	108378300	.	698	.	9.58158	78.5271	75.4967	190
Chr1	5034296	5035160	.	652	.	9.5935	73.44	70.4507	675
Chr1	102894707	102895133	.	555	.	9.61973	41.17	38.4902	160
Chr1	110824765	110825003	.	551	.	9.61973	41.17	38.4902	117
Chr1	138141990	138142293	.	555	.	9.61973	41.17	38.4902	148
Chr1	139121572	139121976	.	604	.	9.61973	41.17	38.4902	263
Chr1	145924762	145925119	.	597	.	9.61973	41.17	38.4902	191
Chr1	148886369	148886681	.	615	.	9.61973	41.17	38.4902	156
Chr1	150048377	150048699	.	572	.	9.61973	41.17	38.4902	144
Chr1	174776970	174777338	.	572	.	9.61973	41.17	38.4902	221
Chr1	184653114	184653540	.	607	.	9.61973	41.17	38.4902	278
Chr1	185527133	185527429	.	562	.	9.61973	41.17	38.4902	156
Chr1	185808919	185809243	.	576	.	9.61973	41.17	38.4902	157
Chr1	186219343	186219681	.	607	.	9.61973	41.17	38.4902	146
Chr1	30149180	30149835	.	563	.	9.61973	41.17	38.4902	429
Chr1	36443989	36444309	.	570	.	9.61973	41.17	38.4902	171
Chr1	50443169	50443573	.	628	.	9.61973	41.17	38.4902	233
Chr1	64262884	64263304	.	617	.	9.61973	41.17	38.4902	224
Chr1	74068846	74069160	.	621	.	9.61973	41.17	38.4902	142
Chr1	803276	803904	.	565	.	9.61973	41.17	38.4902	348
Chr1	86170246	86170952	.	625	.	9.61973	41.17	38.4902	161
Chr1	95622055	95622304	.	540	.	9.61973	41.17	38.4902	151
Chr2	118203300	118203750	.	552	.	9.61973	41.17	38.4902	151
Chr2	126716266	126716521	.	553	.	9.61973	41.17	38.4902	127
Chr2	153368736	153369007	.	613	.	9.61973	41.17	38.4902	121
Chr2	47201775	47202118	.	557	.	9.61973	41.17	38.4902	172
Chr2	59827527	59827928	.	548	.	9.61973	41.17	38.4902	170
Chr2	65328244	65328775	.	573	.	9.61973	41.17	38.4902	384
Chr2	74839596	74839894	.	594	.	9.61973	41.17	38.4902	153
Chr2	87095897	87096190	.	591	.	9.61973	41.17	38.4902	122
Chr2	93651217	93651645	.	628	.	9.61973	41.17	38.4902	237
Chr3	112717075	112717377	.	593	.	9.61973	41.17	38.4902	149
Chr3	129927074	129927440	.	576	.	9.61973	41.17	38.4902	158
Chr3	24886928	24887170	.	631	.	9.61973	41.17	38.4902	144
Chr3	39760036	39760265	.	557	.	9.61973	41.17	38.4902	121
Chr3	62615200	62615480	.	568	.	9.61973	41.17	38.4902	145
Chr4	110735532	110735794	.	583	.	9.61973	41.17	38.4902	133
Chr4	114244779	114245597	.	558	.	9.61973	41.17	38.4902	539
Chr4	132336491	132336831	.	599	.	9.61973	41.17	38.4902	208
Chr4	20302380	20302684	.	593	.	9.61973	41.17	38.4902	153
Chr4	21088979	21089561	.	611	.	9.61973	41.17	38.4902	364
Chr4	21637750	21638291	.	574	.	9.61973	41.17	38.4902	259
Chr4	31138079	31138428	.	605	.	9.61973	41.17	38.4902	132
Chr4	35826343	35826679	.	625	.	9.61973	41.17	38.4902	172
Chr4	41842700	41843055	.	559	.	9.61973	41.17	38.4902	181
Chr4	48981402	48981867	.	616	.	9.61973	41.17	38.4902	209
Chr4	52178103	52178424	.	595	.	9.61973	41.17	38.4902	150
Chr4	85291587	85291966	.	566	.	9.61973	41.17	38.4902	181
Chr4	85398121	85398439	.	602	.	9.61973	41.17	38.4902	139
Chr4	92178264	92178573	.	584	.	9.61973	41.17	38.4902	136
Chr5	101200414	101200848	.	588	.	9.61973	41.17	38.4902	137
Chr5	103950119	103950420	.	587	.	9.61973	41.17	38.4902	130
Chr5	24346887	24347221	.	581	.	9.61973	41.17	38.4902	152
Chr5	32066115	32066509	.	584	.	9.61973	41.17	38.4902	226
Chr5	45220870	45221185	.	604	.	9.61973	41.17	38.4902	153
Chr5	47731364	47731853	.	573	.	9.61973	41.17	38.4902	177
Chr5	58950071	58950649	.	582	.	9.61973	41.17	38.4902	335
Chr5	60478517	60478792	.	627	.	9.61973	41.17	38.4902	127
Chr5	76193709	76193959	.	583	.	9.61973	41.17	38.4902	119
Chr5	79591957	79592607	.	571	.	9.61973	41.17	38.4902	155
Chr5	81281505	81281913	.	586	.	9.61973	41.17	38.4902	172
Chr5	86200725	86200960	.	642	.	9.61973	41.17	38.4902	131
Chr6	101651929	101652228	.	607	.	9.61973	41.17	38.4902	160
Chr6	132657969	132658383	.	558	.	9.61973	41.17	38.4902	173
Chr6	140728378	140729076	.	664	.	9.61973	41.17	38.4902	168
Chr6	20700732	20701045	.	625	.	9.61973	41.17	38.4902	143
Chr6	22155460	22155830	.	572	.	9.61973	41.17	38.4902	193
Chr6	42474674	42475037	.	642	.	9.61973	41.17	38.4902	228
Chr6	65473167	65473474	.	562	.	9.61973	41.17	38.4902	172
Chr6	66765054	66765371	.	605	.	9.61973	41.17	38.4902	169
Chr6	77413318	77413616	.	554	.	9.61973	41.17	38.4902	137
Chr6	78492946	78493283	.	560	.	9.61973	41.17	38.4902	156
Chr6	84505358	84505677	.	609	.	9.61973	41.17	38.4902	181
Chr7	10369307	10369548	.	715	.	9.61973	41.17	38.4902	104
Chr7	119634692	119635018	.	566	.	9.61973	41.17	38.4902	177
Chr7	41318487	41318936	.	621	.	9.61973	41.17	38.4902	163
Chr7	56604725	56605012	.	556	.	9.61973	41.17	38.4902	161
Chr7	63330786	63331256	.	607	.	9.61973	41.17	38.4902	209
Chr7	63540193	63540463	.	630	.	9.61973	41.17	38.4902	99
Chr7	73056118	73056530	.	568	.	9.61973	41.17	38.4902	255
Chr7	74878586	74878895	.	616	.	9.61973	41.17	38.4902	145
Chr8	115838997	115839333	.	558	.	9.61973	41.17	38.4902	173
Chr8	3376041	3376330	.	637	.	9.61973	41.17	38.4902	143
Chr8	67535123	67535423	.	570	.	9.61973	41.17	38.4902	145
Chr9	48312303	48312575	.	599	.	9.61973	41.17	38.4902	152
Chr9	55144545	55144821	.	639	.	9.61973	41.17	38.4902	157
Chr9	60777194	60777541	.	597	.	9.61973	41.17	38.4902	175
Chr9	72204373	72204694	.	568	.	9.61973	41.17	38.4902	148
Chr2	107799222	107799792	.	798	.	9.62446	62.2555	59.3658	261
Chr6	115709308	115709594	.	681	.	9.62446	62.2555	59.3658	145
Chr8	18097620	18098775	.	577	.	9.64082	55.8563	53.0237	718
Chr1	181041227	181041750	.	550	.	9.64511	56.1511	53.3178	354
Chr5	71261778	71262236	.	631	.	9.64511	56.1511	53.3178	269
Chr6	72344736	72345332	.	702	.	9.64511	56.1511	53.3178	250
Chr6	82847954	82848248	.	631	.	9.64511	56.1511	53.3178	144
Chr7	31862813	31863238	.	586	.	9.64511	56.1511	53.3178	201
Chr7	114198543	114199037	.	569	.	9.64759	79.5452	76.5051	210
Chr3	46099235	46099784	.	623	.	9.65984	51.7072	48.9204	349
Chr4	12071287	12071543	.	665	.	9.66886	69.8838	66.9235	149
Chr4	86343391	86344505	.	635	.	9.67069	49.1111	46.3474	256
Chr1	146697079	146697395	.	553	.	9.67091	51.0886	48.3055	157
Chr1	179535038	179535324	.	582	.	9.67091	51.0886	48.3055	145
Chr2	118299242	118299876	.	627	.	9.67091	51.0886	48.3055	228
Chr2	131563428	131564059	.	585	.	9.67091	51.0886	48.3055	406
Chr2	98764002	98764304	.	588	.	9.67091	51.0886	48.3055	135
Chr3	39387998	39388363	.	551	.	9.67091	51.0886	48.3055	168
Chr3	54889925	54890196	.	653	.	9.67091	51.0886	48.3055	143
Chr3	55835523	55835961	.	560	.	9.67091	51.0886	48.3055	252
Chr4	21764352	21764728	.	630	.	9.67091	51.0886	48.3055	183
Chr5	3063740	3064081	.	626	.	9.67091	51.0886	48.3055	200
Chr6	100517460	100517894	.	641	.	9.67091	51.0886	48.3055	218
Chr6	35694662	35694994	.	659	.	9.67091	51.0886	48.3055	153
Chr8	95669735	95670076	.	616	.	9.67091	51.0886	48.3055	141
Chr9	22306095	22306388	.	715	.	9.67091	51.0886	48.3055	138
Chr2	62279425	62279785	.	554	.	9.67651	48.8603	46.0986	184
Chr8	90500535	90500837	.	591	.	9.68904	46.2636	43.5359	150
Chr3	2198133	2198391	.	955	.	9.69938	102.946	99.7271	148
Chr3	29065569	29065859	.	592	.	9.70289	44.7212	42.0081	164
Chr1	110153764	110154171	.	603	.	9.70409	44.9915	42.2749	167
Chr1	98826705	98827028	.	593	.	9.70409	44.9915	42.2749	158
Chr2	174881265	174882846	.	554	.	9.70409	44.9915	42.2749	1418
Chr3	103657667	103658010	.	654	.	9.70409	44.9915	42.2749	161
Chr3	70232100	70232415	.	549	.	9.70409	44.9915	42.2749	156
Chr3	97304243	97304589	.	578	.	9.70409	44.9915	42.2749	169
Chr4	25847512	25848222	.	631	.	9.70409	44.9915	42.2749	233
Chr6	115166910	115167192	.	675	.	9.70409	44.9915	42.2749	135
Chr6	135241264	135241693	.	556	.	9.70409	44.9915	42.2749	200
Chr6	36533471	36533794	.	568	.	9.70409	44.9915	42.2749	158
Chr7	94860039	94860343	.	571	.	9.70409	44.9915	42.2749	173
Chr9	55370064	55370389	.	611	.	9.70409	44.9915	42.2749	158
Chr9	63382838	63383209	.	581	.	9.70409	44.9915	42.2749	158
Chr4	141492462	141492836	.	712	.	9.71027	63.2885	60.3897	192
Chr1	102343086	102343443	.	658	.	9.71039	43.4226	40.7205	166
Chr8	137262155	137263294	.	601	.	9.71039	43.4226	40.7205	695
Chr8	16061738	16062557	.	911	.	9.71813	132.446	129.015	338
Chr2	57431766	57432383	.	566	.	9.71831	42.1239	39.4396	178
Chr6	28037694	28037986	.	602	.	9.71831	42.1239	39.4396	127
Chr8	36536411	36537051	.	667	.	9.71831	42.1239	39.4396	486
Chr8	58154727	58155083	.	620	.	9.71831	42.1239	39.4396	153
Chr10	47353298	47353571	.	612	.	9.74045	57.188	54.3448	135
Chr1	138774624	138775054	.	673	.	9.74045	57.188	54.3448	240
Chr4	121197426	121197914	.	867	.	9.74045	57.188	54.3448	275
Chr4	128715802	128716780	.	752	.	9.74045	57.188	54.3448	673
Chr6	31454509	31455359	.	631	.	9.74045	57.188	54.3448	249
Chr6	39510832	39511307	.	750	.	9.74045	57.188	54.3448	245
Chr10	31544037	31544354	.	556	.	9.75303	42.2277	39.5369	139
Chr10	38496239	38496713	.	661	.	9.75303	42.2277	39.5369	240
Chr10	50483221	50483706	.	600	.	9.75303	42.2277	39.5369	290
Chr1	102350601	102350930	.	609	.	9.75303	42.2277	39.5369	159
Chr1	107873078	107873347	.	580	.	9.75303	42.2277	39.5369	156
Chr1	132456408	132456824	.	566	.	9.75303	42.2277	39.5369	227
Chr1	137063357	137063780	.	629	.	9.75303	42.2277	39.5369	208
Chr1	152148430	152148958	.	600	.	9.75303	42.2277	39.5369	172
Chr1	199616657	199616920	.	605	.	9.75303	42.2277	39.5369	130
Chr1	20276122	20276473	.	570	.	9.75303	42.2277	39.5369	161
Chr1	21037883	21038401	.	604	.	9.75303	42.2277	39.5369	177
Chr1	77952496	77953060	.	622	.	9.75303	42.2277	39.5369	168
Chr1	88922297	88922636	.	613	.	9.75303	42.2277	39.5369	172
Chr1	89500530	89500825	.	565	.	9.75303	42.2277	39.5369	117
Chr2	101390150	101390591	.	599	.	9.75303	42.2277	39.5369	267
Chr2	103698483	103698850	.	541	.	9.75303	42.2277	39.5369	214
Chr2	104804043	104804552	.	588	.	9.75303	42.2277	39.5369	157
Chr2	117481967	117482530	.	664	.	9.75303	42.2277	39.5369	383
Chr2	119485181	119485507	.	574	.	9.75303	42.2277	39.5369	150
Chr2	122143828	122144235	.	553	.	9.75303	42.2277	39.5369	130
Chr2	130444253	130444551	.	583	.	9.75303	42.2277	39.5369	144
Chr2	136107489	136107827	.	610	.	9.75303	42.2277	39.5369	162
Chr2	23101635	23101956	.	637	.	9.75303	42.2277	39.5369	164
Chr2	27063899	27064176	.	541	.	9.75303	42.2277	39.5369	128
Chr2	32247182	32247497	.	645	.	9.75303	42.2277	39.5369	158
Chr2	39473903	39474327	.	608	.	9.75303	42.2277	39.5369	224
Chr2	51799535	51799900	.	580	.	9.75303	42.2277	39.5369	149
Chr2	54513305	54513645	.	585	.	9.75303	42.2277	39.5369	176
Chr2	56073901	56074261	.	549	.	9.75303	42.2277	39.5369	231
Chr2	69154296	69154572	.	604	.	9.75303	42.2277	39.5369	130
Chr2	71453270	71453574	.	635	.	9.75303	42.2277	39.5369	140
Chr2	84662773	84663086	.	543	.	9.75303	42.2277	39.5369	143
Chr2	96564840	96565425	.	623	.	9.75303	42.2277	39.5369	142
Chr3	110631019	110631823	.	619	.	9.75303	42.2277	39.5369	640
Chr3	15407818	15408111	.	632	.	9.75303	42.2277	39.5369	160
Chr3	24449590	24450016	.	550	.	9.75303	42.2277	39.5369	228
Chr3	27731745	27732076	.	571	.	9.75303	42.2277	39.5369	156
Chr3	46343800	46344406	.	680	.	9.75303	42.2277	39.5369	163
Chr3	52765090	52765332	.	628	.	9.75303	42.2277	39.5369	150
Chr3	57362514	57362832	.	553	.	9.75303	42.2277	39.5369	175
Chr3	60094776	60095042	.	597	.	9.75303	42.2277	39.5369	124
Chr3	61886237	61886625	.	609	.	9.75303	42.2277	39.5369	256
Chr3	65313493	65313799	.	612	.	9.75303	42.2277	39.5369	152
Chr3	68437651	68438242	.	604	.	9.75303	42.2277	39.5369	201
Chr3	80448491	80448920	.	642	.	9.75303	42.2277	39.5369	270
Chr3	89817153	89817550	.	591	.	9.75303	42.2277	39.5369	225
Chr4	104136647	104136894	.	596	.	9.75303	42.2277	39.5369	116
Chr4	10594306	10594528	.	578	.	9.75303	42.2277	39.5369	105
Chr4	139717131	139717434	.	576	.	9.75303	42.2277	39.5369	160
Chr4	54381171	54381514	.	602	.	9.75303	42.2277	39.5369	173
Chr4	69148651	69149040	.	578	.	9.75303	42.2277	39.5369	167
Chr4	80702134	80702607	.	606	.	9.75303	42.2277	39.5369	155
Chr4	94649745	94650027	.	579	.	9.75303	42.2277	39.5369	147
Chr4	96255990	96256395	.	560	.	9.75303	42.2277	39.5369	180
Chr5	112925407	112925720	.	545	.	9.75303	42.2277	39.5369	141
Chr5	133760335	133760688	.	629	.	9.75303	42.2277	39.5369	178
Chr5	30717761	30718142	.	555	.	9.75303	42.2277	39.5369	158
Chr5	35487358	35487651	.	571	.	9.75303	42.2277	39.5369	139
Chr5	36486084	36486365	.	610	.	9.75303	42.2277	39.5369	132
Chr5	56380476	56380817	.	543	.	9.75303	42.2277	39.5369	203
Chr5	8056814	8057141	.	545	.	9.75303	42.2277	39.5369	176
Chr5	98468774	98469115	.	604	.	9.75303	42.2277	39.5369	146
Chr6	52126590	52126937	.	592	.	9.75303	42.2277	39.5369	167
Chr6	75323896	75324315	.	609	.	9.75303	42.2277	39.5369	244
Chr6	83607047	83607351	.	630	.	9.75303	42.2277	39.5369	153
Chr6	87905574	87905894	.	580	.	9.75303	42.2277	39.5369	178
Chr7	114105912	114106189	.	593	.	9.75303	42.2277	39.5369	137
Chr7	129876549	129877391	.	595	.	9.75303	42.2277	39.5369	178
Chr7	130649598	130649830	.	699	.	9.75303	42.2277	39.5369	140
Chr7	25295289	25295884	.	550	.	9.75303	42.2277	39.5369	206
Chr7	36713144	36713521	.	589	.	9.75303	42.2277	39.5369	218
Chr7	39697238	39697649	.	580	.	9.75303	42.2277	39.5369	242
Chr7	47298289	47298655	.	634	.	9.75303	42.2277	39.5369	168
Chr7	51732896	51733238	.	591	.	9.75303	42.2277	39.5369	181
Chr7	70611697	70611953	.	582	.	9.75303	42.2277	39.5369	151
Chr7	97963901	97964389	.	655	.	9.75303	42.2277	39.5369	211
Chr7	9821207	9821504	.	585	.	9.75303	42.2277	39.5369	170
Chr8	10102437	10102781	.	594	.	9.75303	42.2277	39.5369	173
Chr8	101922073	101922348	.	601	.	9.75303	42.2277	39.5369	129
Chr8	105281394	105281706	.	590	.	9.75303	42.2277	39.5369	173
Chr8	107786835	107787175	.	546	.	9.75303	42.2277	39.5369	140
Chr8	115817514	115817801	.	579	.	9.75303	42.2277	39.5369	166
Chr8	117851998	117852319	.	596	.	9.75303	42.2277	39.5369	157
Chr8	21993080	21993441	.	565	.	9.75303	42.2277	39.5369	171
Chr8	62364642	62365283	.	646	.	9.75303	42.2277	39.5369	467
Chr8	63914594	63915635	.	663	.	9.75303	42.2277	39.5369	597
Chr8	99746183	99746482	.	643	.	9.75303	42.2277	39.5369	149
Chr9	56555772	56556330	.	553	.	9.75303	42.2277	39.5369	166
Chr9	60872597	60872964	.	610	.	9.75303	42.2277	39.5369	211
Chr9	64966042	64966500	.	608	.	9.75303	42.2277	39.5369	293
Chr9	9278642	9278891	.	746	.	9.75303	42.2277	39.5369	116
Chr7	35096495	35096826	.	740	.	9.77354	51.4564	48.6699	167
Chr2	149453521	149454105	.	634	.	9.77817	52.1362	49.3418	159
Chr2	83730757	83731059	.	591	.	9.77817	52.1362	49.3418	128
Chr3	65360353	65361063	.	563	.	9.77817	52.1362	49.3418	158
Chr4	119279127	119279541	.	663	.	9.77817	52.1362	49.3418	233
Chr4	142712425	142712808	.	698	.	9.77817	52.1362	49.3418	194
Chr5	116546782	116547654	.	866	.	9.77817	52.1362	49.3418	324
Chr5	16411664	16412054	.	602	.	9.77817	52.1362	49.3418	206
Chr5	60034334	60034758	.	540	.	9.77817	52.1362	49.3418	165
Chr6	32678830	32679169	.	582	.	9.77817	52.1362	49.3418	164
Chr8	11290882	11291207	.	734	.	9.77817	52.1362	49.3418	153
Chr8	60124541	60124981	.	576	.	9.77817	52.1362	49.3418	260
Chr4	34071864	34072206	.	627	.	9.79013	48.8603	46.0986	178
Chr1	101102931	101103482	.	649	.	9.79608	63.2885	60.3897	377
Chr3	64614357	64614656	.	705	.	9.79608	63.2885	60.3897	151
Chr9	51929278	51929602	.	677	.	9.80801	75.4906	72.4889	167
Chr1	121629882	121630194	.	608	.	9.80841	47.3177	44.5789	161
Chr1	97997070	97997567	.	666	.	9.80841	47.3177	44.5789	264
Chr2	55327015	55327295	.	636	.	9.81826	46.0195	43.2936	121
Chr4	25505175	25505517	.	586	.	9.81826	46.0195	43.2936	160
Chr6	133949421	133949696	.	573	.	9.81826	46.0195	43.2936	102
Chr1	136604183	136604922	.	638	.	9.82667	46.0465	43.3195	542
Chr1	143062845	143063193	.	614	.	9.82667	46.0465	43.3195	191
Chr1	57867600	57867903	.	664	.	9.82667	46.0465	43.3195	135
Chr2	133901493	133902184	.	605	.	9.82667	46.0465	43.3195	143
Chr3	18252734	18253101	.	595	.	9.82667	46.0465	43.3195	174
Chr3	78191299	78191627	.	554	.	9.82667	46.0465	43.3195	171
Chr4	112363250	112363587	.	557	.	9.82667	46.0465	43.3195	155
Chr5	155793365	155793871	.	615	.	9.82667	46.0465	43.3195	389
Chr5	58696676	58696987	.	596	.	9.82667	46.0465	43.3195	168
Chr5	87107033	87107331	.	595	.	9.82667	46.0465	43.3195	150
Chr6	100495158	100495478	.	662	.	9.82667	46.0465	43.3195	151
Chr6	116481380	116481675	.	642	.	9.82667	46.0465	43.3195	130
Chr6	56545674	56546135	.	602	.	9.82667	46.0465	43.3195	222
Chr7	130049499	130049819	.	622	.	9.82667	46.0465	43.3195	155
Chr7	49882343	49882634	.	667	.	9.82667	46.0465	43.3195	138
Chr7	92963997	92964344	.	555	.	9.82667	46.0465	43.3195	180
Chr8	24593214	24593645	.	579	.	9.82667	46.0465	43.3195	225
Chr8	94990861	94991547	.	566	.	9.82667	46.0465	43.3195	504
Chr9	52706122	52706525	.	659	.	9.82667	46.0465	43.3195	259
Chr1	108579358	108579761	.	574	.	9.82864	45.7826	43.0579	234
Chr1	72691423	72691728	.	591	.	9.82864	45.7826	43.0579	161
Chr4	44077727	44078095	.	580	.	9.83579	58.2299	55.3762	193
Chr4	47586799	47587453	.	687	.	9.83579	58.2299	55.3762	233
Chr5	37079334	37079902	.	711	.	9.83579	58.2299	55.3762	207
Chr5	54635413	54635890	.	719	.	9.83579	58.2299	55.3762	310
Chr6	13231355	13232195	.	899	.	9.83579	58.2299	55.3762	428
Chr7	73545412	73545800	.	732	.	9.83579	58.2299	55.3762	198
Chr8	27785210	27785540	.	641	.	9.83579	58.2299	55.3762	167
Chr1	83215885	83216303	.	582	.	9.83958	44.4847	41.772	188
Chr6	29816058	29816537	.	635	.	9.83958	44.4847	41.772	169
Chr7	31244739	31245004	.	557	.	9.83958	44.4847	41.772	119
Chr7	50705388	50705636	.	620	.	9.83958	44.4847	41.772	123
Chr8	44155147	44156198	.	558	.	9.83958	44.4847	41.772	245
Chr2	176719862	176720495	.	736	.	9.84159	70.4233	67.4621	157
Chr2	96351341	96351733	.	644	.	9.84159	70.4233	67.4621	167
Chr4	112567293	112567668	.	698	.	9.84159	70.4233	67.4621	165
Chr2	97967405	97967769	.	598	.	9.85114	43.1867	40.4909	155
Chr4	73171460	73171823	.	590	.	9.85114	43.1867	40.4909	160
Chr5	138168378	138168900	.	607	.	9.85114	43.1867	40.4909	207
Chr6	61775585	61775860	.	540	.	9.85114	43.1867	40.4909	138
Chr6	99365724	99366300	.	581	.	9.85114	43.1867	40.4909	269
Chr5	158903368	158903783	.	565	.	9.85272	55.3495	52.5241	130
Chr3	56323050	56323453	.	616	.	9.87176	52.7542	49.9575	217
Chr1	57756851	57757351	.	665	.	9.87952	76.5215	73.5077	242
Chr6	2935345	2935873	.	925	.	9.87952	76.5215	73.5077	230
Chr1	119219056	119219627	.	660	.	9.88188	64.3259	61.4181	410
Chr3	65952733	65953019	.	606	.	9.88188	64.3259	61.4181	130
Chr5	71543742	71544187	.	619	.	9.88188	64.3259	61.4181	238
Chr9	42408122	42409464	.	953	.	9.88188	64.3259	61.4181	319
Chr1	144760855	144761249	.	684	.	9.88543	53.1892	50.3842	222
Chr1	79663001	79663365	.	803	.	9.88543	53.1892	50.3842	198
Chr6	115781556	115782180	.	616	.	9.88543	53.1892	50.3842	475
Chr6	130146776	130147075	.	626	.	9.88543	53.1892	50.3842	142
Chr6	40708643	40708973	.	540	.	9.88543	53.1892	50.3842	152
Chr6	60058137	60058472	.	670	.	9.88543	53.1892	50.3842	168
Chr6	71951118	71951459	.	614	.	9.88543	53.1892	50.3842	170
Chr7	81356685	81357002	.	616	.	9.88543	53.1892	50.3842	160
Chr8	102420671	102421290	.	632	.	9.88543	53.1892	50.3842	355
Chr10	10399425	10399768	.	557	.	9.88633	43.2923	40.5906	210
Chr10	22587917	22588250	.	649	.	9.88633	43.2923	40.5906	197
Chr10	52288362	52288733	.	586	.	9.88633	43.2923	40.5906	247
Chr1	119158904	119159204	.	579	.	9.88633	43.2923	40.5906	156
Chr1	122791361	122791812	.	616	.	9.88633	43.2923	40.5906	190
Chr1	128679930	128680224	.	619	.	9.88633	43.2923	40.5906	160
Chr1	133479169	133479515	.	551	.	9.88633	43.2923	40.5906	133
Chr1	143051432	143051721	.	605	.	9.88633	43.2923	40.5906	149
Chr1	162744970	162745751	.	639	.	9.88633	43.2923	40.5906	622
Chr1	172916886	172917243	.	629	.	9.88633	43.2923	40.5906	179
Chr1	177605133	177605423	.	571	.	9.88633	43.2923	40.5906	134
Chr1	187117737	187118076	.	575	.	9.88633	43.2923	40.5906	179
Chr1	201574680	201575084	.	600	.	9.88633	43.2923	40.5906	245
Chr1	201726620	201726835	.	723	.	9.88633	43.2923	40.5906	132
Chr1	204260174	204260473	.	640	.	9.88633	43.2923	40.5906	127
Chr1	34878223	34878522	.	627	.	9.88633	43.2923	40.5906	142
Chr1	36222385	36223223	.	552	.	9.88633	43.2923	40.5906	570
Chr1	65616479	65616807	.	627	.	9.88633	43.2923	40.5906	178
Chr1	71292987	71293388	.	555	.	9.88633	43.2923	40.5906	216
Chr2	110396893	110397174	.	619	.	9.88633	43.2923	40.5906	150
Chr2	113475179	113475564	.	623	.	9.88633	43.2923	40.5906	242
Chr2	12290242	12290628	.	596	.	9.88633	43.2923	40.5906	222
Chr2	128306813	128307379	.	601	.	9.88633	43.2923	40.5906	419
Chr2	138156845	138157121	.	586	.	9.88633	43.2923	40.5906	118
Chr2	147507043	147507550	.	609	.	9.88633	43.2923	40.5906	339
Chr2	148693408	148693801	.	611	.	9.88633	43.2923	40.5906	174
Chr2	152990077	152990415	.	587	.	9.88633	43.2923	40.5906	132
Chr2	153752652	153752952	.	602	.	9.88633	43.2923	40.5906	138
Chr2	155071878	155072191	.	569	.	9.88633	43.2923	40.5906	169
Chr2	21395778	21396360	.	656	.	9.88633	43.2923	40.5906	152
Chr2	41169104	41169414	.	618	.	9.88633	43.2923	40.5906	150
Chr2	65510753	65511163	.	651	.	9.88633	43.2923	40.5906	149
Chr2	67309889	67310559	.	633	.	9.88633	43.2923	40.5906	481
Chr2	69581829	69582249	.	622	.	9.88633	43.2923	40.5906	142
Chr2	71447645	71447952	.	590	.	9.88633	43.2923	40.5906	142
Chr2	74595638	74596077	.	626	.	9.88633	43.2923	40.5906	276
Chr2	74911792	74912073	.	632	.	9.88633	43.2923	40.5906	165
Chr3	100671337	100671652	.	645	.	9.88633	43.2923	40.5906	147
Chr3	104564774	104565080	.	598	.	9.88633	43.2923	40.5906	155
Chr3	109055433	109055890	.	636	.	9.88633	43.2923	40.5906	330
Chr3	35396350	35396701	.	607	.	9.88633	43.2923	40.5906	199
Chr3	49222110	49222401	.	619	.	9.88633	43.2923	40.5906	142
Chr3	50834968	50835325	.	653	.	9.88633	43.2923	40.5906	156
Chr3	63743175	63743493	.	570	.	9.88633	43.2923	40.5906	153
Chr3	67229414	67229769	.	618	.	9.88633	43.2923	40.5906	180
Chr3	82979000	82979402	.	641	.	9.88633	43.2923	40.5906	257
Chr3	87351283	87351610	.	612	.	9.88633	43.2923	40.5906	144
Chr3	88236450	88236700	.	624	.	9.88633	43.2923	40.5906	127
Chr3	90566892	90567275	.	577	.	9.88633	43.2923	40.5906	216
Chr4	117237539	117237816	.	623	.	9.88633	43.2923	40.5906	141
Chr4	121543138	121543472	.	603	.	9.88633	43.2923	40.5906	156
Chr4	143678212	143678488	.	615	.	9.88633	43.2923	40.5906	139
Chr4	19994561	19994812	.	585	.	9.88633	43.2923	40.5906	146
Chr4	21188261	21188551	.	634	.	9.88633	43.2923	40.5906	164
Chr4	65250158	65250543	.	662	.	9.88633	43.2923	40.5906	210
Chr4	77757771	77758128	.	645	.	9.88633	43.2923	40.5906	193
Chr5	103824215	103824573	.	574	.	9.88633	43.2923	40.5906	181
Chr5	106009411	106010056	.	542	.	9.88633	43.2923	40.5906	140
Chr5	116447056	116447524	.	641	.	9.88633	43.2923	40.5906	168
Chr5	120928397	120928680	.	606	.	9.88633	43.2923	40.5906	129
Chr5	123261078	123261506	.	584	.	9.88633	43.2923	40.5906	180
Chr5	39395671	39396350	.	639	.	9.88633	43.2923	40.5906	191
Chr5	7488961	7489193	.	633	.	9.88633	43.2923	40.5906	94
Chr5	77147636	77147962	.	563	.	9.88633	43.2923	40.5906	175
Chr5	99173522	99173954	.	608	.	9.88633	43.2923	40.5906	153
Chr6	139342958	139343255	.	563	.	9.88633	43.2923	40.5906	164
Chr6	148871894	148872321	.	603	.	9.88633	43.2923	40.5906	179
Chr6	27186770	27187061	.	575	.	9.88633	43.2923	40.5906	149
Chr6	48917594	48917914	.	605	.	9.88633	43.2923	40.5906	154
Chr6	86450782	86451067	.	557	.	9.88633	43.2923	40.5906	142
Chr6	89289575	89290563	.	547	.	9.88633	43.2923	40.5906	806
Chr6	94494989	94495404	.	634	.	9.88633	43.2923	40.5906	196
Chr6	99491450	99491873	.	626	.	9.88633	43.2923	40.5906	250
Chr7	100338026	100338600	.	615	.	9.88633	43.2923	40.5906	204
Chr7	126966425	126966946	.	598	.	9.88633	43.2923	40.5906	167
Chr7	24988699	24989057	.	622	.	9.88633	43.2923	40.5906	151
Chr7	37519397	37519670	.	611	.	9.88633	43.2923	40.5906	145
Chr7	61640176	61640520	.	617	.	9.88633	43.2923	40.5906	170
Chr7	72091855	72092149	.	566	.	9.88633	43.2923	40.5906	123
Chr7	74135921	74136248	.	592	.	9.88633	43.2923	40.5906	175
Chr8	104657935	104658308	.	630	.	9.88633	43.2923	40.5906	223
Chr8	141961030	141961290	.	567	.	9.88633	43.2923	40.5906	142
Chr8	67604564	67604836	.	617	.	9.88633	43.2923	40.5906	147
Chr8	80877737	80878005	.	624	.	9.88633	43.2923	40.5906	131
Chr9	29243984	29244319	.	612	.	9.88633	43.2923	40.5906	157
Chr9	57481825	57482109	.	584	.	9.88633	43.2923	40.5906	142
Chr8	76874216	76874529	.	636	.	9.90375	49.9137	47.1417	161
Chr2	130415721	130416029	.	558	.	9.91547	49.6756	46.9097	136
Chr2	126411951	126412339	.	744	.	9.91959	71.4611	68.4911	188
Chr5	43792376	43792891	.	663	.	9.91959	71.4611	68.4911	204
Chr6	85160048	85160501	.	843	.	9.91959	71.4611	68.4911	222
Chr5	38218456	38218849	.	709	.	9.92704	68.8253	65.874	272
Chr5	102175261	102175658	.	701	.	9.93113	59.2767	56.4137	159
Chr3	111223208	111223567	.	557	.	9.94073	47.0804	44.3429	163
Chr5	74682187	74682585	.	542	.	9.94073	47.0804	44.3429	219
Chr1	198141050	198141323	.	628	.	9.94925	47.1078	44.3692	103
Chr2	32060171	32060503	.	597	.	9.94925	47.1078	44.3692	201
Chr2	75393770	75394142	.	650	.	9.94925	47.1078	44.3692	213
Chr3	112602748	112603156	.	585	.	9.94925	47.1078	44.3692	171
Chr3	116115110	116115424	.	672	.	9.94925	47.1078	44.3692	146
Chr3	56903726	56904042	.	629	.	9.94925	47.1078	44.3692	170
Chr4	45141417	45142199	.	661	.	9.94925	47.1078	44.3692	625
Chr4	59333203	59333532	.	633	.	9.94925	47.1078	44.3692	162
Chr4	63656249	63656617	.	572	.	9.94925	47.1078	44.3692	199
Chr5	52837874	52838466	.	598	.	9.94925	47.1078	44.3692	455
Chr5	54852107	54852572	.	589	.	9.94925	47.1078	44.3692	241
Chr5	84790838	84791218	.	601	.	9.94925	47.1078	44.3692	202
Chr6	5736439	5737454	.	655	.	9.94925	47.1078	44.3692	235
Chr7	110615891	110616224	.	605	.	9.94925	47.1078	44.3692	161
Chr7	86560784	86561194	.	637	.	9.94925	47.1078	44.3692	189
Chr1	22467090	22467448	.	651	.	9.95102	77.556	74.5343	179
Chr5	130405409	130405971	.	752	.	9.96059	126.332	122.946	239
Chr2	20631134	20631438	.	716	.	9.96769	65.3677	62.4498	148
Chr3	65070899	65071329	.	642	.	9.96769	65.3677	62.4498	203
Chr5	41559937	41561914	.	670	.	9.96769	65.3677	62.4498	1778
Chr5	69905478	69906080	.	620	.	9.96769	65.3677	62.4498	176
Chr10	28487911	28488502	.	543	.	9.96877	45.5534	42.8291	181
Chr4	113572688	113572984	.	557	.	9.96877	45.5534	42.8291	175
Chr6	42169078	42169454	.	602	.	9.96877	45.5534	42.8291	223
Chr6	44812832	44813253	.	613	.	9.96877	45.5534	42.8291	136
Chr1	17372594	17372972	.	713	.	9.98397	44.2563	41.5502	204
Chr1	23395289	23395799	.	586	.	9.98397	44.2563	41.5502	140
Chr10	35521651	35521997	.	573	.	9.99269	53.1892	50.3842	173
Chr10	5454244	5454876	.	743	.	9.99269	53.1892	50.3842	503
Chr1	109581995	109582306	.	578	.	9.99269	53.1892	50.3842	146
Chr1	150794740	150795314	.	540	.	9.99269	53.1892	50.3842	394
Chr2	109373524	109373851	.	713	.	9.99269	53.1892	50.3842	150
Chr4	31380242	31380519	.	576	.	9.99269	53.1892	50.3842	149
Chr5	41109194	41109533	.	660	.	9.99269	53.1892	50.3842	158
Chr5	73489161	73490107	.	782	.	9.99269	53.1892	50.3842	237
Chr7	75340070	75340400	.	643	.	9.99269	53.1892	50.3842	173
Chr7	78952562	78953193	.	548	.	9.99269	53.1892	50.3842	198
Chr5	47071194	47071832	.	832	.	9.9976	71.4611	68.4911	334
Chr8	31227874	31228450	.	762	.	10.0022	109.066	105.802	261
Chr1	101114681	101115159	.	650	.	10.0035	52.2703	49.4755	277
Chr8	70177311	70177876	.	597	.	10.0035	52.2703	49.4755	152
Chr10	14785373	14785937	.	659	.	10.0196	44.3638	41.6517	279
Chr10	29576139	29576412	.	619	.	10.0196	44.3638	41.6517	121
Chr10	30608827	30609269	.	587	.	10.0196	44.3638	41.6517	167
Chr10	3786247	3786523	.	601	.	10.0196	44.3638	41.6517	130
Chr1	111516771	111517057	.	563	.	10.0196	44.3638	41.6517	146
Chr1	138024941	138025406	.	604	.	10.0196	44.3638	41.6517	153
Chr1	149848627	149849023	.	559	.	10.0196	44.3638	41.6517	223
Chr1	15737785	15738271	.	612	.	10.0196	44.3638	41.6517	339
Chr1	161486109	161486401	.	602	.	10.0196	44.3638	41.6517	146
Chr1	163812632	163812967	.	608	.	10.0196	44.3638	41.6517	160
Chr1	165621546	165621858	.	663	.	10.0196	44.3638	41.6517	156
Chr1	166650645	166650954	.	599	.	10.0196	44.3638	41.6517	155
Chr1	175646588	175646944	.	648	.	10.0196	44.3638	41.6517	192
Chr1	49184824	49185257	.	645	.	10.0196	44.3638	41.6517	214
Chr1	55297709	55298183	.	596	.	10.0196	44.3638	41.6517	192
Chr1	65704117	65705330	.	596	.	10.0196	44.3638	41.6517	591
Chr2	121033408	121033813	.	619	.	10.0196	44.3638	41.6517	253
Chr2	123247802	123248158	.	596	.	10.0196	44.3638	41.6517	163
Chr2	127473968	127474818	.	615	.	10.0196	44.3638	41.6517	384
Chr2	149399242	149399655	.	643	.	10.0196	44.3638	41.6517	240
Chr2	31877510	31877863	.	573	.	10.0196	44.3638	41.6517	151
Chr2	81165091	81165387	.	545	.	10.0196	44.3638	41.6517	147
Chr2	89210922	89211445	.	627	.	10.0196	44.3638	41.6517	348
Chr3	111034547	111034848	.	580	.	10.0196	44.3638	41.6517	140
Chr3	43387643	43388109	.	588	.	10.0196	44.3638	41.6517	170
Chr3	49268935	49269399	.	640	.	10.0196	44.3638	41.6517	303
Chr3	50838559	50839090	.	612	.	10.0196	44.3638	41.6517	164
Chr3	55751154	55751537	.	656	.	10.0196	44.3638	41.6517	218
Chr3	58170814	58171313	.	671	.	10.0196	44.3638	41.6517	349
Chr3	67213320	67213629	.	611	.	10.0196	44.3638	41.6517	168
Chr3	74708091	74708530	.	561	.	10.0196	44.3638	41.6517	276
Chr3	78314293	78314956	.	634	.	10.0196	44.3638	41.6517	224
Chr3	80276123	80276596	.	558	.	10.0196	44.3638	41.6517	165
Chr3	92939905	92940197	.	547	.	10.0196	44.3638	41.6517	156
Chr3	98672413	98673147	.	610	.	10.0196	44.3638	41.6517	151
Chr4	100145447	100145731	.	565	.	10.0196	44.3638	41.6517	124
Chr4	107492554	107492867	.	565	.	10.0196	44.3638	41.6517	140
Chr4	12583471	12583748	.	610	.	10.0196	44.3638	41.6517	135
Chr4	14324622	14325197	.	605	.	10.0196	44.3638	41.6517	415
Chr4	20226225	20226641	.	546	.	10.0196	44.3638	41.6517	242
Chr4	48317293	48317567	.	630	.	10.0196	44.3638	41.6517	145
Chr4	51030585	51030948	.	609	.	10.0196	44.3638	41.6517	206
Chr4	51847839	51848221	.	543	.	10.0196	44.3638	41.6517	153
Chr4	61340008	61340445	.	558	.	10.0196	44.3638	41.6517	275
Chr4	68272544	68272861	.	657	.	10.0196	44.3638	41.6517	142
Chr4	71141843	71142191	.	572	.	10.0196	44.3638	41.6517	175
Chr4	76929268	76929610	.	615	.	10.0196	44.3638	41.6517	183
Chr4	80154293	80155135	.	571	.	10.0196	44.3638	41.6517	157
Chr4	89520746	89521043	.	597	.	10.0196	44.3638	41.6517	135
Chr5	154593426	154593733	.	597	.	10.0196	44.3638	41.6517	146
Chr5	29455488	29455841	.	588	.	10.0196	44.3638	41.6517	217
Chr5	53421597	53421954	.	564	.	10.0196	44.3638	41.6517	176
Chr5	55110174	55110619	.	716	.	10.0196	44.3638	41.6517	276
Chr5	55415516	55415842	.	615	.	10.0196	44.3638	41.6517	162
Chr5	5755882	5756455	.	575	.	10.0196	44.3638	41.6517	160
Chr5	67561415	67561958	.	613	.	10.0196	44.3638	41.6517	196
Chr5	90580385	90580686	.	626	.	10.0196	44.3638	41.6517	152
Chr6	10590659	10591022	.	595	.	10.0196	44.3638	41.6517	192
Chr6	108987008	108987277	.	675	.	10.0196	44.3638	41.6517	130
Chr6	113627064	113627600	.	569	.	10.0196	44.3638	41.6517	194
Chr6	124406459	124406808	.	623	.	10.0196	44.3638	41.6517	181
Chr6	135537611	135538114	.	588	.	10.0196	44.3638	41.6517	235
Chr6	33699779	33700081	.	559	.	10.0196	44.3638	41.6517	135
Chr6	48784520	48784802	.	602	.	10.0196	44.3638	41.6517	152
Chr6	55993016	55993454	.	542	.	10.0196	44.3638	41.6517	193
Chr6	62414848	62415192	.	546	.	10.0196	44.3638	41.6517	187
Chr6	67349333	67349870	.	606	.	10.0196	44.3638	41.6517	169
Chr6	86644460	86644755	.	639	.	10.0196	44.3638	41.6517	142
Chr6	91817667	91818003	.	582	.	10.0196	44.3638	41.6517	145
Chr6	93570315	93570629	.	595	.	10.0196	44.3638	41.6517	146
Chr7	104850922	104851239	.	575	.	10.0196	44.3638	41.6517	159
Chr7	31966976	31967304	.	623	.	10.0196	44.3638	41.6517	155
Chr7	48842938	48843214	.	606	.	10.0196	44.3638	41.6517	136
Chr7	49454690	49455011	.	610	.	10.0196	44.3638	41.6517	150
Chr7	64307526	64307849	.	629	.	10.0196	44.3638	41.6517	146
Chr7	72282886	72283352	.	680	.	10.0196	44.3638	41.6517	292
Chr7	75643969	75644223	.	556	.	10.0196	44.3638	41.6517	137
Chr7	88808430	88808842	.	589	.	10.0196	44.3638	41.6517	152
Chr7	90833192	90833564	.	671	.	10.0196	44.3638	41.6517	144
Chr7	91373091	91373479	.	621	.	10.0196	44.3638	41.6517	239
Chr7	91900028	91900286	.	639	.	10.0196	44.3638	41.6517	96
Chr7	95126551	95126893	.	595	.	10.0196	44.3638	41.6517	177
Chr7	95644465	95644792	.	594	.	10.0196	44.3638	41.6517	166
Chr8	101627297	101627555	.	633	.	10.0196	44.3638	41.6517	114
Chr8	143288246	143288552	.	645	.	10.0196	44.3638	41.6517	158
Chr8	43951435	43951836	.	573	.	10.0196	44.3638	41.6517	249
Chr8	49147814	49148147	.	579	.	10.0196	44.3638	41.6517	170
Chr8	55281389	55281952	.	601	.	10.0196	44.3638	41.6517	392
Chr8	59667340	59667813	.	637	.	10.0196	44.3638	41.6517	293
Chr8	63904182	63904590	.	649	.	10.0196	44.3638	41.6517	278
Chr8	65011613	65011962	.	597	.	10.0196	44.3638	41.6517	179
Chr8	90871739	90872002	.	553	.	10.0196	44.3638	41.6517	123
Chr8	94337606	94337885	.	623	.	10.0196	44.3638	41.6517	137
Chr8	99651963	99652279	.	594	.	10.0196	44.3638	41.6517	138
Chr9	20016427	20016736	.	642	.	10.0196	44.3638	41.6517	175
Chr9	26101169	26101484	.	622	.	10.0196	44.3638	41.6517	167
Chr9	33887947	33888427	.	638	.	10.0196	44.3638	41.6517	320
Chr9	35365387	35365750	.	598	.	10.0196	44.3638	41.6517	157
Chr9	38292291	38292593	.	544	.	10.0196	44.3638	41.6517	151
Chr9	43861061	43861346	.	641	.	10.0196	44.3638	41.6517	117
Chr9	44052738	44053150	.	669	.	10.0196	44.3638	41.6517	226
Chr9	48198805	48199103	.	579	.	10.0196	44.3638	41.6517	142
Chr9	72272837	72273330	.	604	.	10.0196	44.3638	41.6517	286
Chr4	19054226	19055260	.	654	.	10.0265	60.3283	57.4552	556
Chr4	91187277	91187582	.	727	.	10.0265	60.3283	57.4552	148
Chr8	108601697	108602291	.	638	.	10.0265	60.3283	57.4552	346
Chr9	36818942	36819261	.	654	.	10.0265	60.3283	57.4552	170
Chr4	143447540	143447845	.	703	.	10.0423	57.6986	54.8538	155
Chr2	118319116	118319864	.	574	.	10.0436	84.687	81.6056	410
Chr4	11781815	11782085	.	946	.	10.0436	84.687	81.6056	132
Chr1	172820664	172821025	.	541	.	10.0472	49.4444	46.6789	207
Chr1	45600665	45601101	.	544	.	10.0535	66.4139	63.4861	255
Chr2	77734212	77734589	.	748	.	10.0535	66.4139	63.4861	208
Chr3	34089995	34090396	.	812	.	10.0535	66.4139	63.4861	220
Chr3	95081388	95081692	.	780	.	10.0535	66.4139	63.4861	163
Chr6	127129640	127130234	.	796	.	10.0535	66.4139	63.4861	295
Chr9	40487863	40488508	.	666	.	10.0535	66.4139	63.4861	177
Chr2	83506167	83506501	.	647	.	10.0555	57.4584	54.6141	171
Chr8	71485599	71485951	.	575	.	10.0632	48.1475	45.394	178
Chr1	132270356	132270698	.	568	.	10.0718	48.1753	45.4207	172
Chr1	139752538	139753051	.	587	.	10.0718	48.1753	45.4207	216
Chr2	23796911	23797179	.	625	.	10.0718	48.1753	45.4207	135
Chr2	27214338	27215189	.	630	.	10.0718	48.1753	45.4207	672
Chr2	88315152	88315484	.	614	.	10.0718	48.1753	45.4207	157
Chr2	89642439	89642758	.	587	.	10.0718	48.1753	45.4207	165
Chr5	104443621	104444192	.	658	.	10.0718	48.1753	45.4207	236
Chr5	51552159	51552440	.	560	.	10.0718	48.1753	45.4207	145
Chr5	69416270	69416665	.	609	.	10.0718	48.1753	45.4207	244
Chr6	74068148	74068687	.	659	.	10.0718	48.1753	45.4207	339
Chr7	82839627	82840101	.	686	.	10.0718	48.1753	45.4207	279
Chr8	53258022	53258386	.	564	.	10.0718	48.1753	45.4207	191
Chr8	20474571	20474888	.	629	.	10.0756	72.5029	69.5229	145
Chr1	128598922	128599284	.	655	.	10.0801	46.8505	44.1154	148
Chr2	131813073	131813530	.	586	.	10.0801	46.8505	44.1154	210
Chr3	34344691	34345239	.	610	.	10.0801	46.8505	44.1154	243
Chr5	24297474	24297907	.	565	.	10.094	79.6359	76.5957	156
Chr10	2369683	2370062	.	673	.	10.0999	54.2477	51.4382	202
Chr1	132678005	132678325	.	610	.	10.0999	54.2477	51.4382	172
Chr1	137526968	137527257	.	680	.	10.0999	54.2477	51.4382	122
Chr1	174771247	174771850	.	558	.	10.0999	54.2477	51.4382	293
Chr1	70978637	70978977	.	593	.	10.0999	54.2477	51.4382	177
Chr2	108798825	108799173	.	654	.	10.0999	54.2477	51.4382	185
Chr3	51518819	51519331	.	680	.	10.0999	54.2477	51.4382	222
Chr4	50677394	50677988	.	661	.	10.0999	54.2477	51.4382	287
Chr5	120004244	120004633	.	668	.	10.0999	54.2477	51.4382	174
Chr6	42219063	42219648	.	655	.	10.0999	54.2477	51.4382	412
Chr7	68332868	68333236	.	586	.	10.0999	54.2477	51.4382	192
Chr2	82043370	82043705	.	598	.	10.1168	45.3326	42.615	169
Chr3	89128063	89128480	.	593	.	10.1168	45.3326	42.615	236
Chr5	69556813	69557084	.	616	.	10.1168	45.3326	42.615	145
Chr8	80079609	80080159	.	570	.	10.1168	45.3326	42.615	384
Chr2	117293997	117294448	.	561	.	10.1218	61.3847	58.4982	168
Chr7	59640830	59641223	.	572	.	10.1218	61.3847	58.4982	173
Chr9	73496259	73496650	.	562	.	10.1269	60.052	57.1809	216
Chr5	114791036	114791550	.	631	.	10.1393	67.4644	64.5276	310
Chr6	77650139	77650620	.	647	.	10.1393	67.4644	64.5276	310
Chr10	14241271	14241572	.	611	.	10.1529	45.4419	42.7179	145
Chr10	16989966	16990347	.	670	.	10.1529	45.4419	42.7179	176
Chr10	40507189	40507472	.	624	.	10.1529	45.4419	42.7179	143
Chr10	43510130	43510427	.	610	.	10.1529	45.4419	42.7179	150
Chr10	4514427	4514932	.	592	.	10.1529	45.4419	42.7179	168
Chr10	5524187	5524456	.	544	.	10.1529	45.4419	42.7179	133
Chr10	8404212	8404488	.	660	.	10.1529	45.4419	42.7179	129
Chr1	125375420	125375845	.	654	.	10.1529	45.4419	42.7179	177
Chr1	128193149	128193562	.	579	.	10.1529	45.4419	42.7179	167
Chr1	131071586	131071908	.	599	.	10.1529	45.4419	42.7179	150
Chr1	134193769	134194084	.	677	.	10.1529	45.4419	42.7179	135
Chr1	153656483	153656936	.	606	.	10.1529	45.4419	42.7179	207
Chr1	157472152	157472526	.	644	.	10.1529	45.4419	42.7179	159
Chr1	169226531	169226881	.	584	.	10.1529	45.4419	42.7179	200
Chr1	196990772	196991081	.	566	.	10.1529	45.4419	42.7179	158
Chr1	42301875	42302344	.	598	.	10.1529	45.4419	42.7179	181
Chr1	63189951	63190235	.	642	.	10.1529	45.4419	42.7179	138
Chr1	64375947	64376376	.	580	.	10.1529	45.4419	42.7179	301
Chr1	72347888	72348225	.	610	.	10.1529	45.4419	42.7179	181
Chr1	73588810	73589125	.	594	.	10.1529	45.4419	42.7179	174
Chr1	77153560	77153861	.	628	.	10.1529	45.4419	42.7179	152
Chr1	91469631	91469898	.	545	.	10.1529	45.4419	42.7179	143
Chr2	123771847	123772346	.	544	.	10.1529	45.4419	42.7179	169
Chr2	127175773	127176219	.	558	.	10.1529	45.4419	42.7179	265
Chr2	141032715	141033321	.	607	.	10.1529	45.4419	42.7179	415
Chr2	150662916	150663307	.	649	.	10.1529	45.4419	42.7179	177
Chr2	22166170	22166500	.	559	.	10.1529	45.4419	42.7179	151
Chr2	57406216	57406586	.	589	.	10.1529	45.4419	42.7179	221
Chr2	61158239	61158640	.	628	.	10.1529	45.4419	42.7179	160
Chr2	78544641	78545010	.	629	.	10.1529	45.4419	42.7179	189
Chr2	89632902	89633200	.	681	.	10.1529	45.4419	42.7179	162
Chr2	91212938	91213323	.	617	.	10.1529	45.4419	42.7179	182
Chr3	106808365	106808667	.	648	.	10.1529	45.4419	42.7179	153
Chr3	112744446	112744744	.	593	.	10.1529	45.4419	42.7179	140
Chr3	114017294	114017874	.	610	.	10.1529	45.4419	42.7179	413
Chr3	120783868	120784340	.	648	.	10.1529	45.4419	42.7179	178
Chr3	129264126	129264450	.	575	.	10.1529	45.4419	42.7179	166
Chr3	13173212	13173536	.	676	.	10.1529	45.4419	42.7179	134
Chr3	20867358	20867628	.	680	.	10.1529	45.4419	42.7179	139
Chr3	24451909	24452252	.	600	.	10.1529	45.4419	42.7179	166
Chr3	94633381	94633697	.	583	.	10.1529	45.4419	42.7179	203
Chr4	102627806	102628153	.	647	.	10.1529	45.4419	42.7179	174
Chr4	132068783	132069302	.	557	.	10.1529	45.4419	42.7179	165
Chr4	29278689	29278995	.	607	.	10.1529	45.4419	42.7179	160
Chr4	45634296	45634622	.	624	.	10.1529	45.4419	42.7179	157
Chr4	51875048	51875405	.	637	.	10.1529	45.4419	42.7179	190
Chr4	68443382	68443735	.	635	.	10.1529	45.4419	42.7179	151
Chr4	68657771	68658088	.	658	.	10.1529	45.4419	42.7179	153
Chr4	74056858	74057524	.	611	.	10.1529	45.4419	42.7179	500
Chr4	76326695	76327008	.	618	.	10.1529	45.4419	42.7179	134
Chr4	93910153	93910525	.	600	.	10.1529	45.4419	42.7179	197
Chr4	98151927	98152240	.	574	.	10.1529	45.4419	42.7179	138
Chr5	114112080	114112353	.	628	.	10.1529	45.4419	42.7179	158
Chr5	114735764	114736064	.	565	.	10.1529	45.4419	42.7179	142
Chr5	119484812	119485260	.	630	.	10.1529	45.4419	42.7179	243
Chr5	121477223	121477891	.	548	.	10.1529	45.4419	42.7179	471
Chr5	147435539	147435791	.	686	.	10.1529	45.4419	42.7179	150
Chr5	152400484	152400802	.	547	.	10.1529	45.4419	42.7179	162
Chr5	33961618	33961944	.	624	.	10.1529	45.4419	42.7179	153
Chr5	6275926	6276265	.	614	.	10.1529	45.4419	42.7179	167
Chr5	74484399	74484696	.	621	.	10.1529	45.4419	42.7179	147
Chr5	78455947	78456396	.	578	.	10.1529	45.4419	42.7179	232
Chr6	128101074	128101360	.	647	.	10.1529	45.4419	42.7179	156
Chr6	25722276	25722593	.	626	.	10.1529	45.4419	42.7179	139
Chr6	26871832	26872152	.	606	.	10.1529	45.4419	42.7179	164
Chr6	34790479	34790821	.	611	.	10.1529	45.4419	42.7179	167
Chr6	42224554	42225850	.	598	.	10.1529	45.4419	42.7179	714
Chr6	43120814	43121088	.	638	.	10.1529	45.4419	42.7179	147
Chr6	78186107	78186425	.	624	.	10.1529	45.4419	42.7179	130
Chr6	79909868	79910197	.	611	.	10.1529	45.4419	42.7179	179
Chr7	109582130	109582365	.	703	.	10.1529	45.4419	42.7179	113
Chr7	71927946	71928447	.	613	.	10.1529	45.4419	42.7179	302
Chr7	76676283	76676504	.	664	.	10.1529	45.4419	42.7179	102
Chr7	81664109	81664401	.	576	.	10.1529	45.4419	42.7179	151
Chr7	90452835	90453118	.	629	.	10.1529	45.4419	42.7179	124
Chr8	104391495	104391803	.	608	.	10.1529	45.4419	42.7179	159
Chr8	105511316	105511669	.	621	.	10.1529	45.4419	42.7179	161
Chr8	105588163	105588717	.	544	.	10.1529	45.4419	42.7179	388
Chr8	117335642	117336008	.	604	.	10.1529	45.4419	42.7179	151
Chr8	44400698	44401060	.	625	.	10.1529	45.4419	42.7179	169
Chr8	50136333	50136649	.	594	.	10.1529	45.4419	42.7179	161
Chr8	52322728	52323126	.	600	.	10.1529	45.4419	42.7179	171
Chr8	70701464	70701747	.	599	.	10.1529	45.4419	42.7179	144
Chr8	83752749	83753045	.	613	.	10.1529	45.4419	42.7179	139
Chr8	92610404	92610716	.	570	.	10.1529	45.4419	42.7179	155
Chr8	95544053	95544516	.	581	.	10.1529	45.4419	42.7179	263
Chr8	97008492	97008919	.	659	.	10.1529	45.4419	42.7179	181
Chr9	15359022	15360602	.	642	.	10.1529	45.4419	42.7179	836
Chr9	28203616	28203881	.	643	.	10.1529	45.4419	42.7179	138
Chr9	45720326	45720655	.	624	.	10.1529	45.4419	42.7179	163
Chr6	26858499	26858899	.	728	.	10.1536	73.5486	70.5591	199
Chr1	97789617	97790345	.	713	.	10.1756	86.7671	83.6734	457
Chr8	19728638	19728893	.	722	.	10.1766	59.5683	56.7047	109
Chr1	128555492	128555827	.	561	.	10.1944	49.249	46.4839	191
Chr1	93157423	93157902	.	660	.	10.1944	49.249	46.4839	174
Chr2	121902043	121902479	.	568	.	10.1944	49.249	46.4839	224
Chr5	116015064	116015367	.	619	.	10.1944	49.249	46.4839	146
Chr5	23551896	23552536	.	551	.	10.1944	49.249	46.4839	397
Chr5	53253279	53253584	.	570	.	10.1944	49.249	46.4839	149
Chr5	65363669	65364007	.	650	.	10.1944	49.249	46.4839	132
Chr5	81838382	81839052	.	705	.	10.1944	49.249	46.4839	256
Chr6	101005550	101006045	.	566	.	10.1944	49.249	46.4839	169
Chr6	59780538	59780929	.	646	.	10.1944	49.249	46.4839	211
Chr6	67904672	67905254	.	603	.	10.1944	49.249	46.4839	149
Chr7	96689087	96689752	.	634	.	10.1944	49.249	46.4839	174
Chr8	54491117	54492015	.	584	.	10.1944	49.249	46.4839	315
Chr8	61414410	61414728	.	653	.	10.1944	49.249	46.4839	157
Chr8	68590213	68590567	.	640	.	10.1944	49.249	46.4839	151
Chr9	7783753	7784173	.	594	.	10.1944	49.249	46.4839	199
Chr9	85181561	85181801	.	637	.	10.1944	49.249	46.4839	133
Chr1	33387206	33387805	.	660	.	10.195	69.369	66.4169	437
Chr4	57454586	57454929	.	627	.	10.2059	47.9247	45.1727	163
Chr1	173117829	173118148	.	648	.	10.2072	55.3116	52.4863	148
Chr5	117710750	117711680	.	632	.	10.2072	55.3116	52.4863	171
Chr6	117683012	117683468	.	622	.	10.2072	55.3116	52.4863	235
Chr6	44139168	44139592	.	588	.	10.2072	55.3116	52.4863	207
Chr7	41038207	41038974	.	721	.	10.2072	55.3116	52.4863	186
Chr7	42846392	42846753	.	542	.	10.2072	55.3116	52.4863	191
Chr8	89617377	89618504	.	668	.	10.2072	55.3116	52.4863	752
Chr10	10434618	10434940	.	667	.	10.2171	61.3847	58.4982	180
Chr7	37945344	37945687	.	593	.	10.2171	61.3847	58.4982	168
Chr8	52963640	52964348	.	621	.	10.2171	61.3847	58.4982	535
Chr8	57413798	57414277	.	626	.	10.2171	61.3847	58.4982	221
Chr8	20715849	20716892	.	986	.	10.2218	137.557	134.096	574
Chr2	35839767	35840221	.	655	.	10.2251	68.5192	65.5682	166
Chr2	43856487	43857138	.	631	.	10.2251	68.5192	65.5682	321
Chr6	13332694	13333113	.	618	.	10.2251	68.5192	65.5682	267
Chr7	51626632	51626960	.	708	.	10.2251	68.5192	65.5682	161
Chr7	81729345	81729824	.	625	.	10.2251	68.5192	65.5682	263
Chr7	88834817	88835153	.	650	.	10.2271	46.6287	43.894	131
Chr1	106163870	106164454	.	720	.	10.2316	74.5982	71.5996	406
Chr3	96245558	96245891	.	746	.	10.2316	74.5982	71.5996	168
Chr8	98997379	98997741	.	717	.	10.2316	74.5982	71.5996	187
Chr6	57937354	57938332	.	727	.	10.237	80.6812	77.6319	418
Chr1	190712445	190712838	.	682	.	10.2456	93.8968	90.7477	149
Chr2	5081789	5082312	.	720	.	10.2456	93.8968	90.7477	254
Chr2	73380790	73381060	.	554	.	10.2496	46.4155	43.6873	117
Chr3	102218678	102219119	.	626	.	10.2647	51.8126	49.0257	179
Chr10	18501966	18502299	.	662	.	10.2862	46.5267	43.7924	173
Chr10	20858035	20859059	.	594	.	10.2862	46.5267	43.7924	333
Chr10	21913819	21914245	.	575	.	10.2862	46.5267	43.7924	203
Chr10	26186721	26187075	.	635	.	10.2862	46.5267	43.7924	206
Chr10	39508997	39509314	.	613	.	10.2862	46.5267	43.7924	161
Chr10	51636771	51637467	.	595	.	10.2862	46.5267	43.7924	532
Chr1	117496515	117496795	.	588	.	10.2862	46.5267	43.7924	136
Chr1	120229065	120229375	.	545	.	10.2862	46.5267	43.7924	143
Chr1	129331128	129331593	.	582	.	10.2862	46.5267	43.7924	145
Chr1	136475966	136476432	.	635	.	10.2862	46.5267	43.7924	173
Chr1	142284067	142284467	.	632	.	10.2862	46.5267	43.7924	214
Chr1	144013821	144014168	.	620	.	10.2862	46.5267	43.7924	179
Chr1	162709181	162709466	.	623	.	10.2862	46.5267	43.7924	121
Chr1	163405647	163406257	.	693	.	10.2862	46.5267	43.7924	431
Chr1	197287005	197287282	.	644	.	10.2862	46.5267	43.7924	139
Chr1	214894890	214895508	.	595	.	10.2862	46.5267	43.7924	160
Chr1	216463688	216463966	.	554	.	10.2862	46.5267	43.7924	160
Chr1	29608392	29608652	.	683	.	10.2862	46.5267	43.7924	111
Chr1	64309654	64310088	.	612	.	10.2862	46.5267	43.7924	181
Chr1	67059298	67059813	.	547	.	10.2862	46.5267	43.7924	179
Chr1	85201712	85201967	.	577	.	10.2862	46.5267	43.7924	127
Chr1	87135415	87135701	.	547	.	10.2862	46.5267	43.7924	148
Chr2	103394801	103395228	.	600	.	10.2862	46.5267	43.7924	247
Chr2	122563036	122563360	.	589	.	10.2862	46.5267	43.7924	154
Chr2	38764294	38764621	.	629	.	10.2862	46.5267	43.7924	165
Chr2	46743156	46743546	.	720	.	10.2862	46.5267	43.7924	208
Chr2	51317601	51317905	.	602	.	10.2862	46.5267	43.7924	165
Chr2	6098881	6099354	.	640	.	10.2862	46.5267	43.7924	266
Chr2	71097616	71098057	.	630	.	10.2862	46.5267	43.7924	155
Chr2	85029169	85029531	.	575	.	10.2862	46.5267	43.7924	172
Chr2	86616578	86616882	.	616	.	10.2862	46.5267	43.7924	155
Chr2	94683782	94684673	.	624	.	10.2862	46.5267	43.7924	680
Chr3	103971450	103971785	.	666	.	10.2862	46.5267	43.7924	199
Chr3	107554349	107554795	.	636	.	10.2862	46.5267	43.7924	271
Chr3	109752721	109753105	.	610	.	10.2862	46.5267	43.7924	207
Chr3	127896607	127896909	.	582	.	10.2862	46.5267	43.7924	138
Chr3	140351244	140351625	.	657	.	10.2862	46.5267	43.7924	169
Chr3	164132	164397	.	651	.	10.2862	46.5267	43.7924	93
Chr3	46429097	46429438	.	613	.	10.2862	46.5267	43.7924	186
Chr3	4823214	4823464	.	656	.	10.2862	46.5267	43.7924	116
Chr3	48721138	48721524	.	641	.	10.2862	46.5267	43.7924	205
Chr3	48724911	48725335	.	637	.	10.2862	46.5267	43.7924	151
Chr3	51704207	51704506	.	549	.	10.2862	46.5267	43.7924	155
Chr3	52310250	52310557	.	647	.	10.2862	46.5267	43.7924	148
Chr3	53580969	53581362	.	586	.	10.2862	46.5267	43.7924	215
Chr3	65766812	65767172	.	633	.	10.2862	46.5267	43.7924	167
Chr3	66897654	66898165	.	584	.	10.2862	46.5267	43.7924	393
Chr3	67612774	67613118	.	611	.	10.2862	46.5267	43.7924	181
Chr3	69822366	69822759	.	587	.	10.2862	46.5267	43.7924	229
Chr3	90875190	90875505	.	557	.	10.2862	46.5267	43.7924	160
Chr3	96795156	96795593	.	603	.	10.2862	46.5267	43.7924	170
Chr4	113522051	113522829	.	633	.	10.2862	46.5267	43.7924	615
Chr4	126189209	126189545	.	653	.	10.2862	46.5267	43.7924	177
Chr4	128719410	128719863	.	634	.	10.2862	46.5267	43.7924	240
Chr4	138654359	138654739	.	600	.	10.2862	46.5267	43.7924	218
[truncated: 11,158 more rows]

## Sheet: Foxi2_St9_PeakRegions
Chr1	337799	338493	.	1000	.	32.3303	183.398	179.584	465
Chr1	803166	803974	.	810	.	14.7916	61.6367	58.6151	454
Chr1	1411838	1412230	.	555	.	13.5238	54.0914	51.1363	211
Chr1	1493947	1494360	.	1000	.	18.9305	129.339	125.849	223
Chr1	1584671	1585030	.	1000	.	22.6101	112.492	109.106	175
Chr1	2679550	2679979	.	1000	.	24.4549	136.222	132.691	190
Chr1	3732525	3732986	.	1000	.	28.3154	153.262	149.624	189
Chr1	3874651	3875023	.	724	.	14.5803	60.3633	57.3525	175
Chr1	4239588	4240130	.	682	.	13.9464	56.5807	53.6026	314
Chr1	4870799	4871154	.	1000	.	19.8631	93.873	90.6085	155
Chr1	4947769	4949128	.	570	.	10.3897	57.5086	54.5254	484
Chr1	5711814	5713337	.	1000	.	23.2136	157.349	153.689	1224
Chr1	6366967	6367457	.	1000	.	17.1107	77.6476	74.4977	229
Chr1	6584965	6585606	.	1000	.	42.8958	267.312	263.016	367
Chr1	6588922	6589468	.	1000	.	23.7606	146.709	143.113	208
Chr1	6903344	6903717	.	1000	.	21.5535	105.245	101.906	194
Chr1	6992503	6993337	.	1000	.	24.7383	130.218	126.725	552
Chr1	7555096	7555613	.	1000	.	25.472	165.415	161.708	204
Chr1	7558334	7558854	.	1000	.	25.4578	161.443	157.758	239
Chr1	7740597	7740905	.	1000	.	19.5845	94.0416	90.7766	169
Chr1	8403951	8404564	.	599	.	13.1012	51.6291	48.6962	180
Chr1	8650098	8650870	.	960	.	15.2267	94.3038	91.0377	414
Chr1	8652595	8653177	.	872	.	14.3953	94.3687	91.1022	370
Chr1	8885074	8885526	.	1000	.	21.1309	102.376	99.0553	222
Chr1	8925404	8925861	.	1000	.	43.7438	287.539	283.129	226
Chr1	8945048	8945579	.	1000	.	45.0088	284.783	280.387	309
Chr1	10003377	10003807	.	1000	.	23.107	125.925	122.455	158
Chr1	10250351	10250785	.	785	.	15.4256	65.4937	62.4401	188
Chr1	10767240	10767552	.	623	.	13.9464	56.5807	53.6026	158
Chr1	11347966	11348485	.	592	.	12.6785	49.1944	46.2855	268
Chr1	12317765	12318470	.	1000	.	22.8214	113.953	110.558	472
Chr1	12324668	12326153	.	540	.	11.7461	47.5208	44.6312	1217
Chr1	12460427	12460797	.	1000	.	20.2807	125.048	121.585	200
Chr1	14509609	14510069	.	833	.	16.1388	70.3901	67.2995	176
Chr1	15328670	15329070	.	568	.	9.6386	51.1378	48.2129	227
Chr1	15579551	15580206	.	1000	.	36.9404	235.343	231.233	401
Chr1	15583344	15584205	.	1000	.	37.7415	245.498	241.327	428
Chr1	15586530	15587088	.	1000	.	19.1171	119.6	116.171	275
Chr1	15590505	15591130	.	1000	.	31.0624	173.765	170.006	262
Chr1	15599059	15599540	.	1000	.	30.1013	191.235	187.377	293
Chr1	16302685	16303403	.	1000	.	42.8509	313.918	309.338	434
Chr1	16937658	16938305	.	1000	.	16.273	113.05	109.661	378
Chr1	16938848	16939362	.	1000	.	19.6874	112.655	109.268	199
Chr1	16951512	16952793	.	1000	.	51.5273	400.095	394.795	287
Chr1	16971502	16971982	.	751	.	15.8737	69.7251	66.6362	241
Chr1	16976140	16976748	.	1000	.	21.9761	108.131	104.774	291
Chr1	17802504	17803211	.	1000	.	39.2819	258.935	254.684	277
Chr1	17809344	17809893	.	1000	.	37.5866	334.459	329.74	306
Chr1	17900388	17900859	.	735	.	14.5803	60.3633	57.3525	230
Chr1	17902191	17902686	.	726	.	15.0029	62.9163	59.884	260
Chr1	18169915	18172193	.	867	.	18.8065	86.9133	83.6955	369
Chr1	18280793	18281226	.	1000	.	22.3032	148.768	145.157	236
Chr1	18299149	18299506	.	636	.	13.1012	51.6291	48.6962	175
Chr1	18576642	18577520	.	567	.	10.4783	76.6295	73.4887	420
Chr1	19349786	19350367	.	562	.	10.1831	42.6388	39.7985	295
Chr1	19405406	19405802	.	995	.	17.75	80.0748	76.9055	170
Chr1	19734656	19735060	.	1000	.	23.0327	115.419	112.014	187
Chr1	19945257	19945821	.	820	.	18.1726	82.7952	79.6066	219
Chr1	20349629	20350308	.	1000	.	26.4136	139.384	135.83	437
Chr1	20352455	20353067	.	1000	.	26.4644	174.382	170.62	319
Chr1	21127403	21127778	.	545	.	12.0446	45.5965	42.7239	219
Chr1	21166959	21167944	.	1000	.	15.6471	106.736	103.387	421
Chr1	22077233	22077715	.	1000	.	38.4583	231.331	227.243	250
Chr1	22861140	22861502	.	1000	.	20.7963	108.691	105.33	176
Chr1	22891060	22891673	.	928	.	16.9719	91.1236	87.877	329
Chr1	22905919	22906262	.	734	.	13.2381	63.3703	60.3344	160
Chr1	23237390	23237867	.	758	.	15.0206	84.3719	81.173	198
Chr1	23239050	23239564	.	1000	.	23.6847	130.317	126.819	233
Chr1	23790913	23791549	.	1000	.	54.31	445.805	439.841	295
Chr1	24194043	24194654	.	1000	.	26.2023	137.859	134.315	279
Chr1	24390991	24391559	.	1000	.	19.0633	96.1402	92.8624	255
Chr1	24477118	24477651	.	1000	.	42.2618	262.112	257.844	257
Chr1	24811833	24812218	.	1000	.	26.4136	139.384	135.83	204
Chr1	24867872	24868275	.	739	.	14.5803	60.3633	57.3525	259
Chr1	25972381	25972930	.	1000	.	34.7904	217.189	213.185	276
Chr1	25973286	25973968	.	1000	.	26.6459	171.93	168.183	443
Chr1	26393562	26394260	.	615	.	18.5952	85.5357	82.3281	388
Chr1	26579841	26580593	.	1000	.	19.7535	137.453	133.914	270
Chr1	26898239	26899331	.	1000	.	34.1135	240.726	236.582	265
Chr1	27401488	27401900	.	613	.	17.75	80.0748	76.9055	173
Chr1	27411178	27411508	.	846	.	16.0595	69.4037	66.3182	160
Chr1	27466740	27467215	.	1000	.	19.1782	108.541	105.181	214
Chr1	27481994	27483347	.	1000	.	30.648	230.929	226.847	420
Chr1	27520038	27520621	.	702	.	14.1577	57.8352	54.8461	366
Chr1	27711594	27712073	.	1000	.	34.0208	196.401	192.513	221
Chr1	27730393	27731156	.	1000	.	27.2589	145.519	141.928	368
Chr1	28650909	28651427	.	1000	.	44.1636	277.77	273.412	256
Chr1	28810447	28811296	.	828	.	19.0178	88.2958	85.0686	569
Chr1	28821636	28823165	.	1000	.	16.9452	81.2842	78.1091	979
Chr1	29047405	29047879	.	1000	.	43.241	366.869	361.897	225
Chr1	29608344	29608843	.	1000	.	19.8335	101.677	98.3624	182
Chr1	29683216	29684041	.	1000	.	57.0535	388.002	382.83	552
Chr1	29774150	29774461	.	588	.	12.4672	47.9878	45.0906	179
Chr1	29958220	29958677	.	1000	.	29.372	161.086	157.402	210
Chr1	29966669	29967316	.	1000	.	49.4875	351.162	346.32	312
Chr1	30571316	30571951	.	697	.	14.5803	60.3633	57.3525	344
Chr1	30997720	30998144	.	796	.	16.8022	89.8128	86.5754	231
Chr1	31514298	31514785	.	837	.	14.7916	61.6367	58.6151	226
Chr1	31978496	31978985	.	591	.	11.9344	65.5416	62.4876	266
Chr1	32205009	32205525	.	670	.	15.2143	64.202	61.1589	249
Chr1	32920440	32920861	.	608	.	11.6125	79.0973	75.937	227
Chr1	32933417	32933997	.	842	.	14.2701	93.1521	89.8942	339
Chr1	33387316	33387849	.	748	.	13.5191	85.9336	82.7231	351
Chr1	33627791	33628263	.	1000	.	17.6782	179.184	175.393	256
Chr1	33825453	33825782	.	558	.	14.827	67.0228	63.9559	165
Chr1	33914211	33914746	.	1000	.	36.1501	260.256	256	264
Chr1	34170317	34171007	.	1000	.	37.8243	226.274	222.217	324
Chr1	34696009	34696460	.	1000	.	30.8511	172.169	168.42	210
Chr1	34743095	34743552	.	1000	.	30.4242	183.715	179.898	243
Chr1	35099998	35100464	.	985	.	22.6101	112.492	109.106	280
Chr1	35259756	35260330	.	1000	.	18.6691	104.462	101.128	274
Chr1	35359355	35359807	.	1000	.	18.2887	91.5054	88.2578	202
Chr1	35363813	35364323	.	834	.	12.4315	81.7637	78.5839	238
Chr1	35582476	35583061	.	641	.	13.3125	52.8568	49.9127	273
Chr1	35667674	35668077	.	549	.	11.7106	52.7513	49.8124	222
Chr1	35678588	35678923	.	591	.	13.1012	51.6291	48.6962	158
Chr1	35847374	35847950	.	1000	.	50.5029	331.138	326.441	277
Chr1	36466551	36467502	.	1000	.	47.0121	369.015	364.025	609
Chr1	36467802	36468468	.	564	.	12.2559	46.7884	43.9041	244
Chr1	36468636	36469394	.	1000	.	54.2866	447.035	441.041	258
Chr1	36509264	36509647	.	1000	.	17.9613	81.4325	78.2533	168
Chr1	36517797	36518255	.	765	.	15.6141	80.7624	77.59	266
Chr1	36739178	36739650	.	1000	.	25.1184	158.472	154.805	207
Chr1	36809839	36810485	.	1000	.	29.7946	164.237	160.536	330
Chr1	38496358	38496942	.	1000	.	21.7648	106.686	103.338	218
Chr1	38764316	38764865	.	1000	.	18.5679	91.4041	88.1568	290
Chr1	38777596	38778054	.	1000	.	28.5239	209.318	205.358	206
Chr1	39317703	39318229	.	1000	.	24.0892	122.805	119.354	216
Chr1	39395135	39395976	.	1000	.	44.5099	295.627	291.166	498
Chr1	39397553	39397972	.	995	.	18.177	88.6819	85.4526	169
Chr1	39405270	39405730	.	1000	.	22.0861	116.68	113.271	258
Chr1	39972097	39972444	.	604	.	12.6785	49.1944	46.2855	167
Chr1	39987814	39988219	.	624	.	13.5775	65.7927	62.7363	187
Chr1	40168290	40168848	.	1000	.	16.0497	101.866	98.5498	355
Chr1	40182410	40182924	.	1000	.	39.5148	239.807	235.668	248
Chr1	40234465	40235004	.	594	.	16.4627	87.2045	83.985	304
Chr1	40237082	40237499	.	803	.	13.4078	64.5788	61.5324	200
Chr1	40240718	40241125	.	1000	.	18.6619	115.552	112.146	185
Chr1	40241397	40242204	.	1000	.	20.1938	105.287	101.948	427
Chr1	40242482	40243072	.	1000	.	40.4059	252.602	248.39	324
Chr1	40243213	40243987	.	1000	.	32.119	181.786	177.98	526
Chr1	40277886	40278523	.	1000	.	30.0059	165.818	162.107	399
Chr1	40631476	40631995	.	734	.	13.7472	67.012	63.9462	339
Chr1	40737413	40737951	.	1000	.	47.562	333.365	328.651	258
Chr1	40871722	40872186	.	1000	.	55.9969	378.721	373.639	252
Chr1	41045348	41045965	.	782	.	14.2664	85.6591	82.4505	244
Chr1	41062025	41062444	.	763	.	15.4256	65.4937	62.4401	184
Chr1	41068483	41069019	.	1000	.	33.8095	194.766	190.888	228
Chr1	41069123	41069329	.	1000	.	3.3379	6.91499	4.794	141
Chr1	41253717	41254096	.	1000	.	18.5952	85.5357	82.3281	174
Chr1	41441063	41441589	.	878	.	29.7008	199.502	195.599	274
Chr1	41910868	41911179	.	689	.	14.5803	60.3633	57.3525	126
Chr1	41973976	41974765	.	1000	.	26.1367	167.418	163.697	232
Chr1	42078067	42078561	.	1000	.	30.3446	227.815	223.752	260
Chr1	42078663	42079180	.	1000	.	34.866	202.967	199.041	257
Chr1	42120147	42120679	.	1000	.	23.4553	118.362	114.938	212
Chr1	42144025	42144997	.	1000	.	37.934	247.17	242.989	239
Chr1	42326243	42326636	.	714	.	15.9824	74.7235	71.5947	176
Chr1	42825187	42825864	.	1000	.	30.4285	168.988	165.257	453
Chr1	43507947	43508860	.	1000	.	54.7146	432.686	426.962	358
Chr1	43599708	43600330	.	1000	.	19.0302	105.518	102.178	291
Chr1	43601629	43602291	.	1000	.	35.7306	283.734	279.344	311
Chr1	43605524	43605866	.	847	.	15.9057	70.5906	67.4995	154
Chr1	43740546	43740906	.	715	.	14.7916	61.6367	58.6151	187
Chr1	44241464	44241813	.	987	.	18.4662	111.514	108.136	180
Chr1	45039941	45040457	.	1000	.	29.0763	172.74	168.988	239
Chr1	45090601	45091767	.	1000	.	21.4095	105.788	102.447	241
Chr1	45175937	45176433	.	1000	.	18.3818	123.993	120.537	243
Chr1	45224907	45225353	.	1000	.	25.3571	131.794	128.287	225
Chr1	45503155	45503775	.	1000	.	15.079	109.202	105.84	353
Chr1	45645687	45646140	.	684	.	17.3273	77.375	74.2256	178
Chr1	45912069	45913014	.	1000	.	31.2738	175.363	171.594	711
Chr1	45974575	45974949	.	867	.	15.4407	70.17	67.0798	184
Chr1	46192884	46193423	.	1000	.	17.2843	113.456	110.066	213
Chr1	46428114	46428499	.	582	.	12.8899	50.4082	47.4877	207
Chr1	46529494	46530231	.	1000	.	64.8719	457.881	451.616	258
Chr1	46966979	46967432	.	1000	.	17.6494	158.133	154.468	234
Chr1	47101745	47102254	.	712	.	15.2747	78.218	75.0651	314
Chr1	47165429	47165990	.	1000	.	22.8214	113.953	110.558	279
Chr1	48252871	48253405	.	604	.	12.3237	51.0525	48.1286	182
Chr1	48257867	48258572	.	1000	.	23.107	125.925	122.455	423
Chr1	48264563	48265000	.	790	.	14.4261	71.9419	68.8393	235
Chr1	48282680	48283140	.	1000	.	40.506	278.687	274.325	224
Chr1	48296844	48297314	.	674	.	13.2865	57.0718	54.0907	243
Chr1	48297725	48298098	.	1000	.	19.4318	99.7234	96.4202	183
Chr1	48385710	48386075	.	767	.	13.3516	70.8894	67.7908	183
Chr1	48494089	48494791	.	1000	.	20.9133	108.107	104.753	445
Chr1	48655312	48656383	.	628	.	15.4047	70.8489	67.751	375
Chr1	48661459	48661951	.	609	.	14.0184	58.2246	55.2341	169
Chr1	48784032	48785333	.	1000	.	37.8187	244.564	240.4	307
Chr1	48856764	48857321	.	1000	.	33.3388	209.933	205.969	267
Chr1	48875829	48877146	.	1000	.	55.7856	376.87	371.805	1020
Chr1	49587518	49587995	.	1000	.	17.3996	124.625	121.163	187
Chr1	49588223	49588676	.	974	.	16.0226	110.514	107.143	250
Chr1	49625965	49626370	.	1000	.	28.3154	153.262	149.624	184
Chr1	49816154	49816998	.	763	.	14.5803	60.3633	57.3525	373
Chr1	50976737	50977216	.	1000	.	31.6964	178.569	174.781	225
Chr1	51060383	51060884	.	755	.	15.3972	77.7987	74.6483	269
Chr1	51098757	51099666	.	1000	.	20.9619	146.115	142.522	178
Chr1	51243160	51243749	.	1000	.	40.1997	250.895	246.693	291
Chr1	51303717	51304168	.	1000	.	25.3778	195.584	191.701	198
Chr1	51426179	51426640	.	714	.	13.4791	58.2947	55.3029	232
Chr1	51441833	51442621	.	574	.	11.6693	45.3336	42.4666	272
Chr1	51590518	51591091	.	1000	.	47.5446	306.016	301.49	333
Chr1	52146079	52146473	.	1000	.	25.4177	143.679	140.102	196
Chr1	52172198	52173004	.	1000	.	25.967	165.92	162.208	468
Chr1	52299885	52300344	.	798	.	19.0178	88.2958	85.0686	274
Chr1	52399078	52399438	.	719	.	21.7648	106.686	103.338	178
Chr1	52900596	52901031	.	663	.	11.5163	67.4115	64.3425	238
Chr1	52933255	52933935	.	1000	.	31.2738	175.363	171.594	403
Chr1	53111502	53111995	.	1000	.	48.6011	314.946	310.357	244
Chr1	53376638	53377504	.	1000	.	17.481	95.0815	91.8115	677
Chr1	54356280	54356729	.	1000	.	19.0508	96.9667	93.6822	168
Chr1	54367536	54368410	.	1000	.	30.4285	168.988	165.257	231
Chr1	54380695	54381911	.	1000	.	26.5374	226.684	222.625	966
Chr1	54602413	54602897	.	1000	.	22.4827	125.154	121.691	282
Chr1	54953702	54954409	.	1000	.	31.2764	260.798	256.537	419
Chr1	55272974	55273446	.	852	.	16.2708	70.7185	67.622	260
Chr1	55278602	55279405	.	1000	.	56.0072	464.036	457.62	431
Chr1	55355689	55356838	.	1000	.	21.0347	116.537	113.129	776
Chr1	55405265	55405619	.	707	.	13.5033	72.0916	68.984	162
Chr1	55415473	55415933	.	1000	.	34.6739	327.014	322.347	218
Chr1	55766124	55766743	.	1000	.	33.8903	212.539	208.56	313
Chr1	56232203	56233390	.	814	.	9.42656	211.659	207.686	924
Chr1	56396533	56398792	.	963	.	10.1292	224.914	220.865	898
Chr1	56529148	56529693	.	1000	.	37.7156	266.04	261.75	265
Chr1	56581594	56582004	.	1000	.	26.8363	142.445	138.872	209
Chr1	57148911	57149278	.	721	.	14.5803	60.3633	57.3525	162
Chr1	57766854	57767447	.	1000	.	24.2624	134.741	131.218	210
Chr1	58435905	58436431	.	665	.	16.9047	74.6961	71.5684	234
Chr1	58898428	58898909	.	938	.	16.9552	82.1233	78.9408	256
Chr1	59385146	59385444	.	685	.	14.5803	60.3633	57.3525	148
Chr1	59926764	59927320	.	1000	.	46.6993	298.907	294.425	273
Chr1	60272433	60272822	.	1000	.	25.5684	133.305	129.789	176
Chr1	60312781	60313357	.	1000	.	21.8481	144.517	140.934	218
Chr1	60355365	60355820	.	727	.	18.8065	86.9133	83.6955	183
Chr1	60572574	60572929	.	549	.	13.3125	52.8568	49.9127	170
Chr1	61164059	61164453	.	840	.	15.7898	73.4267	70.3081	189
Chr1	61200969	61201404	.	1000	.	21.2412	138.891	135.344	224
Chr1	61238159	61238929	.	769	.	23.0327	115.419	112.014	168
Chr1	62159012	62160249	.	586	.	15.6369	66.7912	63.7267	1026
Chr1	62662824	62663162	.	751	.	14.5803	60.3633	57.3525	181
Chr1	63139003	63139615	.	1000	.	20.0744	95.2789	92.0052	392
Chr1	63416799	63417365	.	870	.	27.0476	143.98	140.398	229
Chr1	64259014	64259555	.	1000	.	19.7867	113.826	110.435	358
Chr1	64418532	64418891	.	860	.	16.2708	70.7185	67.622	169
Chr1	64421582	64421936	.	838	.	16.0595	69.4037	66.3182	200
Chr1	65616441	65616893	.	546	.	11.361	45.2014	42.335	167
Chr1	65658384	65660136	.	1000	.	34.2033	206.775	202.829	1213
Chr1	65681403	65682034	.	1000	.	26.8169	149.392	145.78	401
Chr1	65705656	65706364	.	1000	.	22.657	181.743	177.94	511
Chr1	65726011	65726666	.	1000	.	24.4356	146.767	143.171	272
Chr1	65732643	65733355	.	1000	.	17.01	110.856	107.484	230
Chr1	65776462	65776882	.	931	.	19.8571	114.034	110.638	212
Chr1	66023722	66024198	.	1000	.	29.5833	162.66	158.967	272
Chr1	66597277	66597832	.	909	.	18.1726	82.7952	79.6066	363
Chr1	66813685	66814289	.	605	.	18.3839	84.163	80.9648	378
Chr1	66830439	66831087	.	1000	.	25.515	197.055	193.164	253
Chr1	67035590	67036914	.	1000	.	29.5287	178.127	174.343	685
Chr1	67042334	67043022	.	1000	.	39.8596	264.009	259.73	351
Chr1	67050741	67051705	.	927	.	16.9047	74.6961	71.5684	302
Chr1	67103407	67104014	.	1000	.	16.8022	89.8128	86.5754	290
Chr1	67422743	67423375	.	1000	.	21.6712	111.007	107.633	440
Chr1	67748934	67749480	.	604	.	12.0716	66.6879	63.6278	322
Chr1	67872465	67872913	.	693	.	15.7898	73.4267	70.3081	241
Chr1	68030373	68030944	.	1000	.	21.1814	111.525	108.146	378
Chr1	68032505	68033216	.	1000	.	63.1814	442.6	436.697	462
Chr1	68183634	68184079	.	1000	.	18.6029	104.266	100.935	261
Chr1	68285448	68285791	.	967	.	17.523	80.3307	77.1608	172
Chr1	68332781	68333409	.	549	.	15.2452	68.8865	65.807	435
Chr1	68337068	68337691	.	943	.	15.9834	90.5356	87.2963	314
Chr1	68339449	68339792	.	1000	.	18.6029	104.266	100.935	179
Chr1	68465088	68465509	.	1000	.	25.991	136.338	132.802	187
Chr1	68535607	68536489	.	1000	.	24.0892	122.805	119.354	204
Chr1	68841302	68841941	.	1000	.	32.119	181.786	177.98	308
Chr1	68937038	68937590	.	1000	.	21.1253	151.213	147.591	329
Chr1	68938665	68939335	.	1000	.	26.5937	143.82	140.242	371
Chr1	68987630	68988634	.	1000	.	21.2484	120.761	117.325	377
Chr1	68989331	68989851	.	681	.	15.2747	78.218	75.0651	339
Chr1	68997190	68997930	.	1000	.	43.3184	270.79	266.473	414
Chr1	69016890	69017748	.	1000	.	44.064	318.638	314.026	542
Chr1	69190952	69191529	.	944	.	15.4757	88.1432	84.9198	332
Chr1	69205094	69205619	.	1000	.	20.2857	96.6894	93.4066	315
Chr1	69400265	69401564	.	1000	.	56.0947	407.814	402.432	932
Chr1	69402509	69403030	.	1000	.	24.4395	152.567	148.936	259
Chr1	69431012	69431546	.	1000	.	29.7946	164.237	160.536	219
Chr1	69431757	69432464	.	1000	.	30.6398	170.577	166.837	446
Chr1	69435163	69435939	.	1000	.	34.2321	198.039	194.14	270
Chr1	69448169	69448638	.	825	.	16.6895	98.383	95.0889	175
Chr1	69462388	69462815	.	1000	.	23.517	160.232	156.555	184
Chr1	69650534	69651015	.	1000	.	23.6666	119.839	116.406	197
Chr1	70097890	70098343	.	1000	.	24.3005	124.294	120.834	202
Chr1	70560311	70560724	.	784	.	15.2267	94.3038	91.0377	197
Chr1	70977062	70977630	.	1000	.	19.9467	108.134	104.777	212
Chr1	71309744	71310658	.	1000	.	38.017	278.416	274.055	661
Chr1	71371551	71372006	.	836	.	15.3639	95.5546	92.2798	237
Chr1	71373246	71373903	.	799	.	14.9353	75.6928	72.5602	465
Chr1	71430514	71431000	.	991	.	17.3273	77.375	74.2256	265
Chr1	71468054	71468445	.	938	.	16.9047	74.6961	71.5684	211
Chr1	71975696	71976182	.	1000	.	24.8825	173.342	169.588	247
Chr1	72130490	72130978	.	905	.	17.9613	81.4325	78.2533	216
Chr1	72131154	72131547	.	788	.	15.0029	62.9163	59.884	176
Chr1	72493622	72494355	.	1000	.	34.1135	240.726	236.582	235
Chr1	72584090	72584466	.	551	.	11.4107	42.0664	39.2294	187
Chr1	72663239	72663948	.	1000	.	33.2649	232.679	228.585	342
Chr1	72817971	72818357	.	891	.	15.6369	66.7912	63.7267	196
Chr1	73066816	73067438	.	683	.	14.827	67.0228	63.9559	287
Chr1	73067738	73068383	.	977	.	17.75	80.0748	76.9055	319
Chr1	73724706	73725060	.	777	.	15.6369	66.7912	63.7267	179
Chr1	73893636	73894253	.	1000	.	36.7678	217.893	213.884	406
Chr1	73956885	73957425	.	842	.	16.4821	72.0389	68.9319	232
Chr1	74080864	74081501	.	1000	.	29.2963	168.148	164.424	289
Chr1	74095950	74096436	.	1000	.	26.6459	171.93	168.183	281
Chr1	74306435	74306945	.	1000	.	24.9345	128.783	125.296	288
Chr1	74408170	74408559	.	1000	.	29.8466	178.995	175.205	200
Chr1	74577783	74578164	.	754	.	20.7083	99.5238	96.2221	170
Chr1	74796881	74797679	.	1000	.	25.3571	131.794	128.287	218
Chr1	75763213	75763924	.	1000	.	25.8851	141.978	138.412	341
Chr1	76100144	76100651	.	1000	.	43.3257	294.84	290.387	252
Chr1	76147504	76148158	.	1000	.	24.3005	124.294	120.834	203
Chr1	76240825	76241017	.	664	.	3.48962	7.53476	5.37991	75
Chr1	76241131	76241737	.	672	.	16.9047	74.6961	71.5684	167
Chr1	76792404	76792755	.	797	.	15.0491	64.5545	61.509	169
Chr1	76853818	76854224	.	674	.	14.827	67.0228	63.9559	187
Chr1	76856180	76856675	.	1000	.	20.6038	107.28	103.928	250
Chr1	76953101	76953444	.	594	.	14.2564	70.7017	67.6094	161
Chr1	77207697	77208059	.	560	.	17.116	76.0329	72.8936	189
Chr1	77259220	77259582	.	914	.	16.2708	70.7185	67.622	157
Chr1	77759334	77760155	.	1000	.	27.4702	147.061	143.46	263
Chr1	77946055	77946831	.	1000	.	29.5833	162.66	158.967	581
Chr1	78071423	78072633	.	1000	.	20.8343	174.553	170.791	849
Chr1	78096864	78097305	.	840	.	16.9047	74.6961	71.5684	181
Chr1	78133010	78133692	.	1000	.	33.0756	256.141	251.907	373
Chr1	78143744	78144110	.	1000	.	18.5952	85.5357	82.3281	184
Chr1	78230337	78231404	.	934	.	15.7723	107.992	104.638	537
Chr1	78433956	78434630	.	588	.	12.8899	50.4082	47.4877	344
Chr1	78456051	78456428	.	904	.	15.6369	66.7912	63.7267	172
Chr1	78461041	78461417	.	889	.	16.2708	70.7185	67.622	201
Chr1	78701877	78702233	.	725	.	13.2373	89.9092	86.6714	176
Chr1	78713228	78713731	.	1000	.	21.1309	102.376	99.0553	241
Chr1	78713927	78714313	.	1000	.	2.95833	4.43201	2.4554	234
Chr1	79152427	79152862	.	1000	.	18.7765	139.112	135.563	227
Chr1	79625370	79625987	.	1000	.	38.4096	344.327	339.538	323
Chr1	79637753	79638225	.	542	.	19.2559	97.5179	94.2308	204
Chr1	79662993	79663353	.	545	.	10.837	56.5552	53.582	171
Chr1	79899136	79899710	.	909	.	16.6934	73.3648	70.2472	325
Chr1	80124954	80125471	.	1000	.	29.1607	159.515	155.841	268
Chr1	80534315	80534874	.	631	.	13.3125	52.8568	49.9127	381
Chr1	80871480	80872144	.	543	.	11.8333	44.4121	41.551	409
Chr1	80894595	80894964	.	751	.	16.2708	70.7185	67.622	195
Chr1	80895791	80896242	.	783	.	14.8596	67.868	64.7977	177
Chr1	80955082	80955592	.	1000	.	22.9101	154.477	150.835	211
Chr1	80976358	80976728	.	595	.	12.1378	61.4529	58.4362	221
Chr1	80977038	80977559	.	1000	.	22.6745	118.232	114.812	306
Chr1	81668660	81669077	.	604	.	19.2291	89.683	86.4465	228
Chr1	81781143	81781591	.	768	.	11.5344	142.637	139.064	251
Chr1	81910099	81910465	.	1000	.	15.4211	173.835	170.075	193
Chr1	82087343	82087887	.	1000	.	17.1416	92.4386	89.1866	349
Chr1	82094026	82094830	.	579	.	15.8521	71.238	68.1385	218
Chr1	82146116	82147138	.	1000	.	34.1009	216.417	212.416	240
Chr1	82155682	82156176	.	561	.	12.8899	50.4082	47.4877	290
Chr1	82188270	82188945	.	602	.	21.724	129.439	125.947	317
Chr1	82189655	82190457	.	1000	.	21.724	129.439	125.947	432
Chr1	82208068	82209007	.	1000	.	34.02	292.373	287.932	641
Chr1	82221551	82222272	.	1000	.	46.4633	304.453	299.937	307
Chr1	82332535	82333221	.	1000	.	30.8511	172.169	168.42	474
Chr1	82345714	82346180	.	760	.	15.0514	76.7967	73.6554	240
Chr1	82621246	82621642	.	711	.	13.8642	60.7589	57.7459	178
Chr1	83143455	83143749	.	548	.	11.622	43.2354	40.3863	153
Chr1	83614335	83614946	.	1000	.	50.5029	331.138	326.441	334
Chr1	83615091	83616051	.	904	.	17.6372	106.349	103.005	576
Chr1	83629626	83629976	.	1000	.	23.6764	146.458	142.864	170
Chr1	83636518	83637520	.	1000	.	29.5859	220.069	216.048	660
Chr1	83769219	83769661	.	930	.	18.1726	82.7952	79.6066	267
Chr1	83775060	83775618	.	1000	.	27.9144	243.119	238.964	248
Chr1	83783809	83784417	.	630	.	15.2362	71.94	68.8383	269
Chr1	83829540	83830073	.	1000	.	22.3988	111.034	107.657	344
Chr1	84316077	84316609	.	568	.	12.2198	56.2379	53.2661	289
Chr1	84600788	84601296	.	1000	.	39.4866	281.617	277.239	255
Chr1	84603091	84604040	.	1000	.	34.2949	207.017	203.07	207
Chr1	84610417	84610987	.	1000	.	30.4285	168.988	165.257	307
Chr1	84746479	84747501	.	1000	.	39.7514	327.995	323.32	373
Chr1	84754042	84754531	.	1000	.	32.3303	183.398	179.584	224
Chr1	85268832	85269594	.	1000	.	29.0816	236.082	231.968	320
Chr1	85363406	85363939	.	1000	.	36.0084	230.551	226.47	257
Chr1	85384024	85384413	.	966	.	21.0693	106.719	103.37	180
Chr1	86092222	86092668	.	799	.	17.0365	93.7633	90.5023	202
Chr1	86161996	86162322	.	552	.	12.8899	50.4082	47.4877	177
Chr1	86162984	86163696	.	807	.	17.9613	81.4325	78.2533	301
Chr1	86389543	86390056	.	1000	.	43.741	274.276	269.938	236
Chr1	86471579	86472334	.	685	.	13.5005	70.6342	67.543	344
Chr1	86472880	86474671	.	1000	.	31.8284	363.138	358.197	273
Chr1	86474982	86475385	.	589	.	11.7106	52.7513	49.8124	199
Chr1	86477173	86478260	.	821	.	15.8482	68.0946	65.0198	467
Chr1	86478401	86479148	.	1000	.	50.2202	446.973	440.98	408
Chr1	86556534	86556895	.	575	.	12.0446	45.5965	42.7239	184
Chr1	86673096	86673512	.	762	.	15.2143	64.202	61.1589	162
Chr1	86842902	86843718	.	585	.	12.5177	76.5343	73.3936	477
Chr1	87147029	87148012	.	1000	.	38.2341	311.362	306.8	570
Chr1	87323622	87324137	.	700	.	20.0033	103.89	100.56	254
Chr1	87398676	87399254	.	982	.	16.7356	108.269	104.911	171
Chr1	87399568	87400320	.	1000	.	35.8107	256.98	252.74	466
Chr1	87415427	87415917	.	1000	.	23.4212	143.799	140.221	182
Chr1	87839202	87839732	.	1000	.	36.9712	238.833	234.701	235
Chr1	87844251	87845629	.	1000	.	34.4533	229.557	225.482	385
Chr1	87847180	87847920	.	1000	.	30.21	204.177	200.247	349
Chr1	88074585	88075785	.	1000	.	23.0327	115.419	112.014	788
Chr1	88096316	88096744	.	632	.	11.3857	61.0069	57.9919	240
Chr1	88103863	88104353	.	1000	.	23.3201	173.807	170.048	196
Chr1	88394350	88395059	.	1000	.	33.7741	237.5	233.377	528
Chr1	88569054	88569417	.	1000	.	43.741	274.276	269.938	186
Chr1	88640747	88641097	.	1000	.	30.4285	168.988	165.257	168
Chr1	89113327	89113917	.	1000	.	18.3296	101.761	98.446	340
Chr1	89267247	89267784	.	710	.	13.1999	69.6921	66.6034	267
Chr1	89368636	89369194	.	1000	.	56.7713	424.139	418.543	275
Chr1	89480200	89480654	.	1000	.	25.7929	182.202	178.393	199
Chr1	89648626	89649528	.	637	.	11.9325	79.0762	75.916	712
Chr1	89653984	89654722	.	1000	.	30.646	233.045	228.946	526
Chr1	89698094	89698547	.	1000	.	17.9567	141.007	137.443	230
Chr1	90163466	90163962	.	1000	.	25.186	176.285	172.512	251
Chr1	90314804	90315258	.	1000	.	19.4404	91.075	87.8295	284
Chr1	90408952	90409642	.	1000	.	16.7356	108.269	104.911	429
Chr1	90507987	90508510	.	670	.	13.9464	56.5807	53.6026	300
Chr1	90509252	90509897	.	1000	.	26.8363	142.445	138.872	251
Chr1	90608454	90608904	.	1000	.	29.1607	159.515	155.841	238
Chr1	90722107	90722596	.	1000	.	18.2237	198.113	194.214	237
Chr1	90723286	90723791	.	1000	.	24.7308	171.875	168.13	289
Chr1	91189822	91190330	.	1000	.	30.8888	210.445	206.48	308
Chr1	91353716	91354239	.	1000	.	30.9229	176.586	172.812	301
Chr1	91702982	91703379	.	705	.	13.2865	57.0718	54.0907	199
Chr1	91718129	91718710	.	939	.	18.1726	82.7952	79.6066	223
Chr1	92165151	92165776	.	1000	.	20.3309	130.546	127.047	228
Chr1	92170892	92171449	.	1000	.	27.8711	168.397	164.673	337
Chr1	92698323	92698943	.	540	.	11.5535	46.3575	43.4795	430
Chr1	92956683	92957149	.	919	.	18.1726	82.7952	79.6066	296
Chr1	93732853	93733368	.	1000	.	43.9523	276.022	271.673	237
Chr1	93752035	93752603	.	1000	.	20.0744	95.2789	92.0052	262
Chr1	94007973	94008435	.	1000	.	24.0892	122.805	119.354	198
Chr1	94591421	94591904	.	1000	.	26.4136	139.384	135.83	200
Chr1	94839822	94840271	.	999	.	21.7807	171.9	168.155	202
Chr1	94840732	94841184	.	816	.	17.1107	77.6476	74.4977	274
Chr1	94850937	94852117	.	1000	.	28.8481	163.869	160.171	577
Chr1	95493410	95494111	.	1000	.	23.0619	155.912	152.26	356
Chr1	95494868	95495960	.	1000	.	23.2516	203.898	199.969	818
Chr1	95496551	95497003	.	856	.	16.8089	79.3029	76.142	246
Chr1	95966587	95967016	.	934	.	16.7356	108.269	104.911	244
Chr1	96324186	96324600	.	1000	.	19.641	100.286	96.981	198
Chr1	96464656	96465156	.	624	.	14.827	67.0228	63.9559	220
Chr1	96466042	96466539	.	1000	.	46.2767	295.364	290.904	213
Chr1	96469544	96470466	.	1000	.	37.1904	221.238	217.21	733
Chr1	96730902	96731355	.	733	.	17.3273	77.375	74.2256	263
Chr1	96937752	96938135	.	1000	.	24.7232	127.283	123.804	193
Chr1	97255057	97255471	.	577	.	13.2381	63.3703	60.3344	224
Chr1	97355843	97356370	.	1000	.	41.1496	278.125	273.766	291
Chr1	97453207	97453823	.	1000	.	18.5378	110.036	106.667	408
Chr1	97543188	97543825	.	668	.	12.4672	47.9878	45.0906	285
Chr1	97602085	97602404	.	611	.	13.3125	52.8568	49.9127	152
Chr1	97762271	97763033	.	1000	.	42.8958	267.312	263.016	407
Chr1	97789692	97790403	.	1000	.	20.1249	116.591	113.182	363
Chr1	97798924	97799296	.	916	.	18.8065	86.9133	83.6955	187
Chr1	97931568	97932017	.	765	.	14.6368	62.0042	58.9802	229
Chr1	97934846	97935288	.	986	.	17.5387	78.7223	75.5631	174
Chr1	98207185	98207578	.	1000	.	34.7904	217.189	213.185	204
Chr1	98457041	98457401	.	729	.	14.1577	57.8352	54.8461	177
Chr1	98525762	98526240	.	729	.	15.2143	64.202	61.1589	184
Chr1	98589075	98589443	.	1000	.	31.2738	175.363	171.594	182
Chr1	98605734	98606193	.	550	.	10.7207	39.7277	36.9211	186
Chr1	98612200	98612797	.	1000	.	27.8928	150.155	146.536	304
Chr1	98633964	98634314	.	1000	.	22.4926	136.34	132.805	185
Chr1	98644925	98645419	.	590	.	12.4648	88.1503	84.9269	282
Chr1	98734491	98734942	.	1000	.	32.4687	249.788	245.594	204
Chr1	98820400	98820802	.	646	.	13.5238	54.0914	51.1363	181
Chr1	98838501	98839022	.	1000	.	31.0624	173.765	170.006	278
Chr1	98934458	98935014	.	1000	.	33.5982	193.134	189.264	309
Chr1	99139111	99139719	.	1000	.	25.991	136.338	132.802	236
Chr1	99294990	99295312	.	623	.	12.3237	51.0525	48.1286	144
Chr1	99453575	99453924	.	842	.	15.2121	69.568	66.4805	185
Chr1	99530815	99531305	.	889	.	19.8128	102.497	99.1757	241
Chr1	99667236	99667833	.	627	.	16.9047	74.6961	71.5684	242
Chr1	99931205	99931616	.	1000	.	20.2186	104.47	101.136	194
Chr1	99962068	99962730	.	832	.	15.8847	117.915	114.497	354
Chr1	100114161	100114565	.	1000	.	17.9336	124.932	121.47	214
Chr1	100119088	100119961	.	1000	.	45.9848	309.332	304.785	356
Chr1	100128141	100128707	.	1000	.	22.7837	170.016	166.282	319
Chr1	100414400	100414940	.	652	.	12.8899	50.4082	47.4877	206
Chr1	100538030	100538408	.	545	.	20.0744	95.2789	92.0052	166
Chr1	100884578	100885070	.	796	.	16.993	100.983	97.6716	226
Chr1	100910634	100911092	.	1000	.	28.738	156.382	152.727	205
Chr1	101089537	101090007	.	710	.	12.8986	60.9699	57.9554	284
Chr1	101093733	101094263	.	1000	.	30.6717	187.558	183.72	228
Chr1	101097754	101098303	.	979	.	20.0744	95.2789	92.0052	196
Chr1	101102920	101103442	.	1000	.	28.832	180.332	176.534	219
Chr1	101107592	101108118	.	1000	.	24.2698	151.098	147.476	175
Chr1	101441268	101441723	.	583	.	21.1463	112.333	108.952	186
Chr1	101861685	101862391	.	1000	.	65.0832	459.798	453.479	366
Chr1	101990683	101991054	.	573	.	12.5757	48.9421	46.0403	214
Chr1	101995388	101996004	.	1000	.	23.7317	178.118	174.335	386
Chr1	102264461	102264875	.	1000	.	25.7797	134.82	131.293	220
Chr1	102307145	102308074	.	833	.	17.5387	78.7223	75.5631	308
Chr1	102418455	102418924	.	886	.	14.2619	78.1744	75.0224	237
Chr1	102572657	102573044	.	607	.	10.1393	55.3636	52.397	152
Chr1	102830963	102831439	.	766	.	15.7898	73.4267	70.3081	254
Chr1	102875375	102876106	.	708	.	18.8065	86.9133	83.6955	415
Chr1	102938418	102939312	.	599	.	14.5654	80.64	77.4685	652
Chr1	103312986	103313500	.	696	.	15.0029	62.9163	59.884	269
Chr1	103637686	103638100	.	559	.	11.622	43.2354	40.3863	156
Chr1	104090262	104090699	.	1000	.	28.5267	154.82	151.174	214
Chr1	104287284	104288268	.	935	.	17.116	76.0329	72.8936	757
Chr1	104460612	104461165	.	1000	.	19.4205	122.317	118.871	314
Chr1	104464573	104465475	.	1000	.	20.4388	109.503	106.14	317
Chr1	104470251	104470942	.	1000	.	21.724	129.439	125.947	277
Chr1	104471439	104472096	.	1000	.	21.8937	130.86	127.359	330
Chr1	104482412	104482945	.	1000	.	28.1733	185.61	181.782	258
Chr1	104483216	104483759	.	1000	.	26.8363	142.445	138.872	259
Chr1	104489381	104489974	.	863	.	22.3368	120.12	116.686	292
Chr1	104650869	104651414	.	1000	.	36.9791	219.565	215.546	329
Chr1	105096813	105097206	.	1000	.	28.738	156.382	152.727	206
Chr1	105649024	105649421	.	1000	.	38.0356	227.957	223.889	197
Chr1	105650452	105651352	.	1000	.	41.2075	275.921	271.576	710
Chr1	105697148	105697624	.	1000	.	27.4945	179.503	175.711	275
Chr1	105901981	105902377	.	1000	.	19.0178	88.2958	85.0686	180
Chr1	106006203	106006616	.	1000	.	17.3303	83.9432	80.7491	175
Chr1	106163845	106164445	.	883	.	16.0892	82.9275	79.7386	426
Chr1	106273498	106273914	.	717	.	14.369	59.0961	56.0964	232
Chr1	106888324	106888649	.	1000	.	16.56	78.6448	75.4897	161
Chr1	107226933	107227427	.	1000	.	31.2942	284.433	280.041	267
Chr1	107478083	107478588	.	1000	.	27.921	163.445	159.748	278
Chr1	107704484	107704841	.	844	.	14.1102	76.9485	73.8062	183
Chr1	107705245	107705878	.	1000	.	25.3571	131.794	128.287	427
Chr1	108331311	108331753	.	1000	.	18.6691	104.462	101.128	210
Chr1	108347991	108348687	.	790	.	17.5387	78.7223	75.5631	223
Chr1	108519084	108519504	.	827	.	15.7898	73.4267	70.3081	219
Chr1	108590708	108591167	.	1000	.	16.293	85.907	82.6967	271
Chr1	108622370	108622914	.	1000	.	22.6101	112.492	109.106	202
Chr1	108636906	108637362	.	844	.	19.0178	88.2958	85.0686	277
Chr1	109217708	109218453	.	1000	.	30.0391	180.565	176.766	397
Chr1	109242834	109243158	.	878	.	14.2664	85.6591	82.4505	163
Chr1	109293161	109294661	.	1000	.	34.0027	220.551	216.529	305
Chr1	109310605	109311280	.	662	.	13.737	56.7886	53.81	251
Chr1	109679655	109680363	.	958	.	16.4044	87.0334	83.8153	270
Chr1	109680496	109681008	.	965	.	17.6508	96.4092	93.1302	301
Chr1	109726252	109726848	.	1000	.	21.1309	102.376	99.0553	269
Chr1	110045012	110045374	.	940	.	17.9613	81.4325	78.2533	176
Chr1	110088859	110089238	.	811	.	14.6344	65.7586	62.703	141
Chr1	110302416	110302772	.	590	.	14.5803	60.3633	57.3525	176
Chr1	110982701	110983617	.	1000	.	39.507	357.571	352.677	464
Chr1	111049773	111050198	.	830	.	16.56	78.6448	75.4897	214
Chr1	111126992	111127374	.	553	.	13.3125	52.8568	49.9127	185
Chr1	111866169	111866776	.	585	.	15.6369	66.7912	63.7267	363
Chr1	111920792	111921270	.	1000	.	17.01	110.856	107.484	295
Chr1	111993167	111993826	.	1000	.	21.1309	102.376	99.0553	416
Chr1	112067499	112068312	.	1000	.	32.3863	201.884	197.965	277
Chr1	112436570	112437027	.	1000	.	37.724	236.3	232.185	221
Chr1	112440052	112440840	.	1000	.	44.4454	418.324	412.816	467
Chr1	112528547	112529302	.	1000	.	22.9086	169.519	165.787	442
Chr1	112530481	112531023	.	654	.	13.169	76.0295	72.8936	280
Chr1	113076525	113076976	.	776	.	13.0184	81.2008	78.0267	260
Chr1	113225540	113226418	.	1000	.	38.8635	257.786	253.542	338
Chr1	113247707	113248445	.	1000	.	28.9494	157.947	154.282	412
Chr1	113748187	113748633	.	792	.	15.0491	64.5545	61.509	205
Chr1	113814317	113814924	.	1000	.	24.8818	134.46	130.94	329
Chr1	113836271	113836896	.	1000	.	26.1367	167.418	163.697	259
Chr1	114254621	114255217	.	1000	.	25.498	155.669	152.02	333
Chr1	114396446	114396993	.	586	.	12.383	51.8933	48.9598	251
Chr1	114467418	114468341	.	1000	.	17.1447	102.289	98.9718	614
Chr1	114468478	114469166	.	1000	.	16.56	78.6448	75.4897	268
Chr1	114479981	114480466	.	1000	.	26.8373	163.47	159.773	278
Chr1	114482208	114482977	.	1000	.	37.8679	295.201	290.745	489
Chr1	114488199	114489297	.	1000	.	21.0451	123.788	120.332	824
Chr1	114516626	114517618	.	1000	.	34.5928	272.159	267.836	245
Chr1	114546604	114547089	.	1000	.	24.8825	173.342	169.588	218
Chr1	114755657	114756069	.	574	.	15.4047	70.8489	67.751	187
Chr1	114796540	114797648	.	1000	.	22.1875	109.581	106.213	931
Chr1	115180735	115181269	.	911	.	15.4444	79.4878	76.3249	201
Chr1	115321418	115321732	.	800	.	15.2143	64.202	61.1589	160
Chr1	115479414	115480038	.	1000	.	43.9523	276.022	271.673	271
Chr1	115589995	115590475	.	1000	.	20.497	98.1044	94.8118	188
Chr1	115598432	115600095	.	1000	.	25.5684	133.305	129.789	289
Chr1	115930417	115931018	.	1000	.	36.7678	217.893	213.884	293
Chr1	115971998	115972380	.	1000	.	20.9196	100.948	97.6368	203
Chr1	116409421	116409962	.	1000	.	32.3303	183.398	179.584	249
Chr1	116410067	116410261	.	1000	.	3.80356	7.03776	4.89104	77
Chr1	116846955	116847314	.	835	.	16.2708	70.7185	67.622	164
Chr1	116910745	116911255	.	1000	.	46.4838	326.681	322.015	208
Chr1	116913684	116914022	.	663	.	15.8482	68.0946	65.0198	159
Chr1	117327803	117328264	.	818	.	15.4047	70.8489	67.751	283
Chr1	117717457	117718447	.	1000	.	21.0895	137.493	133.954	661
Chr1	117808379	117809045	.	722	.	12.5466	82.9157	79.7269	463
Chr1	118146357	118146948	.	1000	.	39.0922	236.409	232.291	294
Chr1	118181706	118182113	.	711	.	14.369	59.0961	56.0964	212
Chr1	118305500	118305916	.	1000	.	17.3303	83.9432	80.7491	186
Chr1	119283324	119284283	.	702	.	14.5408	88.1088	84.8862	626
Chr1	119551954	119552632	.	1000	.	30.0059	165.818	162.107	292
Chr1	119566481	119567035	.	1000	.	31.7722	194.824	190.944	342
Chr1	119703443	119703943	.	1000	.	26.5515	189.655	185.807	245
Chr1	119723152	119723685	.	680	.	19.8318	109.567	106.203	305
Chr1	120087955	120088551	.	541	.	13.7351	55.3328	52.3666	231
Chr1	120093174	120093720	.	652	.	12.7089	53.4407	50.4935	273
Chr1	120142785	120143445	.	916	.	15.0196	68.2927	65.2153	305
Chr1	120315289	120315897	.	1000	.	26.625	140.913	137.349	432
Chr1	120765512	120765969	.	1000	.	27.6815	148.606	144.996	223
Chr1	121075536	121075972	.	1000	.	20.1965	116.803	113.392	221
Chr1	121353895	121354375	.	1000	.	40.4373	269.102	264.794	254
Chr1	121354939	121355654	.	1000	.	38.5262	283.41	279.021	318
Chr1	121404027	121404506	.	1000	.	18.5952	85.5357	82.3281	275
Chr1	121636335	121636989	.	1000	.	26.8363	142.445	138.872	363
Chr1	121637194	121637384	.	1000	.	3.59226	6.34878	4.23838	76
Chr1	122183262	122183879	.	1000	.	28.1951	167.252	163.536	393
Chr1	122192870	122193266	.	856	.	17.5387	78.7223	75.5631	187
Chr1	122278386	122279100	.	547	.	11.7461	47.5208	44.6312	569
Chr1	122507722	122508159	.	850	.	18.1726	82.7952	79.6066	249
Chr1	122795844	122796700	.	1000	.	31.2738	175.363	171.594	546
Chr1	122901783	122902177	.	745	.	27.8306	153.041	149.407	206
Chr1	123131086	123131488	.	1000	.	19.2291	89.683	86.4465	183
Chr1	123802412	123802958	.	1000	.	49.7276	397.272	392.004	300
Chr1	124115334	124115880	.	1000	.	26.5704	157.718	154.057	228
Chr1	124200654	124201433	.	1000	.	34.0829	214.164	210.177	540
Chr1	124202239	124202757	.	1000	.	30.8888	210.445	206.48	257
Chr1	124610697	124611314	.	1000	.	28.8838	171.184	167.441	302
Chr1	125214087	125214592	.	783	.	16.2708	70.7185	67.622	289
Chr1	125668272	125668749	.	578	.	14.1577	57.8352	54.8461	269
Chr1	125875713	125876160	.	1000	.	27.0476	143.98	140.398	194
Chr1	126014559	126015000	.	674	.	22.6101	112.492	109.106	253
Chr1	126140724	126141333	.	588	.	11.9386	48.6911	45.79	423
Chr1	126154095	126155051	.	1000	.	57.9601	431.392	425.678	563
Chr1	126172350	126172837	.	945	.	19.8335	101.677	98.3624	172
Chr1	126512186	126513092	.	1000	.	17.1472	112.154	108.773	664
Chr1	127091820	127092498	.	1000	.	44.9539	305.332	300.81	333
Chr1	127664917	127665326	.	553	.	11.4107	42.0664	39.2294	229
Chr1	127684371	127684758	.	1000	.	25.5684	133.305	129.789	208
Chr1	127926732	127927036	.	614	.	16.0595	69.4037	66.3182	143
Chr1	127984517	127984924	.	804	.	19.0178	88.2958	85.0686	228
Chr1	128342742	128343712	.	1000	.	28.4572	311.286	306.725	685
Chr1	128343837	128345787	.	1000	.	31.4136	262.359	258.089	480
Chr1	128346257	128347038	.	589	.	12.6778	90.4511	87.212	591
Chr1	128561166	128561868	.	1000	.	40.7827	250.055	245.856	418
Chr1	128573564	128573978	.	1000	.	23.7075	122.786	119.338	181
Chr1	129031084	129031864	.	1000	.	35.2886	206.266	202.322	353
Chr1	129081260	129082212	.	1000	.	31.92	292.227	287.787	564
Chr1	129083106	129083892	.	1000	.	40.36	246.63	242.451	431
Chr1	129084147	129084802	.	561	.	12.6108	49.0284	46.126	246
Chr1	129085016	129085219	.	561	.	3.22466	5.9895	3.91173	131
Chr1	129088387	129088996	.	855	.	16.3861	95.7988	92.5224	200
Chr1	129089781	129090241	.	741	.	12.5163	52.2433	49.3074	262
Chr1	129105949	129106538	.	1000	.	21.3929	140.293	136.736	365
Chr1	129290945	129291668	.	1000	.	23.2136	157.349	153.689	344
Chr1	129611338	129611801	.	1000	.	16.9719	91.1236	87.877	179
Chr1	130438281	130438804	.	792	.	14.0132	67.7775	64.7078	334
Chr1	130492187	130492693	.	771	.	16.0595	69.4037	66.3182	268
Chr1	130880086	130880426	.	1000	.	10.7768	38.6079	35.8088	142
Chr1	130880562	130881214	.	1000	.	26.5731	152.736	149.103	369
Chr1	130889163	130889654	.	624	.	15.6141	80.7624	77.59	263
Chr1	131250339	131250780	.	730	.	14.0568	62.0001	58.9763	195
Chr1	131448075	131448602	.	1000	.	38.1266	248.844	244.653	236
Chr1	131459368	131460041	.	558	.	14.0568	62.0001	58.9763	430
Chr1	131670381	131670938	.	1000	.	22.1875	109.581	106.213	287
Chr1	131984927	131985279	.	677	.	14.7916	61.6367	58.6151	173
Chr1	131991115	131991514	.	922	.	15.6369	66.7912	63.7267	210
Chr1	132200575	132201115	.	1000	.	30.2754	201.211	197.298	277
Chr1	132202601	132204084	.	601	.	15.7839	82.0416	78.8594	1303
Chr1	132781927	132782405	.	603	.	12.4672	47.9878	45.0906	223
Chr1	132800053	132800722	.	1000	.	27.0476	143.98	140.398	254
Chr1	133255936	133256481	.	812	.	17.9613	81.4325	78.2533	320
Chr1	133266320	133267240	.	1000	.	27.1279	162.277	158.589	393
Chr1	133334954	133335501	.	1000	.	28.2899	247.642	243.459	285
Chr1	133336329	133336935	.	1000	.	52.616	349.301	344.474	277
Chr1	133515358	133516405	.	1000	.	55.8673	386.239	381.086	227
Chr1	133574650	133575095	.	846	.	18.5952	85.5357	82.3281	242
Chr1	133836707	133837197	.	1000	.	32.119	181.786	177.98	301
Chr1	134085773	134086110	.	649	.	15.0029	62.9163	59.884	187
Chr1	134202916	134203588	.	1000	.	30.2172	167.401	163.681	405
Chr1	134253904	134254995	.	1000	.	25.9265	201.481	197.564	517
Chr1	134257216	134258895	.	1000	.	19.1077	154.232	150.591	382
Chr1	134316790	134317390	.	964	.	23.2996	127.386	123.906	224
Chr1	134341850	134342329	.	1000	.	27.155	176.465	172.692	271
Chr1	134426510	134427412	.	1000	.	32.7075	195.177	191.296	506
Chr1	134490262	134490897	.	589	.	12.8899	50.4082	47.4877	492
Chr1	134787444	134787871	.	623	.	13.5238	54.0914	51.1363	143
Chr1	135246553	135246909	.	821	.	16.9719	91.1236	87.877	165
Chr1	135373213	135373629	.	1000	.	19.2291	89.683	86.4465	167
Chr1	135668445	135669089	.	879	.	18.6782	93.3981	90.1385	286
Chr1	135711837	135712216	.	662	.	16.4821	72.0389	68.9319	172
Chr1	136154026	136154441	.	1000	.	18.1726	82.7952	79.6066	181
Chr1	136282179	136283003	.	1000	.	29.5311	197.948	194.054	591
Chr1	136290520	136291086	.	1000	.	22.6067	151.617	147.992	194
Chr1	136542629	136543060	.	1000	.	24.5119	125.787	122.317	256
Chr1	136597285	136597724	.	573	.	11.8803	53.9074	50.9575	221
Chr1	136608262	136609251	.	1000	.	46.6993	298.907	294.425	662
Chr1	136626689	136627136	.	907	.	15.4133	74.7436	71.6147	216
Chr1	136858381	136859148	.	789	.	16.0528	72.5411	69.4308	551
Chr1	136952446	136953186	.	1000	.	17.3519	154.264	150.622	262
Chr1	136955005	136955860	.	1000	.	21.1198	204.804	200.868	292
Chr1	137200532	137200911	.	975	.	17.3273	77.375	74.2256	175
Chr1	137307952	137308720	.	1000	.	31.9077	180.176	176.379	366
Chr1	138040436	138041122	.	1000	.	22.5294	121.566	118.123	248
Chr1	138041526	138042620	.	1000	.	31.6879	265.487	261.203	407
Chr1	138135012	138135744	.	1000	.	43.9523	276.022	271.673	433
Chr1	138595845	138596259	.	726	.	19.0178	88.2958	85.0686	187
Chr1	138640532	138641068	.	1000	.	26.5515	189.655	185.807	260
Chr1	138733963	138734364	.	599	.	12.4672	47.9878	45.0906	213
Chr1	138738161	138738607	.	657	.	12.0446	45.5965	42.7239	261
Chr1	138904307	138904724	.	908	.	20.6038	107.28	103.928	189
Chr1	138923023	138923530	.	1000	.	26.7769	152.286	148.657	214
Chr1	138943063	138943415	.	634	.	13.5775	65.7927	62.7363	163
Chr1	138952228	138952679	.	640	.	14.1577	57.8352	54.8461	281
Chr1	138955560	138956025	.	1000	.	15.6141	80.7624	77.59	237
Chr1	138956532	138957101	.	565	.	11.8333	44.4121	41.551	166
Chr1	138972170	138973246	.	1000	.	29.5434	182.336	178.527	709
Chr1	138976785	138977335	.	773	.	12.6428	77.6946	74.5445	286
Chr1	139150812	139151358	.	1000	.	25.4109	213.42	209.437	280
Chr1	139208561	139208966	.	654	.	21.3422	103.808	100.479	201
Chr1	139309552	139310233	.	1000	.	26.6124	208.905	204.948	263
Chr1	139312880	139313366	.	1000	.	41.2053	253.488	249.27	217
Chr1	139314087	139314667	.	966	.	15.6274	89.4087	86.1763	315
Chr1	139423386	139423741	.	1000	.	20.6553	99.3907	96.0927	184
Chr1	139468476	139469045	.	1000	.	35.3161	216.369	212.368	295
Chr1	139600604	139601242	.	684	.	12.2895	62.6143	59.5871	384
Chr1	139642068	139642537	.	1000	.	42.6844	265.577	261.29	223
Chr1	139968759	139969213	.	832	.	21.1309	102.376	99.0553	206
Chr1	139995489	139995963	.	758	.	14.5803	60.3633	57.3525	206
Chr1	140079232	140079834	.	990	.	19.4404	91.075	87.8295	291
Chr1	140320338	140320820	.	1000	.	16.8056	128.06	124.577	242
Chr1	140469051	140469663	.	1000	.	21.216	117.951	114.533	366
Chr1	140778302	140778777	.	1000	.	21.3678	116.561	113.152	282
Chr1	141333661	141334111	.	1000	.	22.8752	119.689	116.26	261
Chr1	141879601	141880002	.	829	.	17.5387	78.7223	75.5631	213
Chr1	142068351	142068746	.	1000	.	20.9196	100.948	97.6368	164
Chr1	142413809	142414289	.	1000	.	27.2589	145.519	141.928	218
Chr1	142910200	142910541	.	711	.	14.827	67.0228	63.9559	175
Chr1	143386285	143386622	.	543	.	13.9464	56.5807	53.6026	172
Chr1	143434795	143435246	.	764	.	15.0029	62.9163	59.884	179
Chr1	143519963	143520857	.	1000	.	22.9742	149.041	145.429	305
Chr1	143641571	143642070	.	1000	.	23.0327	115.419	112.014	189
Chr1	143663753	143664408	.	691	.	15.8482	68.0946	65.0198	475
Chr1	143716413	143717378	.	1000	.	46.0215	319.254	314.637	353
Chr1	143721486	143721862	.	638	.	13.2865	57.0718	54.0907	191
Chr1	143770550	143771149	.	1000	.	33.3868	191.504	187.643	305
Chr1	143808954	143809287	.	543	.	11.4305	46.0362	43.1603	165
Chr1	143936431	143936799	.	649	.	17.1107	77.6476	74.4977	183
Chr1	144158345	144158664	.	572	.	10.0141	54.299	51.343	150
Chr1	144916241	144916934	.	1000	.	13.3062	77.218	74.0738	389
Chr1	145013996	145014487	.	586	.	10.9419	82.0007	78.8197	298
Chr1	145082359	145082819	.	1000	.	32.2366	271.766	267.446	196
Chr1	145701072	145701482	.	766	.	14.5803	60.3633	57.3525	157
Chr1	146131965	146133037	.	1000	.	28.3154	153.262	149.624	307
Chr1	146142128	146143125	.	1000	.	21.76	122.214	118.769	564
Chr1	146143696	146145177	.	1000	.	60.0689	415.685	410.207	398
Chr1	146146104	146146862	.	659	.	13.8642	60.7589	57.7459	608
Chr1	146147031	146147998	.	1000	.	21.6964	143.106	139.532	725
Chr1	146205203	146205579	.	648	.	13.0953	55.1502	52.1892	167
Chr1	146209460	146210325	.	1000	.	30.8888	210.445	206.48	233
Chr1	146214764	146215490	.	1000	.	36.829	266.832	262.539	328
Chr1	146248905	146249694	.	1000	.	21.5535	105.245	101.906	181
Chr1	146476776	146477277	.	1000	.	23.244	116.888	113.474	231
Chr1	146688768	146689255	.	780	.	15.0029	62.9163	59.884	171
Chr1	146718754	146719243	.	676	.	14.1577	57.8352	54.8461	235
Chr1	146766232	146766803	.	1000	.	18.4529	179.709	175.916	253
Chr1	147101583	147102098	.	1000	.	19.8158	174.721	170.959	271
Chr1	147127218	147127572	.	570	.	11.7507	44.8741	42.0099	182
Chr1	147194872	147195367	.	544	.	11.622	43.2354	40.3863	342
Chr1	147635754	147636142	.	1000	.	22.5294	121.566	118.123	189
Chr1	147665906	147666302	.	735	.	14.1102	76.9485	73.8062	207
Chr1	147688717	147689499	.	1000	.	34.7445	273.771	269.438	330
Chr1	147689857	147690213	.	590	.	12.6785	49.1944	46.2855	173
Chr1	147690486	147691113	.	1000	.	20.2786	155.314	151.666	349
Chr1	147974170	147974654	.	1000	.	19.724	125.047	121.584	235
Chr1	148724001	148724676	.	629	.	10.121	63.8767	60.839	492
Chr1	148819827	148820167	.	605	.	17.116	76.0329	72.8936	171
Chr1	148880323	148881009	.	1000	.	30.6398	170.577	166.837	444
Chr1	149466811	149467242	.	742	.	14.5803	60.3633	57.3525	271
Chr1	150048339	150048710	.	898	.	17.0453	86.4408	83.229	185
Chr1	150175253	150176141	.	616	.	15.2121	69.568	66.4805	641
Chr1	150273775	150274155	.	614	.	12.6785	49.1944	46.2855	161
Chr1	150517339	150518039	.	611	.	13.8642	60.7589	57.7459	280
Chr1	150800055	150800571	.	1000	.	26.9582	155.78	152.13	250
Chr1	151434218	151434653	.	1000	.	18.8388	105.818	102.475	183
Chr1	151434784	151435132	.	1000	.	3.05494	5.39318	3.35637	168
Chr1	151722271	151722825	.	571	.	12.7815	50.8389	47.9163	239
Chr1	151747928	151748343	.	959	.	19.2291	89.683	86.4465	179
Chr1	151934924	151935440	.	733	.	12.8932	80.0278	76.8625	230
Chr1	151936282	151937017	.	808	.	15.4256	65.4937	62.4401	295
Chr1	152313212	152313613	.	1000	.	26.2023	137.859	134.315	225
Chr1	152383383	152383797	.	1000	.	28.1041	151.707	148.078	201
Chr1	152429876	152430357	.	585	.	12.05	55.0696	52.1088	217
Chr1	152467899	152468517	.	1000	.	45.5259	289.765	285.342	236
Chr1	152827115	152827551	.	1000	.	26.5937	143.82	140.242	229
Chr1	152848166	152848819	.	1000	.	30.0402	202.616	198.695	255
Chr1	152858874	152859631	.	1000	.	20.0672	106.708	103.359	401
Chr1	152860516	152861159	.	877	.	16.1233	84.614	81.4131	441
Chr1	152863317	152863775	.	606	.	13.9627	64.6903	61.6437	301
Chr1	153258648	153259031	.	563	.	11.7867	50.2954	47.3803	205
Chr1	153308154	153308601	.	1000	.	58.7439	402.934	397.604	189
Chr1	153505789	153506611	.	1000	.	58.11	397.323	392.049	239
Chr1	153538651	153539163	.	660	.	13.3125	52.8568	49.9127	242
Chr1	153594033	153594388	.	609	.	12.2895	62.6143	59.5871	181
Chr1	153656433	153656909	.	620	.	17.3273	77.375	74.2256	277
Chr1	153735332	153736163	.	1000	.	47.1219	302.458	297.954	307
Chr1	153778243	153778819	.	1000	.	37.613	224.593	220.546	274
Chr1	154465631	154466010	.	1000	.	24.3005	124.294	120.834	191
Chr1	154490694	154491088	.	1000	.	20.3663	118.193	114.773	216
Chr1	154829717	154830124	.	848	.	19.4404	91.075	87.8295	188
Chr1	155129934	155130381	.	1000	.	26.4136	139.384	135.83	177
Chr1	155133979	155134822	.	1000	.	20.2857	96.6894	93.4066	664
Chr1	155172254	155172716	.	1000	.	20.4673	102.468	99.1474	274
Chr1	155616693	155617129	.	1000	.	18.6691	104.462	101.128	194
Chr1	155735927	155736272	.	816	.	15.2143	64.202	61.1589	162
Chr1	155921946	155922360	.	1000	.	19.1782	108.541	105.181	225
Chr1	156052421	156053190	.	947	.	18.6782	93.3981	90.1385	421
Chr1	156721671	156722204	.	1000	.	18.9588	94.1445	90.8792	232
Chr1	156732020	156732496	.	840	.	16.2708	70.7185	67.622	302
Chr1	156787046	156787446	.	910	.	20.0744	95.2789	92.0052	212
Chr1	156787985	156788384	.	556	.	11.1407	64.0664	61.0281	159
Chr1	157241101	157241596	.	1000	.	19.4484	98.8998	95.6038	274
Chr1	158025849	158026278	.	1000	.	23.0818	140.901	137.341	227
Chr1	158168026	158168949	.	1000	.	49.869	325.724	321.064	343
Chr1	158181035	158182392	.	1000	.	22.6101	112.492	109.106	184
Chr1	158213437	158213924	.	1000	.	41.7212	283.255	278.868	229
Chr1	158271281	158271752	.	906	.	23.0327	115.419	112.014	223
Chr1	158491765	158492280	.	1000	.	27.8928	150.155	146.536	222
Chr1	159227072	159227409	.	603	.	13.1923	58.2473	55.2566	133
Chr1	159310422	159311012	.	1000	.	24.2756	167.488	163.767	259
Chr1	159537196	159537606	.	836	.	15.8482	68.0946	65.0198	218
Chr1	159847909	159848344	.	572	.	12.2559	46.7884	43.9041	253
Chr1	160049911	160050285	.	1000	.	22.6101	112.492	109.106	177
Chr1	160407075	160407426	.	601	.	12.8899	50.4082	47.4877	161
Chr1	160554286	160554959	.	1000	.	34.866	202.967	199.041	401
Chr1	160772550	160772939	.	1000	.	20.4038	156.682	153.025	185
Chr1	160990514	160990941	.	1000	.	19.641	100.286	96.981	212
Chr1	160998922	160999339	.	1000	.	31.4851	176.965	173.186	210
Chr1	161090057	161091098	.	1000	.	24.3529	152.308	148.679	541
Chr1	161279972	161280828	.	1000	.	30.4285	168.988	165.257	261
Chr1	161343292	161343709	.	687	.	15.2143	64.202	61.1589	194
Chr1	161344532	161344969	.	1000	.	22.1875	109.581	106.213	200
Chr1	161382607	161383445	.	1000	.	54.109	394.552	389.313	294
Chr1	161384674	161385658	.	1000	.	51.7982	372.741	367.718	386
Chr1	161495565	161496222	.	1000	.	20.0261	103.071	99.7477	455
Chr1	161540155	161540618	.	1000	.	16.9047	74.6961	71.5684	226
Chr1	161745286	161746024	.	1000	.	21.7648	106.686	103.338	462
Chr1	161962918	161963822	.	568	.	12.1386	58.0469	55.0568	489
Chr1	162180585	162181405	.	1000	.	68.4642	490.651	483.593	538
Chr1	162188355	162188754	.	1000	.	27.8339	182.551	178.741	179
Chr1	162197070	162197735	.	1000	.	21.1814	111.525	108.146	340
Chr1	162223568	162223891	.	563	.	11.361	45.2014	42.335	145
Chr1	162634746	162635401	.	1000	.	21.9517	117.24	113.823	415
Chr1	162859213	162859882	.	1000	.	31.9077	180.176	176.379	350
Chr1	162930474	162931146	.	1000	.	33.5982	193.134	189.264	406
Chr1	163030210	163030580	.	689	.	13.7472	67.012	63.9462	182
Chr1	163349924	163350364	.	1000	.	26.4136	139.384	135.83	203
Chr1	163819839	163820223	.	913	.	22.1515	147.348	143.747	187
Chr1	164581493	164582231	.	1000	.	48.3996	425.793	420.175	288
Chr1	164582383	164583133	.	689	.	11.3857	61.0069	57.9919	555
Chr1	164587357	164589955	.	1000	.	45.1313	426.903	421.271	2309
Chr1	164669767	164670472	.	1000	.	17.3273	77.375	74.2256	232
Chr1	165747662	165748114	.	743	.	14.3253	67.1714	64.1038	214
Chr1	166028123	166029172	.	1000	.	45.6726	348.952	344.131	676
Chr1	166271076	166271406	.	590	.	15.6369	66.7912	63.7267	170
Chr1	166338128	166339121	.	946	.	16.1233	84.614	81.4131	725
Chr1	166348258	166348970	.	780	.	14.0568	62.0001	58.9763	225
Chr1	166359181	166359683	.	642	.	16.8089	79.3029	76.142	283
Chr1	166363498	166364135	.	1000	.	25.7973	164.425	160.722	241
Chr1	166642177	166642593	.	1000	.	19.5276	147.163	143.562	197
Chr1	166643963	166644325	.	619	.	21.0451	123.788	120.332	174
Chr1	166665723	166666383	.	819	.	17.3303	83.9432	80.7491	188
Chr1	167029032	167029583	.	830	.	18.3839	84.163	80.9648	335
Chr1	167402726	167403727	.	1000	.	60.8485	459.403	453.118	634
Chr1	167419099	167419500	.	1000	.	24.2804	183.901	180.083	192
Chr1	167756066	167756526	.	1000	.	20.7083	99.5238	96.2221	215
Chr1	167844919	167845364	.	1000	.	26.6459	171.93	168.183	240
Chr1	167848650	167849742	.	1000	.	19.8907	138.815	135.268	277
Chr1	168398179	168398659	.	741	.	13.1999	69.6921	66.6034	231
Chr1	168815962	168816435	.	868	.	15.8482	68.0946	65.0198	251
Chr1	168818333	168819306	.	1000	.	28.4151	249.154	244.962	344
Chr1	168831572	168832406	.	1000	.	30.3446	227.815	223.752	360
Chr1	168844900	168845702	.	1000	.	23.183	172.376	168.625	591
Chr1	168851134	168851674	.	586	.	17.0043	80.6282	77.4573	260
Chr1	168852019	168852542	.	950	.	17.1457	83.4495	80.2574	283
Chr1	168852693	168853229	.	968	.	16.3675	77.3326	74.1874	369
Chr1	168856979	168857581	.	790	.	17.3952	83.2935	80.1026	328
Chr1	168858916	168859626	.	1000	.	18.034	83.2841	80.0934	377
Chr1	168861348	168861846	.	1000	.	38.1409	232.812	228.717	233
Chr1	168862225	168862874	.	1000	.	21.6964	143.106	139.532	325
Chr1	168865918	168866665	.	1000	.	34.6336	205.693	201.755	525
Chr1	168870051	168870735	.	1000	.	27.4227	201.596	197.679	199
Chr1	169888761	169889533	.	1000	.	21.3846	126.606	123.133	480
Chr1	170082803	170083409	.	1000	.	25.7797	134.82	131.293	262
Chr1	170130788	170131354	.	1000	.	31.9077	180.176	176.379	297
Chr1	170434292	170434841	.	1000	.	25.147	142.944	139.37	244
Chr1	170516249	170516773	.	623	.	13.5952	68.7481	65.6687	189
Chr1	170703137	170703536	.	914	.	20.497	98.1044	94.8118	182
Chr1	170715957	170716437	.	1000	.	27.7284	161.906	158.219	242
Chr1	170720171	170720871	.	1000	.	53.4801	363.113	358.172	377
Chr1	170886650	170887079	.	1000	.	27.2589	145.519	141.928	184
Chr1	171327023	171327594	.	1000	.	19.8571	114.034	110.638	291
Chr1	171357925	171358318	.	766	.	15.0501	69.1376	66.0571	177
Chr1	171361689	171362381	.	1000	.	35.4999	207.92	203.965	224
Chr1	171364881	171365709	.	1000	.	37.1721	299.821	295.336	406
Chr1	171510605	171511012	.	644	.	15.1723	85.6247	82.4165	195
Chr1	171816166	171816790	.	641	.	13.7351	55.3328	52.3666	309
Chr1	171922215	171922866	.	1000	.	27.4702	147.061	143.46	352
Chr1	171965647	171966511	.	611	.	16.9047	74.6961	71.5684	336
Chr1	172193987	172194755	.	1000	.	32.9255	229.475	225.401	391
Chr1	172265594	172265905	.	681	.	16.4821	72.0389	68.9319	165
Chr1	172725815	172726342	.	1000	.	44.7975	283.027	278.64	258
Chr1	172820647	172821011	.	626	.	13.3125	52.8568	49.9127	176
Chr1	172902374	172903118	.	1000	.	20.3445	120.797	117.361	446
Chr1	173042006	173042727	.	1000	.	52.7826	429.513	423.834	333
Chr1	173117810	173118153	.	758	.	14.7916	61.6367	58.6151	166
Chr1	174009173	174009546	.	822	.	15.2143	64.202	61.1589	198
Chr1	174359185	174359810	.	1000	.	22.3988	111.034	107.657	263
Chr1	174433156	174433663	.	1000	.	38.5262	283.41	279.021	237
Chr1	174475865	174476317	.	1000	.	19.8631	93.873	90.6085	230
Chr1	174677365	174677969	.	1000	.	60.857	421.74	416.188	339
Chr1	174713523	174714059	.	1000	.	32.5424	201.23	197.317	293
Chr1	174718290	174718708	.	1000	.	42.2618	262.112	257.844	227
Chr1	174760711	174761584	.	1000	.	48.7866	380.586	375.486	621
Chr1	175652461	175653082	.	576	.	9.19088	43.7426	40.89	443
Chr1	176426579	176427402	.	1000	.	36.3936	233.857	229.756	274
Chr1	176950302	176950947	.	1000	.	25.186	176.285	172.512	312
Chr1	177333949	177334538	.	1000	.	20.7083	99.5238	96.2221	306
Chr1	177652946	177653476	.	1000	.	20.066	99.6554	96.3535	197
Chr1	178679343	178680177	.	1000	.	56.2082	380.574	375.475	621
Chr1	178682021	178682653	.	1000	.	38.8765	237.012	232.893	338
Chr1	178705981	178706466	.	1000	.	21.2625	152.605	148.974	231
Chr1	178780404	178781332	.	569	.	12.2559	46.7884	43.9041	546
Chr1	179455603	179455994	.	1000	.	22.8214	113.953	110.558	208
Chr1	179542758	179543403	.	1000	.	54.0951	362.119	357.183	318
Chr1	179718870	179719221	.	1000	.	21.5535	105.245	101.906	179
Chr1	179991400	179992048	.	819	.	18.8065	86.9133	83.6955	394
Chr1	180133776	180134346	.	1000	.	49.869	325.724	321.064	244
Chr1	180243050	180243466	.	731	.	14.6968	71.2106	68.1113	204
Chr1	180252641	180253132	.	1000	.	26.3805	151.219	147.595	205
Chr1	180297749	180298375	.	1000	.	40.5714	248.341	244.153	262
Chr1	180387700	180388190	.	1000	.	24.1198	125.748	122.282	195
Chr1	180388328	180388532	.	1000	.	3.38095	5.6839	3.61393	40
Chr1	181030903	181031213	.	626	.	12.9261	58.9336	55.9387	166
Chr1	181077101	181077447	.	986	.	19.0178	88.2958	85.0686	164
Chr1	181191363	181192057	.	999	.	16.9047	74.6961	71.5684	493
Chr1	182133742	182134315	.	1000	.	34.2754	215.792	211.796	276
Chr1	182251143	182251557	.	1000	.	23.6497	128.325	124.842	203
Chr1	182428233	182428948	.	1000	.	52.8273	351.127	346.286	243
Chr1	182584731	182585082	.	998	.	17.1758	89.2602	86.0298	162
Chr1	182630386	182630755	.	1000	.	22.6101	112.492	109.106	196
Chr1	183157142	183157607	.	1000	.	37.8243	226.274	222.217	230
Chr1	183207735	183208160	.	1000	.	21.1814	111.525	108.146	185
Chr1	183761257	183761595	.	549	.	11.4107	42.0664	39.2294	155
Chr1	184482805	184483244	.	1000	.	20.936	102.782	99.4597	183
Chr1	184483927	184485301	.	901	.	21.7591	115.805	112.398	990
Chr1	184561751	184562235	.	779	.	19.0178	88.2958	85.0686	294
Chr1	184637472	184638003	.	1000	.	23.0327	115.419	112.014	249
Chr1	184846257	184846762	.	635	.	13.3125	52.8568	49.9127	318
Chr1	185233478	185234892	.	910	.	15.8737	69.7251	66.6362	1086
Chr1	185357498	185358018	.	1000	.	21.5535	105.245	101.906	290
Chr1	185368409	185368793	.	587	.	12.6785	49.1944	46.2855	144
Chr1	185370375	185370898	.	1000	.	27.8928	150.155	146.536	288
Chr1	185440252	185440644	.	901	.	15.9824	74.7235	71.5947	206
Chr1	185585108	185585612	.	675	.	13.9464	56.5807	53.6026	172
Chr1	185585734	185586006	.	673	.	5.77676	15.5055	13.0766	165
Chr1	185762811	185763229	.	1000	.	23.6666	119.839	116.406	188
Chr1	185914319	185914827	.	679	.	12.5592	58.5923	55.5985	173
Chr1	186196030	186197045	.	1000	.	28.8522	191.759	187.895	460
Chr1	186308840	186309540	.	632	.	15.6216	72.979	69.8677	369
Chr1	186943619	186944135	.	1000	.	23.5945	176.679	172.904	249
Chr1	187163556	187164011	.	1000	.	27.7653	201.708	197.79	234
Chr1	187687557	187687945	.	1000	.	37.9307	308.056	303.515	190
Chr1	187957960	187958372	.	912	.	18.3839	84.163	80.9648	249
Chr1	188237849	188238329	.	818	.	15.5972	72.1351	69.0264	208
Chr1	188870903	188871484	.	1000	.	26.6459	171.93	168.183	264
Chr1	189161245	189161973	.	1000	.	37.3564	242.161	238.009	440
Chr1	189445847	189446297	.	1000	.	15.7792	90.6785	87.4372	231
Chr1	190044871	190047161	.	1000	.	23.4553	118.362	114.938	457
Chr1	190049865	190051673	.	1000	.	25.7996	144.707	141.123	1422
Chr1	190711342	190711956	.	1000	.	16.115	120.433	116.998	262
Chr1	190712171	190712800	.	852	.	12.3714	123.088	119.635	375
Chr1	190789449	190790101	.	1000	.	24.522	153.778	150.14	259
Chr1	190790305	190791108	.	866	.	13.7909	131.078	127.577	384
Chr1	190830072	190830633	.	591	.	10.924	52.3615	49.4245	206
Chr1	191261092	191261720	.	694	.	15.0029	62.9163	59.884	191
Chr1	191269946	191270372	.	1000	.	20.3445	120.797	117.361	226
Chr1	191279394	191280446	.	1000	.	22.1875	109.581	106.213	312
Chr1	191362270	191362748	.	708	.	16.0595	69.4037	66.3182	234
Chr1	191373119	191373509	.	627	.	14.1577	57.8352	54.8461	187
Chr1	191463834	191464837	.	1000	.	26.3805	151.219	147.595	466
Chr1	191668215	191668637	.	745	.	14.2493	63.2471	60.2128	202
Chr1	191743966	191744397	.	941	.	21.1309	102.376	99.0553	255
Chr1	192303441	192303927	.	654	.	11.9861	60.2969	57.2907	247
Chr1	192421554	192421958	.	1000	.	20.9196	100.948	97.6368	184
Chr1	192966064	192966916	.	561	.	14.369	59.0961	56.0964	330
Chr1	193251562	193252361	.	1000	.	32.7721	252.96	248.747	323
Chr1	193583092	193583743	.	1000	.	30.0059	165.818	162.107	220
Chr1	194840211	194840674	.	861	.	15.8482	68.0946	65.0198	286
Chr1	194841018	194841255	.	865	.	4.22618	8.48321	6.27073	157
Chr1	194856084	194856632	.	784	.	15.105	76.953	73.8099	259
Chr1	195327973	195328353	.	620	.	16.0595	69.4037	66.3182	173
Chr1	195350965	195351551	.	990	.	18.3839	84.163	80.9648	388
Chr1	195357159	195357724	.	903	.	17.3273	77.375	74.2256	391
Chr1	195782362	195782793	.	1000	.	32.9642	188.254	184.411	207
Chr1	195908505	195908862	.	1000	.	25.3571	131.794	128.287	173
Chr1	196985709	196986138	.	1000	.	29.5287	178.127	174.343	219
Chr1	197030979	197031369	.	1000	.	20.7083	99.5238	96.2221	203
Chr1	197519966	197520403	.	916	.	19.8631	93.873	90.6085	233
Chr1	197953685	197955091	.	816	.	14.493	66.8825	63.8177	380
Chr1	197957295	197958124	.	1000	.	18.1726	82.7952	79.6066	165
Chr1	199076285	199076590	.	804	.	16.4821	72.0389	68.9319	141
Chr1	199391529	199392147	.	981	.	17.7154	86.6214	83.4085	222
Chr1	199718952	199719919	.	1000	.	27.0476	143.98	140.398	602
Chr1	199911320	199912146	.	635	.	16.2708	70.7185	67.622	507
Chr1	200296058	200296620	.	1000	.	23.5909	145.252	141.666	332
Chr1	200690487	200690961	.	1000	.	40.8134	339.737	334.982	230
Chr1	201317263	201317987	.	1000	.	36.9791	219.565	215.546	291
Chr1	201326745	201327348	.	1000	.	30.0391	180.565	176.766	338
Chr1	201751711	201752125	.	768	.	14.5803	60.3633	57.3525	171
Chr1	201756025	201756997	.	881	.	16.1233	84.614	81.4131	209
Chr1	201830029	201830428	.	1000	.	18.5952	85.5357	82.3281	220
Chr1	201991811	201992270	.	1000	.	17.1416	92.4386	89.1866	275
Chr1	202006639	202007323	.	1000	.	33.379	259.329	255.076	365
Chr1	202123982	202124306	.	584	.	12.6785	49.1944	46.2855	141
Chr1	202604913	202605591	.	604	.	12.8899	50.4082	47.4877	243
Chr1	203191364	203192289	.	848	.	15.2143	64.202	61.1589	231
Chr1	203567261	203567583	.	582	.	13.7351	55.3328	52.3666	155
Chr1	204204249	204204750	.	1000	.	18.5952	85.5357	82.3281	267
Chr1	204261408	204261857	.	1000	.	36.5565	216.225	212.225	234
Chr1	204363682	204364044	.	843	.	14.369	59.0961	56.0964	154
Chr1	204364512	204365134	.	1000	.	26.625	140.913	137.349	333
Chr1	204601218	204601917	.	1000	.	27.155	176.465	172.692	259
Chr1	204610727	204611103	.	1000	.	23.2259	130.954	127.453	175
Chr1	205020238	205020571	.	610	.	15.6369	66.7912	63.7267	173
Chr1	205319568	205319954	.	854	.	18.3839	84.163	80.9648	228
Chr1	205360021	205360488	.	1000	.	33.358	206.708	202.762	271
Chr1	205578614	205579089	.	805	.	16.4821	72.0389	68.9319	242
Chr1	206201156	206201823	.	991	.	21.9761	108.131	104.774	387
Chr1	206545198	206545614	.	805	.	15.4256	65.4937	62.4401	234
Chr1	207804997	207805439	.	1000	.	24.5119	125.787	122.317	188
Chr1	211657130	211657664	.	674	.	17.116	76.0329	72.8936	182
Chr1	212260267	212260623	.	803	.	16.6934	73.3648	70.2472	178
Chr1	213859773	213860252	.	796	.	13.9169	68.2367	65.1606	301
Chr1	214178532	214178948	.	1000	.	23.4553	118.362	114.938	180
Chr1	214465110	214465515	.	669	.	12.6785	49.1944	46.2855	176
Chr1	214466325	214466738	.	818	.	14.5803	60.3633	57.3525	202
Chr1	215660867	215661648	.	610	.	12.0396	47.6046	44.7145	536
Chr1	216643763	216644677	.	908	.	17.6508	96.4092	93.1302	215
Chr1	217386466	217387110	.	819	.	13.5841	107.324	103.972	456
Chr10	1551963	1552508	.	1000	.	23.4212	143.799	140.221	183
Chr10	1578545	1579565	.	653	.	13.3125	52.8568	49.9127	320
Chr10	1579721	1580307	.	608	.	12.2559	46.7884	43.9041	294
Chr10	1771372	1771858	.	1000	.	25.5684	133.305	129.789	246
Chr10	1848284	1848626	.	629	.	13.0429	53.6017	50.6533	158
Chr10	2369661	2370092	.	839	.	15.9126	100.596	97.2892	194
Chr10	4484992	4485487	.	929	.	17.75	80.0748	76.9055	185
Chr10	4645770	4646243	.	657	.	12.7289	59.7782	56.774	255
Chr10	4891795	4892344	.	668	.	13.3125	52.8568	49.9127	179
Chr10	4896882	4897232	.	634	.	15.0029	62.9163	59.884	177
Chr10	4992229	4992625	.	1000	.	23.4212	143.799	140.221	186
Chr10	5454234	5454840	.	622	.	13.7165	60.3687	57.3577	156
Chr10	5758327	5758975	.	1000	.	64.8719	457.881	451.616	282
Chr10	5822685	5823371	.	1000	.	36.4303	379.103	374.019	272
Chr10	5823504	5824228	.	1000	.	8.34931	40.3033	37.4893	181
Chr10	5824379	5824880	.	1000	.	20.3485	181.486	177.684	184
Chr10	5825993	5826510	.	1000	.	41.3083	413.826	408.367	271
Chr10	5955306	5955977	.	1000	.	17.2964	103.598	100.272	382
Chr10	5993002	5993643	.	1000	.	41.2075	275.921	271.576	322
Chr10	6049923	6050343	.	1000	.	21.5543	128.021	124.538	189
Chr10	6056840	6057324	.	608	.	13.6443	87.1269	83.9083	217
Chr10	6061470	6062111	.	1000	.	37.0076	258.262	254.018	390
Chr10	6591343	6591946	.	598	.	13.3125	52.8568	49.9127	152
Chr10	6661011	6661366	.	814	.	14.4036	86.8819	83.6677	174
Chr10	7443791	7444190	.	946	.	16.9452	81.2842	78.1091	207
Chr10	7504259	7504716	.	715	.	14.1102	76.9485	73.8062	209
Chr10	7562165	7562583	.	1000	.	18.2931	90.6737	87.433	239
Chr10	7652043	7652435	.	923	.	16.6934	73.3648	70.2472	178
Chr10	7714016	7714361	.	887	.	15.2143	64.202	61.1589	175
Chr10	9572089	9572504	.	1000	.	31.9077	180.176	176.379	187
Chr10	10127831	10128485	.	1000	.	15.8847	117.915	114.497	256
Chr10	10130577	10131204	.	1000	.	51.6057	370.934	365.927	302
Chr10	10270876	10271364	.	1000	.	45.4315	288.302	283.887	241
Chr10	10279720	10280159	.	1000	.	36.5565	216.225	212.225	241
Chr10	10446199	10446721	.	1000	.	35.8107	256.98	252.74	305
Chr10	10447633	10448212	.	1000	.	30.2172	167.401	163.681	257
Chr10	10473958	10474412	.	564	.	14.9353	75.6928	72.5602	209
Chr10	10734418	10734937	.	1000	.	28.3312	179.924	176.131	263
Chr10	10869131	10869457	.	637	.	14.7916	61.6367	58.6151	157
Chr10	11160085	11160598	.	1000	.	17.9613	81.4325	78.2533	288
Chr10	11562455	11562781	.	725	.	13.5238	54.0914	51.1363	159
Chr10	11866402	11866797	.	778	.	14.7916	61.6367	58.6151	171
Chr10	12069255	12069704	.	1000	.	26.6459	171.93	168.183	243
Chr10	12084697	12085428	.	1000	.	26.7656	154.257	150.615	409
Chr10	12085765	12086427	.	1000	.	23.5945	176.679	172.904	436
Chr10	12259261	12259599	.	746	.	14.7916	61.6367	58.6151	158
Chr10	12302865	12303431	.	715	.	15.2716	102.988	99.6654	293
Chr10	12824482	12825069	.	1000	.	22.8214	113.953	110.558	186
Chr10	12841827	12842248	.	1000	.	23.244	116.888	113.474	223
Chr10	13135710	13136109	.	997	.	18.3476	85.7573	82.5482	184
Chr10	13151260	13151917	.	650	.	12.5183	100.926	97.6185	340
Chr10	13155937	13156602	.	1000	.	22.6101	112.492	109.106	207
Chr10	13355833	13356233	.	1000	.	24.7232	127.283	123.804	233
Chr10	13609518	13609988	.	1000	.	18.8388	105.818	102.475	253
Chr10	13690584	13691139	.	1000	.	19.4792	134.736	131.214	216
Chr10	13730405	13731258	.	1000	.	57.6003	442.317	436.432	396
Chr10	13741938	13742763	.	1000	.	23.8134	132.568	129.057	528
Chr10	13811472	13811941	.	1000	.	41.4166	255.209	250.98	212
Chr10	14078399	14079066	.	1000	.	39.7261	241.509	237.361	393
Chr10	14210122	14210590	.	686	.	14.369	59.0961	56.0964	181
Chr10	14241232	14241595	.	742	.	16.5013	82.4986	79.315	163
Chr10	15544699	15545057	.	737	.	15.6369	66.7912	63.7267	175
Chr10	15546215	15547137	.	1000	.	52.1991	380.249	375.157	335
Chr10	15553407	15553767	.	772	.	16.0595	69.4037	66.3182	163
Chr10	16350100	16351681	.	1000	.	18.3585	112.87	109.482	304
Chr10	16369073	16369755	.	1000	.	22.7219	123.015	119.563	364
Chr10	16371346	16372619	.	1000	.	26.8373	163.47	159.773	274
Chr10	16837034	16837396	.	994	.	17.75	80.0748	76.9055	185
Chr10	17395085	17395728	.	708	.	14.6186	104.295	100.964	309
Chr10	17396138	17396614	.	921	.	17.116	76.0329	72.8936	274
Chr10	17437724	17438114	.	595	.	14.4786	65.3453	62.2963	180
Chr10	18198455	18198837	.	732	.	17.8587	84.5039	81.3039	190
Chr10	18199014	18199210	.	733	.	4.6488	10.0117	7.73871	108
Chr10	18327986	18328350	.	560	.	12.4672	47.9878	45.0906	185
Chr10	18648524	18648891	.	754	.	14.2426	73.6404	70.5213	183
Chr10	18808476	18809352	.	601	.	12.2673	74.2269	71.1058	237
Chr10	19338485	19338947	.	1000	.	21.724	129.439	125.947	178
Chr10	19364605	19365062	.	1000	.	44.8661	308.746	304.2	233
Chr10	19448941	19449269	.	841	.	15.8482	68.0946	65.0198	189
Chr10	19836718	19837140	.	1000	.	31.4851	176.965	173.186	233
Chr10	20214634	20215354	.	1000	.	27.3101	197.17	193.278	497
Chr10	20508166	20508925	.	906	.	19.2291	89.683	86.4465	213
Chr10	20860178	20860904	.	1000	.	43.0893	365.162	360.204	269
Chr10	20863401	20864173	.	1000	.	36.9007	326.28	321.616	266
Chr10	21087117	21087672	.	1000	.	57.9719	446.02	440.055	267
Chr10	21341170	21341670	.	1000	.	32.9275	204.448	200.517	283
Chr10	21505031	21505449	.	870	.	16.6934	73.3648	70.2472	205
Chr10	22035567	22036176	.	1000	.	32.1652	246.625	242.449	288
Chr10	22137072	22137914	.	599	.	15.8482	68.0946	65.0198	174
Chr10	22293862	22294563	.	1000	.	23.5945	176.679	172.904	311
Chr10	22352552	22352972	.	740	.	13.4434	78.4109	75.2571	180
Chr10	22780502	22780855	.	988	.	18.5952	85.5357	82.3281	166
Chr10	22923508	22923972	.	900	.	15.2553	65.8384	62.7817	280
Chr10	23221635	23221988	.	1000	.	20.6679	103.881	100.551	181
Chr10	24065052	24065597	.	896	.	21.3422	103.808	100.479	223
Chr10	24156664	24157285	.	1000	.	18.3839	84.163	80.9648	268
Chr10	24338224	24338778	.	731	.	15.2143	64.202	61.1589	375
Chr10	24460611	24460940	.	583	.	12.2559	46.7884	43.9041	163
Chr10	24534701	24535186	.	779	.	19.0633	96.1402	92.8624	247
Chr10	24802625	24803361	.	1000	.	29.1104	408.238	402.847	325
Chr10	25064561	25065218	.	1000	.	22.6067	151.617	147.992	216
Chr10	25834147	25835013	.	864	.	17.3273	77.375	74.2256	293
Chr10	25841315	25841730	.	700	.	13.8114	65.003	61.9551	216
Chr10	25900348	25900748	.	807	.	17.7154	86.6214	83.4085	188
Chr10	26188191	26188770	.	1000	.	27.0239	213.386	209.403	269
Chr10	26193354	26194007	.	823	.	15.2171	79.592	76.4289	182
Chr10	26367333	26367890	.	1000	.	29.5833	162.66	158.967	278
Chr10	27514113	27514939	.	1000	.	48.1785	311.369	306.804	439
Chr10	27561949	27562346	.	634	.	12.7447	66.1301	63.0718	170
Chr10	27563167	27563539	.	876	.	16.2708	70.7185	67.622	184
Chr10	27679480	27680288	.	1000	.	21.5543	128.021	124.538	232
Chr10	27948436	27948901	.	1000	.	20.6038	107.28	103.928	261
Chr10	28031842	28032317	.	613	.	12.5735	53.085	50.1404	223
Chr10	28040099	28040598	.	693	.	13.1651	60.3088	57.3026	182
Chr10	28382915	28383481	.	1000	.	25.2252	142.181	138.613	328
Chr10	29196670	29197522	.	1000	.	24.9487	156.992	153.334	344
Chr10	29197686	29198544	.	740	.	14.9353	75.6928	72.5602	504
Chr10	29199337	29200428	.	1000	.	38.2341	311.362	306.8	250
Chr10	30238976	30239521	.	1000	.	27.917	203.225	199.298	300
Chr10	30437175	30437617	.	787	.	16.4821	72.0389	68.9319	263
Chr10	30892810	30893223	.	560	.	11.3792	55.7281	52.7596	208
Chr10	32961635	32962027	.	761	.	16.1749	76.0255	72.8906	168
Chr10	34402305	34402694	.	546	.	12.2559	46.7884	43.9041	229
Chr10	34545950	34546363	.	1000	.	19.4404	91.075	87.8295	229
Chr10	34554014	34554683	.	1000	.	52.8273	351.127	346.286	348
Chr10	34571900	34572701	.	1000	.	20.9196	100.948	97.6368	259
Chr10	34590859	34591185	.	763	.	11.2485	59.886	56.8812	174
Chr10	35207437	35207938	.	1000	.	19.4318	99.7234	96.4202	269
Chr10	35208963	35209484	.	706	.	18.5952	85.5357	82.3281	327
Chr10	35218557	35219234	.	1000	.	23.6847	130.317	126.819	195
Chr10	35219777	35220426	.	1000	.	23.0327	115.419	112.014	265
Chr10	35231886	35232929	.	1000	.	20.8509	148.438	144.832	436
Chr10	36176934	36177556	.	882	.	18.4607	88.5808	85.3518	177
Chr10	36193408	36193827	.	868	.	14.9523	91.8139	88.5653	186
Chr10	36195156	36195717	.	1000	.	42.5554	287.933	283.52	322
Chr10	36200711	36201366	.	1000	.	57.5053	405.011	399.657	406
Chr10	36257770	36258580	.	1000	.	32.2466	223.095	219.056	478
Chr10	36289320	36290020	.	1000	.	39.6671	262.315	258.046	441
Chr10	36354570	36354913	.	1000	.	22.6101	112.492	109.106	158
Chr10	36622592	36623064	.	1000	.	41.2417	310.329	305.773	228
Chr10	36859289	36859820	.	586	.	11.5409	51.6015	48.6738	231
Chr10	37148482	37148857	.	569	.	10.0134	41.5495	38.7211	148
Chr10	37354914	37355544	.	886	.	16.4821	72.0389	68.9319	370
Chr10	37648956	37649530	.	810	.	13.094	55.8551	52.8849	247
Chr10	37650222	37650807	.	1000	.	16.4613	105.697	102.356	225
Chr10	37808115	37808517	.	925	.	21.1309	102.376	99.0553	214
Chr10	37821739	37822644	.	1000	.	36.5516	351.17	346.328	575
Chr10	38120092	38120517	.	1000	.	21.1309	102.376	99.0553	225
Chr10	38638278	38638708	.	685	.	12.4831	70.1557	67.0657	212
Chr10	38750657	38751110	.	794	.	14.5803	60.3633	57.3525	206
Chr10	38813673	38814249	.	1000	.	24.7232	127.283	123.804	372
Chr10	39613403	39614150	.	1000	.	30.913	220.089	216.067	348
Chr10	39619516	39620100	.	584	.	17.7516	107.55	104.197	386
Chr10	39797127	39797520	.	976	.	17.116	76.0329	72.8936	178
Chr10	39871262	39871848	.	1000	.	27.0476	143.98	140.398	380
Chr10	39930249	39930613	.	1000	.	20.7083	99.5238	96.2221	184
Chr10	39949462	39949869	.	604	.	13.7351	55.3328	52.3666	198
Chr10	40141290	40141690	.	1000	.	20.0744	95.2789	92.0052	228
Chr10	40218318	40218956	.	1000	.	51.1368	336.568	331.832	303
Chr10	41102489	41103369	.	1000	.	30.179	248.377	244.188	380
Chr10	42568638	42569007	.	870	.	13.1999	69.6921	66.6034	179
Chr10	42671177	42671901	.	1000	.	21.7648	106.686	103.338	517
Chr10	42730162	42730700	.	1000	.	17.9613	81.4325	78.2533	272
Chr10	42736901	42737407	.	1000	.	32.5416	185.014	181.19	256
Chr10	42851809	42852398	.	1000	.	45.4858	361.881	356.953	303
Chr10	42876865	42877299	.	1000	.	34.0208	196.401	192.513	248
Chr10	42902645	42902990	.	656	.	12.8986	60.9699	57.9554	157
Chr10	42925796	42926248	.	1000	.	23.8779	121.32	117.878	227
Chr10	42927840	42928241	.	924	.	16.6827	83.808	80.6149	216
Chr10	43177792	43178161	.	551	.	13.3125	52.8568	49.9127	179
Chr10	43642263	43642624	.	1000	.	29.1607	159.515	155.841	171
Chr10	44470974	44471335	.	1000	.	23.244	116.888	113.474	178
Chr10	44560290	44560653	.	1000	.	25.1458	130.287	126.79	182
Chr10	44809339	44810744	.	1000	.	13.8497	103.359	100.034	274
Chr10	45070184	45070590	.	1000	.	21.2149	125.195	121.731	189
Chr10	45084212	45084559	.	610	.	12.6785	49.1944	46.2855	162
Chr10	45528604	45528977	.	693	.	13.3125	52.8568	49.9127	155
Chr10	47353163	47353641	.	1000	.	24.4395	152.567	148.936	246
Chr10	47915393	47915739	.	1000	.	24.5119	125.787	122.317	187
Chr10	48106652	48107769	.	753	.	15.2143	64.202	61.1589	167
Chr10	48178077	48178623	.	1000	.	50.592	382.089	376.979	298
Chr10	48197811	48198368	.	1000	.	23.5909	145.252	141.666	263
Chr10	48209843	48210382	.	1000	.	20.7083	99.5238	96.2221	297
Chr10	48381872	48382670	.	593	.	8.92801	69.9717	66.8822	258
Chr10	48487292	48488130	.	659	.	12.8899	50.4082	47.4877	221
Chr10	48958824	48959210	.	871	.	17.116	76.0329	72.8936	225
Chr10	49376247	49376624	.	784	.	15.0533	92.1625	88.9118	208
Chr10	50081157	50081572	.	563	.	13.5238	54.0914	51.1363	208
Chr10	51633342	51634730	.	585	.	12.512	54.9957	52.0358	607
Chr10	52008939	52009664	.	1000	.	23.9137	124.265	120.808	223
Chr2	37550	38422	.	1000	.	18.3263	128.895	125.406	315
Chr2	536942	537311	.	726	.	14.369	59.0961	56.0964	188
Chr2	2787194	2789051	.	730	.	11.7972	64.4004	61.3565	654
Chr2	3306713	3307037	.	632	.	11.622	43.2354	40.3863	171
Chr2	5081754	5082378	.	782	.	14.7708	98.0407	94.752	306
Chr2	6614887	6615314	.	631	.	14.5322	71.4973	68.3968	206
Chr2	6852139	6852499	.	541	.	11.622	43.2354	40.3863	175
Chr2	7027757	7028172	.	1000	.	23.4921	128.85	125.361	210
Chr2	7079983	7080560	.	717	.	14.7916	61.6367	58.6151	189
Chr2	7191893	7192269	.	808	.	16.1749	76.0255	72.8906	166
Chr2	9817645	9818029	.	546	.	11.5535	46.3575	43.4795	189
Chr2	9862082	9862529	.	908	.	16.6934	73.3648	70.2472	214
Chr2	10365751	10366265	.	919	.	23.8779	121.32	117.878	246
Chr2	10755883	10756464	.	1000	.	30.5494	207.307	203.359	228
Chr2	11431939	11432554	.	1000	.	20.7793	160.801	157.122	430
Chr2	11715317	11716636	.	1000	.	25.8521	135.986	132.457	244
Chr2	11717470	11718185	.	1000	.	27.917	203.225	199.298	443
Chr2	11724436	11724995	.	808	.	14.827	67.0228	63.9559	267
Chr2	11757483	11757816	.	543	.	12.6785	49.1944	46.2855	144
Chr2	11771389	11771723	.	594	.	12.1312	49.8684	46.9558	149
Chr2	11902815	11903529	.	1000	.	57.429	394.244	389.012	403
Chr2	11944917	11945504	.	597	.	12.8947	73.6662	70.5464	335
Chr2	11949438	11949866	.	1000	.	26.4136	139.384	135.83	210
Chr2	11950129	11950779	.	1000	.	50.9255	334.756	330.032	348
Chr2	12290196	12290647	.	1000	.	18.8065	86.9133	83.6955	248
Chr2	13951213	13951590	.	925	.	17.5387	78.7223	75.5631	188
Chr2	14013348	14013904	.	1000	.	34.6547	201.322	197.405	212
Chr2	14424070	14424465	.	1000	.	19.724	125.047	121.584	211
Chr2	14438223	14438774	.	1000	.	40.1487	244.92	240.752	290
Chr2	14463346	14463869	.	948	.	21.3422	103.808	100.479	325
Chr2	15532502	15532981	.	848	.	15.8121	74.27	71.1487	196
Chr2	15540100	15540940	.	640	.	11.2485	59.886	56.8812	207
Chr2	15544170	15544714	.	1000	.	20.122	203.623	199.694	263
Chr2	15544847	15545401	.	1000	.	27.8339	182.551	178.741	229
Chr2	15548070	15548628	.	1000	.	31.0586	212.018	208.043	208
Chr2	15554463	15554999	.	979	.	16.1931	76.8676	73.7261	352
Chr2	15567557	15568039	.	1000	.	21.2625	152.605	148.974	205
Chr2	15793019	15793599	.	1000	.	23.4553	118.362	114.938	379
Chr2	15794222	15794640	.	1000	.	31.6964	178.569	174.781	198
Chr2	16138858	16139385	.	877	.	17.116	76.0329	72.8936	263
Chr2	16789305	16790732	.	601	.	13.2373	89.9092	86.6714	271
Chr2	16792473	16792971	.	1000	.	17.481	95.0815	91.8115	289
Chr2	16795309	16795694	.	994	.	17.8653	81.1928	78.0191	208
Chr2	16821638	16822041	.	736	.	14.7916	61.6367	58.6151	231
Chr2	16828835	16829281	.	824	.	14.5803	60.3633	57.3525	251
Chr2	17066846	17067251	.	800	.	15.0029	62.9163	59.884	230
Chr2	17220583	17220956	.	642	.	14.1577	57.8352	54.8461	193
Chr2	17952577	17952953	.	565	.	13.7351	55.3328	52.3666	180
Chr2	18209300	18210026	.	1000	.	20.0274	127.79	124.309	254
Chr2	18247066	18247494	.	1000	.	34.6547	201.322	197.405	204
Chr2	18310301	18310816	.	629	.	11.2044	79.9657	76.8006	196
Chr2	18319345	18319871	.	1000	.	24.8401	139.195	135.645	312
Chr2	19967132	19968330	.	1000	.	31.8544	339.489	334.734	701
Chr2	20631089	20631462	.	1000	.	24.5119	125.787	122.317	191
Chr2	20869255	20869907	.	1000	.	26.4136	139.384	135.83	316
Chr2	21046875	21047290	.	719	.	14.5958	73.1872	70.0747	175
Chr2	21097855	21098232	.	1000	.	32.5416	185.014	181.19	195
Chr2	21765345	21765622	.	575	.	11.8333	44.4121	41.551	143
Chr2	21804982	21805546	.	1000	.	26.4806	153.481	149.843	314
Chr2	21806815	21807579	.	1000	.	29.8921	168.662	164.937	249
Chr2	21808405	21809068	.	1000	.	30.3797	205.741	201.802	331
Chr2	21813243	21813858	.	1000	.	17.3273	77.375	74.2256	358
Chr2	21816453	21816936	.	719	.	13.2865	57.0718	54.0907	235
Chr2	22073171	22073532	.	891	.	16.0595	69.4037	66.3182	178
Chr2	22238410	22239481	.	1000	.	31.2738	175.363	171.594	239
Chr2	24168708	24169155	.	1000	.	24.5119	125.787	122.317	221
Chr2	24262011	24262489	.	762	.	13.1999	69.6921	66.6034	236
Chr2	25221702	25222386	.	1000	.	42.6844	265.577	261.29	337
Chr2	25314473	25314859	.	949	.	16.6983	74.9853	71.8553	168
Chr2	25378059	25378584	.	1000	.	16.9047	74.6961	71.5684	344
Chr2	25437830	25438327	.	1000	.	48.5596	329.832	325.143	249
Chr2	25449618	25450214	.	993	.	22.8214	113.953	110.558	334
Chr2	25451946	25452692	.	1000	.	34.2832	242.341	238.188	281
Chr2	25636731	25637264	.	676	.	14.678	89.3398	86.108	314
Chr2	25689323	25689785	.	1000	.	34.6547	201.322	197.405	184
Chr2	25824029	25824545	.	1000	.	29.5833	162.66	158.967	281
Chr2	25980102	25980567	.	1000	.	24.5119	125.787	122.317	260
Chr2	25986819	25987110	.	566	.	11.1554	47.2481	44.3602	159
Chr2	26034600	26035577	.	1000	.	38.8809	234.714	230.606	656
Chr2	26075845	26076617	.	625	.	23.244	116.888	113.474	357
Chr2	26390279	26390884	.	1000	.	22.7714	168.095	164.371	281
Chr2	26867028	26867470	.	1000	.	26.2023	137.859	134.315	179
Chr2	27213408	27213966	.	1000	.	30.1013	191.235	187.377	239
Chr2	27513413	27513749	.	989	.	17.9613	81.4325	78.2533	159
Chr2	27781271	27781889	.	1000	.	31.4851	176.965	173.186	259
Chr2	28043272	28043893	.	729	.	14.7916	61.6367	58.6151	203
Chr2	28655262	28655729	.	1000	.	33.5982	193.134	189.264	228
Chr2	29126564	29127204	.	1000	.	46.4272	403.068	397.734	390
Chr2	29286092	29286511	.	719	.	13.9464	56.5807	53.6026	223
Chr2	30693687	30694017	.	1000	.	20.9962	113.726	110.336	148
Chr2	30939159	30939610	.	1000	.	15.4444	79.4878	76.3249	231
Chr2	30943527	30944140	.	1000	.	44.3883	307.43	302.895	266
Chr2	31000569	31000979	.	578	.	12.8986	60.9699	57.9554	239
Chr2	31031195	31031550	.	597	.	14.7916	61.6367	58.6151	173
Chr2	31746503	31746857	.	650	.	13.1012	51.6291	48.6962	177
Chr2	31798182	31798682	.	1000	.	29.372	161.086	157.402	226
Chr2	32109459	32109850	.	815	.	15.6369	66.7912	63.7267	176
Chr2	32213290	32213786	.	739	.	18.4792	92.8641	89.6074	196
Chr2	32269709	32270190	.	1000	.	33.8095	194.766	190.888	247
Chr2	32405001	32405463	.	1000	.	21.4099	181.448	177.646	212
Chr2	32779786	32780448	.	756	.	13.9464	56.5807	53.6026	320
Chr2	33072965	33073371	.	879	.	16.2708	70.7185	67.622	197
Chr2	34036401	34036923	.	1000	.	51.4131	369.128	364.136	277
Chr2	34225225	34225623	.	720	.	15.0029	62.9163	59.884	175
Chr2	34226336	34226699	.	738	.	15.0029	62.9163	59.884	180
Chr2	34320290	34320669	.	1000	.	19.4404	91.075	87.8295	189
Chr2	34437606	34437946	.	655	.	13.094	55.8551	52.8849	161
Chr2	34794707	34795174	.	632	.	13.5238	54.0914	51.1363	269
Chr2	36275066	36275874	.	948	.	18.1599	100.417	97.1112	302
Chr2	36344024	36344329	.	753	.	14.5803	60.3633	57.3525	130
Chr2	37404328	37404952	.	884	.	25.7797	134.82	131.293	334
Chr2	38010773	38011077	.	556	.	12.0396	47.6046	44.7145	162
Chr2	38115408	38116021	.	1000	.	33.7456	289.183	284.763	251
Chr2	38364368	38365057	.	1000	.	36.7678	217.893	213.884	360
Chr2	38391462	38392026	.	884	.	18.1726	82.7952	79.6066	192
Chr2	38693129	38693658	.	769	.	13.5033	72.0916	68.984	261
Chr2	38708737	38709256	.	1000	.	39.5148	239.807	235.668	275
Chr2	39436357	39436862	.	782	.	24.9345	128.783	125.296	293
Chr2	39437228	39437701	.	1000	.	31.9647	196.421	192.532	234
Chr2	39440310	39440674	.	1000	.	24.0892	122.805	119.354	182
Chr2	39588377	39588732	.	845	.	16.7526	79.962	76.7969	185
Chr2	40144379	40144695	.	607	.	12.4672	47.9878	45.0906	156
Chr2	40723069	40723485	.	541	.	13.0184	81.2008	78.0267	187
Chr2	40740387	40740944	.	1000	.	22.5726	136.578	133.041	259
Chr2	41283581	41284320	.	1000	.	48.6675	338.879	334.128	370
Chr2	41477661	41477980	.	658	.	14.1577	57.8352	54.8461	164
Chr2	42034371	42035236	.	1000	.	26.1814	140.773	137.214	252
Chr2	42115680	42116123	.	1000	.	29.1607	159.515	155.841	177
Chr2	42433520	42434085	.	1000	.	32.1573	198.022	194.126	297
Chr2	42463331	42463683	.	679	.	14.5803	60.3633	57.3525	172
Chr2	42547756	42548324	.	857	.	13.5775	65.7927	62.7363	225
Chr2	42549329	42549719	.	949	.	17.3273	77.375	74.2256	206
Chr2	43601187	43601583	.	555	.	11.8333	44.4121	41.551	222
Chr2	44682907	44683342	.	1000	.	38.4583	231.331	227.243	248
Chr2	44766186	44766858	.	1000	.	31.9077	180.176	176.379	327
Chr2	44900869	44901379	.	975	.	17.5387	78.7223	75.5631	232
Chr2	45477690	45478136	.	624	.	12.4052	58.8361	55.8414	177
Chr2	45516629	45517235	.	1000	.	21.9465	202.115	198.196	319
Chr2	45753818	45754282	.	1000	.	34.2321	198.039	194.14	243
Chr2	45755441	45756155	.	1000	.	22.4029	135.144	131.616	495
Chr2	45943206	45943583	.	680	.	15.0029	62.9163	59.884	208
Chr2	46226093	46226780	.	1000	.	29.3575	180.776	176.976	340
Chr2	46227154	46228294	.	1000	.	45.6118	315.676	311.085	353
Chr2	46686455	46686908	.	1000	.	23.8773	131.788	128.285	226
Chr2	46733791	46734154	.	1000	.	19.8631	93.873	90.6085	196
Chr2	47099496	47100055	.	1000	.	17.1377	82.6113	79.4266	173
Chr2	47213787	47214503	.	1000	.	30.5106	173.407	169.653	313
Chr2	47593697	47594368	.	1000	.	28.1041	151.707	148.078	441
Chr2	47710979	47711662	.	1000	.	23.4542	126.857	123.382	366
Chr2	48088928	48089368	.	565	.	10.6923	45.9492	43.0737	178
Chr2	48303021	48303445	.	725	.	22.3988	111.034	107.657	189
Chr2	48321781	48323389	.	1000	.	41.5647	382.661	377.54	382
Chr2	48401318	48402030	.	766	.	15.4256	65.4937	62.4401	526
Chr2	48532707	48533083	.	1000	.	21.1309	102.376	99.0553	172
Chr2	48614515	48614982	.	783	.	26.8363	142.445	138.872	206
Chr2	48717400	48717733	.	738	.	15.0029	62.9163	59.884	168
Chr2	49585932	49586476	.	1000	.	26.625	140.913	137.349	256
Chr2	49589429	49589932	.	911	.	25.1506	133.216	129.705	254
Chr2	50180714	50181825	.	978	.	17.3273	77.375	74.2256	834
Chr2	50787514	50787815	.	811	.	15.2143	64.202	61.1589	151
Chr2	51231799	51232490	.	1000	.	43.5297	272.532	268.204	410
Chr2	51245424	51246203	.	1000	.	39.7261	241.509	237.361	510
Chr2	51248246	51249189	.	1000	.	59.2219	437.51	431.709	507
Chr2	51249756	51250899	.	1000	.	18.8559	108.443	105.084	871
Chr2	51256268	51256951	.	1000	.	43.741	274.276	269.938	369
Chr2	51532126	51532649	.	591	.	12.4672	47.9878	45.0906	290
Chr2	51911626	51912007	.	1000	.	28.9494	157.947	154.282	193
Chr2	51980219	51980735	.	1000	.	23.2996	127.386	123.906	232
Chr2	52140304	52140715	.	771	.	15.2553	65.8384	62.7817	187
Chr2	52279113	52279666	.	1000	.	39.2819	258.935	254.684	286
Chr2	52552165	52552597	.	759	.	14.7916	61.6367	58.6151	270
Chr2	52710924	52711287	.	592	.	13.7351	55.3328	52.3666	182
Chr2	53049503	53049925	.	836	.	15.4256	65.4937	62.4401	228
Chr2	53051204	53051580	.	895	.	16.6934	73.3648	70.2472	179
Chr2	53151343	53151900	.	821	.	17.116	76.0329	72.8936	243
Chr2	53348112	53348655	.	903	.	23.244	116.888	113.474	259
Chr2	53354694	53355566	.	1000	.	20.5261	132.07	128.561	288
Chr2	53355821	53356210	.	1000	.	17.4574	81.8101	78.6301	174
Chr2	53430156	53430975	.	576	.	13.3125	52.8568	49.9127	170
Chr2	53457672	53458226	.	1000	.	38.017	278.416	274.055	242
Chr2	53778957	53779335	.	743	.	14.0867	69.4666	66.3802	217
Chr2	53890520	53890925	.	616	.	12.5163	52.2433	49.3074	195
Chr2	53894203	53895899	.	1000	.	19.8757	126.416	122.945	1330
Chr2	53943330	53943819	.	1000	.	37.9307	308.056	303.515	248
Chr2	54288223	54288725	.	1000	.	19.2291	89.683	86.4465	223
Chr2	54501522	54501930	.	1000	.	20.0744	95.2789	92.0052	179
Chr2	54516040	54516340	.	548	.	13.3125	52.8568	49.9127	175
Chr2	54540695	54541058	.	823	.	15.2716	102.988	99.6654	178
Chr2	54541702	54542451	.	689	.	12.7289	59.7782	56.774	355
Chr2	54644448	54644806	.	614	.	13.5238	54.0914	51.1363	172
Chr2	54684703	54685234	.	935	.	19.724	125.047	121.584	230
Chr2	54740760	54741372	.	1000	.	52.026	387.455	382.296	352
Chr2	55138805	55139407	.	1000	.	24.7232	127.283	123.804	354
Chr2	55191797	55192375	.	1000	.	26.625	140.913	137.349	222
Chr2	55244757	55245261	.	1000	.	21.1309	102.376	99.0553	181
Chr2	55352794	55353560	.	598	.	10.4255	53.2735	50.328	508
Chr2	55356436	55356976	.	1000	.	18.8112	87.7774	84.5564	260
Chr2	55361106	55361929	.	739	.	12.512	54.9957	52.0358	637
Chr2	55421487	55422102	.	1000	.	18.1726	82.7952	79.6066	347
Chr2	55641445	55642107	.	1000	.	48.7173	344.023	339.236	291
Chr2	55756831	55757464	.	1000	.	25.6103	145.181	141.595	231
Chr2	56296505	56297368	.	1000	.	37.53	246.061	241.888	640
Chr2	56373763	56374373	.	1000	.	32.7529	186.632	182.8	271
Chr2	56558206	56558628	.	1000	.	31.5583	240.321	236.181	199
Chr2	56677759	56678428	.	1000	.	21.3996	153.999	150.36	415
Chr2	56884061	56884490	.	787	.	15.2143	64.202	61.1589	241
Chr2	56958020	56958494	.	1000	.	44.1636	277.77	273.412	268
Chr2	57108602	57109233	.	1000	.	34.669	246.83	242.651	382
Chr2	57187465	57187892	.	596	.	12.8899	50.4082	47.4877	260
Chr2	57302409	57303124	.	1000	.	18.177	88.6819	85.4526	518
Chr2	57305000	57305406	.	754	.	13.3062	77.218	74.0738	208
Chr2	57316754	57317185	.	757	.	18.5537	87.1262	83.9078	265
Chr2	57354158	57354653	.	973	.	15.9126	100.596	97.2892	288
Chr2	57355274	57355712	.	617	.	11.9344	65.5416	62.4876	230
Chr2	57389283	57389700	.	698	.	15.7754	99.33	96.0321	241
Chr2	57409825	57410253	.	1000	.	19.8814	105.316	101.976	264
Chr2	57568045	57568457	.	1000	.	30.2172	167.401	163.681	238
Chr2	57835776	57836153	.	1000	.	19.5845	94.0416	90.7766	165
Chr2	57902645	57903198	.	1000	.	21.1309	102.376	99.0553	310
Chr2	58036951	58037468	.	1000	.	38.2763	258.459	254.214	312
Chr2	58596053	58596788	.	1000	.	16.9719	91.1236	87.877	274
Chr2	58623250	58623707	.	616	.	18.1726	82.7952	79.6066	234
Chr2	59272141	59272552	.	641	.	13.3125	52.8568	49.9127	158
Chr2	60013207	60013665	.	1000	.	31.0624	173.765	170.006	239
Chr2	60075676	60076091	.	688	.	12.7289	59.7782	56.774	177
Chr2	60215413	60215969	.	805	.	17.75	80.0748	76.9055	347
Chr2	61347306	61347903	.	1000	.	34.7924	247.202	243.02	274
Chr2	61424700	61425153	.	743	.	18.6782	93.3981	90.1385	213
Chr2	62033846	62034482	.	1000	.	54.5178	365.797	360.831	308
Chr2	62330854	62331757	.	1000	.	22.3368	120.12	116.686	327
Chr2	62741660	62742071	.	554	.	10.0141	54.299	51.343	208
Chr2	63371699	63372130	.	700	.	17.9613	81.4325	78.2533	252
Chr2	63375532	63376255	.	1000	.	20.4112	105.873	102.53	291
Chr2	63403898	63404309	.	594	.	13.1012	51.6291	48.6962	193
Chr2	63440072	63440489	.	944	.	17.116	76.0329	72.8936	228
Chr2	63563834	63564216	.	605	.	12.9014	54.6447	51.6856	186
Chr2	63601524	63602129	.	817	.	15.232	73.4685	70.3497	336
Chr2	63604929	63605553	.	696	.	16.5742	79.4856	76.3236	384
Chr2	63830171	63830658	.	675	.	16.6934	73.3648	70.2472	250
Chr2	64011090	64011697	.	683	.	21.3422	103.808	100.479	302
Chr2	64221579	64222099	.	1000	.	25.2881	159.956	156.28	214
Chr2	64380605	64381701	.	760	.	14.2564	70.7017	67.6094	251
Chr2	64448020	64448410	.	618	.	13.9169	68.2367	65.1606	184
Chr2	64579156	64579513	.	694	.	13.3125	52.8568	49.9127	186
Chr2	65055928	65056254	.	714	.	12.8986	60.9699	57.9554	176
Chr2	65504019	65504788	.	1000	.	39.5813	245.789	241.616	433
Chr2	65519054	65520418	.	1000	.	28.3061	166.531	162.817	1091
Chr2	66905636	66905975	.	607	.	14.369	59.0961	56.0964	161
Chr2	67100557	67100905	.	542	.	11.3857	61.0069	57.9919	165
Chr2	67103910	67104338	.	671	.	13.1893	73.2356	70.1229	172
Chr2	67311739	67312410	.	1000	.	17.3113	93.7579	90.497	215
Chr2	67317421	67317834	.	1000	.	22.3644	111.871	108.491	189
Chr2	67319532	67320028	.	1000	.	41.8392	258.656	254.407	212
Chr2	67847933	67848473	.	639	.	9.87676	48.9775	46.0752	321
Chr2	67850408	67851015	.	1000	.	20.6343	133.315	129.798	294
Chr2	68255746	68256211	.	1000	.	44.9707	327.32	322.652	227
Chr2	68350908	68351377	.	796	.	12.7447	66.1301	63.0718	179
Chr2	68522016	68522452	.	987	.	17.5387	78.7223	75.5631	224
Chr2	68974601	68975029	.	623	.	13.1012	51.6291	48.6962	207
Chr2	68987304	68987818	.	1000	.	18.055	110.203	106.832	243
Chr2	69100859	69101388	.	1000	.	41.072	308.633	304.088	239
Chr2	69216819	69217519	.	1000	.	44.5826	420.037	414.509	311
Chr2	69217624	69218859	.	1000	.	39.9314	395.483	390.233	403
Chr2	69241735	69242352	.	1000	.	19.7779	149.869	146.254	292
Chr2	69292474	69292907	.	847	.	15.8482	68.0946	65.0198	173
Chr2	69338685	69339245	.	1000	.	41.8392	258.656	254.407	347
Chr2	69540142	69540870	.	635	.	15.7279	81.8779	78.6978	163
Chr2	69752252	69753133	.	737	.	16.4821	72.0389	68.9319	159
Chr2	69957045	69957495	.	1000	.	33.0952	231.076	226.992	235
Chr2	70293057	70293623	.	721	.	14.1293	84.4405	81.2408	202
Chr2	70365233	70365857	.	608	.	12.2559	46.7884	43.9041	296
Chr2	70719859	70720221	.	645	.	16.0595	69.4037	66.3182	173
Chr2	71098546	71099393	.	1000	.	37.6776	275.096	270.755	533
Chr2	71112836	71113603	.	1000	.	46.7306	406.549	401.181	476
Chr2	71336518	71336855	.	551	.	12.0446	45.5965	42.7239	179
Chr2	71897000	71897468	.	648	.	11.9861	60.2969	57.2907	244
Chr2	71992162	71992677	.	802	.	11.7972	64.4004	61.3565	221
Chr2	72168411	72169187	.	1000	.	27.7284	161.906	158.219	553
Chr2	72322886	72323409	.	756	.	15.501	96.8093	93.526	297
Chr2	72425282	72425678	.	959	.	16.9047	74.6961	71.5684	220
Chr2	72480681	72481047	.	577	.	12.4672	47.9878	45.0906	247
Chr2	72580858	72581466	.	1000	.	30.7891	324.033	319.384	283
Chr2	72706992	72707756	.	774	.	22.1875	109.581	106.213	524
Chr2	72825143	72825480	.	712	.	14.7916	61.6367	58.6151	155
Chr2	73276173	73276589	.	1000	.	17.833	118.698	115.272	196
Chr2	73315406	73315839	.	562	.	11.7461	47.5208	44.6312	251
Chr2	73559242	73559818	.	1000	.	15.6879	184.903	181.082	312
Chr2	74078781	74079593	.	1000	.	27.0476	143.98	140.398	241
Chr2	74092504	74093454	.	1000	.	29.7946	164.237	160.536	387
Chr2	74595615	74596154	.	583	.	12.8899	50.4082	47.4877	351
Chr2	74659467	74659897	.	970	.	18.8065	86.9133	83.6955	181
Chr2	74667929	74668301	.	764	.	15.9536	83.3255	80.1337	189
Chr2	74777342	74777981	.	1000	.	42.0505	260.383	256.124	326
Chr2	74826747	74827423	.	1000	.	49.7276	397.272	392.004	327
Chr2	75167354	75167694	.	555	.	15.0029	62.9163	59.884	176
Chr2	75359351	75360114	.	761	.	16.293	85.907	82.6967	405
Chr2	75392038	75392764	.	633	.	13.7594	123.554	120.101	265
Chr2	75590186	75590545	.	690	.	14.1577	57.8352	54.8461	169
Chr2	75612541	75613369	.	1000	.	25.4622	249.121	244.929	365
Chr2	75637528	75637931	.	677	.	14.369	59.0961	56.0964	177
Chr2	75672496	75672839	.	1000	.	19.0633	96.1402	92.8624	167
Chr2	75673131	75673996	.	1000	.	21.9998	145.931	142.339	649
Chr2	75676465	75677537	.	1000	.	19.3479	109.909	106.54	282
Chr2	75760650	75761108	.	1000	.	20.497	98.1044	94.8118	237
Chr2	75775621	75776295	.	630	.	21.7648	106.686	103.338	179
Chr2	75782716	75783392	.	947	.	18.3296	101.761	98.446	214
Chr2	75824076	75824538	.	729	.	13.4862	57.5934	54.6099	194
Chr2	75994624	75995018	.	1000	.	23.0327	115.419	112.014	194
Chr2	76096187	76096708	.	1000	.	34.9621	248.826	244.636	252
Chr2	76100617	76102068	.	1000	.	45.7357	312.34	307.77	872
Chr2	76135514	76136634	.	1000	.	29.0644	190.318	186.463	301
Chr2	76162365	76162717	.	655	.	13.5238	54.0914	51.1363	175
Chr2	76241696	76242731	.	1000	.	54.6495	449.44	443.4	305
Chr2	76242903	76243939	.	1000	.	69.9433	504.259	496.602	779
Chr2	76299113	76299490	.	1000	.	25.5684	133.305	129.789	176
Chr2	76448440	76449154	.	1000	.	21.674	156.797	153.14	432
Chr2	76451114	76451981	.	711	.	19.8125	98.1181	94.8255	493
Chr2	76706332	76706673	.	714	.	16.5368	80.9909	77.8176	181
Chr2	76868818	76869365	.	562	.	10.862	47.0664	44.1792	212
Chr2	76872320	76872947	.	792	.	16.1931	76.8676	73.7261	403
Chr2	76962756	76963147	.	565	.	14.6344	65.7586	62.703	178
Chr2	76969762	76970271	.	1000	.	23.183	172.376	168.625	314
Chr2	77452283	77453133	.	851	.	15.7936	75.7887	72.6552	248
Chr2	77461717	77462714	.	1000	.	26.1988	154.693	151.05	427
Chr2	77489694	77490268	.	981	.	20.2857	96.6894	93.4066	367
Chr2	77657514	77658648	.	1000	.	36.7635	324.648	319.996	875
Chr2	77695385	77696763	.	1000	.	31.3091	308.083	303.541	300
Chr2	77734268	77734634	.	675	.	14.369	59.0961	56.0964	197
Chr2	77759345	77759773	.	1000	.	26.8884	149.58	145.968	239
Chr2	77764829	77765221	.	790	.	15.2143	64.202	61.1589	207
Chr2	77770174	77770616	.	755	.	15.2143	64.202	61.1589	199
Chr2	77929190	77929532	.	718	.	14.7916	61.6367	58.6151	155
Chr2	77994693	77995231	.	1000	.	42.7993	397.87	392.592	279
Chr2	77997563	77997985	.	581	.	12.6785	49.1944	46.2855	199
Chr2	78035854	78036458	.	1000	.	23.9137	124.265	120.808	263
Chr2	78090563	78091207	.	1000	.	25.991	136.338	132.802	368
Chr2	78245301	78245738	.	1000	.	32.5416	185.014	181.19	248
Chr2	78246811	78247201	.	751	.	13.9464	56.5807	53.6026	229
Chr2	78261673	78262300	.	1000	.	28.738	156.382	152.727	404
Chr2	78340567	78340978	.	1000	.	19.2291	89.683	86.4465	230
Chr2	78361970	78362443	.	1000	.	22.7219	123.015	119.563	261
Chr2	79506660	79507100	.	1000	.	27.4702	147.061	143.46	225
Chr2	79547499	79547996	.	1000	.	30.4285	168.988	165.257	211
Chr2	80091170	80091988	.	1000	.	28.5267	154.82	151.174	251
Chr2	80578154	80578820	.	1000	.	38.5505	237.322	233.2	410
Chr2	80582810	80583853	.	1000	.	26.3998	188.159	184.32	246
Chr2	80603057	80603826	.	1000	.	20.7138	147.055	143.457	464
Chr2	80794521	80794993	.	733	.	13.9464	56.5807	53.6026	237
Chr2	80899969	80900382	.	613	.	13.5639	60.6854	57.6737	226
Chr2	80935458	80935874	.	1000	.	36.1339	212.895	208.914	201
Chr2	80945998	80946520	.	1000	.	20.3702	98.6712	95.3764	196
Chr2	80949844	80950620	.	1000	.	38.2953	251.606	247.401	387
Chr2	80953315	80953936	.	1000	.	39.8933	279.292	274.929	364
Chr2	80954533	80954986	.	847	.	18.6905	107.089	103.739	182
Chr2	81256540	81257329	.	1000	.	25.7929	182.202	178.393	283
Chr2	81735522	81736266	.	1000	.	23.9304	148.169	144.565	341
Chr2	82041136	82041672	.	1000	.	24.4175	185.353	181.527	258
Chr2	82208197	82208568	.	690	.	12.2895	62.6143	59.5871	169
Chr2	82225599	82226676	.	1000	.	22.6617	137.776	134.235	681
Chr2	82236324	82236940	.	1000	.	24.1154	156.397	152.741	370
Chr2	82387066	82387567	.	1000	.	21.8937	130.86	127.359	282
Chr2	82393276	82393733	.	1000	.	36.5565	216.225	212.225	258
Chr2	82991561	82991969	.	672	.	14.5803	60.3633	57.3525	156
Chr2	83196360	83196827	.	1000	.	22.2969	123.713	120.258	195
Chr2	83204421	83204831	.	1000	.	28.738	156.382	152.727	220
Chr2	83209723	83210162	.	1000	.	31.0624	173.765	170.006	201
Chr2	83264268	83264812	.	1000	.	21.3422	103.808	100.479	264
Chr2	83281291	83281743	.	1000	.	29.2689	174.299	170.538	223
Chr2	83289178	83289912	.	1000	.	57.6874	393.589	388.36	369
Chr2	83527507	83527856	.	992	.	17.9079	87.9676	84.7454	175
Chr2	83586457	83587056	.	1000	.	22.0693	232.337	228.246	336
Chr2	83595524	83596307	.	1000	.	16.1233	84.614	81.4131	216
Chr2	83602263	83602796	.	595	.	12.5466	82.9157	79.7269	219
Chr2	83614090	83614869	.	554	.	15.4097	68.5427	65.4639	352
Chr2	83622635	83623702	.	1000	.	27.4945	179.503	175.711	268
Chr2	84305995	84306653	.	1000	.	22.1515	147.348	143.747	299
Chr2	84391451	84391959	.	1000	.	20.0744	95.2789	92.0052	334
Chr2	84980255	84980628	.	1000	.	20.6038	107.28	103.928	194
Chr2	84983913	84984406	.	1000	.	20.6541	159.425	155.755	255
Chr2	85029147	85029528	.	660	.	13.9464	56.5807	53.6026	231
Chr2	85493848	85494629	.	990	.	17.3273	77.375	74.2256	601
Chr2	85495100	85495658	.	1000	.	20.9196	100.948	97.6368	324
Chr2	85496512	85497014	.	1000	.	23.6666	119.839	116.406	258
Chr2	85750955	85751308	.	729	.	16.6934	73.3648	70.2472	163
Chr2	86287746	86288551	.	1000	.	25.9898	137.32	133.782	468
Chr2	86294296	86295000	.	1000	.	37.1904	221.238	217.21	453
Chr2	86346474	86347114	.	1000	.	28.8838	171.184	167.441	346
Chr2	86398876	86399621	.	1000	.	20.7192	173.181	169.427	404
Chr2	86403262	86403867	.	1000	.	21.7179	116.608	113.199	319
Chr2	86409815	86410605	.	1000	.	32.5808	217.587	213.581	423
Chr2	86510721	86511385	.	1000	.	21.5535	105.245	101.906	182
Chr2	86517123	86518237	.	1000	.	30.2626	218.046	214.036	258
Chr2	86562708	86563242	.	1000	.	25.9954	148.193	144.588	217
Chr2	86594302	86594734	.	1000	.	22.8214	113.953	110.558	203
Chr2	87576531	87576882	.	596	.	13.3516	70.8894	67.7908	172
Chr2	87578773	87579119	.	546	.	11.1684	44.0525	41.198	160
Chr2	87904169	87904788	.	1000	.	25.7797	134.82	131.293	315
Chr2	87918491	87919022	.	983	.	17.3303	83.9432	80.7491	272
Chr2	88118996	88119908	.	1000	.	24.2698	151.098	147.476	280
Chr2	88723825	88724157	.	720	.	13.5238	54.0914	51.1363	187
Chr2	89086656	89087138	.	1000	.	35.9133	371.284	366.275	222
Chr2	89088320	89088802	.	1000	.	27.2803	254.866	250.642	213
Chr2	89089136	89090394	.	1000	.	30.3411	340.059	335.303	995
Chr2	89312933	89313505	.	1000	.	39.0922	236.409	232.291	305
Chr2	89410194	89410563	.	859	.	17.1416	92.4386	89.1866	189
Chr2	89570734	89571420	.	1000	.	16.4821	72.0389	68.9319	438
Chr2	89844228	89844602	.	594	.	12.7575	72.4914	69.3814	192
Chr2	90549651	90550099	.	1000	.	26.2933	158.931	155.262	210
Chr2	90798386	90799144	.	929	.	16.4541	75.1634	72.0331	399
Chr2	90870878	90871579	.	1000	.	40.9483	255.184	250.958	280
Chr2	90892310	90892847	.	1000	.	19.724	125.047	121.584	235
Chr2	91050727	91051146	.	1000	.	29.372	161.086	157.402	200
Chr2	91102355	91102890	.	587	.	14.369	59.0961	56.0964	231
Chr2	91591804	91592165	.	580	.	11.2014	49.3209	46.4107	198
Chr2	91668694	91669245	.	1000	.	24.7232	127.283	123.804	325
Chr2	91669419	91669662	.	1000	.	4.6488	10.0117	7.73871	136
Chr2	91713965	91714736	.	1000	.	19.4792	134.736	131.214	463
Chr2	91715084	91715720	.	1000	.	23.2259	130.954	127.453	187
Chr2	91715857	91716357	.	560	.	12.736	61.1983	58.1828	259
Chr2	91872963	91873648	.	887	.	16.56	78.6448	75.4897	373
Chr2	91878023	91878537	.	1000	.	32.119	181.786	177.98	259
Chr2	91883885	91884553	.	1000	.	32.0053	198.682	194.782	385
Chr2	91925460	91926136	.	820	.	16.4821	72.0389	68.9319	270
Chr2	92266552	92267051	.	1000	.	29.0956	166.584	162.869	217
Chr2	92743954	92744310	.	825	.	16.9047	74.6961	71.5684	175
Chr2	92834114	92834538	.	1000	.	21.5536	117.984	114.566	199
Chr2	92937343	92937725	.	555	.	13.4334	67.5377	64.4685	181
Chr2	93016719	93017106	.	1000	.	27.0476	143.98	140.398	191
Chr2	93033662	93034187	.	1000	.	35.5289	310.042	305.487	261
Chr2	93182335	93183080	.	1000	.	37.7415	245.498	241.327	411
Chr2	93227733	93228157	.	578	.	15.5702	79.0738	75.9136	235
Chr2	93325886	93326266	.	803	.	15.422	73.2177	70.1051	183
Chr2	93484262	93485262	.	1000	.	32.2193	188.496	184.652	549
Chr2	93487072	93487478	.	995	.	16.3861	95.7988	92.5224	180
Chr2	93651191	93651611	.	917	.	23.8779	121.32	117.878	230
Chr2	93671507	93671977	.	1000	.	23.6778	125.554	122.088	248
Chr2	93721036	93722006	.	710	.	14.2468	61.0157	58.0004	669
Chr2	93787085	93787577	.	1000	.	26.6877	148.053	144.45	289
Chr2	93847131	93847590	.	1000	.	19.0178	88.2958	85.0686	230
Chr2	94093439	94094037	.	997	.	17.3273	77.375	74.2256	446
Chr2	94410711	94411152	.	640	.	13.3125	52.8568	49.9127	252
Chr2	94450701	94451121	.	643	.	13.7351	55.3328	52.3666	216
Chr2	94545903	94546352	.	922	.	17.1377	82.6113	79.4266	238
Chr2	94664048	94664418	.	685	.	12.346	68.9949	65.9149	178
Chr2	94788199	94788563	.	1000	.	28.1041	151.707	148.078	180
Chr2	94843801	94844675	.	1000	.	41.4001	277.631	273.276	316
Chr2	94847177	94847759	.	1000	.	21.7648	106.686	103.338	245
Chr2	94850383	94850884	.	876	.	16.2708	70.7185	67.622	245
Chr2	94954341	94954751	.	1000	.	24.9345	128.783	125.296	246
Chr2	94955039	94955509	.	954	.	21.1309	102.376	99.0553	241
Chr2	95117955	95118314	.	652	.	13.5238	54.0914	51.1363	176
Chr2	95659347	95659820	.	1000	.	25.5684	133.305	129.789	248
Chr2	95665893	95666282	.	883	.	17.75	80.0748	76.9055	185
Chr2	95717386	95718127	.	1000	.	40.994	251.77	247.562	403
Chr2	95839237	95839771	.	786	.	13.4434	78.4109	75.2571	318
Chr2	95945101	95945530	.	917	.	17.1377	82.6113	79.4266	209
Chr2	95964037	95964451	.	1000	.	19.2291	89.683	86.4465	233
Chr2	96039061	96039338	.	1000	.	6.76189	18.6856	16.1819	146
Chr2	96039443	96039884	.	1000	.	24.4805	131.477	127.975	228
Chr2	96367140	96368343	.	1000	.	25.991	136.338	132.802	231
Chr2	96566980	96567640	.	1000	.	47.9672	309.583	305.032	405
Chr2	96753219	96753552	.	789	.	18.3839	84.163	80.9648	182
Chr2	96918525	96919088	.	1000	.	20.5732	248.989	244.797	262
Chr2	96919683	96920129	.	600	.	12.3412	69.6682	66.5804	226
Chr2	98003059	98003929	.	921	.	16.5378	97.0889	93.8035	265
Chr2	98190052	98190916	.	1000	.	22.6101	112.492	109.106	269
Chr2	98979393	98980370	.	857	.	18.3597	104.392	101.06	585
Chr2	98985055	98985866	.	1000	.	22.164	136.281	132.749	444
Chr2	99051116	99051476	.	725	.	18.5952	85.5357	82.3281	174
Chr2	99662269	99662672	.	735	.	13.9464	56.5807	53.6026	210
Chr2	100110662	100111772	.	1000	.	24.9345	128.783	125.296	177
Chr2	100748730	100749370	.	609	.	12.2559	46.7884	43.9041	222
Chr2	100822837	100823288	.	1000	.	18.857	162.692	158.999	221
Chr2	100878226	100878633	.	849	.	17.8205	97.7411	94.4529	188
Chr2	101103291	101103825	.	1000	.	21.646	108.208	104.85	315
Chr2	101105026	101105491	.	637	.	12.0396	47.6046	44.7145	197
Chr2	101350887	101351279	.	1000	.	17.9033	108.874	105.513	188
Chr2	101469215	101469891	.	1000	.	33.5982	193.134	189.264	449
Chr2	101471681	101472239	.	956	.	18.1726	82.7952	79.6066	261
Chr2	101599844	101600227	.	741	.	16.1233	84.614	81.4131	204
Chr2	101811574	101812019	.	1000	.	18.9305	129.339	125.849	222
Chr2	101812137	101812749	.	1000	.	13.7351	55.3328	52.3666	400
Chr2	102368834	102369403	.	1000	.	30.8511	172.169	168.42	252
Chr2	102947342	102947699	.	759	.	14.2468	61.0157	58.0004	185
Chr2	102964042	102964877	.	1000	.	25.6411	180.719	176.919	583
Chr2	103565497	103566187	.	1000	.	18.7933	127.998	124.516	450
Chr2	103581482	103581877	.	1000	.	20.9196	100.948	97.6368	183
Chr2	103717498	103717870	.	749	.	20.0744	95.2789	92.0052	162
Chr2	103981354	103981906	.	746	.	14.4137	79.4049	76.2433	187
Chr2	104256276	104256696	.	1000	.	33.1755	189.878	186.026	193
Chr2	104284469	104285123	.	1000	.	27.0476	143.98	140.398	328
Chr2	104317349	104317960	.	1000	.	28.1733	185.61	181.782	308
Chr2	104327530	104328023	.	683	.	15.6141	80.7624	77.59	294
Chr2	104526152	104526845	.	790	.	16.6934	73.3648	70.2472	262
Chr2	104804025	104804667	.	581	.	13.5238	54.0914	51.1363	171
Chr2	104820882	104821297	.	1000	.	28.5267	154.82	151.174	228
Chr2	105027306	105027996	.	1000	.	22.4458	194.006	190.133	278
Chr2	105137714	105138845	.	1000	.	21.2337	105.34	102	829
Chr2	105158872	105159278	.	892	.	15.7279	81.8779	78.6978	171
Chr2	105495385	105495885	.	875	.	20.9196	100.948	97.6368	189
Chr2	105600226	105600724	.	1000	.	27.6815	148.606	144.996	239
Chr2	105701470	105701986	.	1000	.	24.7232	127.283	123.804	211
Chr2	105767808	105768265	.	974	.	17.5587	116.07	112.662	236
Chr2	105905071	105905481	.	1000	.	16.8022	89.8128	86.5754	171
Chr2	106019490	106020035	.	1000	.	45.5313	317.903	313.297	259
Chr2	106579635	106579938	.	598	.	10.6923	45.9492	43.0737	140
Chr2	106656839	106657354	.	1000	.	33.4346	234.284	230.18	297
Chr2	106660433	106661059	.	1000	.	19.9361	101.073	97.7606	349
Chr2	107018801	107019443	.	1000	.	27.8928	150.155	146.536	379
Chr2	107313287	107313696	.	920	.	18.8065	86.9133	83.6955	189
Chr2	107500167	107500647	.	1000	.	23.244	116.888	113.474	290
Chr2	107528847	107529337	.	1000	.	32.0769	221.506	217.476	222
Chr2	107585176	107585529	.	645	.	16.9047	74.6961	71.5684	182
Chr2	107869395	107869962	.	1000	.	25.1458	130.287	126.79	295
Chr2	108195581	108196075	.	1000	.	26.9582	155.78	152.13	194
Chr2	108516549	108518170	.	1000	.	62.1249	433.096	427.36	741
Chr2	109810647	109811431	.	1000	.	50.6429	361.922	356.992	422
Chr2	110120542	110121009	.	1000	.	30.2172	167.401	163.681	254
Chr2	110378329	110378753	.	561	.	12.4672	47.9878	45.0906	176
Chr2	110414040	110414390	.	550	.	11.8333	44.4121	41.551	189
Chr2	110510399	110510965	.	1000	.	27.1584	195.662	191.779	311
Chr2	110543323	110543711	.	541	.	12.6785	49.1944	46.2855	227
Chr2	111203144	111203759	.	1000	.	43.5297	272.532	268.204	295
Chr2	111880787	111881191	.	779	.	15.0029	62.9163	59.884	217
Chr2	112155339	112156002	.	615	.	13.5238	54.0914	51.1363	165
Chr2	112167254	112167699	.	831	.	17.5387	78.7223	75.5631	211
Chr2	112434446	112434927	.	1000	.	25.2252	142.181	138.613	239
Chr2	112565078	112565420	.	721	.	14.1577	57.8352	54.8461	171
Chr2	112923592	112924097	.	1000	.	19.641	100.286	96.981	334
Chr2	112937054	112937403	.	692	.	16.418	76.6675	73.5265	183
Chr2	113039971	113040396	.	854	.	15.6369	66.7912	63.7267	154
Chr2	113176758	113177195	.	600	.	14.0976	62.8454	59.8176	228
Chr2	113218328	113218743	.	1000	.	19.6223	101.108	97.7958	180
Chr2	113446283	113447326	.	1000	.	32.9642	188.254	184.411	262
Chr2	113689711	113690488	.	1000	.	17.2964	103.598	100.272	257
Chr2	113917987	113918706	.	572	.	17.75	80.0748	76.9055	474
Chr2	114524785	114525105	.	644	.	14.369	59.0961	56.0964	183
Chr2	114746224	114746727	.	775	.	15.228	74.998	71.868	156
Chr2	114804846	114805183	.	590	.	12.7815	50.8389	47.9163	163
Chr2	114822643	114823523	.	604	.	24.7232	127.283	123.804	517
Chr2	115234579	115235058	.	1000	.	27.6815	148.606	144.996	234
Chr2	115347961	115348556	.	602	.	14.5958	73.1872	70.0747	266
Chr2	115445528	115446258	.	632	.	15.079	109.202	105.84	187
Chr2	115735083	115735591	.	1000	.	28.2585	226.947	222.887	221
Chr2	115740151	115740627	.	1000	.	19.8308	187.154	183.317	238
Chr2	115741461	115741974	.	1000	.	39.8596	264.009	259.73	273
Chr2	115802452	115802837	.	1000	.	21.9253	120.841	117.405	180
Chr2	115927518	115928134	.	952	.	18.4792	92.8641	89.6074	207
Chr2	116175622	116176316	.	1000	.	30.6398	170.577	166.837	517
Chr2	116611718	116612189	.	673	.	17.2964	103.598	100.272	245
Chr2	116777160	116777528	.	661	.	15.2143	64.202	61.1589	182
Chr2	117183040	117183565	.	988	.	17.8375	90.2795	87.0407	260
Chr2	117186646	117186946	.	636	.	14.6368	62.0042	58.9802	158
Chr2	117192227	117192564	.	563	.	11.5535	46.3575	43.4795	160
Chr2	117247766	117248116	.	629	.	12.6785	49.1944	46.2855	200
Chr2	117273424	117273989	.	1000	.	31.9647	196.421	192.532	355
Chr2	117294011	117294360	.	845	.	16.6547	76.4825	73.3421	163
Chr2	117431809	117432417	.	1000	.	15.9536	83.3255	80.1337	255
Chr2	117432793	117433320	.	865	.	16.1387	79.894	76.73	292
Chr2	117569902	117570428	.	995	.	18.1726	82.7952	79.6066	257
Chr2	118300598	118301015	.	1000	.	21.7807	171.9	168.155	191
Chr2	118309788	118310223	.	1000	.	21.3973	119.368	115.942	246
Chr2	118319111	118320307	.	1000	.	25.5629	136.229	132.697	389
Chr2	118356063	118356594	.	1000	.	19.6163	136.093	132.563	277
Chr2	118375162	118375528	.	720	.	14.1577	57.8352	54.8461	183
Chr2	118472233	118472635	.	694	.	13.3516	70.8894	67.7908	220
Chr2	118487117	118487686	.	1000	.	26.3083	150.03	146.414	211
Chr2	118492916	118494589	.	1000	.	19.8571	114.034	110.638	1337
Chr2	118653892	118654300	.	1000	.	23.8779	121.32	117.878	226
Chr2	118689188	118689576	.	798	.	15.4256	65.4937	62.4401	189
Chr2	119028507	119028982	.	939	.	15.8482	68.0946	65.0198	288
Chr2	119480826	119481713	.	1000	.	32.7529	186.632	182.8	635
Chr2	119488206	119488664	.	1000	.	16.8412	99.6811	96.3782	237
Chr2	119515725	119516322	.	697	.	21.1309	102.376	99.0553	374
Chr2	119603811	119604268	.	1000	.	23.107	125.925	122.455	210
Chr2	120000853	120001628	.	1000	.	63.604	446.411	440.422	215
Chr2	120021748	120022220	.	833	.	21.1814	111.525	108.146	241
Chr2	120184066	120184431	.	674	.	13.9464	56.5807	53.6026	189
Chr2	120511573	120512059	.	1000	.	34.2321	198.039	194.14	255
Chr2	120513552	120514246	.	1000	.	24.6919	188.264	184.421	475
Chr2	120653252	120653911	.	1000	.	23.5945	176.679	172.904	441
Chr2	120656359	120657601	.	1000	.	26.7952	177.392	173.613	833
Chr2	120659221	120659649	.	1000	.	22.7219	123.015	119.563	223
Chr2	120730074	120730439	.	630	.	14.5408	88.1088	84.8862	180
Chr2	120778468	120779508	.	1000	.	50.9992	338.754	334.004	434
Chr2	120782201	120783222	.	1000	.	16.3981	114.324	110.926	775
Chr2	120902773	120903681	.	1000	.	23.9304	148.169	144.565	262
Chr2	120971254	120972164	.	1000	.	34.9464	244.322	240.158	337
Chr2	121030027	121030805	.	963	.	15.7839	82.0416	78.8594	209
Chr2	121471523	121472156	.	1000	.	28.3154	153.262	149.624	345
Chr2	121888229	121889031	.	1000	.	43.741	274.276	269.938	442
Chr2	122045413	122045779	.	1000	.	23.6666	119.839	116.406	187
Chr2	122299864	122300225	.	624	.	13.1938	53.2742	50.3285	213
Chr2	122331778	122332980	.	704	.	14.5958	73.1872	70.0747	1012
Chr2	122427199	122428267	.	1000	.	40.1487	244.92	240.752	695
Chr2	122451778	122452479	.	820	.	22.5294	121.566	118.123	441
Chr2	122454224	122454931	.	1000	.	21.3422	103.808	100.479	449
Chr2	122542611	122543049	.	1000	.	16.8728	109.561	106.197	205
Chr2	122580667	122581214	.	1000	.	23.6666	119.839	116.406	342
Chr2	122618768	122620081	.	1000	.	22.2732	115.33	111.93	1055
Chr2	122797661	122798265	.	973	.	20.0279	140.181	136.625	292
Chr2	122824344	122824767	.	615	.	15.4256	65.4937	62.4401	235
Chr2	122853753	122854076	.	733	.	12.2198	56.2379	53.2661	140
Chr2	123203266	123203737	.	942	.	17.5228	85.2799	82.0763	223
Chr2	123247748	123248200	.	836	.	16.9452	81.2842	78.1091	174
Chr2	123310820	123311251	.	882	.	17.5228	85.2799	82.0763	191
Chr2	123482486	123482999	.	675	.	16.6934	73.3648	70.2472	234
Chr2	124514628	124515648	.	1000	.	34.0208	196.401	192.513	371
Chr2	124531736	124533438	.	1000	.	44.5862	281.273	276.895	828
Chr2	124536221	124536609	.	1000	.	20.1965	116.803	113.392	190
Chr2	125037430	125037823	.	1000	.	18.5112	101.444	98.1306	204
Chr2	125068475	125069009	.	1000	.	20.0672	106.708	103.359	247
Chr2	125079731	125080615	.	1000	.	26.8281	143.423	139.848	548
Chr2	125081251	125082494	.	821	.	15.4047	70.8489	67.751	496
Chr2	125088860	125089872	.	1000	.	29.4798	165.513	161.806	214
Chr2	125204774	125205206	.	1000	.	39.0922	236.409	232.291	242
Chr2	125253754	125254317	.	1000	.	21.5535	105.245	101.906	318
Chr2	125286515	125287016	.	869	.	23.244	116.888	113.474	274
Chr2	125426147	125426678	.	1000	.	39.3035	238.107	233.978	292
Chr2	125549435	125550566	.	1000	.	42.2506	391.096	385.895	508
Chr2	125603960	125604322	.	609	.	13.1923	58.2473	55.2566	183
Chr2	125954478	125954845	.	740	.	16.4821	72.0389	68.9319	184
Chr2	125998703	125999094	.	809	.	16.6934	73.3648	70.2472	178
Chr2	126115211	126115756	.	810	.	19.6517	92.4717	89.2161	331
Chr2	126645138	126645563	.	1000	.	19.4484	98.8998	95.6038	195
Chr2	126779157	126779747	.	1000	.	33.6977	210.916	206.947	279
Chr2	127127705	127128232	.	617	.	11.9976	88.8611	85.6313	211
Chr2	127148231	127148982	.	1000	.	40.51	336.374	331.643	289
Chr2	127149592	127150152	.	1000	.	26.625	140.913	137.349	340
Chr2	127505290	127506188	.	1000	.	25.7973	164.425	160.722	268
Chr2	127506323	127506827	.	1000	.	4.81396	11.3722	9.06297	367
Chr2	128402279	128402673	.	543	.	13.9169	68.2367	65.1606	187
Chr2	128719091	128719670	.	918	.	20.2857	96.6894	93.4066	313
Chr2	129152844	129153246	.	1000	.	26.625	140.913	137.349	198
Chr2	129183792	129184482	.	563	.	12.6785	49.1944	46.2855	388
Chr2	130124325	130124932	.	1000	.	22.1875	109.581	106.213	196
Chr2	130467889	130468440	.	1000	.	50.7142	332.946	328.236	278
Chr2	130487824	130488903	.	1000	.	23.2107	133.739	130.22	669
Chr2	130543346	130543843	.	1000	.	28.6825	190.218	186.363	206
Chr2	130546315	130546935	.	1000	.	22.5318	180.33	176.532	226
Chr2	130722938	130723333	.	1000	.	18.1726	82.7952	79.6066	214
Chr2	130800191	130800900	.	1000	.	28.0367	154.589	150.946	376
Chr2	131011558	131011944	.	596	.	13.5238	54.0914	51.1363	206
Chr2	131707880	131708439	.	952	.	18.0982	90.1513	86.9126	324
Chr2	131717334	131717971	.	1000	.	24.6811	132.967	129.456	356
Chr2	131720635	131721269	.	1000	.	33.5982	193.134	189.264	289
Chr2	131738181	131738586	.	554	.	11.3857	61.0069	57.9919	140
Chr2	131756332	131756814	.	1000	.	39.0894	257.248	253.007	265
Chr2	131859290	131859819	.	877	.	16.4613	105.697	102.356	288
Chr2	131868364	131869055	.	1000	.	32.7529	186.632	182.8	485
Chr2	132010604	132010915	.	675	.	15.2143	64.202	61.1589	186
Chr2	132306659	132307162	.	1000	.	31.9647	196.421	192.532	199
Chr2	132391833	132392687	.	1000	.	36.1501	260.256	256	550
Chr2	132393329	132393756	.	649	.	15.501	96.8093	93.526	227
Chr2	132407505	132407949	.	801	.	14.7655	74.4375	71.3151	181
Chr2	132679718	132680202	.	1000	.	17.9079	87.9676	84.7454	265
Chr2	132811771	132812223	.	1000	.	20.7083	99.5238	96.2221	211
Chr2	133174827	133175414	.	1000	.	20.2857	96.6894	93.4066	237
Chr2	133205886	133207215	.	1000	.	32.188	184.111	180.292	452
Chr2	133352506	133353113	.	1000	.	25.7797	134.82	131.293	201
Chr2	133372327	133373291	.	1000	.	19.2048	132.031	128.523	334
Chr2	133586665	133587255	.	1000	.	27.1508	157.307	153.648	403
Chr2	133625247	133625845	.	1000	.	38.1867	280.079	275.709	268
Chr2	133628705	133629186	.	1000	.	18.8065	86.9133	83.6955	246
Chr2	133714639	133715165	.	721	.	13.526	59.1393	56.1394	315
Chr2	133895914	133896344	.	722	.	24.2624	134.741	131.218	213
Chr2	133945617	133945973	.	873	.	12.7965	104.365	101.033	176
Chr2	133950712	133951182	.	1000	.	31.8618	243.469	239.31	261
Chr2	133961682	133962064	.	790	.	22.3988	111.034	107.657	192
Chr2	134398477	134398775	.	591	.	12.4672	47.9878	45.0906	175
Chr2	134652876	134653512	.	1000	.	24.1591	198.886	194.985	320
Chr2	134992938	134993889	.	1000	.	43.8338	305.889	301.366	470
Chr2	134994480	134996234	.	1000	.	39.5769	270.223	265.911	1257
Chr2	135187613	135188077	.	1000	.	21.5304	169.11	165.379	233
Chr2	135199182	135200203	.	1000	.	52.9536	383.618	378.493	557
Chr2	135200386	135200612	.	1000	.	4.29994	9.23439	6.99483	94
Chr2	135207856	135208676	.	1000	.	35.2308	257.46	253.218	547
Chr2	135520643	135521150	.	647	.	12.5177	76.5343	73.3936	191
Chr2	135521315	135521511	.	646	.	3.80356	7.03776	4.89104	88
Chr2	135595211	135595861	.	638	.	11.7461	47.5208	44.6312	429
Chr2	136020144	136020629	.	938	.	19.152	143.125	139.55	188
Chr2	136024357	136025033	.	1000	.	49.4463	322.124	317.488	314
Chr2	136032246	136032692	.	711	.	13.5775	65.7927	62.7363	261
Chr2	136047400	136047847	.	894	.	16.7526	79.962	76.7969	257
Chr2	136090265	136090618	.	600	.	12.6785	49.1944	46.2855	181
Chr2	136214180	136214759	.	857	.	16.2708	70.7185	67.622	189
Chr2	136377661	136378077	.	677	.	13.8642	60.7589	57.7459	189
Chr2	136383133	136383604	.	1000	.	25.5684	133.305	129.789	284
Chr2	136466532	136468181	.	1000	.	25.528	145.939	142.346	1104
Chr2	136976762	136977159	.	920	.	17.5387	78.7223	75.5631	208
Chr2	137029337	137029731	.	1000	.	19.4404	91.075	87.8295	196
Chr2	137104808	137105450	.	964	.	17.01	110.856	107.484	405
Chr2	137267875	137268265	.	562	.	12.2198	56.2379	53.2661	203
Chr2	137275717	137276255	.	584	.	12.4672	47.9878	45.0906	256
Chr2	137459280	137459789	.	1000	.	41.7508	315.428	310.838	278
Chr2	137577873	137578428	.	1000	.	21.3422	103.808	100.479	320
Chr2	137590574	137591085	.	1000	.	18.4994	103.109	99.785	267
Chr2	137656366	137656691	.	623	.	15.0029	62.9163	59.884	151
Chr2	137703695	137704173	.	991	.	17.7154	86.6214	83.4085	255
Chr2	137812560	137812914	.	651	.	15.4256	65.4937	62.4401	173
Chr2	137828793	137829236	.	1000	.	26.1367	167.418	163.697	230
Chr2	137986009	137986662	.	1000	.	35.0773	204.615	200.68	298
Chr2	137990928	137992136	.	972	.	15.2267	94.3038	91.0377	817
Chr2	138064426	138064945	.	557	.	10.3596	61.7512	58.7293	279
Chr2	138375178	138375557	.	1000	.	17.3303	83.9432	80.7491	174
Chr2	138634128	138634773	.	1000	.	24.6036	129.871	126.379	391
Chr2	138958586	138959442	.	1000	.	30.21	204.177	200.247	602
Chr2	138969253	138969981	.	888	.	16.0595	69.4037	66.3182	243
Chr2	139072975	139073330	.	742	.	15.0029	62.9163	59.884	168
Chr2	139308076	139308396	.	615	.	12.6785	49.1944	46.2855	147
Chr2	139499409	139499924	.	1000	.	23.2996	127.386	123.906	325
Chr2	140244912	140245416	.	688	.	13.5805	79.6081	76.4447	179
Chr2	140325528	140326889	.	1000	.	34.4315	297.171	292.7	281
Chr2	140327797	140328736	.	1000	.	37.934	247.17	242.989	553
Chr2	140483910	140484432	.	1000	.	40.8224	272.507	268.183	209
Chr2	141032819	141033403	.	921	.	15.7093	72.4314	69.322	366
Chr2	141039779	141040569	.	544	.	13.9885	66.2338	63.1753	429
Chr2	141040864	141041620	.	1000	.	38.3781	256.441	252.207	446
Chr2	141043470	141044025	.	1000	.	29.786	175.695	171.926	317
Chr2	141046749	141047405	.	858	.	15.3929	137.75	134.21	390
Chr2	141061043	141062004	.	1000	.	43.8277	288.968	284.549	388
Chr2	141160056	141160675	.	596	.	13.2381	63.3703	60.3344	229
Chr2	141208806	141209297	.	1000	.	25.7973	164.425	160.722	231
Chr2	141221477	141222297	.	794	.	13.5301	99.7973	96.4939	213
Chr2	141297966	141298311	.	814	.	17.481	95.0815	91.8115	176
Chr2	141470126	141470601	.	587	.	12.6785	49.1944	46.2855	286
Chr2	141515304	141515680	.	890	.	15.9309	91.9525	88.7028	184
Chr2	141932191	141932637	.	1000	.	25.9265	201.481	197.564	216
Chr2	142014546	142015473	.	951	.	17.7265	138.395	134.849	278
Chr2	142169361	142169933	.	1000	.	27.155	176.465	172.692	255
Chr2	142270530	142271096	.	566	.	11.622	43.2354	40.3863	392
Chr2	142546137	142546640	.	1000	.	27.3101	197.17	193.278	249
Chr2	142584618	142585038	.	1000	.	17.9613	81.4325	78.2533	212
Chr2	142593457	142593880	.	681	.	13.9464	56.5807	53.6026	217
Chr2	142811703	142812115	.	923	.	18.8065	86.9133	83.6955	188
Chr2	142863763	142864099	.	548	.	11.8333	44.4121	41.551	184
Chr2	142914117	142914695	.	662	.	14.2619	78.1744	75.0224	180
Chr2	143010444	143011073	.	1000	.	19.6874	112.655	109.268	278
Chr2	143106321	143106989	.	1000	.	19.324	101.164	97.8518	351
Chr2	143430041	143430506	.	996	.	18.5952	85.5357	82.3281	214
Chr2	143690967	143691635	.	1000	.	50.0803	327.527	322.854	236
Chr2	143864439	143864780	.	781	.	15.6369	66.7912	63.7267	162
Chr2	144013690	144014317	.	1000	.	35.8705	215.585	211.59	304
Chr2	144480495	144480980	.	806	.	15.4256	65.4937	62.4401	166
Chr2	144512102	144512526	.	1000	.	34.6547	201.322	197.405	208
Chr2	144879711	144880338	.	1000	.	19.6517	92.4717	89.2161	391
Chr2	145053245	145053670	.	1000	.	17.6508	96.4092	93.1302	211
Chr2	145621182	145622082	.	1000	.	41.572	348.173	343.353	591
Chr2	145804151	145804753	.	657	.	13.2687	83.5591	80.3666	267
Chr2	145902163	145902597	.	1000	.	29.1916	194.848	190.968	228
Chr2	146139618	146140137	.	574	.	19.3479	109.909	106.54	263
Chr2	146202120	146203108	.	858	.	15.4256	65.4937	62.4401	486
Chr2	146250391	146250891	.	1000	.	25.967	165.92	162.208	236
Chr2	146559456	146559787	.	552	.	13.3125	52.8568	49.9127	148
Chr2	146855806	146856159	.	760	.	13.8642	60.7589	57.7459	184
Chr2	146930847	146931221	.	718	.	13.2865	57.0718	54.0907	147
Chr2	147343654	147344382	.	1000	.	34.6739	327.014	322.347	416
Chr2	147356242	147356974	.	1000	.	34.2832	242.341	238.188	405
Chr2	147708361	147708803	.	1000	.	18.3839	84.163	80.9648	285
Chr2	147709709	147710231	.	1000	.	33.7741	237.5	233.377	277
Chr2	147753806	147754192	.	699	.	16.6934	73.3648	70.2472	180
Chr2	148172630	148173369	.	1000	.	29.7008	199.502	195.599	483
Chr2	148174784	148175194	.	1000	.	17.9033	108.874	105.513	191
Chr2	148177741	148178717	.	1000	.	39.5148	239.807	235.668	688
Chr2	148178867	148179115	.	1000	.	4.22618	8.48321	6.27073	91
Chr2	148455897	148456309	.	834	.	16.0595	69.4037	66.3182	174
Chr2	148477416	148477834	.	639	.	16.0799	71.0319	67.9329	218
Chr2	148534661	148535132	.	808	.	20.4091	99.656	96.3539	250
Chr2	148648229	148648862	.	1000	.	39.3035	238.107	233.978	360
[truncated: 4,668 more rows]

## Sheet: Foxi2_St105_PeakRegions
Chr1	2679539	2680095	.	1000	.	32.1356	281.146	277.319	223
Chr1	5706712	5709206	.	1000	.	30.4136	234.39	230.798	2211
Chr1	5711859	5713323	.	603	.	17.5955	135.361	132.203	1220
Chr1	8885144	8885532	.	580	.	17.0501	141.36	138.174	188
Chr1	8925373	8925839	.	1000	.	21.5875	279.566	275.748	246
Chr1	8945141	8945582	.	972	.	19.6345	261.047	257.328	230
Chr1	9038195	9038559	.	561	.	21.26	142.589	139.398	187
Chr1	10767230	10767564	.	647	.	15.2068	88.0517	85.1242	157
Chr1	12317837	12318443	.	631	.	17.8643	111.262	108.215	434
Chr1	14440234	14440630	.	739	.	18.4286	134.377	131.223	179
Chr1	14507317	14507951	.	716	.	17.8643	111.262	108.215	304
Chr1	14509589	14510278	.	1000	.	20.8851	185.612	182.232	194
Chr1	15553203	15553609	.	929	.	26.209	212.449	208.956	195
Chr1	15579548	15580292	.	1000	.	31.3122	348.873	344.561	388
Chr1	15581935	15582226	.	1000	.	21.4135	205.248	201.787	152
Chr1	15583300	15584169	.	706	.	18.1842	187.713	184.325	243
Chr1	15586452	15586992	.	1000	.	36.2319	328.396	324.259	364
Chr1	15590470	15591167	.	1000	.	23.5915	287.446	283.582	282
Chr1	15592159	15593259	.	624	.	13.7269	120.45	117.361	241
Chr1	15599093	15599545	.	1000	.	29.5212	331.949	327.784	265
Chr1	15609089	15609669	.	604	.	13.7831	111.165	108.12	238
Chr1	15629628	15630171	.	637	.	15.8566	98.0312	95.0518	244
Chr1	15688376	15688788	.	1000	.	30.576	241.297	237.674	184
Chr1	15690174	15690874	.	932	.	19.6482	187.183	183.797	406
Chr1	16266549	16267155	.	1000	.	29.674	313.761	309.734	283
Chr1	16299381	16300046	.	1000	.	33.0387	317.28	313.225	238
Chr1	16302646	16303338	.	1000	.	31.9157	371.121	366.567	478
Chr1	16829092	16829607	.	940	.	19.2678	148.785	145.566	298
Chr1	16937561	16938398	.	1000	.	23.6417	216.953	213.441	453
Chr1	16946149	16947199	.	565	.	12.5681	105.358	102.341	868
Chr1	16951537	16952798	.	1000	.	35.9297	405.277	400.177	243
Chr1	16964963	16965660	.	682	.	16.9514	155.677	152.427	464
Chr1	16971231	16972046	.	1000	.	27.9571	307.887	303.899	516
Chr1	16974313	16975394	.	976	.	26.2517	218.594	215.074	849
Chr1	16975942	16976802	.	1000	.	32.3443	330.781	326.625	420
Chr1	17622031	17622350	.	600	.	13.7304	75.7307	72.8743	154
Chr1	17802538	17803341	.	1000	.	37.0569	365.689	361.198	256
Chr1	17809411	17809969	.	1000	.	35.2431	334.808	330.62	232
Chr1	18280706	18281319	.	1000	.	28.7483	359.36	354.94	306
Chr1	18296838	18297596	.	1000	.	27.7473	314.045	310.014	532
Chr1	18299134	18299533	.	912	.	22.2919	203.617	200.163	181
Chr1	18308566	18309061	.	1000	.	22.4645	212.773	209.279	213
Chr1	18370530	18371051	.	555	.	13.1652	97.5072	94.5296	349
Chr1	18579510	18579933	.	1000	.	24.8477	253.224	249.544	237
Chr1	18812535	18812957	.	878	.	21.7029	146.798	143.588	223
Chr1	18829119	18829645	.	1000	.	30.5613	235.945	232.346	223
Chr1	20187692	20188169	.	897	.	20.4601	142.581	139.39	280
Chr1	20205556	20206144	.	583	.	13.9832	96.5177	93.5456	327
Chr1	20233549	20233869	.	548	.	16.3879	98.2126	95.2314	145
Chr1	20349585	20350521	.	1000	.	25.6216	289.406	285.533	367
Chr1	20352347	20353437	.	1000	.	37.7664	421.439	416.014	422
Chr1	21028661	21029449	.	757	.	16.9446	132.712	129.567	499
Chr1	21029618	21030565	.	771	.	18.3338	164.647	161.358	714
Chr1	21037487	21038524	.	814	.	19.6562	210.106	206.623	637
Chr1	21127350	21127849	.	802	.	17.9328	140.069	136.889	277
Chr1	21166887	21168061	.	1000	.	26.8368	264.117	260.381	510
Chr1	21454850	21455157	.	634	.	15.945	94.3721	91.4107	159
Chr1	22500213	22501109	.	616	.	16.8308	102.088	99.087	177
Chr1	22861049	22861619	.	1000	.	25.509	312.558	308.538	298
Chr1	22885454	22885945	.	887	.	19.1376	130.929	127.791	232
Chr1	22890997	22891596	.	774	.	21.2098	189.734	186.337	314
Chr1	22905870	22906380	.	1000	.	30.2632	313.215	309.19	226
Chr1	23791056	23791542	.	1000	.	31.3034	282.325	278.491	164
Chr1	24390971	24391847	.	1000	.	30.5377	283.611	279.769	285
Chr1	24477090	24477751	.	1000	.	25.88	344.396	340.127	288
Chr1	24811802	24812220	.	1000	.	26.1608	272.123	268.345	232
Chr1	25959460	25961075	.	1000	.	23.1888	200.798	197.354	970
Chr1	25972460	25973054	.	1000	.	34.4118	371.602	367.041	189
Chr1	25977791	25978371	.	823	.	17.8984	168.533	165.226	304
Chr1	26015325	26016139	.	1000	.	29.596	249.426	245.765	468
Chr1	26017814	26018492	.	713	.	16.7191	110.647	107.605	465
Chr1	26146646	26147160	.	1000	.	26.3708	249.058	245.398	266
Chr1	26150448	26151304	.	1000	.	24.6457	250.343	246.676	496
Chr1	26579716	26580519	.	925	.	19.3424	199.714	196.276	354
Chr1	26582805	26583408	.	834	.	24.0858	173.595	170.266	206
Chr1	27401505	27401904	.	799	.	20.8074	197.017	193.59	183
Chr1	27482056	27483353	.	1000	.	34.2588	344.274	340.005	323
Chr1	27520110	27520751	.	900	.	19.25	214.936	211.432	308
Chr1	27567264	27568350	.	775	.	19.636	127.391	124.27	175
Chr1	27684522	27685143	.	574	.	13.5753	88.3272	85.3981	349
Chr1	27701906	27702499	.	838	.	20.0203	133.074	129.926	332
Chr1	27709652	27710028	.	558	.	13.7501	94.122	91.1628	203
Chr1	27711561	27712096	.	1000	.	30.7325	318.456	314.394	289
Chr1	27718082	27718499	.	1000	.	37.1404	341.998	337.75	209
Chr1	27730294	27731200	.	1000	.	22.4591	316.587	312.539	495
Chr1	27743170	27743545	.	834	.	18.5784	152.054	148.82	200
Chr1	27776231	27776627	.	576	.	17.2077	126.372	123.255	198
Chr1	29047407	29047830	.	1000	.	31.9229	335.467	331.273	206
Chr1	29607963	29609423	.	1000	.	34.0987	287.12	283.258	523
Chr1	29658177	29658841	.	865	.	18.9505	135.451	132.293	401
Chr1	29664618	29665182	.	574	.	21.7029	146.798	143.588	255
Chr1	29672787	29673249	.	617	.	12.9247	109.949	106.908	203
Chr1	29683144	29683996	.	1000	.	38.1195	368.682	364.156	644
Chr1	29966609	29967327	.	1000	.	40.6007	346.111	341.825	380
Chr1	30663733	30664161	.	769	.	21.8506	148.207	144.99	185
Chr1	30666205	30666506	.	813	.	23.6222	165.337	162.043	159
Chr1	31514277	31514828	.	1000	.	28.782	271.297	267.524	254
Chr1	31515214	31515541	.	675	.	2.59103	5.04836	3.18921	25
Chr1	31515676	31516646	.	674	.	20.1014	140.439	137.258	627
Chr1	31771527	31771887	.	572	.	16.0243	101.777	98.7788	152
Chr1	31978349	31979001	.	1000	.	21.7074	255.409	251.718	366
Chr1	33627817	33628334	.	897	.	21.9768	306.938	302.955	235
Chr1	33913706	33914737	.	1000	.	37.4801	402.947	397.891	789
Chr1	34550222	34550696	.	567	.	14.321	80.6061	77.7204	241
Chr1	34695918	34696485	.	1000	.	30.4957	257.983	254.279	327
Chr1	34743072	34743502	.	568	.	25.3939	182.857	179.489	247
Chr1	34922981	34923728	.	565	.	27.0179	199.236	195.799	572
Chr1	35259672	35260311	.	648	.	14.1733	79.3804	76.502	376
Chr1	35355232	35355768	.	659	.	19.6544	153.793	150.552	204
Chr1	35359295	35359948	.	981	.	24.5752	185.91	182.529	301
Chr1	35362456	35362812	.	565	.	14.057	93.8386	90.8803	172
Chr1	35363811	35364425	.	1000	.	24.8677	245.5	241.856	247
Chr1	35667678	35668061	.	797	.	21.326	145.54	142.335	203
Chr1	35678588	35679110	.	1000	.	21.9884	149.587	146.364	169
Chr1	35847434	35847904	.	1000	.	22.4075	239.605	235.99	228
Chr1	36466237	36467525	.	1000	.	26.7349	360.411	355.98	926
Chr1	36468667	36469315	.	1000	.	31.4406	373.125	368.547	252
Chr1	36509202	36509830	.	1000	.	36.5981	301.325	297.379	239
Chr1	36739107	36739729	.	1000	.	29.494	321.335	317.253	295
Chr1	36985658	36986294	.	757	.	22.4185	184.562	181.186	224
Chr1	37041352	37042078	.	609	.	17.5536	149.356	146.134	199
Chr1	37069703	37070830	.	564	.	13.0171	89.7388	86.8021	565
Chr1	38496386	38496931	.	916	.	20.8171	138.407	135.234	192
Chr1	38777614	38778003	.	1000	.	22.055	180.348	176.99	197
Chr1	38871495	38871918	.	694	.	21.3076	216.634	213.123	218
Chr1	39395183	39396101	.	1000	.	28.824	296.386	292.47	409
Chr1	39794050	39794573	.	759	.	26.7226	196.236	192.812	199
Chr1	39893910	39894596	.	1000	.	24.8201	220.89	217.359	429
Chr1	39975468	39975997	.	637	.	16.9895	137.816	134.647	189
Chr1	40077956	40078331	.	821	.	25.7484	199.858	196.419	175
Chr1	40168081	40168908	.	1000	.	24.984	311.641	307.626	553
Chr1	40178342	40178934	.	701	.	21.5455	187.503	184.116	228
Chr1	40182266	40182951	.	1000	.	27.6137	349.135	344.82	390
Chr1	40240747	40241107	.	579	.	16.1871	103.14	100.135	174
Chr1	40241373	40242259	.	1000	.	32.8582	302.356	298.403	497
Chr1	40242514	40242998	.	605	.	17.4501	128.965	125.836	303
Chr1	40243231	40244279	.	1000	.	25.4301	245.035	241.394	512
Chr1	40276068	40277408	.	991	.	27.1621	228.044	224.482	901
Chr1	40277686	40278459	.	632	.	21.1124	141.192	138.007	500
Chr1	40631381	40631993	.	1000	.	33.4605	272.776	268.995	356
Chr1	40737398	40737894	.	1000	.	35.3075	358.638	354.224	279
Chr1	40871744	40872172	.	1000	.	32.0938	326.463	322.34	211
Chr1	41062007	41062537	.	936	.	19.1594	180.514	177.156	310
Chr1	41068526	41069030	.	1000	.	30.5161	315.383	311.342	196
Chr1	41078467	41078958	.	902	.	22.9557	197.962	194.53	275
Chr1	41079601	41080145	.	808	.	18.6423	184.068	180.695	251
Chr1	41441190	41441547	.	564	.	13.5828	74.5234	71.6741	159
Chr1	42109358	42109959	.	641	.	17.2926	122.568	119.469	363
Chr1	42126815	42127186	.	1000	.	27.2622	259.865	256.152	186
Chr1	42141791	42142395	.	764	.	18.0945	181.32	177.959	308
Chr1	42143896	42144958	.	1000	.	29.3256	359.263	354.845	358
Chr1	43328468	43328863	.	779	.	22.5796	165.546	162.251	190
Chr1	43507929	43508705	.	1000	.	40.9008	437.122	431.268	352
Chr1	43599468	43600808	.	1000	.	24.9972	239.225	235.611	544
Chr1	43601523	43602458	.	1000	.	35.9432	407.601	402.451	365
Chr1	43605428	43605909	.	554	.	21.2067	170.601	167.285	283
Chr1	44241488	44241825	.	574	.	18.3072	115.248	112.182	164
Chr1	44627752	44628161	.	720	.	15.2401	144.769	141.568	188
Chr1	44663962	44664319	.	887	.	24.0651	169.682	166.369	183
Chr1	45010615	45011156	.	1000	.	26.335	239.904	236.287	291
Chr1	45039911	45040508	.	1000	.	24.083	295.937	292.023	282
Chr1	45246710	45247172	.	710	.	22.5397	185.971	182.589	227
Chr1	45912461	45913010	.	1000	.	25.7496	215.701	212.194	320
Chr1	45974554	45975041	.	1000	.	26.2782	234.677	231.083	240
Chr1	46192897	46193439	.	724	.	20.7898	147.322	144.109	231
Chr1	46529574	46530204	.	782	.	16.7121	165.917	162.621	411
Chr1	48257908	48258690	.	637	.	16.9218	173.553	170.224	359
Chr1	48263319	48263820	.	1000	.	20.5221	223.539	219.998	300
Chr1	48282713	48283411	.	738	.	16.7798	126.327	123.211	174
Chr1	48788632	48789941	.	705	.	16.6287	173.603	170.275	546
Chr1	48821951	48822707	.	808	.	17.6931	160.846	157.573	367
Chr1	48852917	48853610	.	1000	.	26.0189	246.572	242.924	403
Chr1	48856812	48857372	.	1000	.	21.7699	190.28	186.881	231
Chr1	48875859	48877356	.	1000	.	38.0412	411.094	405.88	969
Chr1	48886595	48887056	.	617	.	16.1566	111.015	107.971	242
Chr1	49625937	49626376	.	1000	.	27.8717	250.119	246.454	205
Chr1	49989178	49989866	.	1000	.	20.6087	224.893	221.345	442
Chr1	50083471	50085560	.	794	.	17.9127	162.708	159.426	826
Chr1	50090385	50090843	.	824	.	17.6581	150.651	147.423	176
Chr1	50976759	50977220	.	965	.	27.6085	205.264	201.802	236
Chr1	51092821	51093651	.	1000	.	27.8103	333.812	329.632	410
Chr1	51098575	51100116	.	1000	.	30.1312	363.39	358.926	782
Chr1	51227647	51228094	.	674	.	15.2068	88.0517	85.1242	274
Chr1	51303672	51304244	.	1000	.	44.1333	395.313	390.399	235
Chr1	51406371	51407205	.	1000	.	22.8295	188.982	185.588	356
Chr1	51417080	51418471	.	647	.	15.5112	108.571	105.539	596
Chr1	51425579	51426902	.	1000	.	21.5708	233.519	229.931	808
Chr1	51428317	51428980	.	690	.	14.628	114.202	111.141	402
Chr1	51435552	51436028	.	745	.	19.1913	175.444	172.107	289
Chr1	51590483	51591120	.	1000	.	43.3694	403.534	398.47	329
Chr1	52145969	52146524	.	1000	.	34.6144	285.58	281.727	308
Chr1	52399047	52399469	.	1000	.	26.002	218.646	215.126	196
Chr1	52714036	52714710	.	622	.	14.5658	102.569	99.5656	260
Chr1	52720275	52720766	.	656	.	18.0884	115.368	112.302	254
Chr1	52721509	52722046	.	850	.	20.623	153.918	150.675	201
Chr1	52724355	52724885	.	695	.	15.541	100.859	97.8633	225
Chr1	52900597	52901057	.	1000	.	19.7808	229.302	225.734	228
Chr1	54356128	54356723	.	1000	.	31.2994	243.749	240.114	344
Chr1	54367315	54368432	.	1000	.	38.1534	412.727	407.482	453
Chr1	54380718	54381926	.	1000	.	36.2332	357.869	353.466	903
Chr1	54943857	54944602	.	883	.	23.5583	242.37	238.742	334
Chr1	54953637	54954539	.	1000	.	34.8983	391.622	386.771	490
Chr1	55272840	55273464	.	808	.	17.8037	167.237	163.935	336
Chr1	55278697	55279406	.	1000	.	30.2203	385.022	380.28	352
Chr1	55336262	55336715	.	564	.	14.5006	109.11	106.074	224
Chr1	55355624	55356947	.	1000	.	37.0574	306.289	302.311	848
Chr1	55405272	55405593	.	1000	.	24.121	212.229	208.736	160
Chr1	55415415	55415925	.	1000	.	35.4688	334.556	330.369	319
Chr1	55766170	55766668	.	1000	.	41.4865	356.212	351.827	225
Chr1	56529175	56529697	.	540	.	18.2797	168.651	165.343	211
Chr1	56581083	56582290	.	1000	.	39.6623	342.911	338.654	681
Chr1	57766798	57767307	.	792	.	21.2098	189.734	186.337	244
Chr1	58634534	58635137	.	1000	.	25.967	328.968	324.827	326
Chr1	58870689	58871090	.	700	.	16.9785	103.388	100.38	168
Chr1	58898343	58898930	.	1000	.	26.2797	191.755	188.349	350
Chr1	59385078	59385506	.	1000	.	29.292	318.305	314.245	214
Chr1	59926726	59927316	.	1000	.	36.2009	303.374	299.415	292
Chr1	60272420	60272867	.	1000	.	26.6846	244.339	240.701	217
Chr1	60312771	60313449	.	1000	.	40.3068	373.372	368.788	219
Chr1	61200857	61201420	.	1000	.	32.7758	259.509	255.798	351
Chr1	62153061	62153439	.	571	.	15.0525	86.7782	83.8592	173
Chr1	62158851	62160188	.	619	.	27.1748	216.957	213.444	611
Chr1	62384767	62385347	.	671	.	24.6557	175.512	172.174	272
Chr1	62865268	62865867	.	961	.	20.9647	139.798	136.619	414
Chr1	63092093	63092552	.	900	.	21.4007	158.568	155.304	205
Chr1	64262800	64263354	.	568	.	18.1596	113.916	110.856	350
Chr1	64418508	64419089	.	836	.	23.7714	207.926	204.453	201
Chr1	64421550	64421979	.	1000	.	43.8488	383.415	378.695	230
Chr1	65658794	65660556	.	1000	.	19.8656	282.892	279.055	809
Chr1	65668083	65668609	.	1000	.	21.31	210.252	206.768	187
Chr1	65671004	65671773	.	825	.	18.2384	134.509	131.354	275
Chr1	65679394	65679978	.	860	.	18.5504	182.756	179.389	317
Chr1	65681381	65682039	.	1000	.	30.2983	301.718	297.769	446
Chr1	65704490	65705405	.	675	.	21.2509	170.773	167.457	249
Chr1	65705688	65706429	.	618	.	22.8187	252.947	249.269	484
Chr1	65725930	65726802	.	1000	.	28.3451	342.75	338.495	333
Chr1	65732577	65733541	.	1000	.	23.051	285.361	281.51	276
Chr1	65776439	65777338	.	1000	.	36.5893	376.35	371.729	231
Chr1	65791410	65791947	.	674	.	17.009	131.338	128.199	223
Chr1	65848208	65849048	.	779	.	18.5853	167.501	164.198	378
Chr1	65890358	65890828	.	707	.	18.5407	140.78	137.597	216
Chr1	65938522	65939040	.	711	.	18.9645	156.241	152.988	197
Chr1	66827754	66828955	.	990	.	21.0521	244.465	240.826	179
Chr1	66830433	66831116	.	1000	.	27.3665	317.255	313.201	305
Chr1	67035913	67036951	.	1000	.	23.718	312.104	308.088	350
Chr1	67042017	67043023	.	1000	.	38.206	399.073	394.089	668
Chr1	67050715	67051728	.	677	.	15.6555	92.635	89.6831	693
Chr1	67054567	67054990	.	646	.	13.8069	128.216	125.092	231
Chr1	67103293	67104013	.	646	.	15.4132	147.222	144.009	412
Chr1	68029658	68030971	.	1000	.	39.2283	360.067	355.638	1067
Chr1	68032516	68033283	.	1000	.	41.5652	430.311	424.666	441
Chr1	68183688	68184246	.	737	.	19.1821	125.879	122.765	241
Chr1	68212089	68212571	.	1000	.	41.3389	354.524	350.157	270
Chr1	68285374	68285993	.	932	.	20.8432	166.46	163.162	283
Chr1	68336957	68338214	.	1000	.	26.4638	276.524	272.723	398
Chr1	68338489	68340155	.	1000	.	25.4028	228.164	224.601	1136
Chr1	68341172	68341623	.	546	.	13.1309	100.223	97.2315	203
Chr1	68535537	68536992	.	1000	.	30.4031	335.046	330.855	293
Chr1	68639389	68639844	.	542	.	13.0797	75.0094	72.1577	317
Chr1	68678338	68678831	.	894	.	24.951	178.442	175.092	203
Chr1	68745296	68746000	.	1000	.	27.068	201.423	197.977	172
Chr1	68840030	68840676	.	1000	.	26.6169	213.938	210.439	369
Chr1	68841027	68842072	.	1000	.	44.384	433.945	428.177	571
Chr1	68842204	68842603	.	1000	.	3.24806	6.68316	4.71599	232
Chr1	68872558	68873191	.	578	.	12.682	118.572	115.492	264
Chr1	68875456	68875972	.	600	.	15.8819	128.997	125.867	271
Chr1	68918979	68919707	.	1000	.	25.6159	207.287	203.817	230
Chr1	68921180	68922047	.	593	.	13.7741	86.1394	83.2229	561
Chr1	68936849	68937661	.	1000	.	33.8909	335.014	330.824	552
Chr1	68938452	68939394	.	1000	.	31.5947	246.885	243.235	588
Chr1	68987470	68989917	.	1000	.	25.3117	317.394	313.34	525
Chr1	68993136	68994221	.	673	.	14.7074	133.593	130.444	235
Chr1	68997094	68997922	.	1000	.	28.585	307.745	303.758	590
Chr1	69016898	69017704	.	1000	.	32.6804	346.385	342.096	521
Chr1	69400254	69403164	.	1000	.	38.2657	414.362	409.089	948
Chr1	69430995	69431452	.	642	.	25.2396	185.283	181.905	240
Chr1	69431857	69432439	.	1000	.	26.0773	210.969	207.483	365
Chr1	69447839	69448988	.	986	.	21.5612	239.899	236.282	533
Chr1	69650458	69651143	.	1000	.	29.9707	229.739	226.168	299
Chr1	70784478	70784888	.	811	.	21.1124	141.192	138.007	197
Chr1	71309755	71310638	.	1000	.	42.5335	404.115	399.036	651
Chr1	71467749	71468585	.	1000	.	29.3699	248.595	244.938	509
Chr1	71975636	71976223	.	1000	.	39.4196	332.732	328.56	305
Chr1	72130482	72131809	.	1000	.	34.1817	280.765	276.939	243
Chr1	72493195	72494376	.	1000	.	47.7421	447.326	441.083	669
Chr1	72549300	72549754	.	1000	.	21.458	167.005	163.704	197
Chr1	72663271	72663884	.	1000	.	40.139	395.111	390.2	339
Chr1	73724723	73725091	.	966	.	24.8033	176.976	173.632	174
Chr1	73759633	73760258	.	801	.	18.8978	120.611	117.521	234
Chr1	74080842	74081461	.	1000	.	27.0533	267.079	263.328	276
Chr1	74306410	74306966	.	1000	.	28.1662	272.87	269.088	274
Chr1	74408173	74408966	.	1000	.	25.2725	196.192	192.769	195
Chr1	74577818	74578125	.	818	.	18.7501	119.266	116.181	160
Chr1	75251213	75251733	.	754	.	17.7975	127.786	124.663	312
Chr1	76085010	76085606	.	559	.	13.9752	130.581	127.445	329
Chr1	76136036	76136989	.	828	.	17.3935	137.864	134.695	498
Chr1	76145143	76146263	.	1000	.	25.3798	277.341	273.535	850
Chr1	76146369	76146725	.	1000	.	7.10538	33.2657	30.7423	126
Chr1	76147103	76148199	.	1000	.	35.7896	342.553	338.303	599
Chr1	76148737	76150180	.	1000	.	20.8574	272.35	268.571	1221
Chr1	76792038	76792962	.	1000	.	27.0179	199.236	195.799	578
Chr1	76853675	76854247	.	1000	.	38.5356	388.829	384.021	363
Chr1	76856837	76857688	.	1000	.	25.5724	237.745	234.138	322
Chr1	76893678	76894123	.	608	.	13.3797	83.969	81.0651	236
Chr1	76953094	76953466	.	1000	.	23.7699	166.783	163.483	162
Chr1	78132940	78133783	.	1000	.	33.8534	375.773	371.16	428
Chr1	78230376	78231425	.	705	.	21.26	142.589	139.398	517
Chr1	78713253	78713997	.	1000	.	24.2128	171.135	167.816	251
Chr1	78714137	78714334	.	1000	.	3.14621	7.44074	5.43837	137
Chr1	78923489	78924066	.	1000	.	28.7569	238.028	234.42	211
Chr1	78981874	78982472	.	1000	.	29.0849	220.495	216.966	249
Chr1	79152435	79152883	.	1000	.	26.5162	294.838	290.931	225
Chr1	79624952	79625998	.	1000	.	40.6677	433.792	428.029	747
Chr1	79746980	79747440	.	1000	.	27.1656	200.74	197.297	234
Chr1	80927800	80928247	.	590	.	20.3742	134.253	131.099	260
Chr1	80954916	80955477	.	899	.	19.5256	162.928	159.645	364
Chr1	82047661	82048179	.	561	.	14.694	86.3582	83.4408	289
Chr1	82143647	82144657	.	720	.	18.8883	171.462	168.142	459
Chr1	82153549	82153985	.	953	.	24.6457	250.343	246.676	264
Chr1	82155666	82156243	.	1000	.	22.3225	217.732	214.215	227
Chr1	82157568	82157981	.	796	.	18.0283	115.167	112.102	151
Chr1	82208128	82208979	.	1000	.	27.5295	347.655	343.355	574
Chr1	82212363	82213339	.	1000	.	30.8436	267.767	264.012	228
Chr1	82221227	82222244	.	1000	.	23.9532	324.087	319.985	652
Chr1	82225541	82226421	.	1000	.	34.7114	324.928	320.817	601
Chr1	82332544	82333227	.	1000	.	37.9297	380.632	375.949	449
Chr1	83188106	83188545	.	1000	.	33.514	267.463	263.71	245
Chr1	83614247	83616098	.	1000	.	39.7257	428.692	423.092	395
Chr1	83629520	83630012	.	966	.	19.1594	180.514	177.156	279
Chr1	83635353	83637561	.	650	.	15.659	154.784	151.538	648
Chr1	83775085	83775561	.	1000	.	32.6919	299.535	295.6	217
Chr1	84600774	84601426	.	1000	.	36.0867	328.992	324.85	296
Chr1	84603086	84603614	.	1000	.	31.9345	290.122	286.243	241
Chr1	84746445	84747655	.	1000	.	38.7969	332.938	328.764	398
Chr1	84928624	84928917	.	557	.	14.321	80.6061	77.7204	161
Chr1	85363473	85363905	.	729	.	22.683	243.793	240.158	216
Chr1	86067146	86067759	.	743	.	16.2463	103.345	100.339	274
Chr1	86089076	86090358	.	1000	.	25.6292	239.961	236.344	264
Chr1	86091307	86091892	.	788	.	17.8378	182.529	179.163	209
Chr1	86092206	86092776	.	1000	.	32.1982	290.045	286.166	217
Chr1	86162963	86163684	.	644	.	22.7227	195.134	191.715	397
Chr1	86202214	86203161	.	1000	.	34.6951	280.289	276.466	470
Chr1	87147290	87148419	.	1000	.	28.2352	254.634	250.948	378
Chr1	87398688	87399184	.	740	.	23.4746	163.894	160.607	157
Chr1	87576092	87576526	.	640	.	23.6222	165.337	162.043	234
Chr1	87839191	87839772	.	1000	.	32.3222	364.369	359.893	217
Chr1	87843875	87845564	.	1000	.	32.8205	343.719	339.456	753
Chr1	87847107	87847841	.	1000	.	29.3257	328.921	324.781	329
Chr1	88074604	88075895	.	854	.	24.1407	243.17	239.538	754
Chr1	88096345	88096820	.	865	.	18.0054	180.022	176.665	217
Chr1	88424828	88425214	.	849	.	4.09677	10.473	8.35494	275
Chr1	88425358	88426032	.	849	.	21.2088	183.355	179.984	363
Chr1	88569047	88569977	.	1000	.	25.4036	294.226	290.323	202
Chr1	88612953	88613412	.	775	.	17.0585	170.989	167.672	198
Chr1	88640718	88641101	.	1000	.	37.3526	309.571	305.571	214
Chr1	89052823	89053748	.	906	.	27.6085	205.264	201.802	660
Chr1	89368633	89369181	.	1000	.	39.6263	403.667	398.599	283
Chr1	89480156	89480703	.	1000	.	27.842	315.533	311.492	245
Chr1	89650360	89651184	.	779	.	18.4304	142.055	138.867	312
Chr1	89653930	89654770	.	1000	.	29.3258	298.591	294.662	554
Chr1	90314673	90315286	.	1000	.	24.9703	218.565	215.045	372
Chr1	90507966	90508566	.	626	.	16.1171	114.856	111.794	297
Chr1	91189755	91190342	.	841	.	22.4185	184.562	181.186	383
Chr1	91353695	91354269	.	1000	.	30.2997	312.316	308.297	304
Chr1	91718176	91718793	.	728	.	15.8359	136.711	133.547	216
Chr1	92143495	92143903	.	1000	.	22.7202	181.046	177.686	241
Chr1	92165184	92166039	.	1000	.	32.6541	308.109	304.118	196
Chr1	92171069	92171509	.	721	.	15.4858	116.292	113.222	172
Chr1	92217846	92218510	.	1000	.	22.8276	224.737	221.19	443
Chr1	92457189	92457907	.	1000	.	26.7226	196.236	192.812	502
Chr1	93135796	93136246	.	586	.	14.693	118.291	115.212	159
Chr1	93142292	93142887	.	867	.	20.76	177.855	174.508	276
Chr1	93973295	93974206	.	716	.	16.8963	127.609	124.486	579
Chr1	94591285	94591925	.	1000	.	39.3479	353.497	349.138	349
Chr1	94851145	94852233	.	686	.	20.9644	167.838	164.534	373
Chr1	95495144	95495945	.	1000	.	32.977	326.882	322.756	557
Chr1	95966541	95967041	.	725	.	18.5044	156.019	152.767	287
Chr1	96326680	96327214	.	672	.	17.2474	122.399	119.301	309
Chr1	96464467	96465666	.	645	.	22.0901	160.104	156.833	399
Chr1	96466052	96466491	.	1000	.	27.138	232.003	228.422	215
Chr1	96468021	96468607	.	629	.	18.5985	162.419	159.139	256
Chr1	96469947	96470449	.	1000	.	28.199	211.329	207.84	298
Chr1	96486525	96486969	.	1000	.	22.7173	166.967	163.666	252
Chr1	96789209	96789673	.	649	.	16.0678	105.907	102.888	203
Chr1	96936899	96937505	.	548	.	18.3072	115.248	112.182	294
Chr1	96937652	96938172	.	1000	.	28.8369	321.376	317.292	282
Chr1	97355751	97356418	.	1000	.	33.2188	264.276	260.539	369
Chr1	97762236	97763121	.	1000	.	35.2871	360.799	356.364	509
Chr1	97789685	97790382	.	1000	.	22.4001	205.018	201.557	438
Chr1	98457039	98457505	.	884	.	25.0845	216.082	212.573	160
Chr1	98588681	98589452	.	1000	.	25.7547	249.411	245.75	590
Chr1	98633335	98634414	.	1000	.	30.1215	362.283	357.831	816
Chr1	98644816	98645654	.	987	.	21.8965	218.534	215.014	414
Chr1	98734439	98734940	.	1000	.	42.3381	380.626	375.944	242
Chr1	98744849	98745433	.	567	.	13.0055	92.5397	89.5885	167
Chr1	98934500	98934956	.	843	.	34.2522	275.465	271.67	233
Chr1	99506223	99506855	.	850	.	20.7006	158.702	155.438	237
Chr1	99961839	99962621	.	1000	.	22.5381	283.356	279.518	552
Chr1	99965686	99966145	.	856	.	17.707	195.249	191.829	196
Chr1	100113715	100114598	.	1000	.	32.2092	308.515	304.522	661
Chr1	100119088	100120275	.	1000	.	27.5295	347.655	343.355	340
Chr1	100124129	100124559	.	825	.	18.1117	149.245	146.025	213
Chr1	100127910	100128753	.	1000	.	24.9951	208.883	205.405	546
Chr1	100153999	100154704	.	552	.	25.8139	208.016	204.543	366
Chr1	100457269	100458638	.	772	.	16.2787	132.323	129.179	998
Chr1	100497182	100497687	.	922	.	18.7873	170.14	166.825	300
Chr1	100499132	100499838	.	745	.	16.6633	125.048	121.938	383
Chr1	100502406	100503661	.	890	.	17.427	181.198	177.838	279
Chr1	100509728	100510867	.	671	.	15.4639	124.018	120.912	931
Chr1	100536034	100536565	.	928	.	18.7903	196.864	193.438	358
Chr1	100884624	100885259	.	803	.	16.7498	179.968	176.612	194
Chr1	100910449	100911227	.	1000	.	32.1986	357.283	352.885	387
Chr1	100918308	100919000	.	1000	.	38.2329	396.87	391.929	367
Chr1	100931240	100931757	.	818	.	17.7167	109.941	106.9	202
Chr1	100972044	100973072	.	675	.	14.646	118.08	115.001	777
Chr1	101089584	101090037	.	809	.	21.1124	141.192	138.007	211
Chr1	101093723	101094307	.	900	.	30.4274	250.319	246.653	236
Chr1	101097765	101098226	.	553	.	22.7364	156.722	153.466	208
Chr1	101378893	101379291	.	585	.	15.9875	98.4757	95.493	198
Chr1	101619498	101619918	.	696	.	16.1534	98.2378	95.2564	187
Chr1	101861649	101862402	.	1000	.	45.6548	447.236	441.003	400
Chr1	101972652	101973301	.	541	.	18.2797	168.651	165.343	304
Chr1	101995415	101996489	.	962	.	31.1654	324.621	320.512	323
Chr1	102210645	102211204	.	968	.	24.5081	174.05	170.719	340
Chr1	102264290	102264946	.	1000	.	27.6639	303.418	299.458	372
Chr1	102418334	102419181	.	1000	.	29.9941	276.169	272.37	347
Chr1	102875274	102876165	.	1000	.	24.6115	273.538	269.752	471
Chr1	102894403	102895220	.	1000	.	24.2462	291.037	287.153	460
Chr1	102895455	102895823	.	726	.	15.9347	121.29	118.197	207
Chr1	102921065	102921592	.	755	.	15.4446	175.542	172.204	228
Chr1	102930113	102930743	.	824	.	20.7693	180.601	177.242	454
Chr1	103783874	103784244	.	885	.	20.6694	137.019	133.853	155
Chr1	103792468	103792814	.	1000	.	23.4746	163.894	160.607	172
Chr1	103850860	103851883	.	883	.	21.3318	165.615	162.32	709
Chr1	104090239	104090666	.	888	.	24.4786	208.825	205.348	214
Chr1	104176215	104176540	.	666	.	17.1357	144.201	141.003	154
Chr1	104383337	104383854	.	792	.	18.7501	119.266	116.181	310
Chr1	104458779	104460163	.	1000	.	28.4154	256.376	252.68	678
Chr1	104464501	104466611	.	1000	.	23.9936	286.773	282.913	364
Chr1	104470218	104470869	.	703	.	17.3624	132.765	129.62	219
Chr1	104471436	104472157	.	1000	.	30.3032	344.119	339.854	352
Chr1	104482450	104482941	.	610	.	11.2956	86.9382	84.017	198
Chr1	104483051	104483795	.	610	.	16.6683	160.812	157.539	362
Chr1	104527715	104528068	.	566	.	13.5171	91.741	88.7948	191
Chr1	104542081	104542664	.	1000	.	23.7183	229.722	226.152	388
Chr1	104650698	104651417	.	1000	.	34.1311	347.075	342.782	506
Chr1	105096810	105097411	.	1000	.	32.0376	251.604	247.932	207
Chr1	105648965	105649454	.	1000	.	45.4326	442.726	436.644	273
Chr1	105650398	105651424	.	1000	.	21.1481	284.162	280.318	756
Chr1	105692688	105693629	.	871	.	20.5605	181.509	178.146	307
Chr1	105696796	105697641	.	1000	.	29.154	295.754	291.841	631
Chr1	105901960	105902403	.	965	.	21.7699	190.28	186.881	209
Chr1	106163736	106164532	.	1000	.	27.9199	231.877	228.297	515
Chr1	106245296	106245844	.	1000	.	30.7089	237.501	233.895	309
Chr1	107226948	107227440	.	1000	.	32.4951	355.371	350.993	246
Chr1	107705041	107705881	.	686	.	17.6387	145.554	142.349	608
Chr1	107756705	107757206	.	586	.	14.2994	96.2582	93.2873	238
Chr1	107977770	107979292	.	777	.	17.2531	117.471	114.395	848
Chr1	107984023	107984431	.	964	.	23.3115	180.416	177.058	222
Chr1	107990794	107991277	.	661	.	21.9629	172.591	169.266	169
Chr1	108016810	108017183	.	588	.	17.3624	132.765	129.62	212
Chr1	108577644	108578480	.	622	.	16.2885	146.821	143.61	297
Chr1	108578995	108579174	.	705	.	3.11316	7.1364	5.15508	27
Chr1	108579289	108579897	.	706	.	24.3509	222.836	219.297	275
Chr1	108584228	108584701	.	568	.	12.6259	94.4327	91.4708	222
Chr1	108589822	108591335	.	1000	.	43.685	443.448	437.344	1154
Chr1	108622377	108622768	.	593	.	14.7639	84.3095	81.4028	169
Chr1	109217702	109218683	.	1000	.	38.826	348.138	343.833	406
Chr1	109292820	109293870	.	1000	.	35.6396	293.557	289.658	624
Chr1	109324280	109324904	.	1000	.	24.6222	265.805	262.06	329
Chr1	109678593	109679031	.	1000	.	23.6222	165.337	162.043	261
Chr1	109679250	109681452	.	1000	.	33.5986	305.175	301.203	624
Chr1	109726203	109727050	.	1000	.	24.9202	190.046	186.648	321
Chr1	110302440	110302778	.	571	.	17.4214	107.308	104.281	168
Chr1	110638928	110639409	.	572	.	16.5356	99.5006	96.5129	199
Chr1	110699037	110699373	.	785	.	21.7029	146.798	143.588	159
Chr1	110704256	110704710	.	1000	.	20.7506	251.819	248.145	217
Chr1	110706385	110707170	.	951	.	20.5903	218.5	214.98	411
Chr1	110718844	110719201	.	712	.	18.1143	133.19	130.041	167
Chr1	110982727	110983934	.	1000	.	41.1985	373.032	368.457	430
Chr1	111509389	111510237	.	1000	.	33.6921	288.992	285.12	560
Chr1	111708511	111709054	.	598	.	20.8171	138.407	135.234	321
Chr1	111866181	111866791	.	563	.	14.7318	89.5258	86.5902	356
Chr1	111920777	111921286	.	1000	.	28.2246	225.798	222.246	292
Chr1	111975262	111975720	.	998	.	22.7779	216.983	213.471	204
Chr1	112067424	112069179	.	1000	.	35.9091	380.31	375.632	334
Chr1	112073441	112074041	.	1000	.	23.3053	202.219	198.77	320
Chr1	112105840	112106276	.	615	.	18.1772	136.815	133.651	261
Chr1	112439945	112440866	.	1000	.	36.6746	418.861	413.497	551
Chr1	112440971	112441156	.	1000	.	2.91697	5.98673	4.07352	139
Chr1	112528509	112529251	.	930	.	20.7235	202.042	198.595	423
Chr1	113225353	113226410	.	1000	.	33.2358	390.536	385.7	545
Chr1	113234708	113235362	.	934	.	22.36	211.373	207.884	279
Chr1	113247495	113248691	.	1000	.	35.7485	351.417	347.08	598
Chr1	113403467	113403819	.	917	.	24.5081	174.05	170.719	172
Chr1	113747711	113748619	.	629	.	16.1183	118.85	115.769	676
Chr1	113836003	113836782	.	553	.	18.0761	155.856	152.605	527
Chr1	114060768	114061224	.	603	.	14.137	91.1652	88.2212	199
Chr1	114231101	114231862	.	719	.	20.2391	141.81	138.622	210
Chr1	114253512	114255317	.	1000	.	28.744	339.613	335.385	1423
Chr1	114467298	114469118	.	1000	.	32.5902	338.361	334.143	591
Chr1	114480029	114480504	.	632	.	24.8201	220.89	217.359	243
Chr1	114482386	114482993	.	1000	.	25.6469	340.055	335.824	310
Chr1	114488187	114489493	.	689	.	16.9692	146.744	143.535	892
Chr1	114491266	114491858	.	625	.	20.1257	171.618	168.297	404
Chr1	114516390	114517695	.	1000	.	27.7691	361.242	356.801	465
Chr1	114536152	114536799	.	1000	.	22.0484	185.88	182.499	398
Chr1	114545110	114546232	.	1000	.	24.747	243.984	240.348	332
Chr1	114546557	114547077	.	1000	.	29.7586	304.675	300.708	260
Chr1	114796585	114797710	.	1000	.	25.1248	322.243	318.154	888
Chr1	114829184	114829841	.	768	.	16.859	163.407	160.122	341
Chr1	114830647	114831423	.	858	.	18.0913	176.226	172.886	462
Chr1	115180751	115181258	.	714	.	16.3879	98.2126	95.2314	149
Chr1	115479231	115479997	.	1000	.	38.8992	393.763	388.873	420
Chr1	115589715	115590402	.	1000	.	23.3115	180.416	177.058	460
Chr1	116910755	116911197	.	1000	.	26.9992	221.374	217.841	251
Chr1	119703423	119703973	.	1000	.	33.7318	288.031	284.165	251
Chr1	120163737	120164666	.	571	.	14.9793	88.8392	85.9081	506
Chr1	120168388	120168891	.	758	.	17.3428	179.919	176.563	227
Chr1	120315376	120315915	.	945	.	23.0317	159.582	156.314	346
Chr1	120604935	120605960	.	1000	.	28.274	245.522	241.879	540
Chr1	120765508	120766027	.	1000	.	26.8679	282.417	278.582	256
Chr1	121075605	121075940	.	603	.	14.9115	85.5526	82.6387	170
Chr1	121353882	121354706	.	1000	.	42.801	407.501	402.357	288
Chr1	121354973	121355730	.	1000	.	34.5444	398.932	393.95	348
Chr1	121371364	121371814	.	949	.	24.3604	172.591	169.266	206
Chr1	121404007	121404524	.	805	.	24.2128	171.135	167.816	322
Chr1	121636404	121636993	.	1000	.	26.054	227.801	224.24	315
Chr1	121922210	121922856	.	696	.	17.2101	112.373	109.322	346
Chr1	122278346	122279126	.	947	.	20.9647	139.798	136.619	624
Chr1	122507726	122508128	.	747	.	20.6244	139.561	136.383	226
Chr1	122796169	122796647	.	765	.	29.3801	223.567	220.025	236
Chr1	123802445	123802923	.	993	.	26.9704	203.11	199.657	203
Chr1	124115317	124116018	.	1000	.	37.7408	363.767	359.299	245
Chr1	124200526	124201419	.	1000	.	24.054	257.222	253.522	639
Chr1	124456380	124457316	.	620	.	16.9785	103.388	100.38	652
Chr1	124610566	124611430	.	861	.	30.0529	277.457	273.651	452
Chr1	126149751	126150505	.	880	.	21.4654	165.204	161.911	262
Chr1	126153985	126155090	.	1000	.	42.805	443.628	437.522	677
Chr1	126172344	126173253	.	1000	.	24.0233	226.264	222.71	198
Chr1	126173386	126173929	.	1000	.	8.7107	37.6815	35.1106	204
Chr1	127091652	127092583	.	1000	.	30.4079	313.849	309.819	502
Chr1	127309288	127310074	.	873	.	21.0913	175.597	172.259	562
Chr1	127318523	127319388	.	579	.	27.1656	200.74	197.297	641
Chr1	127684203	127685011	.	1000	.	26.9022	238.162	234.552	362
Chr1	127984502	127984965	.	1000	.	28.199	211.329	207.84	276
Chr1	128342316	128343877	.	1000	.	23.6411	331.744	327.581	1113
Chr1	128344041	128345716	.	1000	.	23.862	287.979	284.114	318
Chr1	128406215	128406635	.	580	.	21.3405	152.879	149.642	238
Chr1	128561082	128562405	.	1000	.	48.4256	437.168	431.302	518
Chr1	128573546	128573986	.	1000	.	38.2385	319.457	315.387	201
Chr1	128991688	128992225	.	842	.	21.2078	176.977	173.633	329
Chr1	129025925	129026828	.	750	.	20.1712	200.302	196.861	293
Chr1	129027465	129028227	.	1000	.	26.9318	256.45	252.754	343
Chr1	129031051	129031894	.	1000	.	31.4406	373.125	368.547	378
Chr1	129032366	129033394	.	691	.	22.0755	200.824	197.38	363
Chr1	129033636	129034642	.	1000	.	39.7622	426.499	420.966	385
Chr1	129080996	129082161	.	1000	.	25.6124	347.777	343.476	754
Chr1	129082482	129083933	.	1000	.	34.0624	378.933	374.275	1036
Chr1	129088287	129088965	.	1000	.	21.3055	223.017	219.478	313
Chr1	129105867	129106570	.	1000	.	36.2397	371.502	366.943	442
Chr1	129108394	129109132	.	701	.	16.1974	120.764	117.673	521
Chr1	129281662	129282013	.	715	.	18.9335	139.704	136.526	176
Chr1	129290948	129291595	.	1000	.	23.1534	168.49	165.182	363
Chr1	130438251	130439035	.	611	.	20.5087	168.731	165.422	292
Chr1	131250358	131250782	.	815	.	25.2463	181.383	178.021	210
Chr1	131312564	131313502	.	698	.	15.7991	123.891	120.785	534
Chr1	131448086	131448571	.	921	.	24.9633	214.627	211.124	231
Chr1	131670341	131671042	.	1000	.	22.4075	239.605	235.99	332
Chr1	131671417	131672309	.	709	.	15.7991	123.891	120.785	307
Chr1	131855427	131855812	.	583	.	12.3801	71.8757	69.0441	209
Chr1	132075437	132075909	.	1000	.	21.7782	150.725	147.497	246
Chr1	132200484	132201284	.	1000	.	41.1913	352.839	348.488	345
Chr1	132202599	132204158	.	641	.	18.8937	123.181	120.079	1340
Chr1	132367831	132368197	.	709	.	15.9641	117.44	114.365	169
Chr1	132395406	132396476	.	835	.	19.2923	176.775	173.433	858
Chr1	132404828	132405458	.	813	.	17.5752	154.454	151.209	179
Chr1	132441284	132442343	.	542	.	17.8841	113.843	110.785	743
Chr1	133021065	133021647	.	643	.	17.5451	125.171	122.06	240
Chr1	133266218	133267163	.	1000	.	28.2784	274.373	270.583	472
Chr1	133307087	133307433	.	557	.	19.9637	139.071	135.897	169
Chr1	133334979	133335358	.	1000	.	43.1106	374.873	370.27	177
Chr1	133336405	133336970	.	1000	.	32.0376	251.604	247.932	282
Chr1	133488233	133489077	.	658	.	16.2998	134.021	130.87	234
Chr1	133504383	133505075	.	981	.	21.2468	194.452	191.036	387
Chr1	133515286	133516374	.	1000	.	34.1155	404.69	399.6	316
Chr1	133524028	133524581	.	1000	.	23.3647	166.374	163.076	197
Chr1	133576808	133579007	.	1000	.	28.5247	297.123	293.202	1823
Chr1	134126749	134127275	.	758	.	18.8978	120.611	117.521	315
Chr1	134253928	134255120	.	1000	.	32.8968	349.518	345.199	518
Chr1	135049302	135049845	.	645	.	17.3939	114.665	111.603	200
Chr1	135072013	135073193	.	695	.	16.7177	139.09	135.915	269
Chr1	135089068	135089848	.	991	.	23.7004	212.419	208.927	356
Chr1	135091973	135092989	.	975	.	21.4491	173.374	170.046	771
Chr1	135134751	135136091	.	1000	.	28.9952	279.449	275.631	517
Chr1	135373191	135373689	.	1000	.	28.0216	242.504	238.875	181
Chr1	136290525	136291243	.	669	.	18.7873	170.14	166.825	205
Chr1	136480731	136483565	.	547	.	19.0455	162.642	159.36	1079
Chr1	136583914	136584785	.	563	.	18.0119	112.587	109.534	610
Chr1	136597272	136597812	.	1000	.	30.4222	260.894	257.176	236
Chr1	136608588	136609232	.	1000	.	40.2392	349.591	345.271	358
Chr1	136623554	136624278	.	783	.	23.7699	166.783	163.483	380
Chr1	136626539	136627238	.	796	.	21.4333	186.118	182.736	341
Chr1	136952556	136952927	.	562	.	11.4081	152.926	149.688	202
Chr1	136955102	136955553	.	751	.	16.4855	235.914	232.316	224
Chr1	137307904	137308663	.	1000	.	46.0083	417.702	412.362	394
Chr1	137728781	137729537	.	907	.	20.1957	153.219	149.98	503
Chr1	138024571	138025491	.	1000	.	25.8066	275.44	271.646	509
Chr1	138040404	138041210	.	750	.	17.5305	144.257	141.058	356
Chr1	138041347	138043633	.	1000	.	36.5753	376.292	371.673	580
Chr1	138044992	138045570	.	572	.	13.2241	110.705	107.662	273
Chr1	138050782	138051762	.	550	.	13.2702	123.904	120.799	509
Chr1	138124785	138125097	.	795	.	17.2474	122.399	119.301	156
Chr1	138135017	138135863	.	1000	.	37.5924	404.574	399.486	347
Chr1	138137728	138138197	.	618	.	14.1104	118.618	115.539	311
Chr1	138553317	138553845	.	1000	.	21.8628	164.834	161.543	320
Chr1	138640534	138641040	.	1000	.	29.5695	312.241	308.224	302
Chr1	138780990	138782029	.	889	.	20.6941	162.276	158.997	859
Chr1	138904150	138904755	.	664	.	18.8883	171.462	168.142	371
Chr1	138920441	138921012	.	648	.	14.0506	121.309	118.215	311
Chr1	138922721	138922900	.	1000	.	3.11728	9.17279	7.10262	78
Chr1	138923007	138923690	.	1000	.	28.9359	320.807	316.728	227
Chr1	138943061	138943472	.	1000	.	29.4234	330.434	326.282	175
Chr1	138943605	138943865	.	1000	.	3.4498	8.35842	6.31968	161
Chr1	138951985	138952970	.	708	.	24.5753	225.719	222.167	503
Chr1	138955492	138956198	.	1000	.	31.9572	333.454	329.278	297
Chr1	138970670	138974101	.	1000	.	36.7743	383.952	379.22	2235
Chr1	138976772	138977405	.	771	.	16.4167	165.985	162.689	227
Chr1	139309522	139310264	.	1000	.	37.3783	347.463	343.165	294
Chr1	139312338	139313371	.	1000	.	40.8964	405.112	400.017	783
Chr1	139313952	139314600	.	901	.	18.6442	147.182	143.97	417
Chr1	139642062	139642509	.	1000	.	33.6543	360.526	356.093	223
Chr1	139649643	139650254	.	594	.	14.2718	117.131	114.058	255
Chr1	139759740	139760409	.	552	.	23.9565	179.87	176.515	215
Chr1	140079310	140079881	.	545	.	13.355	77.3854	74.5194	179
Chr1	140126277	140126883	.	955	.	24.5753	225.719	222.167	210
Chr1	140309932	140310528	.	671	.	15.0639	138.452	135.279	260
Chr1	140320352	140320850	.	1000	.	35.8468	295.387	291.478	221
Chr1	140469142	140469678	.	859	.	26.5069	224.562	221.015	301
Chr1	140672507	140672864	.	605	.	18.0283	115.167	112.102	175
Chr1	140778308	140778833	.	1000	.	45.4728	402.335	397.29	278
Chr1	141938044	141938846	.	966	.	20.3024	190.215	186.817	287
Chr1	141948066	141948567	.	727	.	17.1187	105.487	102.469	272
Chr1	142068345	142068788	.	596	.	14.0386	112.333	109.282	192
Chr1	142716994	142717854	.	737	.	23.9175	168.231	164.925	252
Chr1	142740615	142741306	.	1000	.	23.8768	262.119	258.395	346
Chr1	143543863	143544685	.	686	.	18.4549	116.584	113.512	453
Chr1	143716486	143717391	.	1000	.	31.7551	332.574	328.404	332
Chr1	143770414	143771166	.	1000	.	26.8155	308.402	304.41	424
Chr1	143793852	143794529	.	942	.	21.9048	193.615	190.202	362
Chr1	143808857	143809317	.	878	.	22.055	180.348	176.99	266
Chr1	143816897	143817364	.	921	.	28.3467	212.851	209.355	199
Chr1	144369428	144370083	.	559	.	13.2415	92.0829	89.1335	402
Chr1	144529723	144530061	.	560	.	13.0797	75.0094	72.1577	159
Chr1	145004929	145005419	.	1000	.	22.7779	216.983	213.471	215
Chr1	145005664	145006536	.	614	.	20.6483	200.788	197.344	650
Chr1	145013990	145014641	.	1000	.	23.7101	267.028	263.277	327
Chr1	145082195	145082858	.	1000	.	46.235	414.778	409.497	366
Chr1	145701035	145701620	.	1000	.	24.4278	270.673	266.902	224
Chr1	146032916	146033321	.	814	.	19.389	150.129	146.903	179
Chr1	146063944	146064946	.	737	.	18.1781	141.901	138.712	202
Chr1	146071121	146071682	.	936	.	20.2265	132.874	129.727	185
Chr1	146131741	146132590	.	1000	.	32.2778	317.472	313.417	526
Chr1	146142468	146143044	.	726	.	20.3155	152.777	149.54	234
Chr1	146143226	146145174	.	1000	.	36.1398	408.489	403.325	887
Chr1	146145913	146148427	.	1000	.	36.2141	386.138	381.376	1862
Chr1	146205080	146205935	.	1000	.	31.8327	315.635	311.593	313
Chr1	146208572	146209161	.	868	.	28.6527	274.909	271.117	360
Chr1	146209426	146210341	.	1000	.	37.5215	389.337	384.522	269
Chr1	146239371	146240040	.	766	.	23.2951	172.771	169.445	392
Chr1	146248888	146249628	.	1000	.	25.8578	267.736	263.981	179
Chr1	146610596	146611121	.	704	.	18.494	161.102	157.826	221
Chr1	146638388	146638854	.	781	.	21.3359	159.246	155.98	249
Chr1	146647793	146648453	.	1000	.	25.9043	276.898	273.095	250
Chr1	146688775	146689205	.	1000	.	26.9022	238.162	234.552	169
Chr1	146766273	146766666	.	1000	.	31.9937	293.592	289.693	187
Chr1	147074029	147074578	.	1000	.	31.7495	299.114	295.181	361
Chr1	147101411	147102228	.	1000	.	30.6051	338.109	333.893	457
Chr1	147127240	147127590	.	553	.	13.6043	92.0844	89.1351	171
Chr1	147688714	147689602	.	1000	.	31.7528	386.53	381.765	336
Chr1	147689765	147691127	.	1000	.	32.7306	346.605	342.314	1016
Chr1	147691453	147692094	.	749	.	16.8567	154.405	151.16	473
Chr1	147777036	147777595	.	555	.	15.1484	108.708	105.673	263
Chr1	148705223	148705821	.	725	.	17.7469	146.853	143.641	266
Chr1	148723945	148724708	.	695	.	15.7991	123.891	120.785	514
Chr1	148895492	148896071	.	1000	.	29.6754	226.649	223.092	352
Chr1	149880225	149880763	.	1000	.	23.0296	227.552	223.992	186
Chr1	149909443	149909945	.	798	.	20.9084	198.384	194.951	254
Chr1	149943797	149944411	.	1000	.	29.2325	222.03	218.494	417
Chr1	149970025	149972156	.	1000	.	20.4233	173.755	170.426	249
Chr1	149984480	149985225	.	1000	.	24.2441	267.815	264.06	384
Chr1	150017085	150017480	.	665	.	15.258	117.678	114.602	191
Chr1	150048219	150048974	.	1000	.	24.5196	272.104	268.327	292
Chr1	150519230	150519710	.	695	.	16.0155	126.397	123.28	221
Chr1	150524916	150525323	.	670	.	15.6781	119.439	116.354	187
Chr1	151434214	151434611	.	860	.	22.14	188.105	184.715	181
Chr1	151747929	151748319	.	675	.	17.6713	126.477	123.36	191
Chr1	151902421	151902996	.	1000	.	29.6754	226.649	223.092	227
Chr1	152035548	152035893	.	556	.	13.4898	107.621	104.592	175
Chr1	152293613	152294498	.	843	.	19.636	127.391	124.27	696
Chr1	152429841	152430382	.	1000	.	28.5029	277.385	273.578	264
Chr1	152467831	152468599	.	1000	.	35.8764	366.611	362.11	329
Chr1	152827134	152827874	.	793	.	28.3906	275.878	272.08	192
Chr1	152848081	152848748	.	1000	.	31.1436	291.341	287.455	327
Chr1	152858856	152859560	.	1000	.	20.4965	265.606	261.862	463
Chr1	153216606	153217238	.	858	.	18.5776	163.183	159.9	197
Chr1	153308190	153308607	.	1000	.	26.7101	209.251	205.772	192
Chr1	153726194	153726611	.	984	.	24.3981	224.003	220.459	213
Chr1	153735346	153736228	.	1000	.	34.3615	348.031	343.727	275
Chr1	153778024	153778786	.	1000	.	27.6979	350.615	346.287	491
Chr1	154450171	154450606	.	653	.	22.1066	194.463	191.047	266
Chr1	154465562	154466017	.	1000	.	39.3817	385.158	380.41	251
Chr1	154490686	154491092	.	1000	.	26.3934	197.129	193.702	193
Chr1	154629816	154630197	.	552	.	20.6725	157.696	154.437	217
Chr1	154644963	154645311	.	587	.	15.2468	133.155	130.006	182
Chr1	155059748	155060216	.	573	.	14.1733	79.3804	76.502	246
Chr1	155129936	155130286	.	1000	.	29.9707	229.739	226.168	168
Chr1	155172345	155172774	.	697	.	18.3072	115.248	112.182	160
Chr1	155622687	155623202	.	588	.	24.5081	174.05	170.719	296
Chr1	156009995	156010676	.	729	.	17.4514	109.892	106.854	191
Chr1	156732031	156732586	.	738	.	25.9844	188.779	185.386	285
Chr1	156787926	156788419	.	908	.	23.6987	221.979	218.444	225
Chr1	156806603	156807142	.	905	.	19.389	150.129	146.903	298
Chr1	158025884	158026324	.	1000	.	36.7436	337.104	332.896	213
Chr1	158167869	158169044	.	1000	.	35.8387	405.997	400.881	527
Chr1	158176797	158177593	.	571	.	13.1634	106.823	103.799	360
Chr1	158181029	158182489	.	1000	.	27.9789	298.754	294.823	1066
Chr1	158213398	158213988	.	1000	.	38.9198	408.978	403.805	265
Chr1	158216563	158217501	.	1000	.	23.0503	249.401	245.74	310
Chr1	158219626	158219990	.	568	.	14.2162	98.9278	95.9431	173
Chr1	159226977	159227427	.	835	.	29.278	227.394	223.835	216
Chr1	159310461	159311066	.	772	.	28.9372	218.961	215.439	244
Chr1	159697580	159698018	.	752	.	18.7501	119.266	116.181	195
Chr1	159738660	159739389	.	871	.	22.5888	155.295	152.046	470
Chr1	160554371	160554997	.	1000	.	37.2936	341.421	337.177	345
Chr1	160998873	160999325	.	1000	.	28.9067	229.232	225.664	259
Chr1	161083455	161085214	.	677	.	17.4381	113.991	110.931	1453
Chr1	161089975	161091097	.	777	.	21.1016	188.358	184.967	695
Chr1	161353079	161353488	.	851	.	19.1579	149.224	146.004	185
Chr1	161382636	161383419	.	910	.	22.9322	231.821	228.242	302
Chr1	161384699	161385655	.	1000	.	35.7342	404.395	399.312	367
Chr1	161418275	161418763	.	1000	.	29.4101	259.199	255.49	188
Chr1	161540177	161540654	.	565	.	14.2419	81.8411	78.9486	268
Chr1	161962914	161963839	.	696	.	20.4839	136.403	133.24	510
Chr1	162180566	162181446	.	1000	.	32.4174	400.722	395.708	561
Chr1	162188262	162188787	.	1000	.	34.4804	385.267	380.516	286
Chr1	162196664	162197873	.	1000	.	39.1159	366.648	362.147	746
Chr1	162347571	162348626	.	714	.	18.7099	162.051	158.773	585
Chr1	162644133	162645591	.	652	.	20.528	199.322	195.885	567
Chr1	162789615	162790660	.	543	.	13.6904	96.8148	93.8418	545
Chr1	162859250	162859915	.	836	.	23.268	172.676	169.35	294
Chr1	163349890	163350364	.	1000	.	35.4333	288.365	284.495	246
Chr1	164751811	164752349	.	964	.	26.961	216.189	212.679	244
Chr1	165747647	165748258	.	1000	.	24.5196	272.104	268.327	240
Chr1	166028190	166029300	.	1000	.	46.1525	419.434	414.056	629
Chr1	166222427	166223326	.	626	.	18.1739	121.571	118.476	383
Chr1	166338005	166339101	.	696	.	18.348	163.009	159.726	753
Chr1	166347719	166349589	.	1000	.	25.0957	273.002	269.22	795
Chr1	166359239	166359768	.	654	.	17.6387	145.554	142.349	268
Chr1	166363451	166363910	.	1000	.	25.4971	212.764	209.27	241
Chr1	166665690	166666516	.	1000	.	35.0254	370.912	366.361	223
Chr1	166667678	166668094	.	912	.	18.7341	185.383	182.004	235
Chr1	166674665	166675452	.	1000	.	24.2407	236.865	233.262	214
Chr1	166678743	166679247	.	971	.	21.8366	171.191	167.872	223
Chr1	166716832	166717906	.	811	.	19.3407	124.669	121.56	325
Chr1	167402737	167403685	.	1000	.	44.9109	440.792	434.794	628
Chr1	167419024	167419523	.	1000	.	39.0935	358.41	353.999	276
Chr1	167844631	167845402	.	1000	.	29.6623	354.693	350.323	537
Chr1	167848635	167849807	.	1000	.	25.4928	295.673	291.761	286
Chr1	168398261	168398650	.	915	.	21.1105	201.123	197.679	192
Chr1	168433591	168434648	.	1000	.	40.4531	344.433	340.163	763
Chr1	168811174	168812396	.	869	.	27.8954	240.998	237.376	560
Chr1	168815249	168816498	.	1000	.	20.8064	240.388	236.769	993
Chr1	168818290	168819443	.	1000	.	33.9383	389.443	384.626	360
Chr1	168823069	168823759	.	609	.	14.04	110.853	107.809	456
Chr1	168830883	168832416	.	1000	.	30.5883	359.306	354.887	1050
Chr1	168844131	168844742	.	566	.	13.4475	110.33	107.288	344
Chr1	168846351	168847797	.	1000	.	21.821	244.029	240.393	1000
Chr1	168849164	168850100	.	1000	.	29.4168	278.055	274.245	662
Chr1	168850826	168851666	.	952	.	18.641	220.988	217.457	539
Chr1	168851787	168853446	.	790	.	23.9387	240.314	236.695	532
Chr1	168856128	168858091	.	656	.	22.8276	224.737	221.19	1268
Chr1	168858724	168859652	.	1000	.	31.0852	356.379	351.99	513
Chr1	168860877	168861249	.	1000	.	5.7574	26.2849	23.8443	216
Chr1	168861366	168862839	.	1000	.	30.1441	333.839	329.658	1155
Chr1	168865309	168866785	.	1000	.	24.2479	314.264	310.233	1144
Chr1	168868028	168868679	.	802	.	22.2953	195.25	191.831	202
Chr1	168869368	168871134	.	1000	.	31.9192	357.077	352.682	888
Chr1	168877277	168878317	.	748	.	16.3464	151.926	148.693	649
Chr1	168883253	168884077	.	863	.	18.6268	139.401	136.224	230
Chr1	168895326	168895878	.	1000	.	25.2486	234.414	230.822	265
Chr1	169888925	169889543	.	1000	.	30.1183	231.287	227.709	352
Chr1	170596025	170596406	.	796	.	18.3115	122.898	119.797	178
Chr1	170703118	170703613	.	1000	.	27.387	244.125	240.488	215
Chr1	171214884	171215245	.	1000	.	28.1445	214.224	210.724	164
Chr1	171246894	171247502	.	697	.	16.1628	149.418	146.196	278
Chr1	171256226	171256900	.	558	.	14.9971	89.6662	86.7305	334
Chr1	171262148	171262819	.	919	.	23.5383	205.068	201.607	281
Chr1	171325968	171326384	.	682	.	15.8333	99.5307	96.5423	170
Chr1	171326623	171327660	.	1000	.	37.2026	370.843	366.292	687
Chr1	171361481	171362938	.	947	.	28.7068	246.128	242.482	433
Chr1	171364899	171365671	.	1000	.	25.7135	290.858	286.976	406
Chr1	172194016	172194762	.	1000	.	31.2981	312.327	308.309	382
Chr1	172902510	172903439	.	957	.	21.0966	181.977	178.612	301
Chr1	173040767	173041359	.	730	.	15.6457	158.65	155.386	358
Chr1	173041525	173042841	.	1000	.	48.1577	458.805	451.957	829
Chr1	173117767	173118256	.	744	.	17.5713	130.266	127.131	198
Chr1	173948039	173948615	.	1000	.	25.4036	194.691	191.274	236
Chr1	174433146	174433865	.	1000	.	45.9157	407.525	402.378	246
Chr1	174677445	174677986	.	1000	.	33.0402	387.405	382.622	257
Chr1	174703390	174704034	.	1000	.	32.9935	306.157	302.182	332
Chr1	174713403	174714061	.	1000	.	37.7245	334.953	330.764	413
Chr1	174718210	174718701	.	934	.	24.6557	175.512	172.174	324
Chr1	174760735	174761557	.	1000	.	38.9412	334.596	330.409	411
Chr1	174806660	174807247	.	609	.	14.7316	92.5674	89.6161	417
Chr1	175652404	175653157	.	1000	.	27.3554	272.454	268.674	369
Chr1	176426607	176427410	.	785	.	23.0722	199.379	195.941	258
Chr1	176948992	176950923	.	1000	.	28.6291	298.628	294.698	1639
Chr1	176985668	176986313	.	1000	.	33.6617	269.06	265.298	346
Chr1	177333719	177334541	.	1000	.	23.8727	201.622	198.176	531
Chr1	178679720	178680159	.	1000	.	35.595	336.166	331.967	232
Chr1	178682023	178683576	.	1000	.	35.9805	346.684	342.393	325
Chr1	178780377	178781233	.	671	.	17.2738	105.998	102.977	535
Chr1	179542688	179543434	.	1000	.	30.8409	385.095	380.351	368
Chr1	179811832	179812717	.	597	.	14.0257	78.1593	75.2884	567
Chr1	180133612	180134336	.	1000	.	36.6144	301.38	297.433	433
Chr1	180210067	180210638	.	699	.	19.4883	126.029	122.913	261
Chr1	180242967	180243433	.	797	.	19.0903	174.114	170.782	273
Chr1	180252552	180253309	.	1000	.	30.7089	237.501	233.895	268
Chr1	180297739	180298289	.	1000	.	40.5276	352.94	348.588	280
Chr1	180387660	180388175	.	1000	.	34.2522	275.465	271.67	249
Chr1	181019329	181019971	.	734	.	15.8819	128.997	125.867	328
Chr1	181020213	181022075	.	1000	.	31.0577	241.868	238.242	323
Chr1	181026593	181026971	.	860	.	22.6609	187.382	183.995	203
Chr1	181030675	181031300	.	1000	.	27.5056	276.165	272.366	354
Chr1	181523290	181523726	.	547	.	17.5506	111.055	108.011	270
Chr1	182133623	182134285	.	1000	.	34.1046	273.861	270.074	420
Chr1	182378285	182379258	.	558	.	13.7831	111.165	108.12	216
Chr1	182428144	182428987	.	1000	.	31.3459	371.584	367.024	343
Chr1	182630408	182630748	.	562	.	16.6832	100.793	97.7981	173
Chr1	183157130	183157635	.	1000	.	39.6521	358.091	353.683	251
Chr1	183179529	183180163	.	546	.	12.5527	87.8241	84.899	258
Chr1	183207713	183208072	.	580	.	12.8446	68.5579	65.7492	198
Chr1	183375997	183376805	.	585	.	12.1159	66.8388	64.0422	330
Chr1	183471433	183471878	.	1000	.	25.5415	184.334	180.959	244
Chr1	183850653	183851415	.	775	.	18.7831	143.437	140.242	425
Chr1	183888531	183888979	.	567	.	14.6823	103.79	100.78	191
Chr1	183926096	183926546	.	862	.	22.7799	202.886	199.435	228
Chr1	184116662	184117203	.	1000	.	34.2825	294.419	290.515	340
Chr1	184482841	184483213	.	571	.	28.199	211.329	207.84	176
Chr1	184530212	184530776	.	856	.	20.3359	136.799	133.635	301
Chr1	184637483	184638041	.	986	.	21.9945	166.238	162.941	263
Chr1	184653153	184653563	.	867	.	20.0189	145.463	142.259	234
Chr1	184846219	184846977	.	948	.	22.0195	213.553	210.055	340
Chr1	185092430	185092757	.	543	.	13.2875	72.1227	69.2884	156
Chr1	185368444	185368769	.	616	.	13.8846	88.7507	85.8198	148
Chr1	185370203	185370912	.	1000	.	27.7561	206.777	203.308	379
Chr1	185435849	185436365	.	1000	.	23.7699	166.783	163.483	257
Chr1	185440099	185440730	.	869	.	24.121	212.229	208.736	307
Chr1	185492161	185492796	.	726	.	16.6615	116.117	113.049	418
Chr1	185601263	185601623	.	827	.	19.412	136.245	133.084	189
Chr1	185743466	185743944	.	837	.	24.5932	188.884	185.491	185
Chr1	185895382	185895679	.	545	.	12.8446	68.5579	65.7492	126
Chr1	186195947	186197231	.	1000	.	34.2477	366.438	361.939	535
Chr1	186943690	186944070	.	753	.	18.7501	119.266	116.181	176
Chr1	187578261	187578626	.	711	.	16.2976	99.5178	96.5296	203
Chr1	187686796	187687936	.	1000	.	47.5397	426.661	421.115	947
Chr1	188971857	188972661	.	664	.	17.2926	122.568	119.469	499
Chr1	189161326	189162011	.	1000	.	34.4434	397.347	392.395	391
Chr1	189173479	189174182	.	905	.	19.3942	174.616	171.283	235
Chr1	189184046	189185899	.	852	.	19.5698	164.867	161.576	726
Chr1	189187321	189187764	.	563	.	12.456	83.9443	81.0407	157
Chr1	189441341	189442060	.	939	.	24.3045	225.543	221.992	299
Chr1	189847214	189847613	.	562	.	14.4686	81.8362	78.9436	170
Chr1	190963885	190964360	.	876	.	18.656	178.984	175.632	245
Chr1	190978864	190979328	.	716	.	18.0434	125.329	122.217	253
Chr1	191269975	191270495	.	619	.	14.0386	112.333	109.282	192
Chr1	191279324	191280487	.	1000	.	32.6541	308.109	304.118	372
Chr1	191362309	191362881	.	621	.	17.9237	129.098	125.969	238
Chr1	191363830	191364284	.	866	.	19.1908	131.114	127.976	201
Chr1	191373015	191373714	.	776	.	22.4411	153.872	150.629	344
Chr1	191668222	191668769	.	1000	.	20.5175	247.767	244.113	218
Chr1	191743998	191744394	.	923	.	23.0317	159.582	156.314	220
Chr1	192162363	192163362	.	1000	.	27.068	201.423	197.977	268
Chr1	192866007	192866372	.	638	.	15.6497	91.8317	88.8836	181
Chr1	192896058	192896454	.	544	.	14.9996	88.1398	85.2117	191
Chr1	192966089	192966678	.	780	.	15.7203	139.328	136.151	334
Chr1	192983011	192984239	.	620	.	14.4493	101.352	98.3546	977
Chr1	193053866	193054450	.	665	.	17.569	108.623	105.589	240
Chr1	193145564	193145939	.	591	.	14.4686	81.8362	78.9436	205
Chr1	193251319	193252297	.	1000	.	30.1148	351.675	347.336	547
Chr1	193354418	193355014	.	559	.	14.321	80.6061	77.7204	413
Chr1	193576932	193577538	.	611	.	18.5115	123.592	120.489	355
Chr1	193583025	193584597	.	1000	.	43.7825	408.647	403.48	257
Chr1	193585990	193586468	.	1000	.	24.354	215.107	211.603	231
Chr1	194622349	194622789	.	611	.	15.3458	102.488	99.4844	236
Chr1	194840211	194840717	.	814	.	18.7019	131.965	128.822	265
Chr1	195366150	195366469	.	831	.	20.1957	153.219	149.98	144
Chr1	195782373	195782829	.	1000	.	35.4282	320.915	316.835	219
Chr1	195908398	195908999	.	1000	.	27.8115	221.259	217.728	283
Chr1	196102021	196103614	.	1000	.	37.5003	311.215	307.203	470
Chr1	196105288	196105631	.	643	.	14.6752	94.6446	91.6816	167
Chr1	196598833	196599530	.	1000	.	29.434	300.11	296.171	254
Chr1	196985637	196986288	.	1000	.	41.6351	404.362	399.281	280
Chr1	197353204	197353883	.	704	.	15.3815	111.186	108.141	364
Chr1	197920513	197921315	.	981	.	21.1124	141.192	138.007	236
Chr1	197938846	197939610	.	1000	.	22.5083	206.42	202.953	239
Chr1	198534617	198535142	.	960	.	21.7029	146.798	143.588	224
Chr1	199381695	199382246	.	837	.	23.1793	161.017	157.742	316
Chr1	199615923	199616210	.	548	.	14.0257	78.1593	75.2884	125
Chr1	199910697	199911095	.	706	.	15.7974	93.0999	90.145	247
Chr1	199911286	199912294	.	1000	.	31.2291	303.465	299.504	528
Chr1	200690451	200691006	.	1000	.	38.7145	420.913	415.5	264
Chr1	200759337	200759842	.	615	.	14.2894	87.2346	84.3119	333
Chr1	201312415	201312803	.	1000	.	35.2857	286.746	282.886	201
Chr1	201317259	201317974	.	1000	.	37.6236	390.907	386.066	317
Chr1	201399914	201400816	.	1000	.	32.1342	281.141	277.314	493
Chr1	201566649	201567102	.	898	.	17.7867	196.535	193.11	205
Chr1	201574661	201575247	.	974	.	21.8821	191.672	188.268	265
Chr1	201829988	201830456	.	945	.	18.7185	190.466	187.066	242
Chr1	201991846	201992254	.	1000	.	22.9869	219.8	216.275	225
Chr1	202006606	202007260	.	898	.	23.5346	234.623	231.031	393
Chr1	202123939	202124379	.	1000	.	22.5397	185.971	182.589	176
Chr1	202292003	202292526	.	563	.	13.2875	72.1227	69.2884	169
Chr1	202604976	202605603	.	984	.	19.9415	191.21	187.808	182
Chr1	203191287	203192265	.	920	.	22.2935	152.452	149.215	325
Chr1	204202035	204202417	.	798	.	20.6244	139.561	136.383	216
Chr1	204202820	204203298	.	680	.	18.7501	119.266	116.181	198
Chr1	204204162	204204873	.	1000	.	40.896	349.472	345.154	282
Chr1	204210005	204210738	.	958	.	22.569	214.174	210.674	296
Chr1	204261401	204261863	.	1000	.	32.8793	337.413	333.203	235
Chr1	204363573	204364081	.	1000	.	20.6054	194.29	190.875	276
Chr1	204364437	204365184	.	1000	.	36.3707	368.634	364.109	380
Chr1	204601119	204602003	.	1000	.	31.9816	324.905	320.795	382
Chr1	204610698	204611381	.	1000	.	27.5167	236.491	232.89	221
Chr1	205020242	205020886	.	667	.	18.4112	144.536	141.336	156
Chr1	205359917	205360542	.	1000	.	37.6874	377.364	372.727	379
Chr1	205576981	205578247	.	1000	.	26.6743	244.297	240.66	269
Chr1	205578565	205579405	.	1000	.	21.5522	246.281	242.634	306
Chr1	205601624	205602550	.	1000	.	34.472	358.506	354.094	206
Chr1	205609107	205609410	.	643	.	14.3585	85.9761	83.0603	167
Chr1	206115996	206116429	.	634	.	14.899	95.4555	92.4895	193
Chr1	206437418	206438207	.	825	.	16.7263	112.297	109.247	184
Chr1	211887473	211887895	.	704	.	16.6832	100.793	97.7981	151
Chr1	212260250	212260610	.	1000	.	33.8093	270.659	266.888	188
Chr1	214178532	214178954	.	1000	.	39.4196	332.732	328.56	189
Chr10	1148557	1149172	.	722	.	16.9785	103.388	100.38	171
Chr10	1734743	1735435	.	1000	.	24.0142	218.528	215.008	233
Chr10	2353808	2354177	.	644	.	14.2718	117.131	114.058	176
Chr10	2369526	2370479	.	1000	.	35.2293	380.763	376.079	344
Chr10	2718368	2718814	.	552	.	13.3457	78.7952	75.9212	188
Chr10	3527617	3528065	.	1000	.	19.9777	171.88	168.558	193
Chr10	3528688	3529572	.	733	.	16.0598	117.024	113.951	158
Chr10	4484979	4485547	.	854	.	23.4746	163.894	160.607	217
Chr10	4645585	4646565	.	844	.	24.3604	172.591	169.266	478
Chr10	4808502	4808905	.	646	.	19.3264	127.233	124.113	249
Chr10	4896864	4897262	.	908	.	22.7364	156.722	153.466	210
Chr10	5454172	5454871	.	1000	.	25.6234	214.231	210.731	210
Chr10	5569634	5570259	.	1000	.	23.1517	272.659	268.878	303
Chr10	5758227	5759039	.	1000	.	42.3868	446.764	440.537	398
Chr10	5822699	5823665	.	1000	.	26.0276	304.387	300.422	236
Chr10	5823797	5824891	.	618	.	14.9592	182.546	179.179	804
Chr10	5826017	5826472	.	1000	.	34.2588	344.274	340.005	235
Chr10	5827953	5828297	.	599	.	15.7571	131.606	128.465	168
Chr10	5843173	5843916	.	697	.	26.0819	208.001	204.528	435
Chr10	5946546	5948083	.	991	.	22.015	186.672	183.288	531
Chr10	5955244	5956245	.	1000	.	27.2643	233.497	229.909	485
Chr10	5963905	5964466	.	588	.	15.5112	108.571	105.539	185
Chr10	5992621	5993628	.	1000	.	39.4174	421.545	416.118	687
Chr10	5994531	5995462	.	1000	.	26.0598	270.659	266.888	509
Chr10	6045796	6047050	.	810	.	18.6863	168.819	165.51	717
Chr10	6049894	6050405	.	1000	.	22.9712	283.963	280.119	251
Chr10	6056762	6057307	.	660	.	18.4666	176.358	173.017	272
Chr10	6061518	6062250	.	1000	.	22.4993	241	237.377	339
Chr10	7326798	7327162	.	639	.	18.8336	133.302	130.153	182
Chr10	7379530	7379959	.	788	.	17.8643	111.262	108.215	230
Chr10	7396492	7396920	.	1000	.	22.7308	265.66	261.916	183
Chr10	7496064	7496594	.	587	.	14.2101	109.368	106.331	170
Chr10	7504269	7504730	.	651	.	15.1526	135.801	132.64	184
Chr10	7559032	7559692	.	734	.	17.7167	109.941	106.9	484
Chr10	7562081	7562730	.	1000	.	32.8447	384.279	379.546	302
Chr10	7566740	7567250	.	581	.	14.321	80.6061	77.7204	220
Chr10	7571036	7571450	.	1000	.	28.5778	249.778	246.115	198
Chr10	7651972	7652455	.	1000	.	25.8368	187.295	183.908	259
Chr10	7662583	7662943	.	748	.	22.7847	174.714	171.381	183
Chr10	8012278	8012890	.	577	.	13.7304	75.7307	72.8743	279
Chr10	8020623	8020957	.	742	.	19.4883	126.029	122.913	165
Chr10	8755959	8757566	.	1000	.	29.1934	262.54	258.813	295
Chr10	9797062	9797343	.	564	.	13.2174	76.1952	73.3361	129
Chr10	9876331	9877100	.	790	.	15.3471	130.515	127.379	239
Chr10	10127824	10128444	.	1000	.	27.0844	303.671	299.71	244
Chr10	10130627	10131496	.	1000	.	35.6847	377.097	372.464	255
Chr10	10206306	10206721	.	568	.	13.1703	78.8968	76.0224	135
Chr10	10270876	10271399	.	1000	.	35.7599	365.002	360.519	246
Chr10	10279741	10280180	.	1000	.	25.8533	284.604	280.757	203
Chr10	10308464	10308856	.	748	.	26.4274	193.246	189.834	176
Chr10	10446152	10446768	.	1000	.	28.5234	345.741	341.46	335
Chr10	10447638	10448350	.	898	.	21.5145	206.627	203.16	262
Chr10	10457953	10458557	.	720	.	15.3815	111.186	108.141	232
Chr10	10477571	10478213	.	1000	.	39.9507	346.247	341.96	356
Chr10	11160147	11160547	.	640	.	20.414	149.569	146.346	209
Chr10	11332458	11332802	.	611	.	17.8637	128.873	125.746	174
Chr10	11341142	11342157	.	842	.	19.681	166.212	162.915	753
Chr10	11343021	11343554	.	863	.	20.0365	157.05	153.793	267
Chr10	11345458	11346465	.	1000	.	22.8541	159.93	156.66	667
Chr10	11621549	11621911	.	542	.	12.2637	79.7183	76.8387	169
Chr10	11938213	11938572	.	627	.	15.7974	93.0999	90.145	183
Chr10	11992456	11992946	.	1000	.	28.4244	271.891	268.115	255
Chr10	12798631	12799175	.	796	.	16.8647	186.334	182.952	208
Chr10	12824364	12825039	.	1000	.	28.9426	303.151	299.194	280
Chr10	12841722	12842234	.	638	.	16.6133	137.818	134.649	350
Chr10	13135735	13136235	.	661	.	15.3395	95.4701	92.5041	179
Chr10	13155934	13156597	.	822	.	20.3903	172.723	169.397	215
Chr10	13340293	13340841	.	881	.	27.3807	262.396	258.669	340
Chr10	13606557	13607242	.	1000	.	21.1182	213.893	210.393	448
Chr10	13730121	13731208	.	1000	.	40.5512	432.129	426.427	661
Chr10	13741944	13742804	.	866	.	21.8663	151.944	148.711	495
Chr10	14078287	14079031	.	1000	.	38.5338	322.766	318.673	468
Chr10	14241214	14241641	.	1000	.	41.3389	354.524	350.157	195
Chr10	14557766	14558248	.	984	.	24.4873	201.104	197.659	217
Chr10	14655803	14656151	.	744	.	23.0317	159.582	156.314	171
Chr10	14666747	14667539	.	1000	.	21.7311	163.433	160.149	284
Chr10	15440707	15441056	.	599	.	14.4686	81.8362	78.9436	180
Chr10	15546155	15546999	.	1000	.	34.8474	403.693	398.622	383
Chr10	15553418	15553876	.	736	.	16.9893	160.781	157.509	171
Chr10	15749792	15750754	.	941	.	19.4368	157.31	154.052	397
Chr10	16350015	16351679	.	586	.	14.137	91.1652	88.2212	1487
Chr10	16685664	16686132	.	591	.	15.945	94.3721	91.4107	264
Chr10	16760017	16760663	.	1000	.	27.3985	216.74	213.228	426
Chr10	16836814	16837405	.	814	.	24.5081	174.05	170.719	402
Chr10	17395008	17395685	.	1000	.	36.8984	325.131	321.019	341
Chr10	17437595	17438230	.	1000	.	27.6759	294.279	290.376	284
Chr10	17694242	17695186	.	676	.	15.5765	93.1568	90.2016	696
Chr10	17739733	17740401	.	659	.	22.6829	161.225	157.95	236
Chr10	18648501	18649021	.	862	.	17.9162	178.726	175.375	210
Chr10	19364574	19365194	.	1000	.	45.4728	402.335	397.29	267
Chr10	19662346	19662905	.	626	.	13.7304	75.7307	72.8743	390
Chr10	20214629	20215509	.	1000	.	33.3005	327.106	322.979	529
Chr10	20250203	20250666	.	622	.	14.3328	100.138	97.1472	220
Chr10	20860202	20860900	.	1000	.	23.2171	181.964	178.599	296
Chr10	20863372	20863856	.	946	.	20.5218	135.634	132.474	324
Chr10	21341162	21341662	.	1000	.	32.1853	253.181	249.502	242
Chr10	22012910	22013320	.	752	.	19.1931	123.313	120.21	230
Chr10	22396010	22396547	.	708	.	19.0255	146.106	142.898	264
Chr10	24534681	24535220	.	956	.	24.8033	176.976	173.632	257
Chr10	24801366	24804076	.	621	.	19.5686	322.168	318.079	1570
Chr10	25064621	25065116	.	584	.	18.4549	116.584	113.512	201
Chr10	25213887	25216842	.	1000	.	23.4746	163.894	160.607	1446
Chr10	25216986	25217951	.	1000	.	20.9647	139.798	136.619	797
Chr10	25701780	25702149	.	590	.	20.6694	137.019	133.853	157
Chr10	25834155	25834931	.	586	.	17.2459	131.472	128.332	288
Chr10	25841280	25842052	.	686	.	28.1549	219.391	215.868	286
Chr10	25900257	25900744	.	1000	.	26.6846	244.339	240.701	295
Chr10	26188175	26188895	.	1000	.	30.6589	285.153	281.302	286
Chr10	26192939	26194019	.	708	.	15.9888	176.423	173.082	650
Chr10	26211184	26211630	.	621	.	17.1261	104.691	101.676	275
Chr10	26293484	26294028	.	665	.	16.2403	96.9285	93.9538	260
Chr10	27142254	27142646	.	1000	.	23.9175	168.231	164.925	210
Chr10	27514257	27514821	.	1000	.	21.4782	154.276	151.032	308
Chr10	27561924	27562358	.	1000	.	28.7113	240.968	237.346	194
Chr10	27679355	27680341	.	1000	.	28.9372	218.961	215.439	326
Chr10	27825056	27825380	.	926	.	24.4363	181.549	178.186	152
Chr10	27948395	27948968	.	1000	.	30.6243	316.919	312.868	292
Chr10	28382709	28383510	.	1000	.	28.9243	218.918	215.397	530
Chr10	28416212	28416783	.	1000	.	35.4333	288.365	284.495	278
Chr10	28487800	28488609	.	556	.	13.939	109.659	106.621	298
Chr10	28654768	28655653	.	1000	.	25.6815	209.507	206.027	378
Chr10	28717833	28718623	.	937	.	19.6114	204.595	201.136	219
Chr10	29196564	29197505	.	948	.	30.9993	271.547	267.772	463
Chr10	29197685	29198679	.	1000	.	26.6109	296.307	292.391	529
Chr10	29199350	29200499	.	1000	.	30.3052	365.329	360.842	257
Chr10	29449110	29449427	.	647	.	15.6497	91.8317	88.8836	151
Chr10	30239059	30239487	.	950	.	26.8703	197.735	194.305	218
Chr10	30437068	30438014	.	1000	.	27.8594	306.396	302.417	327
Chr10	30562266	30562787	.	781	.	21.5553	145.392	142.188	198
Chr10	31817079	31817565	.	1000	.	35.4333	288.365	284.495	233
Chr10	32029455	32029795	.	852	.	23.6222	165.337	162.043	173
Chr10	32068307	32068675	.	543	.	15.3544	89.3076	86.3732	214
Chr10	32074735	32075070	.	548	.	14.1733	79.3804	76.502	158
Chr10	32458245	32458754	.	623	.	15.9791	146.919	143.708	205
Chr10	32961615	32962134	.	773	.	17.6483	121.385	118.292	164
Chr10	33177609	33178096	.	554	.	17.2738	105.998	102.977	276
Chr10	33407048	33407604	.	652	.	16.6615	116.117	113.049	232
Chr10	34545082	34546479	.	1000	.	26.4638	276.524	272.723	1088
Chr10	34554036	34554681	.	1000	.	29.9495	369.855	365.317	309
Chr10	34554816	34555421	.	732	.	17.3447	146.773	143.564	374
Chr10	34571679	34572725	.	965	.	20.0026	215.457	211.951	484
Chr10	34608732	34609159	.	550	.	15.6497	91.8317	88.8836	190
Chr10	35083732	35084432	.	757	.	17.0977	139.099	135.924	488
Chr10	35085576	35086350	.	713	.	22.2919	203.617	200.163	286
Chr10	35198480	35199208	.	784	.	16.6133	137.818	134.649	328
Chr10	35207200	35207937	.	822	.	17.4706	172.278	168.955	506
Chr10	35208972	35209560	.	1000	.	31.3456	305.015	301.044	304
Chr10	35218463	35219216	.	1000	.	24.5919	289.007	285.135	290
Chr10	35219683	35220516	.	1000	.	27.8108	277.501	273.694	422
Chr10	35229269	35230145	.	778	.	17.9634	149.459	146.237	161
Chr10	35230933	35233867	.	1000	.	29.0731	335.009	330.819	1361
Chr10	35234086	35236106	.	742	.	16.893	123.51	120.407	589
Chr10	35746205	35746537	.	567	.	12.8774	91.2926	88.3483	158
Chr10	36195291	36195673	.	541	.	14.2456	89.323	86.3886	188
Chr10	36200626	36201365	.	1000	.	28.9607	372.982	368.407	500
Chr10	36211250	36211944	.	1000	.	22.0195	213.553	210.055	388
Chr10	36248653	36249286	.	1000	.	26.404	258.213	254.508	354
Chr10	36289238	36290014	.	1000	.	28.3921	280.012	276.191	561
Chr10	36300422	36301184	.	1000	.	28.72	260.68	256.964	258
Chr10	36309523	36310550	.	1000	.	28.7011	221.27	217.738	575
Chr10	36340085	36340545	.	1000	.	28.8986	272.812	269.031	234
Chr10	36344724	36345231	.	800	.	15.3881	162.704	159.422	250
Chr10	36354567	36354914	.	666	.	20.5218	135.634	132.474	159
Chr10	36360975	36361663	.	868	.	18.5985	162.419	159.139	281
Chr10	36374955	36375435	.	766	.	16.2269	141.715	138.528	208
Chr10	36622576	36623171	.	1000	.	33.4333	381.571	376.878	234
Chr10	37198630	37199897	.	650	.	14.2841	106.69	103.666	210
Chr10	37238274	37238941	.	926	.	19.5046	161.088	157.813	252
Chr10	37256783	37257520	.	879	.	19.3857	167.586	164.283	417
Chr10	37310531	37311378	.	1000	.	25.243	184.314	180.94	327
Chr10	37652799	37653377	.	697	.	17.3848	118.772	115.691	344
Chr10	37808033	37808959	.	1000	.	26.9705	268.739	264.979	310
Chr10	37821532	37822671	.	1000	.	44.7197	451.078	444.683	777
Chr10	38120100	38120736	.	629	.	22.9924	189.618	186.221	199
Chr10	38240883	38241312	.	1000	.	30.8565	239.06	235.447	225
Chr10	38813542	38814304	.	1000	.	36.4668	299.747	295.81	498
Chr10	39517212	39517946	.	631	.	32.7758	259.509	255.798	348
Chr10	39613001	39614043	.	1000	.	33.4791	353.15	348.796	756
Chr10	39619510	39620080	.	1000	.	31.8707	300.674	296.731	384
Chr10	39797125	39797600	.	1000	.	28.199	211.329	207.84	188
Chr10	39871254	39872380	.	1000	.	35.061	381.15	376.461	361
Chr10	40141319	40141707	.	1000	.	34.9904	283.514	279.673	184
Chr10	40218235	40218996	.	1000	.	43.3694	403.534	398.47	391
Chr10	40356751	40357264	.	641	.	15.4858	116.292	113.222	348
Chr10	40899824	40900565	.	748	.	16.6832	100.793	97.7981	548
Chr10	41021822	41024067	.	888	.	20.5744	157.327	154.069	1540
Chr10	41102231	41103400	.	1000	.	37.1196	403.696	398.624	608
Chr10	41109860	41110422	.	874	.	21.6396	156.676	153.422	208
Chr10	41808598	41809129	.	1000	.	34.239	288.72	284.849	213
Chr10	41843474	41843987	.	559	.	13.8147	91.4338	88.4886	216
Chr10	42568632	42569022	.	957	.	25.8689	234.018	230.428	166
Chr10	42730168	42730801	.	1000	.	19.483	207.443	203.971	297
Chr10	42736907	42737462	.	1000	.	29.2279	327.409	323.281	256
Chr10	42837663	42838502	.	779	.	17.578	178.663	175.313	477
Chr10	42850413	42850970	.	708	.	15.7991	123.891	120.785	305
Chr10	42851787	42852382	.	1000	.	49.437	449.411	443.084	349
Chr10	42876836	42877372	.	1000	.	42.2568	394.711	389.809	268
Chr10	42914962	42915743	.	823	.	18.2708	189.015	185.62	313
Chr10	42921194	42921618	.	590	.	15.4	154.962	151.715	209
Chr10	42925597	42926293	.	1000	.	21.1392	258.604	254.897	419
Chr10	42949113	42949932	.	961	.	19.9415	191.21	187.808	428
Chr10	43293295	43293613	.	660	.	16.0926	95.6483	92.6801	161
Chr10	44372119	44372828	.	1000	.	22.3662	162.93	159.647	469
Chr10	44470968	44471405	.	995	.	23.2644	259.966	256.252	190
Chr10	44498066	44498481	.	921	.	22.7878	160.645	157.373	199
Chr10	44560250	44560704	.	1000	.	39.6521	358.091	353.683	229
Chr10	44809217	44810853	.	1000	.	22.5724	276.991	273.187	415
Chr10	45056065	45056769	.	1000	.	25.6837	227.323	223.764	424
Chr10	45070164	45070703	.	1000	.	31.2413	336.747	332.542	204
Chr10	45084216	45084602	.	766	.	16.5389	163.394	160.11	158
Chr10	45362260	45363197	.	1000	.	22.1762	181.75	178.387	269
Chr10	45381918	45382259	.	660	.	14.747	119.295	116.21	172
Chr10	45539265	45541518	.	604	.	13.9192	91.0937	88.15	572
Chr10	45981952	45982241	.	1000	.	21.7104	169.793	166.48	130
Chr10	47070226	47070783	.	992	.	30.4136	234.39	230.798	310
Chr10	47915320	47916005	.	1000	.	25.9949	220.607	217.078	258
Chr10	47918928	47919298	.	810	.	18.7401	153.584	150.343	181
Chr10	47934562	47934843	.	629	.	14.3972	91.3684	88.4236	131
Chr10	48151212	48151559	.	577	.	14.1482	82.2736	79.3788	181
Chr10	48178082	48178991	.	1000	.	35.6297	402.794	397.741	308
Chr10	48205121	48205603	.	663	.	14.7863	95.0482	92.0835	192
Chr10	48209789	48210425	.	1000	.	38.0623	353.46	349.101	332
Chr10	48386500	48387003	.	1000	.	28.3976	230.532	226.958	261
Chr10	48393893	48394758	.	723	.	15.7571	131.606	128.465	609
Chr10	48398827	48399244	.	695	.	15.7991	123.891	120.785	205
Chr10	48401137	48401849	.	682	.	15.39	107.324	104.296	323
Chr10	48463031	48463590	.	1000	.	25.0242	231.508	227.929	338
Chr10	48958826	48959282	.	1000	.	41.6342	357.901	353.496	219
Chr10	49376279	49376622	.	1000	.	24.7706	237.262	233.658	159
Chr10	49538192	49538570	.	576	.	15.8139	104.199	101.188	213
Chr10	50483160	50483768	.	547	.	18.5702	130.632	127.495	380
Chr10	50539031	50539393	.	806	.	17.9348	134.187	131.034	183
Chr10	50778606	50779034	.	597	.	14.5901	99.635	96.646	267
Chr10	50780457	50781120	.	675	.	17.1261	104.691	101.676	235
Chr2	536946	537333	.	1000	.	24.9922	206.916	203.447	210
Chr2	1079288	1079769	.	1000	.	23.7735	197.403	193.974	193
Chr2	2785429	2786136	.	878	.	19.8171	149.135	145.915	394
Chr2	6655527	6656034	.	1000	.	27.7505	248.617	244.96	193
Chr2	6657762	6658102	.	1000	.	25.5415	184.334	180.959	161
Chr2	6801382	6801995	.	637	.	15.7974	93.0999	90.145	406
Chr2	7018924	7019352	.	846	.	19.1931	123.313	120.21	203
Chr2	7027743	7028197	.	751	.	17.2402	145.486	142.281	248
Chr2	8855497	8855868	.	623	.	13.8781	76.9427	74.079	137
Chr2	9565661	9566106	.	749	.	20.5355	175.12	171.784	278
Chr2	9721967	9722422	.	747	.	16.7798	126.327	123.211	176
Chr2	9762020	9762690	.	1000	.	18.9645	156.241	152.988	255
Chr2	9817613	9818131	.	1000	.	25.808	258.573	254.867	255
Chr2	11713480	11714842	.	576	.	16.0444	152.023	148.79	365
Chr2	11715185	11716854	.	1000	.	31.8331	287.575	283.711	380
Chr2	11717442	11718523	.	1000	.	34.5867	357.876	353.473	463
Chr2	11779466	11780160	.	851	.	20.9844	180.6	177.242	425
Chr2	11790249	11790762	.	1000	.	25.1054	240.675	237.054	193
Chr2	11902736	11904115	.	1000	.	34.3424	395.764	390.84	476
Chr2	11910994	11911414	.	560	.	11.5148	82.0037	79.1099	210
Chr2	11944865	11945572	.	1000	.	29.7112	236.207	232.607	353
Chr2	11950128	11950813	.	1000	.	33.3323	380.001	375.326	349
Chr2	12290158	12290657	.	1000	.	36.7621	303.015	299.058	290
Chr2	13895484	13896022	.	784	.	18.285	158.474	155.211	333
Chr2	14985107	14985628	.	1000	.	21.5355	259.046	255.338	260
Chr2	15513481	15514092	.	743	.	20.4792	186.538	183.154	305
Chr2	15539331	15540771	.	1000	.	25.3497	271.282	267.509	1006
Chr2	15544206	15544684	.	918	.	21.3151	197.491	194.062	260
Chr2	15544797	15545412	.	1000	.	28.2112	292.618	288.724	254
Chr2	15548055	15548654	.	1000	.	25.7088	273.984	270.196	336
Chr2	15567564	15568071	.	1000	.	22.5513	248.755	245.097	208
Chr2	15792339	15793669	.	1000	.	28.2972	294.035	290.134	1023
Chr2	15794177	15795615	.	1000	.	32.356	376.486	371.862	268
Chr2	15803607	15804484	.	587	.	12.5479	131.11	127.972	612
Chr2	15805017	15805845	.	1000	.	21.1218	220.278	216.751	505
Chr2	16788532	16791488	.	945	.	21.8618	164.831	161.54	964
Chr2	17952492	17953022	.	816	.	25.0986	179.911	176.555	332
Chr2	18209364	18210087	.	1000	.	26.8856	229.02	225.453	199
Chr2	18247172	18247451	.	671	.	23.7699	166.783	163.483	142
Chr2	18319314	18319914	.	1000	.	32.7871	359.962	355.535	330
Chr2	19967150	19968307	.	1000	.	50.6311	471.253	462.568	670
Chr2	20594530	20595434	.	551	.	14.4686	81.8362	78.9436	621
Chr2	20596605	20597361	.	1000	.	23.4218	203.643	200.188	207
Chr2	20631037	20631446	.	927	.	29.0849	220.495	216.966	237
Chr2	20728187	20728658	.	891	.	21.1124	141.192	138.007	266
Chr2	20869249	20869956	.	1000	.	39.2719	331.067	326.908	448
Chr2	21097847	21098412	.	1000	.	44.4393	390.275	385.441	196
Chr2	21804915	21806019	.	915	.	24.9429	207.706	204.234	413
Chr2	21806844	21807430	.	1000	.	29.2481	277.367	273.561	224
Chr2	21808425	21809047	.	1000	.	21.4322	188.859	185.466	214
Chr2	21813277	21814294	.	827	.	16.0673	219.999	216.472	347
Chr2	21816270	21816952	.	848	.	23.0763	221.145	217.614	413
Chr2	21833699	21834322	.	807	.	17.5713	130.266	127.131	475
Chr2	22073061	22073563	.	1000	.	29.6625	262.259	258.533	283
Chr2	22238434	22239431	.	1000	.	33.6048	274.37	270.58	231
Chr2	22276821	22277268	.	619	.	17.569	108.623	105.589	247
Chr2	22977620	22978232	.	925	.	23.6222	165.337	162.043	309
Chr2	23602543	23603108	.	640	.	14.4759	105.231	102.214	316
Chr2	25314466	25314902	.	971	.	22.855	168.39	165.083	225
Chr2	25380151	25380604	.	749	.	16.2998	134.021	130.87	213
Chr2	25437845	25438281	.	1000	.	33.8093	270.659	266.888	219
Chr2	25449591	25450231	.	1000	.	24.354	215.107	211.603	352
Chr2	25451855	25453039	.	990	.	33.425	288.033	284.166	363
Chr2	25460261	25460998	.	611	.	18.8744	121.395	118.301	538
Chr2	25824110	25824470	.	634	.	17.6483	121.385	118.292	169
Chr2	26390275	26390825	.	1000	.	23.6222	165.337	162.043	262
Chr2	26767296	26767690	.	779	.	20.1917	135.423	132.265	189
Chr2	26862074	26862662	.	612	.	13.7501	94.122	91.1628	238
Chr2	27203040	27203562	.	1000	.	34.3999	277.071	273.266	229
Chr2	27213382	27213945	.	1000	.	38.1721	383.907	379.176	256
Chr2	27781219	27781956	.	1000	.	27.4583	318.735	314.67	315
Chr2	28655221	28655728	.	1000	.	36.4728	374.733	370.135	270
Chr2	29126619	29127188	.	1000	.	29.2884	287.979	284.113	373
Chr2	30065192	30065628	.	591	.	15.2068	88.0517	85.1242	230
Chr2	30943485	30944411	.	1000	.	40.5711	407.398	402.254	305
Chr2	31798148	31798666	.	1000	.	34.1046	273.861	270.074	246
Chr2	32109426	32109851	.	792	.	21.8757	160.271	157	228
Chr2	32213061	32213876	.	953	.	23.8383	186.156	182.774	397
Chr2	32269632	32270225	.	1000	.	35.7969	378.703	374.048	317
Chr2	32879432	32879808	.	698	.	15.945	94.3721	91.4107	169
Chr2	34035509	34036183	.	615	.	19.4253	146.775	143.565	190
Chr2	34036425	34037010	.	1000	.	32.9712	383.788	379.06	256
Chr2	34108875	34109857	.	1000	.	23.3593	193.887	190.473	554
Chr2	34211509	34212437	.	875	.	18.6814	164.502	161.213	656
Chr2	34224807	34226862	.	1000	.	24.8517	293.307	289.408	1702
Chr2	34234814	34235270	.	583	.	14.3328	100.138	97.1472	289
Chr2	34320266	34320671	.	639	.	20.2373	159.61	156.342	229
Chr2	34352503	34352859	.	780	.	17.2032	168.436	165.128	160
Chr2	34365239	34365671	.	727	.	15.9336	137.958	134.788	253
Chr2	34437524	34437975	.	1000	.	37.9432	316.155	312.109	244
Chr2	36343999	36344391	.	1000	.	24.6222	265.805	262.06	183
Chr2	36349967	36350548	.	812	.	17.8643	111.262	108.215	231
Chr2	38115116	38116120	.	1000	.	37.3679	401.322	396.296	526
Chr2	38364363	38364975	.	1000	.	31.5787	308.12	304.128	269
Chr2	38693020	38693811	.	1000	.	24.6021	233.609	230.021	352
Chr2	39437282	39437682	.	816	.	21.7029	146.798	143.588	191
Chr2	39473908	39474524	.	666	.	21.8506	148.207	144.99	285
Chr2	40711580	40712014	.	845	.	18.7831	143.437	140.242	234
Chr2	41477579	41478011	.	932	.	33.4991	267.413	263.661	228
Chr2	42433505	42434014	.	710	.	21.0652	150.095	146.87	300
Chr2	42463299	42463749	.	990	.	26.8477	210.745	207.259	178
Chr2	42884377	42884864	.	673	.	18.7501	119.266	116.181	247
Chr2	43601174	43601648	.	831	.	17.7301	141.758	138.57	191
Chr2	44682936	44683311	.	1000	.	31.4471	245.316	241.674	202
Chr2	44900772	44901486	.	583	.	28.6419	215.902	212.393	344
Chr2	45516672	45517221	.	1000	.	31.4621	306.566	302.586	286
Chr2	45751963	45752579	.	623	.	17.7975	127.786	124.663	301
Chr2	45753656	45754253	.	1000	.	21.2143	228.032	224.47	390
Chr2	45754833	45756229	.	1000	.	27.5843	283.652	279.81	1102
Chr2	45941913	45942329	.	819	.	18.7185	190.466	187.066	208
Chr2	45943101	45943598	.	782	.	16.8056	158.239	154.978	262
Chr2	46225983	46227001	.	905	.	26.0817	277.739	273.93	429
Chr2	46227190	46228009	.	1000	.	36.5883	367.241	362.732	329
Chr2	48321855	48322951	.	1000	.	27.7569	370.387	365.841	329
Chr2	48401217	48402227	.	1000	.	24.354	215.107	211.603	605
Chr2	48614547	48614935	.	573	.	13.7304	75.7307	72.8743	192
Chr2	50712144	50713447	.	667	.	16.409	119.999	116.913	266
Chr2	51248118	51249276	.	1000	.	43.8109	445.148	438.983	594
Chr2	51249730	51250937	.	1000	.	30.5041	336.576	332.374	905
Chr2	51256330	51256896	.	725	.	16.8324	131.432	128.293	330
Chr2	51911567	51911990	.	1000	.	34.1448	292.819	288.924	235
Chr2	51979279	51980009	.	589	.	14.0138	86.2628	83.3459	204
Chr2	51980122	51980795	.	1000	.	27.8103	333.812	329.632	316
Chr2	51981020	51981537	.	681	.	15.0574	130.704	127.567	309
Chr2	51981671	51982365	.	651	.	14.9097	106.219	103.197	163
Chr2	52045651	52046202	.	803	.	19.0665	137.605	134.437	281
Chr2	52119449	52120094	.	915	.	20.414	149.569	146.346	181
Chr2	52559041	52560217	.	713	.	16.5468	123.772	120.668	877
Chr2	52710923	52711300	.	643	.	18.0499	130.414	127.278	168
Chr2	53151287	53151874	.	829	.	21.7699	190.28	186.881	306
Chr2	53348151	53348739	.	1000	.	20.5419	229.933	226.362	203
Chr2	53349341	53350134	.	728	.	18.1825	172.436	169.112	283
Chr2	53350257	53350445	.	727	.	2.57411	4.99849	3.14267	55
Chr2	53351556	53352230	.	733	.	19.2619	165.309	162.016	171
Chr2	53352774	53353180	.	698	.	18.8315	141.042	137.858	182
Chr2	53354619	53356274	.	625	.	18.3559	174.971	171.636	387
Chr2	53457550	53458212	.	1000	.	34.3759	383.681	378.955	368
Chr2	53893952	53896237	.	1000	.	25.6394	323.17	319.073	1578
Chr2	53943293	53943979	.	1000	.	31.5142	351.961	347.618	285
Chr2	54288177	54288671	.	678	.	19.0454	121.961	118.864	213
Chr2	54501485	54502089	.	1000	.	27.8498	259.243	255.533	209
Chr2	54513069	54513730	.	786	.	21.5344	193.876	190.463	407
Chr2	54531397	54532038	.	824	.	18.5548	135.705	132.544	330
Chr2	54538936	54540351	.	1000	.	26.7074	253.488	249.806	1137
Chr2	54540670	54541178	.	1000	.	20.412	215.793	212.285	212
Chr2	54542587	54543015	.	629	.	15.6332	162.517	159.235	241
Chr2	54684728	54685251	.	563	.	26.1321	190.266	186.866	205
Chr2	54740797	54741385	.	1000	.	30.6051	338.109	333.893	343
Chr2	55138728	55139421	.	1000	.	23.3911	247.287	243.635	416
Chr2	55174926	55175572	.	1000	.	26.1876	255.272	251.581	421
Chr2	55191780	55192312	.	547	.	18.5548	135.705	132.544	225
Chr2	55244777	55245264	.	543	.	18.912	166.386	163.088	219
Chr2	55355246	55360339	.	1000	.	32.6282	257.924	254.221	1441
Chr2	55641524	55642000	.	1000	.	35.581	289.985	286.107	226
Chr2	56296499	56297416	.	1000	.	35.1899	352.545	348.197	646
Chr2	56564471	56565013	.	819	.	22.066	181.318	177.957	275
Chr2	56958030	56958515	.	1000	.	39.5814	359.008	354.591	279
Chr2	57319064	57320079	.	745	.	15.5748	153.551	150.31	503
Chr2	57324328	57325051	.	631	.	14.2008	109.327	106.291	550
Chr2	57350059	57350507	.	649	.	17.5768	135.286	132.129	277
Chr2	57354176	57354847	.	1000	.	29.6623	354.693	350.323	234
Chr2	57355248	57355740	.	620	.	18.912	166.386	163.088	232
Chr2	57409853	57410278	.	1000	.	24.2425	252.338	248.662	210
Chr2	57839601	57839987	.	606	.	16.5356	99.5006	96.5129	203
Chr2	57902670	57903385	.	1000	.	31.5071	296	292.086	262
Chr2	57968709	57969282	.	974	.	27.1309	222.869	219.329	259
Chr2	58037035	58037456	.	1000	.	41.6342	357.901	353.496	223
Chr2	58170322	58170738	.	970	.	21.4782	154.276	151.032	195
Chr2	58506248	58507101	.	911	.	23.5909	179.526	176.172	300
Chr2	58522469	58523394	.	826	.	23.4746	163.894	160.607	529
Chr2	58570172	58571467	.	785	.	17.479	134.062	130.91	278
Chr2	58809645	58810254	.	1000	.	33.6617	269.06	265.298	383
Chr2	58973633	58974562	.	1000	.	30.8594	309.408	305.409	420
Chr2	60013207	60013666	.	1000	.	32.0376	251.604	247.932	254
Chr2	60075754	60076124	.	761	.	16.8308	102.088	99.087	148
Chr2	62033789	62034459	.	1000	.	31.2112	347.331	343.034	364
Chr2	62330814	62331712	.	602	.	27.0179	199.236	195.799	385
Chr2	63002882	63003401	.	725	.	21.5553	145.392	142.188	328
Chr2	63375422	63376122	.	761	.	16.1926	158.376	155.113	299
Chr2	63563752	63564213	.	930	.	23.6222	165.337	162.043	214
Chr2	63601426	63602184	.	577	.	14.7606	123.172	120.071	413
Chr2	63627408	63627780	.	724	.	16.3312	108.453	105.421	203
Chr2	64011126	64011758	.	607	.	24.5185	177.959	174.612	312
Chr2	64221483	64222138	.	1000	.	39.1013	351.449	347.112	332
Chr2	64265545	64266191	.	687	.	17.1261	104.691	101.676	348
Chr2	64578990	64579543	.	1000	.	28.1662	272.87	269.088	345
Chr2	64581728	64582302	.	959	.	23.2287	208.545	205.068	261
Chr2	65504073	65505195	.	1000	.	33.9135	355.019	350.645	357
Chr2	66905572	66906374	.	1000	.	27.0533	267.079	263.328	217
Chr2	67102983	67103751	.	817	.	20.3742	134.253	131.099	198
Chr2	67223400	67223910	.	1000	.	24.0651	169.682	166.369	169
Chr2	67319545	67319989	.	717	.	32.1853	253.181	249.502	208
Chr2	67850434	67850977	.	1000	.	28.0216	242.504	238.875	231
Chr2	68255720	68256198	.	1000	.	38.3225	400.71	395.697	251
Chr2	68403841	68404346	.	877	.	20.9933	186.984	183.598	249
Chr2	68561278	68562101	.	623	.	14.7681	97.2684	94.2917	665
Chr2	69100897	69101533	.	1000	.	34.1137	354.764	350.393	224
Chr2	69216815	69218721	.	1000	.	31.9052	354.85	350.477	426
Chr2	69956861	69957678	.	1000	.	38.9767	327.742	323.608	430
Chr2	70494104	70494557	.	1000	.	25.5741	240.717	237.096	249
Chr2	70564228	70564878	.	912	.	21.5027	155.276	152.029	397
Chr2	70570206	70570672	.	1000	.	32.4806	256.341	252.646	263
Chr2	70719830	70720353	.	1000	.	29.0849	220.495	216.966	200
Chr2	71098574	71099452	.	1000	.	26.72	351.252	346.917	494
Chr2	71112812	71113959	.	1000	.	32.2929	387.05	382.271	509
Chr2	71171181	71171608	.	672	.	23.4746	163.894	160.607	239
Chr2	72425198	72425723	.	1000	.	30.0261	263.641	259.909	265
Chr2	72578893	72579276	.	663	.	17.4855	114.984	111.921	250
Chr2	72580796	72581502	.	1000	.	33.92	401.536	396.508	362
Chr2	73006483	73006916	.	576	.	13.5266	98.3268	95.3446	199
Chr2	73009563	73010317	.	557	.	11.8243	84.7039	81.7953	204
Chr2	73559245	73560112	.	1000	.	23.8253	283.938	280.094	283
Chr2	73855386	73855920	.	783	.	16.1167	182.765	179.397	255
Chr2	74075755	74076095	.	547	.	18.6857	121.622	118.528	157
Chr2	74092506	74093793	.	1000	.	19.7027	250.904	247.235	334
Chr2	74545616	74546667	.	594	.	13.7501	82.3868	79.4916	319
Chr2	74659150	74659946	.	1000	.	31.9052	354.85	350.477	532
Chr2	74667855	74668552	.	1000	.	40.4781	368.098	363.579	273
Chr2	74701739	74702657	.	1000	.	25.6862	251.093	247.424	620
Chr2	74705717	74706212	.	609	.	13.8669	118.932	115.85	244
Chr2	74709446	74710256	.	599	.	15.5875	112.001	108.952	377
Chr2	74715799	74716432	.	632	.	16.6673	151.867	148.634	332
Chr2	74777194	74777946	.	1000	.	27.9505	355.065	350.69	462
Chr2	74826657	74828412	.	1000	.	47.8755	461.549	454.498	426
Chr2	74839538	74839928	.	554	.	15.2688	106.081	103.059	217
Chr2	75392035	75392916	.	1000	.	37.3526	309.571	305.571	288
Chr2	75612573	75614204	.	1000	.	30.6725	371.436	366.88	348
Chr2	75637059	75638005	.	844	.	23.1456	193.051	189.641	674
Chr2	75672255	75672824	.	884	.	19.5866	169.327	166.016	404
Chr2	75673543	75673986	.	673	.	16.7758	127.125	124.006	227
Chr2	75775615	75776259	.	741	.	16.9785	103.388	100.38	208
Chr2	75782719	75783290	.	1000	.	23.9273	232.573	228.99	242
Chr2	75825280	75826372	.	894	.	18.0616	140.587	137.405	513
Chr2	76096210	76096772	.	830	.	21.1105	201.123	197.679	273
Chr2	76100702	76102044	.	1000	.	33.7432	385.217	380.469	790
Chr2	76122553	76123078	.	636	.	14.3508	128.776	125.648	170
Chr2	76135263	76136060	.	972	.	23.6931	259.281	255.571	535
Chr2	76136205	76136821	.	821	.	17.2242	152.847	149.61	222
Chr2	76241774	76242133	.	713	.	15.7102	118.785	115.703	204
Chr2	76299109	76299496	.	1000	.	26.575	194.74	191.322	191
Chr2	76448371	76449193	.	1000	.	34.3753	301.413	297.466	474
Chr2	76969519	76970295	.	1000	.	27.7092	341.471	337.226	547
Chr2	77450262	77451172	.	756	.	19.3424	199.714	196.276	475
Chr2	77452262	77453178	.	1000	.	21.1367	252.215	248.54	241
Chr2	77461330	77461596	.	1000	.	3.10232	7.10373	5.12326	120
Chr2	77461700	77462765	.	1000	.	28.3155	322.995	318.899	435
Chr2	77489863	77490316	.	1000	.	29.2073	257.379	253.679	199
Chr2	77688783	77689234	.	560	.	27.1656	200.74	197.297	203
Chr2	77695355	77696819	.	1000	.	20.6409	268.299	264.542	359
Chr2	77734160	77734641	.	798	.	20.1093	142.241	139.052	255
Chr2	77929154	77929615	.	1000	.	28.1845	234.902	231.308	220
Chr2	78261492	78262327	.	1000	.	36.6069	371.869	367.305	575
Chr2	78340567	78341031	.	719	.	19.8119	156.172	152.919	167
Chr2	78342456	78343241	.	684	.	14.8624	113.686	110.628	289
Chr2	78346669	78348418	.	638	.	14.9561	125.609	122.495	934
Chr2	78353794	78354335	.	989	.	29.434	300.11	296.171	281
Chr2	78361865	78362508	.	1000	.	24.334	276.982	273.178	374
Chr2	78362613	78363186	.	1000	.	3.98484	12.6538	10.4707	433
Chr2	78376089	78376556	.	845	.	19.0947	139.441	136.265	207
Chr2	78380305	78381213	.	663	.	15.7203	139.328	136.151	337
Chr2	79116062	79116438	.	964	.	20.2391	141.81	138.622	209
Chr2	79506446	79507137	.	999	.	19.8361	201.32	197.875	459
Chr2	79530542	79531607	.	824	.	21.303	160.037	156.767	759
Chr2	79547485	79547956	.	1000	.	30.5613	235.945	232.346	192
Chr2	79832255	79832769	.	661	.	15.9681	96.8249	93.852	269
Chr2	80533343	80533878	.	1000	.	23.5093	226.877	223.32	255
Chr2	80577264	80579428	.	1000	.	26.6223	340.63	336.393	1313
Chr2	80582859	80584590	.	1000	.	32.5996	356.932	352.538	197
Chr2	80597500	80598198	.	676	.	15.39	107.324	104.296	491
Chr2	80601519	80602378	.	774	.	4.9749	18.0369	15.7304	114
Chr2	80602531	80602843	.	774	.	5.85248	25.4435	23.0149	159
Chr2	80603031	80603987	.	774	.	16.6219	155.707	152.456	518
Chr2	80897339	80897856	.	922	.	19.9961	133.877	130.727	260
Chr2	80899723	80900587	.	1000	.	28.6246	231.343	227.765	427
Chr2	80935445	80935932	.	1000	.	38.3553	354.544	350.176	194
Chr2	80945869	80946742	.	844	.	20.0905	136.854	133.689	329
Chr2	80949927	80950643	.	1000	.	41.731	393.989	389.096	331
Chr2	80953313	80953917	.	1000	.	31.1368	335.204	331.012	345
Chr2	81179139	81179691	.	916	.	20.3111	172.394	169.07	250
Chr2	81256579	81257156	.	976	.	24.951	178.442	175.092	245
Chr2	81735413	81736413	.	1000	.	39.208	370.489	365.942	410
Chr2	82178893	82179341	.	1000	.	22.9813	204.671	201.212	225
Chr2	82179464	82179868	.	1000	.	3.49579	9.20285	7.13077	70
Chr2	82208075	82208568	.	635	.	18.4041	144.508	141.308	314
Chr2	82225614	82226829	.	715	.	19.2533	198.387	194.954	649
Chr2	82236000	82237166	.	1000	.	34.5807	364.538	360.061	696
Chr2	82237269	82237700	.	1000	.	3.98806	16.2776	14.006	110
Chr2	82305543	82306295	.	711	.	19.3933	178.109	174.761	515
Chr2	82387070	82387685	.	982	.	20.1116	205.351	201.888	245
Chr2	82392713	82393758	.	1000	.	37.0574	306.289	302.311	811
Chr2	82800304	82800768	.	703	.	22.8718	173.151	169.824	188
Chr2	83196174	83196832	.	1000	.	31.7637	344.482	340.21	373
Chr2	83264024	83264870	.	948	.	22.3244	163.713	160.427	470
Chr2	83281149	83281753	.	1000	.	31.8147	333.913	329.731	375
Chr2	83289063	83289920	.	1000	.	36.035	395.561	390.64	516
Chr2	83296660	83297219	.	574	.	13.3102	95.9679	92.998	390
Chr2	83570309	83570724	.	736	.	18.5733	139.196	136.02	220
Chr2	83584637	83585990	.	1000	.	33.5365	340.178	335.945	390
Chr2	83586464	83587040	.	1000	.	32.1418	396.068	391.139	317
Chr2	83592262	83592724	.	868	.	23.6623	202.704	199.253	264
Chr2	83595500	83596264	.	899	.	19.0957	228.853	225.287	440
Chr2	83602043	83602747	.	731	.	16.1653	175.047	171.712	437
Chr2	83613622	83614984	.	1000	.	22.4075	239.605	235.99	815
Chr2	83622448	83623762	.	1000	.	26.4481	302.53	298.576	411
Chr2	83696454	83697780	.	1000	.	24.8701	207.427	203.956	943
Chr2	83757302	83757738	.	1000	.	24.5752	185.91	182.529	211
Chr2	83871147	83871655	.	694	.	16.9347	109.776	106.738	307
Chr2	84662717	84663211	.	713	.	19.1889	158.908	155.643	200
Chr2	84793190	84793862	.	936	.	21.7536	157.077	153.82	327
Chr2	84964023	84964760	.	612	.	20.2814	148.194	144.978	246
Chr2	85029086	85029821	.	914	.	19.9415	191.21	187.808	278
Chr2	86294314	86294979	.	835	.	24.7632	244.056	240.419	424
Chr2	86346397	86347086	.	1000	.	32.8273	372.168	367.601	428
Chr2	86349829	86350322	.	606	.	16.9267	141.64	138.454	313
Chr2	86398441	86399825	.	1000	.	27.1957	350.904	346.572	840
Chr2	86403145	86403888	.	751	.	16.7156	148.029	144.814	332
Chr2	86517061	86518239	.	1000	.	31.8766	350.395	346.068	332
Chr2	86594273	86594861	.	1000	.	26.5886	287.151	283.289	227
Chr2	86616359	86617020	.	1000	.	26.4724	215.416	211.91	379
Chr2	87904276	87904796	.	762	.	21.4076	143.989	140.792	273
Chr2	88119114	88119448	.	889	.	20.6694	137.019	133.853	162
Chr2	89086629	89087069	.	1000	.	28.2208	321.5	317.415	259
Chr2	89088274	89088780	.	1000	.	22.8601	260.701	256.984	237
Chr2	89089629	89090324	.	1000	.	27.4583	318.735	314.67	505
Chr2	89312998	89313568	.	1000	.	39.5051	402.013	396.975	244
Chr2	89358188	89358793	.	659	.	27.5175	243.621	239.987	270
Chr2	89423200	89423693	.	587	.	20.0475	134.05	130.899	275
Chr2	90501485	90501882	.	560	.	13.9606	86.0734	83.157	221
Chr2	90538578	90538935	.	716	.	19.0597	141.043	137.859	174
Chr2	90549630	90550106	.	1000	.	35.6202	309.243	305.247	254
Chr2	90797729	90799081	.	832	.	18.2551	174.484	171.151	1103
Chr2	90870268	90871772	.	1000	.	35.9562	351.111	346.777	928
Chr2	90879325	90879808	.	783	.	18.6127	157.338	154.08	260
Chr2	90892230	90892911	.	1000	.	27.632	330.844	326.687	316
Chr2	91712278	91712831	.	800	.	17.0202	188.865	185.471	296
Chr2	91713288	91714818	.	1000	.	33.0037	365.319	360.833	1140
Chr2	92243396	92244211	.	844	.	19.3113	133.275	130.126	288
Chr2	92265427	92266028	.	842	.	17.712	136.663	133.5	207
Chr2	92266622	92267057	.	1000	.	22.1736	270.058	266.291	170
Chr2	92585251	92585706	.	682	.	20.9647	139.798	136.619	204
Chr2	92599573	92600014	.	993	.	30.5613	235.945	232.346	223
Chr2	92937210	92937735	.	797	.	17.5601	143.55	140.355	320
Chr2	93016699	93017093	.	655	.	18.2823	163.562	160.277	216
Chr2	93033631	93034149	.	1000	.	31.5982	330.81	326.653	292
Chr2	93182407	93183096	.	727	.	15.6497	91.8317	88.8836	346
Chr2	93437396	93437881	.	1000	.	33.2159	342.127	337.878	216
Chr2	93484195	93485417	.	1000	.	31.4132	350.416	346.088	606
Chr2	93486997	93487598	.	1000	.	23.8376	238.889	235.276	262
Chr2	93671498	93672008	.	1000	.	29.7142	283.464	279.624	265
Chr2	93701104	93701715	.	654	.	14.6419	96.0403	93.0698	274
Chr2	93720981	93722505	.	1000	.	27.9684	234.104	230.514	739
Chr2	93786737	93787666	.	1000	.	26.0341	244.645	241.005	646
Chr2	93847130	93847583	.	961	.	20.7686	140.946	137.763	264
Chr2	94093489	94094030	.	832	.	21.8506	148.207	144.99	377
Chr2	94455847	94456499	.	1000	.	34.3259	282.368	278.534	286
Chr2	94664006	94664456	.	1000	.	26.5069	224.562	221.015	218
Chr2	94729790	94730430	.	1000	.	38.0087	380.947	376.26	272
Chr2	94788008	94788673	.	1000	.	38.4099	329.287	325.142	368
Chr2	94843887	94844539	.	1000	.	44.3013	409.281	404.1	229
Chr2	94847156	94847930	.	1000	.	38.6105	383.324	378.607	304
Chr2	94850349	94850966	.	966	.	19.1107	207.215	203.745	238
Chr2	94855876	94856516	.	935	.	24.2334	190.486	187.086	219
Chr2	94954321	94954774	.	857	.	20.6447	207.072	203.602	245
Chr2	94954936	94955591	.	856	.	26.1067	196.149	192.726	355
Chr2	94955714	94956154	.	855	.	5.01972	15.0113	12.7625	164
Chr2	95081309	95081856	.	1000	.	27.6429	237.992	234.384	314
Chr2	95945016	95945599	.	872	.	19.4136	189.575	186.179	301
Chr2	96918482	96919107	.	892	.	16.3723	269.745	265.981	270
Chr2	96919548	96920264	.	1000	.	21.0615	257.244	253.544	414
Chr2	97066170	97066561	.	749	.	19.8872	144.1	140.902	162
Chr2	98003212	98003939	.	1000	.	23.4048	225.458	221.907	536
Chr2	98977172	98977877	.	541	.	14.686	90.1269	87.1892	239
Chr2	98978921	98980311	.	1000	.	28.3247	285.909	282.055	975
Chr2	98984985	98985893	.	1000	.	24.8785	282.692	278.856	523
Chr2	99651988	99652771	.	886	.	23.3647	166.374	163.076	449
Chr2	99662249	99662657	.	918	.	24.3604	172.591	169.266	231
Chr2	100822743	100823429	.	636	.	13.4872	165.816	162.521	272
Chr2	100878216	100878606	.	680	.	23.3269	162.454	159.173	217
Chr2	100922617	100923172	.	1000	.	30.4165	282.07	278.237	290
Chr2	101034517	101035272	.	1000	.	22.8256	162.651	159.369	279
Chr2	101077513	101077956	.	1000	.	32.0796	269.041	265.28	220
Chr2	101078440	101079433	.	1000	.	33.8093	270.659	266.888	250
Chr2	101105001	101105456	.	703	.	15.4998	148.451	145.233	261
Chr2	101469249	101469875	.	1000	.	27.5069	205.94	202.475	404
Chr2	102210384	102211043	.	575	.	24.5081	174.05	170.719	228
Chr2	102942124	102942736	.	1000	.	37.2098	320.522	316.444	245
Chr2	102947281	102947985	.	668	.	23.9001	205.569	202.105	215
Chr2	102959804	102960539	.	919	.	18.9373	161.312	158.036	349
Chr2	102961270	102961708	.	769	.	21.7904	183.915	180.542	227
Chr2	102964012	102965031	.	1000	.	28.6125	347.238	342.942	616
Chr2	103311301	103311850	.	592	.	13.1399	70.9296	68.1026	221
Chr2	103581435	103581883	.	946	.	25.2447	209.836	206.354	244
Chr2	104284407	104285179	.	656	.	16.5353	114.837	111.775	317
Chr2	104632495	104632929	.	1000	.	22.1043	172.198	168.875	207
Chr2	104820767	104821362	.	1000	.	26.6658	279.467	275.649	353
Chr2	105027357	105028073	.	1000	.	39.8625	337.737	333.525	233
Chr2	105495367	105495876	.	1000	.	28.3467	212.851	209.355	241
Chr2	105701357	105702059	.	1000	.	33.7318	288.031	284.165	328
Chr2	105767808	105768278	.	868	.	17.5375	211.808	208.317	252
Chr2	106019346	106020049	.	1000	.	26.4215	293.371	289.473	392
Chr2	106571939	106572364	.	567	.	15.2826	94.4971	91.5347	243
Chr2	106629027	106629398	.	614	.	14.2162	98.9278	95.9431	160
Chr2	106631701	106632297	.	555	.	15.9347	121.29	118.197	371
Chr2	106640984	106641354	.	731	.	20.0789	131.498	128.358	187
Chr2	106646464	106647175	.	718	.	24.4873	201.104	197.659	311
Chr2	106656848	106657413	.	1000	.	21.893	311.946	307.931	271
Chr2	106660087	106661136	.	1000	.	23.7553	290.27	286.39	664
Chr2	107313178	107313690	.	979	.	31.89	250.029	246.365	281
Chr2	108516693	108518235	.	1000	.	35.2775	384.343	379.608	588
Chr2	108519232	108519773	.	667	.	14.5291	131.179	128.041	357
Chr2	108791253	108791698	.	547	.	15.7974	93.0999	90.145	249
Chr2	109348140	109348590	.	750	.	19.4143	165.961	162.665	259
Chr2	109810561	109811403	.	1000	.	42.8036	413.528	408.269	539
Chr2	110120543	110120994	.	686	.	16.6832	100.793	97.7981	255
Chr2	110413537	110414442	.	1000	.	33.5434	282.958	279.121	667
Chr2	111219229	111220163	.	1000	.	27.0179	199.236	195.799	354
Chr2	111880713	111881242	.	1000	.	32.7189	311.636	307.622	227
Chr2	112155316	112156000	.	1000	.	33.0705	304.265	300.3	178
Chr2	112164062	112164531	.	760	.	15.8274	157.257	153.999	243
Chr2	112166976	112167692	.	1000	.	26.9689	283.894	280.051	478
Chr2	113068463	113068928	.	917	.	20.0547	162.444	159.164	244
Chr2	113176696	113177156	.	580	.	13.8026	98.0066	95.0273	293
Chr2	113878780	113879205	.	876	.	19.8171	149.135	145.915	233
Chr2	113918102	113918660	.	561	.	20.8171	138.407	135.234	322
Chr2	114745856	114746855	.	1000	.	36.667	328.853	324.714	503
Chr2	115320192	115320718	.	733	.	17.569	108.623	105.589	218
Chr2	115609137	115609511	.	1000	.	27.5473	209.127	205.649	201
Chr2	115740228	115740555	.	676	.	17.3072	108.583	105.55	154
Chr2	116124648	116125218	.	590	.	16.0678	105.907	102.888	186
Chr2	117555250	117555725	.	1000	.	31.5947	246.885	243.235	252
Chr2	118291713	118292558	.	917	.	21.7508	196.649	193.223	605
Chr2	118300433	118301102	.	1000	.	33.9579	377.352	372.717	350
Chr2	118319232	118320310	.	1000	.	27.4929	263.887	260.153	313
Chr2	118326695	118327099	.	547	.	15.7991	123.891	120.785	242
Chr2	118355964	118356561	.	1000	.	36.4756	361.104	356.665	308
Chr2	118375005	118376133	.	735	.	17.5057	139.159	135.984	340
Chr2	118417200	118417866	.	1000	.	33.9803	305.502	301.529	218
Chr2	118472181	118473068	.	1000	.	27.7211	332.328	328.159	292
Chr2	118482096	118482990	.	675	.	14.9885	109.607	106.57	195
Chr2	118484811	118485663	.	655	.	14.3741	132.658	129.513	359
Chr2	118487115	118488326	.	1000	.	25.8533	284.604	280.757	253
Chr2	118493032	118494471	.	959	.	19.8234	224.238	220.694	1229
Chr2	118592904	118593301	.	560	.	13.5828	74.5234	71.6741	163
Chr2	118594891	118596252	.	1000	.	22.8666	246.593	242.946	421
Chr2	118653912	118654264	.	801	.	21.3243	178.36	175.011	176
Chr2	118689229	118689569	.	717	.	22.4417	157.601	154.343	164
Chr2	118722537	118723812	.	742	.	17.9229	122.372	119.274	1044
Chr2	119028421	119028981	.	741	.	17.1192	107.951	104.921	351
Chr2	119205475	119206073	.	1000	.	24.5871	217.994	214.477	323
Chr2	119481215	119481639	.	673	.	27.3132	202.246	198.796	244
Chr2	119487965	119488632	.	731	.	20.3768	143.183	139.989	491
Chr2	120000874	120001560	.	1000	.	42.4134	442.07	436.034	197
Chr2	120021847	120022215	.	583	.	13.5226	75.7792	72.9223	168
Chr2	120511580	120512076	.	740	.	18.3168	117.824	114.748	218
Chr2	120512719	120514557	.	1000	.	34.6282	374.779	370.18	1305
Chr2	120650559	120651220	.	1000	.	29.6263	311.446	307.433	352
Chr2	120652868	120654074	.	1000	.	28.8147	306.729	302.748	802
Chr2	120656557	120657738	.	1000	.	34.4682	365.169	360.685	631
Chr2	120659107	120659669	.	863	.	19.1889	158.908	155.643	302
Chr2	120665553	120666990	.	775	.	14.0278	127.885	124.761	825
Chr2	120681011	120681844	.	1000	.	28.2352	254.634	250.948	490
Chr2	120694518	120695241	.	857	.	21.634	149.319	146.098	477
Chr2	120730015	120730633	.	1000	.	33.1721	269.593	265.829	233
Chr2	120778345	120779479	.	1000	.	25.6124	347.777	343.476	537
Chr2	120795623	120796158	.	663	.	14.0074	134.464	131.309	297
Chr2	120802108	120802686	.	569	.	12.3057	99.2095	96.2238	156
Chr2	120817592	120818066	.	684	.	17.6976	138.278	135.107	207
Chr2	120820796	120821619	.	1000	.	34.4772	349.622	345.303	447
Chr2	120826080	120826693	.	996	.	21.6696	199.977	196.538	212
Chr2	120902754	120903725	.	1000	.	32.1202	361.259	356.817	272
Chr2	120905742	120906546	.	550	.	14.6191	92.1662	89.2162	192
Chr2	120922545	120924234	.	596	.	14.949	121.734	118.639	1203
Chr2	120971313	120972232	.	1000	.	37.0574	306.289	302.311	280
Chr2	121471503	121472096	.	969	.	23.3513	188.157	184.767	418
Chr2	121888290	121888967	.	772	.	28.0514	209.81	206.327	376
Chr2	122331384	122333032	.	1000	.	25.1507	257.559	253.859	1393
Chr2	122426833	122428235	.	1000	.	35.8474	339.39	335.166	1016
Chr2	122453955	122454998	.	575	.	15.7311	114.929	111.866	721
Chr2	122542601	122543052	.	1000	.	26.0998	279.819	276	241
Chr2	122575260	122575816	.	893	.	20.8475	147.524	144.31	285
Chr2	122580658	122581367	.	1000	.	31.8147	333.913	329.731	357
Chr2	122612874	122613825	.	830	.	17.5403	168.463	165.155	703
Chr2	122618619	122619892	.	1000	.	32.8477	300.131	296.193	483
Chr2	123310798	123311200	.	920	.	23.5749	183.281	179.911	189
Chr2	123483929	123484455	.	702	.	16.3879	98.2126	95.2314	282
Chr2	125037305	125037962	.	754	.	16.3325	164.731	161.441	344
Chr2	125059976	125061293	.	1000	.	25.4014	234.069	230.479	493
Chr2	125068340	125069065	.	921	.	18.9401	182.94	179.571	395
Chr2	125079219	125081131	.	1000	.	21.3596	288.242	284.375	1055
Chr2	125088828	125090745	.	1000	.	34.9356	358.22	353.81	286
Chr2	125100434	125101817	.	772	.	16.2874	228.808	225.242	455
Chr2	125119253	125120018	.	975	.	23.6209	265.612	261.868	463
Chr2	125204571	125205230	.	1000	.	35.8764	366.611	362.11	443
Chr2	125253612	125254382	.	1000	.	23.8126	276.191	272.391	482
Chr2	125426134	125426626	.	1000	.	29.5278	225.107	221.557	299
Chr2	125523410	125524019	.	676	.	15.0369	111.343	108.296	358
Chr2	125549507	125550583	.	1000	.	30.2011	331.989	327.823	438
Chr2	125599798	125600488	.	894	.	20.8851	185.612	182.232	328
Chr2	125998681	125999185	.	916	.	24.5185	177.959	174.612	192
Chr2	127127632	127128736	.	1000	.	39.3767	354.767	350.395	279
Chr2	127148217	127149037	.	1000	.	34.4804	385.267	380.516	331
Chr2	127149363	127150244	.	1000	.	35.6273	349.807	345.486	546
Chr2	127150891	127152415	.	1000	.	25.7568	266.277	262.53	722
Chr2	127171462	127172194	.	1000	.	20.0691	228.252	224.688	410
Chr2	127175534	127176301	.	1000	.	31.1368	335.204	331.012	450
Chr2	127180236	127180618	.	566	.	13.8026	98.0066	95.0273	174
Chr2	127186979	127187532	.	559	.	12.8446	68.5579	65.7492	220
Chr2	130722974	130723316	.	852	.	20.4277	138.002	134.832	156
Chr2	130800204	130800809	.	709	.	21.7029	146.798	143.588	370
Chr2	131715948	131716476	.	845	.	20.1957	153.219	149.98	305
Chr2	131717238	131717986	.	1000	.	36.9791	327.702	323.57	493
Chr2	131723517	131724168	.	569	.	15.7311	114.929	111.866	341
Chr2	131738014	131738592	.	1000	.	30.2953	280.53	276.706	347
Chr2	131750675	131751163	.	688	.	24.3509	222.836	219.297	243
Chr2	131756337	131756861	.	1000	.	33.5343	383.143	378.427	238
Chr2	131859363	131859807	.	916	.	19.7555	142.74	139.548	199
Chr2	131867869	131869249	.	1000	.	24.1407	243.17	239.538	986
Chr2	132010529	132010946	.	834	.	20.2265	132.874	129.727	209
Chr2	132252419	132253322	.	881	.	18.0802	160.948	157.674	581
Chr2	132306664	132307110	.	827	.	24.6557	175.512	172.174	188
Chr2	132391784	132392724	.	1000	.	30.1228	262.952	259.221	615
Chr2	132393297	132393764	.	790	.	20.06	150.045	146.821	237
Chr2	132642166	132642689	.	697	.	15.7974	93.0999	90.145	169
Chr2	133205854	133207233	.	1000	.	34.3621	345.81	341.528	503
Chr2	133625286	133625821	.	1000	.	29.7586	304.675	300.708	217
Chr2	133628558	133629089	.	917	.	21.0855	169.218	165.908	367
Chr2	133714634	133715225	.	790	.	18.7209	158.661	155.397	302
Chr2	133950593	133951291	.	1000	.	28.3153	351.883	347.54	365
Chr2	134992249	134996273	.	1000	.	35.0494	406.874	401.74	1142
Chr2	135122962	135123737	.	1000	.	22.16	229.066	225.499	507
Chr2	135187607	135188124	.	817	.	21.5708	233.519	229.931	253
Chr2	135199082	135200079	.	1000	.	27.4378	364.477	360	669
Chr2	135207779	135209495	.	1000	.	38.5552	393.547	388.664	628
Chr2	135520468	135521815	.	1000	.	27.6323	253.25	249.57	397
Chr2	135595099	135596969	.	1000	.	33.7394	313.428	309.402	561
Chr2	136008392	136008918	.	1000	.	19.2533	198.387	194.954	217
Chr2	136020155	136020608	.	1000	.	24.6785	290.439	286.558	195
Chr2	136024409	136025124	.	1000	.	36.9236	352.605	348.257	261
Chr2	136032252	136032723	.	1000	.	22.0351	260.92	257.201	239
Chr2	136047205	136048061	.	1000	.	20.8577	222.574	219.036	447
Chr2	136179492	136180265	.	765	.	21.0571	143.725	140.53	213
Chr2	136377505	136378110	.	968	.	23.6303	198.756	195.322	331
Chr2	136383063	136383610	.	888	.	20.4789	210.752	207.266	304
Chr2	136455352	136456827	.	1000	.	25.7547	249.411	245.75	419
Chr2	136462101	136462605	.	1000	.	24.887	277.846	274.037	240
Chr2	136466498	136468328	.	1000	.	32.7962	362.188	357.737	1118
Chr2	136469499	136470199	.	794	.	16.409	209.516	206.036	241
Chr2	136604329	136604762	.	1000	.	22.7895	189.765	186.368	240
Chr2	137029157	137029818	.	1000	.	22.3225	217.732	214.215	379
Chr2	137440658	137440989	.	540	.	13.4659	94.4416	91.4795	145
Chr2	137459288	137459798	.	1000	.	26.8679	282.417	278.582	273
Chr2	137676906	137677397	.	1000	.	23.3115	180.416	177.058	250
Chr2	137703229	137704242	.	1000	.	24.7808	236.332	232.731	719
Chr2	137812549	137812934	.	1000	.	27.1615	268.563	264.804	178
Chr2	137828819	137829258	.	1000	.	22.0891	173.994	170.664	192
Chr2	137891293	137891907	.	911	.	17.5953	207.985	204.512	259
Chr2	137985955	137986633	.	1000	.	22.8117	281.169	277.342	344
Chr2	137990960	137992119	.	1000	.	20.7627	258.212	254.507	751
Chr2	138064320	138065009	.	1000	.	27.3807	262.396	258.669	332
Chr2	138334881	138335309	.	734	.	16.3246	142.973	139.78	223
Chr2	138375192	138375560	.	1000	.	30.7089	237.501	233.895	179
Chr2	139072716	139073340	.	1000	.	22.884	158.151	154.889	425
Chr2	139308087	139308408	.	847	.	18.7501	119.266	116.181	154
Chr2	139469207	139470123	.	1000	.	25.2463	181.383	178.021	407
Chr2	139591456	139592099	.	590	.	14.2894	87.2346	84.3119	388
Chr2	139593234	139593988	.	1000	.	25.2823	229.639	226.069	367
Chr2	139834014	139834395	.	613	.	16.5356	99.5006	96.5129	218
Chr2	140244829	140245279	.	1000	.	23.1109	165.509	162.215	252
Chr2	140325541	140326821	.	1000	.	26.2686	351.656	347.318	275
Chr2	140328069	140328632	.	1000	.	22.6572	292.501	288.609	292
Chr2	140344643	140345305	.	901	.	18.9893	172.787	169.461	450
Chr2	140483946	140484426	.	1000	.	31.6586	267.535	263.78	217
Chr2	141032755	141033406	.	1000	.	24.4187	286.148	282.293	381
Chr2	141039780	141040603	.	948	.	20.0198	204.005	200.548	462
Chr2	141040855	141041573	.	1000	.	20.9084	198.384	194.951	436
Chr2	141041692	141042001	.	1000	.	4.32852	14.7546	12.5169	147
Chr2	141043460	141044037	.	1000	.	33.9087	350.573	346.245	323
Chr2	141044550	141045365	.	609	.	13.9837	109.859	106.82	441
Chr2	141046610	141047363	.	1000	.	25.7586	283.148	279.31	497
Chr2	141048881	141049557	.	1000	.	26.3132	265.821	262.077	243
Chr2	141061130	141062340	.	1000	.	32.356	376.486	371.862	313
Chr2	141208852	141209321	.	634	.	17.5057	139.159	135.984	225
Chr2	141220349	141221835	.	966	.	26.1742	198.372	194.94	419
Chr2	141515253	141515833	.	1000	.	28.6655	269.784	266.019	234
Chr2	141932208	141932604	.	980	.	25.2463	181.383	178.021	197
Chr2	142014504	142015415	.	1000	.	46.0622	420.355	414.953	328
Chr2	142169212	142170004	.	1000	.	29.7889	359.542	355.12	388
Chr2	142216766	142217117	.	678	.	16.0304	109.748	106.71	166
Chr2	142228182	142228672	.	1000	.	23.7974	170.699	167.382	262
Chr2	142811726	142812149	.	752	.	20.3742	134.253	131.099	196
Chr2	142854976	142856114	.	838	.	16.9785	103.388	100.38	576
Chr2	142913887	142914819	.	1000	.	29.9223	234.834	231.241	434
Chr2	143105623	143107014	.	694	.	16.6832	100.793	97.7981	1060
Chr2	143215783	143216611	.	1000	.	24.6557	175.512	172.174	349
Chr2	143429994	143430503	.	1000	.	30.6723	274.571	270.78	301
Chr2	143688946	143689354	.	573	.	19.1931	123.313	120.21	216
Chr2	143691021	143691556	.	1000	.	35.7212	337.777	333.565	280
Chr2	143972374	143972918	.	615	.	14.6163	83.0706	80.1713	188
Chr2	144480485	144481064	.	1000	.	32.9258	290.593	286.712	251
Chr2	144512055	144512633	.	1000	.	30.266	232.838	229.253	201
Chr2	145053043	145053689	.	1000	.	35.8763	293.232	289.334	428
Chr2	145178261	145178706	.	600	.	14.0916	87.2818	84.3589	236
Chr2	145207460	145208105	.	584	.	17.8643	111.262	108.215	385
Chr2	145209213	145209991	.	1000	.	33.6884	324.261	320.157	390
Chr2	145619257	145620047	.	923	.	20.4792	186.538	183.154	434
Chr2	145620167	145620500	.	923	.	3.91969	11.8775	9.71584	110
Chr2	145620767	145622331	.	1000	.	31.9582	392.971	388.097	919
Chr2	145804091	145804732	.	1000	.	24.3574	207.381	203.909	348
Chr2	145805311	145805849	.	578	.	14.0923	87.2839	84.3608	374
Chr2	145857310	145857968	.	826	.	17.9451	139.276	136.1	182
Chr2	145881781	145882169	.	611	.	14.9415	117.86	114.783	201
Chr2	145902036	145902678	.	1000	.	29.4519	341.05	336.812	387
Chr2	146250373	146250985	.	1000	.	48.2779	435.414	429.596	280
Chr2	146559413	146559810	.	591	.	19.2287	137.329	134.162	202
Chr2	147055933	147056417	.	730	.	15.7571	131.606	128.465	198
Chr2	147236884	147237268	.	1000	.	23.9175	168.231	164.925	199
Chr2	147275008	147275424	.	926	.	26.3807	223.08	219.54	237
Chr2	147300425	147301366	.	613	.	18.9938	151.172	147.941	301
Chr2	147301645	147302274	.	1000	.	21.5837	175.734	172.395	254
Chr2	147343639	147344733	.	1000	.	31.6827	388.335	383.54	436
Chr2	147349421	147350978	.	630	.	14.6507	162.219	158.94	465
Chr2	147356090	147357034	.	1000	.	28.2044	355.413	351.035	547
Chr2	147456215	147456692	.	545	.	13.1481	75.9578	73.1002	186
Chr2	147708308	147708888	.	1000	.	38.0438	336.091	331.892	294
Chr2	147709663	147710223	.	1000	.	23.0102	327.694	323.562	309
Chr2	147714764	147715205	.	651	.	17.6713	126.477	123.36	229
Chr2	147753663	147754313	.	1000	.	28.2872	361.017	356.579	335
Chr2	147766231	147767159	.	777	.	15.5638	157.418	154.16	751
Chr2	147772104	147772794	.	892	.	18.1117	149.245	146.025	270
Chr2	148172463	148173709	.	1000	.	27.1791	305.149	301.178	666
Chr2	148174791	148175204	.	1000	.	24.4706	216.55	213.039	196
Chr2	148177612	148178684	.	1000	.	31.3818	327.712	323.58	794
Chr2	148827292	148828401	.	1000	.	34.3676	325.825	321.709	829
Chr2	148840116	148841168	.	840	.	18.912	166.386	163.088	602
Chr2	148894009	148894421	.	796	.	17.3732	151.874	148.641	228
Chr2	148901662	148902062	.	770	.	16.2828	112.286	109.236	187
Chr2	148943354	148944872	.	1000	.	25.5354	262.287	258.561	865
Chr2	149024848	149025320	.	867	.	20.5744	157.327	154.069	238
Chr2	149452906	149454128	.	577	.	16.2546	150.671	147.443	744
Chr2	149782289	149783304	.	773	.	19.9053	225.574	222.023	399
Chr2	149834965	149835412	.	627	.	18.0289	126.963	123.844	192
Chr2	150097990	150098409	.	1000	.	24.4328	262.937	259.207	212
Chr2	150098619	150099717	.	1000	.	22.8845	296.678	292.76	661
Chr2	150113058	150114004	.	1000	.	24.8547	333.408	329.232	428
Chr2	150272257	150272566	.	581	.	13.8781	76.9427	74.079	165
Chr2	150359904	150360563	.	1000	.	37.3526	309.571	305.571	226
Chr2	150428431	150429128	.	1000	.	30.7202	242.852	239.222	422
Chr2	150658612	150659104	.	1000	.	32.5307	285.862	282.008	267
Chr2	151355045	151355430	.	739	.	17.7167	109.941	106.9	188
Chr2	152223021	152223373	.	788	.	19.6378	164.273	160.984	192
Chr2	152376506	152376974	.	716	.	15.7311	114.929	111.866	250
Chr2	152378173	152378476	.	621	.	14.7639	84.3095	81.4028	167
Chr2	152623330	152623765	.	832	.	16.383	169.835	166.522	217
Chr2	152847531	152848394	.	1000	.	31.5947	246.885	243.235	643
Chr2	152848858	152849324	.	1000	.	33.8093	270.659	266.888	232
Chr2	152912012	152912584	.	686	.	14.9855	144.985	141.784	300
Chr2	152914744	152915884	.	1000	.	30.78	286.698	282.839	357
Chr2	152916380	152917729	.	1000	.	27.0081	320.5	316.423	378
Chr2	152917968	152918785	.	975	.	21.166	192.275	188.868	629
Chr2	152922148	152923114	.	601	.	13.7431	100.699	97.7067	390
Chr2	152971470	152972423	.	1000	.	29.4659	382.008	377.308	487
Chr2	152973423	152973981	.	872	.	23.4885	278.286	274.475	258
Chr2	154309379	154309746	.	837	.	26.8703	197.735	194.305	196
Chr2	155051358	155051780	.	928	.	19.8727	176.737	173.395	250
Chr2	155065099	155065520	.	748	.	17.8423	143.061	139.868	203
Chr2	155068424	155068993	.	848	.	17.8832	208.02	204.546	357
Chr2	155071765	155072325	.	1000	.	28.9517	283.428	279.589	298
Chr2	155080271	155081035	.	1000	.	29.0471	304.662	300.695	375
Chr2	155091465	155092468	.	571	.	13.1272	81.6025	78.7124	702
Chr2	155092763	155093292	.	682	.	14.8583	124.389	121.282	252
Chr2	155104386	155104856	.	663	.	19.0048	123.553	120.45	206
Chr2	155541354	155541867	.	1000	.	29.7887	263.791	260.058	206
Chr2	155542165	155542554	.	994	.	23.8562	193.888	190.474	194
Chr2	155720505	155722071	.	674	.	15.1492	112.576	109.524	564
Chr2	155860758	155861075	.	583	.	13.8457	78.3078	75.4358	160
Chr2	156172707	156173344	.	902	.	19.4883	126.029	122.913	233
Chr2	156219297	156220101	.	891	.	21.5553	145.392	142.188	561
Chr2	156831459	156832133	.	577	.	16.8442	122.505	119.406	497
Chr2	157800834	157801149	.	1000	.	27.9038	208.292	204.817	155
Chr2	157900656	157902115	.	554	.	14.0257	78.1593	75.2884	1037
Chr2	157903981	157905003	.	660	.	15.945	94.3721	91.4107	658
Chr2	157972573	157973177	.	1000	.	34.5475	278.679	274.866	304
Chr2	158886248	158886874	.	542	.	18.5702	130.632	127.495	212
Chr2	159187295	159187820	.	713	.	15.2688	106.081	103.059	206
Chr2	159664226	159664687	.	595	.	14.6163	83.0706	80.1713	157
Chr2	159714431	159714840	.	1000	.	23.7699	166.783	163.483	233
Chr2	159790051	159790614	.	876	.	25.0579	191.509	188.105	281
Chr2	161600349	161601036	.	879	.	23.0762	163.504	160.219	237
Chr2	161743427	161743945	.	974	.	20.0789	131.498	128.358	277
Chr2	162163376	162163750	.	618	.	14.5417	98.6924	95.7085	211
Chr2	162229536	162230580	.	1000	.	30.1915	310.785	306.777	281
Chr2	162271329	162272054	.	1000	.	36.6594	382.333	377.626	321
Chr2	162285124	162285802	.	727	.	15.2444	137.026	133.859	203
Chr2	162395426	162395936	.	1000	.	30.7089	237.501	233.895	202
Chr2	164997680	164998369	.	1000	.	35.1236	369.09	364.559	371
Chr2	166646533	166646920	.	1000	.	25.9844	188.779	185.386	175
Chr2	167561793	167562157	.	579	.	16.7263	112.297	109.247	157
Chr2	167925180	167925619	.	579	.	21.9982	149.619	146.395	191
Chr2	168156194	168156772	.	681	.	17.2531	117.471	114.395	235
Chr2	168406253	168407069	.	1000	.	28.1662	272.87	269.088	354
Chr2	168413164	168413714	.	1000	.	22.7282	237.438	233.833	327
Chr2	169368769	169369387	.	1000	.	31.543	317.656	313.6	265
Chr2	169401409	169401901	.	1000	.	29.09	315.28	311.242	301
Chr2	169402026	169403489	.	1000	.	35.348	372.289	367.72	1213
Chr2	169422172	169422773	.	1000	.	26.054	227.801	224.24	275
Chr2	170508583	170509509	.	1000	.	28.199	211.329	207.84	547
Chr2	170510641	170511357	.	1000	.	27.9038	208.292	204.817	322
Chr2	171601404	171601941	.	1000	.	23.9197	195.089	191.67	239
Chr2	171602914	171603747	.	662	.	18.1596	113.916	110.856	567
Chr2	172009131	172010163	.	1000	.	39.5025	417.217	411.885	398
Chr2	172010948	172011661	.	804	.	18.5277	145.858	142.651	226
Chr2	172012604	172013147	.	665	.	16.0331	125.675	122.562	197
Chr2	172241487	172241853	.	819	.	22.14	188.105	184.715	202
Chr2	173567310	173568119	.	841	.	26.1002	199.111	195.676	343
Chr2	173580010	173580434	.	574	.	16.4629	109.731	106.693	166
Chr2	174973136	174973642	.	793	.	19.6908	147.78	144.565	332
Chr2	176237667	176238392	.	1000	.	25.5193	229.624	226.055	500
Chr2	176632214	176632501	.	644	.	16.2659	115.428	112.361	161
Chr2	176744575	176745301	.	1000	.	29.8967	254.732	251.045	456
Chr2	176813976	176814412	.	911	.	28.199	211.329	207.84	242
Chr2	176843689	176844043	.	560	.	21.7029	146.798	143.588	166
Chr2	177440534	177440857	.	823	.	19.9313	130.126	126.992	158
Chr2	177531317	177531651	.	592	.	14.4686	81.8362	78.9436	167
Chr2	178099506	178099967	.	1000	.	45.7681	405.794	400.681	213
Chr2	178633188	178633756	.	1000	.	39.5672	334.399	330.214	359
Chr2	178697941	178698441	.	1000	.	42.9629	373.169	368.588	282
Chr2	178759361	178759946	.	1000	.	35.8901	366.667	362.165	256
Chr2	178974913	178975277	.	688	.	13.7921	104.584	101.572	178
Chr2	179200962	179201289	.	744	.	16.5468	123.772	120.668	161
Chr2	180329119	180329814	.	799	.	17.2289	145.436	142.233	311
Chr3	435762	436166	.	931	.	32.0376	251.604	247.932	214
Chr3	852116	852432	.	958	.	22.4411	153.872	150.629	158
Chr3	1944250	1944726	.	549	.	13.1399	70.9296	68.1026	304
Chr3	2290081	2290534	.	680	.	15.7974	93.0999	90.145	170
Chr3	2311977	2312332	.	567	.	13.8781	76.9427	74.079	133
Chr3	3057661	3058138	.	1000	.	3.46144	7.69394	5.68356	107
Chr3	3058240	3059117	.	1000	.	28.4479	237.931	234.323	374
Chr3	3060824	3062054	.	1000	.	39.1013	351.449	347.112	887
Chr3	3090936	3091301	.	1000	.	28.3467	212.851	209.355	180
Chr3	3249290	3249782	.	753	.	17.6581	150.651	147.423	276
Chr3	3842459	3842886	.	861	.	23.7699	166.783	163.483	219
Chr3	4013559	4014041	.	1000	.	32.2778	317.472	313.417	303
Chr3	4405100	4405525	.	605	.	15.945	94.3721	91.4107	219
Chr3	5009115	5009690	.	1000	.	28.3518	284.996	281.148	371
Chr3	5792500	5792838	.	624	.	15.3544	89.3076	86.3732	161
Chr3	5816864	5817537	.	941	.	20.115	136.051	132.89	476
Chr3	5835874	5836490	.	761	.	17.4214	107.308	104.281	426
Chr3	5845915	5846494	.	839	.	26.0217	201.818	198.371	314
Chr3	7381777	7382591	.	609	.	15.971	100.799	97.8039	148
Chr3	7760955	7761494	.	1000	.	29.9707	229.739	226.168	297
Chr3	8157210	8157527	.	584	.	14.0257	78.1593	75.2884	171
Chr3	8343055	8343527	.	1000	.	25.5415	184.334	180.959	266
Chr3	8714911	8715267	.	1000	.	23.7699	166.783	163.483	205
Chr3	9352163	9352521	.	576	.	12.5681	105.358	102.341	197
Chr3	9370791	9371402	.	815	.	21.8663	151.944	148.711	196
Chr3	9378333	9379115	.	774	.	16.6673	151.867	148.634	312
Chr3	9380036	9380460	.	1000	.	26.7993	231.712	228.133	203
Chr3	9389531	9390154	.	1000	.	20.6882	189.263	185.868	345
Chr3	9390857	9391414	.	1000	.	26.1308	331.875	327.711	206
Chr3	9743045	9743902	.	1000	.	37.4989	318.089	314.029	525
Chr3	9795919	9796268	.	753	.	17.163	107.277	104.251	176
Chr3	9855704	9856300	.	1000	.	43.8488	383.415	378.695	275
Chr3	10247137	10247546	.	812	.	18.8978	120.611	117.521	217
Chr3	10309290	10310077	.	549	.	14.1207	112.704	109.65	619
Chr3	11366967	11368388	.	997	.	27.3779	271.535	267.76	854
Chr3	11382534	11382910	.	997	.	31.0042	240.621	237.001	194
Chr3	11819272	11819683	.	643	.	14.5881	106.447	103.424	169
Chr3	12089200	12090298	.	1000	.	24.6557	175.512	172.174	558
Chr3	13947583	13948167	.	1000	.	25.8116	224.859	221.312	294
Chr3	13951237	13952459	.	1000	.	22.0755	200.824	197.38	493
Chr3	14223522	14223895	.	573	.	19.7836	128.757	125.63	201
Chr3	15296484	15297054	.	829	.	22.4993	157.797	154.537	168
Chr3	15989345	15990025	.	917	.	20.722	165.085	161.793	234
Chr3	16020167	16020693	.	805	.	20.6694	137.019	133.853	315
Chr3	16220378	16221720	.	924	.	21.9297	154.926	151.679	722
Chr3	16913660	16914263	.	1000	.	39.3839	400.361	395.356	310
Chr3	16956478	16957193	.	1000	.	32.1853	253.181	249.502	336
Chr3	17026615	17027245	.	843	.	18.6171	194.24	190.824	224
Chr3	17220599	17221303	.	685	.	19.1499	124.904	121.794	289
Chr3	18439846	18440476	.	1000	.	26.856	335.869	331.672	367
Chr3	19256770	19257538	.	1000	.	31.0042	240.621	237.001	254
Chr3	19448830	19449523	.	581	.	14.5881	106.447	103.424	459
Chr3	19592304	19593005	.	1000	.	27.3581	363.002	358.541	327
Chr3	19663114	19663462	.	555	.	19.1821	125.879	122.765	158
Chr3	19759624	19760146	.	951	.	19.5866	169.327	166.016	184
Chr3	19762484	19762893	.	745	.	16.4523	162.136	158.857	223
Chr3	19775811	19776540	.	947	.	20.8883	241.746	238.12	435
Chr3	19776935	19777623	.	1000	.	27.0606	273.183	269.4	391
Chr3	19784412	19785537	.	1000	.	22.2539	250.946	247.277	910
Chr3	19792357	19792957	.	806	.	21.6032	214.384	210.882	272
Chr3	19898960	19899737	.	1000	.	31.49	329.26	325.116	243
Chr3	19954345	19955054	.	698	.	16.7177	139.09	135.915	532
Chr3	19960127	19960596	.	1000	.	34.3252	277.929	274.119	277
Chr3	19990590	19991371	.	790	.	18.1596	113.916	110.856	206
Chr3	20523657	20524481	.	1000	.	25.3798	277.341	273.535	321
Chr3	20539488	20540061	.	1000	.	30.4031	335.046	330.855	243
Chr3	20553844	20554260	.	556	.	14.1759	105.485	102.468	220
Chr3	20589701	20590651	.	1000	.	36.9389	381.21	376.519	516
Chr3	21140346	21141228	.	983	.	20.8722	179.227	175.874	510
Chr3	21146435	21146917	.	893	.	20.5605	181.509	178.146	289
Chr3	21629315	21629905	.	1000	.	26.2186	359.365	354.945	295
Chr3	21630698	21631209	.	1000	.	33.3248	319.515	315.444	256
Chr3	22343017	22343397	.	880	.	21.9982	149.619	146.395	193
Chr3	23013610	23014095	.	1000	.	32.5721	344.821	340.547	280
Chr3	23014810	23015288	.	1000	.	25.3302	188.537	185.146	288
Chr3	23016393	23016831	.	1000	.	2.90314	5.94776	4.03523	323
Chr3	23017021	23017694	.	1000	.	25.6558	264.82	261.081	418
Chr3	23526887	23528514	.	1000	.	23.5097	345.233	340.957	416
Chr3	23553835	23554784	.	1000	.	29.4147	360.772	356.337	346
Chr3	23566642	23566989	.	589	.	23.0317	159.582	156.314	186
Chr3	23761941	23762665	.	1000	.	26.4572	201.348	197.902	417
Chr3	25025759	25026082	.	861	.	21.6155	208.008	204.535	173
Chr3	25440740	25441267	.	1000	.	36.5981	301.325	297.379	282
Chr3	25476677	25477313	.	1000	.	29.2047	266.756	263.007	300
Chr3	25479825	25480647	.	1000	.	27.2729	297.481	293.558	506
Chr3	25527211	25528317	.	1000	.	24.8033	176.976	173.632	415
Chr3	25786769	25787090	.	805	.	18.3168	117.824	114.748	159
Chr3	25906255	25906867	.	1000	.	36.0848	374.26	369.668	353
Chr3	26216725	26217336	.	837	.	40.896	349.472	345.154	261
Chr3	27255638	27255986	.	681	.	16.2403	96.9285	93.9538	172
[truncated: 4,039 more rows]

## Sheet: Sox3_St8_PeakRegions
Chr1	215341537	215341841	.	543	.	7.3044	12.2047	9.39613	166
Chr1	58548666	58548964	.	545	.	7.3044	12.2047	9.39613	141
Chr2	114866500	114866734	.	540	.	7.3044	12.2047	9.39613	129
Chr2	151036755	151037128	.	541	.	7.3044	12.2047	9.39613	169
Chr3	68966980	68967312	.	543	.	7.3044	12.2047	9.39613	154
Chr5	105711527	105711807	.	541	.	7.3044	12.2047	9.39613	134
Chr5	22409900	22410149	.	544	.	7.3044	12.2047	9.39613	119
Chr5	47495387	47495634	.	540	.	7.3044	12.2047	9.39613	95
Chr6	141938496	141938752	.	542	.	7.3044	12.2047	9.39613	115
Chr6	145166683	145167011	.	545	.	7.3044	12.2047	9.39613	155
Chr7	32610559	32610819	.	543	.	7.3044	12.2047	9.39613	99
Chr7	67672659	67672914	.	545	.	7.3044	12.2047	9.39613	125
Chr8	56128774	56129018	.	543	.	7.3044	12.2047	9.39613	117
Chr8	79150657	79150968	.	545	.	7.3044	12.2047	9.39613	140
Chr4	12128213	12128550	.	546	.	7.33115	14.3482	11.4726	159
Chr9	10249446	10249832	.	542	.	7.34436	13.9275	11.0651	128
Chr10	27690116	27690401	.	547	.	7.3646	14.4056	11.5285	137
Chr6	67858816	67859191	.	542	.	7.3646	14.4056	11.5285	150
Chr6	84170999	84171199	.	542	.	7.3646	14.4056	11.5285	106
Chr8	141589133	141589630	.	546	.	7.3646	14.4056	11.5285	84
Chr9	13944665	13944901	.	547	.	7.3646	14.4056	11.5285	93
Chr4	134469935	134470165	.	543	.	7.39435	12.7413	9.9259	123
Chr8	14707319	14707949	.	548	.	7.44624	20.2249	17.1453	327
Chr2	119888307	119888565	.	541	.	7.46339	12.8537	10.0328	138
Chr3	115514481	115514700	.	549	.	7.46339	12.8537	10.0328	87
Chr3	149665155	149665558	.	549	.	7.46339	12.8537	10.0328	115
Chr4	112633292	112633499	.	542	.	7.46339	12.8537	10.0328	108
Chr5	81007236	81007628	.	544	.	7.46339	12.8537	10.0328	222
Chr6	135136693	135137373	.	549	.	7.46339	12.8537	10.0328	457
Chr6	146877047	146877272	.	541	.	7.46339	12.8537	10.0328	111
Chr1	82332864	82333120	.	545	.	7.52457	14.2306	11.3565	89
Chr3	145125320	145125585	.	541	.	7.52457	14.2306	11.3565	136
Chr3	46768080	46768381	.	551	.	7.52457	14.2306	11.3565	144
Chr5	120497921	120498574	.	544	.	7.52457	14.2306	11.3565	481
Chr5	86696866	86697132	.	548	.	7.52457	14.2306	11.3565	150
Chr8	37161582	37161837	.	545	.	7.52457	14.2306	11.3565	114
Chr9	51759847	51760334	.	549	.	7.52457	14.2306	11.3565	135
Chr2	176641673	176641993	.	550	.	7.56969	15.6769	12.7541	118
Chr4	33197878	33198382	.	544	.	7.62105	32.6097	29.2072	243
Chr5	52482733	52483133	.	542	.	7.64351	13.147	10.3179	241
Chr5	87687329	87687566	.	546	.	7.69182	14.068	11.2002	117
Chr6	145797596	145798309	.	552	.	7.69182	14.068	11.2002	174
Chr1	215095913	215096119	.	542	.	7.71066	14.099	11.2279	130
Chr2	176651371	176651745	.	543	.	7.71066	14.099	11.2279	212
Chr2	98171162	98171391	.	545	.	7.71066	14.099	11.2279	113
Chr3	26310996	26311338	.	551	.	7.71066	14.099	11.2279	120
Chr5	87400312	87400553	.	550	.	7.71066	14.099	11.2279	97
Chr7	95494245	95494505	.	550	.	7.71066	14.099	11.2279	125
Chr8	16529108	16529464	.	553	.	7.71205	20.8014	17.7136	175
Chr10	33253440	33253650	.	552	.	7.7305	13.7016	10.8414	91
Chr2	133088633	133088883	.	554	.	7.73283	15.4951	12.5747	94
Chr8	33874812	33875363	.	551	.	7.73283	15.4951	12.5747	173
Chr1	66395377	66395624	.	541	.	7.74953	16.9473	13.9816	123
Chr5	42443585	42443802	.	555	.	7.77449	13.3605	10.528	90
Chr9	11649062	11650181	.	546	.	7.7888	22.9767	19.8155	588
Chr4	12021432	12021789	.	547	.	7.79029	17.0215	14.0553	168
Chr10	21051225	21051644	.	550	.	7.79136	13.388	10.5313	171
Chr10	31449283	31449523	.	567	.	7.79136	13.388	10.5313	136
Chr10	46881262	46881609	.	552	.	7.79136	13.388	10.5313	174
Chr1	103344004	103344250	.	556	.	7.79136	13.388	10.5313	121
Chr1	158685019	158685288	.	559	.	7.79136	13.388	10.5313	146
Chr1	28156031	28156397	.	550	.	7.79136	13.388	10.5313	202
Chr1	29376773	29377013	.	555	.	7.79136	13.388	10.5313	129
Chr1	34743140	34743474	.	542	.	7.79136	13.388	10.5313	205
Chr1	40766900	40767161	.	557	.	7.79136	13.388	10.5313	134
Chr1	45343204	45343639	.	557	.	7.79136	13.388	10.5313	242
Chr1	61931414	61931831	.	567	.	7.79136	13.388	10.5313	173
Chr1	73326960	73327205	.	561	.	7.79136	13.388	10.5313	120
Chr1	78461140	78461516	.	563	.	7.79136	13.388	10.5313	131
Chr1	9382157	9382494	.	563	.	7.79136	13.388	10.5313	172
Chr2	101521213	101521864	.	542	.	7.79136	13.388	10.5313	243
Chr2	110636506	110636848	.	560	.	7.79136	13.388	10.5313	213
Chr2	132346300	132346663	.	555	.	7.79136	13.388	10.5313	240
Chr2	152639857	152640091	.	557	.	7.79136	13.388	10.5313	88
Chr2	157924814	157925107	.	552	.	7.79136	13.388	10.5313	119
Chr2	16264542	16265141	.	547	.	7.79136	13.388	10.5313	425
Chr2	166166051	166166540	.	557	.	7.79136	13.388	10.5313	314
Chr2	176586569	176587204	.	564	.	7.79136	13.388	10.5313	167
Chr2	29197849	29198119	.	563	.	7.79136	13.388	10.5313	126
Chr2	41191567	41191825	.	555	.	7.79136	13.388	10.5313	139
Chr2	72853636	72853956	.	540	.	7.79136	13.388	10.5313	170
Chr2	77038928	77039240	.	565	.	7.79136	13.388	10.5313	161
Chr2	80633130	80633429	.	564	.	7.79136	13.388	10.5313	142
Chr2	92834065	92834416	.	547	.	7.79136	13.388	10.5313	172
Chr3	121493681	121493969	.	560	.	7.79136	13.388	10.5313	150
Chr3	124443676	124444028	.	565	.	7.79136	13.388	10.5313	225
Chr3	24957648	24958092	.	562	.	7.79136	13.388	10.5313	221
Chr3	29405789	29406063	.	561	.	7.79136	13.388	10.5313	132
Chr3	31647534	31647794	.	570	.	7.79136	13.388	10.5313	143
Chr3	41463731	41464001	.	564	.	7.79136	13.388	10.5313	144
Chr3	43936744	43936979	.	545	.	7.79136	13.388	10.5313	104
Chr3	52130923	52131242	.	567	.	7.79136	13.388	10.5313	146
Chr3	59345869	59346082	.	564	.	7.79136	13.388	10.5313	107
Chr3	61886396	61886648	.	561	.	7.79136	13.388	10.5313	122
Chr3	74217773	74218292	.	552	.	7.79136	13.388	10.5313	211
Chr3	87607640	87608043	.	568	.	7.79136	13.388	10.5313	227
Chr3	90609908	90610279	.	555	.	7.79136	13.388	10.5313	125
Chr3	96263155	96263489	.	547	.	7.79136	13.388	10.5313	162
Chr4	114657171	114657416	.	555	.	7.79136	13.388	10.5313	129
Chr4	129788036	129788409	.	558	.	7.79136	13.388	10.5313	163
Chr4	30070108	30070392	.	556	.	7.79136	13.388	10.5313	157
Chr4	45885773	45886027	.	550	.	7.79136	13.388	10.5313	100
Chr4	66759529	66759794	.	553	.	7.79136	13.388	10.5313	138
Chr4	69157971	69158221	.	556	.	7.79136	13.388	10.5313	146
Chr4	7721408	7721773	.	568	.	7.79136	13.388	10.5313	178
Chr5	107054587	107054901	.	557	.	7.79136	13.388	10.5313	130
Chr5	136748866	136749142	.	561	.	7.79136	13.388	10.5313	135
Chr5	136749356	136749652	.	560	.	7.79136	13.388	10.5313	134
Chr5	139241264	139241553	.	557	.	7.79136	13.388	10.5313	179
Chr5	13996598	13996929	.	562	.	7.79136	13.388	10.5313	118
Chr5	142062684	142062983	.	543	.	7.79136	13.388	10.5313	120
Chr5	145952238	145952475	.	555	.	7.79136	13.388	10.5313	93
Chr5	36637473	36637708	.	553	.	7.79136	13.388	10.5313	110
Chr5	38511625	38511942	.	558	.	7.79136	13.388	10.5313	161
Chr6	111014952	111015185	.	543	.	7.79136	13.388	10.5313	93
Chr6	118324322	118324646	.	551	.	7.79136	13.388	10.5313	184
Chr6	119253869	119254102	.	545	.	7.79136	13.388	10.5313	124
Chr6	135662681	135663066	.	559	.	7.79136	13.388	10.5313	207
Chr6	137645860	137646748	.	544	.	7.79136	13.388	10.5313	374
Chr6	137648044	137648716	.	568	.	7.79136	13.388	10.5313	388
Chr6	153655749	153656065	.	568	.	7.79136	13.388	10.5313	163
Chr6	16897665	16897872	.	558	.	7.79136	13.388	10.5313	151
Chr6	51391997	51392250	.	542	.	7.79136	13.388	10.5313	113
Chr6	60944102	60944397	.	562	.	7.79136	13.388	10.5313	134
Chr6	71139394	71139741	.	558	.	7.79136	13.388	10.5313	96
Chr6	71989178	71989611	.	566	.	7.79136	13.388	10.5313	317
Chr6	74311071	74311322	.	555	.	7.79136	13.388	10.5313	131
Chr6	76204650	76204884	.	553	.	7.79136	13.388	10.5313	88
Chr6	9928614	9928874	.	558	.	7.79136	13.388	10.5313	109
Chr7	125134108	125134336	.	551	.	7.79136	13.388	10.5313	111
Chr7	125354898	125355213	.	564	.	7.79136	13.388	10.5313	144
Chr7	15994330	15994565	.	557	.	7.79136	13.388	10.5313	90
Chr7	19680241	19680916	.	559	.	7.79136	13.388	10.5313	156
Chr7	42014146	42014433	.	552	.	7.79136	13.388	10.5313	152
Chr7	43764752	43764966	.	559	.	7.79136	13.388	10.5313	139
Chr7	58736320	58736610	.	553	.	7.79136	13.388	10.5313	171
Chr7	7205143	7205513	.	551	.	7.79136	13.388	10.5313	266
Chr7	83736335	83736690	.	552	.	7.79136	13.388	10.5313	174
Chr7	9723655	9723891	.	548	.	7.79136	13.388	10.5313	93
Chr8	104163995	104164263	.	553	.	7.79136	13.388	10.5313	144
Chr8	136360474	136362233	.	547	.	7.79136	13.388	10.5313	159
Chr8	138429078	138429304	.	565	.	7.79136	13.388	10.5313	128
Chr8	141594348	141594634	.	547	.	7.79136	13.388	10.5313	125
Chr8	144590512	144590807	.	554	.	7.79136	13.388	10.5313	149
Chr8	2125115	2125862	.	556	.	7.79136	13.388	10.5313	224
Chr8	22373950	22374208	.	561	.	7.79136	13.388	10.5313	101
Chr8	23990221	23990680	.	556	.	7.79136	13.388	10.5313	344
Chr8	39330631	39330897	.	557	.	7.79136	13.388	10.5313	107
Chr8	40120638	40120836	.	557	.	7.79136	13.388	10.5313	114
Chr8	41105203	41105430	.	559	.	7.79136	13.388	10.5313	115
Chr8	55484051	55484314	.	548	.	7.79136	13.388	10.5313	92
Chr8	91016848	91017073	.	554	.	7.79136	13.388	10.5313	142
Chr9	10381950	10382495	.	559	.	7.79136	13.388	10.5313	198
Chr9	14944921	14945174	.	565	.	7.79136	13.388	10.5313	153
Chr9	49601652	49601964	.	564	.	7.79136	13.388	10.5313	123
Chr9	68086306	68086565	.	554	.	7.79136	13.388	10.5313	117
Chr9	8468939	8469258	.	563	.	7.79136	13.388	10.5313	158
Chr2	135531897	135532158	.	571	.	7.80951	14.262	11.3875	108
Chr2	21411235	21411529	.	566	.	7.80951	14.262	11.3875	171
Chr10	48077455	48077906	.	566	.	7.8576	14.3412	11.4657	166
Chr7	77285151	77285622	.	568	.	7.91377	16.76	13.7963	304
Chr8	143806060	143806392	.	566	.	7.91377	16.76	13.7963	173
Chr1	208718399	208718956	.	541	.	7.9206	15.3501	12.4316	372
Chr1	42451957	42452387	.	557	.	7.9206	15.3501	12.4316	156
Chr2	110481205	110481557	.	562	.	7.9206	15.3501	12.4316	205
Chr2	179559510	179559937	.	557	.	7.9206	15.3501	12.4316	182
Chr2	75393852	75394130	.	549	.	7.9206	15.3501	12.4316	175
Chr2	82223318	82223596	.	568	.	7.9206	15.3501	12.4316	147
Chr4	101360424	101360913	.	551	.	7.9206	15.3501	12.4316	295
Chr4	52875132	52875422	.	571	.	7.9206	15.3501	12.4316	142
Chr6	64764756	64765017	.	558	.	7.9206	15.3501	12.4316	118
Chr8	76729900	76730171	.	548	.	7.9206	15.3501	12.4316	157
Chr8	90984764	90985103	.	569	.	7.9206	15.3501	12.4316	166
Chr2	80006042	80006313	.	557	.	7.92986	14.0275	11.1601	98
Chr2	93709401	93709876	.	560	.	7.92986	14.0275	11.1601	164
Chr3	49349442	49349679	.	573	.	7.92986	14.0275	11.1601	106
Chr5	110167980	110168221	.	570	.	7.92986	14.0275	11.1601	120
Chr5	122036315	122036554	.	543	.	7.92986	14.0275	11.1601	97
Chr5	135094089	135094353	.	570	.	7.92986	14.0275	11.1601	136
Chr5	139360999	139361342	.	543	.	7.92986	14.0275	11.1601	171
Chr5	155779919	155780364	.	569	.	7.92986	14.0275	11.1601	364
Chr6	115037803	115038218	.	573	.	7.92986	14.0275	11.1601	280
Chr6	129958215	129958462	.	560	.	7.92986	14.0275	11.1601	162
Chr6	135156684	135157026	.	569	.	7.92986	14.0275	11.1601	160
Chr6	135934267	135934583	.	544	.	7.92986	14.0275	11.1601	177
Chr6	69594831	69595065	.	573	.	7.92986	14.0275	11.1601	156
Chr8	3864716	3864942	.	568	.	7.92986	14.0275	11.1601	107
Chr8	97599150	97599375	.	575	.	7.93086	14.4617	11.584	79
Chr2	112672541	112673523	.	575	.	7.93409	14.0344	11.1669	251
Chr1	38463180	38463553	.	561	.	7.95875	15.4143	12.4954	195
Chr5	87687805	87688101	.	561	.	7.9986	15.0213	12.1151	151
Chr7	106585471	106585728	.	556	.	8.01744	22.4736	19.3237	82
Chr5	107266743	107267265	.	556	.	8.05604	14.6675	11.7643	170
Chr8	59777751	59778163	.	573	.	8.05604	14.6675	11.7643	283
Chr5	129205945	129206244	.	550	.	8.07243	18.0252	15.0198	173
Chr5	163339958	163340227	.	572	.	8.07243	18.0252	15.0198	123
Chr6	5722292	5722598	.	554	.	8.07243	18.0252	15.0198	162
Chr9	50323157	50323533	.	576	.	8.07582	68.8378	64.8752	163
Chr1	169438605	169438830	.	577	.	8.10106	16.6047	13.6425	131
Chr3	138466773	138467155	.	554	.	8.10106	16.6047	13.6425	229
Chr4	18738830	18739075	.	577	.	8.10106	16.6047	13.6425	123
Chr5	130112018	130112346	.	554	.	8.10106	16.6047	13.6425	168
Chr7	118096509	118096876	.	577	.	8.10106	16.6047	13.6425	156
Chr8	27785208	27785443	.	570	.	8.10106	16.6047	13.6425	133
Chr10	14321600	14321865	.	562	.	8.12123	14.3403	11.4649	147
Chr1	199592555	199592768	.	569	.	8.13903	15.2541	12.3385	155
Chr3	137339789	137340070	.	564	.	8.13903	15.2541	12.3385	132
Chr4	106807218	106807441	.	578	.	8.13903	15.2541	12.3385	114
Chr4	144032828	144033191	.	578	.	8.13903	15.2541	12.3385	116
Chr4	147187732	147188286	.	545	.	8.13903	15.2541	12.3385	235
Chr4	17193662	17193980	.	575	.	8.13903	15.2541	12.3385	166
Chr5	145239302	145239749	.	575	.	8.13903	15.2541	12.3385	181
Chr6	59040203	59040594	.	567	.	8.13903	15.2541	12.3385	244
Chr8	97024581	97024885	.	559	.	8.13903	15.2541	12.3385	176
Chr9	17684067	17684433	.	578	.	8.13903	15.2541	12.3385	206
Chr9	27354946	27355282	.	554	.	8.13903	15.2541	12.3385	158
Chr9	80849224	80849630	.	577	.	8.13903	15.2541	12.3385	246
Chr8	19129039	19130130	.	579	.	8.1479	22.2402	19.113	552
Chr9	43702461	43702744	.	575	.	8.15465	44.3802	40.7501	161
Chr4	34933973	34936535	.	571	.	8.17856	39.1661	35.6379	1676
Chr1	15677847	15678146	.	580	.	8.18524	14.8796	11.9744	127
Chr8	38447777	38448295	.	571	.	8.20886	18.2736	15.2659	156
Chr9	1158942	1159262	.	580	.	8.25784	17.8615	14.8574	215
Chr1	110669947	110670365	.	564	.	8.2604	14.568	11.6892	138
Chr3	121497577	121498000	.	580	.	8.2604	14.568	11.6892	196
Chr3	141705929	141706213	.	562	.	8.2604	14.568	11.6892	126
Chr4	108315922	108316400	.	550	.	8.2604	14.568	11.6892	182
Chr3	147823552	147823836	.	576	.	8.27458	14.5912	11.6954	129
Chr10	21437829	21438119	.	582	.	8.27832	14.5973	11.6954	153
Chr10	23184854	23185207	.	562	.	8.27832	14.5973	11.6954	171
Chr10	40058925	40059202	.	589	.	8.27832	14.5973	11.6954	121
Chr10	46501051	46502197	.	596	.	8.27832	14.5973	11.6954	526
Chr10	5092553	5092797	.	544	.	8.27832	14.5973	11.6954	133
Chr10	6061576	6062108	.	558	.	8.27832	14.5973	11.6954	174
Chr1	138550934	138551330	.	584	.	8.27832	14.5973	11.6954	99
Chr1	139544083	139544398	.	587	.	8.27832	14.5973	11.6954	153
Chr1	15064894	15065427	.	569	.	8.27832	14.5973	11.6954	322
Chr1	155341932	155342263	.	597	.	8.27832	14.5973	11.6954	175
Chr1	165479441	165479666	.	547	.	8.27832	14.5973	11.6954	100
Chr1	19055548	19055893	.	552	.	8.27832	14.5973	11.6954	150
Chr1	27253375	27253691	.	546	.	8.27832	14.5973	11.6954	165
Chr1	33924165	33924418	.	550	.	8.27832	14.5973	11.6954	119
Chr1	36597154	36597355	.	554	.	8.27832	14.5973	11.6954	89
Chr1	42655549	42655834	.	582	.	8.27832	14.5973	11.6954	138
Chr1	49547414	49547722	.	579	.	8.27832	14.5973	11.6954	151
Chr1	75458098	75458319	.	549	.	8.27832	14.5973	11.6954	89
Chr1	76771654	76771927	.	577	.	8.27832	14.5973	11.6954	119
Chr1	88845252	88845567	.	592	.	8.27832	14.5973	11.6954	163
Chr2	119061455	119061682	.	581	.	8.27832	14.5973	11.6954	127
Chr2	119269668	119270068	.	552	.	8.27832	14.5973	11.6954	289
Chr2	127479617	127479881	.	585	.	8.27832	14.5973	11.6954	95
Chr2	131148578	131149378	.	587	.	8.27832	14.5973	11.6954	540
Chr2	135852537	135852835	.	592	.	8.27832	14.5973	11.6954	126
Chr2	136610512	136610800	.	580	.	8.27832	14.5973	11.6954	153
Chr2	163067849	163068317	.	559	.	8.27832	14.5973	11.6954	118
Chr2	172344998	172345275	.	568	.	8.27832	14.5973	11.6954	106
Chr2	176116333	176116632	.	591	.	8.27832	14.5973	11.6954	152
Chr2	33505395	33505654	.	575	.	8.27832	14.5973	11.6954	122
Chr2	3643172	3644075	.	580	.	8.27832	14.5973	11.6954	571
Chr2	42243394	42243655	.	596	.	8.27832	14.5973	11.6954	140
Chr2	50890198	50890452	.	554	.	8.27832	14.5973	11.6954	121
Chr2	55361541	55361871	.	586	.	8.27832	14.5973	11.6954	177
Chr2	77770122	77770653	.	592	.	8.27832	14.5973	11.6954	239
Chr2	8386919	8387204	.	590	.	8.27832	14.5973	11.6954	135
Chr2	84385588	84385858	.	585	.	8.27832	14.5973	11.6954	165
Chr2	87638145	87638449	.	578	.	8.27832	14.5973	11.6954	161
Chr2	88304003	88304248	.	591	.	8.27832	14.5973	11.6954	153
Chr2	94439687	94439967	.	572	.	8.27832	14.5973	11.6954	132
Chr3	114405385	114405652	.	582	.	8.27832	14.5973	11.6954	122
Chr3	11510085	11510508	.	575	.	8.27832	14.5973	11.6954	250
Chr3	121496292	121496604	.	570	.	8.27832	14.5973	11.6954	129
Chr3	122661024	122661497	.	584	.	8.27832	14.5973	11.6954	179
Chr3	142258996	142259922	.	584	.	8.27832	14.5973	11.6954	246
Chr3	151567248	151567520	.	583	.	8.27832	14.5973	11.6954	149
Chr3	16077105	16077394	.	584	.	8.27832	14.5973	11.6954	151
Chr3	17432640	17432902	.	562	.	8.27832	14.5973	11.6954	145
Chr3	17996592	17996850	.	589	.	8.27832	14.5973	11.6954	133
Chr3	27772848	27773159	.	558	.	8.27832	14.5973	11.6954	134
Chr3	40817797	40818035	.	549	.	8.27832	14.5973	11.6954	140
Chr3	62045327	62045559	.	576	.	8.27832	14.5973	11.6954	117
Chr3	88537328	88537584	.	573	.	8.27832	14.5973	11.6954	152
Chr3	94295285	94295565	.	587	.	8.27832	14.5973	11.6954	120
Chr3	9430452	9430698	.	563	.	8.27832	14.5973	11.6954	168
Chr3	99231332	99231739	.	588	.	8.27832	14.5973	11.6954	240
Chr4	115260514	115260839	.	581	.	8.27832	14.5973	11.6954	141
Chr4	116818505	116818727	.	574	.	8.27832	14.5973	11.6954	121
Chr4	138758065	138758448	.	576	.	8.27832	14.5973	11.6954	182
Chr4	145300937	145301556	.	594	.	8.27832	14.5973	11.6954	194
Chr4	23193584	23193824	.	586	.	8.27832	14.5973	11.6954	65
Chr4	26927078	26929181	.	556	.	8.27832	14.5973	11.6954	1501
Chr4	27401946	27402197	.	572	.	8.27832	14.5973	11.6954	135
Chr4	48122527	48122834	.	547	.	8.27832	14.5973	11.6954	160
Chr4	65253073	65253292	.	571	.	8.27832	14.5973	11.6954	124
Chr4	90902903	90903179	.	567	.	8.27832	14.5973	11.6954	127
Chr4	90914873	90915387	.	596	.	8.27832	14.5973	11.6954	131
Chr4	97521599	97521870	.	552	.	8.27832	14.5973	11.6954	125
Chr5	105201616	105201881	.	572	.	8.27832	14.5973	11.6954	138
Chr5	110185139	110185404	.	558	.	8.27832	14.5973	11.6954	137
Chr5	120092071	120092464	.	585	.	8.27832	14.5973	11.6954	162
Chr5	120562346	120562607	.	568	.	8.27832	14.5973	11.6954	148
Chr5	121213384	121213669	.	580	.	8.27832	14.5973	11.6954	137
Chr5	123866664	123866907	.	593	.	8.27832	14.5973	11.6954	134
Chr5	126154046	126154471	.	565	.	8.27832	14.5973	11.6954	311
Chr5	14092770	14093012	.	594	.	8.27832	14.5973	11.6954	135
Chr5	144759430	144759890	.	583	.	8.27832	14.5973	11.6954	344
Chr5	154050544	154050757	.	586	.	8.27832	14.5973	11.6954	134
Chr5	154798155	154798410	.	595	.	8.27832	14.5973	11.6954	129
Chr5	22635028	22635356	.	572	.	8.27832	14.5973	11.6954	148
Chr5	30893072	30893305	.	579	.	8.27832	14.5973	11.6954	108
Chr5	35498561	35499154	.	586	.	8.27832	14.5973	11.6954	447
Chr5	41652264	41653008	.	598	.	8.27832	14.5973	11.6954	303
Chr5	79836619	79836880	.	569	.	8.27832	14.5973	11.6954	145
Chr5	96297124	96297389	.	585	.	8.27832	14.5973	11.6954	124
Chr5	96779519	96779770	.	574	.	8.27832	14.5973	11.6954	109
Chr5	96825234	96825467	.	597	.	8.27832	14.5973	11.6954	77
Chr6	103083994	103084398	.	557	.	8.27832	14.5973	11.6954	168
Chr6	119602726	119602972	.	595	.	8.27832	14.5973	11.6954	97
Chr6	129816255	129816658	.	549	.	8.27832	14.5973	11.6954	286
Chr6	1913051	1913322	.	555	.	8.27832	14.5973	11.6954	139
Chr6	31558033	31558282	.	551	.	8.27832	14.5973	11.6954	149
Chr6	43321035	43321264	.	578	.	8.27832	14.5973	11.6954	129
Chr6	59189449	59189837	.	578	.	8.27832	14.5973	11.6954	214
Chr6	85165984	85166362	.	563	.	8.27832	14.5973	11.6954	177
Chr6	9479811	9480337	.	553	.	8.27832	14.5973	11.6954	152
Chr7	117022	117488	.	586	.	8.27832	14.5973	11.6954	206
Chr7	119848366	119848881	.	582	.	8.27832	14.5973	11.6954	115
Chr7	121922180	121922710	.	585	.	8.27832	14.5973	11.6954	337
Chr7	127228527	127228936	.	541	.	8.27832	14.5973	11.6954	184
Chr7	1957277	1958101	.	587	.	8.27832	14.5973	11.6954	702
Chr7	20116740	20117238	.	580	.	8.27832	14.5973	11.6954	383
Chr7	46815346	46815629	.	573	.	8.27832	14.5973	11.6954	134
Chr7	59908233	59908551	.	582	.	8.27832	14.5973	11.6954	135
Chr7	65437719	65438074	.	596	.	8.27832	14.5973	11.6954	183
Chr7	66615525	66615839	.	571	.	8.27832	14.5973	11.6954	169
Chr7	70735756	70736004	.	570	.	8.27832	14.5973	11.6954	145
Chr7	76673886	76674150	.	579	.	8.27832	14.5973	11.6954	117
Chr7	78660587	78660941	.	565	.	8.27832	14.5973	11.6954	218
Chr7	83739776	83740109	.	583	.	8.27832	14.5973	11.6954	162
Chr7	87411102	87411359	.	543	.	8.27832	14.5973	11.6954	91
Chr8	106930994	106931245	.	581	.	8.27832	14.5973	11.6954	131
Chr8	115813392	115813695	.	578	.	8.27832	14.5973	11.6954	132
Chr8	133806607	133807398	.	577	.	8.27832	14.5973	11.6954	285
Chr8	2621675	2622218	.	579	.	8.27832	14.5973	11.6954	306
Chr8	29442250	29442526	.	573	.	8.27832	14.5973	11.6954	127
Chr8	39791214	39791430	.	591	.	8.27832	14.5973	11.6954	110
Chr8	46810295	46810497	.	584	.	8.27832	14.5973	11.6954	161
Chr8	5262525	5262995	.	569	.	8.27832	14.5973	11.6954	152
Chr8	59972237	59972536	.	549	.	8.27832	14.5973	11.6954	148
Chr8	7279129	7279520	.	595	.	8.27832	14.5973	11.6954	172
Chr8	74028293	74028568	.	597	.	8.27832	14.5973	11.6954	143
Chr8	75018698	75019017	.	581	.	8.27832	14.5973	11.6954	165
Chr8	84069367	84069903	.	592	.	8.27832	14.5973	11.6954	126
Chr8	86559890	86560159	.	577	.	8.27832	14.5973	11.6954	176
Chr9	32417832	32418184	.	558	.	8.27832	14.5973	11.6954	175
Chr9	42338074	42338541	.	591	.	8.27832	14.5973	11.6954	165
Chr9	43873742	43873990	.	544	.	8.27832	14.5973	11.6954	157
Chr9	44899610	44899845	.	592	.	8.27832	14.5973	11.6954	100
Chr9	51931860	51932130	.	584	.	8.27832	14.5973	11.6954	99
Chr9	54265290	54265545	.	581	.	8.27832	14.5973	11.6954	156
Chr9	70053414	70053705	.	548	.	8.27832	14.5973	11.6954	144
Chr9	80852276	80852665	.	596	.	8.27832	14.5973	11.6954	281
Chr9	83400449	83400708	.	564	.	8.27832	14.5973	11.6954	139
Chr1	160005349	160005639	.	563	.	8.31663	16.4905	13.5305	138
Chr1	26639115	26639394	.	546	.	8.31663	16.4905	13.5305	164
Chr2	77099170	77099589	.	578	.	8.31663	16.4905	13.5305	260
Chr3	40121596	40121892	.	540	.	8.31663	16.4905	13.5305	151
Chr3	67973634	67973879	.	599	.	8.31663	16.4905	13.5305	120
Chr4	63656318	63656677	.	565	.	8.31663	16.4905	13.5305	180
Chr5	36315268	36315509	.	597	.	8.31663	16.4905	13.5305	115
Chr7	12056638	12056935	.	588	.	8.31663	16.4905	13.5305	150
Chr8	92531033	92531386	.	545	.	8.31663	16.4905	13.5305	147
Chr6	81299444	81299729	.	599	.	8.31865	15.0985	12.1911	115
Chr8	18076530	18077465	.	582	.	8.34953	24.7756	21.5742	523
Chr7	125382654	125382952	.	594	.	8.36483	18.0513	15.0459	175
Chr8	10841656	10842611	.	599	.	8.3948	23.2885	20.1254	557
Chr8	17734201	17734497	.	586	.	8.39533	19.12	16.0747	147
Chr10	34908179	34908522	.	602	.	8.39632	15.2259	12.3134	180
Chr10	48326126	48326492	.	602	.	8.39632	15.2259	12.3134	174
Chr1	104720545	104721010	.	580	.	8.39632	15.2259	12.3134	100
Chr1	157606902	157607137	.	599	.	8.39632	15.2259	12.3134	102
Chr1	165592536	165592866	.	590	.	8.39632	15.2259	12.3134	147
Chr1	167466479	167466799	.	600	.	8.39632	15.2259	12.3134	173
Chr1	17472467	17472670	.	542	.	8.39632	15.2259	12.3134	105
Chr1	176841810	176842062	.	601	.	8.39632	15.2259	12.3134	115
Chr1	88995334	88995652	.	601	.	8.39632	15.2259	12.3134	134
Chr2	134409037	134409278	.	600	.	8.39632	15.2259	12.3134	153
Chr2	147020643	147021048	.	581	.	8.39632	15.2259	12.3134	167
Chr2	60735505	60735972	.	543	.	8.39632	15.2259	12.3134	157
Chr2	81162206	81162533	.	595	.	8.39632	15.2259	12.3134	143
Chr2	93407087	93407901	.	571	.	8.39632	15.2259	12.3134	558
Chr3	145954963	145955996	.	579	.	8.39632	15.2259	12.3134	851
Chr3	45466384	45466708	.	601	.	8.39632	15.2259	12.3134	163
Chr3	83258396	83258641	.	590	.	8.39632	15.2259	12.3134	134
Chr3	88430869	88431158	.	543	.	8.39632	15.2259	12.3134	159
Chr4	20734240	20734517	.	593	.	8.39632	15.2259	12.3134	170
Chr4	90916828	90917100	.	588	.	8.39632	15.2259	12.3134	115
Chr5	158363707	158364017	.	587	.	8.39632	15.2259	12.3134	157
Chr5	39051909	39052517	.	592	.	8.39632	15.2259	12.3134	356
Chr5	55989594	55989811	.	543	.	8.39632	15.2259	12.3134	86
Chr5	75239220	75239510	.	590	.	8.39632	15.2259	12.3134	157
Chr6	18797834	18798175	.	546	.	8.39632	15.2259	12.3134	193
Chr6	20998268	20998667	.	578	.	8.39632	15.2259	12.3134	165
Chr6	66179165	66179408	.	598	.	8.39632	15.2259	12.3134	118
Chr7	48070125	48070469	.	584	.	8.39632	15.2259	12.3134	144
Chr7	61126926	61127207	.	556	.	8.39632	15.2259	12.3134	156
Chr8	76163066	76163341	.	589	.	8.39632	15.2259	12.3134	156
Chr8	86489196	86489442	.	546	.	8.39632	15.2259	12.3134	138
Chr9	41470321	41470555	.	540	.	8.39632	15.2259	12.3134	128
Chr9	45550709	45551035	.	576	.	8.45073	53.1628	49.3947	153
Chr4	97353089	97353375	.	600	.	8.45648	15.3246	12.4083	162
Chr1	11633541	11634473	.	603	.	8.46929	17.7334	14.731	221
Chr1	22480281	22480567	.	545	.	8.46929	17.7334	14.731	107
Chr1	85165875	85166442	.	602	.	8.46929	17.7334	14.731	427
Chr4	124645538	124645825	.	600	.	8.46929	17.7334	14.731	139
Chr6	74014221	74014724	.	577	.	8.46929	17.7334	14.731	228
Chr7	65886108	65886355	.	593	.	8.46929	17.7334	14.731	111
Chr8	15566905	15567446	.	576	.	8.47144	28.8083	25.5013	167
Chr5	37938514	37938772	.	571	.	8.47642	21.3484	18.2313	125
Chr8	15196076	15196517	.	594	.	8.48012	21.8817	18.7566	271
Chr8	15205474	15205835	.	573	.	8.53501	23.5862	20.4212	184
Chr3	65026650	65026989	.	546	.	8.54647	16.3965	13.4456	152
Chr8	15603350	15603777	.	544	.	8.55249	24.6942	21.4933	174
Chr8	16059310	16059736	.	549	.	8.56214	32.8461	29.4427	228
Chr1	167082258	167082498	.	591	.	8.5674	16.4313	13.4775	125
Chr1	38457512	38457782	.	572	.	8.5674	16.4313	13.4775	140
Chr2	134920232	134920549	.	602	.	8.5674	16.4313	13.4775	150
Chr2	171320810	171321092	.	558	.	8.5674	16.4313	13.4775	132
Chr2	55361113	55361338	.	603	.	8.5674	16.4313	13.4775	124
Chr2	71128443	71128791	.	607	.	8.5674	16.4313	13.4775	150
Chr3	122644082	122644674	.	593	.	8.5674	16.4313	13.4775	183
Chr3	68842484	68842797	.	601	.	8.5674	16.4313	13.4775	145
Chr4	122358415	122358743	.	595	.	8.5674	16.4313	13.4775	167
Chr4	12569257	12569603	.	576	.	8.5674	16.4313	13.4775	141
Chr4	32813184	32813463	.	606	.	8.5674	16.4313	13.4775	138
Chr4	65137634	65137914	.	576	.	8.5674	16.4313	13.4775	115
Chr4	69547555	69547821	.	607	.	8.5674	16.4313	13.4775	98
Chr4	71232815	71233299	.	602	.	8.5674	16.4313	13.4775	318
Chr4	78674986	78675362	.	574	.	8.5674	16.4313	13.4775	135
Chr5	50212937	50213288	.	591	.	8.5674	16.4313	13.4775	166
Chr6	135843700	135843952	.	605	.	8.5674	16.4313	13.4775	107
Chr8	22372631	22372910	.	546	.	8.5674	16.4313	13.4775	128
Chr8	86132981	86133291	.	606	.	8.5674	16.4313	13.4775	168
Chr8	92411211	92411505	.	606	.	8.5674	16.4313	13.4775	177
Chr4	35026002	35027333	.	555	.	8.57111	52.605	48.8401	1049
Chr7	32921905	32922138	.	607	.	8.58562	16.9437	13.9782	95
Chr1	122800137	122800458	.	578	.	8.59895	15.5583	12.637	140
Chr5	149400294	149400771	.	591	.	8.62509	21.6396	18.5163	302
Chr2	174418383	174418803	.	595	.	8.67316	17.0905	14.1023	255
Chr10	9232980	9233433	.	610	.	8.71266	17.6511	14.654	325
Chr1	215659702	215660525	.	579	.	8.71266	17.6511	14.654	581
Chr1	94257635	94257869	.	574	.	8.71266	17.6511	14.654	134
Chr2	124566098	124566417	.	609	.	8.71266	17.6511	14.654	162
Chr4	32545323	32545625	.	609	.	8.71266	17.6511	14.654	183
Chr5	59006287	59006755	.	566	.	8.71266	17.6511	14.654	171
Chr5	60487617	60487848	.	578	.	8.71266	17.6511	14.654	95
Chr7	120231015	120231288	.	596	.	8.71266	17.6511	14.654	145
Chr7	56743399	56743676	.	541	.	8.71266	17.6511	14.654	122
Chr7	85356244	85356522	.	597	.	8.71266	17.6511	14.654	193
Chr8	1493477	1494643	.	608	.	8.71266	17.6511	14.654	502
Chr7	133196738	133197013	.	593	.	8.71823	20.231	17.1512	125
Chr8	24912712	24913356	.	602	.	8.71823	20.231	17.1512	184
Chr3	153148431	153148757	.	588	.	8.74631	15.8002	12.8761	178
Chr10	21343914	21344184	.	569	.	8.76528	15.8314	12.8854	154
Chr10	26092213	26092462	.	623	.	8.76528	15.8314	12.8854	95
Chr10	30734417	30734670	.	609	.	8.76528	15.8314	12.8854	95
Chr10	3377207	3377590	.	593	.	8.76528	15.8314	12.8854	155
Chr10	4948365	4948588	.	613	.	8.76528	15.8314	12.8854	141
Chr1	115512849	115513320	.	607	.	8.76528	15.8314	12.8854	174
Chr1	130140208	130140500	.	621	.	8.76528	15.8314	12.8854	145
Chr1	13149550	13150133	.	597	.	8.76528	15.8314	12.8854	170
Chr1	138738156	138738545	.	562	.	8.76528	15.8314	12.8854	158
Chr1	155808460	155808723	.	623	.	8.76528	15.8314	12.8854	101
Chr1	17889759	17890010	.	621	.	8.76528	15.8314	12.8854	108
Chr1	191109550	191109914	.	626	.	8.76528	15.8314	12.8854	183
Chr1	196585890	196586166	.	610	.	8.76528	15.8314	12.8854	130
Chr1	205976083	205976594	.	612	.	8.76528	15.8314	12.8854	168
Chr1	210605145	210605404	.	614	.	8.76528	15.8314	12.8854	132
Chr1	37797537	37797822	.	605	.	8.76528	15.8314	12.8854	138
Chr1	4059825	4060338	.	611	.	8.76528	15.8314	12.8854	374
Chr1	5419198	5419500	.	611	.	8.76528	15.8314	12.8854	152
Chr1	6197298	6197556	.	618	.	8.76528	15.8314	12.8854	124
Chr1	73588811	73589159	.	592	.	8.76528	15.8314	12.8854	165
Chr1	79845873	79846173	.	614	.	8.76528	15.8314	12.8854	156
Chr1	83821284	83821578	.	563	.	8.76528	15.8314	12.8854	155
Chr1	90786085	90786372	.	596	.	8.76528	15.8314	12.8854	155
Chr1	91572671	91572934	.	562	.	8.76528	15.8314	12.8854	108
Chr1	93874708	93874951	.	587	.	8.76528	15.8314	12.8854	144
Chr1	98838680	98838940	.	592	.	8.76528	15.8314	12.8854	119
Chr2	103809726	103810010	.	616	.	8.76528	15.8314	12.8854	156
Chr2	104708643	104708863	.	621	.	8.76528	15.8314	12.8854	110
Chr2	109253336	109253753	.	616	.	8.76528	15.8314	12.8854	152
Chr2	118881682	118881921	.	588	.	8.76528	15.8314	12.8854	66
Chr2	123111618	123111869	.	611	.	8.76528	15.8314	12.8854	110
Chr2	125342828	125343672	.	612	.	8.76528	15.8314	12.8854	174
Chr2	13621507	13622387	.	565	.	8.76528	15.8314	12.8854	710
Chr2	14395716	14396027	.	627	.	8.76528	15.8314	12.8854	141
Chr2	146930853	146931136	.	544	.	8.76528	15.8314	12.8854	88
Chr2	15566453	15566719	.	602	.	8.76528	15.8314	12.8854	139
Chr2	3641380	3642237	.	613	.	8.76528	15.8314	12.8854	614
Chr2	41391579	41391847	.	617	.	8.76528	15.8314	12.8854	135
Chr2	53503743	53504057	.	613	.	8.76528	15.8314	12.8854	222
Chr2	55489868	55490194	.	545	.	8.76528	15.8314	12.8854	157
Chr2	55780485	55780730	.	585	.	8.76528	15.8314	12.8854	122
Chr2	57919128	57919374	.	595	.	8.76528	15.8314	12.8854	121
Chr2	69582493	69582760	.	624	.	8.76528	15.8314	12.8854	145
Chr2	75180702	75181031	.	628	.	8.76528	15.8314	12.8854	151
Chr2	79553994	79554564	.	570	.	8.76528	15.8314	12.8854	149
Chr2	99831159	99831481	.	615	.	8.76528	15.8314	12.8854	143
Chr3	12936225	12936550	.	573	.	8.76528	15.8314	12.8854	140
Chr3	146011299	146011650	.	602	.	8.76528	15.8314	12.8854	168
Chr3	147410993	147411280	.	615	.	8.76528	15.8314	12.8854	131
Chr3	25901446	25901722	.	619	.	8.76528	15.8314	12.8854	135
Chr3	33223617	33223854	.	563	.	8.76528	15.8314	12.8854	143
Chr3	37871056	37871315	.	572	.	8.76528	15.8314	12.8854	82
Chr3	42626991	42627286	.	619	.	8.76528	15.8314	12.8854	142
Chr3	4539096	4540677	.	607	.	8.76528	15.8314	12.8854	242
Chr3	50066503	50066739	.	567	.	8.76528	15.8314	12.8854	133
Chr3	53148612	53149357	.	603	.	8.76528	15.8314	12.8854	671
Chr3	57509747	57510130	.	566	.	8.76528	15.8314	12.8854	227
Chr3	77463316	77463628	.	589	.	8.76528	15.8314	12.8854	159
Chr3	98171477	98171702	.	560	.	8.76528	15.8314	12.8854	131
Chr4	105039340	105039629	.	615	.	8.76528	15.8314	12.8854	105
Chr4	128561729	128562003	.	619	.	8.76528	15.8314	12.8854	147
Chr4	15895490	15895912	.	568	.	8.76528	15.8314	12.8854	184
Chr4	3570321	3570563	.	595	.	8.76528	15.8314	12.8854	112
Chr4	51629553	51629875	.	571	.	8.76528	15.8314	12.8854	165
Chr4	59128714	59128936	.	596	.	8.76528	15.8314	12.8854	81
Chr4	66075316	66075627	.	617	.	8.76528	15.8314	12.8854	172
Chr5	107397648	107397955	.	590	.	8.76528	15.8314	12.8854	174
Chr5	109166604	109166824	.	555	.	8.76528	15.8314	12.8854	103
Chr5	118257590	118257856	.	591	.	8.76528	15.8314	12.8854	116
Chr5	126153409	126153685	.	559	.	8.76528	15.8314	12.8854	108
Chr5	135062808	135063193	.	616	.	8.76528	15.8314	12.8854	157
Chr5	144455034	144455293	.	587	.	8.76528	15.8314	12.8854	160
Chr5	147951035	147951529	.	594	.	8.76528	15.8314	12.8854	154
Chr5	2814035	2814327	.	589	.	8.76528	15.8314	12.8854	169
Chr5	56219067	56219366	.	589	.	8.76528	15.8314	12.8854	152
Chr5	64240399	64240670	.	582	.	8.76528	15.8314	12.8854	142
Chr5	77602379	77602639	.	554	.	8.76528	15.8314	12.8854	158
Chr5	7962795	7963244	.	564	.	8.76528	15.8314	12.8854	183
Chr5	79961756	79962030	.	567	.	8.76528	15.8314	12.8854	124
Chr5	90699945	90700187	.	628	.	8.76528	15.8314	12.8854	105
Chr5	9853396	9854136	.	574	.	8.76528	15.8314	12.8854	543
Chr6	102158692	102158941	.	561	.	8.76528	15.8314	12.8854	84
Chr6	135233457	135233698	.	546	.	8.76528	15.8314	12.8854	96
Chr6	136209770	136210057	.	598	.	8.76528	15.8314	12.8854	133
Chr6	147270901	147271159	.	619	.	8.76528	15.8314	12.8854	102
Chr6	153020073	153020276	.	625	.	8.76528	15.8314	12.8854	49
Chr6	40243292	40243540	.	563	.	8.76528	15.8314	12.8854	100
Chr6	49870191	49870446	.	565	.	8.76528	15.8314	12.8854	94
Chr6	52184385	52184623	.	624	.	8.76528	15.8314	12.8854	112
Chr6	75465243	75465640	.	616	.	8.76528	15.8314	12.8854	236
Chr6	89411348	89411676	.	617	.	8.76528	15.8314	12.8854	162
Chr7	102879058	102879372	.	609	.	8.76528	15.8314	12.8854	179
Chr7	104069614	104069939	.	555	.	8.76528	15.8314	12.8854	172
Chr7	127293541	127294183	.	584	.	8.76528	15.8314	12.8854	440
Chr7	129353561	129353803	.	614	.	8.76528	15.8314	12.8854	78
Chr7	131025051	131025418	.	545	.	8.76528	15.8314	12.8854	120
Chr7	15022014	15022335	.	577	.	8.76528	15.8314	12.8854	149
Chr7	365102	365380	.	610	.	8.76528	15.8314	12.8854	148
Chr7	40815511	40815771	.	590	.	8.76528	15.8314	12.8854	149
Chr7	45101424	45101656	.	583	.	8.76528	15.8314	12.8854	90
Chr7	59576290	59576742	.	608	.	8.76528	15.8314	12.8854	145
Chr7	67544369	67544670	.	603	.	8.76528	15.8314	12.8854	153
Chr7	70425540	70425802	.	564	.	8.76528	15.8314	12.8854	110
Chr7	76708926	76709445	.	623	.	8.76528	15.8314	12.8854	108
Chr7	76737584	76737871	.	622	.	8.76528	15.8314	12.8854	133
Chr7	86519357	86519632	.	609	.	8.76528	15.8314	12.8854	140
Chr8	117000208	117000792	.	597	.	8.76528	15.8314	12.8854	211
Chr8	124537368	124537732	.	612	.	8.76528	15.8314	12.8854	180
Chr8	129323297	129324081	.	568	.	8.76528	15.8314	12.8854	608
Chr8	134008990	134009250	.	559	.	8.76528	15.8314	12.8854	114
Chr8	134031656	134031952	.	555	.	8.76528	15.8314	12.8854	169
Chr8	139742784	139743205	.	561	.	8.76528	15.8314	12.8854	173
Chr8	140359400	140359870	.	610	.	8.76528	15.8314	12.8854	145
Chr8	141591667	141592710	.	611	.	8.76528	15.8314	12.8854	631
Chr8	143277525	143277783	.	618	.	8.76528	15.8314	12.8854	175
Chr8	25744672	25744942	.	593	.	8.76528	15.8314	12.8854	122
Chr8	37045821	37046058	.	611	.	8.76528	15.8314	12.8854	96
Chr8	57976806	57977148	.	542	.	8.76528	15.8314	12.8854	182
Chr8	6476342	6476555	.	608	.	8.76528	15.8314	12.8854	119
Chr8	74978892	74979203	.	569	.	8.76528	15.8314	12.8854	141
Chr8	75869710	75870010	.	553	.	8.76528	15.8314	12.8854	168
Chr8	92043013	92043567	.	561	.	8.76528	15.8314	12.8854	138
Chr8	94324791	94325171	.	592	.	8.76528	15.8314	12.8854	204
Chr8	99095702	99095982	.	617	.	8.76528	15.8314	12.8854	143
Chr9	13799006	13799258	.	625	.	8.76528	15.8314	12.8854	138
Chr9	26400753	26401387	.	627	.	8.76528	15.8314	12.8854	266
Chr9	26879477	26879753	.	564	.	8.76528	15.8314	12.8854	150
Chr9	37027943	37028278	.	623	.	8.76528	15.8314	12.8854	158
Chr9	43622915	43623235	.	600	.	8.76528	15.8314	12.8854	164
Chr9	51534078	51534346	.	614	.	8.76528	15.8314	12.8854	136
Chr9	53077133	53077482	.	617	.	8.76528	15.8314	12.8854	201
Chr6	52914314	52914608	.	622	.	8.7808	16.3128	13.3626	128
Chr6	2854501	2854845	.	541	.	8.80945	24.1613	20.9668	195
Chr8	14328483	14328773	.	550	.	8.80945	24.1613	20.9668	150
Chr6	104999970	105000342	.	588	.	8.82104	21.4837	18.365	148
Chr9	15976643	15976918	.	629	.	8.82104	21.4837	18.365	171
Chr1	90625687	90625973	.	610	.	8.83752	18.8805	15.8417	128
Chr2	179504835	179505136	.	629	.	8.83752	18.8805	15.8417	163
Chr2	80362521	80362909	.	586	.	8.83752	18.8805	15.8417	183
Chr2	93220054	93220374	.	581	.	8.83752	18.8805	15.8417	142
Chr4	92101561	92101988	.	620	.	8.83752	18.8805	15.8417	177
Chr5	75925788	75926069	.	577	.	8.83752	18.8805	15.8417	167
Chr6	128711563	128711952	.	630	.	8.83752	18.8805	15.8417	157
Chr6	7337495	7337827	.	627	.	8.83752	18.8805	15.8417	157
Chr7	12167503	12167786	.	587	.	8.83752	18.8805	15.8417	178
Chr8	99717083	99717412	.	540	.	8.83752	18.8805	15.8417	179
Sca7	47674	48019	.	624	.	8.83752	18.8805	15.8417	148
Chr1	147227061	147227368	.	585	.	8.84056	17.3706	14.3802	161
Chr8	13664377	13665094	.	628	.	8.85651	30.8809	27.516	167
Chr10	21123052	21123366	.	633	.	8.86278	16.4477	13.4896	158
Chr1	151223010	151223461	.	633	.	8.86278	16.4477	13.4896	170
Chr1	162415168	162415435	.	604	.	8.86278	16.4477	13.4896	161
Chr1	76795726	76796021	.	621	.	8.86278	16.4477	13.4896	133
Chr1	82500645	82500970	.	619	.	8.86278	16.4477	13.4896	166
Chr2	122415563	122415774	.	548	.	8.86278	16.4477	13.4896	78
Chr2	137508926	137509250	.	610	.	8.86278	16.4477	13.4896	155
Chr2	176586108	176586379	.	633	.	8.86278	16.4477	13.4896	145
Chr2	55849122	55849523	.	598	.	8.86278	16.4477	13.4896	108
Chr3	138247842	138248066	.	621	.	8.86278	16.4477	13.4896	89
Chr3	151568448	151569088	.	618	.	8.86278	16.4477	13.4896	194
Chr3	17997833	17998152	.	586	.	8.86278	16.4477	13.4896	160
Chr3	68692873	68693146	.	545	.	8.86278	16.4477	13.4896	141
[truncated: 5,203 more rows]

## Sheet: Sox3_St9_PeakRegions
Chr1	337790	338506	.	1000	.	32.534	250.003	245.683	457
[truncated: 4,400 more rows]

[truncated: 2 more sheets: Sox3_St105_PeakRegions, FoxSox_GeneOntology_Matrix]
