# Supplementary material for: Foxi2 and Sox3 are master transcription regulators that control ectoderm germ layer specification in Xenopus
Source: PLoS Biol. 2025 Nov 4;23(11):e3003476. doi: 10.1371/journal.pbio.3003476 (PMC12599972; doi:10.1371/journal.pbio.3003476)
Supplement: S9 Data — (XLSX) [file pbio.3003476.s015.xlsx]

## Sheet: Foxi2 Rescue matrix
Gene	Condition	Replicate	Eef1a1_cntrl (Cp)	Eef1a1_treatment (Cp)	TargetGene_cntrl (Cp)	TargetGene_treatment (Cp)	ΔC	Fold Change (Treatment/Cntrl)
Foxi1	MO	1	17.985	18.183	22.2585	24.7392	2.2827	0.205513
Foxi1	MO	2	17.823	18.226	23.0124	25.5787	2.1633	0.223245
Foxi1	MO	3	18.119	18.243	23.7167	25.296	1.4553	0.364679
Foxi1	Rescue	1	18.024	18.197	23.0913	23.8002	0.5359	0.689728
Foxi1	Rescue	2	17.842	18.174	23.6405	24.2365	0.264	0.832776
Foxi1	Rescue	3	17.883	18.252	23.8774	24.404	0.1576	0.896515
Foxi1	Scr. MO	2	18.015	18.196	24.4739	24.258	-0.3969	1.31668
Foxi1	Scr. MO	3	17.931	18.169	23.8041	23.9089	-0.1332	1.09672
Dlx3	MO	1	17.985	18.183	22.2904	22.8918	0.4034	0.756074
Dlx3	MO	2	17.823	18.226	22.0319	22.716	0.2811	0.822963
Dlx3	MO	3	18.119	18.243	22.8361	23.3991	0.439	0.737646
Dlx3	Rescue	1	18.024	18.197	23.0825	22.5805	-0.675	1.5966
Dlx3	Rescue	2	17.842	18.174	22.1983	22.8718	0.3415	0.78922
Dlx3	Rescue	3	17.883	18.252	23.0426	22.5592	-0.8524	1.8055
Dlx3	Scr. MO	2	18.015	18.196	22.5604	22.9527	0.2113	0.863759
Dlx3	Scr. MO	3	17.931	18.169	23.1855	23.226	-0.1975	1.14671
Hes5.1	MO	1	17.985	18.183	26.5913	29.3013	2.512	0.175312
Hes5.1	MO	2	17.823	18.226	26.7698	28.993	1.8202	0.283182
Hes5.1	MO	3	18.119	18.243	27.0245	28.3233	1.1748	0.442945
Hes5.1	Rescue	1	18.024	18.197	27.2319	27.791	0.3861	0.765195
Hes5.1	Rescue	2	17.842	18.174	27.4354	27.6483	-0.1191	1.08606
Hes5.1	Rescue	3	17.883	18.252	27.5626	28.0091	0.0775	0.947698
Hes5.1	Scr. MO	2	18.015	18.196	27.7631	27.8902	-0.0539	1.03807
Hes5.1	Scr. MO	3	17.931	18.169	27.8669	27.2208	-0.8841	1.84561
Hgf	MO	1	17.985	18.183	27.7372	30.2161	2.2809	0.205769
Hgf	MO	2	17.823	18.226	26.9242	31.9333	4.6061	0.0410606
Hgf	MO	3	18.119	18.243	27.5424	31.9433	4.2769	0.0515852
Hgf	Rescue	1	18.024	18.197	27.9127	28.5868	0.5011	0.706568
Hgf	Rescue	2	17.842	18.174	27.8945	28.5711	0.3446	0.787526
Hgf	Rescue	3	17.883	18.252	28.4973	28.5185	-0.3478	1.27262
Hgf	Scr. MO	2	18.015	18.196	28.5368	28.5517	-0.1661	1.12202
Hgf	Scr. MO	3	17.931	18.169	28.4649	28.5069	-0.196	1.14552
Tfap2a	MO	1	17.985	18.183	20.6671	22.4294	1.5643	0.338142
Tfap2a	MO	2	17.823	18.226	21.0362	22.9324	1.4932	0.355224
Tfap2a	MO	3	18.119	18.243	20.3102	21.5049	1.0707	0.476088
Tfap2a	Rescue	1	18.024	18.197	20.2072	21.0267	0.6465	0.638828
Tfap2a	Rescue	2	17.842	18.174	20.8248	21.4208	0.264	0.832776
Tfap2a	Rescue	3	17.883	18.252	20.4425	21.2702	0.4587	0.727642
Tfap2a	Scr. MO	2	18.015	18.196	20.1016	20.0962	-0.1864	1.13792
Tfap2a	Scr. MO	3	17.931	18.169	20.7877	21.1398	0.1141	0.923959
Tp63	MO	1	17.985	18.183	25.4193	27.0918	1.4745	0.359858
Tp63	MO	2	17.823	18.226	24.8824	28.1069	2.8215	0.141463
Tp63	MO	3	18.119	18.243	25.0141	28.5203	3.3822	0.0959083
Tp63	Rescue	1	18.024	18.197	26.4991	26.4266	-0.2455	1.1855
Tp63	Rescue	2	17.842	18.174	25.7663	26.3701	0.2718	0.828285
Tp63	Rescue	3	17.883	18.252	24.5091	26.5795	1.7014	0.307488
Tp63	Scr. MO	2	18.015	18.196	25.9896	26.0344	-0.1362	1.09901
Tp63	Scr. MO	3	17.931	18.169	25.6633	26.1618	0.2605	0.834799
Unc45b	MO	1	17.985	18.183	28.2609	30.7082	2.2493	0.210326
Unc45b	MO	2	17.823	18.226	28.0125	31.0378	2.6223	0.162409
Unc45b	MO	3	18.119	18.243	28.8426	31.2697	2.3031	0.202627
Unc45b	Rescue	1	18.024	18.197	28.7403	29.1435	0.2302	0.852517
Unc45b	Rescue	2	17.842	18.174	28.4666	29.3924	0.5938	0.662595
Unc45b	Rescue	3	17.883	18.252	28.9634	29.4756	0.1432	0.905508
Unc45b	Scr. MO	2	18.015	18.196	29.1401	29.5061	0.185	0.879649
Unc45b	Scr. MO	3	17.931	18.169	28.9158	28.8112	-0.3426	1.26804

## Sheet: Sox3 Rescue matrix
Gene	Condition	Replicate	Eef1a1_cntrl (Cp)	Eef1a1_treatment (Cp)	TargetGene_cntrl (Cp)	TargetGene_treatment (Cp)	ΔC	Fold Change (Treatment/Cntrl)
Hes5.1	MO	1	18.4723	18.5534	26.7886	29.106	2.2363	0.21223
Hes5.1	MO	2	18.3014	18.5379	26.9857	28.5974	1.3752	0.385499
Hes5.1	Rescue	1	18.3972	18.4281	27.3547	27.685	0.2994	0.81259
Hes5.1	Rescue	2	18.652	18.4055	27.2971	27.5889	0.5383	0.688582
Hes5.1	Rescue	3	18.3551	18.4892	27.2487	28.1518	0.769	0.586824
Hes5.1	Rescue	4	18.2936	18.6277	27.3294	27.8405	0.177	0.88454
Hes5.1	Scr. MO	1	18.5728	18.4011	27.6099	26.9285	-0.5097	1.42375
Hes5.1	Scr. MO	2	18.4633	18.5475	28.0757	27.8301	-0.3298	1.25684
Hes5.1	Scr. MO	3	18.2507	18.6029	27.9541	28.0468	-0.2595	1.19706
Hgf	MO	1	18.4723	18.5534	27.7419	30.844	3.021	0.123194
Hgf	MO	2	18.3014	18.5379	26.5046	32.5053	5.7642	0.0183994
Hgf	Rescue	1	18.3972	18.4281	27.6324	28.935	1.2717	0.414171
Hgf	Rescue	2	18.652	18.4055	27.947	28.2278	0.5273	0.693852
Hgf	Rescue	3	18.3551	18.4892	27.9007	29.7257	1.6909	0.309734
Hgf	Rescue	4	18.2936	18.6277	27.8466	28.3379	0.1572	0.896764
Hgf	Scr. MO	1	18.5728	18.4011	27.8373	27.5006	-0.165	1.12117
Hgf	Scr. MO	2	18.4633	18.5475	28.2968	28.0525	-0.3285	1.25571
Hgf	Scr. MO	3	18.2507	18.6029	28.0493	28.4869	0.0854	0.942523
Olfm4	MO	1	18.4723	18.5534	22.8536	24.3374	1.4027	0.378221
Olfm4	MO	2	18.3014	18.5379	22.6496	24.0394	1.1533	0.449596
Olfm4	Rescue	1	18.3972	18.4281	22.663	22.6474	-0.0465	1.03276
Olfm4	Rescue	2	18.652	18.4055	22.6902	22.4795	0.0358	0.975491
Olfm4	Rescue	3	18.3551	18.4892	22.7499	23.551	0.667	0.629815
Olfm4	Rescue	4	18.2936	18.6277	22.7164	23.2107	0.1602	0.894901
Olfm4	Scr. MO	1	18.5728	18.4011	22.4234	22.0701	-0.1816	1.13414
Olfm4	Scr. MO	2	18.4633	18.5475	22.783	22.8005	-0.0667	1.04732
Olfm4	Scr. MO	3	18.2507	18.6029	22.8339	23.2515	0.0654	0.95568
Prdm14	MO	1	18.4723	18.5534	24.1966	26.6268	2.3491	0.196268
Prdm14	MO	2	18.3014	18.5379	22.9516	26.4876	3.2995	0.101567
Prdm14	Rescue	1	18.3972	18.4281	23.7166	23.9529	0.2054	0.867298
Prdm14	Rescue	2	18.652	18.4055	23.8687	24.2661	0.6439	0.639981
Prdm14	Rescue	3	18.3551	18.4892	23.9365	24.4713	0.4007	0.757491
Prdm14	Rescue	4	18.2936	18.6277	23.8001	23.9238	-0.2104	1.15701
Prdm14	Scr. MO	1	18.5728	18.4011	23.922	23.8361	0.0858	0.942262
Prdm14	Scr. MO	2	18.4633	18.5475	24.0037	24.3701	0.2822	0.822336
Prdm14	Scr. MO	3	18.2507	18.6029	23.7068	23.9612	-0.0978	1.07014
Tfap2a	MO	1	18.4723	18.5534	22.1575	23.7702	1.5316	0.345894
Tfap2a	MO	2	18.3014	18.5379	21.3643	23.8233	2.2225	0.21427
Tfap2a	Rescue	1	18.3972	18.4281	22.6346	22.5346	-0.1309	1.09498
Tfap2a	Rescue	2	18.652	18.4055	22.7841	22.8319	0.2943	0.815468
Tfap2a	Rescue	3	18.3551	18.4892	22.3295	23.4807	1.0171	0.494109
Tfap2a	Rescue	4	18.2936	18.6277	22.5082	23.119	0.2767	0.825477
Tfap2a	Scr. MO	1	18.5728	18.4011	22.9298	22.8702	0.1121	0.92524
Tfap2a	Scr. MO	2	18.4633	18.5475	22.4083	22.2036	-0.2889	1.22171
Tfap2a	Scr. MO	3	18.2507	18.6029	22.7783	23.4395	0.309	0.807201
Tp63	MO	1	18.4723	18.5534	28.9986	30.7564	1.6767	0.312797
Tp63	MO	2	18.3014	18.5379	29.1171	30.371	1.0174	0.494006
Tp63	Rescue	1	18.3972	18.4281	29.2102	29.1347	-0.1064	1.07654
Tp63	Rescue	2	18.652	18.4055	29.2263	28.5251	-0.4547	1.3705
Tp63	Rescue	3	18.3551	18.4892	29.2852	29.6513	0.232	0.851454
Tp63	Rescue	4	18.2936	18.6277	29.3629	29.6617	-0.0353	1.02477
Tp63	Scr. MO	1	18.5728	18.4011	29.4586	29.5455	0.2586	0.835899
Tp63	Scr. MO	2	18.4633	18.5475	29.4979	30.0089	0.4268	0.74391
Tp63	Scr. MO	3	18.2507	18.6029	29.5677	29.5292	-0.3907	1.31103
Unc45b	MO	1	18.4723	18.5534	30.1232	32.8582	2.6539	0.15889
Unc45b	MO	2	18.3014	18.5379	30.2632	32.0149	1.5152	0.349848
Unc45b	Rescue	1	18.3972	18.4281	30.2908	30.5392	0.2175	0.860055
Unc45b	Rescue	2	18.652	18.4055	30.5516	30.6227	0.3176	0.802404
Unc45b	Rescue	3	18.3551	18.4892	30.3068	31.4178	0.9769	0.50807
Unc45b	Rescue	4	18.2936	18.6277	30.1182	32.6718	2.2195	0.214716
Unc45b	Scr. MO	1	18.5728	18.4011	30.731	30.7453	0.186	0.87904
Unc45b	Scr. MO	2	18.4633	18.5475	30.984	30.832	-0.2362	1.17789
Unc45b	Scr. MO	3	18.2507	18.6029	30.2119	30.6423	0.0782	0.947239
