# Supplementary material for: Foxi2 and Sox3 are master transcription regulators that control ectoderm germ layer specification in Xenopus
Source: PLoS Biol. 2025 Nov 4;23(11):e3003476. doi: 10.1371/journal.pbio.3003476 (PMC12599972; doi:10.1371/journal.pbio.3003476)
Supplement: S10 Data — (XLSX) [file pbio.3003476.s016.xlsx]

## Sheet: St105_snRNAseq_Lineage_Marker_Z
Broad2	tp63	pdgfa	bmp7.1	klf5	tfap2a	krt70	krt7	grhl1	grhl3	sox3	sox2	nectin2	lrp2	tbxt	foxj1	ventx1.1	wnt8a	plekhg5	pax3	fgf8	ventx2.1	epas1	slc5a8.1	chrd.1	darmin	hhex	frzb	pnhd	gata6	lama1	lamb1	sox17a	tp73	dscaml1
Dorsal Endoderm	-0.939031	-0.740674	1.03708	-0.725049	-0.889347	-0.848149	-0.710231	-0.70251	-0.650781	-1.31264	-1.02741	-0.97835	-0.563823	-0.279657	-0.379735	-0.678692	-0.210037	0.17795	-0.576149	-0.544694	-0.126206	-0.963327	-0.57604	1.65494	2.10022	3.19361	2.11154	0.0290556	1.55852	1.41957	1.5061	-0.244148	-0.264349	-0.258804
Involuting Dorsal Endoderm	-0.887151	-0.873692	-0.975473	-0.697854	-0.918609	-0.508882	-0.670073	-0.343882	-0.535896	-1.31889	-0.923256	1.10916	-1.04121	-0.109683	0.0266821	-0.972192	-0.561549	2.6021	-0.636243	0.473931	-1.60347	-0.324323	2.43165	2.53529	0.746336	0.803996	2.13579	-0.287998	0.319074	-0.0853183	0.178299	1.43196	-0.288759	-0.256924
Ventral Endoderm	-0.937413	-0.512774	1.94221	-0.572001	-0.736993	-0.825727	-0.728562	-0.690344	-0.684006	-1.06542	-1.08875	-0.941519	1.64427	0.438052	-0.392641	0.537222	2.33011	-0.00792018	-0.635759	-0.69059	1.65583	-0.932986	-0.563412	-0.0608169	2.00224	0.428002	0.376821	1.85036	2.04991	0.127007	0.340923	-0.350549	-0.252303	-0.265928
Involuting Ventral Endoderm	-0.999199	-0.679269	-0.208464	-0.776455	-0.779008	-0.808673	-0.0157243	0.136928	-0.327007	-0.981532	-1.02816	1.20795	0.0450488	0.0199897	-0.218516	1.89197	1.96003	1.86688	-0.750169	-0.131014	0.670006	-0.309961	1.58015	-0.04267	0.80049	-0.177836	0.753515	2.23404	1.70654	-0.697717	-0.906967	2.89602	-0.261634	-0.161149
Dorsal Mesoderm	-0.588869	-0.615247	0.463673	-0.894738	-0.964322	-0.768147	-0.736412	-0.720408	-0.688542	-0.594109	-0.457922	-0.685554	0.680328	1.63503	-0.346463	-0.916224	-0.413156	-0.552952	-0.501977	1.23948	-0.514862	-0.924257	-0.586202	0.817119	-0.386711	-0.447718	-0.416485	0.00895315	-0.60208	2.44514	2.39571	-0.533216	-0.260576	-0.196439
Involuting Dorsal Mesoderm	-0.405661	-0.897591	-1.30437	-0.890002	-0.821825	1.0429	-0.313508	-0.360571	-0.257964	0.407341	0.158986	1.28369	-0.778561	1.29264	3.4394	-0.790591	-0.588213	-0.520505	-0.674539	1.77136	-1.15086	1.05443	1.19575	-0.07995	-0.670348	-0.49335	-0.594197	-0.526632	-0.68324	-0.632074	-0.66818	-0.236382	-0.283458	-0.252333
Ventral Mesoderm	0.59328	0.0204754	0.93362	-0.488626	-0.178274	-0.697334	-0.678267	-0.683982	-0.652738	0.338526	0.241908	-0.679735	0.624757	1.78695	-0.364258	0.923841	0.927573	-0.535342	0.252602	1.07943	1.41999	-0.848701	-0.5863	-0.348487	-0.473567	-0.451007	-0.576364	0.705056	-0.291373	0.071506	0.346855	-0.536801	-0.224256	-0.223679
Involuting Ventral Mesoderm	0.0715413	-0.783267	-0.57723	-0.587443	0.438424	0.540795	1.35057	1.72036	1.34138	0.00264424	0.36066	1.28681	-1.44649	0.333986	-0.112415	2.1023	-0.149647	-0.552407	-0.622371	1.30202	1.54437	1.14388	0.30062	-0.681918	-0.588939	-0.460564	-0.642089	0.486761	-0.564393	-0.940675	-0.949888	0.503039	-0.271232	-0.36771
Neural Plate	0.491549	0.34953	-0.660968	-0.0283472	-0.19834	-0.574933	-0.628395	-0.663746	-0.649261	1.71604	2.18279	-0.920797	1.48351	-0.652078	-0.349468	-0.591646	-0.565215	-0.55166	0.638869	-0.45807	-0.456369	-0.666317	-0.591364	-0.671947	-0.646182	-0.471964	-0.620422	-0.742007	-0.629622	1.11751	0.414061	-0.539455	-0.251843	-0.280839
Neural Plate Border	1.47729	1.7112	0.343203	1.23535	1.19941	-0.26558	-0.464187	-0.495099	-0.57439	1.29008	1.30733	-0.974419	0.515669	-0.981047	-0.364095	-0.219829	-0.596253	-0.537432	2.74984	-1.02151	-0.0750467	-0.416913	-0.59102	-0.700266	-0.658719	-0.4688	-0.639743	-0.811623	-0.631957	-0.223034	-0.0211045	-0.542745	-0.261893	-0.257299
Outer Neuroectoderm	-0.00365072	-0.0476834	-1.53292	0.206945	0.306932	1.87176	1.20886	0.651533	1.28395	1.43274	1.22926	0.882307	-0.231211	-1.09322	-0.181254	-0.6712	-0.640951	-0.541619	-0.284057	-0.740194	-0.976623	1.71518	-0.405223	-0.699436	-0.656152	-0.466365	-0.627728	-0.836237	-0.630108	-0.764692	-0.964711	-0.540395	-0.288648	-0.326186
Inner NNE	2.28957	2.35976	0.935769	2.1374	1.68461	-0.141094	-0.173295	-0.185571	-0.360214	0.197922	-0.0331627	-1.02556	0.983778	-1.11491	-0.387118	-0.290533	-0.646579	-0.563689	1.35927	-1.21407	-0.0363997	-0.0889056	-0.602904	-0.738135	-0.637955	-0.468237	-0.637695	-0.831741	-0.657585	-0.275472	0.00336628	-0.544365	-0.272636	-0.284777
Outer NNE	0.592028	-0.0281266	-0.49592	1.57782	1.98957	2.07291	2.54735	2.57227	2.52282	-0.277881	-0.375155	0.722259	-1.05025	-1.10088	-0.347042	-0.127123	-0.655551	-0.528517	-0.467135	-1.08383	-0.196229	1.8341	-0.5248	-0.723806	-0.677699	-0.441423	-0.635602	-0.829998	-0.632346	-0.8984	-0.992252	-0.511248	-0.292239	-0.337295
Novel Cluster	-0.754289	0.737363	0.0997875	0.502994	-0.132222	-0.0898409	0.0118767	-0.234984	0.232646	0.16518	-0.547137	-0.286257	-0.865823	-0.175181	-0.0230724	-0.197313	-0.190563	0.245112	0.147813	0.0177523	-0.154123	-0.271917	-0.480899	-0.259924	-0.253015	-0.0783437	0.0126635	-0.447989	-0.311338	-0.663353	-0.682215	-0.251712	3.47382	3.46936
