# Supplementary material for: Foxi2 and Sox3 are master transcription regulators that control ectoderm germ layer specification in Xenopus
Source: PLoS Biol. 2025 Nov 4;23(11):e3003476. doi: 10.1371/journal.pbio.3003476 (PMC12599972; doi:10.1371/journal.pbio.3003476)
Supplement: S11 Data — Ep300 (Endo) regions with associated.bigwig comparison matrix. Regular and super enhancer length comparison matrix. Super enhancer-associated gene expression time-course matrices. Ecto- and endoderm super-enhancer-associated gene localization z-score matrices. Ecto- and endoderm enhancer-associated gene’s average expression and coefficient of variation matrices. (XLSX) [file pbio.3003476.s017.xlsx]

## Sheet: Ep300_Ecto_Non-FSE_PeakRegions
Chr1	684069	684354	.	1000	.	2.94688	9.79455	6.6992	147
Chr1	684757	685170	.	1000	.	2.66596	16.9223	13.5389	102
Chr1	685860	686125	.	1000	.	2.78629	17.1524	13.7625	98
Chr1	687305	687714	.	1000	.	2.68006	18.3313	14.9028	147
Chr1	1759268	1759524	.	1000	.	2.69945	11.0205	7.86233	113
Chr1	4556034	4556246	.	1000	.	2.51	15.139	11.8165	99
Chr1	4973140	4973747	.	1000	.	6.9936	70.2417	65.5186	223
Chr1	5021034	5021480	.	1000	.	2.95564	12.6325	9.40402	269
Chr1	5565196	5565781	.	1000	.	6.85586	54.6934	50.3072	336
Chr1	6218592	6218950	.	928	.	2.02343	10.2155	7.1012	122
Chr1	6442317	6442680	.	1000	.	2.38886	8.98192	5.93778	276
Chr1	6760859	6761238	.	1000	.	3.47417	14.2945	11.002	249
Chr1	7022452	7022728	.	1000	.	2.32711	7.58773	4.65046	146
Chr1	7426328	7426690	.	1000	.	5.96229	39.5591	35.5481	181
Chr1	8074677	8074952	.	1000	.	3.52228	15.4952	12.1596	131
Chr1	8646919	8647276	.	1000	.	2.80073	13.3733	10.1171	292
Chr1	8700256	8700497	.	1000	.	3.03031	11.7359	8.54641	118
Chr1	8941919	8942233	.	1000	.	3.04938	13.011	9.76951	162
Chr1	8951371	8951704	.	1000	.	2.64988	9.76578	6.67557	198
Chr1	9384127	9384497	.	1000	.	2.25211	5.99505	3.23512	104
Chr1	10195633	10196098	.	1000	.	2.52938	8.04728	5.07033	377
Chr1	10231789	10232140	.	1000	.	2.46773	11.9682	8.76764	131
Chr1	10493609	10494265	.	1000	.	2.72082	10.5052	7.37358	430
Chr1	10561322	10561891	.	1000	.	1.97017	5.10758	2.48609	498
Chr1	10744410	10744746	.	1000	.	2.34377	10.1635	7.05125	290
Chr1	11485861	11486068	.	1000	.	2.78189	10.531	7.39803	131
Chr1	11705500	11705767	.	1000	.	2.17468	8.69053	5.66878	132
Chr1	12105299	12105603	.	818	.	1.93855	8.76377	5.73854	183
Chr1	14531290	14531705	.	1000	.	4.1838	23.9082	20.3138	128
Chr1	14538976	14539258	.	1000	.	2.77309	11.3222	8.15219	146
Chr1	14672614	14672959	.	1000	.	2.87835	9.28998	6.22456	279
Chr1	15568839	15569499	.	1000	.	3.77228	19.6906	16.2209	404
Chr1	15611649	15612032	.	1000	.	3.74715	23.9124	20.3165	226
Chr1	16943854	16944354	.	1000	.	4.75692	30.7072	26.924	214
Chr1	16954944	16955352	.	1000	.	4.50945	28.4413	24.7202	205
Chr1	17177517	17177773	.	1000	.	3.28954	12.4597	9.23798	165
Chr1	18293197	18293828	.	1000	.	4.94247	44.8064	40.6641	344
Chr1	18304052	18304739	.	1000	.	7.34626	78.3898	73.4912	429
Chr1	18311182	18311511	.	1000	.	3.11975	13.4294	10.1698	177
Chr1	19554707	19555229	.	1000	.	3.8378	17.1737	13.7814	165
Chr1	20180025	20180501	.	1000	.	4.41709	25.0317	21.4056	298
Chr1	21825324	21825590	.	1000	.	3.27506	16.0657	12.7112	180
Chr1	22120483	22120752	.	1000	.	3.78569	16.9022	13.5191	162
Chr1	22227860	22228060	.	788	.	1.49296	6.95808	4.07899	151
Chr1	22321459	22321666	.	1000	.	1.68304	8.83796	5.8021	69
Chr1	22900573	22901005	.	1000	.	3.54186	14.881	11.5675	148
Chr1	22902922	22903240	.	1000	.	3.04502	11.6206	8.43608	142
Chr1	23314587	23315094	.	1000	.	2.35825	12.5261	9.30149	358
Chr1	23332553	23332927	.	1000	.	1.89482	6.94461	4.06712	136
Chr1	23973078	23973277	.	801	.	1.65392	6.52658	3.69492	120
Chr1	23973406	23973664	.	750	.	1.6761	6.18963	3.40178	142
Chr1	24401142	24401387	.	1000	.	2.927	9.8845	6.78568	105
Chr1	24402977	24403868	.	1000	.	5.71141	40.4919	36.4571	282
Chr1	25038014	25038236	.	1000	.	3.08504	13.2236	9.97225	74
Chr1	25964956	25965425	.	1000	.	3.9634	21.1275	17.6103	182
Chr1	25975300	25975805	.	1000	.	3.2979	18.8302	15.3849	222
Chr1	26312183	26312448	.	1000	.	2.79264	9.74023	6.65157	130
Chr1	28638253	28638484	.	1000	.	2.05	15.791	12.4454	94
Chr1	31049513	31049851	.	1000	.	2.22715	7.2179	4.31459	114
Chr1	33588641	33589052	.	1000	.	3.22101	11.9083	8.70979	180
Chr1	35695472	35696200	.	1000	.	5.29218	34.043	30.173	546
Chr1	36489717	36490032	.	1000	.	4.42355	25.6934	22.0499	138
Chr1	36508511	36508829	.	1000	.	3.63101	16.8269	13.4456	165
Chr1	36509189	36509575	.	1000	.	4.84313	29.208	25.4662	177
Chr1	38500069	38500338	.	1000	.	2.71735	10.3216	7.19804	98
Chr1	38500591	38500891	.	1000	.	3.60852	19.6501	16.1819	161
Chr1	38759035	38759312	.	1000	.	5.07763	30.2255	26.4553	110
Chr1	40078003	40078312	.	1000	.	3.90633	17.7986	14.3863	161
Chr1	40384586	40384858	.	1000	.	4.13094	21.2638	17.7442	159
Chr1	42242823	42243182	.	1000	.	2.93968	9.9457	6.84272	200
Chr1	42735989	42736320	.	1000	.	4.35389	24.0401	20.4387	149
Chr1	43572000	43572238	.	1000	.	2.63436	7.97308	5.00333	76
Chr1	51420626	51421104	.	1000	.	4.28127	29.0234	25.2853	347
Chr1	52350340	52350649	.	1000	.	2.80982	8.79539	5.7618	149
Chr1	52426788	52427501	.	1000	.	2.60422	7.37374	4.45368	390
Chr1	54009784	54010031	.	1000	.	3.97486	18.431	14.9987	125
Chr1	54590947	54591423	.	1000	.	2.55497	7.88757	4.92084	305
Chr1	55038065	55038268	.	1000	.	3.35104	18.117	14.6933	113
Chr1	56049306	56049624	.	1000	.	2.87835	9.28998	6.22456	213
Chr1	56217204	56217478	.	681	.	1.39928	4.0512	1.66445	258
Chr1	56349792	56349977	.	599	.	1.43411	4.98233	2.38275	20
Chr1	56380866	56381055	.	889	.	1.61557	8.27056	5.27883	73
Chr1	56455765	56456085	.	1000	.	1.44734	5.9231	3.17273	27
Chr1	56492248	56492635	.	733	.	1.89645	12.6144	9.38709	225
Chr1	56529253	56529594	.	1000	.	2.83928	10.6839	7.54475	109
Chr1	59100594	59100852	.	1000	.	4.18046	20.3717	16.8767	131
Chr1	60764515	60764731	.	1000	.	3.39648	14.3475	11.0527	76
Chr1	62131733	62132285	.	1000	.	3.9782	24.814	21.1922	296
Chr1	62142834	62143076	.	1000	.	2.54797	8.87337	5.83542	145
Chr1	63618295	63618635	.	1000	.	2.13992	5.44407	2.76138	160
Chr1	65966051	65966559	.	1000	.	3.56367	14.7514	11.442	171
Chr1	66829212	66829469	.	1000	.	2.44776	8.15938	5.17692	85
Chr1	66910233	66910485	.	1000	.	2.61659	8.80669	5.77271	175
Chr1	67040888	67041205	.	1000	.	2.31281	7.98688	5.01587	170
Chr1	67840766	67840996	.	1000	.	2.61438	8.33669	5.33602	160
Chr1	69432898	69433358	.	1000	.	3.84505	20.6686	17.1668	182
Chr1	70843958	70844211	.	1000	.	3.36213	16.6277	13.2537	105
Chr1	74389166	74389401	.	1000	.	2.81628	14.0033	10.7224	91
Chr1	76147570	76148102	.	1000	.	4.12972	25.0126	21.3867	116
Chr1	78170163	78170592	.	1000	.	3.26968	13.0098	9.76916	262
Chr1	78906104	78906436	.	1000	.	2.56577	9.565	6.48633	62
Chr1	79159962	79160317	.	1000	.	2.87835	9.28998	6.22456	215
Chr1	79574405	79574637	.	1000	.	3.32868	14.2016	10.9117	105
Chr1	79631356	79631853	.	1000	.	2.84076	10.8674	7.71588	226
Chr1	80978249	80978863	.	1000	.	3.58436	18.5139	15.0772	316
Chr1	81487707	81487943	.	1000	.	2.30062	8.38731	5.38407	153
Chr1	81855371	81855555	.	1000	.	1.39724	6.60553	3.76461	46
Chr1	81893589	81894012	.	867	.	1.7102	7.17032	4.27367	256
Chr1	82342856	82343311	.	1000	.	3.82858	20.3008	16.8117	317
Chr1	82632105	82632428	.	1000	.	4.05164	22.2247	18.6763	143
Chr1	82846651	82846902	.	1000	.	5.07137	29.4735	25.7232	128
Chr1	82847653	82847913	.	1000	.	4.31752	21.7006	18.1661	169
Chr1	83629613	83629957	.	1000	.	4.88623	38.0943	34.1206	153
Chr1	84120509	84121005	.	1000	.	2.58479	7.88678	4.92084	74
Chr1	84123014	84123269	.	1000	.	5.96229	39.5591	35.5481	138
Chr1	84285007	84285401	.	1000	.	2.78905	12.4401	9.22146	132
Chr1	85231548	85231872	.	1000	.	4.7575	28.3579	24.639	192
Chr1	86103111	86103431	.	1000	.	3.66122	17.7476	14.3383	185
Chr1	86104582	86104881	.	1000	.	3.48406	15.9915	12.6383	132
Chr1	86472925	86473584	.	1000	.	6.23352	98.8643	93.464	214
Chr1	88218945	88219242	.	1000	.	4.2736	22.365	18.8129	166
Chr1	89232001	89232230	.	1000	.	1.65045	9.92574	6.82471	91
Chr1	89905874	89906294	.	1000	.	4.14311	23.6528	20.0637	225
Chr1	93325052	93325310	.	1000	.	2.72444	10.8538	7.70361	131
Chr1	93328418	93328678	.	1000	.	3.761	21.4321	17.9099	129
Chr1	96498344	96498733	.	1000	.	2.09866	6.12479	3.34214	108
Chr1	97891274	97891568	.	1000	.	3.64807	16.6733	13.2977	176
Chr1	98302000	98302478	.	1000	.	2.95002	11.8551	8.66116	145
Chr1	98986493	98986809	.	1000	.	3.11845	11.6046	8.4214	148
Chr1	99519467	99519790	.	1000	.	3.56367	14.7514	11.442	152
Chr1	99969852	99970275	.	1000	.	4.43392	30.1292	26.3627	258
Chr1	99973939	99974401	.	1000	.	4.65432	31.353	27.5527	262
Chr1	99999137	99999584	.	1000	.	2.95126	11.4904	8.31125	135
Chr1	100016673	100017032	.	1000	.	4.56512	29.127	25.3875	202
Chr1	100017154	100017540	.	1000	.	3.49701	19.3704	15.9077	279
Chr1	100165755	100166079	.	1000	.	3.39272	14.7813	11.4715	247
Chr1	100167110	100167589	.	1000	.	4.32174	25.0664	21.4398	237
Chr1	100477694	100478213	.	1000	.	4.93958	28.7322	25.0051	160
Chr1	100526527	100527182	.	1000	.	7.33293	56.6728	52.2413	251
Chr1	100616059	100616293	.	908	.	2.28096	9.19073	6.13537	134
Chr1	100920513	100920810	.	1000	.	4.24938	38.0234	34.0506	150
Chr1	101893989	101894512	.	1000	.	2.92982	10.2664	7.14849	165
Chr1	102226589	102227119	.	1000	.	3.58814	15.3639	12.0323	382
Chr1	102460774	102461140	.	1000	.	2.80606	8.95018	5.90875	248
Chr1	102770066	102770532	.	735	.	10.691	104.946	99.3765	282
Chr1	102930390	102930699	.	1000	.	4.88199	30.8191	27.0336	147
Chr1	103314260	103314516	.	1000	.	2.72115	11.6483	8.46152	155
Chr1	103318612	103318977	.	1000	.	3.16854	13.9232	10.6454	186
Chr1	107608752	107609058	.	1000	.	3.76926	16.5564	13.1846	124
Chr1	108015196	108015618	.	1000	.	3.77099	21.4998	17.9755	176
Chr1	108588578	108589076	.	1000	.	2.99588	12.4997	9.27625	130
Chr1	109677326	109677686	.	1000	.	3.90955	25.1359	21.5061	167
Chr1	109678685	109678956	.	1000	.	2.69728	12.6107	9.38344	155
Chr1	109726347	109726800	.	1000	.	1.97942	4.38977	1.91597	228
Chr1	109971310	109971693	.	1000	.	4.70118	28.6847	24.9584	188
Chr1	111338857	111339231	.	1000	.	3.85185	21.5102	17.9843	255
Chr1	111347697	111348310	.	962	.	3.70073	15.9469	12.5952	149
Chr1	111683893	111684308	.	1000	.	3.99079	22.1268	18.5828	199
Chr1	111918753	111918990	.	1000	.	3.20856	13.3201	10.0647	116
Chr1	114255494	114255942	.	1000	.	4.42722	31.0162	27.2247	283
Chr1	117139508	117139903	.	1000	.	1.67203	4.72004	2.17424	112
Chr1	119432772	119433188	.	1000	.	2.2653	7.80061	4.84676	256
Chr1	119433565	119433894	.	1000	.	2.89622	11.723	8.53442	199
Chr1	119899192	119899501	.	1000	.	1.64316	8.09332	5.11336	150
Chr1	120176359	120176631	.	1000	.	3.39124	14.3192	11.0261	150
Chr1	121006129	121006468	.	1000	.	2.53569	6.92138	4.04475	265
Chr1	125736105	125736450	.	1000	.	2.8304	9.58851	6.50749	176
Chr1	125739614	125740016	.	1000	.	3.15638	14.0559	10.7727	240
Chr1	126760393	126760688	.	1000	.	4.33531	26.0651	22.4087	137
Chr1	127827644	127828027	.	1000	.	3.35807	13.0199	9.77578	135
Chr1	129410904	129411301	.	1000	.	3.64054	23.3398	19.7591	261
Chr1	130429369	130429770	.	1000	.	3.01541	10.3089	7.18569	241
Chr1	131596604	131596841	.	1000	.	3.21044	15.2232	11.8975	105
Chr1	131683312	131683585	.	1000	.	2.14029	5.65196	2.93129	178
Chr1	132424147	132424455	.	1000	.	3.5863	15.8426	12.4961	129
Chr1	132431923	132432188	.	1000	.	3.74611	22.1034	18.5614	155
Chr1	132434751	132435026	.	1000	.	3.85067	19.9049	16.4249	106
Chr1	132527805	132528334	.	1000	.	2.43254	8.20606	5.21817	290
Chr1	133480828	133481319	.	1000	.	5.35158	44.5719	40.4347	286
Chr1	133577360	133578196	.	1000	.	4.21416	22.3244	18.7731	491
Chr1	133860593	133860824	.	1000	.	2.70084	10.2242	7.10878	177
Chr1	134252757	134253102	.	1000	.	3.0476	13.9752	10.695	176
Chr1	134266348	134266751	.	1000	.	3.77099	21.4998	17.9755	183
Chr1	136196078	136196382	.	1000	.	5.40702	37.7714	33.8063	168
Chr1	136290560	136291208	.	1000	.	3.01541	10.3089	7.18569	86
Chr1	136313093	136313390	.	1000	.	3.22289	12.3411	9.12595	133
Chr1	136486831	136487169	.	1000	.	3.73263	21.7521	18.2166	161
Chr1	137281558	137281983	.	1000	.	3.22101	11.9083	8.70979	163
Chr1	138048167	138048544	.	1000	.	3.20987	14.5891	11.2863	166
Chr1	139261981	139262386	.	1000	.	3.88098	25.7285	22.0831	223
Chr1	139304549	139304840	.	1000	.	5.19785	40.4384	36.404	154
Chr1	139400076	139400391	.	1000	.	3.928	32.3507	28.5256	123
Chr1	139762617	139762977	.	1000	.	3.76926	16.5564	13.1846	210
Chr1	139797790	139798386	.	1000	.	4.1838	23.9082	20.3138	299
Chr1	139871497	139871884	.	1000	.	3.31687	15.6768	12.3351	179
Chr1	139877674	139878077	.	1000	.	3.65402	17.2058	13.8131	219
Chr1	139898845	139899089	.	1000	.	2.72417	10.6887	7.54939	124
Chr1	140750962	140751251	.	1000	.	2.43613	7.01861	4.13145	118
Chr1	141802904	141803306	.	1000	.	2.47732	7.63526	4.69233	171
Chr1	143730397	143730850	.	1000	.	2.75883	9.89724	6.79709	161
Chr1	143731096	143731659	.	1000	.	4.047	22.7608	19.1963	469
Chr1	143732313	143732653	.	1000	.	3.04772	11.4396	8.26262	174
Chr1	144618372	144618775	.	1000	.	2.40304	6.20079	3.40942	129
Chr1	145171495	145171808	.	1000	.	2.5648	10.4417	7.31283	90
Chr1	145186486	145186770	.	1000	.	1.86771	8.49541	5.4849	84
Chr1	147691635	147692023	.	1000	.	4.43392	30.1292	26.3627	262
Chr1	147903972	147904234	.	1000	.	4.04339	19.0707	15.6189	142
Chr1	149961099	149961454	.	1000	.	3.25796	17.0266	13.6395	231
Chr1	150509414	150509745	.	1000	.	3.32649	13.5262	10.2652	192
Chr1	150524922	150525190	.	1000	.	3.25201	12.703	9.47212	104
Chr1	151686029	151686295	.	1000	.	3.30358	16.2507	12.8887	122
Chr1	151689427	151689741	.	1000	.	3.12028	12.6246	9.39709	105
Chr1	151768308	151768579	.	1000	.	3.61333	22.1422	18.5965	116
Chr1	152327314	152327583	.	1000	.	3.41635	13.9959	10.7153	132
Chr1	153076002	153076324	.	1000	.	4.66724	25.8377	22.1884	172
Chr1	153504268	153504566	.	1000	.	3.96256	19.7447	16.2695	170
Chr1	153713614	153714221	.	1000	.	5.13522	37.0767	33.1294	443
Chr1	153719784	153720084	.	1000	.	3.90137	20.2083	16.7222	146
Chr1	153739263	153739901	.	1000	.	6.02446	49.9706	45.6978	463
Chr1	153756294	153756623	.	1000	.	2.81513	10.376	7.25022	106
Chr1	153757961	153758434	.	1000	.	3.02199	17.0766	13.6885	207
Chr1	153859550	153859780	.	1000	.	3.27119	15.1775	11.8535	86
Chr1	153871581	153871948	.	1000	.	4.15929	23.7546	20.1627	237
Chr1	155034851	155035102	.	1000	.	3.39759	18.6711	15.2291	102
Chr1	158185093	158185450	.	1000	.	3.37735	20.5533	17.0536	214
Chr1	158212136	158212550	.	1000	.	2.37366	7.98914	5.01716	62
Chr1	162212010	162212296	.	1000	.	3.08973	12.2559	9.04415	113
Chr1	162657097	162657680	.	1000	.	2.56514	13.2317	9.97968	136
Chr1	163034129	163034399	.	1000	.	2.54797	8.87337	5.83542	98
Chr1	164589418	164589890	.	1000	.	6.61361	101.572	96.0922	269
Chr1	164679709	164679990	.	1000	.	3.86216	19.7065	16.2351	141
Chr1	165465614	165465887	.	1000	.	3.96498	19.7584	16.2822	126
Chr1	165720687	165720994	.	1000	.	3.12152	13.0357	9.79101	165
Chr1	166305815	166306078	.	1000	.	2.96548	15.3096	11.9821	125
Chr1	166307961	166308329	.	1000	.	5.34453	39.2492	35.2463	175
Chr1	166334262	166334818	.	1000	.	4.96788	33.1045	29.2592	282
Chr1	166343264	166343549	.	1000	.	2.25693	8.20527	5.21817	192
Chr1	167498245	167498593	.	1000	.	4.66018	25.1397	21.5081	193
Chr1	168436601	168436897	.	1000	.	3.08466	11.0352	7.87661	173
Chr1	168827933	168828270	.	1000	.	3.2015	14.1191	10.8345	155
Chr1	168842571	168842846	.	1000	.	3.21938	14.0137	10.7327	161
Chr1	168844346	168844694	.	1000	.	4.30674	27.9995	24.292	178
Chr1	168877763	168878221	.	1000	.	2.6749	9.59473	6.51231	144
Chr1	170713096	170713367	.	1000	.	3.50826	14.944	11.6284	146
Chr1	171306145	171306524	.	1000	.	2.14174	6.6876	3.83851	225
Chr1	171309269	171310034	.	1000	.	2.6229	10.3733	7.24864	506
Chr1	173781555	173781825	.	1000	.	2.08413	11.1971	8.0322	134
Chr1	175655640	175655953	.	1000	.	3.74485	20.2933	16.8049	142
Chr1	175951040	175951313	.	1000	.	1.99971	6.14631	3.36255	105
Chr1	175981839	175982790	.	1000	.	2.5679	8.69199	5.66903	169
Chr1	177407822	177408150	.	1000	.	2.36471	6.79542	3.93723	221
Chr1	177412923	177413249	.	1000	.	2.62484	8.38964	5.38612	231
Chr1	179142936	179143408	.	1000	.	5.37163	33.0049	29.1621	180
Chr1	179787128	179787476	.	1000	.	3.08394	10.8327	7.68413	172
Chr1	181020493	181020895	.	1000	.	3.18784	15.7028	12.3601	164
Chr1	182417191	182417576	.	1000	.	6.98166	56.435	52.0093	205
Chr1	183874753	183875129	.	1000	.	2.49964	11.4004	8.22439	91
Chr1	183877813	183878244	.	1000	.	2.9888	14.5394	11.2378	191
Chr1	183883511	183884078	.	1000	.	4.31752	21.7006	18.1661	244
Chr1	184827257	184827531	.	1000	.	4.66018	25.1397	21.5081	119
Chr1	185564369	185564652	.	1000	.	4.11193	19.7176	16.2434	150
Chr1	189135216	189135517	.	1000	.	3.01444	11.0733	7.91399	177
Chr1	189159126	189159425	.	1000	.	2.58206	7.87348	4.90886	55
Chr1	190046345	190046699	.	1000	.	4.79725	26.5601	22.8894	170
Chr1	190049952	190050318	.	1000	.	4.51575	26.8902	23.213	166
Chr1	190392969	190393384	.	1000	.	2.31967	7.78712	4.83577	145
Chr1	190426584	190427021	.	1000	.	2.31309	5.80495	3.06707	332
Chr1	190930838	190931250	.	1000	.	4.11193	19.7176	16.2434	228
Chr1	191287705	191287899	.	1000	.	2.37671	6.59921	3.75907	90
Chr1	191446502	191447025	.	1000	.	4.18396	27.7191	24.0174	344
Chr1	192946310	192946532	.	1000	.	2.87144	10.8632	7.71191	80
Chr1	193419194	193419474	.	1000	.	2.75954	12.9046	9.66635	131
Chr1	193584072	193584520	.	1000	.	3.09394	17.4583	14.0564	153
Chr1	194353220	194353521	.	1000	.	2.87496	12.6665	9.43768	185
Chr1	196771780	196772058	.	1000	.	3.14499	13.7826	10.5093	102
Chr1	197132515	197132731	.	1000	.	2.77309	11.3222	8.15219	59
Chr1	197170044	197170365	.	1000	.	3.40523	17.3587	13.9599	243
Chr1	197584028	197584256	.	1000	.	2.55497	7.88757	4.92084	123
Chr1	197595824	197596133	.	1000	.	2.87835	9.28998	6.22456	125
Chr1	197894945	197895212	.	1000	.	4.79725	26.5601	22.8894	146
Chr1	198007107	198007786	.	1000	.	4.08666	26.4347	22.7681	290
Chr1	198237474	198237791	.	1000	.	5.41403	33.2452	29.3954	171
Chr1	198245251	198245615	.	1000	.	5.68816	36.3607	32.431	171
Chr1	198264015	198264526	.	1000	.	4.52864	25.6918	22.0484	338
Chr1	198416222	198417115	.	1000	.	2.34413	7.19033	4.29111	184
Chr1	198572184	198572517	.	1000	.	3.56715	19.1308	15.6742	175
Chr1	199816738	199816990	.	1000	.	2.0736	7.02183	4.13442	66
Chr1	200285726	200286013	.	1000	.	2.54797	8.87337	5.83542	144
Chr1	200733588	200734157	.	1000	.	9.04624	80.3124	75.3691	347
Chr1	201550501	201550776	.	1000	.	2.04561	7.09734	4.20439	120
Chr1	202001838	202002083	.	1000	.	3.49802	15.3626	12.0313	133
Chr1	203269052	203269381	.	1000	.	5.01094	34.4447	30.5642	160
Chr1	203945153	203945489	.	1000	.	2.18928	6.22827	3.43189	260
Chr1	204296534	204296849	.	1000	.	3.49504	14.4016	11.1061	172
Chr1	204422477	204422749	.	1000	.	3.89831	18.0272	14.6067	169
Chr1	204713956	204714252	.	1000	.	2.05096	11.3532	8.18259	140
Chr1	204795573	204795916	.	1000	.	1.79973	7.58017	4.64408	134
Chr1	205053970	205054314	.	1000	.	3.54531	15.8611	12.5135	168
Chr1	205322081	205322353	.	1000	.	3.16174	12.8533	9.61782	133
Chr1	205419141	205419429	.	1000	.	2.97495	15.9434	12.5938	141
Chr1	205436638	205436914	.	1000	.	7.0588	53.1106	48.7594	128
Chr1	205509672	205510095	.	1000	.	6.37892	45.8545	41.6867	223
Chr1	205593556	205594009	.	1000	.	5.51165	48.1191	43.8945	233
Chr1	205596325	205597006	.	1000	.	2.36427	8.1858	5.20034	122
Chr1	205623134	205623698	.	1000	.	3.34073	19.3752	15.9118	241
Chr1	205870860	205871420	.	1000	.	4.04339	19.0707	15.6189	315
Chr1	207022286	207022489	.	1000	.	2.00987	7.8814	4.91653	147
Chr1	207087073	207087355	.	1000	.	2.29042	12.5554	9.33029	177
Chr1	208179216	208179935	.	1000	.	2.19125	6.02235	3.25933	215
Chr1	208381787	208382052	.	1000	.	2.4609	7.82413	4.86804	150
Chr1	211225665	211225934	.	1000	.	6.57908	47.0394	42.8415	123
Chr1	211227236	211227450	.	1000	.	2.59893	9.31546	6.24839	131
Chr1	211887550	211887850	.	1000	.	2.37671	6.59921	3.75907	207
Chr1	212219969	212220200	.	1000	.	3.01541	10.3089	7.18569	144
Chr1	212265002	212265427	.	1000	.	2.88562	12.9154	9.67608	142
Chr1	212375428	212375739	.	1000	.	2.42113	6.94532	4.06748	134
Chr1	212901158	212901400	.	1000	.	3.52228	15.4952	12.1596	114
Chr1	213462145	213462509	.	1000	.	5.07137	29.4735	25.7232	124
Chr1	213851440	213851839	.	1000	.	2.55497	7.88757	4.92084	251
Chr1	214666024	214666314	.	1000	.	2.30539	8.4196	5.4139	92
Chr1	215095906	215096153	.	1000	.	2.42822	10.5718	7.4368	155
Chr1	215139135	215139557	.	1000	.	4.79725	26.5601	22.8894	204
Chr1	215141438	215141941	.	1000	.	3.76926	16.5564	13.1846	243
Chr1	215149134	215149476	.	1000	.	2.94688	9.79455	6.6992	203
Chr1	215150962	215151317	.	1000	.	5.22877	35.5041	31.5977	160
Chr1	215642386	215642807	.	1000	.	3.70073	15.9469	12.5952	113
Chr1	216255649	216256412	.	1000	.	6.79297	53.8285	49.4619	218
Chr1	216643909	216644137	.	1000	.	2.22426	10.6368	7.49914	81
Chr1	216885456	216885799	.	1000	.	2.80982	8.79539	5.7618	223
Chr1	216897155	216897358	.	1000	.	1.48648	3.49573	1.24504	1
Chr1	217014231	217014554	.	1000	.	1.92575	8.15737	5.17532	115
Chr1	217433345	217434151	.	1000	.	5.41325	80.0523	75.1198	248
Chr1	217465517	217465748	.	1000	.	3.49077	16.7369	13.3585	125
Chr10	650638	651232	.	1000	.	3.97486	18.431	14.9987	433
Chr10	685151	685513	.	1000	.	3.44623	15.5415	12.2042	252
Chr10	1145018	1145600	.	1000	.	5.79918	45.0956	40.9453	346
Chr10	1147134	1147893	.	1000	.	6.36219	57.5993	53.1456	341
Chr10	1148539	1148864	.	1000	.	3.49504	14.4016	11.1061	168
Chr10	1149256	1149697	.	1000	.	2.5679	8.69199	5.66903	357
Chr10	1154237	1154567	.	1000	.	4.38605	22.3753	18.8212	170
Chr10	1229445	1229816	.	1000	.	4.52312	23.7445	20.1528	201
Chr10	1231213	1231480	.	1000	.	3.49514	14.1659	10.8772	114
Chr10	1609977	1610320	.	1000	.	2.51328	9.24192	6.18376	177
Chr10	1763873	1764175	.	1000	.	4.80032	29.291	25.5476	133
Chr10	1767878	1768268	.	1000	.	1.9085	5.60941	2.908	306
Chr10	2306948	2307230	.	1000	.	3.50565	16.1154	12.7579	169
Chr10	2310942	2311666	.	1000	.	4.71912	35.1279	31.2306	517
Chr10	2387264	2387519	.	1000	.	3.02886	17.7101	14.3014	131
Chr10	2560390	2560825	.	1000	.	6.71614	48.7523	44.5112	178
Chr10	2826365	2827050	.	1000	.	2.43254	8.20606	5.21817	180
Chr10	3531373	3531722	.	1000	.	4.87226	31.1029	27.3097	173
Chr10	4017117	4017348	.	1000	.	2.3309	11.8895	8.69431	73
Chr10	4518993	4519242	.	1000	.	3.81484	17.5815	14.1759	123
Chr10	4540332	4540644	.	1000	.	3.22101	11.9083	8.70979	153
Chr10	4791373	4791598	.	1000	.	2.67717	11.9862	8.7848	84
Chr10	4816776	4817217	.	1000	.	5.35782	33.6809	29.8212	221
Chr10	4819319	4819721	.	1000	.	3.082	13.4038	10.1464	288
Chr10	4879737	4880021	.	1000	.	2.92367	9.86839	6.77001	183
Chr10	4913190	4913459	.	1000	.	3.4266	13.5886	10.3218	141
Chr10	4963932	4964380	.	1000	.	2.95063	11.6727	8.48535	214
Chr10	4969170	4969670	.	1000	.	1.93536	5.71325	2.98775	241
Chr10	5040785	5041035	.	1000	.	2.43321	12.7352	9.50359	96
Chr10	5261165	5261451	.	1000	.	3.34033	15.3772	12.0453	149
Chr10	5499211	5499631	.	1000	.	4.24899	21.0327	17.518	253
Chr10	5566879	5567122	.	1000	.	3.97483	23.9611	20.362	112
Chr10	5754460	5754760	.	1000	.	3.26009	14.4647	11.1667	148
Chr10	5764705	5765001	.	1000	.	3.28629	15.27	11.9435	140
Chr10	5777717	5778479	.	1000	.	2.37366	7.98914	5.01716	479
Chr10	5802811	5803215	.	1000	.	2.4981	9.4286	6.3557	221
Chr10	5895123	5895406	.	1000	.	2.86375	9.39947	6.32916	166
Chr10	6000107	6000337	.	1000	.	3.17713	13.3525	10.0969	127
Chr10	6217755	6218103	.	1000	.	2.64076	8.31462	5.31565	179
Chr10	7032249	7032814	.	1000	.	3.64807	16.6733	13.2977	279
Chr10	7366457	7366833	.	1000	.	5.42282	36.347	32.4185	193
Chr10	7369221	7370342	.	1000	.	4.3208	39.3246	35.3192	561
Chr10	7498819	7499114	.	1000	.	3.27269	14.5386	11.2378	179
Chr10	7501800	7502379	.	1000	.	5.66561	44.5686	40.4325	182
Chr10	7564406	7564899	.	1000	.	3.15523	14.4592	11.1614	156
Chr10	8007574	8007908	.	1000	.	2.70787	8.80724	5.77303	215
Chr10	8019145	8019627	.	1000	.	3.18343	13.3883	10.1317	284
Chr10	8097621	8098282	.	1000	.	5.34979	40.7918	36.749	318
Chr10	8101372	8101596	.	1000	.	2.24691	6.19863	3.40736	126
Chr10	8761478	8761771	.	1000	.	3.48495	15.7614	12.417	130
Chr10	10455560	10455875	.	1000	.	3.86216	19.7065	16.2351	173
Chr10	10608578	10608946	.	1000	.	3.81405	19.1576	15.7006	141
Chr10	10614493	10614882	.	1000	.	3.04938	13.011	9.76951	160
Chr10	11026125	11026405	.	1000	.	4.11972	20.3354	16.8436	152
Chr10	11351273	11351621	.	1000	.	3.7971	18.7959	15.3515	207
Chr10	11353128	11353765	.	1000	.	3.83646	17.6975	14.2891	440
Chr10	11853339	11853676	.	1000	.	2.37129	6.95609	4.07707	279
Chr10	12828029	12828374	.	1000	.	3.01635	13.7728	10.4998	181
Chr10	12829974	12830275	.	1000	.	2.47732	7.63526	4.69233	137
Chr10	13486948	13487171	.	1000	.	3.19409	12.1946	8.98494	94
Chr10	13741909	13742717	.	1000	.	4.33995	23.6528	20.0637	417
Chr10	13809312	13809725	.	1000	.	9.88955	101.62	96.1385	181
Chr10	14560610	14561148	.	1000	.	6.80208	52.0336	47.7104	310
Chr10	14924265	14924629	.	1000	.	2.38389	7.79316	4.84038	135
Chr10	15466384	15466568	.	1000	.	1.66037	9.19836	6.14233	114
Chr10	15575809	15576082	.	1000	.	5.3455	32.4797	28.6501	130
Chr10	15737488	15737786	.	1000	.	5.88477	48.553	44.3186	152
Chr10	15744515	15744836	.	1000	.	3.41386	17.1865	13.794	145
Chr10	16399210	16399647	.	1000	.	2.013	5.43796	2.75804	57
Chr10	16721176	16721874	.	1000	.	5.3455	32.4797	28.6501	257
Chr10	17480457	17481098	.	1000	.	3.76926	16.5564	13.1846	469
Chr10	18563597	18563966	.	1000	.	4.71887	28.4602	24.739	238
Chr10	20794074	20794373	.	1000	.	2.90468	12.1357	8.92889	179
Chr10	21196964	21197268	.	1000	.	1.56655	9.56975	6.49101	78
Chr10	21197748	21198029	.	1000	.	1.33061	6.39462	3.5855	225
Chr10	21198665	21198872	.	617	.	1.34932	6.05081	3.27458	107
Chr10	21199089	21199480	.	620	.	1.27327	4.07277	1.66697	33
Chr10	21207631	21207957	.	1000	.	1.37541	7.61456	4.67435	247
Chr10	21208933	21209420	.	1000	.	1.37182	7.57237	4.63662	388
Chr10	21211312	21211543	.	1000	.	2.1826	20.3422	16.8502	115
Chr10	21718797	21719159	.	1000	.	4.38483	24.8387	21.2162	221
Chr10	24728106	24728398	.	1000	.	1.84857	18.372	14.9429	190
Chr10	24786070	24786311	.	1000	.	1.47595	7.69076	4.74532	135
Chr10	25214155	25214519	.	1000	.	3.53027	23.4203	19.8367	224
Chr10	25361146	25361385	.	1000	.	1.96992	6.02963	3.26594	58
Chr10	26204434	26204752	.	1000	.	4.82417	31.8219	28.0101	181
Chr10	26386579	26386771	.	1000	.	1.54533	10.7776	7.63351	57
Chr10	26389273	26389472	.	839	.	1.22837	3.04461	0.93553	167
Chr10	26397425	26397924	.	663	.	1.292	4.7749	2.22164	169
Chr10	26398696	26399170	.	634	.	1.36678	6.49586	3.66556	442
Chr10	26401940	26402226	.	949	.	1.23694	3.46167	1.21498	214
Chr10	26410721	26410922	.	655	.	1.2449	3.43098	1.19073	115
Chr10	26411453	26411752	.	652	.	1.25504	3.5657	1.29641	269
Chr10	26415556	26415813	.	702	.	1.27705	4.09838	1.67459	230
Chr10	26416388	26416872	.	697	.	1.37813	6.79849	3.93992	57
Chr10	26435471	26435743	.	687	.	1.26578	4.10062	1.67673	239
Chr10	26439984	26440232	.	1000	.	1.29881	4.82926	2.25212	179
Chr10	26440828	26441051	.	1000	.	1.20928	3.31378	1.13334	132
Chr10	26451999	26452312	.	1000	.	1.33785	5.32164	2.6578	146
Chr10	26458813	26459277	.	730	.	1.39142	6.93566	4.05869	77
Chr10	26469638	26469961	.	721	.	1.28633	4.4869	1.97818	288
Chr10	26477348	26477855	.	846	.	1.35751	6.24913	3.45137	66
Chr10	26478850	26479273	.	853	.	1.27993	4.32442	1.86236	163
Chr10	26485757	26485993	.	631	.	1.22416	3.60966	1.33294	215
Chr10	26491105	26491342	.	985	.	1.28826	4.50132	1.99027	15
Chr10	26492231	26492453	.	632	.	1.26786	4.0363	1.651	95
Chr10	26492799	26492994	.	633	.	1.29065	4.55258	2.03438	106
Chr10	26496920	26497215	.	696	.	1.26545	4.17654	1.74107	110
Chr10	26497432	26497852	.	692	.	1.22585	3.61943	1.34187	299
Chr10	26501238	26501557	.	646	.	1.26357	4.00756	1.62554	260
Chr10	26502129	26502352	.	997	.	1.26308	4.62508	2.09266	71
Chr10	26515074	26515284	.	900	.	1.37453	6.66746	3.81965	120
Chr10	27247686	27248022	.	1000	.	3.96926	19.7826	16.306	155
Chr10	28102277	28102493	.	1000	.	1.35916	5.84658	3.10408	152
Chr10	28218664	28219122	.	1000	.	3.90241	18.5905	15.1513	286
Chr10	28375348	28375908	.	1000	.	3.2614	15.762	12.417	106
Chr10	28458093	28458346	.	1000	.	2.98404	11.8622	8.66737	113
Chr10	31033372	31033626	.	1000	.	4.24067	22.1791	18.6323	112
Chr10	32821161	32821704	.	1000	.	1.92616	6.04576	3.27431	292
Chr10	32847852	32848182	.	1000	.	1.97196	11.6879	8.50039	203
Chr10	33823337	33823608	.	1000	.	6.71614	48.7523	44.5112	130
Chr10	34544224	34544703	.	1000	.	2.95526	14.6756	11.3701	171
Chr10	34551684	34552205	.	1000	.	2.44999	7.35802	4.4462	421
Chr10	34569776	34570329	.	1000	.	3.73999	18.9768	15.5287	348
Chr10	34570753	34571292	.	1000	.	2.80329	9.96756	6.8638	81
Chr10	34834191	34834753	.	1000	.	1.74015	6.15428	3.36978	149
Chr10	35167786	35168080	.	1000	.	3.34114	13.6032	10.3359	114
Chr10	35742690	35743026	.	1000	.	3.16487	15.9606	12.608	120
Chr10	36224746	36225022	.	1000	.	2.42101	7.21051	4.30802	113
Chr10	36646160	36646422	.	1000	.	3.15217	13.2107	9.96063	134
Chr10	37240978	37241256	.	1000	.	2.67579	10.3929	7.26557	127
Chr10	37898900	37899200	.	1000	.	2.31967	7.78712	4.83577	140
Chr10	38066222	38066612	.	1000	.	4.22264	31.8468	28.0338	277
Chr10	38072701	38073015	.	1000	.	3.1623	15.326	11.9975	139
Chr10	39616106	39616413	.	1000	.	3.08973	12.2559	9.04415	96
Chr10	40725979	40726447	.	1000	.	2.50553	7.49747	4.56642	119
Chr10	41020934	41021253	.	1000	.	2.77277	9.80471	6.70895	176
Chr10	41213872	41214290	.	1000	.	2.41318	7.43438	4.50799	155
Chr10	41361736	41362061	.	1000	.	2.39012	6.40406	3.59003	98
Chr10	41414544	41414769	.	1000	.	4.24016	31.9912	28.1744	123
Chr10	41642077	41642467	.	1000	.	2.79254	11.9538	8.75396	147
Chr10	41820486	41820897	.	1000	.	3.21044	15.2232	11.8975	212
Chr10	41827060	41827312	.	1000	.	4.05657	21.6888	18.1561	145
Chr10	41837090	41837413	.	1000	.	4.11677	25.7888	22.1411	169
Chr10	41930803	41931097	.	1000	.	2.58626	9.09237	6.04275	123
Chr10	42531554	42531913	.	1000	.	2.40888	8.59236	5.57603	218
Chr10	42738366	42738951	.	1000	.	3.84669	18.2845	14.8573	183
Chr10	42745242	42745648	.	1000	.	2.88311	14.3294	11.0355	227
Chr10	42750380	42750742	.	1000	.	2.98404	11.8622	8.66737	232
Chr10	42766082	42766471	.	1000	.	3.05387	11.2757	8.10755	88
Chr10	42950772	42951075	.	1000	.	3.03341	15.044	11.7245	140
Chr10	43049470	43049719	.	1000	.	6.34424	48.2726	44.045	122
Chr10	43752747	43753002	.	1000	.	2.23772	9.42073	6.34975	160
Chr10	44206381	44206724	.	1000	.	2.61438	8.33669	5.33602	159
Chr10	44284237	44284790	.	1000	.	2.85497	13.0641	9.8177	350
Chr10	44723979	44724205	.	1000	.	2.58555	7.44045	4.51381	169
Chr10	44957023	44957713	.	1000	.	4.90603	29.9282	26.1677	571
Chr10	44992199	44992495	.	1000	.	5.84623	43.3765	39.2701	153
Chr10	45088607	45088959	.	1000	.	4.45681	26.8385	23.1625	208
Chr10	45250048	45250500	.	1000	.	2.64171	8.16367	5.17974	324
Chr10	45440658	45441224	.	1000	.	3.97531	21.1997	17.6811	167
Chr10	46156679	46156992	.	1000	.	2.65788	7.92721	4.95888	197
Chr10	46402677	46402915	.	1000	.	3.64807	16.6733	13.2977	112
Chr10	46430362	46430627	.	1000	.	4.07546	19.8088	16.3308	157
Chr10	46639032	46639426	.	1000	.	3.8378	17.1737	13.7814	223
Chr10	46798115	46798589	.	1000	.	4.10844	19.6992	16.2284	141
Chr10	46844705	46845120	.	1000	.	6.73154	49.3019	45.0484	179
Chr10	46846942	46847501	.	1000	.	5.72428	46.1818	42.007	229
Chr10	47127465	47127689	.	1000	.	3.27069	13.2311	9.97911	102
Chr10	47392074	47392449	.	1000	.	2.18492	5.34184	2.67582	250
Chr10	47490729	47491117	.	1000	.	3.72003	20.8987	17.3916	257
Chr10	48023249	48023599	.	1000	.	2.49555	7.44814	4.51944	168
Chr10	48030914	48031199	.	1000	.	2.81036	12.5854	9.35918	173
Chr10	48035045	48035363	.	1000	.	3.35807	13.0199	9.77578	157
Chr10	48151177	48151484	.	1000	.	4.21866	23.5341	19.9474	154
Chr10	48152480	48152847	.	1000	.	3.72665	17.1042	13.7158	224
Chr10	48158974	48159481	.	1000	.	6.45572	51.1969	46.8942	242
Chr10	48173901	48174212	.	1000	.	3.51881	16.9051	13.5218	177
Chr10	48182977	48183250	.	1000	.	3.86136	19.4346	15.9703	164
Chr10	48195495	48195920	.	1000	.	2.97527	10.494	7.36281	129
Chr10	48411278	48411856	.	1000	.	4.34271	22.4466	18.8912	201
Chr10	48991467	48991772	.	1000	.	2.65136	16.3052	12.9423	140
Chr10	49069788	49070038	.	1000	.	3.79835	20.8988	17.3916	122
Chr10	49080281	49080673	.	1000	.	2.74128	8.31099	5.31206	293
Chr10	49386404	49386675	.	1000	.	3.69668	16.1797	12.8204	115
Chr10	49387399	49387760	.	1000	.	4.51575	26.8902	23.213	152
Chr10	49388033	49388436	.	1000	.	3.72665	17.1042	13.7158	265
Chr10	49510121	49510480	.	936	.	2.00262	7.47098	4.541	234
Chr10	49564325	49564645	.	1000	.	4.6651	28.7914	25.0604	172
Chr10	49781654	49782198	.	1000	.	8.57627	82.8823	77.8799	233
Chr10	49796797	49797175	.	1000	.	3.20856	13.3201	10.0647	207
Chr10	49803712	49803989	.	1000	.	3.2979	18.8302	15.3849	137
Chr10	49806286	49806720	.	1000	.	2.82677	13.2169	9.9659	275
Chr10	50539097	50539369	.	1000	.	3.10592	12.1435	8.93613	128
Chr10	50606753	50607169	.	1000	.	3.01541	10.3089	7.18569	269
Chr10	51182545	51182932	.	1000	.	2.87287	9.44307	6.36875	139
Chr10	51192632	51193008	.	1000	.	2.75421	9.872	6.77339	122
Chr10	51193126	51193604	.	1000	.	2.38505	12.9186	9.67932	106
Chr10	51529143	51529417	.	1000	.	4.20213	22.8443	19.2775	116
Chr10	51723258	51723469	.	1000	.	2.45142	18.8077	15.363	95
Chr10	51921119	51921538	.	1000	.	4.96094	29.2038	25.4626	174
Chr10	52335852	52336293	.	1000	.	1.71594	14.0548	10.7726	223
Chr10	52345765	52346146	.	1000	.	1.54149	6.89374	4.02642	87
Chr10	52348543	52348808	.	1000	.	3.25489	13.3617	10.106	98
Chr2	9775	9979	.	763	.	1.41411	6.36672	3.56069	167
Chr2	63456	63741	.	1000	.	2.69197	20.5295	17.0303	138
Chr2	126586	127132	.	1000	.	2.35564	8.38303	5.38024	89
Chr2	173763	174266	.	1000	.	7.04456	57.3117	52.8667	158
Chr2	273351	273616	.	1000	.	2.52466	9.31217	6.2462	149
Chr2	417043	417397	.	1000	.	3.2412	12.8608	9.6248	188
Chr2	427258	427662	.	1000	.	2.07962	4.66219	2.12323	13
Chr2	536746	537423	.	1000	.	5.08424	31.6993	27.8913	381
Chr2	982836	983143	.	1000	.	2.82138	16.4559	13.0881	148
Chr2	1500142	1500625	.	1000	.	6.60427	51.2579	46.9534	299
Chr2	1723999	1724451	.	1000	.	6.98166	56.435	52.0093	220
Chr2	1925211	1926015	.	1000	.	3.88098	25.7285	22.0831	164
Chr2	2665356	2665805	.	1000	.	3.28954	12.4597	9.23798	284
Chr2	3149353	3149590	.	1000	.	3.8378	17.1737	13.7814	124
Chr2	3150245	3150670	.	1000	.	3.08394	10.8327	7.68413	132
Chr2	3152420	3152697	.	1000	.	4.18046	20.3717	16.8767	136
Chr2	3186675	3186908	.	1000	.	3.02216	10.7271	7.5851	124
Chr2	3284008	3284517	.	1000	.	4.27983	26.609	22.9367	264
Chr2	3473281	3473531	.	1000	.	2.37032	10.7548	7.61135	151
Chr2	3684994	3685367	.	1000	.	2.39251	10.1667	7.05407	260
Chr2	4303063	4303358	.	1000	.	1.85456	13.7002	10.4302	222
Chr2	4645519	4645707	.	1000	.	2.59199	12.8681	9.63192	54
Chr2	5088432	5088730	.	1000	.	2.53862	10.8415	7.69227	188
Chr2	5237300	5237718	.	1000	.	2.34731	7.58209	4.64588	138
Chr2	5801771	5802454	.	1000	.	2.56322	11.6046	8.4214	236
Chr2	6420638	6421035	.	1000	.	9.08628	82.8461	77.8462	213
Chr2	6518927	6519310	.	1000	.	3.01541	10.3089	7.18569	284
Chr2	6617728	6618248	.	1000	.	3.89206	23.9277	20.3303	152
Chr2	6688027	6688274	.	1000	.	3.70073	15.9469	12.5952	137
Chr2	6872345	6872636	.	1000	.	4.93293	31.1345	27.3405	140
Chr2	6884957	6885389	.	1000	.	1.8643	4.58228	2.05928	208
Chr2	7023643	7023940	.	1000	.	2.54675	7.99226	5.02004	168
Chr2	7084572	7084823	.	1000	.	2.60567	7.83661	4.87397	138
Chr2	7408165	7408468	.	1000	.	3.50565	16.1154	12.7579	125
Chr2	7410495	7411146	.	1000	.	2.18928	6.22827	3.43189	510
Chr2	7475789	7476147	.	1000	.	1.82463	4.28552	1.82975	341
Chr2	8501787	8502103	.	1000	.	2.60422	7.37374	4.45368	116
Chr2	8767103	8767434	.	1000	.	2.83539	11.0114	7.85431	90
Chr2	8807809	8808095	.	1000	.	3.09177	11.07	7.91073	171
Chr2	8982104	8982811	.	1000	.	2.22827	10.2315	7.11446	347
Chr2	8992680	8992961	.	1000	.	1.87718	9.40148	6.33111	167
Chr2	8996519	8996745	.	1000	.	2.14445	10.9934	7.83745	101
Chr2	9410903	9411241	.	1000	.	1.72986	3.51826	1.26222	51
Chr2	9424634	9425079	.	1000	.	2.32711	7.58773	4.65046	299
Chr2	9633708	9634032	.	1000	.	4.81284	30.3873	26.6128	173
Chr2	9717792	9718348	.	1000	.	5.40329	41.5492	37.4875	222
Chr2	9749378	9749768	.	1000	.	5.27697	31.7197	27.91	195
Chr2	9771961	9772379	.	1000	.	3.44413	19.2311	15.7713	98
Chr2	10627828	10628161	.	1000	.	2.02296	5.85448	3.11067	260
Chr2	10807382	10807725	.	1000	.	2.42908	16.2579	12.8958	224
Chr2	11325963	11326334	.	1000	.	3.22101	11.9083	8.70979	275
Chr2	11376308	11376631	.	1000	.	2.49748	8.16127	5.17857	201
Chr2	11790194	11790569	.	1000	.	5.06281	33.0012	29.1585	204
Chr2	11906855	11907225	.	1000	.	4.41148	34.6247	30.741	171
Chr2	11907567	11907909	.	1000	.	3.86149	21.84	18.3027	149
Chr2	11960257	11960644	.	1000	.	3.25363	14.641	11.337	180
Chr2	12059148	12059384	.	1000	.	2.36471	6.79542	3.93723	64
Chr2	13391035	13391365	.	1000	.	5.64361	36.1058	32.1839	152
Chr2	15019089	15019343	.	1000	.	3.61811	19.7141	16.2418	134
Chr2	15227046	15227333	.	1000	.	2.92774	11.3587	8.18682	166
Chr2	15755504	15755856	.	1000	.	3.40555	18.0443	14.6225	179
Chr2	16462943	16463256	.	1000	.	2.05904	8.12726	5.14582	117
Chr2	18760906	18761288	.	1000	.	2.67579	10.3929	7.26557	130
Chr2	19145986	19146404	.	1000	.	2.87835	9.28998	6.22456	295
Chr2	20957191	20957585	.	1000	.	3.01541	10.3089	7.18569	125
Chr2	22247995	22248527	.	1000	.	2.54797	8.87337	5.83542	486
Chr2	23147734	23147999	.	1000	.	1.97942	4.38977	1.91597	61
Chr2	24328435	24328812	.	1000	.	2.74128	8.31099	5.31206	104
Chr2	24358043	24358294	.	1000	.	1.75495	6.53886	3.70632	163
Chr2	25381276	25381688	.	1000	.	2.44605	8.01446	5.03908	311
Chr2	25721291	25721598	.	1000	.	3.54098	14.8764	11.5632	172
Chr2	26120598	26120837	.	1000	.	4.38605	22.3753	18.8212	110
Chr2	27683758	27684174	.	1000	.	2.91401	10.3694	7.2448	170
Chr2	27700258	27700642	.	1000	.	2.81513	10.376	7.25022	128
Chr2	27700751	27700948	.	1000	.	2.54438	7.83452	4.87397	98
Chr2	30756264	30756583	.	1000	.	2.69945	11.0205	7.86233	148
Chr2	31802140	31802422	.	1000	.	5.66081	38.9813	34.9838	151
Chr2	32871576	32871855	.	1000	.	3.51802	17.6142	14.208	178
Chr2	33145646	33145909	.	1000	.	2.69368	9.21848	6.1616	120
Chr2	34314566	34314829	.	1000	.	3.05349	11.0779	7.9184	145
Chr2	37634072	37634362	.	1000	.	2.89728	9.74052	6.65184	139
Chr2	42441618	42441966	.	1000	.	3.44413	19.2311	15.7713	135
Chr2	42491570	42492004	.	1000	.	3.85516	18.3312	14.9027	270
Chr2	45840994	45841289	.	1000	.	2.85205	10.2262	7.1098	147
Chr2	47698389	47698876	.	1000	.	3.58436	18.5139	15.0772	195
Chr2	48113509	48113762	.	1000	.	2.67579	10.3929	7.26557	168
Chr2	48279248	48279509	.	1000	.	3.85516	18.3312	14.9027	135
Chr2	53457826	53458111	.	1000	.	2.78394	12.7434	9.51124	107
Chr2	54543556	54543807	.	1000	.	3.05756	13.6477	10.3789	115
Chr2	55010460	55010728	.	1000	.	3.46257	14.4681	11.17	123
Chr2	55174911	55175408	.	1000	.	3.93459	21.4987	17.9754	319
Chr2	57336601	57336917	.	1000	.	2.81555	9.16811	6.11433	164
Chr2	57351137	57351416	.	1000	.	3.57652	18.4641	15.0312	107
Chr2	57357306	57357706	.	1000	.	2.73941	9.46055	6.3857	231
Chr2	57865761	57866350	.	1000	.	2.33524	7.38877	4.46673	178
Chr2	59276894	59277286	.	1000	.	5.21342	35.7736	31.8602	172
Chr2	61589338	61589649	.	1000	.	2.39509	7.59797	4.65908	179
Chr2	62295498	62295801	.	1000	.	4.27705	22.9855	19.4152	178
Chr2	62943359	62943649	.	1000	.	2.57849	9.49429	6.41752	203
Chr2	63376869	63377098	.	1000	.	2.08999	6.07338	3.29461	79
Chr2	63382616	63382944	.	1000	.	4.16002	25.5065	21.8665	212
Chr2	63389454	63389958	.	1000	.	3.07713	11.7908	8.59979	228
Chr2	63390119	63390538	.	1000	.	3.63965	18.6153	15.1746	170
Chr2	64579084	64579453	.	1000	.	4.32199	29.3209	25.577	193
Chr2	65508439	65508723	.	1000	.	3.43548	15.2493	11.9231	140
Chr2	65661260	65661736	.	1000	.	2.44912	9.24919	6.19068	92
Chr2	65681888	65682242	.	1000	.	3.62946	15.5791	12.2404	158
Chr2	66402458	66402813	.	1000	.	2.80982	8.79539	5.7618	173
Chr2	67537063	67537313	.	1000	.	1.92345	12.6927	9.46226	57
Chr2	67539814	67540025	.	1000	.	1.68669	12.5418	9.31701	92
Chr2	67546451	67546822	.	1000	.	2.45662	15.9213	12.5723	125
Chr2	67558848	67559097	.	1000	.	1.39895	8.8627	5.82612	84
Chr2	68392497	68392908	.	1000	.	4.13363	22.7255	19.1636	177
Chr2	69046188	69046618	.	1000	.	6.74074	61.7729	57.2239	233
Chr2	71206520	71206865	.	1000	.	3.65459	15.9593	12.6074	220
Chr2	71245594	71246092	.	1000	.	3.01541	10.3089	7.18569	152
Chr2	71443522	71443878	.	1000	.	4.24644	23.1061	19.5324	135
Chr2	72584858	72585249	.	1000	.	7.53853	59.3869	54.8913	142
Chr2	72725199	72725512	.	1000	.	3.065	14.2838	10.9921	154
Chr2	72750675	72750897	.	1000	.	3.97486	18.431	14.9987	96
Chr2	73344537	73344813	.	1000	.	6.85321	50.4827	46.1974	148
Chr2	73416200	73416515	.	1000	.	3.30475	13.4115	10.153	135
Chr2	74802755	74803100	.	1000	.	4.77771	31.5166	27.713	143
Chr2	74921625	74921926	.	1000	.	3.80822	17.2829	13.8876	143
Chr2	75065987	75066304	.	1000	.	5.0622	37.6438	33.6821	151
Chr2	76180660	76181018	.	1000	.	3.51619	18.5536	15.1153	176
Chr2	76651994	76652339	.	1000	.	2.72839	10.0588	6.95049	153
Chr2	76652686	76653068	.	1000	.	2.53362	8.06948	5.09039	296
Chr2	76962862	76963111	.	1000	.	2.88889	11.4997	8.31956	107
Chr2	77436452	77436832	.	1000	.	3.04913	10.6648	7.52605	142
Chr2	77455741	77456083	.	1000	.	4.84499	35.0386	31.1442	170
Chr2	77464188	77464694	.	1000	.	3.97483	23.9611	20.362	169
Chr2	77892591	77892863	.	1000	.	2.84076	10.8674	7.71588	163
Chr2	78135671	78135984	.	1000	.	3.58288	15.0926	11.7716	153
Chr2	78348579	78348866	.	1000	.	2.39847	8.78678	5.75969	157
Chr2	78349259	78349654	.	1000	.	3.78705	28.1245	24.4128	179
Chr2	78359034	78359683	.	1000	.	8.95194	101.269	95.7979	319
Chr2	78367322	78367984	.	1000	.	2.88562	12.9154	9.67608	516
Chr2	78468653	78468879	.	1000	.	2.14123	6.27404	3.47385	99
Chr2	79086634	79087034	.	1000	.	5.0823	37.07	33.1229	222
Chr2	79167713	79168133	.	1000	.	3.10661	11.9464	8.7473	237
Chr2	80498664	80499046	.	1000	.	3.26555	14.4968	11.1966	256
Chr2	80536960	80537394	.	1000	.	2.91147	10.7209	7.57907	265
Chr2	80810113	80810674	.	1000	.	4.24899	21.0327	17.518	321
Chr2	80952061	80952531	.	1000	.	3.26555	14.4968	11.1966	161
Chr2	82290267	82290533	.	654	.	1.55873	4.66839	2.12895	89
Chr2	83570363	83570655	.	1000	.	3.25979	14.6778	11.3723	133
Chr2	83583294	83583656	.	1000	.	3.29227	20.0914	16.6074	222
Chr2	83611758	83612005	.	1000	.	3.22899	14.2816	10.9907	142
Chr2	83794664	83795024	.	1000	.	3.15248	11.366	8.19065	130
Chr2	83909799	83910169	.	1000	.	4.07546	19.8088	16.3308	166
Chr2	83994830	83995447	.	1000	.	3.56367	14.7514	11.442	84
Chr2	84996067	84996260	.	1000	.	1.37708	7.3524	4.44072	46
Chr2	84997231	84997442	.	759	.	1.30172	4.60239	2.07601	109
Chr2	85440506	85440963	.	1000	.	3.35807	13.0199	9.77578	245
Chr2	86222476	86222871	.	615	.	1.59408	7.56423	4.62893	315
Chr2	86226266	86226611	.	912	.	1.58712	6.91351	4.04475	65
Chr2	86230111	86230369	.	1000	.	1.54896	12.3859	9.16886	68
Chr2	86234751	86234977	.	1000	.	1.56937	10.9604	7.80614	105
Chr2	86239163	86239371	.	1000	.	1.52886	12.3221	9.10801	115
Chr2	86240068	86240406	.	748	.	1.45623	5.45656	2.77282	290
Chr2	86241231	86241491	.	1000	.	1.45143	8.39792	5.39402	124
Chr2	86415156	86415502	.	1000	.	3.18345	15.881	12.5332	183
Chr2	90384333	90384660	.	1000	.	3.10852	14.1659	10.8772	129
Chr2	90412081	90412443	.	659	.	11.8561	123.378	117.328	161
Chr2	90490119	90490437	.	1000	.	4.35573	25.8897	22.2373	151
Chr2	90496556	90496819	.	1000	.	3.5845	18.0274	14.6067	149
Chr2	90895838	90896053	.	1000	.	2.5981	8.55618	5.5425	107
Chr2	90900332	90901461	.	1000	.	5.09593	38.9637	34.967	642
Chr2	92761406	92761635	.	1000	.	3.26176	13.3989	10.1415	141
Chr2	93903468	93903787	.	1000	.	3.04938	13.011	9.76951	114
Chr2	94451801	94452271	.	1000	.	3.89673	22.3412	18.7896	326
Chr2	94620919	94621188	.	1000	.	1.76455	11.7368	8.54727	219
Chr2	94621946	94622155	.	1000	.	1.70315	10.8166	7.67146	137
Chr2	94622418	94622634	.	1000	.	1.73369	11.9273	8.72859	94
Chr2	94624281	94624481	.	737	.	1.63339	7.47637	4.5462	135
Chr2	94626323	94626596	.	1000	.	1.4974	9.82199	6.72548	129
Chr2	94626817	94627052	.	1000	.	1.74417	13.8641	10.5878	95
Chr2	94629227	94629505	.	1000	.	1.50977	9.86228	6.76419	118
Chr2	94630163	94630408	.	1000	.	1.53524	10.2934	7.17471	158
Chr2	98002796	98003164	.	1000	.	3.38681	14.9748	11.6579	128
Chr2	102162876	102163222	.	1000	.	2.47732	7.63526	4.69233	254
Chr2	106011900	106012251	.	1000	.	2.52696	10.0424	6.93586	181
Chr2	106640909	106641339	.	1000	.	4.30753	23.1613	19.5864	261
Chr2	109758338	109758615	.	1000	.	3.05054	11.2587	8.09132	128
Chr2	109789980	109790315	.	1000	.	2.88889	11.4997	8.31956	236
Chr2	111884419	111884679	.	1000	.	3.42387	16.7918	13.4114	129
Chr2	112673189	112673491	.	1000	.	1.94077	6.63366	3.79075	28
Chr2	117440362	117440607	.	1000	.	2.34767	8.58076	5.56605	67
Chr2	118406781	118407089	.	1000	.	3.37816	15.6027	12.2626	165
Chr2	119731824	119732152	.	1000	.	2.53362	8.06948	5.09039	158
Chr2	120022074	120022415	.	1000	.	2.60562	7.53219	4.59832	123
Chr2	120823901	120824183	.	1000	.	3.08904	16.8241	13.443	151
Chr2	120910222	120910469	.	1000	.	3.94028	19.3445	15.8822	116
Chr2	121802937	121803323	.	1000	.	2.29373	12.3553	9.13979	93
Chr2	122340218	122340457	.	1000	.	3.31687	15.6768	12.3351	95
Chr2	124481445	124481856	.	1000	.	3.70073	15.9469	12.5952	258
Chr2	125057809	125058091	.	1000	.	3.70719	17.7612	14.3511	120
Chr2	125075324	125075711	.	1000	.	2.65545	11.3623	8.18991	181
Chr2	126662493	126662887	.	1000	.	3.26798	13.864	10.5877	229
Chr2	126703957	126704430	.	1000	.	5.21371	32.0981	28.2788	217
Chr2	128237227	128237483	.	1000	.	3.83677	18.4951	15.0598	143
Chr2	131961094	131961519	.	1000	.	3.35807	13.0199	9.77578	263
Chr2	133352389	133352909	.	1000	.	3.14011	11.5101	8.32925	319
Chr2	134385209	134385696	.	1000	.	3.36596	14.8565	11.5437	289
Chr2	135189514	135189831	.	1000	.	3.21294	19.0223	15.5733	149
Chr2	135190014	135190488	.	1000	.	2.96224	12.2994	9.08587	332
Chr2	136955079	136955515	.	1000	.	2.64988	9.76578	6.67557	219
Chr2	137135905	137136202	.	1000	.	4.48364	27.6396	23.9403	148
Chr2	137465618	137465825	.	958	.	1.48536	8.45153	5.44373	55
Chr2	137536967	137537269	.	1000	.	4.23109	25.0936	21.4666	148
Chr2	137547301	137547798	.	1000	.	5.34052	32.8278	28.99	258
Chr2	137706957	137707285	.	1000	.	5.82523	37.9498	33.9795	157
Chr2	137731675	137731941	.	1000	.	2.75883	9.89724	6.79709	141
Chr2	140875194	140875436	.	1000	.	4.17501	25.9	22.2472	124
Chr2	141220555	141220924	.	1000	.	3.29227	20.0914	16.6074	205
Chr2	142277406	142277910	.	1000	.	2.70461	8.62896	5.60904	399
Chr2	142881000	142881278	.	1000	.	4.75023	28.9858	25.2491	137
Chr2	142905550	142905858	.	1000	.	3.03525	12.3447	9.12935	163
Chr2	143426421	143426681	.	1000	.	3.08394	10.8327	7.68413	174
Chr2	145637389	145637814	.	1000	.	2.6845	8.85007	5.81379	120
Chr2	146806560	146806851	.	1000	.	3.61345	15.7424	12.3984	137
Chr2	147060037	147060656	.	1000	.	6.31796	44.6158	40.4776	296
Chr2	147065328	147065622	.	1000	.	3.10288	13.5298	10.2678	110
Chr2	147265937	147266226	.	1000	.	2.91904	12.7713	9.53778	149
Chr2	147370466	147370956	.	1000	.	3.57203	16.7367	13.3585	142
Chr2	147713755	147714093	.	1000	.	3.83677	18.4951	15.0598	181
Chr2	147759312	147759703	.	1000	.	2.7518	10.6905	7.55016	84
Chr2	147799699	147799947	.	1000	.	3.11409	11.7842	8.5935	109
Chr2	147804013	147804433	.	1000	.	6.33882	68.3549	63.6696	238
Chr2	147821771	147822369	.	1000	.	4.67047	34.4313	30.5516	113
Chr2	148151415	148152013	.	1000	.	2.61438	8.33669	5.33602	123
Chr2	148153264	148153582	.	1000	.	3.54113	17.2784	13.8834	131
Chr2	148155559	148156044	.	1000	.	6.30495	43.6679	39.5527	177
Chr2	148938687	148938957	.	1000	.	3.18342	12.1402	8.93294	120
Chr2	148940012	148940318	.	1000	.	3.08973	12.2559	9.04415	167
Chr2	148943550	148943811	.	1000	.	3.71323	17.2859	13.8899	130
Chr2	150823207	150823505	.	1000	.	3.58518	16.0805	12.7245	173
Chr2	150869611	150869893	.	1000	.	2.80606	8.95018	5.90875	183
Chr2	151514113	151514481	.	1000	.	2.58992	8.51297	5.50083	140
Chr2	152908268	152908668	.	1000	.	3.42501	15.4203	12.0877	128
Chr2	154961105	154961347	.	1000	.	2.83615	10.3169	7.19344	105
Chr2	156703962	156704409	.	1000	.	2.47732	7.63526	4.69233	110
Chr2	156706483	156706743	.	1000	.	3.04299	11.9994	8.79675	115
Chr2	159190212	159190547	.	1000	.	4.50421	28.0894	24.3783	188
Chr2	159753366	159753593	.	1000	.	3.59771	22.7579	19.1935	65
Chr2	160648450	160649780	.	1000	.	8.3328	84.4382	79.401	840
Chr2	160656642	160657229	.	1000	.	8.83448	88.5542	83.4243	250
Chr2	161851142	161851544	.	1000	.	2.70461	8.62896	5.60904	147
Chr2	162328267	162329214	.	1000	.	3.11833	15.4369	12.1033	486
Chr2	164212928	164213250	.	1000	.	2.6738	8.7953	5.7618	49
Chr2	165379897	165380282	.	1000	.	2.28658	6.99305	4.11004	235
Chr2	166041622	166042028	.	1000	.	2.94833	12.4019	9.18463	346
Chr2	166085567	166085882	.	1000	.	1.75338	4.36912	1.90013	263
Chr2	168144486	168144835	.	1000	.	4.86165	27.2567	23.5688	143
Chr2	169816564	169816778	.	1000	.	2.17251	9.3038	6.23817	45
Chr2	170064924	170065199	.	1000	.	2.07894	10.3807	7.25444	127
Chr2	170376754	170376998	.	1000	.	2.30841	6.39019	3.58122	76
Chr2	170377933	170378303	.	1000	.	2.33343	8.9775	5.93382	290
Chr2	171849044	171849430	.	1000	.	2.34767	8.58076	5.56605	284
Chr2	171993083	171993436	.	1000	.	3.06336	10.7336	7.59139	203
Chr2	172045753	172045952	.	1000	.	1.67733	8.08643	5.10656	93
Chr2	173345402	173345645	.	1000	.	1.72199	8.42744	5.42158	164
Chr2	173576010	173576680	.	1000	.	10.414	112.586	106.809	386
Chr2	173849147	173849407	.	1000	.	1.86169	4.05871	1.66697	79
Chr2	173877425	173877740	.	1000	.	3.15295	13.4202	10.1607	156
Chr2	173890085	173890501	.	1000	.	3.92693	29.3481	25.6028	193
Chr2	173939000	173939276	.	1000	.	1.4972	4.93598	2.34179	239
Chr2	174178294	174178529	.	1000	.	1.8585	9.93496	6.83373	160
Chr2	174344903	174345147	.	1000	.	2.75185	17.4806	14.0786	131
Chr2	174346108	174346853	.	689	.	1.63754	6.55899	3.72486	238
Chr2	174364439	174364629	.	1000	.	1.75069	5.90311	3.15553	19
Chr2	174874471	174874795	.	1000	.	3.22101	11.9083	8.70979	165
Chr2	175129333	175129892	.	1000	.	4.79725	26.5601	22.8894	407
Chr2	175156582	175156770	.	1000	.	1.82998	9.06699	6.0183	90
Chr2	175197765	175198128	.	1000	.	2.06849	6.60797	3.76607	155
Chr2	175396641	175399176	.	1000	.	2.17577	11.4352	8.2584	1039
Chr2	175540442	175540864	.	1000	.	2.5602	14.2098	10.9197	240
Chr2	175667797	175668284	.	1000	.	2.07808	7.4348	4.50828	196
Chr2	175915127	175915441	.	1000	.	4.2272	26.5508	22.882	140
Chr2	175929410	175929925	.	1000	.	2.53862	10.8415	7.69227	332
Chr2	176242099	176242569	.	1000	.	5.91559	39.2896	35.2856	209
Chr2	176243545	176244059	.	1000	.	2.80276	11.1646	8.00099	254
Chr2	176260040	176260381	.	1000	.	2.48251	18.8303	15.385	136
Chr2	176651115	176651435	.	1000	.	2.65545	11.3623	8.18991	125
Chr2	177275290	177275478	.	1000	.	1.96581	8.56626	5.55238	94
Chr2	177308642	177308865	.	1000	.	2.46384	16.2763	12.914	154
Chr2	177331121	177331618	.	1000	.	7.51659	67.2612	62.5973	292
Chr2	177334198	177334437	.	1000	.	2.88889	11.4997	8.31956	97
Chr2	177548504	177548714	.	1000	.	3.49514	14.1659	10.8772	117
Chr2	177552300	177552584	.	1000	.	4.27505	22.9739	19.4043	133
Chr2	177571501	177571932	.	1000	.	4.31752	21.7006	18.1661	255
Chr2	177828764	177829277	.	1000	.	3.85185	21.5102	17.9843	318
Chr2	177950312	177950548	.	1000	.	2.70084	10.2242	7.10878	92
Chr2	178006410	178007080	.	1000	.	2.06214	6.37781	3.57095	364
Chr2	178191579	178192149	.	1000	.	2.65291	10.5646	7.42998	242
Chr2	179027966	179028298	.	1000	.	2.79264	9.74023	6.65157	113
Chr2	179084087	179084384	.	1000	.	4.21416	22.3244	18.7731	183
Chr2	179093543	179094027	.	1000	.	2.13853	4.81862	2.25212	28
Chr2	179095324	179095571	.	1000	.	4.59165	24.4389	20.8284	137
Chr2	179141969	179142280	.	1000	.	4.18046	20.3717	16.8767	157
Chr2	179165680	179165987	.	1000	.	2.82375	20.4399	16.9429	147
Chr2	179166912	179167506	.	836	.	1.66055	7.54115	4.60707	74
Chr2	179193591	179194200	.	1000	.	3.53086	17.9334	14.5154	433
Chr2	179415723	179416235	.	1000	.	3.72861	27.094	23.4092	112
Chr2	179807663	179807996	.	1000	.	2.30841	6.39019	3.58122	255
Chr2	179924000	179924225	.	1000	.	1.78062	6.67951	3.83133	97
Chr2	180029759	180029988	.	1000	.	3.64666	20.402	16.9061	88
Chr2	180367206	180367561	.	1000	.	6.34703	45.2254	41.0733	188
Chr2	180860854	180861669	.	1000	.	4.99717	94.9694	89.6824	510
Chr2	180953210	180953413	.	695	.	1.23254	3.87972	1.52319	88
Chr2	180971562	180971746	.	1000	.	1.49159	10.1952	7.08175	100
Chr2	180982828	180983020	.	1000	.	1.33004	6.12808	3.34522	58
Chr2	181003564	181003784	.	1000	.	1.26376	4.8622	2.27824	80
Chr3	63835	64098	.	856	.	2.14354	8.94968	5.90875	76
Chr3	277819	278067	.	1000	.	4.52312	23.7445	20.1528	108
Chr3	437434	437636	.	1000	.	1.54469	9.81091	6.71467	46
Chr3	520669	520941	.	1000	.	2.53267	12.8051	9.57019	102
Chr3	758915	759197	.	1000	.	1.8677	11.3421	8.17166	219
Chr3	854883	855127	.	1000	.	3.22101	11.9083	8.70979	83
Chr3	1002979	1003232	.	1000	.	1.97752	8.26754	5.2759	158
Chr3	1191300	1191677	.	1000	.	1.76256	4.2441	1.79714	104
Chr3	1197340	1197600	.	1000	.	3.47417	14.2945	11.002	113
Chr3	1258984	1259303	.	1000	.	1.98916	5.73168	3.00428	61
Chr3	1518695	1519319	.	1000	.	2.70253	9.42702	6.35488	400
Chr3	1598267	1598827	.	1000	.	5.98189	40.5046	36.4696	283
Chr3	1625102	1625710	.	1000	.	3.51769	14.7557	11.4463	305
Chr3	1695942	1696167	.	1000	.	3.87573	17.6386	14.232	132
Chr3	2003370	2003833	.	1000	.	3.79835	20.8988	17.3916	166
Chr3	2107367	2107780	.	1000	.	3.01541	10.3089	7.18569	94
Chr3	2198228	2198478	.	1000	.	2.19949	19.0781	15.6262	77
Chr3	2236344	2236608	.	1000	.	3.28954	12.4597	9.23798	146
Chr3	2322723	2323466	.	1000	.	8.70358	75.4073	70.5739	405
Chr3	2337300	2337731	.	1000	.	2.74128	8.31099	5.31206	244
Chr3	2543068	2543252	.	1000	.	2.7876	8.86284	5.82624	95
Chr3	2547066	2547310	.	1000	.	3.7319	17.6458	14.2391	117
Chr3	2549065	2549621	.	1000	.	6.36685	46.6602	42.4727	289
Chr3	2927679	2928009	.	1000	.	2.64988	9.76578	6.67557	169
Chr3	2958118	2958346	.	1000	.	4.05327	19.6887	16.2197	119
Chr3	3017991	3018232	.	1000	.	2.83539	11.0114	7.85431	127
Chr3	3048558	3049039	.	1000	.	4.42441	26.0104	22.3557	339
Chr3	3056174	3056505	.	1000	.	3.88044	17.9323	14.5151	126
Chr3	3059771	3060277	.	1000	.	7.26806	58.2367	53.7689	288
Chr3	3060857	3061093	.	1000	.	3.88509	18.4957	15.0601	98
Chr3	3119421	3119731	.	1000	.	3.76813	17.3295	13.9319	149
Chr3	3138644	3138859	.	1000	.	2.71792	21.3373	17.8168	53
Chr3	3231681	3232354	.	1000	.	3.25507	18.2907	14.8629	197
Chr3	3759712	3760000	.	1000	.	3.56367	14.7514	11.442	141
Chr3	3813211	3813554	.	1000	.	4.52864	25.6918	22.0484	211
Chr3	4444936	4445152	.	1000	.	2.27506	7.39646	4.47345	37
Chr3	5082375	5082890	.	1000	.	2.44605	8.01446	5.03908	200
Chr3	5346563	5346985	.	1000	.	2.87287	9.44307	6.36875	146
Chr3	5551062	5551352	.	1000	.	3.3045	17.5688	14.1636	119
Chr3	5736320	5736574	.	1000	.	3.14914	12.784	9.54938	83
Chr3	5771653	5771900	.	1000	.	3.40555	18.0443	14.6225	151
Chr3	5811572	5811952	.	1000	.	5.26185	32.7476	28.9123	178
Chr3	5839736	5840304	.	1000	.	4.9911	32.5497	28.7177	144
Chr3	6237426	6237739	.	1000	.	3.20692	12.0497	8.84567	195
Chr3	6439511	6439818	.	1000	.	2.65949	12.9545	9.71449	87
Chr3	8159570	8159974	.	1000	.	3.27688	13.0473	9.80207	153
Chr3	8322913	8323408	.	1000	.	4.03801	25.8002	22.1514	247
Chr3	8345190	8345609	.	1000	.	5.72692	41.7921	37.7242	198
Chr3	8520104	8520620	.	1000	.	2.64171	8.16367	5.17974	263
Chr3	8764286	8764647	.	1000	.	3.70073	15.9469	12.5952	203
Chr3	9344733	9345125	.	1000	.	4.66018	25.1397	21.5081	223
Chr3	9349628	9349897	.	1000	.	5.09234	32.1072	28.2875	142
Chr3	9379981	9380336	.	1000	.	4.72871	25.8468	22.1959	233
Chr3	9414809	9415213	.	1000	.	4.5828	37.325	33.3708	251
Chr3	9875442	9875882	.	1000	.	3.0733	10.9794	7.824	340
Chr3	9959513	9959782	.	1000	.	2.87835	9.28998	6.22456	108
Chr3	10055808	10056131	.	1000	.	2.10939	7.57276	4.63685	234
Chr3	10490801	10491149	.	1000	.	3.28954	12.4597	9.23798	135
Chr3	10504416	10504605	.	982	.	1.50627	6.38193	3.57499	45
Chr3	10758540	10758737	.	1000	.	3.36627	21.809	18.2722	76
Chr3	10902952	10903170	.	1000	.	3.09394	17.4583	14.0564	122
Chr3	10953591	10953855	.	1000	.	2.70084	10.2242	7.10878	112
Chr3	11224801	11225022	.	772	.	1.82233	9.4964	6.41959	90
Chr3	12312219	12312544	.	1000	.	2.94688	9.79455	6.6992	238
Chr3	12459433	12459888	.	1000	.	2.87835	9.28998	6.22456	315
Chr3	12594501	12594898	.	1000	.	2.7675	9.10398	6.05293	65
Chr3	12822838	12823117	.	1000	.	2.99588	12.4997	9.27625	144
Chr3	13131838	13132296	.	1000	.	3.21044	15.2232	11.8975	119
Chr3	14060918	14061339	.	1000	.	4.6373	32.5456	28.7142	255
Chr3	14063574	14064142	.	1000	.	6.33565	60.0215	55.5127	231
Chr3	16298784	16299176	.	1000	.	2.67244	7.99451	5.02113	216
Chr3	16714058	16714267	.	1000	.	2.75664	19.6805	16.2117	91
Chr3	17017702	17018176	.	1000	.	2.63245	8.27349	5.28171	398
Chr3	17023945	17024291	.	1000	.	2.93528	15.4497	12.1156	166
Chr3	18860950	18861221	.	1000	.	3.01357	11.453	8.27561	127
Chr3	21150055	21150347	.	1000	.	3.00153	12.7238	9.49243	106
Chr3	21162629	21163180	.	1000	.	5.89118	41.6137	37.5502	271
Chr3	23295507	23295900	.	1000	.	1.9008	5.40423	2.72769	219
Chr3	23534461	23534715	.	1000	.	3.02525	14.4086	11.1123	138
Chr3	24309979	24310197	.	1000	.	3.21095	15.857	12.5096	142
Chr3	25524398	25524786	.	1000	.	3.89844	17.7575	14.3475	151
Chr3	26887763	26887998	.	1000	.	3.70975	19.0485	15.5989	78
Chr3	28042312	28042496	.	1000	.	2.32695	6.48204	3.6521	98
Chr3	28239506	28240361	.	1000	.	2.9562	10.5854	7.44914	353
Chr3	30022303	30022746	.	1000	.	5.61874	42.2676	38.1876	212
Chr3	30023469	30023957	.	1000	.	2.76871	8.77317	5.74735	354
Chr3	30026291	30026673	.	1000	.	3.87291	22.7192	19.1575	238
Chr3	32408120	32408403	.	1000	.	2.85205	10.2262	7.1098	110
Chr3	32447777	32448076	.	1000	.	2.62714	9.93972	6.83753	95
Chr3	32768110	32768450	.	1000	.	3.01541	10.3089	7.18569	179
Chr3	35519715	35520059	.	1000	.	2.73322	9.26321	6.20301	229
Chr3	36388672	36389216	.	1000	.	3.72003	20.8987	17.3916	237
Chr3	36632026	36632367	.	1000	.	2.28762	9.12398	6.07261	175
Chr3	37641418	37641715	.	1000	.	2.72115	11.6483	8.46152	143
Chr3	37690178	37690541	.	1000	.	2.92322	10.6001	7.46343	179
Chr3	37763241	37763704	.	1000	.	3.97832	31.1722	27.3762	233
Chr3	37906553	37907640	.	1000	.	1.7076	3.90648	1.54413	148
Chr3	42558927	42559300	.	1000	.	3.50285	19.1748	15.7165	149
Chr3	45520243	45520769	.	1000	.	3.0733	10.9794	7.824	251
Chr3	45770821	45771049	.	1000	.	3.16044	12.2286	9.01814	138
Chr3	45996125	45996403	.	1000	.	2.64633	8.34215	5.34107	118
Chr3	46539449	46539788	.	1000	.	2.45349	9.00667	5.96076	155
Chr3	46542107	46542338	.	1000	.	3.55407	14.9441	11.6285	111
Chr3	46955701	46956001	.	1000	.	3.27373	12.5981	9.37134	135
Chr3	47592105	47592364	.	1000	.	3.58262	28.2286	24.5129	115
Chr3	48792885	48793157	.	1000	.	4.79725	26.5601	22.8894	117
Chr3	48963456	48963757	.	1000	.	2.4416	6.63978	3.7936	144
Chr3	49498510	49498877	.	1000	.	3.85185	21.5102	17.9843	186
Chr3	52500454	52500807	.	1000	.	2.74128	8.31099	5.31206	164
Chr3	53284461	53284828	.	1000	.	6.37348	44.5039	40.3692	155
Chr3	54086138	54086675	.	1000	.	2.29518	8.58789	5.57239	171
Chr3	55060760	55061077	.	1000	.	2.24691	6.19863	3.40736	177
Chr3	55576247	55576723	.	1000	.	3.52228	15.4952	12.1596	315
Chr3	55662432	55662812	.	1000	.	3.75995	17.8029	14.3906	158
Chr3	55845503	55846060	.	1000	.	4.01234	23.3799	19.7971	302
Chr3	56141942	56142388	.	1000	.	4.79385	37.7179	33.7542	266
Chr3	56417134	56417355	.	1000	.	3.09146	12.8633	9.62718	106
Chr3	56991137	56991514	.	1000	.	2.82292	9.02976	5.98316	269
Chr3	57129752	57130073	.	1000	.	3.14489	12.1473	8.93908	221
Chr3	57313251	57313497	.	1000	.	4.11934	24.6549	21.0361	92
Chr3	57854826	57855087	.	1000	.	3.68818	16.1353	12.7774	86
Chr3	57877068	57877473	.	1000	.	4.18489	22.4487	18.8931	246
Chr3	58079058	58079350	.	1000	.	2.53569	6.92138	4.04475	209
Chr3	59010983	59011279	.	1000	.	4.51469	27.5205	23.8259	145
Chr3	63184599	63185008	.	1000	.	2.6738	8.7953	5.7618	253
Chr3	63186025	63186292	.	1000	.	3.12778	11.2459	8.07892	132
Chr3	63402730	63402973	.	1000	.	2.43087	6.4566	3.63851	98
Chr3	70361989	70362266	.	1000	.	4.89209	36.0662	32.1452	149
Chr3	70369209	70369743	.	1000	.	4.45459	23.0566	19.4835	406
Chr3	71689845	71690240	.	1000	.	6.89841	53.0902	48.7412	165
Chr3	74488395	74488982	.	1000	.	3.32681	13.9701	10.6901	431
Chr3	74939458	74939944	.	1000	.	2.44605	8.01446	5.03908	313
Chr3	75404100	75404430	.	1000	.	3.49514	14.1659	10.8772	147
Chr3	75441408	75441681	.	1000	.	5.27697	31.7197	27.91	112
Chr3	75708561	75708984	.	660	.	2.33615	11.94	8.74104	312
Chr3	75717848	75718329	.	1000	.	2.44504	13.6489	10.3801	108
Chr3	75722317	75723012	.	1000	.	2.014	8.35667	5.3552	305
Chr3	75736336	75736771	.	1000	.	1.92987	7.64993	4.70649	293
Chr3	75739123	75739450	.	1000	.	2.43526	11.5581	8.37588	226
Chr3	75744337	75744894	.	1000	.	2.53615	15.5574	12.2192	182
Chr3	75746489	75746802	.	1000	.	2.56768	13.9872	10.7068	191
Chr3	75752980	75753249	.	1000	.	2.42571	12.9283	9.68875	128
Chr3	75796624	75796941	.	1000	.	2.68801	9.82844	6.73172	167
Chr3	75906303	75906885	.	1000	.	2.67244	7.99451	5.02113	191
Chr3	76445668	76446105	.	1000	.	4.38605	22.3753	18.8212	146
Chr3	77915758	77915971	.	1000	.	3.10852	14.1659	10.8772	139
Chr3	79777951	79778229	.	1000	.	3.08412	11.4302	8.25349	105
Chr3	81168262	81168580	.	1000	.	3.02525	14.4086	11.1123	174
Chr3	82658713	82658990	.	1000	.	3.74663	16.6973	13.3208	146
Chr3	83171154	83171435	.	1000	.	3.6322	15.3451	12.0144	156
Chr3	84267404	84267729	.	1000	.	3.00153	12.7238	9.49243	162
Chr3	84276853	84277197	.	1000	.	3.57933	16.7787	13.3995	165
Chr3	86690111	86690480	.	1000	.	3.49514	14.1659	10.8772	147
Chr3	90399790	90400370	.	1000	.	2.51591	7.26309	4.35558	295
Chr3	91058279	91058634	.	1000	.	4.20909	21.1142	17.5971	183
Chr3	93394233	93394538	.	1000	.	3.16993	11.6575	8.47043	154
Chr3	97499246	97499510	.	1000	.	6.03082	40.3712	36.3395	135
Chr3	98675402	98675716	.	1000	.	2.18163	7.25615	4.35052	199
Chr3	99907472	99907890	.	1000	.	3.97792	20.662	17.1602	276
Chr3	100420211	100420461	.	1000	.	3.26798	13.864	10.5877	143
Chr3	101632536	101632816	.	1000	.	2.3094	7.36236	4.45034	126
Chr3	102454103	102454404	.	1000	.	1.77239	8.18722	5.20126	253
Chr3	104906877	104907518	.	1000	.	5.50842	41.1287	37.0785	357
Chr3	105106283	105106538	.	1000	.	4.07335	20.0819	16.5983	136
Chr3	106217259	106217619	.	1000	.	2.95002	11.8551	8.66116	153
Chr3	106770137	106770463	.	1000	.	3.56715	19.1308	15.6742	146
Chr3	107998354	107998751	.	1000	.	3.08973	12.2559	9.04415	205
Chr3	108668304	108668603	.	1000	.	3.01165	11.6345	8.44963	171
Chr3	112642162	112642605	.	1000	.	4.13596	24.1865	20.5821	299
Chr3	113731060	113731378	.	1000	.	3.00649	10.4579	7.32796	175
Chr3	114389472	114389903	.	1000	.	3.26555	14.4968	11.1966	273
Chr3	114391303	114391560	.	1000	.	3.94373	18.2674	14.8403	150
Chr3	115332333	115332747	.	1000	.	3.05756	13.6477	10.3789	324
Chr3	116423058	116423656	.	1000	.	2.80606	8.95018	5.90875	468
Chr3	117981014	117981304	.	1000	.	5.96229	39.5591	35.5481	146
Chr3	121187304	121187618	.	1000	.	3.47736	17.3593	13.9599	168
Chr3	121999623	121999997	.	1000	.	4.06584	24.0146	20.4138	126
Chr3	122432693	122433133	.	1000	.	3.28524	21.9828	18.4431	163
Chr3	122567967	122568321	.	1000	.	2.74599	11.4836	8.30474	228
Chr3	123013306	123013559	.	1000	.	3.41427	17.4178	14.0167	135
Chr3	126050857	126051153	.	1000	.	3.0066	13.1365	9.88784	230
Chr3	126308629	126308964	.	1000	.	4.97531	35.6126	31.7021	159
Chr3	126322246	126322681	.	1000	.	2.92017	10.5842	7.44876	258
Chr3	126753214	126753562	.	1000	.	4.384	27.611	23.9121	171
Chr3	126844149	126844377	.	1000	.	3.05756	13.6477	10.3789	104
Chr3	126846415	126846805	.	1000	.	4.04041	21.592	18.062	170
Chr3	126868704	126869045	.	1000	.	2.51328	9.24192	6.18376	131
Chr3	127263522	127263885	.	1000	.	3.00153	12.7238	9.49243	120
Chr3	127310014	127310376	.	1000	.	3.64807	16.6733	13.2977	205
Chr3	128841196	128841547	.	1000	.	1.8643	4.58228	2.05928	251
Chr3	129259322	129259605	.	1000	.	3.87291	22.7192	19.1575	151
Chr3	129527154	129527626	.	1000	.	5.72225	40.1597	36.1332	240
Chr3	129920596	129921029	.	1000	.	4.21416	22.3244	18.7731	165
Chr3	130230379	130231313	.	1000	.	3.33617	20.0044	16.5221	551
Chr3	130271225	130271482	.	1000	.	3.8378	17.1737	13.7814	169
Chr3	130952419	130952843	.	1000	.	3.57188	15.2789	11.9522	280
Chr3	130955767	130955995	.	1000	.	4.20213	22.8443	19.2775	91
Chr3	130973398	130973705	.	1000	.	2.90202	10.4891	7.35795	144
Chr3	132045639	132046062	.	1000	.	3.70837	16.4953	13.1262	276
Chr3	132046753	132047102	.	1000	.	4.13904	20.7303	17.2275	176
Chr3	132205044	132205409	.	1000	.	4.86831	34.1737	30.3001	153
Chr3	132631892	132632225	.	1000	.	3.08199	11.618	8.4337	174
Chr3	132709514	132709816	.	1000	.	4.30674	27.9995	24.292	151
Chr3	132771294	132771645	.	1000	.	2.85541	9.5365	6.45884	159
Chr3	133068599	133068802	.	1000	.	3.13023	17.3404	13.9422	49
Chr3	133281722	133282265	.	1000	.	3.01541	10.3089	7.18569	80
Chr3	133690331	133690700	.	1000	.	3.08375	16.1896	12.8298	260
Chr3	134126993	134127435	.	1000	.	5.12308	33.7388	29.8769	201
Chr3	134550104	134551529	.	1000	.	1.97699	5.31593	2.65274	1029
Chr3	134862848	134863298	.	1000	.	2.02741	6.06228	3.28501	181
Chr3	135060108	135060364	.	1000	.	2.88199	14.8568	11.544	78
Chr3	135188732	135189031	.	1000	.	3.01357	11.453	8.27561	162
Chr3	135796573	135797451	.	1000	.	3.8378	17.1737	13.7814	649
Chr3	137070545	137070776	.	1000	.	2.82481	11.8173	8.62427	116
Chr3	137074193	137074473	.	1000	.	3.45919	14.2174	10.9273	157
Chr3	137096780	137097076	.	1000	.	2.7675	9.10398	6.05293	77
Chr3	138277268	138277559	.	1000	.	3.83677	18.4951	15.0598	116
Chr3	138406414	138406718	.	1000	.	2.34029	8.77894	5.75271	175
Chr3	138513567	138513825	.	1000	.	4.65226	27.0681	23.3854	133
Chr3	138519772	138520042	.	1000	.	3.69136	19.694	16.2234	110
Chr3	138856068	138856393	.	1000	.	3.56225	14.9864	11.6692	128
Chr3	138862593	138863133	.	1000	.	6.36689	57.1959	52.7532	225
Chr3	139162584	139162888	.	1000	.	3.37037	16.2309	12.8696	144
Chr3	139230905	139231207	.	1000	.	3.21947	15.7028	12.3601	138
Chr3	139235130	139235523	.	1000	.	4.17866	26.5102	22.8418	162
Chr3	139251087	139251535	.	1000	.	3.74332	18.4822	15.0485	236
Chr3	139547482	139547859	.	1000	.	3.01541	10.3089	7.18569	101
Chr3	139706875	139707240	.	1000	.	5.51766	41.1915	37.1379	191
Chr3	140062970	140063234	.	1000	.	3.59312	16.6134	13.2395	93
Chr3	140063636	140064081	.	1000	.	2.90468	12.1357	8.92889	154
Chr3	140302900	140303416	.	1000	.	5.40702	37.7714	33.8063	200
Chr3	140365989	140366214	.	1000	.	3.4266	13.5886	10.3218	94
Chr3	140433019	140433448	.	1000	.	5.27697	31.7197	27.91	170
Chr3	140465505	140465858	.	1000	.	2.32722	5.99073	3.23308	78
Chr3	140992611	140992952	.	1000	.	4.38605	22.3753	18.8212	203
Chr3	141223669	141224175	.	1000	.	5.84654	42.1539	38.0769	345
Chr3	141224621	141225036	.	1000	.	3.73683	18.1873	14.7624	226
Chr3	141225445	141225680	.	1000	.	3.04938	13.011	9.76951	137
Chr3	141228575	141228951	.	1000	.	5.82523	37.9498	33.9795	215
Chr3	141285134	141285517	.	1000	.	6.3622	53.2125	48.8592	227
Chr3	141297928	141298277	.	1000	.	3.25645	17.6588	14.251	220
Chr3	141572037	141572316	.	1000	.	2.65205	9.30951	6.24363	157
Chr3	141928467	141928937	.	1000	.	6.60602	54.8887	50.4959	312
Chr3	141935102	141935634	.	1000	.	5.53984	45.6206	41.459	324
Chr3	141939928	141940417	.	1000	.	3.77228	19.6906	16.2209	272
Chr3	141992280	141992524	.	1000	.	3.26009	14.4647	11.1667	100
Chr3	142576237	142576450	.	1000	.	3.349	53.3508	48.9948	61
Chr3	143369869	143370155	.	1000	.	3.22101	11.9083	8.70979	150
Chr3	143769753	143770137	.	1000	.	5.07137	29.4735	25.7232	157
Chr3	143903831	143904225	.	1000	.	3.64054	23.3398	19.7591	234
Chr3	143907316	143907577	.	1000	.	3.22467	15.5254	12.1894	158
Chr3	144418703	144419041	.	1000	.	2.28538	8.98963	5.94522	130
Chr3	144420264	144420751	.	1000	.	2.013	5.43796	2.75804	89
Chr3	144930451	144930749	.	1000	.	4.44871	24.5928	20.9755	137
Chr3	145092613	145092887	.	1000	.	2.04854	7.76235	4.81242	118
Chr3	146270573	146270760	.	881	.	1.48979	8.27617	5.28435	78
Chr3	146272220	146272427	.	1000	.	1.55752	8.49353	5.48306	72
Chr3	146285413	146285777	.	833	.	1.68114	6.55483	3.72086	74
Chr3	146293607	146294002	.	1000	.	1.95038	10.9805	7.82508	192
Chr3	146315106	146315360	.	1000	.	1.92575	8.15737	5.17532	165
Chr3	146330747	146331700	.	1000	.	1.49089	4.44013	1.94851	259
Chr3	146332370	146332783	.	1000	.	1.87327	9.71073	6.62401	340
Chr3	146340278	146340571	.	765	.	1.86437	8.81192	5.77766	143
Chr3	146345130	146345749	.	1000	.	1.94041	11.0811	7.92163	530
Chr3	146523235	146523431	.	1000	.	2.37996	9.17767	6.12285	37
Chr3	146948631	146948952	.	1000	.	3.07385	11.9712	8.7705	140
Chr3	147069124	147069559	.	1000	.	5.65815	38.965	34.9682	216
Chr3	147268475	147268981	.	1000	.	5.41403	33.2452	29.3954	341
Chr3	147282495	147283015	.	1000	.	4.11193	19.7176	16.2434	148
Chr3	147469925	147470125	.	1000	.	2.51328	9.24192	6.18376	77
Chr3	147788338	147788661	.	1000	.	2.785	12.074	8.86938	99
Chr3	147790469	147790834	.	1000	.	2.67275	7.83703	4.87397	224
Chr3	147923251	147923600	.	726	.	2.2729	9.59331	6.51206	181
Chr3	148168388	148168910	.	1000	.	2.60422	7.37374	4.45368	158
Chr3	149979632	149979914	.	1000	.	2.42744	8.70845	5.68492	161
Chr3	150894275	150894512	.	1000	.	2.40093	9.97169	6.8677	125
Chr3	151766408	151768155	.	1000	.	5.16935	34.758	30.8707	216
Chr3	151826197	151826648	.	1000	.	4.72871	25.8468	22.1959	289
Chr3	152031139	152031431	.	1000	.	2.7518	10.6905	7.55016	169
Chr3	152398901	152399203	.	1000	.	4.24899	21.0327	17.518	139
Chr3	152405336	152405759	.	1000	.	4.23109	25.0936	21.4666	268
Chr3	152417428	152417784	.	1000	.	4.49382	29.2891	25.5458	183
Chr3	152507036	152507447	.	1000	.	5.96584	48.7193	44.4812	224
Chr3	152556390	152556691	.	1000	.	4.12648	23.2593	19.6831	144
Chr3	152910604	152910863	.	1000	.	2.194	10.8841	7.73226	178
Chr3	152959305	152959754	.	1000	.	2.75883	9.89724	6.79709	247
Chr3	153271131	153271439	.	1000	.	3.00649	10.4579	7.32796	166
Chr3	153658486	153658738	.	1000	.	3.95853	20.2723	16.7852	120
Chr3	153662684	153662988	.	1000	.	3.0066	13.1365	9.88784	174
Chr3	153678081	153678573	.	1000	.	4.96893	30.6539	26.8728	223
Chr3	153678786	153679033	.	1000	.	2.37366	7.98914	5.01716	115
Chr3	153682244	153682978	.	1000	.	3.90633	17.7986	14.3863	389
Chr3	153688100	153688501	.	1000	.	4.52312	23.7445	20.1528	187
Chr4	40641	40937	.	1000	.	2.00757	8.9923	5.94741	139
Chr4	339398	339671	.	1000	.	2.31297	21.3769	17.8556	94
Chr4	619658	619899	.	1000	.	2.37725	10.5583	7.42461	97
Chr4	646798	647318	.	1000	.	2.85205	10.2262	7.1098	358
Chr4	788998	789322	.	1000	.	4.25397	21.358	17.837	180
Chr4	987348	987696	.	1000	.	3.77228	19.6906	16.2209	175
Chr4	1074970	1075423	.	1000	.	4.28676	25.7522	22.1061	283
Chr4	1197415	1197670	.	1000	.	2.06131	8.33275	5.33344	149
Chr4	1558115	1558423	.	741	.	1.88638	8.19746	5.2113	149
Chr4	1694361	1694720	.	1000	.	1.89258	5.19893	2.56571	88
Chr4	1886491	1886916	.	1000	.	1.85343	4.37647	1.90634	78
Chr4	2178071	2178626	.	1000	.	2.18042	7.46138	4.53193	126
Chr4	2280364	2280650	.	1000	.	4.38551	22.99	19.4195	137
Chr4	2295293	2295628	.	1000	.	4.88925	28.4456	24.7245	137
Chr4	2405894	2406234	.	1000	.	2.64912	8.35596	5.3545	73
Chr4	2491016	2491543	.	1000	.	8.08679	66.7945	62.1407	357
Chr4	3949796	3950014	.	1000	.	3.13675	18.6078	15.1674	113
Chr4	4020520	4021413	.	1000	.	2.06849	6.60797	3.76607	579
Chr4	4261558	4261926	.	1000	.	3.20987	14.5891	11.2863	161
Chr4	4379802	4380646	.	1000	.	5.27697	31.7197	27.91	446
Chr4	4396344	4396631	.	1000	.	3.85738	19.4113	15.9474	158
Chr4	4404838	4405179	.	1000	.	3.14489	12.1473	8.93908	209
Chr4	4458678	4459229	.	1000	.	3.53086	17.9334	14.5154	227
Chr4	4460243	4460950	.	1000	.	5.3476	37.0108	33.066	473
Chr4	4502756	4503110	.	1000	.	2.4413	9.19802	6.14199	267
Chr4	4544210	4544696	.	1000	.	4.22633	25.9522	22.2981	343
Chr4	4736607	4737000	.	1000	.	2.60422	7.37374	4.45368	167
Chr4	5047309	5047853	.	1000	.	2.59893	9.31546	6.24839	250
Chr4	5101529	5102284	.	1000	.	3.60779	15.4664	12.1317	575
Chr4	5249508	5250482	.	1000	.	5.10405	31.4571	27.6542	682
Chr4	5506624	5506999	.	1000	.	3.56367	14.7514	11.442	170
Chr4	5538818	5539139	.	1000	.	4.14227	20.458	16.9605	172
Chr4	5551292	5551552	.	1000	.	3.42155	15.4005	12.0683	101
Chr4	6155864	6156156	.	1000	.	2.14556	15.6677	12.3268	231
Chr4	6632491	6632880	.	1000	.	2.67275	7.83703	4.87397	47
Chr4	6810183	6810862	.	1000	.	3.15248	11.366	8.19065	153
Chr4	6857558	6857869	.	1000	.	3.20987	14.5891	11.2863	137
Chr4	6864701	6864967	.	1000	.	3.82195	22.1066	18.5636	120
Chr4	7000768	7001128	.	1000	.	3.2614	15.762	12.417	146
Chr4	7001472	7001906	.	1000	.	3.60016	20.329	16.8373	113
Chr4	7017702	7018123	.	1000	.	3.12263	16.0717	12.7163	127
Chr4	9709726	9709977	.	1000	.	1.41119	6.64039	3.7942	177
Chr4	10377592	10378015	.	1000	.	5.9124	42.1567	38.0793	255
Chr4	10428546	10429022	.	1000	.	3.4266	13.5886	10.3218	202
Chr4	10996155	10996564	.	1000	.	2.31281	7.98688	5.01587	233
Chr4	11738798	11739027	.	1000	.	2.40035	13.2002	9.95047	111
Chr4	11784508	11784899	.	1000	.	2.23227	9.37594	6.30673	134
Chr4	11926995	11927452	.	1000	.	2.16232	9.42298	6.35194	163
Chr4	11955940	11956300	.	1000	.	1.68503	5.14162	2.51773	59
Chr4	12368314	12368681	.	1000	.	2.17609	8.27915	5.28732	189
Chr4	12384483	12385092	.	1000	.	2.05513	8.37092	5.36889	378
Chr4	12421913	12422165	.	1000	.	3.29206	13.7804	10.5071	129
Chr4	12441157	12441534	.	1000	.	2.2408	12.0268	8.8236	125
Chr4	12447712	12448299	.	1000	.	1.73801	4.62162	2.08934	143
Chr4	12473569	12474074	.	1000	.	1.63898	4.92639	2.33283	90
Chr4	12973255	12973490	.	1000	.	4.61682	29.4658	25.7169	144
Chr4	13285531	13285974	.	1000	.	5.00958	39.0345	35.0363	173
Chr4	13924997	13925398	.	1000	.	5.23824	32.6096	28.7766	228
Chr4	14328251	14328588	.	1000	.	2.10229	6.53968	3.7066	275
Chr4	14437066	14437275	.	1000	.	2.93216	13.4064	10.1481	99
Chr4	15795279	15795967	.	1000	.	9.62337	96.2366	90.9154	365
Chr4	18191953	18192212	.	1000	.	2.91147	10.7209	7.57907	89
Chr4	18426527	18426918	.	1000	.	5.06724	35.1757	31.2765	192
Chr4	18435721	18435998	.	1000	.	3.15686	13.0319	9.78752	160
Chr4	18649768	18650048	.	1000	.	4.38605	22.3753	18.8212	130
Chr4	19053351	19053598	.	1000	.	3.6624	16.5016	13.1322	110
Chr4	20562439	20562709	.	1000	.	2.34785	7.33558	4.42434	101
Chr4	21719453	21720091	.	1000	.	2.6214	9.13909	6.08589	491
Chr4	21763759	21763971	.	1000	.	2.40366	8.16809	5.18406	43
Chr4	21782168	21782517	.	1000	.	5.04685	43.59	39.4775	193
Chr4	21784349	21784801	.	1000	.	3.65967	18.4894	15.0547	136
Chr4	21834845	21835131	.	1000	.	3.95884	22.7508	19.1872	135
Chr4	21838690	21839109	.	1000	.	2.98404	11.8622	8.66737	129
Chr4	22349412	22349785	.	1000	.	4.84562	28.5379	24.8144	211
Chr4	22643558	22643833	.	1000	.	2.47357	13.934	10.6556	119
Chr4	24521111	24521723	.	1000	.	2.39978	8.14501	5.16314	439
Chr4	25978992	25979178	.	1000	.	2.62379	22.555	18.998	89
Chr4	27374136	27374450	.	1000	.	2.51734	9.55156	6.47334	165
Chr4	27913936	27914127	.	618	.	1.60867	4.6494	2.11522	154
Chr4	29035948	29036298	.	651	.	1.6035	6.85931	3.99416	311
Chr4	29036982	29037225	.	668	.	1.61103	6.96784	4.0885	71
Chr4	31322632	31323014	.	1000	.	4.05327	19.6887	16.2197	214
Chr4	31801512	31801757	.	1000	.	3.49514	14.1659	10.8772	117
Chr4	32824881	32825261	.	1000	.	3.39648	14.3475	11.0527	128
Chr4	33334295	33334679	.	743	.	1.89491	9.18286	6.12798	140
Chr4	33335686	33336208	.	1000	.	1.81481	7.0266	4.1389	410
Chr4	33394500	33394700	.	656	.	1.63074	6.37997	3.57308	39
Chr4	33415085	33415433	.	974	.	1.63685	6.69025	3.8409	189
Chr4	33418336	33418526	.	1000	.	1.81987	10.1209	7.00962	80
Chr4	33440319	33440561	.	705	.	1.41255	4.12489	1.69811	125
Chr4	33443246	33443769	.	711	.	1.44926	4.93112	2.33739	426
Chr4	33456782	33457057	.	1000	.	2.26092	12.5837	9.35827	127
Chr4	33467671	33467933	.	809	.	1.46894	4.43551	1.94851	186
Chr4	33469220	33469650	.	723	.	1.7408	6.91428	4.04475	150
Chr4	33488326	33488574	.	1000	.	2.43021	15.0849	11.7639	125
Chr4	33551494	33551725	.	1000	.	1.80727	7.14535	4.25014	116
Chr4	33844556	33844837	.	1000	.	2.62913	8.87399	5.83603	133
Chr4	33953579	33953801	.	1000	.	3.59312	16.6134	13.2395	97
Chr4	34419955	34420196	.	1000	.	3.46523	17.9826	14.5627	106
Chr4	34434157	34434787	.	1000	.	3.7002	19.7507	16.2746	114
Chr4	34436363	34436735	.	1000	.	4.99401	37.5062	33.5471	214
Chr4	34752196	34752687	.	1000	.	1.63186	6.11662	3.33576	360
Chr4	34753771	34754020	.	1000	.	1.88891	9.03624	5.98935	104
Chr4	34815988	34816190	.	1000	.	1.65468	7.36039	4.44849	55
Chr4	34848590	34848978	.	1000	.	1.72177	8.86734	5.83062	323
Chr4	34856415	34856676	.	1000	.	1.82944	9.32819	6.26076	81
Chr4	34858370	34858779	.	1000	.	1.78162	8.61617	5.59904	250
Chr4	34888052	34888326	.	1000	.	1.75196	8.80476	5.77107	112
Chr4	34899333	34899623	.	767	.	1.56808	5.60012	2.90084	126
Chr4	34937380	34937590	.	629	.	1.50262	7.04183	4.15375	130
Chr4	34980878	34981216	.	966	.	1.5839	5.63028	2.91536	193
Chr4	35527660	35528119	.	1000	.	7.4666	68.4148	63.7285	273
Chr4	35528395	35528603	.	1000	.	3.36392	15.7423	12.3984	125
Chr4	36103736	36103967	.	1000	.	3.40278	14.6093	11.3063	137
Chr4	36106265	36106734	.	1000	.	5.54619	47.6146	43.403	149
Chr4	36185855	36186108	.	1000	.	3.761	21.4321	17.9099	135
Chr4	36203667	36204169	.	1000	.	2.84586	9.13773	6.08566	280
Chr4	36394393	36394623	.	1000	.	1.72575	7.41893	4.49387	83
Chr4	36424749	36424958	.	941	.	1.6338	7.43637	4.50984	60
Chr4	36722058	36722373	.	1000	.	3.61811	19.7141	16.2418	158
Chr4	36777237	36777656	.	1000	.	4.48787	25.7683	22.1208	125
Chr4	37873426	37873723	.	1000	.	3.48406	15.9915	12.6383	114
Chr4	38147348	38147764	.	1000	.	3.53932	17.9869	14.5667	164
Chr4	38564253	38564539	.	1000	.	4.52312	23.7445	20.1528	143
Chr4	39291111	39291792	.	1000	.	1.93235	8.38203	5.37986	535
Chr4	39369254	39369548	.	1000	.	2.11986	10.0353	6.92935	148
Chr4	39384898	39385097	.	1000	.	1.65173	7.7512	4.80188	115
Chr4	39472434	39472943	.	1000	.	1.93696	8.11335	5.13247	174
Chr4	39490331	39490729	.	1000	.	1.97181	8.29543	5.30277	270
Chr4	39506390	39506696	.	1000	.	2.00384	8.43518	5.42924	170
Chr4	42005600	42005887	.	1000	.	2.61149	8.32205	5.32299	126
Chr4	43919730	43919998	.	1000	.	3.10028	14.114	10.8294	139
Chr4	46072304	46072860	.	1000	.	2.80503	16.9914	13.6056	175
Chr4	47411186	47411651	.	1000	.	2.74128	8.31099	5.31206	227
Chr4	48359108	48359383	.	1000	.	3.00649	10.4579	7.32796	128
Chr4	48394479	48394757	.	1000	.	2.51242	10.2283	7.11138	161
Chr4	50024984	50025308	.	1000	.	4.1101	23.4444	19.8597	157
Chr4	50094083	50094356	.	1000	.	3.90535	22.1276	18.5828	124
Chr4	50097604	50097910	.	1000	.	2.41762	7.45799	4.5289	178
Chr4	50099532	50099829	.	1000	.	1.79712	4.5225	2.0066	179
Chr4	50171643	50171989	.	1000	.	2.87287	9.44307	6.36875	158
Chr4	51305308	51305930	.	1000	.	2.069	5.09297	2.47359	547
Chr4	51503224	51503520	.	1000	.	3.97483	23.9611	20.362	156
Chr4	52366531	52367115	.	1000	.	2.472	6.63978	3.7936	237
Chr4	53077732	53078032	.	1000	.	2.10055	6.33237	3.52859	269
Chr4	54010457	54010688	.	1000	.	4.04339	19.0707	15.6189	124
Chr4	55911447	55912021	.	1000	.	2.6738	8.7953	5.7618	133
Chr4	55971076	55971358	.	1000	.	3.59312	16.6134	13.2395	187
Chr4	57443716	57444018	.	1000	.	2.25211	5.99505	3.23512	76
Chr4	57448646	57449048	.	1000	.	2.50627	7.64285	4.69966	200
Chr4	58035615	58035882	.	1000	.	3.5456	15.3816	12.0496	99
Chr4	58318668	58318946	.	1000	.	2.90468	12.1357	8.92889	143
Chr4	59813184	59813558	.	1000	.	2.60823	9.82464	6.72802	131
Chr4	60205795	60206232	.	1000	.	2.14063	5.85957	3.11437	164
Chr4	61289542	61289849	.	1000	.	2.33807	6.90928	4.041	135
Chr4	61541941	61542576	.	1000	.	3.54707	17.3143	13.9172	137
Chr4	63607806	63608281	.	1000	.	2.70279	8.29637	5.30368	161
Chr4	67205150	67205771	.	1000	.	6.11199	92.9873	87.7545	394
Chr4	67876407	67877228	.	1000	.	7.15259	84.4974	79.4594	239
Chr4	72165679	72166002	.	1000	.	2.97089	11.2242	8.05771	148
Chr4	73922896	73923278	.	1000	.	2.58732	10.2948	7.1755	293
Chr4	74185615	74185862	.	1000	.	4.45459	23.0566	19.4835	113
Chr4	74381111	74381450	.	1000	.	2.91147	10.7209	7.57907	180
Chr4	74776506	74777019	.	1000	.	4.18046	20.3717	16.8767	375
Chr4	76030065	76030579	.	1000	.	6.13535	48.63	44.3941	235
Chr4	76694525	76694832	.	1000	.	3.6833	16.3622	12.9974	152
Chr4	77352287	77352580	.	1000	.	2.61438	8.33669	5.33602	157
Chr4	77629173	77629584	.	1000	.	4.0415	19.9068	16.4268	177
Chr4	79073339	79073829	.	1000	.	2.30841	6.39019	3.58122	239
Chr4	79709377	79709730	.	1000	.	2.61438	8.33669	5.33602	90
Chr4	79728331	79728847	.	1000	.	2.61073	8.62287	5.60519	393
Chr4	80043603	80043904	.	1000	.	2.1958	5.61021	2.908	226
Chr4	83547577	83547900	.	1000	.	4.38902	22.7003	19.1412	156
Chr4	84406756	84406976	.	1000	.	3.51619	18.5536	15.1153	110
Chr4	84409370	84409603	.	1000	.	2.98699	10.742	7.599	128
Chr4	84424403	84424758	.	1000	.	3.61858	16.2633	12.9011	148
Chr4	88517846	88518458	.	1000	.	5.50978	38.0412	34.0682	216
Chr4	89460754	89460981	.	1000	.	3.32681	13.9701	10.6901	106
Chr4	89472736	89473005	.	1000	.	3.88948	19.3286	15.8667	146
Chr4	90802388	90802736	.	1000	.	3.9702	26.9639	23.2832	175
Chr4	90891846	90892175	.	1000	.	3.81634	19.698	16.2272	163
Chr4	90933879	90934273	.	1000	.	5.5511	34.7923	30.9026	215
Chr4	91335970	91336341	.	1000	.	2.25211	5.99505	3.23512	246
Chr4	91348986	91349337	.	1000	.	3.64807	16.6733	13.2977	148
Chr4	91832861	91833107	.	1000	.	2.86561	10.6532	7.51493	145
Chr4	94764054	94764355	.	1000	.	1.9833	5.52395	2.83336	126
Chr4	95711045	95711333	.	1000	.	3.90633	17.7986	14.3863	167
Chr4	96241598	96241916	.	1000	.	3.39648	14.3475	11.0527	183
Chr4	96269132	96269428	.	1000	.	3.41001	14.6488	11.3446	132
Chr4	96752980	96753259	.	1000	.	3.95648	20.8105	17.3064	148
Chr4	97550851	97551122	.	1000	.	2.27318	6.33242	3.52859	215
Chr4	97801199	97801528	.	1000	.	3.75806	18.0511	14.6292	220
Chr4	97815555	97816076	.	1000	.	5.64469	40.8603	36.8153	209
Chr4	98431549	98431819	.	1000	.	2.65291	10.5646	7.42998	155
Chr4	100089014	100089359	.	1000	.	4.55181	30.9659	27.1758	159
Chr4	100452241	100452614	.	1000	.	2.80606	8.95018	5.90875	155
Chr4	100493645	100494018	.	1000	.	4.24899	21.0327	17.518	209
Chr4	100745866	100746355	.	1000	.	2.09198	5.50023	2.81225	148
Chr4	100859933	100860241	.	1000	.	2.55982	9.67523	6.58968	165
Chr4	100870022	100870626	.	1000	.	6.5686	57.3367	52.8915	322
Chr4	100871102	100871626	.	1000	.	3.84648	22.8044	19.2383	129
Chr4	100874043	100874478	.	1000	.	4.43392	30.1292	26.3627	152
Chr4	100886717	100887049	.	1000	.	2.30062	8.38731	5.38407	233
Chr4	101629846	101630261	.	1000	.	3.15295	13.4202	10.1607	257
Chr4	103681008	103681469	.	1000	.	3.15948	14.6911	11.3845	350
Chr4	103868722	103869026	.	1000	.	2.98148	11.47	8.292	163
Chr4	104269704	104270295	.	1000	.	3.05979	10.7163	7.57565	97
Chr4	105090359	105090759	.	1000	.	2.6214	9.13909	6.08589	147
Chr4	106973625	106973964	.	1000	.	2.23045	7.01396	4.12895	112
Chr4	107297716	107297968	.	1000	.	3.56947	16.2368	12.8753	96
Chr4	111892880	111893132	.	1000	.	3.76926	16.5564	13.1846	162
Chr4	113944966	113945340	.	1000	.	3.46098	15.1593	11.8365	223
Chr4	113957299	113957699	.	1000	.	4.01234	23.3799	19.7971	239
Chr4	114114313	114114824	.	1000	.	5.10993	34.0169	30.147	222
Chr4	114985266	114985614	.	1000	.	3.08394	10.8327	7.68413	287
Chr4	115220184	115220834	.	1000	.	7.08284	72.3793	67.6097	366
Chr4	115814325	115814730	.	1000	.	2.71639	9.1759	6.12168	200
Chr4	115863783	115864065	.	1000	.	3.25466	13.575	10.3109	142
Chr4	116451834	116452636	.	1000	.	2.35391	6.99251	4.11004	414
Chr4	116623339	116623680	.	1000	.	2.5144	8.25362	5.26255	149
Chr4	118772255	118772706	.	1000	.	2.91904	12.7713	9.53778	155
Chr4	119136546	119136774	.	1000	.	3.05979	10.7163	7.57565	154
Chr4	119581583	119581952	.	1000	.	3.79612	19.3139	15.8521	194
Chr4	120731632	120731912	.	1000	.	7.59545	62.7513	58.1809	146
Chr4	121676545	121676855	.	1000	.	3.5217	14.7765	11.4668	116
Chr4	121682189	121682673	.	1000	.	2.59187	8.67363	5.65227	205
Chr4	122345022	122345368	.	1000	.	4.45634	26.2074	22.5485	233
Chr4	122354673	122354917	.	1000	.	3.0063	12.1791	8.96962	104
Chr4	122645078	122645339	.	1000	.	3.12975	12.677	9.44772	158
Chr4	122648532	122649059	.	1000	.	4.45431	35.2936	31.3925	167
Chr4	122650435	122650673	.	1000	.	2.75883	9.89724	6.79709	144
Chr4	123704941	123705261	.	1000	.	3.70073	15.9469	12.5952	164
Chr4	123714250	123714572	.	1000	.	2.76479	15.1124	11.7908	166
Chr4	123747781	123748119	.	1000	.	5.25593	32.713	28.878	180
Chr4	125803022	125803268	.	1000	.	2.19125	6.02235	3.25933	151
Chr4	125920284	125920526	.	1000	.	3.34952	14.3168	11.0237	116
Chr4	126118055	126118526	.	1000	.	2.87835	9.28998	6.22456	176
Chr4	126230727	126231088	.	1000	.	2.87144	10.8632	7.71191	137
Chr4	126262931	126263659	.	1000	.	3.9782	24.814	21.1922	202
Chr4	126317736	126317982	.	1000	.	3.5515	19.749	16.2729	101
Chr4	126325982	126326233	.	1000	.	3.49711	16.3027	12.9399	107
Chr4	126363331	126363601	.	1000	.	3.61338	18.9441	15.4966	168
Chr4	126365376	126365668	.	1000	.	5.02657	41.2918	37.2357	181
Chr4	126379432	126379778	.	1000	.	2.30592	6.61929	3.77689	283
Chr4	126712277	126712657	.	1000	.	3.43489	19.8561	16.3769	211
Chr4	127088786	127089098	.	1000	.	3.23432	13.0374	9.79243	137
Chr4	127158788	127159361	.	1000	.	2.9888	14.5394	11.2378	128
Chr4	127160274	127160617	.	1000	.	3.60016	20.329	16.8373	164
Chr4	129389093	129389338	.	1000	.	2.93968	9.9457	6.84272	168
Chr4	129431296	129431542	.	1000	.	2.70253	9.42702	6.35488	178
Chr4	130215094	130215367	.	1000	.	3.35807	13.0199	9.77578	165
Chr4	130822066	130822433	.	1000	.	2.87835	9.28998	6.22456	132
Chr4	131213043	131213352	.	1000	.	4.48278	24.4734	20.8621	167
Chr4	131215603	131215912	.	1000	.	3.01541	10.3089	7.18569	156
Chr4	132175892	132176119	.	1000	.	2.7842	13.7591	10.4873	84
Chr4	133206191	133206536	.	1000	.	4.31752	21.7006	18.1661	175
Chr4	133231559	133231882	.	1000	.	2.80982	8.79539	5.7618	159
Chr4	133232700	133233058	.	1000	.	3.12152	13.0357	9.79101	222
Chr4	133350388	133350620	.	1000	.	5.07137	29.4735	25.7232	94
Chr4	135389028	135389256	.	1000	.	3.70073	15.9469	12.5952	81
Chr4	135409529	135409951	.	1000	.	2.44819	10.1872	7.07375	145
Chr4	135415693	135416020	.	1000	.	2.59552	8.84396	5.80803	180
Chr4	135417039	135417303	.	1000	.	3.2596	16.3944	13.0283	171
Chr4	135441591	135441803	.	1000	.	2.48119	8.62732	5.60857	156
Chr4	136933516	136933854	.	1000	.	2.75422	13.6957	10.4263	125
Chr4	136939378	136939860	.	1000	.	5.07345	35.9335	32.0156	169
Chr4	136971868	136972482	.	1000	.	2.99809	15.1742	11.8504	165
Chr4	137019336	137019640	.	1000	.	3.97486	18.431	14.9987	143
Chr4	137059312	137059898	.	1000	.	6.73191	56.1951	51.775	207
Chr4	137553490	137553785	.	1000	.	1.99468	4.81041	2.25198	101
Chr4	138516885	138517164	.	1000	.	2.6214	9.13909	6.08589	108
Chr4	139119986	139120232	.	1000	.	4.24626	25.4893	21.8497	108
Chr4	139138436	139138714	.	1000	.	3.70975	19.0485	15.5989	143
Chr4	139315276	139315955	.	1000	.	4.58445	26.3417	22.6797	501
Chr4	139949373	139949682	.	1000	.	9.13218	84.8557	79.807	151
Chr4	140266740	140266955	.	1000	.	2.4801	12.7617	9.52924	103
Chr4	140290913	140291259	.	1000	.	2.75936	8.72869	5.70424	154
Chr4	141811982	141812396	.	1000	.	3.14011	11.5101	8.32925	164
Chr4	141849282	141849602	.	1000	.	3.70073	15.9469	12.5952	154
Chr4	142041941	142042147	.	1000	.	1.89461	4.68081	2.13989	7
Chr4	142267999	142268552	.	1000	.	2.05201	5.56858	2.87373	348
Chr4	142481624	142481827	.	1000	.	2.27167	11.7795	8.58921	67
Chr4	143004877	143005143	.	1000	.	3.60779	15.4664	12.1317	101
Chr4	143315686	143315960	.	1000	.	3.73974	16.4037	13.0373	109
Chr4	143584438	143584762	.	1000	.	3.10852	14.1659	10.8772	122
Chr4	143926151	143926729	.	1000	.	2.14174	6.6876	3.83851	152
Chr4	144391635	144391897	.	1000	.	3.6322	15.3451	12.0144	130
Chr4	144633984	144634302	.	1000	.	3.34054	13.1552	9.90596	126
Chr4	146356643	146357307	.	1000	.	3.65967	18.4894	15.0547	179
Chr4	147276328	147276648	.	1000	.	2.47732	7.63526	4.69233	104
Chr4	147630248	147630530	.	1000	.	2.37366	7.98914	5.01716	140
Chr4	148694923	148695366	.	1000	.	3.71965	20.1305	16.6457	298
Chr4	148726256	148726541	.	1000	.	4.86578	27.2795	23.589	153
Chr4	148727697	148728280	.	1000	.	6.36262	62.8668	58.2935	361
Chr4	148804338	148804764	.	1000	.	2.05887	10.2536	7.13607	320
Chr4	148943083	148943365	.	1000	.	3.49514	14.1659	10.8772	112
Chr4	149233952	149234141	.	1000	.	2.08405	7.67144	4.72704	141
Chr4	149354969	149355314	.	1000	.	2.80982	8.79539	5.7618	96
Chr4	149590260	149590594	.	1000	.	2.38825	11.5439	8.36195	186
Chr4	150076344	150076664	.	1000	.	2.67227	9.26307	6.20301	123
Chr4	150163598	150164102	.	1000	.	4.78024	28.4933	24.7705	340
Chr4	150667514	150667783	.	624	.	1.42643	3.88671	1.52574	221
Chr4	150938227	150938745	.	1000	.	2.03904	6.68402	3.83557	189
Chr4	151135040	151135355	.	1000	.	2.58558	8.49001	5.47958	158
Chr4	151261109	151261683	.	1000	.	3.4266	13.5886	10.3218	344
Chr4	151305596	151305965	.	1000	.	4.04339	19.0707	15.6189	208
Chr4	151424888	151425200	.	1000	.	3.54707	17.3143	13.9172	169
Chr4	151502228	151502782	.	1000	.	5.48257	34.0161	30.1467	222
Chr4	151648962	151649357	.	1000	.	5.74574	37.894	33.9253	155
Chr4	151940236	151940473	.	1000	.	2.23045	7.01396	4.12895	82
Chr4	152099077	152099472	.	1000	.	3.32186	15.0461	11.7258	207
Chr4	152171177	152171516	.	1000	.	3.32186	15.0461	11.7258	205
Chr4	153093388	153093628	.	1000	.	3.92038	18.4163	14.986	140
Chr4	153122989	153123270	.	1000	.	3.5217	14.7765	11.4668	134
Chr4	153562833	153563073	.	1000	.	3.22101	11.9083	8.70979	133
Chr4	153592664	153593002	.	1000	.	1.57827	4.25005	1.80152	259
Chr4	153944471	153944868	.	1000	.	7.20674	66.0942	61.4552	217
Chr4	153952040	153952327	.	1000	.	3.04034	12.3738	9.15711	161
Chr5	27407	27727	.	1000	.	4.81284	30.3873	26.6128	144
Chr5	2447217	2447500	.	1000	.	2.72839	10.0588	6.95049	156
Chr5	2626899	2627434	.	1000	.	1.91265	5.09438	2.47451	224
Chr5	2938421	2939186	.	1000	.	5.29245	38.147	34.1716	319
Chr5	3045126	3045522	.	1000	.	3.09665	12.8931	9.65532	176
Chr5	3613447	3613931	.	1000	.	1.96481	6.74136	3.8893	112
Chr5	4357709	4358762	.	1000	.	2.70253	9.42702	6.35488	653
Chr5	4358888	4359590	.	1000	.	2.80982	8.79539	5.7618	548
Chr5	4721634	4722001	.	1000	.	3.14489	12.1473	8.93908	187
Chr5	4925184	4925432	.	1000	.	2.03383	8.00168	5.0281	152
Chr5	6123962	6124157	.	1000	.	1.78794	8.45071	5.44292	37
Chr5	7446322	7446687	.	1000	.	2.93968	9.9457	6.84272	90
Chr5	7817507	7817991	.	1000	.	3.28954	12.4597	9.23798	274
Chr5	7990291	7990738	.	1000	.	4.54732	29.9721	26.2093	186
Chr5	8257604	8257878	.	1000	.	2.94688	9.79455	6.6992	146
Chr5	8416438	8416821	.	1000	.	2.2224	10.8395	7.69059	308
Chr5	8998184	8998450	.	1000	.	3.47736	17.3593	13.9599	133
Chr5	10376879	10377067	.	1000	.	2.51661	17.8863	14.4708	76
Chr5	10455987	10456464	.	1000	.	2.65762	12.1589	8.94991	358
Chr5	11196517	11196942	.	1000	.	3.41427	17.4178	14.0167	169
Chr5	12338974	12339197	.	1000	.	2.02755	6.60319	3.76297	49
Chr5	13206124	13206563	.	1000	.	2.60422	7.37374	4.45368	270
Chr5	13384954	13385270	.	1000	.	2.34413	7.19033	4.29111	206
Chr5	13439270	13439621	.	1000	.	3.28583	12.659	9.43031	205
Chr5	13534425	13534734	.	1000	.	4.76145	29.3908	25.6443	143
Chr5	14437463	14437878	.	1000	.	2.51591	7.26309	4.35558	345
Chr5	16158917	16159311	.	1000	.	2.8304	9.58851	6.50749	168
Chr5	16498169	16498486	.	1000	.	1.61905	4.5621	2.04251	52
Chr5	17808867	17809247	.	1000	.	3.34073	19.3752	15.9118	204
Chr5	17910568	17910850	.	1000	.	3.36962	13.5274	10.2664	119
Chr5	18009620	18010155	.	1000	.	3.01669	11.4696	8.2918	198
Chr5	19793899	19794132	.	1000	.	3.08842	14.834	11.5217	118
Chr5	20744151	20744767	.	1000	.	2.75954	12.9046	9.66635	433
Chr5	20775447	20775886	.	1000	.	2.80276	11.1646	8.00099	270
Chr5	23121655	23122007	.	1000	.	2.4413	9.19802	6.14199	220
Chr5	23745267	23745983	.	1000	.	2.79316	10.9364	7.78274	591
Chr5	24694147	24694498	.	1000	.	3.0191	11.0973	7.9362	286
Chr5	25733687	25734213	.	1000	.	3.70073	15.9469	12.5952	182
Chr5	26244904	26245245	.	1000	.	3.74715	23.9124	20.3165	136
Chr5	26716361	26716679	.	1000	.	2.54212	7.38668	4.46588	70
Chr5	26878881	26879124	.	1000	.	3.56225	14.9864	11.6692	112
Chr5	26915967	26916376	.	1000	.	3.23399	12.6102	9.3832	256
Chr5	27697080	27697423	.	1000	.	3.40488	36.4339	32.503	132
Chr5	27702485	27702675	.	1000	.	2.13068	9.9434	6.84119	96
Chr5	27702777	27703049	.	1000	.	2.31722	13.3201	10.0648	155
Chr5	28993460	28993663	.	1000	.	3.90633	17.7986	14.3863	118
Chr5	30481980	30482287	.	1000	.	4.36437	23.4872	19.9021	153
Chr5	30923980	30924278	.	932	.	1.55631	5.03115	2.41894	74
Chr5	31406312	31406776	.	1000	.	3.99079	22.1268	18.5828	290
Chr5	32042000	32042783	.	1000	.	3.21142	16.4905	13.1215	435
Chr5	32417586	32418050	.	1000	.	3.83677	18.4951	15.0598	149
Chr5	33418428	33418670	.	1000	.	3.4542	18.6066	15.1664	103
Chr5	33983166	33983539	.	1000	.	3.07179	14.9195	11.6042	161
Chr5	34011145	34011568	.	1000	.	3.60337	17.8985	14.4821	240
Chr5	35468948	35469590	.	1000	.	1.79712	4.5225	2.0066	73
Chr5	36303266	36303629	.	1000	.	3.28954	12.4597	9.23798	159
Chr5	36592346	36592678	.	1000	.	5.09234	32.1072	28.2875	207
Chr5	36750694	36751005	.	1000	.	2.94781	12.5841	9.35852	82
Chr5	36754124	36754437	.	1000	.	2.04786	5.35971	2.69175	147
Chr5	36756081	36756524	.	1000	.	4.01186	21.9795	18.44	145
Chr5	36776058	36776709	.	1000	.	3.95748	20.5414	17.0421	374
Chr5	36779244	36779525	.	1000	.	2.98277	11.288	8.11949	171
Chr5	36781425	36781660	.	1000	.	3.66907	20.3034	16.8134	80
Chr5	37126249	37126891	.	1000	.	3.66611	16.7726	13.3937	130
Chr5	37954439	37954708	.	1000	.	2.38825	11.5439	8.36195	111
Chr5	37967744	37968076	.	1000	.	2.14086	8.51972	5.5075	81
Chr5	38293051	38293568	.	1000	.	3.04938	13.011	9.76951	161
Chr5	38294447	38294792	.	1000	.	3.36213	16.6277	13.2537	142
Chr5	38534037	38534421	.	1000	.	3.03031	11.7359	8.54641	234
Chr5	38549415	38549756	.	1000	.	3.10288	13.5298	10.2678	136
Chr5	40047811	40048178	.	1000	.	3.76926	16.5564	13.1846	163
Chr5	40372871	40373342	.	1000	.	3.22101	11.9083	8.70979	349
Chr5	40864686	40865013	.	1000	.	6.57908	47.0394	42.8415	157
Chr5	41550889	41551624	.	1000	.	2.73493	10.0959	6.98594	645
Chr5	42277655	42277926	.	1000	.	4.24899	21.0327	17.518	140
Chr5	44665131	44665397	.	1000	.	2.67579	10.3929	7.26557	93
Chr5	48533649	48534008	.	1000	.	2.32711	7.58773	4.65046	147
Chr5	48555317	48555892	.	1000	.	3.55095	17.8194	14.4067	341
Chr5	48944345	48944694	.	1000	.	3.59734	17.8618	14.4483	143
Chr5	52110716	52111078	.	1000	.	2.18292	7.0508	4.16167	130
Chr5	53053962	53054382	.	1000	.	3.31336	13.237	9.98443	186
Chr5	53480981	53481264	.	1000	.	3.09665	12.8931	9.65532	136
Chr5	56172489	56172811	.	1000	.	2.49254	10.0908	6.98105	176
Chr5	56983335	56983589	.	1000	.	5.20844	30.9653	27.1755	127
Chr5	58058276	58058555	.	1000	.	4.20118	23.4279	19.8441	126
Chr5	60770580	60771015	.	1000	.	3.15248	11.366	8.19065	141
Chr5	61120192	61120594	.	1000	.	2.86247	9.21569	6.15918	223
Chr5	61129910	61130161	.	1000	.	2.53362	8.06948	5.09039	99
Chr5	61432168	61432500	.	1000	.	2.42101	7.21051	4.30802	89
Chr5	62364919	62365244	.	1000	.	2.18092	7.03812	4.15019	181
Chr5	62865235	62865621	.	1000	.	2.28057	7.19464	4.29438	193
Chr5	64232513	64232902	.	1000	.	3.71965	20.1305	16.6457	105
Chr5	65363719	65364165	.	1000	.	2.92266	11.6965	8.50869	367
Chr5	65717710	65717934	.	657	.	1.36052	5.60509	2.90556	107
Chr5	65721452	65721771	.	635	.	1.27332	4.07373	1.66697	297
Chr5	65727064	65727335	.	1000	.	1.3042	5.20039	2.56682	43
Chr5	65732214	65732496	.	1000	.	1.37645	7.23179	4.32784	43
Chr5	65733112	65733396	.	1000	.	1.34917	6.41441	3.59985	55
Chr5	65779639	65779890	.	690	.	1.33425	5.46763	2.78343	94
Chr5	65780079	65780288	.	693	.	1.29693	4.31765	1.85617	85
Chr5	65782032	65782241	.	859	.	1.47924	7.94419	4.97527	74
Chr5	65799641	65799953	.	649	.	1.38495	6.54087	3.70771	269
Chr5	65820261	65820499	.	604	.	1.30936	4.76236	2.21068	58
Chr5	65881274	65881458	.	1000	.	1.43966	7.80617	4.85222	83
Chr5	66016784	66017069	.	645	.	1.53757	6.10277	3.32232	226
Chr5	67560177	67560694	.	1000	.	3.01768	11.09	7.93004	180
Chr5	71256038	71256308	.	1000	.	4.04629	25.2957	21.6597	154
Chr5	71711381	71711652	.	1000	.	4.06635	22.0311	18.4911	142
Chr5	73439998	73440653	.	1000	.	2.22715	7.2179	4.31459	250
Chr5	74255095	74255578	.	1000	.	1.7744	9.12997	6.07832	224
Chr5	74257333	74258109	.	1000	.	1.79743	9.46455	6.38965	616
Chr5	74280869	74281270	.	1000	.	2.17301	13.8076	10.5333	119
Chr5	74286278	74286752	.	796	.	1.50209	4.73223	2.18348	314
Chr5	74294147	74294477	.	664	.	1.74647	10.8671	7.71577	100
Chr5	74295772	74296017	.	1000	.	1.86642	10.3295	7.20581	85
Chr5	75962224	75962479	.	1000	.	4.07458	22.0809	18.5398	111
Chr5	76224242	76224611	.	1000	.	3.87842	30.5352	26.7573	145
Chr5	76887164	76887557	.	1000	.	2.85504	9.88842	6.78956	131
Chr5	78548087	78548389	.	1000	.	5.89376	38.7519	34.7606	143
Chr5	79152062	79152527	.	1000	.	2.36471	6.79542	3.93723	93
Chr5	79568955	79569320	.	1000	.	3.60367	16.4274	13.0604	143
Chr5	80082915	80083326	.	1000	.	3.14914	12.784	9.54938	128
Chr5	82285113	82285448	.	1000	.	2.19625	10.4774	7.34639	95
Chr5	82286878	82287133	.	614	.	1.628	7.168	4.27142	158
Chr5	82597006	82597347	.	1000	.	3.97483	23.9611	20.362	165
Chr5	83892566	83892827	.	1000	.	3.8378	17.1737	13.7814	126
Chr5	88786517	88786841	.	1000	.	2.90468	12.1357	8.92889	155
Chr5	89737848	89738356	.	1000	.	3.49504	14.4016	11.1061	196
Chr5	91789974	91790277	.	1000	.	3.72282	18.6175	15.1767	176
Chr5	92996633	92996946	.	1000	.	3.47417	14.2945	11.002	151
Chr5	93831223	93831786	.	1000	.	2.38389	7.79316	4.84038	435
Chr5	94754835	94755164	.	1000	.	2.87835	9.28998	6.22456	158
Chr5	96161626	96161868	.	1000	.	3.10288	13.5298	10.2678	130
Chr5	96571216	96571936	.	1000	.	5.23615	37.3972	33.4416	362
Chr5	98635418	98635858	.	1000	.	4.22962	27.1607	23.4743	132
Chr5	98637800	98638163	.	1000	.	2.47732	7.63526	4.69233	232
Chr5	99617525	99617835	.	1000	.	4.38376	28.5348	24.8114	140
Chr5	100071803	100072121	.	1000	.	4.24899	21.0327	17.518	146
Chr5	101120004	101120490	.	1000	.	4.65391	29.7072	25.9507	250
Chr5	106416621	106417006	.	1000	.	4.11193	19.7176	16.2434	203
Chr5	106978858	106979189	.	1000	.	3.12263	16.0717	12.7163	140
Chr5	108040644	108041363	.	1000	.	5.33696	36.1906	32.2667	106
Chr5	110187789	110188576	.	1000	.	2.7675	9.10398	6.05293	297
Chr5	110875432	110876170	.	1000	.	2.87575	11.0658	7.90672	611
Chr5	111509434	111509742	.	1000	.	3.05054	11.2587	8.09132	143
Chr5	112597472	112598442	.	1000	.	2.38886	8.98192	5.93778	594
Chr5	112685585	112685950	.	1000	.	3.45525	14.1971	10.9073	121
Chr5	112784458	112784733	.	1000	.	2.95562	10.3958	7.26817	158
Chr5	114456343	114456579	.	1000	.	2.65291	10.5646	7.42998	121
Chr5	114953611	114953861	.	1000	.	4.72871	25.8468	22.1959	111
Chr5	117198091	117198465	.	1000	.	4.19324	30.1357	26.3685	149
Chr5	118097252	118097484	.	1000	.	1.73863	7.29277	4.38419	55
Chr5	118170125	118170380	.	1000	.	2.16386	13.3757	10.1194	91
Chr5	118182279	118182524	.	675	.	1.72252	7.54563	4.61142	173
Chr5	118369833	118370308	.	1000	.	2.48413	9.61661	6.53315	177
Chr5	120497548	120497939	.	1000	.	2.28096	9.19073	6.13537	302
Chr5	120574418	120574738	.	1000	.	2.38371	6.89087	4.02372	45
Chr5	121485148	121485482	.	1000	.	3.20697	13.9414	10.6627	182
Chr5	123440744	123441087	.	1000	.	2.10684	7.16016	4.26382	121
Chr5	123450796	123451194	.	1000	.	2.11458	8.60123	5.58451	119
Chr5	123482427	123482855	.	1000	.	2.39346	13.9002	10.6236	277
Chr5	123484510	123484804	.	1000	.	2.02768	7.59061	4.65321	247
Chr5	123497138	123497546	.	1000	.	2.08013	7.641	4.69784	291
Chr5	124967552	124967989	.	1000	.	3.66934	17.2928	13.8967	264
Chr5	124968112	124968754	.	1000	.	3.51619	18.5536	15.1153	439
Chr5	124974397	124974795	.	1000	.	3.32269	15.0511	11.7307	118
Chr5	124988110	124988417	.	1000	.	2.75701	12.8862	9.64953	133
Chr5	125813594	125813941	.	1000	.	3.34113	13.6032	10.3359	103
Chr5	126729020	126729357	.	1000	.	4.84225	30.9137	27.1257	157
Chr5	127515382	127515626	.	1000	.	4.07458	22.0809	18.5398	126
Chr5	128036275	128036655	.	1000	.	2.87039	12.281	9.06767	118
Chr5	128037132	128037370	.	1000	.	2.69828	11.816	8.62306	154
Chr5	130272766	130273079	.	1000	.	3.15196	12.3894	9.17233	164
Chr5	130547039	130547333	.	1000	.	3.97486	18.431	14.9987	128
Chr5	131922367	131922662	.	1000	.	3.07179	14.9195	11.6042	149
Chr5	132401364	132401721	.	1000	.	3.65967	18.4894	15.0547	235
Chr5	133694260	133694535	.	1000	.	3.20856	13.3201	10.0647	116
Chr5	133910137	133910464	.	1000	.	3.49514	14.1659	10.8772	179
Chr5	134586817	134587124	.	1000	.	2.47732	7.63526	4.69233	86
Chr5	134801364	134801669	.	1000	.	3.81318	18.0992	14.6763	136
Chr5	134943830	134944529	.	1000	.	2.62714	9.93972	6.83753	358
Chr5	136165726	136165949	.	1000	.	2.43933	15.4535	12.1193	147
Chr5	136341371	136341625	.	1000	.	3.28954	12.4597	9.23798	93
Chr5	137410755	137411086	.	1000	.	3.64807	16.6733	13.2977	179
Chr5	137421105	137421533	.	1000	.	4.5146	33.5675	29.71	263
Chr5	137426937	137427773	.	1000	.	7.88576	70.7546	66.0191	166
Chr5	137443173	137443427	.	1000	.	3.23758	12.6287	9.40115	119
Chr5	138076481	138077014	.	1000	.	6.47654	52.2237	47.8961	192
Chr5	138438702	138439036	.	1000	.	3.15248	11.366	8.19065	177
Chr5	138956660	138956969	.	1000	.	2.77184	8.78805	5.76094	205
Chr5	139559154	139559470	.	1000	.	3.76813	17.3295	13.9319	148
Chr5	141109185	141109653	.	1000	.	4.89833	32.9972	29.1548	170
Chr5	141721274	141721531	.	1000	.	3.2596	16.3944	13.0283	167
Chr5	142135293	142135716	.	1000	.	2.11055	7.77878	4.82844	166
Chr5	142414981	142415302	.	1000	.	2.09866	6.12479	3.34214	257
Chr5	142903314	142903829	.	1000	.	2.08642	5.08208	2.46412	310
Chr5	142958867	142959159	.	1000	.	3.80822	17.2829	13.8876	150
Chr5	143075133	143075374	.	1000	.	3.90633	17.7986	14.3863	98
Chr5	143770704	143770989	.	1000	.	3.22101	11.9083	8.70979	175
Chr5	145820106	145820605	.	1000	.	3.46523	17.9826	14.5627	351
Chr5	145887704	145887956	.	1000	.	2.57849	9.49429	6.41752	167
Chr5	145951042	145951373	.	1000	.	2.74128	8.31099	5.31206	158
Chr5	146454816	146455266	.	1000	.	2.5138	7.6808	4.73553	136
Chr5	146590670	146591102	.	1000	.	4.33601	30.6418	26.8614	163
Chr5	147435595	147435784	.	1000	.	2.00643	13.8132	10.5388	130
Chr5	151073696	151074172	.	1000	.	4.79604	27.5703	23.8736	342
Chr5	151624718	151625180	.	1000	.	6.47654	52.2237	47.8961	218
Chr5	152138081	152138500	.	1000	.	2.75156	9.85752	6.7601	89
Chr5	152141605	152141995	.	1000	.	2.93106	11.5613	8.37907	104
Chr5	152146097	152146502	.	1000	.	4.05379	22.8036	19.2376	278
Chr5	152150337	152150592	.	1000	.	4.20213	22.8443	19.2775	123
Chr5	152787978	152788338	.	1000	.	2.74111	12.2764	9.06385	223
Chr5	153425138	153425484	.	1000	.	2.30075	10.1746	7.06184	147
Chr5	155800139	155800491	.	863	.	1.86624	5.10269	2.48227	290
Chr5	158475995	158476210	.	1000	.	3.2126	18.3897	14.9599	100
Chr5	158493779	158494243	.	1000	.	2.49701	8.43965	5.4321	250
Chr5	158849889	158850111	.	1000	.	2.25648	10.6012	7.46451	134
Chr5	159248430	159248720	.	1000	.	2.4981	9.4286	6.3557	123
Chr5	159722229	159722560	.	1000	.	1.84788	6.87577	4.00994	276
Chr5	159892725	159892947	.	1000	.	2.30206	5.63538	2.91799	65
Chr5	161528364	161528739	.	1000	.	2.33524	7.38877	4.46673	48
Chr5	161530892	161531245	.	1000	.	4.1277	25.8649	22.2129	172
Chr5	161842169	161843025	.	1000	.	4.72871	25.8468	22.1959	231
Chr5	161910714	161911040	.	1000	.	3.15248	11.366	8.19065	233
Chr5	161987480	161987787	.	1000	.	1.85412	7.0753	4.18477	92
Chr5	162186268	162186683	.	1000	.	2.472	6.63978	3.7936	276
Chr5	162789806	162790320	.	1000	.	4.96238	38.6767	34.6882	172
Chr5	163356639	163356827	.	613	.	1.53072	7.28381	4.37542	139
Chr5	163402843	163403193	.	1000	.	2.35564	8.38303	5.38024	119
Chr5	163404310	163404682	.	1000	.	1.83101	9.8868	6.78795	65
Chr5	163412685	163412994	.	1000	.	2.79254	11.9538	8.75396	140
Chr5	163432993	163433214	.	1000	.	1.77597	7.43426	4.50799	97
Chr5	163486697	163486897	.	608	.	1.40096	6.34647	3.54165	53
Chr5	163866515	163866725	.	1000	.	1.49844	11.634	8.44946	85
Chr5	163869175	163869527	.	774	.	1.41581	7.68827	4.74288	61
Chr5	163873256	163873477	.	1000	.	1.40551	6.98218	4.10218	63
Chr5	163882420	163882644	.	625	.	1.2842	5.03457	2.42229	59
Chr5	163895415	163895599	.	609	.	1.48856	7.03218	4.14439	105
Chr5	163902603	163902811	.	1000	.	1.32645	5.91949	3.16931	80
Chr5	163903632	163903864	.	1000	.	1.34532	6.45947	3.6413	85
Chr5	163928835	163929062	.	716	.	1.38262	6.27307	3.47385	97
Chr5	163944966	163945160	.	1000	.	1.84622	18.988	15.5398	111
Chr5	163948798	163949130	.	745	.	1.28828	4.66412	2.12514	101
Chr5	163950319	163950608	.	1000	.	1.31312	5.70657	2.98267	47
Chr5	163953225	163953436	.	1000	.	1.52079	10.4622	7.33225	108
Chr5	163960045	163960317	.	1000	.	1.4009	8.40176	5.39702	83
Chr5	164001642	164001831	.	622	.	1.57209	11.7372	8.54768	101
Chr6	21832	22151	.	804	.	1.20457	3.29053	1.1122	100
Chr6	58932	59125	.	719	.	1.38767	7.47178	4.5417	55
Chr6	108323	108768	.	1000	.	5.46007	87.2069	82.1072	193
Chr6	131311	131859	.	1000	.	7.64592	130.962	124.729	272
Chr6	152724	153012	.	1000	.	3.29227	20.0914	16.6074	114
Chr6	818013	818354	.	1000	.	2.29639	10.3748	7.25007	178
Chr6	917723	918096	.	1000	.	2.25385	7.61186	4.67198	141
Chr6	997105	997335	.	1000	.	1.78839	10.644	7.50618	169
Chr6	1467467	1467700	.	1000	.	2.11416	6.81405	3.95412	176
Chr6	1812010	1812271	.	1000	.	2.82648	21.8491	18.3117	163
Chr6	1919954	1920194	.	1000	.	4.24899	21.0327	17.518	132
Chr6	2526582	2526766	.	1000	.	1.98036	11.3905	8.21469	45
Chr6	2547118	2547373	.	1000	.	2.77827	9.83411	6.73713	131
Chr6	2715126	2715452	.	1000	.	4.22376	28.008	24.2986	147
Chr6	3150576	3151119	.	1000	.	1.6549	4.57995	2.05766	447
Chr6	3181854	3182122	.	1000	.	3.0191	11.0973	7.9362	178
Chr6	3271229	3271452	.	630	.	1.87069	7.16314	4.26669	144
Chr6	4226568	4226867	.	1000	.	2.91904	12.7713	9.53778	131
Chr6	4334451	4334981	.	1000	.	4.33333	27.2712	23.5822	258
Chr6	4336778	4337162	.	1000	.	5.3945	33.894	30.029	206
Chr6	4346919	4347437	.	1000	.	5.90589	44.1754	40.0489	362
Chr6	4617581	4617806	.	1000	.	3.58518	16.0805	12.7245	106
Chr6	4715652	4716155	.	1000	.	6.73154	49.3019	45.0484	346
Chr6	5416542	5416887	.	1000	.	3.69181	17.6731	14.2651	169
Chr6	5438054	5438481	.	1000	.	3.74962	17.4872	14.0847	135
Chr6	5722354	5722620	.	1000	.	3.6495	23.4102	19.827	127
Chr6	5803221	5803623	.	1000	.	3.51205	21.6093	18.0786	325
Chr6	5885598	5886064	.	1000	.	3.15248	11.366	8.19065	361
Chr6	6462841	6463079	.	1000	.	3.15295	13.4202	10.1607	130
Chr6	6467747	6468290	.	1000	.	5.3455	32.4797	28.6501	315
Chr6	6890854	6891284	.	1000	.	3.39759	18.6711	15.2291	159
Chr6	7285252	7285508	.	1000	.	1.711	5.26137	2.60473	229
Chr6	7644687	7645130	.	1000	.	4.68833	29.599	25.8456	165
Chr6	7646817	7647270	.	1000	.	3.74485	20.2933	16.8049	213
Chr6	8515280	8515515	.	1000	.	3.04092	15.6789	12.3366	108
Chr6	8720611	8721142	.	1000	.	2.97572	12.3798	9.16293	265
Chr6	9466766	9467080	.	1000	.	2.48413	9.61661	6.53315	162
Chr6	9760825	9761266	.	1000	.	2.30041	6.59075	3.75315	96
Chr6	9819825	9820221	.	1000	.	3.15248	11.366	8.19065	295
Chr6	9900793	9901158	.	1000	.	3.22707	17.6564	14.2494	110
Chr6	9909730	9910148	.	1000	.	3.93336	22.0372	18.497	235
Chr6	10052838	10053259	.	1000	.	2.14196	6.89407	4.02642	212
Chr6	12517796	12518093	.	1000	.	3.64807	16.6733	13.2977	128
Chr6	12637550	12638125	.	1000	.	5.20844	30.9653	27.1755	365
Chr6	13334027	13334302	.	1000	.	3.04721	13.7778	10.5045	144
Chr6	13335094	13335397	.	1000	.	2.55939	7.32048	4.41007	156
Chr6	13718929	13719209	.	1000	.	3.40539	14.1671	10.8782	139
Chr6	13726681	13726972	.	1000	.	2.23403	6.81004	3.95027	169
Chr6	13934504	13935053	.	1000	.	2.49039	8.4021	5.39719	419
Chr6	16342725	16343058	.	1000	.	3.18946	11.9623	8.76215	171
Chr6	17995249	17995757	.	1000	.	2.6214	9.13909	6.08589	275
Chr6	18820756	18821097	.	1000	.	2.53362	8.06948	5.09039	167
Chr6	20635498	20635962	.	1000	.	4.16741	23.5137	19.928	220
Chr6	21404350	21404803	.	1000	.	5.26714	36.8625	32.9206	246
Chr6	21485456	21486053	.	1000	.	6.27274	48.2497	44.0226	301
Chr6	21603768	21604284	.	1000	.	3.76926	16.5564	13.1846	268
Chr6	22438715	22438989	.	1000	.	2.77309	11.3222	8.15219	145
Chr6	22872578	22872926	.	1000	.	2.70084	10.2242	7.10878	148
Chr6	23142770	23143262	.	1000	.	4.81894	28.3823	24.6624	144
Chr6	23197766	23198023	.	1000	.	2.71376	10.138	7.02613	92
Chr6	23429704	23430019	.	1000	.	2.44605	8.01446	5.03908	90
Chr6	24157336	24157756	.	1000	.	5.44163	44.4989	40.3652	265
Chr6	24192651	24192973	.	1000	.	3.4266	13.5886	10.3218	161
Chr6	26108970	26109336	.	1000	.	4.04339	19.0707	15.6189	220
Chr6	27059068	27059367	.	1000	.	3.01541	10.3089	7.18569	182
Chr6	31229124	31229548	.	1000	.	3.08394	10.8327	7.68413	151
Chr6	31975529	31975863	.	1000	.	2.37671	6.59921	3.75907	180
Chr6	32115449	32115762	.	1000	.	2.31967	7.78712	4.83577	115
Chr6	32117721	32117981	.	1000	.	3.21044	15.2232	11.8975	148
Chr6	34009610	34009957	.	1000	.	2.87835	9.28998	6.22456	183
Chr6	34606258	34606468	.	1000	.	2.07302	10.1284	7.01706	104
Chr6	36017515	36017884	.	1000	.	3.42193	15.8618	12.5143	264
Chr6	36262291	36262643	.	1000	.	3.08973	12.2559	9.04415	171
Chr6	36321774	36322016	.	1000	.	3.065	14.2838	10.9921	158
Chr6	37407600	37407973	.	1000	.	5.13991	30.2166	26.4468	197
Chr6	38774821	38775028	.	1000	.	2.18432	6.84535	3.98075	88
Chr6	38840120	38840393	.	1000	.	3.26555	14.4968	11.1966	126
Chr6	39202477	39202906	.	1000	.	3.64881	20.9148	17.4065	151
Chr6	39205478	39205808	.	1000	.	2.62768	9.17409	6.12012	109
Chr6	39313391	39314054	.	1000	.	4.42503	27.8843	24.1787	417
Chr6	39966563	39967019	.	1000	.	4.29934	42.1286	38.0523	306
Chr6	40328178	40328976	.	1000	.	3.43446	16.1663	12.8072	591
Chr6	41138230	41138646	.	1000	.	3.61067	17.6968	14.2885	116
Chr6	42134622	42135271	.	1000	.	2.52696	10.0424	6.93586	357
Chr6	42296730	42296939	.	1000	.	2.41835	6.79907	3.94048	125
Chr6	45478052	45478385	.	1000	.	2.94688	9.79455	6.6992	155
Chr6	46538680	46538926	.	1000	.	3.25645	17.6588	14.251	164
Chr6	46656785	46657170	.	1000	.	3.01541	10.3089	7.18569	288
Chr6	48199173	48199541	.	1000	.	3.15948	14.6911	11.3845	131
Chr6	52998788	52999078	.	1000	.	2.80982	8.79539	5.7618	125
Chr6	53048498	53048770	.	1000	.	6.09936	41.1882	37.1352	141
Chr6	53102675	53103182	.	1000	.	2.67275	7.83703	4.87397	297
Chr6	53348459	53348975	.	1000	.	3.83041	26.9219	23.244	226
Chr6	54296792	54297137	.	1000	.	2.05224	13.4665	10.2063	179
Chr6	54298577	54298805	.	1000	.	2.20245	13.8773	10.6009	103
Chr6	54320882	54321199	.	679	.	1.66627	7.72242	4.77438	222
Chr6	54656026	54656508	.	1000	.	2.53569	6.92138	4.04475	227
Chr6	56733388	56733713	.	1000	.	2.60422	7.37374	4.45368	146
Chr6	57149227	57149551	.	1000	.	4.94305	36.784	32.8439	179
Chr6	57530706	57531058	.	1000	.	4.38683	27.9386	24.2318	190
Chr6	60741836	60742263	.	1000	.	4.31752	21.7006	18.1661	115
Chr6	60910046	60910308	.	1000	.	1.91095	8.76893	5.74323	167
Chr6	61881754	61882185	.	1000	.	1.89258	5.19893	2.56571	291
Chr6	62033623	62033960	.	1000	.	2.67275	7.83703	4.87397	163
Chr6	62440407	62440698	.	1000	.	3.19069	13.6379	10.3701	123
Chr6	63235347	63235625	.	672	.	1.57942	5.41296	2.73528	84
Chr6	63255078	63255467	.	648	.	1.6284	7.03685	4.14897	314
Chr6	64859609	64859827	.	945	.	2.02082	7.1789	4.28198	127
Chr6	65982446	65982887	.	1000	.	3.09665	12.8931	9.65532	195
Chr6	67754387	67754726	.	1000	.	2.72424	9.54418	6.46608	179
Chr6	69245151	69245513	.	1000	.	3.26337	15.1295	11.807	108
Chr6	69296073	69296420	.	1000	.	2.85201	9.873	6.77436	222
Chr6	70422492	70422857	.	1000	.	2.80276	11.1646	8.00099	173
Chr6	72552319	72552658	.	1000	.	2.94688	9.79455	6.6992	143
Chr6	73077329	73077620	.	732	.	1.42226	7.55716	4.62227	193
Chr6	75023745	75024070	.	1000	.	2.63072	8.57379	5.55955	236
Chr6	76130198	76130578	.	1000	.	2.69861	8.43816	5.432	91
Chr6	77872827	77873247	.	1000	.	2.07962	4.66219	2.12323	75
Chr6	77904473	77904861	.	1000	.	2.9562	10.5854	7.44914	268
Chr6	77916993	77917218	.	1000	.	3.35807	13.0199	9.77578	106
Chr6	79935595	79935905	.	1000	.	2.81513	10.376	7.25022	76
Chr6	80795780	80796036	.	1000	.	2.9562	10.5854	7.44914	137
Chr6	81782077	81782430	.	1000	.	2.70461	8.62896	5.60904	219
Chr6	82873735	82874491	.	1000	.	2.23045	7.01396	4.12895	586
Chr6	84391757	84392152	.	1000	.	3.92158	20.3286	16.8373	227
Chr6	85652094	85652451	.	1000	.	3.50285	19.1748	15.7165	181
Chr6	87565771	87566169	.	1000	.	4.24899	21.0327	17.518	152
Chr6	87640523	87640781	.	1000	.	2.44067	7.17572	4.27897	134
Chr6	87988802	87989089	.	1000	.	3.00649	10.4579	7.32796	150
Chr6	88804153	88804670	.	1000	.	2.093	9.28471	6.22383	290
Chr6	88830470	88830993	.	1000	.	1.89351	7.4556	4.52653	369
Chr6	88991536	88992086	.	1000	.	5.26585	40.1943	36.1671	390
Chr6	89337846	89338107	.	1000	.	3.70073	15.9469	12.5952	111
Chr6	90318710	90319070	.	1000	.	3.08394	10.8327	7.68413	187
Chr6	92056870	92057172	.	1000	.	1.92493	7.44708	4.51944	163
Chr6	100198262	100198532	.	1000	.	6.03819	43.772	39.6548	156
Chr6	104590366	104590634	.	1000	.	2.37366	7.98914	5.01716	114
Chr6	105084847	105085253	.	1000	.	1.81224	4.08115	1.66697	155
Chr6	105880172	105880547	.	1000	.	4.24899	21.0327	17.518	230
Chr6	106900312	106900827	.	1000	.	3.14712	14.817	11.5053	191
Chr6	106926870	106927499	.	1000	.	3.21947	15.7028	12.3601	163
Chr6	106934228	106934534	.	1000	.	3.37735	20.5533	17.0536	172
Chr6	107034217	107034641	.	1000	.	4.05942	28.2185	24.503	283
Chr6	108453668	108453917	.	1000	.	3.21185	17.1238	13.7345	149
Chr6	108454720	108454943	.	1000	.	2.18042	7.46138	4.53193	76
Chr6	108457162	108457612	.	1000	.	3.52754	17.1961	13.8035	312
Chr6	109729773	109730390	.	1000	.	2.83276	9.94953	6.84631	524
Chr6	111095350	111095627	.	1000	.	3.23432	13.0374	9.79243	113
Chr6	111449429	111449907	.	1000	.	4.31752	21.7006	18.1661	238
Chr6	111508674	111509073	.	1000	.	3.4542	18.6066	15.1664	240
Chr6	111627481	111627802	.	1000	.	4.06917	22.6164	19.0581	128
Chr6	112540614	112541082	.	1000	.	3.70685	25.1269	21.4979	248
Chr6	113530270	113530510	.	1000	.	3.08394	10.8327	7.68413	102
Chr6	115179436	115180025	.	1000	.	2.98404	11.8622	8.66737	377
Chr6	116647049	116647314	.	1000	.	2.69945	11.0205	7.86233	99
Chr6	117160799	117161072	.	1000	.	4.14227	20.458	16.9605	166
Chr6	117309306	117309930	.	1000	.	2.94688	9.79455	6.6992	513
Chr6	117345837	117346294	.	1000	.	1.85343	4.37647	1.90634	143
Chr6	120219792	120220359	.	1000	.	2.99588	12.4997	9.27625	444
Chr6	120231372	120231670	.	1000	.	3.15534	11.5855	8.40289	161
Chr6	120512141	120512390	.	1000	.	3.26482	15.3536	12.0224	130
Chr6	120558029	120558356	.	1000	.	4.61925	26.5463	22.8775	146
Chr6	121029420	121029738	.	1000	.	2.28658	6.99305	4.11004	146
Chr6	123613455	123613810	.	1000	.	4.69818	31.3211	27.5224	140
Chr6	123661404	123661942	.	1000	.	4.58498	28.6103	24.8858	287
Chr6	123685542	123685927	.	1000	.	4.32707	32.0941	28.2747	138
Chr6	123696934	123697230	.	1000	.	3.65321	19.4484	15.9838	157
Chr6	123994951	123995425	.	1000	.	3.49514	14.1659	10.8772	345
Chr6	124025966	124026206	.	1000	.	3.04502	11.6206	8.43608	129
Chr6	124135733	124136038	.	1000	.	1.54529	6.43803	3.62137	228
Chr6	125071403	125072142	.	1000	.	3.10852	14.1659	10.8772	118
Chr6	125987176	125987514	.	1000	.	1.82897	3.96444	1.59041	208
Chr6	126049841	126050298	.	1000	.	5.57562	35.3227	31.4213	266
Chr6	126500118	126500352	.	1000	.	1.83711	5.32881	2.66454	108
Chr6	127920466	127920842	.	1000	.	2.4609	7.82413	4.86804	277
Chr6	127992394	127992684	.	1000	.	4.48278	24.4734	20.8621	158
Chr6	128301316	128301682	.	1000	.	3.6839	17.8801	14.4652	182
Chr6	128303037	128303403	.	1000	.	4.47633	23.8054	20.2122	163
Chr6	129068005	129068353	.	1000	.	2.94688	9.79455	6.6992	167
Chr6	129681607	129682031	.	1000	.	2.13992	5.44407	2.76138	334
Chr6	129941683	129942025	.	1000	.	2.53362	8.06948	5.09039	143
Chr6	130781329	130781943	.	1000	.	6.50421	47.9398	43.7205	383
Chr6	130826543	130826812	.	1000	.	3.13954	15.1751	11.8512	77
Chr6	131044087	131044662	.	1000	.	6.98166	56.435	52.0093	192
Chr6	131393099	131393400	.	1000	.	4.45681	26.8385	23.1625	162
Chr6	131438073	131438350	.	1000	.	3.63802	15.8721	12.5244	159
Chr6	131479294	131479561	.	1000	.	2.9677	13.2686	10.0146	157
Chr6	132989287	132989585	.	1000	.	3.11086	12.5724	9.34704	151
Chr6	133651134	133651500	.	1000	.	3.05756	13.6477	10.3789	223
Chr6	136026367	136026658	.	1000	.	2.74128	8.31099	5.31206	128
Chr6	136464376	136464864	.	1000	.	4.24899	21.0327	17.518	320
Chr6	138101178	138101482	.	1000	.	5.07137	29.4735	25.7232	168
Chr6	138411340	138411662	.	1000	.	1.97546	6.23607	3.43895	85
Chr6	138484061	138484605	.	1000	.	2.88889	11.4997	8.31956	123
Chr6	138988334	138988645	.	1000	.	2.67275	7.83703	4.87397	165
Chr6	140701416	140701854	.	1000	.	3.08394	10.8327	7.68413	320
Chr6	140811768	140812140	.	1000	.	2.8933	10.0824	6.97274	135
Chr6	141577349	141577696	.	1000	.	2.5144	8.25362	5.26255	215
Chr6	141652972	141653519	.	1000	.	2.74128	8.31099	5.31206	327
Chr6	142415453	142415637	.	1000	.	2.26096	8.00289	5.02893	163
Chr6	142466179	142466436	.	1000	.	2.37512	6.46333	3.64476	180
Chr6	143476111	143476534	.	1000	.	2.6738	8.7953	5.7618	281
Chr6	143603748	143604024	.	1000	.	3.81055	17.5584	14.154	106
Chr6	144564742	144565085	.	1000	.	2.70461	8.62896	5.60904	85
Chr6	145663202	145663651	.	1000	.	2.14029	5.65196	2.93129	265
Chr6	146683120	146683396	.	1000	.	5.16935	34.758	30.8707	92
Chr6	146829507	146829812	.	1000	.	4.56052	28.7749	25.0441	152
Chr6	147373059	147373407	.	1000	.	2.70253	9.42702	6.35488	241
Chr6	148109292	148109770	.	1000	.	2.36354	6.28176	3.48086	272
Chr6	148494120	148494552	.	1000	.	3.02688	13.0693	9.8224	275
Chr6	148494699	148494948	.	1000	.	4.08666	26.4347	22.7681	126
Chr6	149260708	149260970	.	1000	.	1.98916	5.73168	3.00428	50
Chr6	149292199	149292490	.	1000	.	1.95201	13.4871	10.2266	152
Chr6	149729608	149730024	.	1000	.	3.12444	12.4451	9.22603	77
Chr6	150694692	150694929	.	1000	.	3.28583	12.659	9.43031	136
Chr6	150901279	150901691	.	1000	.	5.67893	37.1037	33.1555	151
Chr6	150902758	150903319	.	1000	.	4.33333	27.2712	23.5822	298
Chr6	152086168	152086581	.	1000	.	2.11706	9.21656	6.15997	245
Chr6	152149007	152149336	.	1000	.	4.14863	29.4921	25.7407	177
Chr6	152153273	152153589	.	1000	.	2.86346	10.2864	7.1678	151
Chr6	152159273	152159756	.	1000	.	4.09297	20.4755	16.9778	166
Chr6	152194620	152195367	.	1000	.	6.04201	42.5358	38.4495	564
Chr6	152833869	152834700	.	1000	.	2.74128	8.31099	5.31206	221
Chr6	152852410	152852629	.	1000	.	2.94238	11.9958	8.79348	132
Chr6	152856599	152856839	.	1000	.	4.66018	25.1397	21.5081	126
Chr6	152861727	152862056	.	1000	.	2.94688	9.79455	6.6992	164
Chr6	152868557	152868871	.	1000	.	2.5314	7.62504	4.68424	247
Chr6	152945896	152946537	.	1000	.	6.57908	47.0394	42.8415	398
Chr6	152947461	152947844	.	1000	.	2.92774	11.3587	8.18682	216
Chr6	153167424	153167670	.	1000	.	2.55982	9.67523	6.58968	151
Chr6	153275486	153275995	.	1000	.	2.87835	9.28998	6.22456	282
Chr6	153279183	153279538	.	1000	.	2.25211	5.99505	3.23512	171
Chr6	153385424	153385970	.	1000	.	4.51326	24.3279	20.7203	368
Chr6	153404546	153405107	.	1000	.	3.15248	11.366	8.19065	362
Chr6	153535689	153535952	.	1000	.	3.28496	12.872	9.63561	129
Chr6	153564030	153564456	.	1000	.	5.90885	42.5466	38.4601	147
Chr6	153589973	153590278	.	1000	.	4.31799	27.4713	23.7778	149
Chr6	153635005	153635262	.	1000	.	2.55743	12.436	9.21738	112
Chr6	153966527	153969210	.	1000	.	3.01635	13.7728	10.4998	125
Chr6	153969686	153970087	.	1000	.	4.98353	29.3331	25.5883	214
Chr6	154000649	154000846	.	1000	.	1.67377	9.73872	6.65108	83
Chr6	154212662	154213044	.	1000	.	2.62379	22.555	18.998	267
Chr7	91409	91740	.	1000	.	2.93216	13.4064	10.1481	164
Chr7	121933	122546	.	1000	.	5.48257	34.0161	30.1467	166
Chr7	141509	141831	.	1000	.	2.87287	9.44307	6.36875	173
Chr7	168940	169179	.	1000	.	3.94184	18.5314	15.0941	159
Chr7	310417	310652	.	1000	.	5.46136	40.4237	36.3904	141
Chr7	1007270	1007669	.	1000	.	2.6738	8.7953	5.7618	261
Chr7	1011509	1011729	.	1000	.	3.94184	18.5314	15.0941	129
Chr7	1012014	1012237	.	1000	.	2.70253	9.42702	6.35488	73
Chr7	1041188	1041502	.	1000	.	3.12975	12.677	9.44772	136
Chr7	1104585	1105113	.	1000	.	4.97531	35.6126	31.7021	376
Chr7	1105287	1105559	.	1000	.	3.53027	23.4203	19.8367	146
Chr7	1518920	1519251	.	1000	.	2.06566	6.40067	3.59003	125
Chr7	1905718	1906344	.	1000	.	1.68105	10.2293	7.11235	103
Chr7	1932122	1932923	.	978	.	1.34368	3.92409	1.55751	593
Chr7	1933108	1933785	.	830	.	1.63587	9.91382	6.81319	239
Chr7	1934062	1934359	.	1000	.	1.79908	12.1551	8.94656	77
Chr7	1936406	1936615	.	1000	.	1.79233	10.8358	7.68717	94
Chr7	1936797	1937056	.	603	.	1.51426	7.2586	4.35263	126
Chr7	2026663	2027262	.	1000	.	4.32707	32.0941	28.2747	460
Chr7	2164791	2165104	.	1000	.	2.9533	10.9432	7.78927	153
Chr7	2201505	2202045	.	1000	.	7.94972	64.9201	60.3047	317
Chr7	2552806	2553050	.	1000	.	2.40279	11.1536	7.99108	168
Chr7	2885936	2886195	.	1000	.	3.85738	19.4113	15.9474	144
Chr7	2945814	2946127	.	1000	.	3.3045	17.5688	14.1636	167
Chr7	2948540	2949207	.	1000	.	4.18046	20.3717	16.8767	345
Chr7	2949402	2950231	.	1000	.	5.30293	43.8209	39.702	399
Chr7	2958358	2958837	.	1000	.	5.16935	34.758	30.8707	326
Chr7	2960715	2961385	.	1000	.	3.11039	19.992	16.5101	427
Chr7	2965934	2966259	.	1000	.	3.54098	14.8764	11.5632	114
Chr7	3124634	3124963	.	1000	.	1.95038	10.9805	7.82508	133
Chr7	3750339	3750594	.	1000	.	2.29011	8.78867	5.76129	159
Chr7	4218608	4218853	.	1000	.	2.34631	11.5438	8.36195	138
Chr7	5044097	5044478	.	1000	.	4.56052	28.7749	25.0441	145
Chr7	5517358	5517627	.	1000	.	1.84168	4.17052	1.73708	49
Chr7	5960634	5960995	.	1000	.	3.76926	16.5564	13.1846	228
Chr7	6084658	6084986	.	1000	.	1.9482	6.12495	3.34214	79
Chr7	6820585	6820810	.	791	.	1.42162	3.65291	1.3666	70
Chr7	7978186	7978434	.	1000	.	1.90382	13.712	10.4419	93
Chr7	8085307	8085537	.	623	.	1.47704	3.57206	1.30232	226
Chr7	8351345	8351633	.	1000	.	1.78726	6.55775	3.72365	215
Chr7	8919631	8920191	.	1000	.	3.51619	18.5536	15.1153	226
Chr7	8972349	8972600	.	1000	.	2.4202	8.39874	5.39404	146
Chr7	9647539	9648472	.	1000	.	6.70814	53.7443	49.3788	231
Chr7	9654120	9654746	.	1000	.	6.24142	44.5926	40.4547	357
Chr7	10510124	10510314	.	1000	.	2.45349	9.00667	5.96076	110
Chr7	10884281	10884609	.	1000	.	2.19341	5.81633	3.07594	91
Chr7	12757502	12758173	.	1000	.	4.81481	33.4614	29.606	491
Chr7	15766060	15766412	.	1000	.	2.81513	10.376	7.25022	237
Chr7	16039647	16039982	.	1000	.	2.84192	13.8483	10.573	188
[truncated: 896 more rows]

## Sheet: Ep300_Ecto_Non-FSE_Regions_BigW
#'chr'	start'	end'	P300-AC-WT'	P300-AC-FSMO'
Chr1	684069	684354	3.31766	6.32322
Chr1	684757	685170	14.8357	29.1811
Chr1	685860	686125	15.8883	41.475
Chr1	687305	687714	17.6253	40.0424
Chr1	1759268	1759524	3.97761	5.8101
Chr1	4556034	4556246	19.6681	14.7054
Chr1	4973140	4973747	83.1035	167.801
Chr1	5021034	5021480	4.02919	7.06518
Chr1	5565196	5565781	68.1418	13.0257
Chr1	6218592	6218950	11.7556	7.59846
Chr1	6442317	6442680	7.22705	11.5896
Chr1	6760859	6761238	4.72327	7.39365
Chr1	7022452	7022728	14.0941	13.4502
Chr1	7426328	7426690	74.902	161.924
Chr1	8074677	8074952	6.79681	4.14002
Chr1	8646919	8647276	9.36303	7.58844
Chr1	8700256	8700497	47.2965	19.512
Chr1	8941919	8942233	11.7195	14.3174
Chr1	8951371	8951704	4.12359	6.83602
Chr1	9384127	9384497	3.35536	4.88905
Chr1	10195633	10196098	7.53628	8.66819
Chr1	10231789	10232140	7.31872	6.57034
Chr1	10493609	10494265	6.39725	9.29842
Chr1	10561322	10561891	7.12083	10.8445
Chr1	10744410	10744746	5.41171	2.70482
Chr1	11485861	11486068	3.13809	9.12874
Chr1	11705500	11705767	10.159	8.10266
Chr1	12105299	12105603	6.88475	8.22122
Chr1	14531290	14531705	82.3501	72.6983
Chr1	14538976	14539258	70.7012	83.1799
Chr1	14672614	14672959	8.20568	3.70488
Chr1	15568839	15569499	44.6632	23.1005
Chr1	15611649	15612032	92.6849	94.0795
Chr1	16943854	16944354	41.0392	56.5827
Chr1	16954944	16955352	102.682	69.661
Chr1	17177517	17177773	19.6995	17.7043
Chr1	18293197	18293828	205.182	234.444
Chr1	18304052	18304739	124.943	205.396
Chr1	18311182	18311511	62.9261	39.5449
Chr1	19554707	19555229	39.9114	73.7382
Chr1	20180025	20180501	57.2583	10.8897
Chr1	21825324	21825590	68.3491	42.913
Chr1	22120483	22120752	35.1593	57.1993
Chr1	22227860	22228060	66.0244	55.9321
Chr1	22321459	22321666	49.6763	39.8168
Chr1	22900573	22901005	57.1742	54.3727
Chr1	22902922	22903240	47.9014	21.329
Chr1	23314587	23315094	13.2934	17.7344
Chr1	23332553	23332927	18.3711	17.2058
Chr1	23973078	23973277	35.6956	35.9053
Chr1	23973406	23973664	21.785	30.4855
Chr1	24401142	24401387	43.5991	63.1901
Chr1	24402977	24403868	51.8696	34.3825
Chr1	25038014	25038236	9.08885	8.52311
Chr1	25964956	25965425	104.503	19.0853
Chr1	25975300	25975805	69.8343	34.8312
Chr1	26312183	26312448	6.05008	6.8309
Chr1	28638253	28638484	3.99822	3.1657
Chr1	31049513	31049851	8.04171	8.97924
Chr1	33588641	33589052	9.74692	7.18199
Chr1	35695472	35696200	83.6235	33.713
Chr1	36489717	36490032	51.9126	30.1344
Chr1	36508511	36508829	67.4295	46.9
Chr1	36509189	36509575	70.2075	33.5638
Chr1	38500069	38500338	61.5847	35.1282
Chr1	38500591	38500891	79.0328	99.5893
Chr1	38759035	38759312	63.068	95.4585
Chr1	40078003	40078312	33.7045	144.87
Chr1	40384586	40384858	61.0784	77.5334
Chr1	42242823	42243182	7.36521	8.32776
Chr1	42735989	42736320	76.3401	12.5243
Chr1	43572000	43572238	48.6962	57.0959
Chr1	51420626	51421104	115.394	52.4388
Chr1	52350340	52350649	9.40924	6.256
Chr1	52426788	52427501	38.5283	2.93063
Chr1	54009784	54010031	3.04368	4.11171
Chr1	54590947	54591423	5.25189	6.88985
Chr1	55038065	55038268	11.4932	16.4124
Chr1	56049306	56049624	4.55471	6.41861
Chr1	56217204	56217478	28.8883	31.6053
Chr1	56349792	56349977	40.5864	51.8635
Chr1	56380866	56381055	61.7126	58.8064
Chr1	56455765	56456085	61.5648	62.0293
Chr1	56492248	56492635	45.6407	42.731
Chr1	56529253	56529594	54.6438	122.153
Chr1	59100594	59100852	0.894343	0.880639
Chr1	60764515	60764731	60.4051	101.351
Chr1	62131733	62132285	111.324	40.7869
Chr1	62142834	62143076	81.7137	16.0633
Chr1	63618295	63618635	4.25077	4.11722
Chr1	65966051	65966559	61.2288	30.9998
Chr1	66829212	66829469	35.5445	22.1016
Chr1	66910233	66910485	13.3912	8.93971
Chr1	67040888	67041205	62.8397	39.8492
Chr1	67840766	67840996	13.5707	12.6693
Chr1	69432898	69433358	36.822	19.2306
Chr1	70843958	70844211	43.8512	35.507
Chr1	74389166	74389401	40.6838	66.5818
Chr1	76147570	76148102	60.8437	13.0667
Chr1	78170163	78170592	40.8055	36.0456
Chr1	78906104	78906436	5.67333	3.82938
Chr1	79159962	79160317	56.0213	43.8392
Chr1	79574405	79574637	86.0142	42.839
Chr1	79631356	79631853	51.1021	27.4004
Chr1	80978249	80978863	89.2318	32.8203
Chr1	81487707	81487943	0.600443	2.86715
Chr1	81855371	81855555	85.4679	141.908
Chr1	81893589	81894012	21.6742	25.2919
Chr1	82342856	82343311	58.2708	47.1655
Chr1	82632105	82632428	95.1603	94.3966
Chr1	82846651	82846902	0	0
Chr1	82847653	82847913	0	0
Chr1	83629613	83629957	136.556	144.686
Chr1	84120509	84121005	4.21969	6.82856
Chr1	84123014	84123269	16.4474	14.4848
Chr1	84285007	84285401	5.85795	11.081
Chr1	85231548	85231872	63.1734	89.6603
Chr1	86103111	86103431	49.242	47.6622
Chr1	86104582	86104881	81.1111	90.7892
Chr1	86472925	86473584	186.901	291.774
Chr1	88218945	88219242	50.1927	51.7022
Chr1	89232001	89232230	48.4497	47.1818
Chr1	89905874	89906294	90.2032	78.3037
Chr1	93325052	93325310	29.6737	48.8826
Chr1	93328418	93328678	53.6771	146.714
Chr1	96498344	96498733	18.0061	11.3224
Chr1	97891274	97891568	25.8824	45.756
Chr1	98302000	98302478	6.58232	5.7922
Chr1	98986493	98986809	72.7751	32.7126
Chr1	99519467	99519790	38.2769	44.9978
Chr1	99969852	99970275	113.476	227.252
Chr1	99973939	99974401	109.878	179.047
Chr1	99999137	99999584	44.3257	75.9668
Chr1	100016673	100017032	52.5852	59.7192
Chr1	100017154	100017540	39.4465	41.1708
Chr1	100165755	100166079	32.7266	17.7133
Chr1	100167110	100167589	80.6895	45.519
Chr1	100477694	100478213	37.8382	40.1006
Chr1	100526527	100527182	83.0605	60.1102
Chr1	100616059	100616293	15.5976	20.0479
Chr1	100920513	100920810	77.152	131.13
Chr1	101893989	101894512	19.6388	14.8073
Chr1	102226589	102227119	33.9817	5.23328
Chr1	102460774	102461140	4.72486	7.39845
Chr1	102770066	102770532	0	0.0426285
Chr1	102930390	102930699	45.2423	60.4023
Chr1	103314260	103314516	44.028	18.0802
Chr1	103318612	103318977	49.3261	37.6004
Chr1	107608752	107609058	45.9522	10.1759
Chr1	108015196	108015618	60.3269	86.7589
Chr1	108588578	108589076	45.719	40.7644
Chr1	109677326	109677686	87.2801	84.1189
Chr1	109678685	109678956	41.6142	50.3243
Chr1	109726347	109726800	19.7004	4.87441
Chr1	109971310	109971693	72.5386	22.8213
Chr1	111338857	111339231	62.319	10.0287
Chr1	111347697	111348310	32.2129	29.3882
Chr1	111683893	111684308	66.0418	39.5174
Chr1	111918753	111918990	51.9177	19.6711
Chr1	114255494	114255942	60.9713	82.6521
Chr1	117139508	117139903	13.599	14.4319
Chr1	119432772	119433188	3.53297	11.4068
Chr1	119433565	119433894	9.4795	9.45319
Chr1	119899192	119899501	34.09	36.5295
Chr1	120176359	120176631	28.9463	31.7213
Chr1	121006129	121006468	3.1998	5.4753
Chr1	125736105	125736450	3.52581	6.79257
Chr1	125739614	125740016	4.42964	7.58832
Chr1	126760393	126760688	33.7694	12.6786
Chr1	127827644	127828027	44.9943	11.1983
Chr1	129410904	129411301	93.5512	98.7069
Chr1	130429369	130429770	60.8405	45.8462
Chr1	131596604	131596841	68.101	56.7292
Chr1	131683312	131683585	5.16998	9.25255
Chr1	132424147	132424455	45.2935	14.0925
Chr1	132431923	132432188	81.928	157.343
Chr1	132434751	132435026	60.9981	92.8593
Chr1	132527805	132528334	26.1046	30.3066
Chr1	133480828	133481319	79.3394	67.7065
Chr1	133577360	133578196	44.3019	32.1498
Chr1	133860593	133860824	6.32712	5.35051
Chr1	134252757	134253102	60.0896	73.2896
Chr1	134266348	134266751	60.7175	74.4302
Chr1	136196078	136196382	68.4929	110.229
Chr1	136290560	136291208	45.0752	6.6178
Chr1	136313093	136313390	8.4615	11.0904
Chr1	136486831	136487169	102.513	92.8191
Chr1	137281558	137281983	25.9347	9.42705
Chr1	138048167	138048544	60.772	57.1972
Chr1	139261981	139262386	93.318	25.0626
Chr1	139304549	139304840	111.772	94.4501
Chr1	139400076	139400391	122.825	131.014
Chr1	139762617	139762977	51.3837	22.4239
Chr1	139797790	139798386	59.4441	7.7139
Chr1	139871497	139871884	64.9841	48.7591
Chr1	139877674	139878077	31.4751	35.6154
Chr1	139898845	139899089	53.2678	41.5361
Chr1	140750962	140751251	4.48672	3.149
Chr1	141802904	141803306	5.27189	4.14779
Chr1	143730397	143730850	31.7063	7.92485
Chr1	143731096	143731659	34.1471	12.8434
Chr1	143732313	143732653	51.4593	30.9878
Chr1	144618372	144618775	5.34283	4.45635
Chr1	145171495	145171808	40.6797	29.2658
Chr1	145186486	145186770	13.6309	20.3327
Chr1	147691635	147692023	101.088	119.722
Chr1	147903972	147904234	23.9701	10.4679
Chr1	149961099	149961454	58.9039	57.2637
Chr1	150509414	150509745	34.9934	23.7058
Chr1	150524922	150525190	48.3455	27.884
Chr1	151686029	151686295	30.8132	25.0668
Chr1	151689427	151689741	53.0604	27.3913
Chr1	151768308	151768579	46.2879	70.8855
Chr1	152327314	152327583	30.1082	53.4631
Chr1	153076002	153076324	49.0939	53.5488
Chr1	153504268	153504566	40.1414	24.2103
Chr1	153713614	153714221	109.769	120.164
Chr1	153719784	153720084	38.7995	38.9269
Chr1	153739263	153739901	61.2517	104.253
Chr1	153756294	153756623	32.5608	29.2558
Chr1	153757961	153758434	75.1168	55.198
Chr1	153859550	153859780	42.1189	60.2425
Chr1	153871581	153871948	61.2627	141.698
Chr1	155034851	155035102	63.2608	174.421
Chr1	158185093	158185450	109.483	114.639
Chr1	158212136	158212550	52.8811	5.76694
Chr1	162212010	162212296	23.616	25.4389
Chr1	162657097	162657680	80.2856	120.965
Chr1	163034129	163034399	5.07183	4.27647
Chr1	164589418	164589890	255.154	445.869
Chr1	164679709	164679990	64.888	27.3871
Chr1	165465614	165465887	70.4413	33.9018
Chr1	165720687	165720994	44.8406	25.2841
Chr1	166305815	166306078	79.4351	34.7801
Chr1	166307961	166308329	84.8818	73.1438
Chr1	166334262	166334818	126.828	66.3987
Chr1	166343264	166343549	127.237	275.02
Chr1	167498245	167498593	75.564	61.4017
Chr1	168436601	168436897	44.6259	16.7925
Chr1	168827933	168828270	39.4348	20.8394
Chr1	168842571	168842846	33.7811	36.8539
Chr1	168844346	168844694	54.9789	91.9358
Chr1	168877763	168878221	31.1809	12.9049
Chr1	170713096	170713367	42.0422	30.1364
Chr1	171306145	171306524	5.09055	8.26011
Chr1	171309269	171310034	7.5094	9.14207
Chr1	173781555	173781825	14.7928	15.9793
Chr1	175655640	175655953	43.328	57.7363
Chr1	175951040	175951313	13.0547	11.0785
Chr1	175981839	175982790	6.12507	6.57006
Chr1	177407822	177408150	11.2174	8.45621
Chr1	177412923	177413249	1.76371	4.3683
Chr1	179142936	179143408	43.4977	118.385
Chr1	179787128	179787476	43.8332	48.3493
Chr1	181020493	181020895	72.7709	12.3399
Chr1	182417191	182417576	88.145	124.834
Chr1	183874753	183875129	73.0236	15.7209
Chr1	183877813	183878244	62.0931	13.7176
Chr1	183883511	183884078	30.7513	17.315
Chr1	184827257	184827531	23.9912	40.2124
Chr1	185564369	185564652	0	0
Chr1	189135216	189135517	31.2694	6.37277
Chr1	189159126	189159425	43.375	49.3321
Chr1	190046345	190046699	38.896	57.8691
Chr1	190049952	190050318	52.5663	65.7685
Chr1	190392969	190393384	49.537	64.2423
Chr1	190426584	190427021	5.76077	5.55575
Chr1	190930838	190931250	60.0349	12.075
Chr1	191287705	191287899	50.5424	21.0297
Chr1	191446502	191447025	76.8132	137.285
Chr1	192946310	192946532	4.19138	4.20004
Chr1	193419194	193419474	55.3518	45.7868
Chr1	193584072	193584520	114.318	24.3711
Chr1	194353220	194353521	11.3716	4.75999
Chr1	196771780	196772058	3.66734	6.55166
Chr1	197132515	197132731	1.01599	0
Chr1	197170044	197170365	13.6146	8.09913
Chr1	197584028	197584256	4.9941	3.70289
Chr1	197595824	197596133	7.86099	8.92996
Chr1	197894945	197895212	4.27402	6.93783
Chr1	198007107	198007786	71.4692	61.4863
Chr1	198237474	198237791	101.048	67.4278
Chr1	198245251	198245615	90.524	119.556
Chr1	198264015	198264526	79.6416	83.5474
Chr1	198416222	198417115	9.30267	5.99506
Chr1	198572184	198572517	32.2902	23.7592
Chr1	199816738	199816990	6.60851	4.29125
Chr1	200285726	200286013	27.6432	30.6214
Chr1	200733588	200734157	133.899	102.21
Chr1	201550501	201550776	5.58155	10.779
Chr1	202001838	202002083	34.6188	32.9418
Chr1	203269052	203269381	71.3479	41.4827
Chr1	203945153	203945489	8.3359	8.52276
Chr1	204296534	204296849	45.537	7.54787
Chr1	204422477	204422749	54.3311	17.2882
Chr1	204713956	204714252	31.071	34.3106
Chr1	204795573	204795916	20.589	19.2369
Chr1	205053970	205054314	68.0381	102.602
Chr1	205322081	205322353	38.061	8.59048
Chr1	205419141	205419429	24.4752	15.8449
Chr1	205436638	205436914	14.7529	31.2683
Chr1	205509672	205510095	88.849	153.991
Chr1	205593556	205594009	111.615	125.886
Chr1	205596325	205597006	36.7635	50.2867
Chr1	205623134	205623698	58.7413	81.5992
Chr1	205870860	205871420	37.6655	25.6071
Chr1	207022286	207022489	9.9488	9.74591
Chr1	207087073	207087355	6.13449	7.35247
Chr1	208179216	208179935	9.12263	7.94924
Chr1	208381787	208382052	4.72271	3.50212
Chr1	211225665	211225934	6.6151	15.7779
Chr1	211227236	211227450	5.14502	10.501
Chr1	211887550	211887850	11.5997	11.443
Chr1	212219969	212220200	36.8336	9.48634
Chr1	212265002	212265427	28.8012	119.391
Chr1	212375428	212375739	1.79233	6.20179
Chr1	212901158	212901400	35.4236	37.4775
Chr1	213462145	213462509	42.4232	109.792
Chr1	213851440	213851839	4.95796	8.44196
Chr1	214666024	214666314	4.65719	6.30625
Chr1	215095906	215096153	16.1932	37.8448
Chr1	215139135	215139557	53.666	77.9076
Chr1	215141438	215141941	10.653	16.6339
Chr1	215149134	215149476	14.0803	28.3779
Chr1	215150962	215151317	100.209	178.99
Chr1	215642386	215642807	57.2741	126.385
Chr1	216255649	216256412	14.2356	55.4095
Chr1	216643909	216644137	15.9338	5.10236
Chr1	216885456	216885799	1.96878	3.79525
Chr1	216897155	216897358	8.55269	9.05175
Chr1	217014231	217014554	4.96563	3.41524
Chr1	217433345	217434151	88.8094	19.2233
Chr1	217465517	217465748	14.8746	36.857
Chr10	650638	651232	45.8606	15.8497
Chr10	685151	685513	27.1018	63.3605
Chr10	1145018	1145600	87.7494	130.319
Chr10	1147134	1147893	85.4488	106.073
Chr10	1148539	1148864	49.4915	64.6965
Chr10	1149256	1149697	16.3492	51.0671
Chr10	1154237	1154567	43.7389	45.5933
Chr10	1229445	1229816	96.7898	63.1152
Chr10	1231213	1231480	64.4813	72.0544
Chr10	1609977	1610320	6.19152	4.20609
Chr10	1763873	1764175	49.5153	9.7125
Chr10	1767878	1768268	30.0837	32.7389
Chr10	2306948	2307230	45.9987	27.8117
Chr10	2310942	2311666	40.1946	52.2259
Chr10	2387264	2387519	10.2486	7.88996
Chr10	2560390	2560825	120.249	58.0178
Chr10	2826365	2827050	8.95667	12.7826
Chr10	3531373	3531722	60.3315	73.9793
Chr10	4017117	4017348	4.63066	3.34038
Chr10	4518993	4519242	50.5135	124.273
Chr10	4540332	4540644	20.2734	20.9552
Chr10	4791373	4791598	13.2369	11.4554
Chr10	4816776	4817217	52.7145	60.3098
Chr10	4819319	4819721	3.31287	4.83805
Chr10	4879737	4880021	6.20168	9.1521
Chr10	4913190	4913459	69.9993	73.1549
Chr10	4963932	4964380	4.26592	4.7944
Chr10	4969170	4969670	11.4242	6.35677
Chr10	5040785	5041035	61.2842	66.1253
Chr10	5261165	5261451	15.0899	48.5249
Chr10	5499211	5499631	29.7503	13.026
Chr10	5566879	5567122	79.1997	59.6636
Chr10	5754460	5754760	60.0678	14.071
Chr10	5764705	5765001	73.03	50.5787
Chr10	5777717	5778479	19.1691	24.2462
Chr10	5802811	5803215	82.9844	40.1109
Chr10	5895123	5895406	30.1077	18.4193
Chr10	6000107	6000337	29.505	8.14569
Chr10	6217755	6218103	8.07188	7.37263
Chr10	7032249	7032814	31.011	24.1488
Chr10	7366457	7366833	78.2264	59.5452
Chr10	7369221	7370342	72.928	97.4126
Chr10	7498819	7499114	8.59538	9.21698
Chr10	7501800	7502379	93.9165	61.7905
Chr10	7564406	7564899	63.664	24.6158
Chr10	8007574	8007908	63.4409	31.6002
Chr10	8019145	8019627	31.6446	39.4065
Chr10	8097621	8098282	73.8973	37.8994
Chr10	8101372	8101596	5.3632	4.7556
Chr10	8761478	8761771	27.8924	57.8997
Chr10	10455560	10455875	57.516	71.1135
Chr10	10608578	10608946	42.6198	69.9691
Chr10	10614493	10614882	82.2707	27.7499
Chr10	11026125	11026405	38.3597	14.1005
Chr10	11351273	11351621	42.8242	40.3684
Chr10	11353128	11353765	44.9018	46.9277
Chr10	11853339	11853676	11.6714	9.12746
Chr10	12828029	12828374	30.5182	9.56358
Chr10	12829974	12830275	31.1715	24.1938
Chr10	13486948	13487171	74.5864	82.3186
Chr10	13741909	13742717	40.3787	16.2539
Chr10	13809312	13809725	121.428	38.5408
Chr10	14560610	14561148	120.263	188.207
Chr10	14924265	14924629	57.2183	6.8098
Chr10	15466384	15466568	30.083	28.4073
Chr10	15575809	15576082	37.9101	40.9304
Chr10	15737488	15737786	116.902	133.617
Chr10	15744515	15744836	48.1217	46.3843
Chr10	16399210	16399647	10.7324	9.92392
Chr10	16721176	16721874	69.2749	15.8467
Chr10	17480457	17481098	22.1694	20.875
Chr10	18563597	18563966	98.3406	66.6285
Chr10	20794074	20794373	36.482	50.337
Chr10	21196964	21197268	63.5263	58.4266
Chr10	21197748	21198029	124.78	142.22
Chr10	21198665	21198872	155.114	159.813
Chr10	21199089	21199480	89.4928	96.3778
Chr10	21207631	21207957	111.172	144.434
Chr10	21208933	21209420	102.278	132.374
Chr10	21211312	21211543	23.9513	26.4435
Chr10	21718797	21719159	45.881	68.7091
Chr10	24728106	24728398	86.3345	74.1915
Chr10	24786070	24786311	77.7313	80.5054
Chr10	25214155	25214519	46.8588	38.8924
Chr10	25361146	25361385	7.24344	6.71947
Chr10	26204434	26204752	78.1556	44.2431
Chr10	26386579	26386771	92.6019	108.484
Chr10	26389273	26389472	97.1523	93.413
Chr10	26397425	26397924	126.845	122.793
Chr10	26398696	26399170	104.875	113.835
Chr10	26401940	26402226	126.389	118.825
Chr10	26410721	26410922	104.405	111.653
Chr10	26411453	26411752	84.955	93.1104
Chr10	26415556	26415813	106.472	113.67
Chr10	26416388	26416872	112.168	114.208
Chr10	26435471	26435743	101.993	101.668
Chr10	26439984	26440232	98.6735	128
Chr10	26440828	26441051	209.068	256.657
Chr10	26451999	26452312	98.4148	91.4348
Chr10	26458813	26459277	107.045	113.098
Chr10	26469638	26469961	126.07	125.457
Chr10	26477348	26477855	110.192	114.248
Chr10	26478850	26479273	110.237	122.651
Chr10	26485757	26485993	243.679	253.917
Chr10	26491105	26491342	101.084	118.83
Chr10	26492231	26492453	113.986	131.152
Chr10	26492799	26492994	136.83	124.589
Chr10	26496920	26497215	111.002	114.812
Chr10	26497432	26497852	174.709	190.401
Chr10	26501238	26501557	95.5161	114.188
Chr10	26502129	26502352	229.799	227.723
Chr10	26515074	26515284	107.691	114.542
Chr10	27247686	27248022	39.1733	19.7651
Chr10	28102277	28102493	96.5396	86.1704
Chr10	28218664	28219122	54.561	4.14485
Chr10	28375348	28375908	38.1537	71.6112
Chr10	28458093	28458346	46.3419	40.7628
Chr10	31033372	31033626	83.7086	32.8328
Chr10	32821161	32821704	7.43985	9.31625
Chr10	32847852	32848182	43.5375	22.2615
Chr10	33823337	33823608	7.52876	11.5795
Chr10	34544224	34544703	66.7827	8.96823
Chr10	34551684	34552205	32.9127	20.6358
Chr10	34569776	34570329	39.1435	50.9521
Chr10	34570753	34571292	28.3121	21.6005
Chr10	34834191	34834753	5.64534	4.9607
Chr10	35167786	35168080	42.5345	5.4223
Chr10	35742690	35743026	91.1408	155.749
Chr10	36224746	36225022	63.6872	8.60543
Chr10	36646160	36646422	13.2056	10.6101
Chr10	37240978	37241256	26.0323	52.3418
Chr10	37898900	37899200	8.81997	16.3058
Chr10	38066222	38066612	114.615	71.9498
Chr10	38072701	38073015	83.2168	72.1783
Chr10	39616106	39616413	40.8518	33.3865
Chr10	40725979	40726447	9.46681	10.1579
Chr10	41020934	41021253	54.8194	127.68
Chr10	41213872	41214290	2.39705	3.82565
Chr10	41361736	41362061	1.32734	2.1775
Chr10	41414544	41414769	37.0439	34.0738
Chr10	41642077	41642467	49.415	47.9686
Chr10	41820486	41820897	70.4817	89.6684
Chr10	41827060	41827312	118.087	186.667
Chr10	41837090	41837413	82.9869	78.7043
Chr10	41930803	41931097	12.1841	8.73734
Chr10	42531554	42531913	34.2901	57.3606
Chr10	42738366	42738951	37.9809	21.6381
Chr10	42745242	42745648	64.7429	86.2147
Chr10	42750380	42750742	60.9934	12.2715
Chr10	42766082	42766471	56.7342	74.7694
Chr10	42950772	42951075	76.1168	23.6059
Chr10	43049470	43049719	12.6007	24.2702
Chr10	43752747	43753002	22.211	8.73228
Chr10	44206381	44206724	35.3759	7.15614
Chr10	44284237	44284790	80.329	23.923
Chr10	44723979	44724205	27.7245	13.962
Chr10	44957023	44957713	60.6693	71.3697
Chr10	44992199	44992495	82.7232	70.4604
Chr10	45088607	45088959	58.3959	108.31
Chr10	45250048	45250500	22.3893	30.2643
Chr10	45440658	45441224	44.0969	68.2484
Chr10	46156679	46156992	6.6888	5.17249
Chr10	46402677	46402915	17.8066	10.5532
Chr10	46430362	46430627	4.23766	3.39437
Chr10	46639032	46639426	37.2579	34.9684
Chr10	46798115	46798589	30.7289	21.7757
Chr10	46844705	46845120	92.6467	74.7476
Chr10	46846942	46847501	74.997	65.2572
Chr10	47127465	47127689	15.5661	22.3092
Chr10	47392074	47392449	13.908	9.65435
Chr10	47490729	47491117	26.6513	15.7258
Chr10	48023249	48023599	7.66926	10.4291
Chr10	48030914	48031199	77.4591	49.8191
Chr10	48035045	48035363	40.3142	38.5878
Chr10	48151177	48151484	116.31	176.398
Chr10	48152480	48152847	73.6081	49.9599
Chr10	48158974	48159481	143.049	210.877
Chr10	48173901	48174212	68.044	43.161
Chr10	48182977	48183250	63.9989	52.4864
Chr10	48195495	48195920	52.1379	23.9328
Chr10	48411278	48411856	25.9635	48.1371
Chr10	48991467	48991772	11.7323	14.2596
Chr10	49069788	49070038	51.9267	33.1942
Chr10	49080281	49080673	4.70579	5.59967
Chr10	49386404	49386675	38.7568	46.1071
Chr10	49387399	49387760	68.5649	45.5352
Chr10	49388033	49388436	94.5358	58.0512
Chr10	49510121	49510480	17.4515	14.3505
Chr10	49564325	49564645	69.3339	176.447
Chr10	49781654	49782198	129.676	64.1478
Chr10	49796797	49797175	49.2487	29.9648
Chr10	49803712	49803989	46.6026	135.289
Chr10	49806286	49806720	75.1519	101.298
Chr10	50539097	50539369	50.8963	48.375
Chr10	50606753	50607169	5.8285	5.37659
Chr10	51182545	51182932	12.2924	25.1808
Chr10	51192632	51193008	27.6019	51.168
Chr10	51193126	51193604	29.4722	70.5297
Chr10	51529143	51529417	75.0607	224.635
Chr10	51723258	51723469	34.7204	24.9812
Chr10	51921119	51921538	43.2399	75.0445
Chr10	52335852	52336293	21.2942	8.60362
Chr10	52345765	52346146	15.4301	3.36947
Chr10	52348543	52348808	0.222411	2.20903
Chr2	9775	9979	56.7139	71.3195
Chr2	63456	63741	51.5668	118.747
Chr2	126586	127132	1.77998	1.48941
Chr2	173763	174266	94.4944	184.787
Chr2	273351	273616	8.18665	9.76378
Chr2	417043	417397	43.4233	133.162
Chr2	427258	427662	23.274	56.5492
Chr2	536746	537423	55.0965	53.9004
Chr2	982836	983143	16.0797	13.465
Chr2	1500142	1500625	33.9807	28.9992
Chr2	1723999	1724451	176.526	203.713
Chr2	1925211	1926015	45.2697	69.829
Chr2	2665356	2665805	26.6152	10.1965
Chr2	3149353	3149590	9.78614	9.92981
Chr2	3150245	3150670	15.963	11.5099
Chr2	3152420	3152697	34.2752	59.8569
Chr2	3186675	3186908	4.46174	5.16338
Chr2	3284008	3284517	59.9	54.476
Chr2	3473281	3473531	29.5774	30.2716
Chr2	3684994	3685367	17.0605	14.3162
Chr2	4303063	4303358	67.4304	58.6793
Chr2	4645519	4645707	7.78096	10.3617
Chr2	5088432	5088730	9.96065	5.78698
Chr2	5237300	5237718	64.9723	104.677
Chr2	5801771	5802454	8.59824	11.2858
Chr2	6420638	6421035	132.15	162.556
Chr2	6518927	6519310	7.6895	7.56441
Chr2	6617728	6618248	98.248	13.2417
Chr2	6688027	6688274	38.9941	57.5941
Chr2	6872345	6872636	11.8917	8.49463
Chr2	6884957	6885389	1.88394	5.84279
Chr2	7023643	7023940	39.9705	63.1291
Chr2	7084572	7084823	2.19329	5.7255
Chr2	7408165	7408468	60.1911	157.639
Chr2	7410495	7411146	22.349	38.7648
Chr2	7475789	7476147	7.34376	6.59967
Chr2	8501787	8502103	6.21457	2.66384
Chr2	8767103	8767434	7.99772	7.108
Chr2	8807809	8808095	4.83413	4.6732
Chr2	8982104	8982811	23.5125	18.6102
Chr2	8992680	8992961	34.2469	38.2386
Chr2	8996519	8996745	36.3806	34.6812
Chr2	9410903	9411241	9.76506	7.20323
Chr2	9424634	9425079	10.9917	11.5507
Chr2	9633708	9634032	78.0359	5.04286
Chr2	9717792	9718348	73.604	65.405
Chr2	9749378	9749768	88.1193	14.6153
Chr2	9771961	9772379	58.7682	42.1995
Chr2	10627828	10628161	13.2275	16.7349
Chr2	10807382	10807725	40.2805	33.4442
Chr2	11325963	11326334	5.51298	6.07727
Chr2	11376308	11376631	7.74545	7.33402
Chr2	11790194	11790569	40.6806	19.9924
Chr2	11906855	11907225	106.05	143.349
Chr2	11907567	11907909	57.8575	51.8731
Chr2	11960257	11960644	74.0199	4.67909
Chr2	12059148	12059384	6.50392	4.42962
Chr2	13391035	13391365	91.5534	101.281
Chr2	15019089	15019343	133.119	33.5807
Chr2	15227046	15227333	7.70111	7.46015
Chr2	15755504	15755856	103.037	9.02949
Chr2	16462943	16463256	17.358	16.7551
Chr2	18760906	18761288	14.6642	17.1348
Chr2	19145986	19146404	5.61611	3.38606
Chr2	20957191	20957585	4.59119	4.02875
Chr2	22247995	22248527	50.9035	33.5173
Chr2	23147734	23147999	11.5654	5.42771
Chr2	24328435	24328812	5.02109	9.0515
Chr2	24358043	24358294	30.4738	32.2631
Chr2	25381276	25381688	57.8373	2.10944
Chr2	25721291	25721598	7.76719	3.04727
Chr2	26120598	26120837	10.2263	21.5116
Chr2	27683758	27684174	30.0514	35.5157
Chr2	27700258	27700642	46.634	14.2035
Chr2	27700751	27700948	39.6832	17.6465
Chr2	30756264	30756583	5.41904	7.77043
Chr2	31802140	31802422	9.37852	17.9717
Chr2	32871576	32871855	45.482	65.6111
Chr2	33145646	33145909	49.2026	16.381
Chr2	34314566	34314829	62.4748	20.3252
Chr2	37634072	37634362	5.03772	4.16992
Chr2	42441618	42441966	133.341	194.043
Chr2	42491570	42492004	71.9099	128.876
Chr2	45840994	45841289	9.20965	3.61735
Chr2	47698389	47698876	46.9628	89.6648
Chr2	48113509	48113762	7.13505	9.91772
Chr2	48279248	48279509	142.404	14.6632
Chr2	53457826	53458111	30.4442	108.693
Chr2	54543556	54543807	47.3682	24.6184
Chr2	55010460	55010728	42.2625	18.1971
Chr2	55174911	55175408	51.1501	53.4381
Chr2	57336601	57336917	64.9891	127
Chr2	57351137	57351416	50.8824	76.6783
Chr2	57357306	57357706	34.028	48.9111
Chr2	57865761	57866350	45.2779	20.218
Chr2	59276894	59277286	84.3171	149.918
Chr2	61589338	61589649	11.7217	8.24377
Chr2	62295498	62295801	40.4123	62.0942
Chr2	62943359	62943649	11.2559	16.7417
Chr2	63376869	63377098	46.9192	44.4358
Chr2	63382616	63382944	66.8915	16.2614
Chr2	63389454	63389958	46.7696	5.8432
Chr2	63390119	63390538	72.9235	12.5845
Chr2	64579084	64579453	106.432	75.7837
Chr2	65508439	65508723	50.4193	15.2309
Chr2	65661260	65661736	6.86552	20.0631
Chr2	65681888	65682242	6.48267	7.98594
Chr2	66402458	66402813	3.45122	1.3832
Chr2	67537063	67537313	50.6024	64.5311
Chr2	67539814	67540025	98.6667	141.505
Chr2	67546451	67546822	12.7532	20.1761
Chr2	67558848	67559097	186.631	188.385
Chr2	68392497	68392908	99.7652	20.3407
Chr2	69046188	69046618	111.783	258.717
Chr2	71206520	71206865	76.6318	11.9657
Chr2	71245594	71246092	62.1649	12.074
Chr2	71443522	71443878	63.441	52.3511
Chr2	72584858	72585249	0.176397	0.101611
Chr2	72725199	72725512	67.7494	31.4336
Chr2	72750675	72750897	64.1586	90.656
Chr2	73344537	73344813	11.0363	13.7358
Chr2	73416200	73416515	71.0415	15.4702
Chr2	74802755	74803100	30.3238	79.5855
Chr2	74921625	74921926	41.8994	65.3487
Chr2	75065987	75066304	85.6138	99.4282
Chr2	76180660	76181018	62.0112	69.326
Chr2	76651994	76652339	42.4951	63.8124
Chr2	76652686	76653068	50.2496	52.0186
Chr2	76962862	76963111	73.0583	10.987
Chr2	77436452	77436832	39.0464	18.7475
Chr2	77455741	77456083	99.0277	83.2985
Chr2	77464188	77464694	45.2936	88.9503
Chr2	77892591	77892863	60.1402	53.9187
Chr2	78135671	78135984	80.5821	14.8094
Chr2	78348579	78348866	68.1761	124.969
Chr2	78349259	78349654	175.422	251.256
Chr2	78359034	78359683	222.145	262.561
Chr2	78367322	78367984	65.0009	92.057
Chr2	78468653	78468879	3.83143	5.85894
Chr2	79086634	79087034	72.6676	95.1652
Chr2	79167713	79168133	46.1332	14.8928
Chr2	80498664	80499046	53.8279	45.541
Chr2	80536960	80537394	50.3373	8.77099
Chr2	80810113	80810674	48.0765	50.2332
Chr2	80952061	80952531	51.3803	40.6147
Chr2	82290267	82290533	51.316	60.4885
Chr2	83570363	83570655	32.0807	30.888
Chr2	83583294	83583656	55.7348	56.8475
Chr2	83611758	83612005	39.7074	33.4868
Chr2	83794664	83795024	4.00591	3.84882
Chr2	83909799	83910169	38.2257	23.0308
Chr2	83994830	83995447	45.5758	60.8473
Chr2	84996067	84996260	233.352	244.564
Chr2	84997231	84997442	156.717	136.83
Chr2	85440506	85440963	15.405	8.44366
Chr2	86222476	86222871	37.8954	31.0059
Chr2	86226266	86226611	28.8916	27.0137
Chr2	86230111	86230369	214.13	195.15
Chr2	86234751	86234977	87.0576	76.1607
Chr2	86239163	86239371	382.224	340.655
Chr2	86240068	86240406	39.7095	32.2217
Chr2	86241231	86241491	134.48	132.121
Chr2	86415156	86415502	59.7583	35.9046
Chr2	90384333	90384660	99.624	7.16457
Chr2	90412081	90412443	24.7306	33.5683
Chr2	90490119	90490437	53.7614	32.464
Chr2	90496556	90496819	69.6961	39.4938
Chr2	90895838	90896053	85.9094	67.3703
Chr2	90900332	90901461	60.1499	73.6697
Chr2	92761406	92761635	17.2962	22.5649
Chr2	93903468	93903787	72.8376	53.3869
Chr2	94451801	94452271	69.2409	98.7168
Chr2	94620919	94621188	53.1702	49.9299
Chr2	94621946	94622155	49.936	45.896
Chr2	94622418	94622634	53.3425	56.8644
Chr2	94624281	94624481	48.7847	32.1284
Chr2	94626323	94626596	174.372	146.087
Chr2	94626817	94627052	108.775	94.7122
Chr2	94629227	94629505	183.683	143.324
Chr2	94630163	94630408	144.29	120.411
Chr2	98002796	98003164	28.6585	18.5424
Chr2	102162876	102163222	3.72221	4.59663
Chr2	106011900	106012251	27.3938	12.5677
Chr2	106640909	106641339	81.5685	53.8547
Chr2	109758338	109758615	43.8343	27.693
Chr2	109789980	109790315	63.7307	71.5192
Chr2	111884419	111884679	55.1264	12.6066
Chr2	112673189	112673491	19.6554	17.1598
Chr2	117440362	117440607	20.154	14.0701
Chr2	118406781	118407089	41.5151	8.90453
Chr2	119731824	119732152	8.80111	6.59387
Chr2	120022074	120022415	9.82993	9.34626
Chr2	120823901	120824183	80.5133	28.8178
Chr2	120910222	120910469	74.5992	34.0825
Chr2	121802937	121803323	23.9792	19.9212
Chr2	122340218	122340457	40.0317	21.4363
Chr2	124481445	124481856	49.8376	28.1676
Chr2	125057809	125058091	64.2332	29.4671
Chr2	125075324	125075711	97.0199	77.6534
Chr2	126662493	126662887	63.7213	72.6877
Chr2	126703957	126704430	94.7452	18.0472
Chr2	128237227	128237483	8.02623	8.18893
Chr2	131961094	131961519	32.4261	4.22859
Chr2	133352389	133352909	31.0552	222.839
Chr2	134385209	134385696	30.2472	18.6029
Chr2	135189514	135189831	66.1706	66.7405
Chr2	135190014	135190488	50.6901	44.1224
Chr2	136955079	136955515	1.057	3.55239
Chr2	137135905	137136202	55.9603	26.4196
Chr2	137465618	137465825	70.5919	89.5239
Chr2	137536967	137537269	73.3584	129.21
Chr2	137547301	137547798	102.561	37.8937
Chr2	137706957	137707285	73.4407	81.6796
Chr2	137731675	137731941	34.448	11.335
Chr2	140875194	140875436	53.6743	85.9752
Chr2	141220555	141220924	70.2815	39.9485
Chr2	142277406	142277910	21.5548	13.6522
Chr2	142881000	142881278	55.5064	12.3396
Chr2	142905550	142905858	48.74	25.6252
Chr2	143426421	143426681	30.7188	5.89739
Chr2	145637389	145637814	29.4121	13.4877
Chr2	146806560	146806851	64.9399	76.1936
Chr2	147060037	147060656	76.6525	18.4709
Chr2	147065328	147065622	68.4766	88.9697
Chr2	147265937	147266226	65.0639	56.6304
Chr2	147370466	147370956	27.261	18.4586
Chr2	147713755	147714093	39.2532	39.5627
Chr2	147759312	147759703	79.2056	98.2051
Chr2	147799699	147799947	45.7011	39.905
Chr2	147804013	147804433	130.008	194.982
Chr2	147821771	147822369	7.72755	12.5744
Chr2	148151415	148152013	29.2693	56.4316
Chr2	148153264	148153582	71.8935	53.2346
Chr2	148155559	148156044	138.836	64.2358
Chr2	148938687	148938957	45.6883	25.7899
Chr2	148940012	148940318	14.6221	15.1259
Chr2	148943550	148943811	47.3262	21.5156
Chr2	150823207	150823505	69.3417	51.51
Chr2	150869611	150869893	4.5803	5.78512
Chr2	151514113	151514481	7.46281	3.51549
Chr2	152908268	152908668	53.1393	45.5527
Chr2	154961105	154961347	29.6561	19.6623
Chr2	156703962	156704409	29.8693	50.3997
Chr2	156706483	156706743	40.3314	38.7986
Chr2	159190212	159190547	67.3	12.3377
Chr2	159753366	159753593	67.8168	88.4321
Chr2	160648450	160649780	90.216	97.0116
Chr2	160656642	160657229	141.034	128.146
Chr2	161851142	161851544	5.72422	2.54488
Chr2	162328267	162329214	67.1526	53.438
Chr2	164212928	164213250	4.63444	5.77979
Chr2	165379897	165380282	5.51771	2.66531
Chr2	166041622	166042028	11.626	8.29335
Chr2	166085567	166085882	10.3885	7.73706
Chr2	168144486	168144835	97.5158	145.483
Chr2	169816564	169816778	10.5537	7.05482
Chr2	170064924	170065199	20.5934	21.6098
Chr2	170376754	170376998	2.40526	5.11378
Chr2	170377933	170378303	4.90425	6.00477
Chr2	171849044	171849430	3.16105	17.147
Chr2	171993083	171993436	50.8644	69.8366
Chr2	172045753	172045952	64.0592	61.7253
Chr2	173345402	173345645	36.8802	34.4238
Chr2	173576010	173576680	186.775	357.077
Chr2	173849147	173849407	8.42367	10.9161
Chr2	173877425	173877740	46.3492	70.5223
Chr2	173890085	173890501	115.914	135.846
Chr2	173939000	173939276	23.1177	32.0465
Chr2	174178294	174178529	23.3088	12.1197
Chr2	174344903	174345147	8.98631	3.93838
Chr2	174346108	174346853	9.5188	8.16177
Chr2	174364439	174364629	17.6157	20.8843
Chr2	174874471	174874795	49.0985	101.773
Chr2	175129333	175129892	82.1353	62.974
Chr2	175156582	175156770	12.3134	26.9246
Chr2	175197765	175198128	10.2239	7.63403
Chr2	175396641	175399176	2.86331	1.57711
Chr2	175540442	175540864	7.95206	7.82592
Chr2	175667797	175668284	4.75345	5.57043
Chr2	175915127	175915441	79.2512	11.6109
Chr2	175929410	175929925	7.95636	2.80857
Chr2	176242099	176242569	92.5216	24.88
Chr2	176243545	176244059	41.2608	41.5438
Chr2	176260040	176260381	7.72824	8.51249
Chr2	176651115	176651435	9.91462	7.48814
Chr2	177275290	177275478	13.5208	29.2888
Chr2	177308642	177308865	3.9139	4.18399
Chr2	177331121	177331618	172.016	183.482
Chr2	177334198	177334437	42.0308	49.5583
Chr2	177548504	177548714	12.6716	7.34292
Chr2	177552300	177552584	70.0399	98.8699
Chr2	177571501	177571932	37.2614	68.9236
Chr2	177828764	177829277	73.7919	41.3211
Chr2	177950312	177950548	6.90776	3.81936
Chr2	178006410	178007080	7.86104	8.81134
Chr2	178191579	178192149	3.60147	5.32344
Chr2	179027966	179028298	34.9503	42.6018
Chr2	179084087	179084384	41.0092	71.2682
Chr2	179093543	179094027	8.62012	6.36169
Chr2	179095324	179095571	22.9329	31.4058
Chr2	179141969	179142280	64.1206	63.2874
Chr2	179165680	179165987	41.9955	22.2287
Chr2	179166912	179167506	45.9894	38.4172
Chr2	179193591	179194200	42.4783	74.1519
Chr2	179415723	179416235	56.1348	85.3618
Chr2	179807663	179807996	2.95054	6.57503
Chr2	179924000	179924225	12.5821	7.71144
Chr2	180029759	180029988	27.1532	44.4602
Chr2	180367206	180367561	89.5657	126.658
Chr2	180860854	180861669	148.64	50.1383
Chr2	180953210	180953413	82.0151	98.3398
Chr2	180971562	180971746	96.3214	108.636
Chr2	180982828	180983020	119.511	112.956
Chr2	181003564	181003784	188.138	201.516
Chr3	63835	64098	7.94851	6.75775
Chr3	277819	278067	5.64817	5.44933
Chr3	437434	437636	431.056	470.654
Chr3	520669	520941	22.9344	27.3622
Chr3	758915	759197	11.6842	6.2474
Chr3	854883	855127	51.9392	59.5056
Chr3	1002979	1003232	9.55883	18.7264
Chr3	1191300	1191677	16.4586	26.9339
Chr3	1197340	1197600	20.4985	31.9462
Chr3	1258984	1259303	6.01264	8.50796
Chr3	1518695	1519319	8.27475	5.21991
Chr3	1598267	1598827	53.6667	33.1484
Chr3	1625102	1625710	26.1448	16.277
Chr3	1695942	1696167	52.0838	11.7175
Chr3	2003370	2003833	61.867	115.316
Chr3	2107367	2107780	11.7477	13.6346
Chr3	2198228	2198478	102.835	40.5542
Chr3	2236344	2236608	8.35065	18.8303
Chr3	2322723	2323466	128.673	173.006
Chr3	2337300	2337731	35.6932	75.7205
Chr3	2543068	2543252	22.9132	42.1319
Chr3	2547066	2547310	56.3643	65.6549
Chr3	2549065	2549621	91.0002	136.08
Chr3	2927679	2928009	31.6888	56.4551
Chr3	2958118	2958346	47.4384	159.055
Chr3	3017991	3018232	64.1009	110.923
Chr3	3048558	3049039	80.169	64.7971
Chr3	3056174	3056505	77.2266	85.7255
Chr3	3059771	3060277	103.99	101.487
Chr3	3060857	3061093	99.4265	51.5456
Chr3	3119421	3119731	45.151	54.3061
Chr3	3138644	3138859	7.78662	8.62448
Chr3	3231681	3232354	52.6113	76.2035
Chr3	3759712	3760000	17.626	39.2556
Chr3	3813211	3813554	67.8142	61.0027
Chr3	4444936	4445152	7.4777	7.64477
Chr3	5082375	5082890	6.41622	10.6135
Chr3	5346563	5346985	6.41722	6.48581
Chr3	5551062	5551352	8.58358	12.1929
Chr3	5736320	5736574	11.8293	7.25381
Chr3	5771653	5771900	47.5336	49.1269
Chr3	5811572	5811952	82.7524	82.9228
Chr3	5839736	5840304	59.9592	73.2649
Chr3	6237426	6237739	14.4814	40.1344
Chr3	6439511	6439818	9.93212	8.23188
Chr3	8159570	8159974	52.5387	73.5438
Chr3	8322913	8323408	76.3283	45.0309
Chr3	8345190	8345609	106.803	124.108
Chr3	8520104	8520620	12.2972	12.1076
Chr3	8764286	8764647	79.007	78.347
Chr3	9344733	9345125	45.5528	46.6122
Chr3	9349628	9349897	121.545	107.768
Chr3	9379981	9380336	60.6489	75.4655
Chr3	9414809	9415213	115.591	186.926
Chr3	9875442	9875882	36.5634	27.3509
Chr3	9959513	9959782	18.8313	25.2811
Chr3	10055808	10056131	4.53079	4.98929
Chr3	10490801	10491149	4.78007	6.87315
Chr3	10504416	10504605	46.2928	39.0598
Chr3	10758540	10758737	41.0359	35.7845
Chr3	10902952	10903170	17.1767	10.1489
Chr3	10953591	10953855	7.00164	4.09855
Chr3	11224801	11225022	24.8195	34.4181
Chr3	12312219	12312544	16.7325	15.7563
Chr3	12459433	12459888	11.7134	14.1783
Chr3	12594501	12594898	6.52598	8.4798
Chr3	12822838	12823117	25.3771	13.0297
Chr3	13131838	13132296	16.7623	13.6544
Chr3	14060918	14061339	83.1618	168.922
Chr3	14063574	14064142	123.698	200.64
Chr3	16298784	16299176	3.56373	4.84587
Chr3	16714058	16714267	7.97716	14.5601
Chr3	17017702	17018176	19.6226	49.5339
Chr3	17023945	17024291	95.5033	90.9081
Chr3	18860950	18861221	12.3297	7.62801
Chr3	21150055	21150347	43.3132	33.3945
Chr3	21162629	21163180	105.764	99.1745
Chr3	23295507	23295900	9.91732	11.6716
Chr3	23534461	23534715	47.0037	14.4587
Chr3	24309979	24310197	6.09467	3.84142
Chr3	25524398	25524786	60.9624	11.9644
Chr3	26887763	26887998	57.0715	67.6621
Chr3	28042312	28042496	6.40643	7.01749
Chr3	28239506	28240361	5.2999	5.98198
Chr3	30022303	30022746	90.9932	33.4674
Chr3	30023469	30023957	36.3757	15.6823
Chr3	30026291	30026673	72.0752	29.7031
Chr3	32408120	32408403	58.5736	33.9914
Chr3	32447777	32448076	2.36545	3.62086
Chr3	32768110	32768450	10.5855	5.27661
Chr3	35519715	35520059	10.0267	6.51456
Chr3	36388672	36389216	89.3031	43.9794
Chr3	36632026	36632367	15.4583	12.4993
Chr3	37641418	37641715	109.364	25.6212
Chr3	37690178	37690541	38.8212	25.221
Chr3	37763241	37763704	108.992	34.5088
Chr3	37906553	37907640	9.914	9.44302
Chr3	42558927	42559300	71.9602	114.135
Chr3	45520243	45520769	26.2892	43.8415
Chr3	45770821	45771049	46.0442	73.6439
Chr3	45996125	45996403	29.7853	3.07263
Chr3	46539449	46539788	32.9154	24.9208
Chr3	46542107	46542338	37.428	11.4374
Chr3	46955701	46956001	9.72496	2.81212
Chr3	47592105	47592364	86.7576	229.966
Chr3	48792885	48793157	8.87961	6.61859
Chr3	48963456	48963757	5.7806	4.48156
Chr3	49498510	49498877	88.19	32.6001
Chr3	52500454	52500807	4.38553	6.92352
Chr3	53284461	53284828	0.574049	0
Chr3	54086138	54086675	10.052	11.4642
Chr3	55060760	55061077	9.90164	10.0558
Chr3	55576247	55576723	17.0584	12.782
Chr3	55662432	55662812	49.8706	23.1779
Chr3	55845503	55846060	80.8362	6.16097
Chr3	56141942	56142388	128.549	88.2256
Chr3	56417134	56417355	71.7347	109.998
Chr3	56991137	56991514	4.63523	7.67492
Chr3	57129752	57130073	38.5486	47.7516
Chr3	57313251	57313497	40.5264	44.3049
Chr3	57854826	57855087	26.3465	44.8554
Chr3	57877068	57877473	61.6098	44.7573
Chr3	58079058	58079350	49.9892	39.9169
Chr3	59010983	59011279	80.7829	209.785
Chr3	63184599	63185008	55.775	21.917
Chr3	63186025	63186292	25.0054	24.2336
Chr3	63402730	63402973	6.13595	6.66506
Chr3	70361989	70362266	74.739	107.793
Chr3	70369209	70369743	19.3458	71.937
Chr3	71689845	71690240	100.989	17.9554
Chr3	74488395	74488982	44.9804	52.561
Chr3	74939458	74939944	6.68555	8.0088
Chr3	75404100	75404430	8.89217	27.0885
Chr3	75441408	75441681	0	0
Chr3	75708561	75708984	7.61012	6.4602
Chr3	75717848	75718329	9.94617	12.9421
Chr3	75722317	75723012	10.8847	14.1216
Chr3	75736336	75736771	9.29852	16.0732
Chr3	75739123	75739450	11.2383	7.78156
Chr3	75744337	75744894	10.7245	12.4334
Chr3	75746489	75746802	5.30456	12.7269
Chr3	75752980	75753249	12.5099	18.9995
Chr3	75796624	75796941	17.855	11.0624
Chr3	75906303	75906885	3.98293	6.50857
Chr3	76445668	76446105	21.888	20.8365
Chr3	77915758	77915971	12.8758	11.7598
Chr3	79777951	79778229	32.6137	7.16351
Chr3	81168262	81168580	103.358	66.8878
Chr3	82658713	82658990	32.3059	61.9052
Chr3	83171154	83171435	56.0272	11.6269
Chr3	84267404	84267729	63.6794	120.989
Chr3	84276853	84277197	46.0143	145.3
Chr3	86690111	86690480	40.8272	49.2669
Chr3	90399790	90400370	5.07015	4.31334
Chr3	91058279	91058634	108.047	54.7002
Chr3	93394233	93394538	52.6917	11.4406
Chr3	97499246	97499510	0.104502	0.587858
Chr3	98675402	98675716	42.0577	37.65
Chr3	99907472	99907890	55.7081	32.3993
Chr3	100420211	100420461	42.2381	71.2951
Chr3	101632536	101632816	9.32457	5.87965
Chr3	102454103	102454404	7.85328	8.21035
Chr3	104906877	104907518	70.7918	49.3252
Chr3	105106283	105106538	37.2322	10.7772
Chr3	106217259	106217619	43.02	12.5828
Chr3	106770137	106770463	64.4361	79.7814
Chr3	107998354	107998751	41.5739	6.62059
Chr3	108668304	108668603	20.9682	15.725
Chr3	112642162	112642605	103.531	9.08605
Chr3	113731060	113731378	26.9497	17.2959
Chr3	114389472	114389903	94.8476	13.4324
Chr3	114391303	114391560	39.9726	5.65464
Chr3	115332333	115332747	68.2837	15.7699
Chr3	116423058	116423656	8.27488	8.19261
Chr3	117981014	117981304	55.8041	34.0101
Chr3	121187304	121187618	71.2038	87.3794
Chr3	121999623	121999997	56.0003	8.99464
Chr3	122432693	122433133	86.9681	89.9592
Chr3	122567967	122568321	68.6384	46.988
Chr3	123013306	123013559	86.1088	17.8627
Chr3	126050857	126051153	31.501	46.6297
Chr3	126308629	126308964	90.0633	82.0187
Chr3	126322246	126322681	20.7332	41.6449
Chr3	126753214	126753562	54.3951	33.6718
Chr3	126844149	126844377	44.4711	43.4082
Chr3	126846415	126846805	79.2527	139.205
Chr3	126868704	126869045	65.6249	30.724
Chr3	127263522	127263885	26.2671	25.5784
Chr3	127310014	127310376	73.4193	40.3025
Chr3	128841196	128841547	12.7546	9.38772
Chr3	129259322	129259605	66.5121	153.24
Chr3	129527154	129527626	111.622	84.7809
Chr3	129920596	129921029	69.6447	16.0857
Chr3	130230379	130231313	78.2161	71.7676
Chr3	130271225	130271482	45.6548	62.6744
Chr3	130952419	130952843	32.0057	39.5819
Chr3	130955767	130955995	69.5874	92.5503
Chr3	130973398	130973705	53.5023	19.9882
Chr3	132045639	132046062	51.7056	36.7081
Chr3	132046753	132047102	56.1185	9.03063
Chr3	132205044	132205409	86.1841	69.9473
Chr3	132631892	132632225	30.91	58.3289
Chr3	132709514	132709816	71.687	92.5617
Chr3	132771294	132771645	76.2794	61.664
Chr3	133068599	133068802	13.2352	11.6449
Chr3	133281722	133282265	4.98608	3.94074
Chr3	133690331	133690700	19.6192	19.0389
Chr3	134126993	134127435	92.7709	30.0024
Chr3	134550104	134551529	18.2861	14.4302
Chr3	134862848	134863298	30.6567	10.9671
Chr3	135060108	135060364	14.5682	13.0751
Chr3	135188732	135189031	54.0112	37.5892
Chr3	135796573	135797451	48.0864	44.981
Chr3	137070545	137070776	42.1374	49.7509
Chr3	137074193	137074473	67.3277	54.7149
Chr3	137096780	137097076	8.81207	8.3134
Chr3	138277268	138277559	56.3837	82.796
Chr3	138406414	138406718	6.2495	6.89798
Chr3	138513567	138513825	121.103	90.9079
Chr3	138519772	138520042	90.9818	179.901
Chr3	138856068	138856393	52.8504	35.669
Chr3	138862593	138863133	95.8307	13.9583
Chr3	139162584	139162888	57.8254	1.76432
Chr3	139230905	139231207	57.6332	37.3741
Chr3	139235130	139235523	81.5914	54.0551
Chr3	139251087	139251535	58.5417	36.8448
Chr3	139547482	139547859	9.68958	12.1044
Chr3	139706875	139707240	55.8986	14.9667
Chr3	140062970	140063234	40.8556	33.094
Chr3	140063636	140064081	34.6181	41.56
Chr3	140302900	140303416	230.449	98.2081
Chr3	140365989	140366214	24.8994	77.7021
Chr3	140433019	140433448	96.671	119.554
Chr3	140465505	140465858	9.72135	11.5785
Chr3	140992611	140992952	69.0008	93.783
Chr3	141223669	141224175	64.2204	67.6931
Chr3	141224621	141225036	31.2781	11.0842
Chr3	141225445	141225680	59.4328	30.7615
Chr3	141228575	141228951	77.2276	20.4543
Chr3	141285134	141285517	107.918	140.117
Chr3	141297928	141298277	86.1988	131.086
Chr3	141572037	141572316	8.77143	5.44015
Chr3	141928467	141928937	70.8617	119.815
Chr3	141935102	141935634	121.216	108.3
Chr3	141939928	141940417	63.8732	59.6848
Chr3	141992280	141992524	4.80024	5.47506
Chr3	142576237	142576450	10.7858	12.8265
Chr3	143369869	143370155	4.77713	2.95412
Chr3	143769753	143770137	38.3343	95.5675
Chr3	143903831	143904225	86.8651	69.1301
Chr3	143907316	143907577	72.3923	50.4067
Chr3	144418703	144419041	3.7899	10.0555
Chr3	144420264	144420751	6.9319	9.34991
Chr3	144930451	144930749	63.4587	87.0839
Chr3	145092613	145092887	12.4121	20.0779
Chr3	146270573	146270760	226.214	254.878
Chr3	146272220	146272427	135.468	175.557
Chr3	146285413	146285777	34.353	46.5447
Chr3	146293607	146294002	26.071	49.8728
Chr3	146315106	146315360	21.8171	16.6241
Chr3	146330747	146331700	27.1175	29.6664
Chr3	146332370	146332783	32.1765	46.8695
Chr3	146340278	146340571	30.0367	37.628
Chr3	146345130	146345749	28.5225	44.0963
Chr3	146523235	146523431	44.6139	45.7982
Chr3	146948631	146948952	34.4603	69.3241
Chr3	147069124	147069559	65.3577	183.395
Chr3	147268475	147268981	93.094	58.2955
Chr3	147282495	147283015	66.4633	65.2056
Chr3	147469925	147470125	9.35814	13.0984
Chr3	147788338	147788661	5.44899	11.2048
Chr3	147790469	147790834	6.15846	2.66509
Chr3	147923251	147923600	46.8103	35.8077
Chr3	148168388	148168910	6.962	5.71306
Chr3	149979632	149979914	3.76652	7.59022
Chr3	150894275	150894512	11.0084	11.6481
Chr3	151766408	151768155	47.0615	63.0057
Chr3	151826197	151826648	39.4754	55.6167
Chr3	152031139	152031431	13.455	10.9189
Chr3	152398901	152399203	49.5381	39.6455
Chr3	152405336	152405759	59.535	51.4908
Chr3	152417428	152417784	70.6058	168.07
Chr3	152507036	152507447	102.618	155.225
Chr3	152556390	152556691	53.0565	44.2237
Chr3	152910604	152910863	6.45411	12.4731
Chr3	152959305	152959754	5.78974	9.59233
Chr3	153271131	153271439	5.0731	3.45056
Chr3	153658486	153658738	75.2813	73.1828
Chr3	153662684	153662988	99.8766	130.486
Chr3	153678081	153678573	57.8215	81.1932
Chr3	153678786	153679033	1.69319	1.65876
Chr3	153682244	153682978	40.7609	42.4548
Chr3	153688100	153688501	66.7119	58.6333
Chr4	40641	40937	26.9276	19.2378
Chr4	339398	339671	24.4604	18.5619
Chr4	619658	619899	10.2975	10.597
Chr4	646798	647318	25.0082	2.70516
Chr4	788998	789322	35.7049	60.2653
Chr4	987348	987696	36.4388	33.522
Chr4	1074970	1075423	88.8156	15.8154
Chr4	1197415	1197670	15.1835	13.9736
Chr4	1558115	1558423	4.70463	1.8583
Chr4	1694361	1694720	20.1971	12.1804
Chr4	1886491	1886916	6.5165	5.76958
Chr4	2178071	2178626	10.4705	9.74901
Chr4	2280364	2280650	69.1599	71.1854
Chr4	2295293	2295628	42.3224	65.3651
Chr4	2405894	2406234	29.1967	57.0203
Chr4	2491016	2491543	89.15	123.256
Chr4	3949796	3950014	21.2264	17.3305
Chr4	4020520	4021413	6.62119	7.7281
Chr4	4261558	4261926	60.2204	86.7774
Chr4	4379802	4380646	43.7111	34.8901
Chr4	4396344	4396631	62.3932	76.2064
Chr4	4404838	4405179	5.81779	7.93176
Chr4	4458678	4459229	41.4864	69.7097
Chr4	4460243	4460950	61.6752	97.484
Chr4	4502756	4503110	48.3827	98.5774
Chr4	4544210	4544696	79.6436	62.5785
Chr4	4736607	4737000	6.75035	6.25043
Chr4	5047309	5047853	12.7765	10.3649
Chr4	5101529	5102284	15.8995	13.0133
Chr4	5249508	5250482	42.7656	59.0185
Chr4	5506624	5506999	25.7577	12.1888
Chr4	5538818	5539139	69.2331	61.0915
Chr4	5551292	5551552	44.1803	104.587
Chr4	6155864	6156156	1.74361	5.93566
Chr4	6632491	6632880	29.36	22.2299
Chr4	6810183	6810862	20.672	10.2442
Chr4	6857558	6857869	58.9351	56.1754
Chr4	6864701	6864967	85.1934	62.1035
Chr4	7000768	7001128	41.3619	108.436
Chr4	7001472	7001906	69.9191	89.6409
Chr4	7017702	7018123	42.6726	72.7431
Chr4	9709726	9709977	90.3073	94.42
Chr4	10377592	10378015	64.8521	105.024
Chr4	10428546	10429022	19.9037	6.67467
Chr4	10996155	10996564	2.35935	3.25871
Chr4	11738798	11739027	19.8673	23.4459
Chr4	11784508	11784899	11.4145	11.02
Chr4	11926995	11927452	27.3704	16.3576
Chr4	11955940	11956300	19.4025	16.692
Chr4	12368314	12368681	11.6775	14.623
Chr4	12384483	12385092	15.0987	19.8088
Chr4	12421913	12422165	12.3238	12.3761
Chr4	12441157	12441534	21.0357	20.9961
Chr4	12447712	12448299	18.601	14.0378
Chr4	12473569	12474074	44.4968	31.5527
Chr4	12973255	12973490	15.9688	11.24
Chr4	13285531	13285974	102.832	38.4686
Chr4	13924997	13925398	80.8267	54.6888
Chr4	14328251	14328588	12.8547	10.8406
Chr4	14437066	14437275	87.5387	97.4591
Chr4	15795279	15795967	125.244	194.865
Chr4	18191953	18192212	8.27947	4.76489
Chr4	18426527	18426918	79.7989	38.2215
Chr4	18435721	18435998	39.7078	32.5561
Chr4	18649768	18650048	38.1582	65.2704
Chr4	19053351	19053598	19.2191	7.99723
Chr4	20562439	20562709	9.34945	9.40594
Chr4	21719453	21720091	6.62294	4.23258
Chr4	21763759	21763971	46.532	37.5424
Chr4	21782168	21782517	162.906	60.5783
Chr4	21784349	21784801	58.8823	27.3705
Chr4	21834845	21835131	96.2903	90.2494
Chr4	21838690	21839109	53.0701	65.8128
Chr4	22349412	22349785	93.3879	45.1188
Chr4	22643558	22643833	20.1419	4.41994
Chr4	24521111	24521723	10.6428	7.33979
Chr4	25978992	25979178	3.5733	4.7593
Chr4	27374136	27374450	6.02651	5.91123
Chr4	27913936	27914127	16.4763	14.4079
Chr4	29035948	29036298	63.7797	47.5445
Chr4	29036982	29037225	53.856	54.5365
Chr4	31322632	31323014	44.2421	51.2451
Chr4	31801512	31801757	38.258	40.2619
Chr4	32824881	32825261	64.7291	56.9874
Chr4	33334295	33334679	22.7129	21.4783
Chr4	33335686	33336208	9.05444	17.3128
Chr4	33394500	33394700	36.304	29.7352
Chr4	33415085	33415433	27.6624	23.3363
Chr4	33418336	33418526	18.6718	20.7536
Chr4	33440319	33440561	20.7743	20.4703
Chr4	33443246	33443769	29.9479	34.5701
Chr4	33456782	33457057	14.1636	18.682
Chr4	33467671	33467933	28.3496	21.3363
Chr4	33469220	33469650	17.4397	23.7484
Chr4	33488326	33488574	17.1619	12.0902
Chr4	33551494	33551725	19.0628	17.5699
Chr4	33844556	33844837	49.2841	51.043
Chr4	33953579	33953801	49.6498	27.2947
Chr4	34419955	34420196	57.5082	25.1248
Chr4	34434157	34434787	52.9288	36.9688
Chr4	34436363	34436735	109.313	134.507
Chr4	34752196	34752687	27.0841	27.9691
Chr4	34753771	34754020	20.1827	20.3186
Chr4	34815988	34816190	20.2506	16.1095
Chr4	34848590	34848978	30.8206	32.5972
Chr4	34856415	34856676	37.1282	28.865
Chr4	34858370	34858779	28.073	32.7358
Chr4	34888052	34888326	35.6619	32.6792
Chr4	34899333	34899623	28.4036	26.1005
Chr4	34937380	34937590	42.0695	47.0609
Chr4	34980878	34981216	19.8418	20.2138
Chr4	35527660	35528119	115.047	112.2
Chr4	35528395	35528603	37.1746	38.724
Chr4	36103736	36103967	33.704	23.9308
Chr4	36106265	36106734	92.1681	156.302
Chr4	36185855	36186108	60.3964	49.2108
Chr4	36203667	36204169	17.2616	26.9544
Chr4	36394393	36394623	34.9164	28.3453
Chr4	36424749	36424958	24.4205	25.7281
Chr4	36722058	36722373	51.6738	31.6301
Chr4	36777237	36777656	97.389	101.651
Chr4	37873426	37873723	70.3879	135.112
Chr4	38147348	38147764	63.8708	45.7943
Chr4	38564253	38564539	32.4665	118.799
Chr4	39291111	39291792	25.7287	35.5366
Chr4	39369254	39369548	27.0042	20.435
Chr4	39384898	39385097	30.67	34.3768
Chr4	39472434	39472943	34.7481	33.9855
Chr4	39490331	39490729	27.2483	38.3463
Chr4	39506390	39506696	28.0148	44.8908
Chr4	42005600	42005887	10.0147	4.0967
Chr4	43919730	43919998	53.5768	188.216
Chr4	46072304	46072860	85.2375	54.4587
Chr4	47411186	47411651	49.2616	24.4039
Chr4	48359108	48359383	5.88936	5.45607
Chr4	48394479	48394757	15.346	13.5723
Chr4	50024984	50025308	20.2734	30.5024
Chr4	50094083	50094356	75.5424	16.1493
Chr4	50097604	50097910	15.1835	9.70524
Chr4	50099532	50099829	67.4513	25.2345
Chr4	50171643	50171989	38.342	8.05935
Chr4	51305308	51305930	6.49593	5.60297
Chr4	51503224	51503520	52.1607	23.3127
Chr4	52366531	52367115	3.84475	3.94152
Chr4	53077732	53078032	4.72349	4.24612
Chr4	54010457	54010688	3.0482	2.96415
Chr4	55911447	55912021	7.04679	5.57943
Chr4	55971076	55971358	33.4851	108.31
Chr4	57443716	57444018	10.3062	4.25089
Chr4	57448646	57449048	3.82446	5.74142
Chr4	58035615	58035882	35.1949	59.3017
Chr4	58318668	58318946	47.892	58.6747
Chr4	59813184	59813558	48.7393	36.2275
Chr4	60205795	60206232	6.26582	8.34001
Chr4	61289542	61289849	6.47436	3.54066
Chr4	61541941	61542576	30.3089	59.796
Chr4	63607806	63608281	4.48281	7.20756
Chr4	67205150	67205771	195.338	348.301
Chr4	67876407	67877228	261.917	348.961
Chr4	72165679	72166002	6.65254	5.21992
Chr4	73922896	73923278	33.2185	17.71
Chr4	74185615	74185862	69.0729	52.4897
Chr4	74381111	74381450	50.7547	33.3609
Chr4	74776506	74777019	12.814	7.59334
Chr4	76030065	76030579	104.095	78.689
Chr4	76694525	76694832	30.2089	33.0286
Chr4	77352287	77352580	5.44195	5.13996
Chr4	77629173	77629584	138.133	18.7366
Chr4	79073339	79073829	12.4827	5.63641
Chr4	79709377	79709730	5.08004	10.1804
Chr4	79728331	79728847	5.84725	9.81696
Chr4	80043603	80043904	4.21202	6.97911
Chr4	83547577	83547900	63.7825	46.0029
Chr4	84406756	84406976	59.0076	47.6983
Chr4	84409370	84409603	50.8284	46.7289
Chr4	84424403	84424758	35.9375	49.2146
Chr4	88517846	88518458	77.4155	89.5178
Chr4	89460754	89460981	26.3842	79.2572
Chr4	89472736	89473005	27.7587	42.8129
Chr4	90802388	90802736	67.4507	31.0318
Chr4	90891846	90892175	52.7586	39.3373
Chr4	90933879	90934273	68.0244	80.3355
Chr4	91335970	91336341	33.8773	52.1336
Chr4	91348986	91349337	65.7881	7.43165
Chr4	91832861	91833107	86.0026	33.7592
Chr4	94764054	94764355	11.0196	12.2547
Chr4	95711045	95711333	57.4043	11.8896
Chr4	96241598	96241916	9.28294	30.9725
Chr4	96269132	96269428	33.5791	9.50461
Chr4	96752980	96753259	59.3886	39.5562
Chr4	97550851	97551122	39.2288	38.037
Chr4	97801199	97801528	66.7778	73.8235
Chr4	97815555	97816076	109.042	87.5405
Chr4	98431549	98431819	10.5477	7.67236
Chr4	100089014	100089359	81.8551	102.164
Chr4	100452241	100452614	4.94213	4.24892
Chr4	100493645	100494018	40.9491	48.0845
Chr4	100745866	100746355	3.74284	7.38712
Chr4	100859933	100860241	55.9262	20.2297
Chr4	100870022	100870626	191.052	174.163
Chr4	100871102	100871626	79.7789	35.7421
Chr4	100874043	100874478	115.305	139.734
Chr4	100886717	100887049	100.271	68.1509
Chr4	101629846	101630261	43.6657	30.3628
Chr4	103681008	103681469	58.2102	61.2725
Chr4	103868722	103869026	41.2219	38.623
Chr4	104269704	104270295	43.4973	36.169
Chr4	105090359	105090759	12.081	6.49179
Chr4	106973625	106973964	3.03148	8.69089
Chr4	107297716	107297968	84.6566	29.6495
Chr4	111892880	111893132	18.1336	38.1926
Chr4	113944966	113945340	81.2098	55.5115
Chr4	113957299	113957699	79.4096	96.919
Chr4	114114313	114114824	72.7568	24.7181
Chr4	114985266	114985614	7.08812	16.6326
Chr4	115220184	115220834	92.8132	116.941
Chr4	115814325	115814730	60.8744	13.3659
Chr4	115863783	115864065	56.3155	98.9745
Chr4	116451834	116452636	7.48193	4.98944
Chr4	116623339	116623680	10.319	20.0397
Chr4	118772255	118772706	68.279	84.8016
Chr4	119136546	119136774	12.0122	10.4225
Chr4	119581583	119581952	118.473	23.7225
Chr4	120731632	120731912	16.3471	20.7961
Chr4	121676545	121676855	36.2049	24.0201
Chr4	121682189	121682673	5.63793	6.69902
Chr4	122345022	122345368	67.315	68.6372
Chr4	122354673	122354917	51.3302	45.0242
Chr4	122645078	122645339	82.0449	45.0718
Chr4	122648532	122649059	118.465	143.492
Chr4	122650435	122650673	31.946	27.5881
Chr4	123704941	123705261	83.8667	102.52
Chr4	123714250	123714572	104.431	132.306
Chr4	123747781	123748119	67.5244	115.784
Chr4	125803022	125803268	51.4609	40.4313
Chr4	125920284	125920526	45.9844	32.5421
Chr4	126118055	126118526	26.5475	24.3646
Chr4	126230727	126231088	67.8875	115.84
Chr4	126262931	126263659	84.3444	89.9011
Chr4	126317736	126317982	64.5466	72.3131
Chr4	126325982	126326233	56.9657	53.1025
Chr4	126363331	126363601	80.6408	51.7453
Chr4	126365376	126365668	121.005	153.494
Chr4	126379432	126379778	31.5028	24.7952
Chr4	126712277	126712657	70.882	60.0505
Chr4	127088786	127089098	42.2751	30.1953
Chr4	127158788	127159361	43.9839	21.1238
Chr4	127160274	127160617	56.5518	54.5307
Chr4	129389093	129389338	19.1866	5.54646
Chr4	129431296	129431542	7.42729	9.56907
Chr4	130215094	130215367	5.19295	6.32603
Chr4	130822066	130822433	5.91134	3.06837
Chr4	131213043	131213352	45.9627	36.0553
Chr4	131215603	131215912	42.4238	16.9318
Chr4	132175892	132176119	6.33089	6.61525
Chr4	133206191	133206536	32.6464	37.5814
Chr4	133231559	133231882	37.3276	14.8814
Chr4	133232700	133233058	40.8749	14.4166
Chr4	133350388	133350620	2.81074	14.6311
Chr4	135389028	135389256	83.0846	28.4795
Chr4	135409529	135409951	101.653	60.8686
Chr4	135415693	135416020	51.9308	30.4371
Chr4	135417039	135417303	78.1628	76.5508
Chr4	135441591	135441803	56.7653	23.8004
Chr4	136933516	136933854	60.8796	53.5338
Chr4	136939378	136939860	104.945	54.8655
Chr4	136971868	136972482	79.0852	39.7803
Chr4	137019336	137019640	61.4555	40.0647
Chr4	137059312	137059898	102.008	83.1758
Chr4	137553490	137553785	10.7761	9.17489
Chr4	138516885	138517164	65.8138	33.3818
Chr4	139119986	139120232	52.822	83.7697
Chr4	139138436	139138714	48.6634	30.6146
Chr4	139315276	139315955	47.9595	47.095
Chr4	139949373	139949682	22.6658	30.9806
Chr4	140266740	140266955	4.63697	10.1634
Chr4	140290913	140291259	7.26682	3.75696
Chr4	141811982	141812396	35.8881	18.4944
Chr4	141849282	141849602	33.118	36.1642
Chr4	142041941	142042147	2.3863	2.29326
Chr4	142267999	142268552	7.9414	8.89744
Chr4	142481624	142481827	10.0476	8.31781
Chr4	143004877	143005143	7.8683	7.53335
Chr4	143315686	143315960	34.8472	34.9086
Chr4	143584438	143584762	18.1563	11.0054
Chr4	143926151	143926729	4.21226	7.40208
Chr4	144391635	144391897	40.0881	6.67929
Chr4	144633984	144634302	36.6546	40.1983
Chr4	146356643	146357307	22.3005	12.7213
Chr4	147276328	147276648	6.99119	11.2283
Chr4	147630248	147630530	5.0072	2.58437
Chr4	148694923	148695366	38.1317	23.413
Chr4	148726256	148726541	70.6104	108.007
Chr4	148727697	148728280	102.162	132.459
Chr4	148804338	148804764	16.8822	16.6269
Chr4	148943083	148943365	82.5099	117.979
Chr4	149233952	149234141	3.03885	2.49625
Chr4	149354969	149355314	4.9434	3.49255
Chr4	149590260	149590594	9.73558	8.67602
Chr4	150076344	150076664	5.96445	11.9189
Chr4	150163598	150164102	89.0134	214.767
Chr4	150667514	150667783	42.3641	39.5036
Chr4	150938227	150938745	12.6649	10.6179
Chr4	151135040	151135355	3.95117	8.63177
Chr4	151261109	151261683	29.439	22.8725
Chr4	151305596	151305965	38.8255	70.38
Chr4	151424888	151425200	4.84729	3.17552
Chr4	151502228	151502782	33.9266	22.2539
Chr4	151648962	151649357	78.0655	97.2232
Chr4	151940236	151940473	10.3761	15.5745
Chr4	152099077	152099472	44.729	96.3762
Chr4	152171177	152171516	14.092	15.6714
Chr4	153093388	153093628	8.80951	17.5266
Chr4	153122989	153123270	21.4121	28.5492
Chr4	153562833	153563073	17.7523	15.8686
Chr4	153592664	153593002	16.0723	18.2082
Chr4	153944471	153944868	105.927	165.644
Chr4	153952040	153952327	41.2736	126.26
Chr5	27407	27727	65.1975	68.1731
Chr5	2447217	2447500	52.7732	13.7054
Chr5	2626899	2627434	2.53735	3.36032
Chr5	2938421	2939186	80.5404	101.351
Chr5	3045126	3045522	4.66776	7.99487
Chr5	3613447	3613931	5.71177	12.6964
Chr5	4357709	4358762	42.4731	54.385
Chr5	4358888	4359590	37.6725	43.5924
Chr5	4721634	4722001	7.32767	6.61712
Chr5	4925184	4925432	14.6842	14.8186
Chr5	6123962	6124157	13.4856	26.356
Chr5	7446322	7446687	5.87158	3.53758
Chr5	7817507	7817991	80.7848	10.062
Chr5	7990291	7990738	55.2907	39.484
Chr5	8257604	8257878	27.4009	61.0447
Chr5	8416438	8416821	9.96017	10.0443
Chr5	8998184	8998450	48.9777	82.1247
Chr5	10376879	10377067	9.8621	11.2169
Chr5	10455987	10456464	46.9957	41.721
Chr5	11196517	11196942	26.1634	6.26036
Chr5	12338974	12339197	3.16318	4.77414
Chr5	13206124	13206563	6.52007	6.61928
Chr5	13384954	13385270	7.98052	9.51598
Chr5	13439270	13439621	4.139	3.58318
Chr5	13534425	13534734	58.3487	53.5275
Chr5	14437463	14437878	10.8692	7.44934
Chr5	16158917	16159311	9.23808	11.2291
Chr5	16498169	16498486	8.54674	9.19809
Chr5	17808867	17809247	76.0912	26.7539
Chr5	17910568	17910850	53.1182	27.957
Chr5	18009620	18010155	31.626	46.6454
Chr5	19793899	19794132	79.9939	46.3265
Chr5	20744151	20744767	60.6258	112.084
Chr5	20775447	20775886	63.2768	23.9205
Chr5	23121655	23122007	11.3913	8.54275
Chr5	23745267	23745983	59.9217	30.4485
Chr5	24694147	24694498	13.5799	13.4767
Chr5	25733687	25734213	8.87591	7.86122
Chr5	26244904	26245245	110.935	96.4317
Chr5	26716361	26716679	33.0029	9.75676
Chr5	26878881	26879124	41.6821	8.5325
Chr5	26915967	26916376	54.6697	8.24162
Chr5	27697080	27697423	269.891	86.8112
Chr5	27702485	27702675	107.5	59.709
Chr5	27702777	27703049	116.585	131.201
Chr5	28993460	28993663	19.4096	24.8586
Chr5	30481980	30482287	26.6164	27.9593
Chr5	30923980	30924278	4.35542	3.71217
Chr5	31406312	31406776	73.2739	38.4989
Chr5	32042000	32042783	67.5131	18.2158
Chr5	32417586	32418050	57.6419	34.8224
Chr5	33418428	33418670	55.7108	12.6926
Chr5	33983166	33983539	54.6862	46.4235
Chr5	34011145	34011568	65.193	11.9518
Chr5	35468948	35469590	8.08865	9.24205
Chr5	36303266	36303629	5.87457	3.41856
Chr5	36592346	36592678	42.4933	24.4983
Chr5	36750694	36751005	77.4935	14.3737
Chr5	36754124	36754437	45.9903	11.0213
Chr5	36756081	36756524	83.4025	16.8437
Chr5	36776058	36776709	39.7204	67.9546
Chr5	36779244	36779525	38.5133	12.2035
Chr5	36781425	36781660	101.096	42.0148
Chr5	37126249	37126891	61.8867	78.8533
Chr5	37954439	37954708	19.3371	20.5918
Chr5	37967744	37968076	14.0209	15.6092
Chr5	38293051	38293568	34.5269	61.1412
Chr5	38294447	38294792	90.3351	86.4645
Chr5	38534037	38534421	53.9067	150.01
Chr5	38549415	38549756	21.5519	8.95667
Chr5	40047811	40048178	29.8984	4.18645
Chr5	40372871	40373342	4.29057	6.92872
Chr5	40864686	40865013	59.3035	106.392
Chr5	41550889	41551624	45.4059	19.3303
Chr5	42277655	42277926	42.3291	76.1152
Chr5	44665131	44665397	63.5333	25.0645
Chr5	48533649	48534008	54.9431	56.8107
Chr5	48555317	48555892	68.3389	9.15404
Chr5	48944345	48944694	39.7641	74.4364
Chr5	52110716	52111078	35.0919	14.9741
Chr5	53053962	53054382	34.4767	38.4557
Chr5	53480981	53481264	6.44516	6.88559
Chr5	56172489	56172811	6.09682	9.47747
Chr5	56983335	56983589	9.99519	17.0689
Chr5	58058276	58058555	74.6976	104.15
Chr5	60770580	60771015	46.3557	22.0626
Chr5	61120192	61120594	45.488	20.3251
Chr5	61129910	61130161	29.8018	29.508
Chr5	61432168	61432500	2.97642	5.34019
Chr5	62364919	62365244	26.0432	48.3347
Chr5	62865235	62865621	21.2356	24.8488
Chr5	64232513	64232902	113.035	115.951
Chr5	65363719	65364165	42.2095	33.6069
Chr5	65717710	65717934	105.674	114.838
Chr5	65721452	65721771	111.172	106.4
Chr5	65727064	65727335	178.706	192.196
Chr5	65732214	65732496	207.968	221.27
Chr5	65733112	65733396	174.539	187.064
Chr5	65779639	65779890	128.088	119.375
Chr5	65780079	65780288	75.7125	87.4614
Chr5	65782032	65782241	79.0036	80.0804
Chr5	65799641	65799953	94.51	88.4469
Chr5	65820261	65820499	90.6718	101.531
Chr5	65881274	65881458	100.043	126.834
Chr5	66016784	66017069	53.3379	59.5315
Chr5	67560177	67560694	44.1249	83.5288
Chr5	71256038	71256308	93.9124	144.223
Chr5	71711381	71711652	54.5848	29.1078
Chr5	73439998	73440653	8.82986	12.1966
Chr5	74255095	74255578	34.1066	39.8249
Chr5	74257333	74258109	35.4319	44.2552
Chr5	74280869	74281270	41.3969	39.0982
Chr5	74286278	74286752	55.066	46.9696
Chr5	74294147	74294477	100.115	75.6785
Chr5	74295772	74296017	55.1285	54.6817
Chr5	75962224	75962479	44.8818	33.5731
Chr5	76224242	76224611	80.7606	10.1411
Chr5	76887164	76887557	22.9809	35.6134
Chr5	78548087	78548389	105.103	91.7271
Chr5	79152062	79152527	7.26256	6.65634
Chr5	79568955	79569320	126.562	12.7982
Chr5	80082915	80083326	50.4234	36.7936
Chr5	82285113	82285448	19.4355	16.8129
Chr5	82286878	82287133	49.5684	39.0871
Chr5	82597006	82597347	58.1559	34.4159
Chr5	83892566	83892827	2.07082	3.07297
Chr5	88786517	88786841	58.8656	50.5225
Chr5	89737848	89738356	45.1548	15.9838
Chr5	91789974	91790277	14.7213	8.2545
Chr5	92996633	92996946	69.1356	35.66
Chr5	93831223	93831786	4.8858	9.98206
Chr5	94754835	94755164	7.90912	3.90015
Chr5	96161626	96161868	75.3037	106.907
Chr5	96571216	96571936	68.8808	72.2309
Chr5	98635418	98635858	92.2592	24.5687
Chr5	98637800	98638163	56.989	19.7589
Chr5	99617525	99617835	58.0694	108.636
Chr5	100071803	100072121	48.1518	53.9101
Chr5	101120004	101120490	63.8521	109.137
Chr5	106416621	106417006	27.6065	14.5294
Chr5	106978858	106979189	95.4649	160.009
Chr5	108040644	108041363	65.7962	99.8857
Chr5	110187789	110188576	6.53782	5.58385
Chr5	110875432	110876170	7.58022	6.14722
Chr5	111509434	111509742	46.5903	20.4494
Chr5	112597472	112598442	14.4601	11.1497
Chr5	112685585	112685950	14.3955	22.263
Chr5	112784458	112784733	8.39969	5.80371
Chr5	114456343	114456579	98.2973	62.6644
Chr5	114953611	114953861	28.662	26.5196
Chr5	117198091	117198465	70.2103	77.725
Chr5	118097252	118097484	30.2912	34.5495
Chr5	118170125	118170380	30.072	43.5275
Chr5	118182279	118182524	69.9874	62.2628
Chr5	118369833	118370308	4.72305	5.44847
Chr5	120497548	120497939	10.2006	6.39036
Chr5	120574418	120574738	8.18251	4.68687
Chr5	121485148	121485482	71.7986	20.6232
Chr5	123440744	123441087	4.91556	10.1026
Chr5	123450796	123451194	6.59466	7.09995
Chr5	123482427	123482855	7.71753	13.4135
Chr5	123484510	123484804	5.16965	12.2424
Chr5	123497138	123497546	8.66137	10.3402
Chr5	124967552	124967989	41.3527	20.6192
Chr5	124968112	124968754	109.538	40.7528
Chr5	124974397	124974795	30.6023	15.822
Chr5	124988110	124988417	71.1118	31.3948
Chr5	125813594	125813941	34.0267	115.697
Chr5	126729020	126729357	96.3123	100.083
Chr5	127515382	127515626	130.064	129.315
Chr5	128036275	128036655	61.175	123.372
Chr5	128037132	128037370	46.3778	178.278
Chr5	130272766	130273079	65.1432	50.5171
Chr5	130547039	130547333	81.4668	37.0482
Chr5	131922367	131922662	21.7669	19.9806
Chr5	132401364	132401721	49.7008	26.7039
Chr5	133694260	133694535	53.8547	34.1315
Chr5	133910137	133910464	77.5213	30.9686
Chr5	134586817	134587124	3.19429	3.29396
Chr5	134801364	134801669	4.40759	9.07557
Chr5	134943830	134944529	6.44504	4.71489
Chr5	136165726	136165949	6.80154	4.97179
Chr5	136341371	136341625	5.96649	7.63752
Chr5	137410755	137411086	62.311	12.4081
Chr5	137421105	137421533	103.907	76.1947
Chr5	137426937	137427773	139.225	215.135
Chr5	137443173	137443427	14.8039	10.4603
Chr5	138076481	138077014	133.037	109.136
Chr5	138438702	138439036	35.3568	18.3148
Chr5	138956660	138956969	42.2432	53.9796
Chr5	139559154	139559470	31.4736	39.1837
Chr5	141109185	141109653	83.6553	14.2116
Chr5	141721274	141721531	33.988	19.4664
Chr5	142135293	142135716	16.7589	16.7067
Chr5	142414981	142415302	9.13172	5.9351
Chr5	142903314	142903829	3.75598	4.71671
Chr5	142958867	142959159	2.37062	3.90537
Chr5	143075133	143075374	54.3602	37.8005
Chr5	143770704	143770989	4.19768	4.71573
Chr5	145820106	145820605	49.4988	38.1113
Chr5	145887704	145887956	61.8055	49.0907
Chr5	145951042	145951373	5.82686	3.73592
Chr5	146454816	146455266	5.82704	8.23289
Chr5	146590670	146591102	91.1055	72.5247
Chr5	147435595	147435784	4.81041	5.41949
Chr5	151073696	151074172	2.98226	4.18373
Chr5	151624718	151625180	81.1424	111.334
Chr5	152138081	152138500	37.3978	15.075
Chr5	152141605	152141995	42.6931	21.9501
Chr5	152146097	152146502	49.1144	11.8377
Chr5	152150337	152150592	102.623	80.8838
Chr5	152787978	152788338	46.0854	52.6247
Chr5	153425138	153425484	12.2068	20.4247
Chr5	155800139	155800491	9.25199	14.9833
Chr5	158475995	158476210	6.50343	13.5272
Chr5	158493779	158494243	5.31879	5.62179
Chr5	158849889	158850111	11.4387	14.5911
Chr5	159248430	159248720	6.48633	4.47388
Chr5	159722229	159722560	17.7761	21.0727
Chr5	159892725	159892947	19.0617	47.4671
Chr5	161528364	161528739	11.6758	24.9669
Chr5	161530892	161531245	16.5457	47.7085
Chr5	161842169	161843025	51.834	130.72
Chr5	161910714	161911040	13.1711	18.3948
Chr5	161987480	161987787	15.6304	15.1595
Chr5	162186268	162186683	7.59516	7.59144
Chr5	162789806	162790320	68.3761	89.0007
Chr5	163356639	163356827	48.1232	52
Chr5	163402843	163403193	7.76778	13.3148
Chr5	163404310	163404682	13.2852	23.5729
Chr5	163412685	163412994	8.14913	9.67932
Chr5	163432993	163433214	11.9756	22.6345
Chr5	163486697	163486897	42.0318	58.378
Chr5	163866515	163866725	123.94	118.702
Chr5	163869175	163869527	57.3609	64.374
Chr5	163873256	163873477	56.5162	60.2829
Chr5	163882420	163882644	158.813	180.713
Chr5	163895415	163895599	38.2103	41.1906
Chr5	163902603	163902811	100.644	93.6957
Chr5	163903632	163903864	84.117	83.1093
Chr5	163928835	163929062	47.8325	55.8563
Chr5	163944966	163945160	50.5294	48.4079
Chr5	163948798	163949130	68.6352	59.3404
Chr5	163950319	163950608	82.6072	93.2864
Chr5	163953225	163953436	60.003	50.3536
Chr5	163960045	163960317	91.2556	74.1647
Chr5	164001642	164001831	92.1476	83.424
Chr6	21832	22151	180.56	193.599
Chr6	58932	59125	102.911	106.073
Chr6	108323	108768	122.848	42.6161
Chr6	131311	131859	146.612	49.6373
Chr6	152724	153012	12.9757	6.25951
Chr6	818013	818354	20.1196	24.5307
Chr6	917723	918096	36.7063	72.7625
Chr6	997105	997335	29.0607	53.063
Chr6	1467467	1467700	6.48002	6.333
Chr6	1812010	1812271	14.6303	13.7499
Chr6	1919954	1920194	38.9166	62.9728
Chr6	2526582	2526766	27.8271	30.4856
Chr6	2547118	2547373	4.05714	2.49772
Chr6	2715126	2715452	102.58	88.9007
Chr6	3150576	3151119	14.0529	10.4755
Chr6	3181854	3182122	23.4662	26.0727
Chr6	3271229	3271452	9.63856	10.9624
Chr6	4226568	4226867	71.6136	94.5867
Chr6	4334451	4334981	26.6421	45.5159
Chr6	4336778	4337162	99.6461	106.299
Chr6	4346919	4347437	83.314	60.3305
Chr6	4617581	4617806	72.7585	33.3344
Chr6	4715652	4716155	63.4167	137.662
Chr6	5416542	5416887	36.6357	46.9776
Chr6	5438054	5438481	40.3388	53.9423
Chr6	5722354	5722620	108.808	79.889
Chr6	5803221	5803623	16.3382	14.0015
Chr6	5885598	5886064	36.8134	60.1941
Chr6	6462841	6463079	46.2646	87.6236
Chr6	6467747	6468290	82.6398	69.2402
Chr6	6890854	6891284	58.3851	30.4066
Chr6	7285252	7285508	4.37929	5.49971
Chr6	7644687	7645130	61.3453	63.5183
Chr6	7646817	7647270	58.2983	47.9726
Chr6	8515280	8515515	26.7347	22.4272
Chr6	8720611	8721142	9.13006	7.46921
Chr6	9466766	9467080	7.93949	9.00721
Chr6	9760825	9761266	5.51515	6.61459
Chr6	9819825	9820221	17.8413	2.40943
Chr6	9900793	9901158	6.30792	5.85573
Chr6	9909730	9910148	70.8404	23.2569
Chr6	10052838	10053259	50.1535	32.3896
Chr6	12517796	12518093	9.9752	6.78884
Chr6	12637550	12638125	101.827	37.9646
Chr6	13334027	13334302	36.6768	48.9557
Chr6	13335094	13335397	48.4021	19.8239
Chr6	13718929	13719209	6.39105	6.28759
Chr6	13726681	13726972	5.13676	7.90159
Chr6	13934504	13935053	4.78539	5.00806
Chr6	16342725	16343058	5.3795	6.5191
Chr6	17995249	17995757	4.67914	9.13326
Chr6	18820756	18821097	64.6246	43.5546
Chr6	20635498	20635962	84.3439	42.5607
Chr6	21404350	21404803	127.809	71.0825
Chr6	21485456	21486053	112.163	103.896
Chr6	21603768	21604284	34.5392	10.3656
Chr6	22438715	22438989	8.25871	16.3894
Chr6	22872578	22872926	30.1326	55.1815
Chr6	23142770	23143262	42.1398	45.4808
Chr6	23197766	23198023	72.8481	4.62806
Chr6	23429704	23430019	6.30794	10.0054
Chr6	24157336	24157756	161.465	261.525
Chr6	24192651	24192973	32.2035	41.6866
Chr6	26108970	26109336	77.1979	92.5333
Chr6	27059068	27059367	39.8813	48.9044
Chr6	31229124	31229548	3.66151	7.49619
Chr6	31975529	31975863	15.3693	30.8995
Chr6	32115449	32115762	82.8898	32.929
Chr6	32117721	32117981	62.477	6.66381
Chr6	34009610	34009957	5.59974	6.24177
Chr6	34606258	34606468	18.3625	21.5558
Chr6	36017515	36017884	62.9884	14.5101
Chr6	36262291	36262643	58.7913	9.21644
Chr6	36321774	36322016	76.9567	22.9072
Chr6	37407600	37407973	75.4382	116.372
Chr6	38774821	38775028	48.7373	9.39863
Chr6	38840120	38840393	66.1464	80.0576
Chr6	39202477	39202906	60.1669	47.0098
Chr6	39205478	39205808	41.1282	13.8603
Chr6	39313391	39314054	75.529	36.4002
Chr6	39966563	39967019	82.0699	201.796
Chr6	40328178	40328976	20.1304	38.4073
Chr6	41138230	41138646	64.1241	13.2572
Chr6	42134622	42135271	50.6817	45.5636
Chr6	42296730	42296939	31.8786	96.1315
Chr6	45478052	45478385	7.32079	5.83121
Chr6	46538680	46538926	26.7729	14.3788
Chr6	46656785	46657170	30.6422	74.1789
Chr6	48199173	48199541	55.8382	22.6651
Chr6	52998788	52999078	6.08851	7.67624
Chr6	53048498	53048770	0.253571	0.328648
Chr6	53102675	53103182	14.5969	21.0097
Chr6	53348459	53348975	69.9981	16.3784
Chr6	54296792	54297137	21.193	27.9224
Chr6	54298577	54298805	18.2493	29.7973
Chr6	54320882	54321199	42.3757	43.7267
Chr6	54656026	54656508	2.17243	6.97023
Chr6	56733388	56733713	28.7538	89.604
Chr6	57149227	57149551	89.8834	196.173
Chr6	57530706	57531058	63.7985	40.5093
Chr6	60741836	60742263	51.3489	110.504
Chr6	60910046	60910308	23.7834	19.7796
Chr6	61881754	61882185	17.6218	10.546
Chr6	62033623	62033960	5.9929	5.04543
Chr6	62440407	62440698	59.6093	29.2662
Chr6	63235347	63235625	19.1329	19.1034
Chr6	63255078	63255467	25.5076	25.021
Chr6	64859609	64859827	10.9957	11.3135
Chr6	65982446	65982887	35.117	38.2264
Chr6	67754387	67754726	31.2341	64.9052
Chr6	69245151	69245513	65.7497	57.6895
Chr6	69296073	69296420	16.8914	18.5804
Chr6	70422492	70422857	50.2074	13.4377
Chr6	72552319	72552658	6.86199	13.6242
Chr6	73077329	73077620	126.641	154.433
Chr6	75023745	75024070	6.40517	7.92686
Chr6	76130198	76130578	7.40205	5.50859
Chr6	77872827	77873247	4.10096	5.4865
Chr6	77904473	77904861	62.1744	3.12789
Chr6	77916993	77917218	3.94043	7.84387
Chr6	79935595	79935905	10.1637	6.82856
Chr6	80795780	80796036	62.9952	269.204
Chr6	81782077	81782430	5.93619	8.75772
Chr6	82873735	82874491	5.28897	7.60699
Chr6	84391757	84392152	43.2194	38.2682
Chr6	85652094	85652451	42.4542	63.455
Chr6	87565771	87566169	62.3846	58.0225
Chr6	87640523	87640781	50.2898	22.899
Chr6	87988802	87989089	7.30786	6.07367
Chr6	88804153	88804670	17.1428	16.157
Chr6	88830470	88830993	22.3998	26.2377
Chr6	88991536	88992086	102.869	120.404
Chr6	89337846	89338107	46.3076	26.9265
Chr6	90318710	90319070	46.2422	35.1947
Chr6	92056870	92057172	16.4186	17.6284
Chr6	100198262	100198532	126.833	144.264
Chr6	104590366	104590634	35.225	60.4193
Chr6	105084847	105085253	7.10253	5.80106
Chr6	105880172	105880547	45.4358	10.8181
Chr6	106900312	106900827	62.9728	61.545
Chr6	106926870	106927499	59.5183	47.8562
Chr6	106934228	106934534	110.858	140.288
Chr6	107034217	107034641	157.421	11.9295
Chr6	108453668	108453917	56.0861	33.8835
Chr6	108454720	108454943	48.3137	34.1289
Chr6	108457162	108457612	59.1119	82.9359
Chr6	109729773	109730390	5.45714	5.92707
Chr6	111095350	111095627	65.0214	8.5004
Chr6	111449429	111449907	47.9455	72.4349
Chr6	111508674	111509073	56.0728	29.8627
Chr6	111627481	111627802	83.211	104.848
Chr6	112540614	112541082	10.4502	14.5193
Chr6	113530270	113530510	22.05	15.4936
Chr6	115179436	115180025	72.1501	110.882
Chr6	116647049	116647314	57.1031	58.9036
Chr6	117160799	117161072	25.2229	8.8296
Chr6	117309306	117309930	36.1577	7.77763
Chr6	117345837	117346294	18.3768	55.8361
Chr6	120219792	120220359	58.2193	67.7382
Chr6	120231372	120231670	21.1164	79.3387
Chr6	120512141	120512390	83.9869	27.4713
Chr6	120558029	120558356	79.2144	20.5882
Chr6	121029420	121029738	7.19684	7.30878
Chr6	123613455	123613810	78.7651	55.188
Chr6	123661404	123661942	57.1164	25.3434
Chr6	123685542	123685927	86.9626	123.728
Chr6	123696934	123697230	67.6792	41.7641
Chr6	123994951	123995425	44.592	30.6539
Chr6	124025966	124026206	59.4303	74.4623
Chr6	124135733	124136038	34.5432	43.4422
Chr6	125071403	125072142	8.46085	7.02848
Chr6	125987176	125987514	8.81898	9.4733
Chr6	126049841	126050298	97.18	30.3869
Chr6	126500118	126500352	10.5413	18.4005
Chr6	127920466	127920842	6.41354	9.3447
Chr6	127992394	127992684	61.6548	92.3674
Chr6	128301316	128301682	63.4927	24.3901
Chr6	128303037	128303403	45.2288	66.7642
Chr6	129068005	129068353	3.63235	6.00085
Chr6	129681607	129682031	2.75501	5.322
Chr6	129941683	129942025	47.9463	35.2301
Chr6	130781329	130781943	121.232	53.1099
Chr6	130826543	130826812	56.5966	107.593
Chr6	131044087	131044662	81.3001	129.928
Chr6	131393099	131393400	20.731	33.8437
Chr6	131438073	131438350	38.1006	22.6438
Chr6	131479294	131479561	61.0785	17.3516
Chr6	132989287	132989585	41.7258	19.1046
Chr6	133651134	133651500	76.5058	48.3155
Chr6	136026367	136026658	34.699	12.0465
Chr6	136464376	136464864	60.2806	16.6592
Chr6	138101178	138101482	49.138	68.1835
Chr6	138411340	138411662	5.24977	9.56228
Chr6	138484061	138484605	9.79591	14.8085
Chr6	138988334	138988645	7.63906	3.92228
Chr6	140701416	140701854	5.90079	3.24562
Chr6	140811768	140812140	10.8615	7.68296
Chr6	141577349	141577696	7.77711	3.70141
Chr6	141652972	141653519	9.39716	8.10529
Chr6	142415453	142415637	5.3296	6.5654
Chr6	142466179	142466436	3.27901	5.20052
Chr6	143476111	143476534	7.00979	6.54679
Chr6	143603748	143604024	74.878	81.268
Chr6	144564742	144565085	9.62088	8.05564
Chr6	145663202	145663651	6.46703	5.87596
Chr6	146683120	146683396	74.878	81.6458
Chr6	146829507	146829812	67.1726	63.7875
Chr6	147373059	147373407	8.8052	7.36549
Chr6	148109292	148109770	7.05454	4.06233
Chr6	148494120	148494552	4.38328	5.11567
Chr6	148494699	148494948	6.31041	4.96622
Chr6	149260708	149260970	11.7457	7.75736
Chr6	149292199	149292490	5.43842	1.45275
Chr6	149729608	149730024	4.73877	4.50064
Chr6	150694692	150694929	74.1991	60.0531
Chr6	150901279	150901691	80.3414	105.695
Chr6	150902758	150903319	81.6848	126.278
Chr6	152086168	152086581	10.0079	7.99496
Chr6	152149007	152149336	120.243	222.076
Chr6	152153273	152153589	31.3566	53.2337
Chr6	152159273	152159756	34.1702	63.4094
Chr6	152194620	152195367	18.4805	34.8658
Chr6	152833869	152834700	19.9067	21.9618
Chr6	152852410	152852629	58.9592	54.4584
Chr6	152856599	152856839	66.9388	103.385
Chr6	152861727	152862056	37.7122	60.5834
Chr6	152868557	152868871	27.1153	14.875
Chr6	152945896	152946537	80.2674	124.19
Chr6	152947461	152947844	17.4827	49.4013
Chr6	153167424	153167670	49.3607	86.6565
Chr6	153275486	153275995	30.9885	21.9053
Chr6	153279183	153279538	6.2401	9.10883
Chr6	153385424	153385970	20.719	58.7693
Chr6	153404546	153405107	5.0161	10.842
Chr6	153535689	153535952	35.27	70.1833
Chr6	153564030	153564456	70.7964	142.12
Chr6	153589973	153590278	51.7213	72.6086
Chr6	153635005	153635262	13.7894	33.5679
Chr6	153966527	153969210	19.7364	7.88216
Chr6	153969686	153970087	44.1176	21.5492
Chr6	154000649	154000846	61.1098	65.2857
Chr6	154212662	154213044	21.4596	31.4419
Chr7	91409	91740	63.5764	68.3493
Chr7	121933	122546	90.9291	24.2144
Chr7	141509	141831	12.0301	15.1184
Chr7	168940	169179	52.6428	94.3686
Chr7	310417	310652	87.2773	180.282
Chr7	1007270	1007669	8.03959	5.35985
Chr7	1011509	1011729	33.6991	37.1451
Chr7	1012014	1012237	19.8366	25.2793
Chr7	1041188	1041502	19.026	68.6612
Chr7	1104585	1105113	43.8529	89.2285
Chr7	1105287	1105559	46.6179	124.674
Chr7	1518920	1519251	3.88899	6.46097
Chr7	1905718	1906344	40.8019	71.3577
Chr7	1932122	1932923	47.0071	116.397
Chr7	1933108	1933785	81.2013	180.231
Chr7	1934062	1934359	50.5663	118.368
Chr7	1936406	1936615	36.2827	84.4525
Chr7	1936797	1937056	48.096	91.0818
Chr7	2026663	2027262	76.3071	122.856
Chr7	2164791	2165104	33.7565	35.4022
Chr7	2201505	2202045	67.1484	11.7603
Chr7	2552806	2553050	9.36406	4.98658
Chr7	2885936	2886195	58.6269	65.0427
Chr7	2945814	2946127	42.2142	70.1935
Chr7	2948540	2949207	38.5815	23.0572
Chr7	2949402	2950231	63.2904	60.5802
Chr7	2958358	2958837	83.2382	87.8485
Chr7	2960715	2961385	92.9804	79.3299
Chr7	2965934	2966259	2.84374	6.45609
Chr7	3124634	3124963	38.9872	42.7827
Chr7	3750339	3750594	15.2302	26.5888
Chr7	4218608	4218853	16.6555	22.3024
Chr7	5044097	5044478	50.2828	88.8885
Chr7	5517358	5517627	4.06043	4.82314
Chr7	5960634	5960995	67.2084	140.139
Chr7	6084658	6084986	11.8597	19.8762
Chr7	6820585	6820810	7.49628	3.79364
Chr7	7978186	7978434	23.4371	24.0201
Chr7	8085307	8085537	29.2242	27.0767
Chr7	8351345	8351633	24.5253	21.9557
Chr7	8919631	8920191	36.9926	27.8873
Chr7	8972349	8972600	7.80892	9.70739
Chr7	9647539	9648472	111.166	205.157
Chr7	9654120	9654746	100.765	74.3704
Chr7	10510124	10510314	5.96652	7.64537
Chr7	10884281	10884609	6.95449	5.30879
Chr7	12757502	12758173	48.7275	30.1267
Chr7	15766060	15766412	3.32032	2.94164
[truncated: 897 more rows]

## Sheet: Ep300_Endo_St105_PeakRegions
Chr1	222421	222825	.	1000	.	2.8311	7.49481	4.91137	119
Chr1	338065	338706	.	1000	.	10.0322	159.998	152.7	207
Chr1	759182	759464	.	1000	.	2.3071	13.9221	10.97	98
Chr1	950494	950791	.	1000	.	4.69921	19.3751	16.1996	129
Chr1	1084877	1085216	.	1000	.	5.29655	29.9632	26.3947	159
Chr1	1833683	1834013	.	1000	.	2.19978	8.35112	5.70676	245
Chr1	2484372	2484773	.	1000	.	3.36481	13.0533	10.1442	152
Chr1	2660375	2660617	.	1000	.	2.90669	11.7851	8.93813	156
Chr1	3391958	3392353	.	1000	.	4.9961	24.1096	20.7492	132
Chr1	3418857	3419275	.	1000	.	3.97134	16.4773	13.421	268
Chr1	3443891	3444167	.	1000	.	3.09123	12.6627	9.76706	170
Chr1	3614368	3614691	.	1000	.	3.19546	9.05978	6.36365	57
Chr1	3626728	3627239	.	1000	.	5.18535	29.7381	26.1752	215
Chr1	3783883	3784153	.	1000	.	2.70222	13.9325	10.9803	123
Chr1	3784364	3784841	.	1000	.	4.39485	22.4226	19.1262	319
Chr1	3895012	3895340	.	1000	.	3.47741	10.7885	7.9889	155
Chr1	4135352	4135830	.	1000	.	5.6622	29.4669	25.9122	292
Chr1	4556031	4556612	.	1000	.	2.59233	15.5556	12.5344	137
Chr1	4761201	4761571	.	1000	.	2.61386	6.65079	4.14265	116
Chr1	4956072	4956660	.	1000	.	4.71207	24.0904	20.7304	301
Chr1	4972988	4973559	.	1000	.	5.79844	33.7433	30.0587	392
Chr1	5034006	5035184	.	1000	.	4.625	51.0481	46.8487	707
Chr1	5303535	5303880	.	1000	.	4.51124	17.95	14.8303	158
Chr1	5306608	5307073	.	1000	.	3.45338	10.6966	7.90894	165
Chr1	5415772	5416036	.	1000	.	4.28314	18.2037	15.0754	167
Chr1	5711298	5711725	.	1000	.	5.73716	44.6685	40.6395	220
Chr1	5830921	5831634	.	1000	.	5.02749	38.4598	34.6092	489
Chr1	6215479	6215845	.	1000	.	3.76944	14.9984	12.0001	188
Chr1	6218532	6218974	.	1000	.	2.3778	12.0859	9.2187	340
Chr1	6591366	6591708	.	1000	.	3.75172	15.4325	12.4159	176
Chr1	7257726	7258084	.	1000	.	4.98116	21.5762	18.3133	169
Chr1	7558469	7558763	.	1000	.	3.83626	13.184	10.2662	146
Chr1	8495476	8495794	.	1000	.	6.05669	33.3653	29.6924	167
Chr1	8498301	8498896	.	1000	.	3.89885	16.6775	13.6086	160
Chr1	8504649	8505522	.	1000	.	7.10857	46.2124	42.1427	415
Chr1	8524633	8525011	.	1000	.	4.24162	18.6103	15.4666	157
Chr1	8562330	8562661	.	1000	.	3.86059	14.3499	11.3797	189
Chr1	8626060	8626441	.	1000	.	3.85335	13.2514	10.3285	277
Chr1	8650331	8650681	.	1000	.	7.53634	68.3976	63.7863	165
Chr1	8652803	8653179	.	1000	.	6.79876	67.2929	62.7065	140
Chr1	8700178	8700543	.	1000	.	8.66097	57.9787	53.6043	179
Chr1	8761045	8761396	.	1000	.	6.75418	41.6063	37.6642	179
Chr1	8925386	8925810	.	1000	.	3.45249	17.6668	14.5606	208
Chr1	8930257	8930896	.	1000	.	7.16771	52.7859	48.5409	224
Chr1	8931488	8932037	.	1000	.	3.05168	12.6338	9.73945	352
Chr1	8945164	8945548	.	1000	.	4.12238	25.5397	22.1239	208
Chr1	8949967	8950722	.	1000	.	7.0067	51.8532	47.6316	243
Chr1	8951383	8951885	.	1000	.	2.79754	11.4746	8.63798	166
Chr1	8972679	8972932	.	1000	.	2.76725	9.60712	6.88089	65
Chr1	9593441	9593879	.	1000	.	4.70514	26.0497	22.6171	255
Chr1	9954129	9954485	.	1000	.	2.74613	7.66756	5.0717	125
Chr1	10037147	10037524	.	1000	.	2.2596	5.33506	2.97592	254
Chr1	10039039	10039426	.	1000	.	3.02006	8.20705	5.57151	261
Chr1	10414914	10415215	.	1000	.	2.74786	7.17458	4.62074	105
Chr1	10983158	10983479	.	1000	.	4.24669	17.7393	14.6299	146
Chr1	11065377	11065696	.	1000	.	2.91351	7.44176	4.86286	175
Chr1	11145738	11146172	.	1000	.	1.96993	4.85324	2.56209	342
Chr1	11517294	11517732	.	1000	.	6.7714	39.8463	35.9559	183
Chr1	11863645	11864231	.	1000	.	2.57747	6.05772	3.60776	366
Chr1	11976028	11976318	.	1000	.	4.39766	17.1706	14.0841	161
Chr1	12446556	12446926	.	1000	.	3.21235	10.1782	7.41758	160
Chr1	12460512	12460960	.	961	.	4.3004	20.7015	17.4758	129
Chr1	12464598	12465182	.	1000	.	5.35709	24.6231	21.2422	353
Chr1	13232360	13232679	.	1000	.	3.14848	13.1897	10.2715	133
Chr1	13649606	13649865	.	1000	.	3.30927	13.655	10.717	139
Chr1	13658419	13658629	.	1000	.	2.35634	8.5129	5.85418	110
Chr1	13788738	13789405	.	1000	.	2.64625	8.6538	5.98582	505
Chr1	13794298	13794595	.	1000	.	2.82613	10.0889	7.33468	140
Chr1	14364652	14365197	.	1000	.	2.96525	8.56653	5.90318	433
Chr1	14513744	14514418	.	1000	.	4.17094	15.9351	12.8995	155
Chr1	14538667	14539298	.	1000	.	9.74896	81.4793	76.577	452
Chr1	14991357	14991552	.	1000	.	3.6969	16.1808	13.1333	68
Chr1	15219743	15219966	.	1000	.	2.71186	9.8023	7.0603	151
Chr1	15573905	15574228	.	1000	.	2.58959	8.96144	6.27677	208
Chr1	15574829	15575223	.	1000	.	5.28755	31.7792	28.1541	163
Chr1	15581892	15582182	.	1000	.	4.36166	17.9443	14.8272	101
Chr1	15586678	15586929	.	1000	.	3.81111	15.4551	12.4378	138
Chr1	15590470	15591086	.	1000	.	4.88274	23.2315	19.9043	232
Chr1	15599241	15599514	.	1000	.	4.19802	18.1091	14.9837	159
Chr1	15611639	15611977	.	1000	.	5.6622	29.4669	25.9122	178
Chr1	15613645	15614064	.	1000	.	2.38229	6.23902	3.77339	111
Chr1	15668831	15669175	.	1000	.	2.76861	8.94109	6.25733	64
Chr1	15954983	15955507	.	1000	.	2.59746	7.04071	4.49599	254
Chr1	16239384	16239804	.	1000	.	4.69921	19.3751	16.1996	186
Chr1	16251257	16252019	.	1000	.	4.42408	22.8913	19.579	182
Chr1	16299475	16300006	.	1000	.	4.90165	33.3655	29.6924	244
Chr1	16302698	16303252	.	1000	.	4.47503	22.5358	19.2355	193
Chr1	16829236	16829516	.	1000	.	3.28944	9.62417	6.89296	156
Chr1	16937652	16938606	.	1000	.	8.30901	69.734	65.0932	371
Chr1	16938817	16939453	.	1000	.	6.29991	50.1657	45.99	348
Chr1	16943983	16944215	.	1000	.	2.70422	8.46512	5.81415	84
Chr1	16944415	16944710	.	1000	.	4.21191	21.7205	18.4529	176
Chr1	16944994	16945615	.	1000	.	4.28577	27.2508	23.7727	334
Chr1	16946726	16947133	.	1000	.	4.85517	25.5049	22.0899	222
Chr1	16949348	16949812	.	1000	.	2.81545	8.82144	6.14333	312
Chr1	16951642	16952806	.	1000	.	8.24091	70.9267	66.2587	254
Chr1	16965031	16965363	.	1000	.	4.1909	19.8394	16.6469	164
Chr1	16967737	16968109	.	1000	.	2.65836	7.9294	5.31713	227
Chr1	16971548	16972253	.	1000	.	4.00368	21.3712	18.1188	196
Chr1	16974010	16975293	.	1000	.	6.18146	45.9429	41.8797	751
Chr1	16976104	16976769	.	1000	.	8.3645	59.7966	55.3778	292
Chr1	17110333	17110694	.	1000	.	4.009	16.3734	13.3201	190
Chr1	17111283	17112024	.	1000	.	8.75067	61.7478	57.2827	357
Chr1	17117430	17117819	.	1000	.	5.30176	24.3868	21.0167	120
Chr1	17135716	17136109	.	1000	.	3.18669	9.44487	6.72761	89
Chr1	17158483	17158699	.	1000	.	2.81545	8.82144	6.14333	74
Chr1	17163049	17163333	.	1000	.	3.27803	9.58137	6.85792	95
Chr1	17177436	17177843	.	1000	.	4.29339	16.4388	13.3833	171
Chr1	17772403	17772851	.	1000	.	2.80099	10.8117	8.01056	299
Chr1	17776763	17777491	.	1000	.	3.26748	11.9189	9.06237	142
Chr1	17779041	17779390	.	1000	.	2.71485	10.4694	7.69011	187
Chr1	18006008	18006375	.	1000	.	3.7647	16.0141	12.973	236
Chr1	18021280	18021783	.	1000	.	4.28553	34.4683	30.7618	181
Chr1	18261768	18261982	.	1000	.	4.1353	15.2076	12.2007	102
Chr1	18280824	18281121	.	1000	.	4.71856	20.4555	17.2385	147
Chr1	18292143	18292492	.	1000	.	2.8311	7.49481	4.91137	82
Chr1	18297076	18297326	.	1000	.	3.58441	14.8564	11.8644	145
Chr1	18304316	18304622	.	1000	.	5.07276	25.182	21.7815	164
Chr1	18308469	18309005	.	1000	.	7.09566	51.4129	47.2041	310
Chr1	18330390	18330882	.	1000	.	5.79738	34.1431	30.4468	313
Chr1	18370495	18371030	.	1000	.	7.3203	45.8101	41.7519	344
Chr1	18373309	18373886	.	1000	.	6.57194	37.0868	33.2744	326
Chr1	18382394	18382638	.	1000	.	3.83626	13.184	10.2662	116
Chr1	18575402	18575916	.	1000	.	4.17065	16.2263	13.1769	321
Chr1	18742367	18742816	.	1000	.	6.19988	32.3215	28.6795	187
Chr1	18747857	18748258	.	1000	.	4.88717	20.8343	17.6008	229
Chr1	18762979	18763243	.	1000	.	2.95111	10.7455	7.95316	111
Chr1	18826903	18827369	.	1000	.	4.83356	21.2928	18.0427	177
Chr1	19055538	19055962	.	1000	.	5.79477	39.8001	35.91	190
Chr1	19056379	19057225	.	1000	.	5.77133	48.536	44.4026	627
Chr1	19062458	19062687	.	1000	.	2.42806	8.57931	5.91564	187
Chr1	19279721	19280204	.	1000	.	3.8713	14.9323	11.9368	294
Chr1	19303522	19303842	.	1000	.	2.57545	7.54324	4.95659	192
Chr1	19326552	19326890	.	1000	.	2.93069	8.61133	5.94488	179
Chr1	19345248	19345530	.	1000	.	3.47741	10.7885	7.9889	97
Chr1	19521167	19521416	.	1000	.	4.11954	18.6047	15.461	86
Chr1	19580177	19580541	.	1000	.	3.19546	9.05978	6.36365	87
Chr1	19644706	19644998	.	1000	.	3.5714	11.3879	8.55531	186
Chr1	19708690	19709118	.	1000	.	5.35709	24.6231	21.2422	216
Chr1	19723180	19723492	.	1000	.	2.47419	11.2002	8.38356	162
Chr1	19798342	19798782	.	1000	.	4.83356	21.2928	18.0427	251
Chr1	19833512	19834060	.	1000	.	3.5714	11.3879	8.55531	100
Chr1	19945275	19945737	.	1000	.	5.18713	27.9177	24.4149	212
Chr1	20187617	20188236	.	1000	.	8.68789	70.3155	65.6606	289
Chr1	20352330	20353094	.	1000	.	6.65494	41.5648	37.6254	336
Chr1	20549983	20550401	.	1000	.	3.84549	17.2137	14.125	277
Chr1	20558589	20558835	.	1000	.	3.09013	10.8625	8.05838	107
Chr1	20753408	20753802	.	1000	.	2.33037	6.62229	4.11682	115
Chr1	20789590	20789911	.	1000	.	3.94733	13.8935	10.9419	199
Chr1	20846587	20847099	.	1000	.	4.95828	25.6847	22.2636	341
Chr1	20893561	20893863	.	1000	.	2.85774	9.3707	6.65681	115
Chr1	21221182	21221602	.	1000	.	3.98243	25.9516	22.5218	164
Chr1	21244158	21244461	.	1000	.	3.89989	15.5999	12.5765	119
Chr1	21370905	21371425	.	1000	.	8.03433	65.9522	61.3939	198
Chr1	21396573	21396920	.	1000	.	3.47741	10.7885	7.9889	197
Chr1	22120431	22121116	.	1000	.	7.30644	44.2745	40.2561	168
Chr1	22222287	22222632	.	674	.	1.91083	12.7098	9.81297	128
Chr1	22239713	22239956	.	632	.	1.65748	8.71099	6.0388	154
Chr1	22250203	22250429	.	681	.	1.63378	7.29754	4.73476	149
Chr1	22279211	22279421	.	881	.	1.82892	11.1926	8.37611	71
Chr1	22279572	22279810	.	683	.	1.75984	9.51307	6.79325	96
Chr1	22291816	22292269	.	857	.	1.91625	12.2684	9.39573	316
Chr1	22314791	22315226	.	1000	.	1.96775	14.8171	11.8279	291
Chr1	22467040	22467568	.	1000	.	8.89491	97.4379	92.1913	202
Chr1	22885540	22885821	.	1000	.	3.10148	8.50768	5.84909	185
Chr1	22891176	22891482	.	1000	.	3.5714	11.3879	8.55531	178
Chr1	22896387	22896726	.	1000	.	2.62244	8.07018	5.44254	175
Chr1	22900623	22900961	.	1000	.	4.27175	19.3529	16.1802	158
Chr1	22905927	22906346	.	1000	.	6.56655	37.0618	33.2498	179
Chr1	22911029	22911284	.	1000	.	3.47741	10.7885	7.9889	123
Chr1	23117892	23118310	.	1000	.	3.47741	10.7885	7.9889	297
Chr1	23199387	23200022	.	1000	.	5.22299	29.2048	25.6605	464
Chr1	23238931	23239382	.	1000	.	3.90677	17.2586	14.1659	236
Chr1	23284505	23284863	.	1000	.	2.37325	9.25821	6.55061	79
Chr1	23298450	23298861	.	1000	.	2.41216	9.66221	6.92788	277
Chr1	23470805	23471333	.	1000	.	4.1184	16.8695	13.794	355
Chr1	23756531	23756941	.	1000	.	2.74613	7.66756	5.0717	153
Chr1	23790960	23791402	.	1000	.	4.45843	31.8745	28.2478	236
Chr1	23802145	23802502	.	1000	.	2.10936	5.69148	3.28498	60
Chr1	23964135	23964529	.	1000	.	2.17284	11.8217	8.97355	241
Chr1	23972909	23973237	.	558	.	1.94304	9.0516	6.36138	178
Chr1	23974219	23974676	.	575	.	2.01556	8.81047	6.1335	284
Chr1	24051548	24051795	.	1000	.	3.5714	11.3879	8.55531	96
Chr1	24430835	24431140	.	1000	.	3.23358	10.4794	7.6994	147
Chr1	24431535	24431869	.	1000	.	5.1583	26.3146	22.8708	161
Chr1	24434321	24434967	.	1000	.	6.78091	49.5932	45.4344	219
Chr1	24477333	24477616	.	1000	.	4.1353	15.2076	12.2007	134
Chr1	24484424	24484771	.	1000	.	3.55317	12.5254	9.63871	146
Chr1	25002494	25002716	.	1000	.	3.5714	11.3879	8.55531	135
Chr1	25280433	25280962	.	1000	.	3.67816	14.8224	11.8323	296
Chr1	25444532	25444914	.	1000	.	4.50059	21.3994	18.1453	195
Chr1	25972517	25972977	.	1000	.	4.66914	20.57	17.3489	174
Chr1	25975368	25976176	.	1000	.	4.18498	15.9934	12.9534	163
Chr1	26007212	26007583	.	1000	.	3.54183	12.4766	9.59478	145
Chr1	26017882	26018304	.	1000	.	3.5714	11.3879	8.55531	118
Chr1	26081592	26081849	.	1000	.	4.65213	25.7529	22.3299	140
Chr1	26117948	26118627	.	1000	.	4.5577	20.7141	17.4872	409
Chr1	26150336	26151341	.	1000	.	7.04881	39.7164	35.829	697
Chr1	26224651	26225077	.	1000	.	3.96663	16.7314	13.6606	132
Chr1	26225999	26226417	.	1000	.	3.24638	15.4519	12.4348	181
Chr1	26314362	26314645	.	1000	.	2.54082	9.26697	6.55829	92
Chr1	26823699	26824001	.	876	.	2.11043	5.59758	3.19989	162
Chr1	27131202	27131543	.	1000	.	4.62678	19.0737	15.9112	155
Chr1	27253053	27253615	.	1000	.	4.91796	28.6094	25.0836	373
Chr1	27482234	27483161	.	1000	.	4.11599	18.011	14.8892	743
Chr1	27716016	27716629	.	1000	.	5.04602	25.0547	21.6578	194
Chr1	27730205	27731131	.	1000	.	3.33808	10.251	7.482	579
Chr1	28638261	28638492	.	1000	.	2.2232	13.5976	10.6659	184
Chr1	29047504	29047796	.	1000	.	5.26311	23.8498	20.4994	123
Chr1	29608424	29608651	.	1000	.	3.28944	9.62417	6.89296	154
Chr1	29658111	29658910	.	1000	.	3.78816	17.1765	14.0893	496
Chr1	29664704	29665021	.	1000	.	3.28009	11.3275	8.50191	152
Chr1	29711556	29712050	.	1000	.	5.25291	27.51	24.0241	154
Chr1	29814440	29814812	.	1000	.	3.75936	12.6196	9.72576	126
Chr1	29996115	29996609	.	1000	.	3.37709	11.3069	8.48494	243
Chr1	29999856	30000154	.	1000	.	3.62419	13.0763	10.1648	138
Chr1	30239485	30240018	.	1000	.	2.63984	7.9991	5.37703	363
Chr1	30586733	30586991	.	1000	.	2.14942	6.42507	3.93989	75
Chr1	30729008	30729295	.	1000	.	4.94208	23.8567	20.5055	168
Chr1	31838884	31839222	.	1000	.	5.63905	26.9875	23.5179	157
Chr1	32135212	32135518	.	1000	.	4.98116	21.5762	18.3133	126
Chr1	32164642	32164944	.	1000	.	3.50402	18.2366	15.1076	148
Chr1	32362477	32363151	.	1000	.	2.79078	9.9009	7.15438	574
Chr1	32509442	32509926	.	1000	.	2.23356	7.25748	4.69653	332
Chr1	32761551	32761852	.	1000	.	2.9668	11.3897	8.55707	187
Chr1	32865704	32865993	.	1000	.	3.69518	16.4253	13.3703	128
Chr1	32986862	32987162	.	1000	.	3.77279	21.5119	18.2543	117
Chr1	33089159	33089408	.	1000	.	2.62013	10.9665	8.15823	90
Chr1	33173646	33174024	.	1000	.	2.42251	11.3185	8.49463	140
Chr1	33515826	33516170	.	1000	.	2.50307	8.75605	6.08201	210
Chr1	33673424	33673709	.	1000	.	2.44832	9.24399	6.53678	158
Chr1	33685796	33686183	.	1000	.	2.74814	10.3368	7.56335	138
Chr1	33913890	33914719	.	1000	.	5.14315	27.3304	23.8504	589
Chr1	34690966	34691259	.	1000	.	2.95385	7.95979	5.34521	77
Chr1	34696020	34696635	.	1000	.	8.83451	57.673	53.3054	250
Chr1	34923065	34923824	.	1000	.	5.16913	23.0841	19.7626	408
Chr1	35192601	35192870	.	1000	.	4.60522	18.6582	15.5107	137
Chr1	36046673	36047012	.	1000	.	2.71815	7.05933	4.51269	235
Chr1	36121245	36121695	.	1000	.	3.94733	13.8935	10.9419	208
Chr1	36138956	36139241	.	1000	.	3.83626	13.184	10.2662	176
Chr1	36299168	36299692	.	1000	.	2.70422	8.46512	5.81415	231
Chr1	36301671	36302084	.	1000	.	4.27723	18.7782	15.6267	130
Chr1	36412004	36412421	.	1000	.	3.49091	11.3123	8.48953	269
Chr1	36463648	36464397	.	1000	.	5.65454	31.0164	27.4152	463
Chr1	36468623	36469191	.	1000	.	3.00268	8.52556	5.86516	346
Chr1	36518759	36519092	.	1000	.	3.86011	15.9525	12.9148	217
Chr1	36597139	36597425	.	1000	.	2.99065	10.3807	7.60475	138
Chr1	36621695	36622072	.	1000	.	3.38343	10.2005	7.43504	97
Chr1	36646527	36646857	.	1000	.	3.84895	13.7672	10.8228	160
Chr1	36739269	36739529	.	1000	.	3.45946	11.8867	9.03522	115
Chr1	36743690	36744055	.	1000	.	3.38343	10.2005	7.43504	174
Chr1	36957704	36958342	.	1000	.	6.22	36.7143	32.9141	454
Chr1	36972460	36972891	.	1000	.	7.46676	44.0258	40.0162	264
Chr1	37070085	37070768	.	1000	.	3.94125	18.5282	15.3878	279
Chr1	37722150	37722437	.	1000	.	4.30409	16.4824	13.4255	122
Chr1	38171490	38171856	.	1000	.	2.55716	6.86843	4.34395	209
Chr1	38607578	38607837	.	1000	.	3.54183	12.4766	9.59478	94
Chr1	38948740	38949111	.	1000	.	3.85335	13.2514	10.3285	218
Chr1	39212902	39213109	.	1000	.	2.3551	6.49508	4.00066	153
Chr1	39385870	39386731	.	1000	.	6.08131	31.3708	27.7579	491
Chr1	39397583	39398019	.	1000	.	4.93644	22.7835	19.4752	161
Chr1	39794051	39794559	.	1000	.	4.8534	20.6929	17.4678	171
Chr1	39894010	39894498	.	1000	.	5.1838	31.5585	27.9397	219
Chr1	39982238	39982717	.	1000	.	5.44368	31.4979	27.8816	214
Chr1	39985008	39985680	.	1000	.	6.89231	39.9491	36.0546	238
Chr1	39987215	39987455	.	1000	.	3.36481	13.0533	10.1442	92
Chr1	39994826	39996130	.	1000	.	6.18026	42.0815	38.1262	657
Chr1	40145956	40146583	.	1000	.	6.5084	43.4951	39.4991	369
Chr1	40236758	40237382	.	1000	.	4.76443	20.9908	17.7521	476
Chr1	40241610	40242080	.	1000	.	4.12184	23.8069	20.4593	247
Chr1	40243423	40243879	.	1000	.	3.12511	10.2187	7.45166	204
Chr1	40376046	40376834	.	1000	.	4.07597	18.9571	15.7989	611
Chr1	40737537	40737821	.	1000	.	4.04883	18.534	15.3928	103
Chr1	41049436	41050134	.	1000	.	4.87554	27.3333	23.8526	161
Chr1	41079646	41080050	.	1000	.	3.67816	14.8224	11.8323	266
Chr1	41140558	41140936	.	1000	.	3.94638	14.9878	11.9897	208
Chr1	41405633	41405978	.	1000	.	3.47741	10.7885	7.9889	155
Chr1	41508503	41508846	.	1000	.	3.00749	7.96822	5.34801	212
Chr1	41525988	41526232	.	1000	.	4.02797	15.0545	12.0545	135
Chr1	41910657	41911147	.	1000	.	3.89904	21.2757	18.0273	326
Chr1	41972119	41972512	.	1000	.	4.47503	22.5358	19.2355	190
Chr1	41988580	41989270	.	1000	.	6.20295	31.9059	28.2756	421
Chr1	42043160	42043714	.	1000	.	5.52047	26.0865	22.6517	363
Chr1	42109491	42110233	.	1000	.	4.65044	21.8009	18.5307	193
Chr1	42120281	42120518	.	571	.	3.80198	14.8869	11.893	75
Chr1	42128716	42129033	.	1000	.	3.43	12.4527	9.57457	177
Chr1	42141748	42142577	.	1000	.	6.57267	56.9152	52.5686	390
Chr1	42144091	42144802	.	1000	.	3.7647	16.0141	12.973	159
Chr1	42239363	42239749	.	1000	.	4.41725	17.2507	14.1587	267
Chr1	42451959	42452342	.	1000	.	4.12184	23.8069	20.4593	158
Chr1	42613621	42613874	.	1000	.	3.28944	9.62417	6.89296	125
Chr1	42633075	42633467	.	1000	.	3.38343	10.2005	7.43504	153
Chr1	42736575	42737226	.	1000	.	4.02797	15.0545	12.0545	387
Chr1	43313799	43314064	.	1000	.	3.93366	19.5807	16.397	171
Chr1	43328505	43329108	.	1000	.	6.95482	38.8245	34.9615	180
Chr1	43466240	43466586	.	1000	.	3.34809	13.6397	10.7027	78
Chr1	43508109	43508528	.	1000	.	2.67363	9.27046	6.56149	248
Chr1	43544020	43544526	.	1000	.	3.87879	19.5361	16.3545	257
Chr1	43601640	43602188	.	1000	.	3.86318	18.3753	15.2401	268
Chr1	43909968	43910329	.	1000	.	3.66538	11.9983	9.13414	243
Chr1	43978987	43979289	.	1000	.	2.99065	10.3807	7.60475	171
Chr1	44545304	44545693	.	1000	.	3.23678	11.346	8.51911	208
Chr1	44578476	44578870	.	1000	.	2.68488	8.53214	5.87106	177
Chr1	44996740	44997049	.	1000	.	3.98283	18.4728	15.3337	142
Chr1	45010401	45011096	.	1000	.	6.85844	42.5882	38.6176	506
Chr1	45040056	45040390	.	1000	.	2.95307	8.33054	5.68795	88
Chr1	45042537	45043190	.	1000	.	5.25638	30.492	26.9053	283
Chr1	45239437	45240009	.	1000	.	4.72047	22.1318	18.8492	344
Chr1	45343108	45343626	.	1000	.	3.47686	14.7775	11.7922	270
Chr1	45345059	45345426	.	1000	.	3.79879	17.7572	14.6465	188
Chr1	46023995	46024288	.	1000	.	3.94733	13.8935	10.9419	115
Chr1	46027438	46027806	.	1000	.	3.19546	9.05978	6.36365	227
Chr1	46107459	46107879	.	1000	.	3.5714	11.3879	8.55531	154
Chr1	46436187	46436397	.	1000	.	3.2837	13.0829	10.1707	83
Chr1	46474815	46475095	.	1000	.	3.96663	16.7314	13.6606	117
Chr1	46529474	46530219	.	1000	.	7.74234	83.0957	78.1632	256
Chr1	46595763	46596095	.	1000	.	4.04132	14.5456	11.5661	137
Chr1	46768768	46769219	.	1000	.	3.75936	12.6196	9.72576	142
Chr1	46967097	46967351	.	1000	.	3.93846	14.406	11.4336	153
Chr1	46969590	46970485	.	1000	.	4.1353	15.2076	12.2007	121
Chr1	47865970	47866325	.	1000	.	4.60522	18.6582	15.5107	177
Chr1	48193415	48194027	.	1000	.	3.75944	13.1381	10.2222	442
Chr1	48258075	48258402	.	1000	.	3.02616	10.9403	8.13283	198
Chr1	48263491	48263772	.	1000	.	4.11796	16.291	13.2397	139
Chr1	48494339	48494665	.	1000	.	4.93783	38.8383	34.9751	137
Chr1	48549490	48549765	.	1000	.	2.53174	7.77106	5.169	134
Chr1	48732055	48732403	.	1000	.	3.94733	13.8935	10.9419	188
Chr1	48759918	48760344	.	1000	.	3.65524	15.9627	12.9241	180
Chr1	48788781	48789342	.	1000	.	3.33851	12.4778	9.59525	440
Chr1	48805533	48806017	.	1000	.	6.18544	36.1129	32.3616	295
Chr1	48819199	48819735	.	1000	.	7.79558	53.7069	49.4404	274
Chr1	48822124	48822700	.	1000	.	5.29156	38.5138	34.6611	287
Chr1	48856973	48857213	.	1000	.	3.23678	11.346	8.51911	102
Chr1	48861143	48861783	.	1000	.	3.7748	13.7215	10.7794	508
Chr1	48876284	48877089	.	1000	.	5.822	37.9313	34.0959	480
Chr1	49246321	49246770	.	1000	.	3.6615	14.2407	11.2763	229
Chr1	49255374	49256000	.	1000	.	6.39092	33.5984	29.9171	281
Chr1	49496412	49497127	.	1000	.	3.05895	9.5323	6.81168	553
Chr1	49501769	49502794	.	1000	.	2.10555	6.06679	3.61628	97
Chr1	49587513	49587890	.	1000	.	8.28588	123.309	117.343	189
Chr1	49588267	49588614	.	1000	.	8.62373	92.5963	87.4647	176
Chr1	49901223	49901664	.	1000	.	6.17822	36.9331	33.126	259
Chr1	49989050	49990284	.	1000	.	8.09818	57.8815	53.5096	557
Chr1	50083477	50083995	.	1000	.	6.29023	44.0168	40.0074	274
Chr1	50084448	50085021	.	1000	.	2.60606	8.14253	5.51065	305
Chr1	50131166	50131595	.	1000	.	5.17832	40.6596	36.7456	180
Chr1	50131835	50132252	.	1000	.	3.94125	18.5282	15.3878	226
Chr1	50135938	50136478	.	1000	.	3.62419	13.0763	10.1648	172
Chr1	50140560	50140839	.	1000	.	3.76815	12.9137	10.0112	97
Chr1	50307964	50308511	.	1000	.	3.85335	13.2514	10.3285	197
Chr1	50347412	50348039	.	1000	.	6.95482	38.8245	34.9615	335
Chr1	50371325	50371654	.	1000	.	4.34917	16.9715	13.893	254
Chr1	50449460	50449844	.	1000	.	2.72184	7.73012	5.13027	123
Chr1	50842008	50842325	.	1000	.	2.81952	6.92869	4.39402	144
Chr1	51088554	51088880	.	1000	.	2.59356	6.72179	4.20781	62
Chr1	51098667	51099952	.	1000	.	7.92508	59.0496	54.6496	642
Chr1	51100457	51100896	.	1000	.	4.61709	23.9251	20.5712	220
Chr1	51101803	51102155	.	1000	.	3.67624	18.8421	15.6883	169
Chr1	51102833	51103133	.	1000	.	3.87879	19.5361	16.3545	139
Chr1	51103902	51104653	.	1000	.	3.87879	19.5361	16.3545	414
Chr1	51112562	51113082	.	1000	.	4.63908	21.4192	18.1648	169
Chr1	51117486	51117803	.	1000	.	2.44668	6.66295	4.1537	188
Chr1	51119221	51119778	.	1000	.	6.76054	39.7947	35.9056	284
Chr1	51170586	51171142	.	1000	.	3.82705	19.4982	16.3179	222
Chr1	51172341	51172880	.	1000	.	3.93366	19.5807	16.397	167
Chr1	51227768	51228060	.	1000	.	4.83356	21.2928	18.0427	164
Chr1	51426190	51426659	.	1000	.	3.77682	16.5954	13.5297	167
Chr1	51441867	51442295	.	1000	.	2.89869	8.65955	5.99049	311
Chr1	51526571	51526857	.	1000	.	3.34944	16.5463	13.4858	147
Chr1	52029978	52030430	.	1000	.	4.38601	17.7408	14.6308	285
Chr1	52039017	52039628	.	1000	.	4.63768	32.2209	28.5831	411
Chr1	52042131	52042574	.	1000	.	3.04845	8.31232	5.67024	212
Chr1	52135064	52135442	.	1000	.	2.68488	8.53214	5.87106	145
Chr1	52142607	52143099	.	1000	.	4.63987	19.4562	16.2774	218
Chr1	52145827	52146549	.	1000	.	5.98131	40.9176	36.9951	444
Chr1	52162346	52162866	.	1000	.	4.89008	22.5744	19.2729	333
Chr1	52252740	52253219	.	1000	.	4.78158	20.7281	17.5009	161
Chr1	52465617	52465931	.	1000	.	2.68672	7.25815	4.69708	174
Chr1	52581765	52582038	.	1000	.	3.7647	16.0141	12.973	107
Chr1	52583775	52584510	.	1000	.	8.04668	50.7769	46.5853	299
Chr1	52630931	52631285	.	1000	.	3.66538	11.9983	9.13414	126
Chr1	52720307	52720919	.	1000	.	7.34236	49.8478	45.6809	224
Chr1	52721433	52721869	.	1000	.	6.17411	39.9068	36.0134	262
Chr1	52722623	52723081	.	1000	.	5.21888	31.0238	27.4218	153
Chr1	52724401	52724937	.	1000	.	7.69098	61.308	56.8538	185
Chr1	52727968	52728454	.	1000	.	5.82235	32.2391	28.6007	185
Chr1	52729663	52730065	.	1000	.	6.0193	31.9321	28.3014	139
Chr1	52747423	52748016	.	1000	.	5.39844	32.0171	28.3842	339
Chr1	52760868	52761586	.	1000	.	3.83817	15.5824	12.5595	533
Chr1	52775785	52776120	.	1000	.	2.84025	8.23314	5.59529	183
Chr1	52918937	52919461	.	1000	.	5.9886	38.0429	34.2022	300
Chr1	53043294	53043658	.	1000	.	4.30409	16.4824	13.4255	132
Chr1	53198083	53198597	.	1000	.	4.39766	17.1706	14.0841	346
Chr1	53311278	53311643	.	1000	.	4.27175	19.3529	16.1802	178
Chr1	53903839	53904325	.	1000	.	2.94253	9.2174	6.51118	137
Chr1	54009812	54010044	.	1000	.	4.04132	14.5456	11.5661	129
Chr1	54213721	54214060	.	1000	.	3.02146	10.3377	7.56353	162
Chr1	54367508	54367992	.	1000	.	4.53024	20.2661	17.0555	243
Chr1	54953614	54954105	.	1000	.	4.18341	22.1469	18.8634	270
Chr1	55192781	55193006	.	1000	.	3.37171	14.2138	11.252	158
Chr1	55278857	55279240	.	1000	.	6.39289	43.2953	39.3059	148
Chr1	55336213	55336728	.	1000	.	3.33851	12.4778	9.59525	143
Chr1	55337492	55338095	.	1000	.	5.5017	27.1654	23.6905	383
Chr1	55357468	55357929	.	1000	.	2.94505	9.22857	6.52176	311
Chr1	55415244	55415826	.	1000	.	4.31388	22.8945	19.5817	346
Chr1	55566434	55566953	.	1000	.	6.20295	31.9059	28.2756	149
Chr1	55798235	55798911	.	1000	.	4.88717	20.8343	17.6008	503
Chr1	55936371	55936789	.	1000	.	4.69921	19.3751	16.1996	146
Chr1	56076842	56077113	.	1000	.	2.9372	12.3342	9.45941	105
Chr1	56121863	56122248	.	999	.	2.01047	11.2822	8.46303	223
Chr1	56209729	56210280	.	599	.	1.701	8.44254	5.79373	442
Chr1	56210968	56212628	.	590	.	1.87288	12.5677	9.67856	261
Chr1	56218418	56219319	.	683	.	1.71797	9.68686	6.9513	139
Chr1	56222556	56223638	.	557	.	1.69758	7.65074	5.05686	121
Chr1	56227454	56227659	.	971	.	1.63667	6.7345	4.22003	95
Chr1	56227814	56228100	.	971	.	1.85295	10.8992	8.09397	113
Chr1	56228518	56229679	.	1000	.	1.85523	13.0894	10.177	789
Chr1	56230171	56230702	.	807	.	1.61082	8.14477	5.51266	169
Chr1	56231303	56233454	.	1000	.	1.8134	13.0766	10.1651	1727
Chr1	56233855	56234310	.	737	.	1.69298	8.63555	5.96841	320
Chr1	56234426	56235275	.	661	.	1.70025	9.65002	6.91699	143
Chr1	56236017	56237943	.	1000	.	2.00303	15.5537	12.5325	432
Chr1	56243153	56244448	.	1000	.	2.09881	16.0824	13.0387	432
Chr1	56245429	56245986	.	590	.	1.74248	8.55231	5.89052	208
Chr1	56248084	56248633	.	780	.	1.9476	13.412	10.4846	219
Chr1	56250111	56250679	.	1000	.	1.86673	11.5392	8.70052	230
Chr1	56264137	56264698	.	1000	.	1.73929	7.99066	5.36946	96
Chr1	56266041	56266540	.	571	.	1.89059	10.7515	7.95871	161
Chr1	56272905	56273664	.	604	.	1.75801	8.35834	5.71367	304
Chr1	56285762	56286112	.	772	.	1.84092	9.89412	7.14795	188
Chr1	56286408	56286798	.	954	.	1.73248	8.91896	6.23635	287
Chr1	56300224	56300505	.	1000	.	2.41362	17.7583	14.6475	158
Chr1	56302890	56304311	.	1000	.	1.77442	9.13027	6.42953	382
Chr1	56305222	56305620	.	699	.	1.67428	7.68788	5.09087	269
Chr1	56305801	56306328	.	662	.	1.77057	10.7681	7.97388	143
Chr1	56307886	56308453	.	1000	.	1.81209	10.9127	8.10654	197
Chr1	56310057	56310550	.	696	.	1.65442	7.40506	4.83472	282
Chr1	56325920	56327024	.	650	.	1.87492	11.1702	8.3548	665
Chr1	56328180	56329347	.	562	.	1.71324	8.4096	5.7622	164
Chr1	56329961	56330225	.	895	.	1.77944	8.5868	5.92261	118
Chr1	56332933	56333444	.	704	.	1.68574	7.17939	4.62483	231
Chr1	56340815	56341073	.	542	.	1.77664	9.22367	6.51732	106
Chr1	56351378	56352586	.	1000	.	1.93939	13.6652	10.7262	1054
Chr1	56353705	56354541	.	642	.	1.69197	8.09752	5.4686	226
Chr1	56355455	56355899	.	595	.	1.79131	9.12415	6.42453	137
Chr1	56358411	56358759	.	596	.	1.64143	6.08923	3.63667	119
Chr1	56360256	56360525	.	1000	.	2.12448	11.7714	8.92509	160
Chr1	56373932	56374538	.	829	.	1.84242	10.1205	7.36529	248
Chr1	56375960	56377162	.	551	.	1.76535	9.77856	7.03751	1041
Chr1	56379932	56380481	.	615	.	1.61561	6.41275	3.93276	274
Chr1	56380601	56381017	.	614	.	1.76884	9.23056	6.5237	337
Chr1	56387261	56387896	.	553	.	1.84087	9.75695	7.01733	515
Chr1	56390730	56391112	.	572	.	1.6835	7.56234	4.9739	256
Chr1	56392810	56394008	.	1000	.	1.77199	11.5791	8.73881	802
Chr1	56394391	56395008	.	889	.	1.61106	7.84328	5.2372	374
Chr1	56395618	56397792	.	1000	.	1.91601	15.0015	12.0032	805
Chr1	56400430	56401936	.	1000	.	1.78098	11.7491	8.90321	346
Chr1	56407479	56408781	.	1000	.	1.94085	13.1394	10.2235	414
Chr1	56412348	56413237	.	1000	.	2.07673	16.3595	13.3066	220
Chr1	56414542	56414956	.	709	.	1.58099	6.45466	3.96232	266
Chr1	56429653	56429905	.	1000	.	2.08441	10.7256	7.93619	140
Chr1	56444856	56445228	.	566	.	1.70317	6.76101	4.24501	264
Chr1	56454280	56455268	.	716	.	1.79318	7.63283	5.03945	760
Chr1	56455640	56456128	.	730	.	1.69163	9.03102	6.34168	187
Chr1	56459427	56459799	.	1000	.	1.94125	11.4092	8.57558	142
Chr1	56460066	56460550	.	622	.	1.80564	9.39095	6.67624	147
Chr1	56461822	56462065	.	972	.	2.0468	12.5705	9.68132	129
Chr1	56463214	56463810	.	770	.	1.81228	8.37661	5.73125	407
Chr1	56464180	56464644	.	656	.	1.73627	8.17883	5.54414	289
Chr1	56465451	56466887	.	716	.	1.72197	8.20531	5.5698	834
Chr1	56467446	56468980	.	949	.	1.81637	9.54382	6.82271	1203
Chr1	56471897	56472223	.	935	.	1.852	11.0231	8.2127	170
Chr1	56472854	56473543	.	752	.	1.79807	9.66458	6.93017	517
Chr1	56473970	56475113	.	1000	.	1.70977	10.3555	7.58093	774
Chr1	56475540	56476179	.	921	.	1.68162	9.06978	6.37313	310
Chr1	56476742	56478456	.	1000	.	2.16989	20.6062	17.3833	186
Chr1	56478636	56478955	.	574	.	1.72521	9.08719	6.3898	129
Chr1	56479202	56480192	.	574	.	1.73402	9.28206	6.57262	418
Chr1	56481631	56483410	.	1000	.	1.85977	12.1963	9.32547	355
Chr1	56484602	56484942	.	801	.	1.76353	9.69002	6.9544	190
Chr1	56485464	56486031	.	879	.	1.87594	12.2631	9.39067	454
Chr1	56486894	56487298	.	834	.	1.73988	8.17093	5.53668	160
Chr1	56488355	56489137	.	796	.	1.90064	11.6435	8.80114	620
Chr1	56489312	56489979	.	1000	.	1.94206	11.9746	9.11502	540
Chr1	56490333	56491443	.	840	.	1.90385	11.6188	8.77719	604
Chr1	56491558	56491992	.	761	.	1.96185	12.3568	9.48153	272
Chr1	56509370	56509733	.	1000	.	3.9806	15.1342	12.1317	260
Chr1	56528977	56529862	.	1000	.	7.79808	76.3412	71.5467	474
Chr1	56581073	56581460	.	1000	.	5.07586	27.7062	24.213	177
Chr1	56635760	56636169	.	1000	.	3.27519	9.57071	6.84785	241
Chr1	56764573	56764984	.	1000	.	3.76141	14.9609	11.9645	99
Chr1	56820791	56821154	.	1000	.	4.71606	23.111	19.7882	222
Chr1	56869561	56870012	.	1000	.	3.33851	12.4778	9.59525	297
Chr1	56921396	56921694	.	1000	.	2.86433	7.44327	4.86325	130
Chr1	56927532	56927853	.	1000	.	4.1353	15.2076	12.2007	115
Chr1	56931202	56931463	.	1000	.	3.50894	13.0477	10.1394	83
Chr1	57773898	57774355	.	1000	.	4.35643	19.4552	16.2765	184
Chr1	58095480	58095825	.	1000	.	4.04132	14.5456	11.5661	188
Chr1	58169470	58169984	.	1000	.	2.85148	8.10353	5.47339	147
Chr1	58303878	58304198	.	1000	.	3.23993	12.6408	9.74598	241
Chr1	58339867	58340115	.	1000	.	4.20375	16.9559	13.8778	149
Chr1	58491513	58491923	.	1000	.	2.53174	7.77106	5.169	131
Chr1	58634055	58634322	.	1000	.	3.26671	9.53882	6.81786	109
Chr1	58634670	58635033	.	1000	.	4.11954	18.6047	15.461	186
Chr1	59042486	59042820	.	1000	.	4.75628	22.2998	19.0107	179
Chr1	59060110	59060428	.	1000	.	3.29472	10.7373	7.94515	110
Chr1	59083532	59083800	.	1000	.	3.28944	9.62417	6.89296	145
Chr1	59100587	59100848	.	1000	.	5.07514	22.3262	19.0336	112
Chr1	59385099	59385552	.	1000	.	3.35602	14.8	11.8121	182
Chr1	60560276	60560558	.	1000	.	3.56436	13.0583	10.1483	151
Chr1	60619988	60620238	.	1000	.	3.53266	16.5093	13.4515	107
Chr1	60902576	60902883	.	1000	.	5.06166	24.0567	20.6987	142
Chr1	61127536	61127814	.	1000	.	3.6839	17.1228	14.0386	158
Chr1	61747223	61747739	.	1000	.	5.18919	26.0975	22.6618	379
Chr1	61931469	61931794	.	1000	.	3.73194	19.441	16.2632	179
Chr1	62035400	62035688	.	1000	.	3.29472	10.7373	7.94515	153
Chr1	62131183	62132227	.	1000	.	6.36277	36.5446	32.7494	315
Chr1	62134295	62135747	.	1000	.	3.83574	16.6324	13.5654	135
Chr1	62156770	62157474	.	1000	.	6.63647	43.2871	39.2988	450
Chr1	62159183	62159642	.	1000	.	4.84595	32.6491	28.998	195
Chr1	62159845	62160281	.	1000	.	3.07138	10.1789	7.41822	297
Chr1	63369193	63369479	.	1000	.	4.03603	16.215	13.166	131
Chr1	63458913	63459209	.	1000	.	2.88288	8.05212	5.42568	171
Chr1	63804040	63804525	.	1000	.	8.55255	54.7182	50.4262	189
Chr1	63805797	63806497	.	1000	.	2.53757	5.47393	3.09103	177
Chr1	63808352	63809033	.	1000	.	4.23613	24.5317	21.156	493
Chr1	63826768	63827304	.	1000	.	3.60322	12.4936	9.60927	421
Chr1	64281642	64281925	.	1000	.	3.40594	11.8859	9.03522	174
Chr1	65296869	65297275	.	1000	.	3.32673	11.3143	8.49058	185
Chr1	65649047	65649783	.	1000	.	4.6992	20.0392	16.8389	502
Chr1	65659375	65660104	.	1000	.	4.52474	31.4131	27.7991	240
Chr1	65668153	65668452	.	1000	.	3.62264	14.8017	11.813	136
Chr1	65679577	65679973	.	1000	.	4.10991	15.9684	12.9297	137
Chr1	65684319	65684953	.	1000	.	5.36889	26.185	22.7473	463
Chr1	65704525	65704986	.	1000	.	4.58567	25.0539	21.6572	277
Chr1	65705988	65706369	.	1000	.	4.10024	16.7877	13.7156	202
Chr1	65726065	65726445	.	1000	.	4.00016	16.6119	13.5457	255
Chr1	65776580	65776901	.	1000	.	3.12999	9.62983	6.8974	80
Chr1	65778836	65779605	.	1000	.	4.88684	31.5399	27.9224	379
Chr1	65791393	65791894	.	1000	.	3.09179	13.8613	10.9142	264
Chr1	65793196	65793730	.	1000	.	2.95666	8.53186	5.87106	389
Chr1	65802873	65803367	.	1000	.	3.89565	13.9582	11.0054	311
Chr1	65848369	65848865	.	1000	.	4.69498	21.68	18.4134	298
Chr1	65965872	65966567	.	1000	.	3.50914	17.0843	14.0026	493
Chr1	65972401	65972793	.	1000	.	4.57961	28.5758	25.0532	228
Chr1	66332430	66332828	.	1000	.	3.38391	12.4685	9.58765	276
Chr1	66773024	66773720	.	1000	.	5.35709	24.6231	21.2422	354
Chr1	66830586	66830955	.	1000	.	3.38391	12.4685	9.58765	213
Chr1	67036079	67036628	.	1000	.	3.22747	11.9399	9.08169	170
Chr1	67040960	67041475	.	1000	.	3.17093	14.3506	11.3803	207
Chr1	67042303	67042848	.	1000	.	5.68146	43.8841	39.8771	279
Chr1	67046402	67046787	.	1000	.	6.10574	38.6822	34.8247	189
Chr1	67051338	67051658	.	1000	.	4.09517	18.4834	15.3441	168
Chr1	67098879	67099150	.	1000	.	3.78463	13.5018	10.5722	175
Chr1	67153692	67154196	.	1000	.	6.17694	34.3591	30.657	296
Chr1	67775300	67775610	.	1000	.	4.95828	25.6847	22.2636	126
Chr1	67818659	67818992	.	1000	.	3.28944	9.62417	6.89296	156
Chr1	67872547	67872926	.	1000	.	3.19546	9.05978	6.36365	187
Chr1	67889522	67889766	.	1000	.	3.45946	11.8867	9.03522	143
Chr1	68048563	68048909	.	1000	.	4.79319	20.1005	16.8961	190
Chr1	68212177	68212529	.	1000	.	4.85858	22.4317	19.1351	187
Chr1	68285408	68285960	.	1000	.	4.882	24.9535	21.5603	190
Chr1	68310174	68310471	.	1000	.	2.87219	9.97551	7.22558	133
Chr1	68332991	68333683	.	1000	.	7.53045	63.8479	59.3357	240
Chr1	68335919	68336356	.	1000	.	4.63845	23.3824	20.0497	258
Chr1	68336970	68339013	.	1000	.	6.02034	49.9411	45.7716	276
Chr1	68339467	68339764	.	1000	.	4.38065	19.5694	16.3872	126
Chr1	68853739	68854292	.	1000	.	3.53103	13.6278	10.693	342
Chr1	68886661	68887436	.	1000	.	8.03194	52.8083	48.5629	333
Chr1	68921668	68921939	.	1000	.	3.35659	10.9957	8.18619	133
Chr1	68936954	68937535	.	1000	.	4.48735	21.9673	18.6903	412
Chr1	68938559	68939315	.	1000	.	5.90571	33.4669	29.7918	320
Chr1	68970526	68970951	.	1000	.	5.32741	31.2517	27.6422	173
Chr1	68987655	68988111	.	1000	.	3.27273	13.6744	10.735	151
Chr1	68989173	68989863	.	1000	.	6.18182	47.2299	43.131	414
Chr1	68993221	68993541	.	1000	.	3.36049	11.6855	8.84161	157
Chr1	68997076	68997826	.	1000	.	3.15681	10.5638	7.781	628
Chr1	69050182	69050506	.	1000	.	4.04132	14.5456	11.5661	123
Chr1	69132602	69132916	.	1000	.	4.88717	20.8343	17.6008	164
Chr1	69431078	69431434	.	1000	.	6.25506	39.0517	35.1822	182
Chr1	69431949	69432371	.	1000	.	5.51724	32.2739	28.6335	207
Chr1	69538033	69538418	.	1000	.	5.47767	34.7585	31.045	175
Chr1	69713726	69714263	.	1000	.	3.83505	26.9603	23.4943	285
Chr1	69944082	69944624	.	1000	.	2.5919	7.46949	4.888	376
Chr1	70110409	70110801	.	1000	.	3.94733	13.8935	10.9419	231
Chr1	70148132	70148482	.	1000	.	4.63271	20.4075	17.1922	160
Chr1	70611657	70611931	.	1000	.	3.92238	17.0649	13.9838	118
Chr1	70763873	70764163	.	1000	.	4.60522	18.6582	15.5107	142
Chr1	71243239	71243693	.	1000	.	4.52236	27.888	24.3871	274
Chr1	71256378	71256682	.	1000	.	2.56223	8.36615	5.72104	150
Chr1	71292766	71293435	.	1000	.	3.43266	12.4648	9.58565	342
Chr1	71296761	71297299	.	1000	.	3.74708	13.8619	10.9146	162
Chr1	71355910	71356360	.	1000	.	3.96039	16.1504	13.1036	301
Chr1	71390998	71391506	.	1000	.	2.94253	9.2174	6.51118	354
Chr1	72130214	72131620	.	1000	.	9.43729	107.317	101.796	540
Chr1	72132251	72132862	.	1000	.	5.22772	27.3861	23.9029	223
Chr1	72134684	72135135	.	1000	.	3.88784	14.4659	11.4921	154
Chr1	72180469	72180782	.	1000	.	3.47741	10.7885	7.9889	159
Chr1	72493695	72494158	.	1000	.	3.24683	13.1041	10.1903	160
Chr1	72543099	72543779	.	1000	.	7.01942	43.382	39.3876	256
Chr1	72584171	72584437	.	1000	.	4.41725	17.2507	14.1587	126
Chr1	72705396	72705620	.	1000	.	3.28944	9.62417	6.89296	81
Chr1	73428237	73428501	.	1000	.	4.1353	15.2076	12.2007	105
Chr1	73759617	73760450	.	1000	.	7.53456	47.8374	43.7241	259
Chr1	73799323	73799766	.	1000	.	5.76576	31.5591	27.9397	183
Chr1	74017051	74017376	.	1000	.	3.97241	17.3121	14.2173	180
Chr1	74112475	74112820	.	1000	.	3.38343	10.2005	7.43504	118
Chr1	74408658	74409077	.	1000	.	3.19645	11.3692	8.54081	61
Chr1	75251143	75251745	.	1000	.	7.33986	44.431	40.4094	397
Chr1	75381216	75381722	.	1000	.	4.45275	23.6745	20.3325	190
Chr1	75782225	75782670	.	1000	.	4.48735	21.9673	18.6903	276
Chr1	75825528	75825988	.	1000	.	4.66673	19.2403	16.0722	270
Chr1	76009561	76010014	.	1000	.	5.48788	43.6883	39.6878	235
Chr1	76149723	76150173	.	1000	.	3.54919	17.0865	14.0045	263
Chr1	76449879	76450273	.	1000	.	4.83168	23.6754	20.3325	137
Chr1	76853948	76854359	.	1000	.	3.18422	9.22667	6.52009	93
Chr1	76857028	76857307	.	1000	.	4.19574	17.2153	14.1266	112
Chr1	76885514	76885957	.	1000	.	3.05951	11.5011	8.66333	318
Chr1	76951283	76951707	.	1000	.	4.02797	15.0545	12.0545	166
Chr1	78625086	78625448	.	1000	.	3.49091	11.3123	8.48953	181
Chr1	78878235	78878560	.	1000	.	3.80198	14.8869	11.893	165
Chr1	78883646	78884109	.	1000	.	4.27723	18.7782	15.6267	259
Chr1	78981869	78982453	.	1000	.	7.23678	41.5171	37.579	250
Chr1	79024015	79024309	.	1000	.	3.10148	8.50768	5.84909	84
Chr1	79152476	79152752	.	1000	.	4.34715	18.1872	15.0602	136
Chr1	79159992	79160565	.	1000	.	5.53722	36.6579	32.8591	188
Chr1	79479708	79480045	.	1000	.	3.77817	19.4667	16.2875	154
Chr1	79480456	79480901	.	1000	.	6.41145	53.1134	48.8604	217
Chr1	79517686	79517980	.	1000	.	3.85335	13.2514	10.3285	133
Chr1	80011311	80011881	.	1000	.	4.19802	18.1091	14.9837	329
Chr1	80068489	80069240	.	1000	.	7.80068	47.0511	42.9577	359
Chr1	80468372	80468680	.	1000	.	3.38343	10.2005	7.43504	150
Chr1	80469638	80470222	.	1000	.	5.54455	30.4721	26.8865	278
Chr1	80669375	80669885	.	1000	.	3.34455	10.4993	7.71871	329
Chr1	80717479	80718355	.	1000	.	4.44171	17.6634	14.5576	606
Chr1	80744061	80744487	.	1000	.	6.49573	35.8399	32.0965	201
Chr1	80927763	80928223	.	1000	.	4.44788	19.5707	16.3876	321
Chr1	80965395	80966034	.	1000	.	2.95218	8.51373	5.85483	419
Chr1	81001473	81001951	.	1000	.	3.43266	12.4648	9.58565	305
Chr1	81279114	81279420	.	1000	.	5.97425	39.6278	35.7432	152
Chr1	81280915	81281387	.	1000	.	3.55555	11.3268	8.50191	305
Chr1	81780640	81781675	.	1000	.	2.03319	13.3595	10.4338	884
Chr1	81791154	81791509	.	771	.	1.67958	6.53643	4.03749	152
Chr1	81792400	81793043	.	1000	.	1.8254	8.93988	6.25668	158
Chr1	81800503	81801090	.	553	.	1.5891	7.93786	5.32512	485
Chr1	81813022	81813335	.	610	.	1.76842	6.31182	3.84059	292
Chr1	81853105	81853734	.	983	.	1.64948	10.4754	7.69553	384
Chr1	81854149	81854593	.	686	.	1.63392	9.04887	6.35872	241
Chr1	81855312	81855595	.	1000	.	1.89807	16.6363	13.5692	146
Chr1	81886435	81886660	.	579	.	1.90598	10.4484	7.66994	104
Chr1	81936539	81936865	.	1000	.	5.27156	26.8581	23.395	157
Chr1	82047685	82048101	.	1000	.	3.00705	8.54268	5.88123	186
Chr1	82094058	82094480	.	1000	.	5.06931	25.8817	22.454	207
Chr1	82143613	82144499	.	1000	.	6.18247	49.804	45.6381	407
Chr1	82146190	82146511	.	1000	.	4.19547	18.6858	15.537	121
Chr1	82152370	82153432	.	1000	.	5.32553	25.9889	22.5579	526
Chr1	82155656	82156047	.	1000	.	3.57522	11.6461	8.8036	254
Chr1	82215057	82215474	.	1000	.	5.11734	30.8128	27.2173	252
Chr1	82220633	82220921	.	943	.	2.5655	9.85785	7.11346	125
Chr1	82221708	82222141	.	1000	.	2.61224	13.1867	10.2688	182
Chr1	82225900	82226315	.	1000	.	3.72469	16.3256	13.2733	219
Chr1	82332820	82333133	.	1000	.	2.51107	7.09778	4.54844	189
Chr1	82643045	82643359	.	1000	.	2.99966	7.93979	5.327	103
Chr1	82655589	82656166	.	1000	.	5.87879	43.1779	39.1922	249
Chr1	82675098	82675432	.	1000	.	2.70837	9.13425	6.43283	116
Chr1	82875732	82876404	.	1000	.	3.09091	12.063	9.19635	520
Chr1	83015631	83016021	.	1000	.	3.90443	14.2651	11.2995	263
Chr1	83188212	83188518	.	1000	.	4.11796	16.291	13.2397	174
Chr1	83220144	83220548	.	1000	.	4.22928	15.8793	12.8451	219
Chr1	83568619	83569289	.	1000	.	3.47686	14.7775	11.7922	260
Chr1	83584296	83584807	.	1000	.	3.05438	10.2979	7.52581	236
Chr1	83585208	83585673	.	1000	.	3.43163	11.3059	8.48494	159
Chr1	83614266	83616494	.	1000	.	6.78788	55.6459	51.3319	382
Chr1	83629605	83630095	.	1000	.	3.77343	13.1951	10.2768	182
Chr1	83635292	83635688	.	1000	.	3.08911	9.6605	6.92625	237
Chr1	83636917	83637361	.	1000	.	3.96633	15.6255	12.6015	189
Chr1	83653771	83654175	.	1000	.	3.80106	14.3576	11.387	180
Chr1	83656607	83657144	.	1000	.	5.93665	31.5516	27.9336	224
Chr1	84091949	84092327	.	1000	.	3.19546	9.05978	6.36365	120
Chr1	84122987	84123288	.	1000	.	8.45857	53.7427	49.4739	177
Chr1	84125989	84126293	.	1000	.	3.72696	13.0054	10.1006	122
Chr1	84152638	84153108	.	1000	.	3.46199	10.7296	7.93858	303
Chr1	84158098	84158610	.	1000	.	3.84549	17.2137	14.125	235
Chr1	84247510	84247822	.	1000	.	3.09123	12.6627	9.76706	164
Chr1	84284663	84285194	.	1000	.	4.44381	33.0162	29.3538	163
Chr1	84316155	84316555	.	1000	.	4.21096	15.8052	12.7756	221
Chr1	84346627	84347287	.	1000	.	2.94481	8.66991	6.0004	602
Chr1	84459428	84459777	.	1000	.	4.28474	26.341	22.8953	162
Chr1	84460380	84460809	.	1000	.	4.29807	24.6172	21.2386	258
Chr1	84593717	84593990	.	1000	.	3.31189	10.1486	7.39083	170
Chr1	84600818	84601418	.	1000	.	6.9232	65.4548	60.9079	268
Chr1	84602956	84603579	.	1000	.	8.17706	72.125	67.429	364
Chr1	84621250	84621680	.	1000	.	6.50302	48.8259	44.6874	187
Chr1	84898384	84898715	.	1000	.	4.5073	17.9339	14.817	160
Chr1	84900098	84900847	.	1000	.	6.43431	36.8868	33.0827	161
Chr1	84917188	84917604	.	1000	.	5.59354	27.5761	24.0877	155
Chr1	84972421	84972852	.	1000	.	5.62576	43.104	39.1202	178
Chr1	84985626	84985994	.	1000	.	4.28954	17.6296	14.525	273
Chr1	85165784	85166214	.	1000	.	5.01193	27.3703	23.8885	245
Chr1	85278564	85278941	.	1000	.	3.65524	15.9627	12.9241	114
Chr1	85433803	85434180	.	1000	.	3.39475	10.471	7.69157	231
Chr1	85580347	85580597	.	1000	.	3.5714	11.3879	8.55531	140
Chr1	85609264	85609592	.	1000	.	4.28474	26.341	22.8953	155
Chr1	86067186	86067667	.	1000	.	6.71275	44.1492	40.136	290
Chr1	86163224	86163527	.	1000	.	3.38343	10.2005	7.43504	152
Chr1	86356019	86356520	.	1000	.	3.75944	13.1381	10.2222	301
Chr1	86472908	86473585	.	1000	.	9.40141	114.657	108.925	238
Chr1	86478458	86479118	.	1000	.	8.73619	104.031	98.6095	360
Chr1	86488188	86488454	.	1000	.	3.57887	11.9042	9.04956	108
Chr1	86558013	86558479	.	1000	.	3.24752	10.7527	7.95895	161
Chr1	86573374	86573806	.	1000	.	5.0023	26.9661	23.4989	175
Chr1	86588564	86589070	.	1000	.	6.6551	39.7454	35.8574	200
Chr1	86703557	86703888	.	1000	.	3.88119	15.5144	12.4939	176
Chr1	87070579	87071175	.	1000	.	6.31529	34.1366	30.4412	282
Chr1	87279413	87279679	.	1000	.	4.64812	27.3719	23.89	135
Chr1	87285054	87285510	.	1000	.	4.69355	26.3166	22.8723	343
Chr1	87323610	87324066	.	1000	.	4.1353	15.2076	12.2007	283
Chr1	87576154	87576542	.	1000	.	4.97587	23.3119	19.9823	203
Chr1	87601594	87602014	.	1000	.	2.91351	7.44176	4.86286	277
Chr1	87738150	87738627	.	1000	.	5.31672	33.0663	29.4014	272
Chr1	87839259	87839682	.	1000	.	6.42424	50.5478	46.3629	189
Chr1	87844521	87844787	.	1000	.	2.48334	7.38772	4.8196	103
Chr1	87847250	87847995	.	1000	.	7.75717	58.1174	53.7405	274
Chr1	88074618	88075541	.	1000	.	4.11919	18.0264	14.9036	641
Chr1	88163056	88163587	.	1000	.	3.80679	15.6978	12.6717	129
Chr1	88569118	88569872	.	1000	.	3.65524	15.9627	12.9241	619
Chr1	88583946	88584461	.	1000	.	5.32741	31.2517	27.6422	186
Chr1	88584597	88585153	.	1000	.	4.22196	17.3317	14.2366	344
Chr1	88692459	88693146	.	1000	.	2.91232	9.26576	6.55723	90
Chr1	88986570	88986887	.	1000	.	4.23215	17.9712	14.8502	133
Chr1	88987305	88987859	.	1000	.	3.04457	8.8846	6.20331	370
Chr1	88995277	88995620	.	1000	.	6.04777	41.7299	37.7835	174
Chr1	89053275	89053632	.	1000	.	4.90632	26.4625	23.0122	219
Chr1	89057333	89057659	.	1000	.	3.67816	14.8224	11.8323	197
Chr1	89100687	89101192	.	1000	.	2.77607	6.77456	4.2574	300
Chr1	89212059	89212324	.	1000	.	2.40784	32.369	28.7254	116
Chr1	89212584	89212873	.	1000	.	2.41272	33.9138	30.2245	152
Chr1	89220905	89221904	.	1000	.	1.89069	18.9471	15.7895	466
Chr1	89223110	89223443	.	825	.	1.74714	10.5324	7.75052	179
Chr1	89223655	89223882	.	1000	.	1.9127	12.893	9.99103	55
Chr1	89231777	89232263	.	560	.	1.77449	9.4973	6.77794	306
Chr1	89236508	89236758	.	989	.	1.50806	4.87011	2.57746	42
Chr1	89236875	89237110	.	990	.	1.70154	9.46047	6.7428	127
Chr1	89237262	89237637	.	745	.	1.66075	7.83796	5.23221	116
Chr1	89289716	89289980	.	1000	.	2.6758	11.3435	8.51758	130
Chr1	89422003	89422524	.	1000	.	6.23847	51.9116	47.6882	296
Chr1	89477568	89478009	.	1000	.	3.74708	13.8619	10.9146	146
Chr1	89480181	89480661	.	1000	.	3.71584	13.9816	11.0282	257
Chr1	89608657	89608959	.	1000	.	3.34809	13.6397	10.7027	148
Chr1	89648647	89649049	.	1000	.	3.64356	13.6587	10.7199	221
Chr1	89650370	89651310	.	1000	.	8.0124	53.7619	49.4926	305
Chr1	89653869	89654937	.	1000	.	7.35632	53.3661	49.1071	492
Chr1	90272393	90273053	.	1000	.	5.57127	30.605	27.0158	482
Chr1	90508029	90508509	.	1000	.	4.41681	18.494	15.3545	176
Chr1	90539250	90539887	.	1000	.	5.77535	28.7793	25.2486	313
Chr1	90606290	90606656	.	1000	.	3.39113	12.7295	9.83216	121
Chr1	90621909	90622518	.	1000	.	6.47749	34.8665	31.1498	386
Chr1	90625581	90625988	.	1000	.	5.54506	26.1921	22.7515	242
Chr1	90659079	90659378	.	1000	.	2.84129	8.76489	6.0896	173
Chr1	90722126	90722613	.	1000	.	3.28205	18.9264	15.7693	169
Chr1	90723333	90723719	.	1000	.	2.78325	7.82197	5.217	247
Chr1	90769078	90769523	.	1000	.	6.21584	32.3922	28.7483	195
Chr1	90839266	90839805	.	1000	.	8.44635	71.6465	66.9626	244
Chr1	90932963	90933331	.	1000	.	4.0678	23.7436	20.3987	148
Chr1	91197778	91198012	.	1000	.	3.46199	10.7296	7.93858	135
Chr1	91328201	91328529	.	1000	.	4.04132	14.5456	11.5661	141
Chr1	91350718	91351465	.	1000	.	3.36134	18.8608	15.7067	363
Chr1	91353764	91354136	.	1000	.	5.40411	27.104	23.6314	182
Chr1	92165274	92165575	.	1000	.	3.58522	13.6397	10.7027	122
Chr1	92828626	92828924	.	1000	.	2.72554	6.4294	3.93989	182
Chr1	92829457	92829692	.	1000	.	3.95367	15.5693	12.5469	97
Chr1	93152722	93153198	.	1000	.	6.83176	40.1321	36.2327	273
Chr1	93156202	93156547	.	1000	.	5.00461	23.0886	19.7669	175
Chr1	93450590	93451015	.	1000	.	3.0099	9.13041	6.42953	131
Chr1	93873192	93873596	.	1000	.	4.25337	21.6535	18.3883	221
Chr1	94210802	94211152	.	1000	.	2.98335	9.77684	7.03585	174
Chr1	94458108	94458427	.	1000	.	5.45296	28.8627	25.329	140
Chr1	94458778	94459274	.	1000	.	3.14714	9.08503	6.3877	314
Chr1	94939747	94940232	.	1000	.	5.07514	22.3262	19.0336	218
Chr1	94985195	94985571	.	1000	.	3.76817	18.8869	15.7309	209
Chr1	95085690	95085916	.	1000	.	3.75936	12.6196	9.72576	107
Chr1	95129596	95129937	.	1000	.	4.69921	19.3751	16.1996	159
Chr1	95423917	95424477	.	1000	.	4.36208	19.1747	16.0086	389
Chr1	95444257	95444747	.	1000	.	4.01044	22.5294	19.2304	283
Chr1	95445643	95446144	.	1000	.	3.91416	17.8395	14.7256	335
Chr1	95495517	95495867	.	1000	.	3.79977	14.0895	11.1334	153
Chr1	95621983	95622267	.	1000	.	3.19003	11.9652	9.10572	161
Chr1	95852425	95853115	.	1000	.	6.57889	35.3161	31.5861	184
Chr1	95853287	95853624	.	1000	.	4.7185	21.1221	17.8785	175
Chr1	96043122	96043442	.	1000	.	3.75936	12.6196	9.72576	151
Chr1	96326776	96327173	.	1000	.	4.33296	21.1736	17.9278	173
Chr1	96468093	96468507	.	1000	.	5.39844	32.0171	28.3842	170
Chr1	96739409	96740022	.	1000	.	4.4388	27.6629	24.172	305
Chr1	96740552	96740920	.	1000	.	5.06166	24.0567	20.6987	142
Chr1	96935672	96936341	.	1000	.	4.34803	20.0276	16.8276	145
Chr1	97144722	97145307	.	1000	.	6.96493	43.1148	39.1307	379
Chr1	97738171	97738493	.	1000	.	3.67816	14.8224	11.8323	157
Chr1	97762347	97763352	.	1000	.	6.96969	58.2473	53.8663	349
Chr1	97792474	97792886	.	1000	.	3.2546	11.213	8.39596	115
Chr1	97827978	97828255	.	1000	.	2.79128	8.88024	6.1992	166
Chr1	97909293	97909716	.	1000	.	2.46347	8.249	5.61036	99
Chr1	97935091	97935487	.	1000	.	3.69868	15.9363	12.9006	219
Chr1	98144582	98144989	.	1000	.	4.08015	16.4117	13.3569	231
Chr1	98558332	98558825	.	1000	.	6.77748	40.3369	36.4322	248
Chr1	98568541	98569140	.	1000	.	3.19703	12.8376	9.9372	361
Chr1	98601820	98602231	.	1000	.	3.79879	17.7572	14.6465	310
Chr1	98619180	98619635	.	1000	.	3.16832	10.2013	7.43504	290
Chr1	98623653	98624209	.	1000	.	5.61154	34.347	30.6462	219
Chr1	98718703	98719166	.	1000	.	3.11351	10.3694	7.59418	145
Chr1	98910248	98910708	.	1000	.	2.74531	6.99814	4.45637	290
Chr1	98934556	98934951	.	1000	.	5.07514	22.3262	19.0336	160
Chr1	98979869	98980569	.	1000	.	4.47631	20.0166	16.8177	313
Chr1	99010786	99011248	.	1000	.	4.60086	24.4891	21.1151	166
Chr1	99506336	99506847	.	1000	.	4.56092	22.6612	19.3566	190
Chr1	99962160	99962536	.	1000	.	5.5064	30.2816	26.7004	242
Chr1	100016543	100017013	.	1000	.	4.22791	26.2592	22.8164	255
Chr1	100017279	100017975	.	1000	.	3.74634	17.7268	14.6179	187
Chr1	100072504	100072946	.	1000	.	3.58522	13.6397	10.7027	278
Chr1	100148882	100149471	.	1000	.	5.00381	24.1456	20.7839	258
Chr1	100168798	100169197	.	1000	.	5.07586	27.7062	24.213	215
Chr1	100175308	100175715	.	1000	.	3.83574	16.6324	13.5654	250
Chr1	100205108	100205368	.	1000	.	3.79661	20.6257	17.4021	127
Chr1	100456568	100456960	.	1000	.	6.54712	43.7079	39.7064	163
Chr1	100457843	100458645	.	1000	.	3.96576	18.6592	15.5116	391
Chr1	100473464	100473979	.	1000	.	3.83626	13.184	10.2662	315
Chr1	100477687	100477975	.	1000	.	3.21582	10.6153	7.83047	153
Chr1	100509772	100510116	.	1000	.	3.97485	15.3865	12.3726	154
Chr1	100828246	100828816	.	1000	.	4.70804	24.0697	20.7105	151
Chr1	100829382	100829706	.	1000	.	4.89849	24.3436	20.975	163
Chr1	100972094	100973184	.	1000	.	7.9897	55.2189	50.9141	759
Chr1	100990043	100990374	.	1000	.	6.0337	32.4174	28.7731	170
Chr1	101542060	101542717	.	1000	.	4.41725	17.2507	14.1587	507
Chr1	101967793	101968406	.	1000	.	3.27273	13.6744	10.735	176
Chr1	101972667	101973276	.	1000	.	8.81771	78.902	74.053	221
Chr1	102226543	102227052	.	1000	.	2.5958	5.97307	3.53085	70
Chr1	102268104	102268401	.	1000	.	4.37533	18.3117	15.179	174
Chr1	102496076	102496402	.	1000	.	3.46199	10.7296	7.93858	142
Chr1	102886343	102886601	.	1000	.	3.85678	13.5321	10.6016	170
Chr1	103030089	103030404	.	1000	.	4.32327	16.5604	13.4969	152
Chr1	103238989	103239486	.	1000	.	3.55077	12.0324	9.16674	292
Chr1	103243357	103243693	.	1000	.	3.75936	12.6196	9.72576	151
Chr1	103258457	103259006	.	1000	.	4.48735	21.9673	18.6903	288
Chr1	103292816	103293099	.	1000	.	4.89008	22.5744	19.2729	162
Chr1	103775477	103775856	.	1000	.	6.6209	37.3131	33.4953	231
Chr1	103851038	103851658	.	1000	.	3.12542	10.8287	8.02627	359
Chr1	104268040	104268971	.	1000	.	5.52258	41.2249	37.2948	173
Chr1	104269514	104270032	.	1000	.	6.28902	55.3068	51.0003	194
Chr1	104458815	104459846	.	1000	.	7.81818	70.8204	66.1553	614
Chr1	104464787	104465219	.	1000	.	4.56442	32.6643	29.0128	169
Chr1	104471359	104472204	.	1000	.	6.46869	53.9505	49.6772	440
Chr1	104473996	104474780	.	1000	.	4.89336	29.1607	25.6184	270
Chr1	104483061	104483760	.	1000	.	4.77288	32.4963	28.8501	328
Chr1	104593384	104593618	.	1000	.	2.86567	11.8963	9.04293	135
Chr1	105096808	105097248	.	1000	.	5.57641	28.6737	25.146	179
Chr1	105231285	105231525	.	1000	.	3.63657	12.8812	9.97976	98
Chr1	105342403	105342650	.	1000	.	4.54202	18.3966	15.2609	138
Chr1	105404375	105404611	.	1000	.	3.64912	11.9352	9.07761	120
Chr1	105692739	105693111	.	1000	.	5.0983	36.822	33.0195	207
Chr1	105730809	105731181	.	1000	.	4.04132	14.5456	11.5661	254
Chr1	106156628	106157070	.	1000	.	3.22406	10.8632	8.05904	347
Chr1	106161415	106161702	.	1000	.	3.68901	13.1026	10.1892	144
Chr1	106245375	106245816	.	1000	.	3.86318	18.3753	15.2401	114
Chr1	106273339	106273823	.	1000	.	3.86059	14.3499	11.3797	284
Chr1	106283198	106283421	.	1000	.	4.742	20.5571	17.3369	81
Chr1	106619358	106619716	.	1000	.	4.10327	15.9401	12.9035	186
Chr1	107226996	107227298	.	1000	.	3.28944	9.62417	6.89296	130
Chr1	107326286	107326599	.	1000	.	3.85335	13.2514	10.3285	183
Chr1	107988729	107988958	.	1000	.	3.35659	10.9957	8.18619	105
Chr1	108577740	108578101	.	1000	.	4.56503	19.1367	15.9715	201
Chr1	108590046	108591251	.	1000	.	8.82758	72.2285	67.5296	966
Chr1	108604198	108604630	.	1000	.	2.06072	4.57858	2.3209	73
Chr1	108953902	108954292	.	1000	.	1.79835	5.57044	3.17659	280
Chr1	109059559	109059863	.	1000	.	2.63578	6.58159	4.07856	146
Chr1	109066628	109067016	.	1000	.	5.60007	26.8196	23.3578	219
Chr1	109293068	109293728	.	1000	.	4	20.7918	17.5621	338
Chr1	109385889	109386330	.	1000	.	3.23678	11.346	8.51911	152
Chr1	109493636	109493940	.	1000	.	4.04132	14.5456	11.5661	172
Chr1	109507150	109507714	.	1000	.	2.80976	9.48501	6.76599	227
Chr1	109527672	109527935	.	1000	.	3.19546	9.05978	6.36365	119
Chr1	109677373	109677647	.	1000	.	3.04245	9.65711	6.92387	140
Chr1	109679879	109680256	.	1000	.	4.58567	25.0539	21.6572	231
Chr1	109680486	109680906	.	1000	.	2.95954	12.2833	9.40987	243
Chr1	110305730	110305987	.	1000	.	3.15493	11.9944	9.1338	133
Chr1	110336430	110336744	.	1000	.	3.75936	12.6196	9.72576	154
Chr1	110669886	110670306	.	1000	.	3.68131	14.8376	11.8469	154
Chr1	111057809	111058141	.	1000	.	4.66673	19.2403	16.0722	156
Chr1	111090948	111091272	.	1000	.	4.79319	20.1005	16.8961	145
Chr1	111708606	111709077	.	1000	.	6.76686	37.0584	33.2466	190
Chr1	111916257	111916752	.	1000	.	5.11734	30.8128	27.2173	233
Chr1	111917305	111918234	.	1000	.	6.28758	37.9195	34.0843	180
Chr1	111918762	111919151	.	1000	.	3.91494	16.2123	13.1641	181
Chr1	111920775	111921302	.	1000	.	5.94994	35.7575	32.015	297
Chr1	112105783	112106384	.	1000	.	9.11646	60.669	56.23	311
Chr1	112528473	112529160	.	1000	.	6.32186	42.4568	38.4897	287
Chr1	112530423	112530970	.	1000	.	6.99932	44.7044	40.675	390
Chr1	112861872	112862236	.	1000	.	4.53462	30.8448	27.2484	173
Chr1	113044166	113044515	.	1000	.	5.57576	39.2368	35.3631	171
Chr1	113074932	113075272	.	1000	.	3.28009	11.3275	8.50191	151
Chr1	113076432	113077077	.	1000	.	4.8078	28.9967	25.4583	328
Chr1	113202445	113203058	.	1000	.	3.70815	15.9849	12.9452	372
Chr1	113222228	113222592	.	1000	.	4.17754	24.4544	21.0819	217
Chr1	113225662	113226108	.	1000	.	3.7647	16.0141	12.973	270
Chr1	113228747	113229083	.	1000	.	3.40594	11.8859	9.03522	107
Chr1	113234466	113235328	.	1000	.	5.08652	31.3537	27.7411	613
Chr1	113247549	113248290	.	1000	.	4.31983	22.3207	19.0305	460
Chr1	113339660	113340371	.	1000	.	3.50894	13.0477	10.1394	548
Chr1	113387198	113387622	.	1000	.	4.85972	23.1238	19.8001	280
Chr1	113748219	113748553	.	1000	.	4.20881	17.2734	14.1804	199
Chr1	113820327	113821196	.	1000	.	8.42706	63.9211	59.4065	414
Chr1	113990747	113991119	.	1000	.	3.16239	11.2078	8.39091	182
Chr1	114003261	114003609	.	1000	.	4.47503	22.5358	19.2355	178
Chr1	114231126	114231516	.	1000	.	2.99415	7.91978	5.30858	205
Chr1	114254820	114255912	.	1000	.	4.85972	23.1238	19.8001	937
Chr1	114467402	114468289	.	1000	.	7.12419	62.142	57.6686	581
Chr1	114468453	114468973	.	1000	.	2.28372	6.26761	3.79887	356
Chr1	114469908	114470613	.	1000	.	5.39276	30.0881	26.5156	301
Chr1	114488680	114489421	.	1000	.	5.22299	29.2048	25.6605	371
Chr1	114517177	114517583	.	1000	.	4.11502	16.5663	13.5018	263
Chr1	114536224	114536762	.	1000	.	7.04881	39.7164	35.829	280
Chr1	114545275	114545709	.	1000	.	5.23324	25.568	22.1511	198
Chr1	114590090	114590496	.	1000	.	3.8713	14.9323	11.9368	290
Chr1	114926754	114927091	.	1000	.	2.38284	7.91558	5.30536	208
Chr1	114927208	114927784	.	1000	.	4.56559	32.3509	28.7085	183
Chr1	115180817	115181129	.	1000	.	3.28944	9.62417	6.89296	142
Chr1	115329963	115330225	.	1000	.	3.28944	9.62417	6.89296	152
Chr1	115512814	115513498	.	1000	.	5.91907	49.625	45.4656	190
Chr1	115817968	115818786	.	1000	.	4.88717	20.8343	17.6008	300
Chr1	115876113	115876694	.	1000	.	7.88457	61.9356	57.4668	305
Chr1	116784869	116785268	.	1000	.	3.03115	8.63679	5.96938	87
Chr1	116848101	116848452	.	1000	.	7.04881	39.7164	35.829	177
Chr1	116894111	116894491	.	1000	.	4.05854	20.8507	17.6163	205
Chr1	117141925	117142240	.	1000	.	2.24	8.53913	5.87791	166
Chr1	117398143	117398573	.	1000	.	4.8718	21.4586	18.203	257
Chr1	117528267	117528727	.	1000	.	3.38343	10.2005	7.43504	307
Chr1	117949546	117949855	.	1000	.	3.4014	10.7249	7.93556	134
Chr1	118306811	118307080	.	1000	.	4.51124	17.95	14.8303	143
Chr1	118407448	118407773	.	1000	.	2.72554	6.4294	3.93989	139
Chr1	118954387	118954718	.	1000	.	3.28032	10.4594	7.68063	235
Chr1	118982147	118982414	.	1000	.	4.85972	23.1238	19.8001	103
Chr1	119341348	119341738	.	1000	.	3.53103	13.6278	10.693	130
Chr1	119354411	119354964	.	1000	.	2.15126	6.33219	3.85951	224
Chr1	119365750	119366127	.	1000	.	2.60339	8.88716	6.20564	124
Chr1	119408099	119408622	.	1000	.	2.39252	6.15474	3.69577	121
Chr1	119418663	119418942	.	1000	.	2.31946	8.02901	5.40455	190
Chr1	119431412	119431945	.	1000	.	3.0516	10.285	7.51389	338
Chr1	119448012	119448576	.	1000	.	2.54421	10.0127	7.26153	179
Chr1	119738195	119739034	.	1000	.	4.95828	25.6847	22.2636	185
Chr1	119888178	119888650	.	1000	.	2.139	12.4475	9.56966	156
Chr1	119895591	119895954	.	594	.	1.91292	11.0002	8.19056	232
Chr1	119897939	119898331	.	618	.	1.84469	8.2286	5.59101	94
Chr1	120142876	120143198	.	1000	.	3.34455	10.4993	7.71871	237
Chr1	120222714	120222995	.	1000	.	5.16913	23.0841	19.7626	127
Chr1	120737450	120737794	.	1000	.	5.12277	28.674	25.146	196
Chr1	120765478	120765924	.	1000	.	3.18162	9.00837	6.32061	125
Chr1	121003975	121004486	.	1000	.	2.52544	7.02024	4.47633	346
Chr1	121235572	121235956	.	1000	.	4.22928	15.8793	12.8451	241
Chr1	121308284	121308726	.	1000	.	3.08911	9.6605	6.92625	186
Chr1	121355073	121355611	.	1000	.	6.00457	33.1176	29.4514	246
Chr1	121637023	121637316	.	1000	.	4.20699	16.3796	13.3255	156
Chr1	121656327	121656816	.	1000	.	4.50059	21.3994	18.1453	175
Chr1	121661067	121661438	.	1000	.	2.65952	6.51441	4.01702	93
Chr1	121747440	121747728	.	1000	.	3.38391	12.4685	9.58765	142
Chr1	121975939	121976497	.	1000	.	2.71186	9.8023	7.0603	456
Chr1	122185340	122185727	.	1000	.	5.06875	35.5437	31.8081	188
Chr1	122836916	122837195	.	1000	.	3.47741	10.7885	7.9889	173
Chr1	123362450	123362720	.	1000	.	3.28944	9.62417	6.89296	84
Chr1	123570898	123571151	.	1000	.	2.99415	7.91978	5.30858	79
Chr1	123577036	123577897	.	1000	.	7.06811	49.8241	45.6576	299
Chr1	123738050	123738492	.	1000	.	3.27485	9.56943	6.84661	146
Chr1	123802502	123802966	.	1000	.	5.78193	38.5095	34.6572	222
Chr1	124184405	124184910	.	1000	.	5.46948	32.7882	29.1314	172
Chr1	124200392	124201633	.	1000	.	8.08167	65.1808	60.6396	744
Chr1	124202668	124203256	.	1000	.	5.43219	36.4047	32.6442	402
Chr1	124280716	124281075	.	1000	.	4.98116	21.5762	18.3133	133
Chr1	124391550	124392257	.	1000	.	4.29464	17.0479	13.9676	492
Chr1	124456577	124457493	.	1000	.	9.2769	78.2252	73.388	217
Chr1	124458686	124459271	.	1000	.	7.04338	43.9748	39.9667	186
Chr1	124471544	124471948	.	1000	.	5.37011	30.7276	27.1352	215
Chr1	124489769	124490193	.	1000	.	3.85023	13.5058	10.576	167
Chr1	124671194	124671522	.	1000	.	4.7463	21.9176	18.6426	182
Chr1	124744357	124745022	.	1000	.	5.08456	28.1107	24.6031	332
Chr1	126590632	126590889	.	1000	.	4.74405	20.566	17.345	138
Chr1	126626120	126626412	.	1000	.	2.90909	10.5262	7.74444	118
Chr1	126724096	126724417	.	1000	.	4.22928	15.8793	12.8451	164
Chr1	126759610	126759932	.	1000	.	3.88592	20.1161	16.911	153
Chr1	126844483	126844794	.	1000	.	3.97241	17.3121	14.2173	146
Chr1	126924865	126925117	.	1000	.	3.05711	10.8997	8.09398	104
Chr1	127371379	127371882	.	1000	.	4.38601	17.7408	14.6308	344
Chr1	127622117	127622417	.	1000	.	4.22928	15.8793	12.8451	159
Chr1	128221627	128222027	.	1000	.	6.67287	36.1842	32.4287	261
Chr1	128343063	128343549	.	1000	.	2.40429	6.99405	4.45376	368
Chr1	128344091	128344828	.	1000	.	4.21994	17.0265	13.9468	254
Chr1	128347407	128347792	.	1000	.	3.073	8.79947	6.12286	295
Chr1	128842736	128843091	.	1000	.	3.04762	9.09253	6.394	108
Chr1	129027534	129028095	.	1000	.	3.24683	13.1041	10.1903	174
Chr1	129081248	129081978	.	1000	.	4.37073	24.1388	20.7772	265
Chr1	129083273	129083747	.	1000	.	6.1798	40.7944	36.8755	293
Chr1	129084439	129084701	.	1000	.	6.0091	34.3931	30.6903	143
Chr1	129088236	129088826	.	1000	.	5.69957	36.4257	32.6477	393
Chr1	129089826	129090241	.	1000	.	3.99195	19.6327	16.4473	239
Chr1	129105993	129106440	.	1000	.	5.03456	26.4226	22.974	305
Chr1	129108588	129109090	.	1000	.	3.0099	9.13041	6.42953	371
Chr1	129398617	129399222	.	1000	.	3.88119	15.5144	12.4939	319
Chr1	129611381	129611652	.	1000	.	3.10148	8.50768	5.84909	130
Chr1	129636339	129636703	.	1000	.	4.37552	20.1616	16.9545	229
Chr1	130298493	130298780	.	1000	.	4.1353	15.2076	12.2007	103
Chr1	130430450	130430671	.	1000	.	2.91351	7.44176	4.86286	58
Chr1	130492267	130492709	.	1000	.	5.09476	23.128	19.8041	138
Chr1	130542738	130542976	.	1000	.	3.95367	15.5693	12.5469	113
Chr1	130676406	130676721	.	1000	.	6.17544	31.7855	28.1601	146
Chr1	130876075	130876383	.	1000	.	3.10148	8.50768	5.84909	186
Chr1	131459510	131460129	.	1000	.	9.77435	67.8132	63.2147	376
Chr1	131487982	131488412	.	1000	.	3.11603	8.96561	6.28079	130
Chr1	131502717	131503040	.	1000	.	2.61386	6.65079	4.14265	164
Chr1	131596562	131597007	.	1000	.	4.67836	19.2887	16.1184	214
Chr1	131855438	131855741	.	1000	.	3.29472	10.7373	7.94515	150
Chr1	131962020	131962448	.	1000	.	3.54183	12.4766	9.59478	157
Chr1	132285061	132285440	.	1000	.	2.77025	8.27447	5.63405	141
Chr1	132384080	132384315	.	1000	.	2.77898	9.66868	6.93417	136
Chr1	132391898	132392201	.	1000	.	3.26317	10.8202	8.01866	149
Chr1	132404759	132405126	.	1000	.	3.73441	17.1464	14.061	226
Chr1	132459575	132459873	.	1000	.	4.04132	14.5456	11.5661	170
Chr1	132602806	132604001	.	1000	.	3.29614	12.4922	9.60868	686
Chr1	132661686	132662089	.	1000	.	4.2247	16.7506	13.6792	188
Chr1	133021230	133021741	.	1000	.	2.8981	7.93124	5.31868	98
Chr1	133058178	133058492	.	1000	.	3.03399	12.1437	9.27458	90
Chr1	133266249	133266895	.	1000	.	4.68812	24.6297	21.2479	456
Chr1	133329178	133329757	.	1000	.	5.49433	29.0627	25.5226	177
Chr1	133334941	133335523	.	1000	.	9.12883	111.825	106.179	259
Chr1	133336038	133336951	.	1000	.	6.93614	90.9502	85.8557	608
Chr1	133337316	133337783	.	1000	.	3.35456	13.2261	10.3071	152
Chr1	133447432	133447736	.	1000	.	3.16832	10.2013	7.43504	136
Chr1	133476194	133476948	.	1000	.	4.1909	19.8394	16.6469	456
Chr1	133480910	133481251	.	1000	.	3.04569	9.47574	6.75748	183
Chr1	133485031	133485568	.	1000	.	2.70837	9.13425	6.43283	365
Chr1	133488207	133488895	.	1000	.	5.39844	32.0171	28.3842	277
Chr1	133504580	133504941	.	1000	.	4.08015	16.4117	13.3569	152
Chr1	133577315	133578368	.	1000	.	4.94492	22.4722	19.1743	818
Chr1	133578476	133578878	.	1000	.	3.00268	8.52556	5.86516	156
Chr1	134158099	134158655	.	1000	.	3.4014	10.7249	7.93556	283
Chr1	134254259	134254672	.	1000	.	4.78161	24.784	21.3975	255
Chr1	134257287	134258312	.	1000	.	6.5373	44.1026	40.0923	293
Chr1	134258557	134258913	.	1000	.	3.58105	12.8888	9.98685	184
Chr1	134264503	134265214	.	1000	.	4.22547	19.4238	16.2466	323
Chr1	134292861	134293175	.	1000	.	3.37756	10.8567	8.05332	143
Chr1	134746535	134747149	.	1000	.	3.54183	12.4766	9.59478	172
Chr1	134787017	134787320	.	1000	.	2.63156	5.94433	3.50565	127
Chr1	135072037	135072542	.	1000	.	4.54692	19.7008	16.5128	228
Chr1	135074307	135075358	.	1000	.	3.72695	12.749	9.85114	559
Chr1	135089187	135089574	.	1000	.	3.91864	14.0518	11.0965	225
Chr1	135092570	135093005	.	1000	.	4.45702	20.2412	17.0318	178
Chr1	135135056	135135633	.	1000	.	2.92419	9.87092	7.12534	414
Chr1	135347900	135348205	.	1000	.	4.30409	16.4824	13.4255	129
Chr1	135460305	135460612	.	1000	.	3.67002	16.5429	13.4827	172
Chr1	135526363	135526687	.	1000	.	4.65253	19.8386	16.6468	147
Chr1	136312898	136313613	.	1000	.	4.84595	32.6491	28.998	174
Chr1	136315600	136316378	.	1000	.	5.39394	36.9278	33.1225	209
Chr1	136371068	136371348	.	1000	.	3.45946	11.8867	9.03522	170
Chr1	136608592	136609198	.	1000	.	4.56021	24.2672	20.9013	343
Chr1	136611010	136611382	.	1000	.	3.12999	9.62983	6.8974	155
Chr1	136626730	136627191	.	1000	.	4.62764	22.0194	18.7406	193
Chr1	136726830	136727159	.	1000	.	6.15877	33.8462	30.1582	151
Chr1	136728981	136729680	.	1000	.	3.95876	28.7985	25.2668	478
Chr1	136788931	136789244	.	1000	.	4.76006	19.9624	16.7658	146
Chr1	136887176	136887463	.	1000	.	4.34023	20.6004	17.3778	177
Chr1	136955253	136955663	.	800	.	1.89102	6.98525	4.44561	123
Chr1	137070630	137070922	.	1000	.	3.10148	8.50768	5.84909	147
Chr1	138025009	138025480	.	1000	.	4.86706	22.8142	19.5039	131
Chr1	138035232	138035531	.	1000	.	2.77025	8.27447	5.63405	156
Chr1	138041360	138042367	.	1000	.	9.07958	76.5113	71.714	507
Chr1	138044929	138045625	.	1000	.	9.02703	68.7994	64.1801	432
Chr1	138048186	138048611	.	1000	.	4.20319	16.9535	13.8762	218
Chr1	138093776	138094366	.	1000	.	3.52233	14.7798	11.7939	319
Chr1	138124795	138125315	.	1000	.	5.35709	24.6231	21.2422	202
Chr1	138578786	138579233	.	1000	.	2.12875	4.46953	2.24428	183
Chr1	138647320	138647823	.	1000	.	4.41322	19.1003	15.9371	324
Chr1	138817604	138817974	.	1000	.	6.00536	32.7036	29.0505	183
Chr1	138922596	138923477	.	1000	.	7.39928	52.1222	47.895	598
Chr1	138924846	138925567	.	1000	.	7.67134	61.1905	56.7388	326
Chr1	138955687	138956103	.	1000	.	4.12017	19.7612	16.5712	117
Chr1	138971217	138971739	.	1000	.	2.97088	9.71944	6.98213	364
Chr1	138972205	138972690	.	1000	.	7.04339	56.352	52.0199	275
Chr1	138975873	138976283	.	1000	.	3.50267	12.0705	9.20362	146
Chr1	138976773	138977402	.	1000	.	6.60594	41.3149	37.3821	283
Chr1	139035821	139036130	.	1000	.	4.54606	23.2271	19.9003	122
Chr1	139121671	139122031	.	1000	.	3.40594	11.8859	9.03522	186
Chr1	139163163	139163487	.	1000	.	6.24714	44.195	40.18	188
Chr1	139454247	139454820	.	1000	.	4.88717	20.8343	17.6008	351
Chr1	139544095	139544398	.	1000	.	3.66525	13.0025	10.0979	161
Chr1	139561536	139563087	.	1000	.	4.86583	32.0939	28.4586	679
Chr1	139579467	139580153	.	1000	.	6.32643	41.1726	37.244	232
Chr1	139623667	139624083	.	1000	.	5.00831	24.8743	21.4841	236
Chr1	139629744	139630128	.	1000	.	6.69775	37.2085	33.3935	190
Chr1	139649706	139650092	.	1000	.	4.04291	17.3749	14.2779	228
Chr1	139705935	139706348	.	1000	.	3.76817	18.8869	15.7309	161
Chr1	139747521	139747930	.	1000	.	4.23689	17.6953	14.5879	207
Chr1	139752454	139753196	.	1000	.	9.58416	77.0008	72.1922	543
Chr1	139764676	139765109	.	1000	.	2.37624	5.31089	2.95487	319
Chr1	139797855	139798141	.	1000	.	3.58042	11.9104	9.05501	129
Chr1	139889620	139889882	.	1000	.	3.75936	12.6196	9.72576	112
Chr1	140126302	140126837	.	1000	.	3.31034	11.9026	9.0481	177
Chr1	140407017	140407395	.	1000	.	2.99825	9.65438	6.9212	125
Chr1	140409212	140409564	.	1000	.	3.48058	13.6225	10.6891	179
Chr1	140421694	140422409	.	1000	.	7.62645	51.3129	47.1065	370
Chr1	140469257	140469569	.	1000	.	5.05088	30.0726	26.5003	171
Chr1	140475405	140475833	.	1000	.	6.06065	31.2791	27.6683	163
Chr1	140699590	140699940	.	1000	.	3.36481	13.0533	10.1442	231
Chr1	140744280	140744849	.	1000	.	2.8311	7.49481	4.91137	334
Chr1	142683542	142683791	.	1000	.	4.41725	17.2507	14.1587	93
Chr1	143048635	143049166	.	1000	.	9.39841	63.705	59.1967	274
Chr1	143051352	143051752	.	1000	.	3.75936	12.6196	9.72576	245
Chr1	143054681	143055125	.	1000	.	4.18225	17.4486	14.3492	140
Chr1	143060734	143061288	.	1000	.	7.18897	46.1373	42.0684	300
Chr1	143062930	143063616	.	1000	.	4.0396	16.795	13.722	170
Chr1	143063978	143064792	.	1000	.	5.71666	33.3213	29.6499	268
Chr1	143074092	143074467	.	1000	.	3.08965	10.2617	7.49157	175
Chr1	143520246	143520589	.	1000	.	3.65751	14.4726	11.4985	215
Chr1	143582525	143582880	.	1000	.	3.6046	14.2208	11.2582	178
Chr1	143650158	143650488	.	1000	.	4.84983	22.0491	18.7693	160
Chr1	143712618	143713047	.	1000	.	7.22925	43.4253	39.4303	263
Chr1	143793928	143794712	.	1000	.	5.27065	30.941	27.3432	318
Chr1	143794858	143795629	.	1000	.	4.12046	20.3394	17.1262	533
Chr1	143801713	143802484	.	1000	.	4.80366	22.5208	19.2221	286
Chr1	143802610	143803221	.	1000	.	3.84218	14.5374	11.5611	430
Chr1	143806811	143807458	.	1000	.	4.157	16.4599	13.404	529
Chr1	143816919	143817440	.	1000	.	5.9972	31.4135	27.7991	189
Chr1	143910015	143910404	.	1000	.	4.1353	15.2076	12.2007	218
Chr1	143949160	143949426	.	1000	.	3.99317	14.9095	11.9151	153
Chr1	144001618	144002019	.	1000	.	3.37171	14.2138	11.252	231
Chr1	144003681	144004297	.	1000	.	4.37827	23.5664	20.2272	152
Chr1	144013881	144014314	.	1000	.	4.39485	22.4226	19.1262	175
Chr1	144487121	144487399	.	1000	.	3.54183	12.4766	9.59478	144
Chr1	144859321	144859729	.	1000	.	3.02616	10.9403	8.13283	135
Chr1	144903147	144903783	.	1000	.	5.0023	26.9661	23.4989	386
Chr1	145006031	145006584	.	1000	.	3.26748	11.9189	9.06237	300
Chr1	145014029	145014506	.	1000	.	5.9305	33.1761	29.5086	289
Chr1	145055230	145055856	.	1000	.	4.19802	18.1091	14.9837	312
Chr1	145528764	145529214	.	1000	.	4.17065	16.2263	13.1769	235
Chr1	145698484	145699097	.	1000	.	5.71666	33.3213	29.6499	267
Chr1	145701112	145701790	.	1000	.	6.44528	38.2689	34.422	186
Chr1	145757531	145757799	.	1000	.	3.96039	16.1504	13.1036	128
Chr1	145759510	145760100	.	1000	.	4.26425	18.1178	14.9921	351
Chr1	145766120	145766972	.	1000	.	4.53041	20.5866	17.3651	539
Chr1	145771454	145772406	.	1000	.	5.26655	37.2298	33.4134	186
Chr1	145772543	145772937	.	1000	.	4.11974	17.1639	14.078	156
Chr1	145791221	145791585	.	1000	.	4.1931	19.2625	16.093	163
Chr1	146143880	146144749	.	1000	.	4.66953	25.1908	21.7893	239
Chr1	146165028	146165349	.	1000	.	2.97497	9.17217	6.46872	213
Chr1	146205177	146205523	.	1000	.	3.43663	11.3265	8.50191	124
Chr1	146239637	146239890	.	1000	.	3.79487	16.4264	13.3713	146
Chr1	146248891	146249505	.	1000	.	3.50894	13.0477	10.1394	157
Chr1	146250964	146251632	.	1000	.	5.73793	34.6361	30.9253	372
Chr1	146303478	146303955	.	1000	.	4.60287	20.2739	17.0625	289
Chr1	146372988	146373648	.	1000	.	6.73684	36.9253	33.1206	215
Chr1	146489639	146490021	.	1000	.	4.38768	21.1479	17.9035	239
Chr1	146718584	146719133	.	1000	.	4.20375	16.9559	13.8778	268
Chr1	146868288	146869282	.	1000	.	6.39289	43.2953	39.3059	663
Chr1	147024737	147025048	.	1000	.	4.60522	18.6582	15.5107	160
Chr1	147027708	147028019	.	1000	.	5.35709	24.6231	21.2422	156
Chr1	147101684	147102026	.	1000	.	3.81111	15.4551	12.4378	179
Chr1	147130653	147130924	.	1000	.	3.52535	11.9274	9.07072	155
Chr1	147135201	147135730	.	1000	.	4.70607	22.7292	19.4226	384
Chr1	147307465	147307827	.	1000	.	4.09666	15.9118	12.8771	233
Chr1	147690585	147690855	.	1000	.	3.92882	15.7316	12.704	132
Chr1	147706563	147706982	.	1000	.	3.48058	13.6225	10.6891	302
Chr1	147738983	147739261	.	1000	.	2.70422	8.46512	5.81415	127
Chr1	147816330	147816720	.	1000	.	6.03773	39.1517	35.2796	208
Chr1	147873578	147874155	.	1000	.	3.4347	15.9371	12.9007	145
Chr1	147978066	147978685	.	1000	.	2.89738	9.92202	7.17438	194
Chr1	148108347	148108739	.	1000	.	3.73778	14.8506	11.8587	111
Chr1	148240498	148240829	.	1000	.	2.69922	7.79475	5.1909	150
Chr1	148353590	148353837	.	1000	.	4.36551	18.8832	15.7275	131
Chr1	148354669	148355350	.	1000	.	5.50429	37.2332	33.4165	451
Chr1	148581890	148582460	.	1000	.	3.00749	7.96822	5.34801	312
Chr1	148700698	148701277	.	1000	.	6.05231	43.0188	39.0362	294
Chr1	148703644	148703987	.	1000	.	4.05634	20.2717	17.0604	162
Chr1	148705038	148705929	.	1000	.	10.5593	83.3133	78.3744	487
Chr1	148724859	148725212	.	1000	.	4.22126	16.7359	13.665	218
Chr1	149880228	149880552	.	1000	.	4.81185	20.5181	17.2992	146
Chr1	149909567	149909982	.	1000	.	6.28166	33.1158	29.4498	196
Chr1	149966616	149966895	.	1000	.	3.67002	16.5429	13.4827	160
Chr1	149971058	149971810	.	1000	.	4.50709	18.8871	15.7311	576
Chr1	149984559	149985080	.	1000	.	5.74799	30.2666	26.6871	307
Chr1	150717863	150718380	.	1000	.	5.63905	26.9875	23.5179	217
Chr1	150789671	150790074	.	1000	.	3.66538	11.9983	9.13414	262
Chr1	151221748	151222099	.	1000	.	4.8515	27.8864	24.3865	184
Chr1	151223006	151223472	.	1000	.	5.79477	39.8001	35.91	207
Chr1	151902315	151902925	.	1000	.	5.76824	37.2186	33.4028	342
Chr1	151934821	151935420	.	1000	.	8.26859	57.1567	52.8036	362
Chr1	151998356	151998827	.	1000	.	4.77735	22.3982	19.1031	212
Chr1	152106450	152106881	.	1000	.	6.17622	33.0722	29.4068	184
Chr1	152190332	152190598	.	1000	.	3.48515	12.4673	9.5872	156
Chr1	152386090	152386336	.	1000	.	3.87879	19.5361	16.3545	93
Chr1	152429790	152430424	.	1000	.	6.3542	52.2802	48.0486	219
Chr1	152459790	152460248	.	1000	.	6.06836	34.6851	30.973	267
Chr1	152664837	152665604	.	1000	.	6.42742	37.2962	33.4787	319
Chr1	152671132	152671388	.	1000	.	4.17065	16.2263	13.1769	121
Chr1	152848081	152848947	.	1000	.	6.88868	58.6452	54.2545	320
Chr1	152858893	152859544	.	1000	.	7.69354	56.7422	52.3987	357
Chr1	152861291	152861873	.	1000	.	3.64657	19.4055	16.2289	274
Chr1	152863151	152863679	.	1000	.	3.7217	16.5658	13.5014	397
Chr1	153505811	153506607	.	1000	.	11.8812	107.962	102.423	540
Chr1	153547823	153548154	.	1000	.	2.88412	9.31695	6.60577	247
Chr1	153713669	153714428	.	1000	.	7.58349	56.1295	51.802	316
Chr1	153726196	153726544	.	1000	.	4.45275	23.6745	20.3325	225
Chr1	153880542	153881339	.	1000	.	3.90677	17.2586	14.1659	531
Chr1	153904415	153904730	.	1000	.	3.11775	9.17463	6.47093	178
Chr1	153904833	153905310	.	1000	.	4.0644	22.5868	19.2847	299
Chr1	153920240	153920550	.	1000	.	4.27175	19.3529	16.1802	131
Chr1	154299865	154300371	.	1000	.	5.45108	25.4039	21.9927	344
Chr1	154572214	154572628	.	1000	.	3.66993	12.5191	9.63267	257
Chr1	154629958	154630176	.	1000	.	3.55428	12.7718	9.87305	88
Chr1	155050124	155050451	.	1000	.	4.1353	15.2076	12.2007	181
Chr1	155063691	155064133	.	1000	.	4.34812	17.5793	14.4763	322
Chr1	155341843	155342229	.	1000	.	4.87024	29.7136	26.1522	237
Chr1	155622893	155623253	.	1000	.	3.65986	13.9825	11.029	133
Chr1	156002240	156002737	.	1000	.	2.11775	9.02474	6.33665	264
Chr1	156302990	156303406	.	1000	.	2.63156	5.94433	3.50565	381
Chr1	156332648	156332937	.	1000	.	4.02339	14.474	11.4995	144
Chr1	156664809	156665169	.	1000	.	4.28954	17.6296	14.525	160
Chr1	157199342	157199696	.	1000	.	3.66538	11.9983	9.13414	96
Chr1	157605144	157605992	.	1000	.	3.92982	13.824	10.8777	691
Chr1	157606920	157607206	.	1000	.	4.91089	24.4039	21.0329	124
Chr1	157915619	157916071	.	1000	.	4.50059	21.3994	18.1453	211
Chr1	158168039	158168599	.	1000	.	3.83542	20.0782	16.8768	278
Chr1	158185160	158185436	.	1000	.	3.68901	13.1026	10.1892	111
Chr1	158216466	158217166	.	1000	.	4.57688	22.0962	18.814	414
Chr1	158568041	158568516	.	1000	.	4.18031	23.3006	19.9718	204
Chr1	159310400	159310842	.	1000	.	4.32327	16.5604	13.4969	278
Chr1	159322652	159322987	.	1000	.	3.17426	9.60401	6.87809	184
Chr1	159402541	159402815	.	1000	.	4.1353	15.2076	12.2007	145
Chr1	159681210	159681477	.	1000	.	4.44265	24.2446	20.8794	111
Chr1	160016603	160016921	.	1000	.	3.43348	13.623	10.6891	108
Chr1	160082446	160082846	.	1000	.	4.39322	27.6725	24.1813	215
Chr1	161255628	161255990	.	1000	.	4.41725	17.2507	14.1587	175
Chr1	161384816	161385713	.	1000	.	7.45454	65.3473	60.8022	521
Chr1	161445362	161445899	.	1000	.	3.1473	10.3162	7.54355	171
Chr1	161583991	161584269	.	1000	.	3.3943	10.6969	7.90918	163
Chr1	161588668	161589188	.	1000	.	5.90206	29.7453	26.1825	248
Chr1	162003605	162004043	.	1000	.	6.03218	37.8624	34.0281	186
Chr1	162004293	162004853	.	1000	.	2.61793	8.81385	6.13661	314
Chr1	162188190	162188735	.	1000	.	5.50622	27.1857	23.709	369
Chr1	162190132	162190856	.	1000	.	7.11805	58.74	54.3467	285
Chr1	162192975	162193336	.	1000	.	4.63875	22.4008	19.1054	124
Chr1	162201630	162201979	.	1000	.	2.74409	6.82707	4.3062	138
Chr1	162253812	162254213	.	1000	.	3.82529	16.0509	13.0081	176
Chr1	162260833	162261147	.	1000	.	6.01287	33.9935	30.3016	166
Chr1	162347909	162348393	.	1000	.	2.57471	6.7944	4.27508	176
Chr1	163094581	163095369	.	1000	.	8.33383	56.9433	52.5956	431
Chr1	163445517	163445820	.	1000	.	3.83626	13.184	10.2662	153
Chr1	163496597	163496957	.	1000	.	3.45587	14.2003	11.2409	150
Chr1	163507856	163508255	.	1000	.	4.10264	19.0946	15.9316	212
Chr1	163524167	163524782	.	1000	.	5.03757	34.2658	30.5673	401
Chr1	163588604	163589249	.	1000	.	3.44051	11.574	8.73384	454
Chr1	163590720	163591100	.	1000	.	5.41597	30.2073	26.6313	195
Chr1	163594278	163594712	.	1000	.	3.28045	10.2426	7.47392	159
Chr1	163600431	163600788	.	1000	.	4.1184	16.8695	13.794	178
Chr1	163836702	163837299	.	1000	.	3.98754	19.0528	15.8908	445
Chr1	163994806	163995455	.	1000	.	5.73303	27.79	24.292	309
Chr1	164581499	164582214	.	1000	.	7.87115	91.3655	86.2632	320
Chr1	164589350	164589921	.	1000	.	9.32479	110.533	104.923	307
Chr1	164739470	164739762	.	1000	.	4.33716	17.8377	14.7244	169
Chr1	164751716	164752194	.	1000	.	3.0099	9.13041	6.42953	391
Chr1	164966915	164967695	.	1000	.	4.60522	18.6582	15.5107	598
Chr1	165250695	165250952	.	1000	.	3.31189	10.1486	7.39083	124
Chr1	165386175	165386508	.	1000	.	2.79677	7.01986	4.47633	143
Chr1	165493083	165493553	.	1000	.	4.56503	19.1367	15.9715	301
Chr1	165592467	165592867	.	1000	.	5.51609	35.3682	31.6366	226
Chr1	165877397	165877692	.	1000	.	3.90677	17.2586	14.1659	163
Chr1	166239212	166239648	.	1000	.	3.5714	11.3879	8.55531	154
Chr1	166254060	166254340	.	1000	.	4.66673	19.2403	16.0722	171
Chr1	166338117	166338872	.	1000	.	4.33296	21.1736	17.9278	331
Chr1	166342450	166343083	.	1000	.	3.95367	15.5693	12.5469	154
Chr1	166674715	166675237	.	1000	.	4.1909	19.8394	16.6469	273
Chr1	166710908	166711377	.	1000	.	3.94638	14.9878	11.9897	226
Chr1	166983465	166983890	.	1000	.	3.98379	15.1478	12.1449	105
Chr1	168049946	168050352	.	1000	.	3.98283	18.4728	15.3337	222
Chr1	168260428	168260681	.	1000	.	2.78817	7.50093	4.91658	66
Chr1	168767864	168768332	.	1000	.	4.1184	16.8695	13.794	302
Chr1	168794540	168795320	.	1000	.	3.55161	14.2078	11.2466	318
Chr1	168816103	168816577	.	1000	.	4.31983	22.3207	19.0305	202
Chr1	168831689	168832122	.	1000	.	4.25219	18.959	15.8006	284
Chr1	168833754	168834367	.	1000	.	4.63908	21.4192	18.1648	231
Chr1	168842052	168842834	.	1000	.	3.73592	17.1546	14.0691	170
Chr1	168844332	168844693	.	1000	.	3.98727	17.9406	14.8235	122
Chr1	168849036	168850155	.	1000	.	3.78816	17.1765	14.0893	787
Chr1	168850910	168851548	.	1000	.	4.22033	19.9907	16.7932	493
Chr1	168851863	168852518	.	1000	.	1.96993	4.85324	2.56209	484
Chr1	168855146	168855667	.	1000	.	4.12822	21.5372	18.2783	305
Chr1	168858980	168859831	.	1000	.	6.21924	44.4587	40.4368	246
Chr1	168861380	168861894	.	1000	.	4.71165	34.7391	31.0265	269
Chr1	168862282	168862885	.	1000	.	3.98671	19.8811	16.687	207
Chr1	168870154	168870747	.	1000	.	3.45231	14.1819	11.2234	426
Chr1	169074631	169074889	.	1000	.	3.26748	11.9189	9.06237	129
Chr1	169077011	169077517	.	1000	.	4.82205	30.7858	27.1914	319
Chr1	169165594	169165835	.	1000	.	3.15493	11.9944	9.1338	82
Chr1	169301050	169301311	.	1000	.	3.75936	12.6196	9.72576	161
Chr1	169303386	169303731	.	1000	.	4.04132	14.5456	11.5661	184
Chr1	169504643	169505029	.	1000	.	5.26311	23.8498	20.4994	129
Chr1	169816994	169817218	.	1000	.	2.96177	10.4266	7.64869	103
Chr1	169971919	169972633	.	1000	.	8.31683	61.166	56.7149	434
Chr1	170211727	170212495	.	1000	.	7.30059	46.6931	42.6113	313
Chr1	170324506	170324802	.	1000	.	3.00749	7.96822	5.34801	98
Chr1	170324915	170325125	.	1000	.	2.44668	6.66295	4.1537	151
Chr1	170606828	170607313	.	1000	.	2.76717	7.41794	4.84651	157
Chr1	170850058	170850386	.	1000	.	2.72554	6.4294	3.93989	158
Chr1	170976575	170977424	.	1000	.	3.98879	27.1082	23.6348	646
Chr1	171157283	171158052	.	1000	.	3.72277	14.2683	11.3016	390
Chr1	171301473	171301960	.	1000	.	3.04162	10.2386	7.46998	168
Chr1	171321940	171322284	.	1000	.	4.66662	21.2182	17.9713	200
Chr1	171326885	171327595	.	1000	.	5.98793	42.2071	38.2482	432
Chr1	171331176	171331513	.	1000	.	2.7954	8.215	5.57827	168
Chr1	171338889	171339227	.	1000	.	3.67002	16.5429	13.4827	199
Chr1	171379265	171379779	.	1000	.	3.69438	13.1252	10.2109	376
Chr1	171778629	171778953	.	1000	.	4.11696	15.1339	12.1314	148
Chr1	173524631	173525086	.	1000	.	2.91351	7.44176	4.86286	369
Chr1	173679543	173679895	.	1000	.	3.0165	13.3899	10.463	178
Chr1	173781514	173781837	.	1000	.	2.98558	22.6137	19.3112	173
Chr1	173857485	173857758	.	1000	.	4.1353	15.2076	12.2007	137
Chr1	173903947	173904300	.	1000	.	3.57825	11.658	8.81509	287
Chr1	174076676	174077223	.	1000	.	5.63905	26.9875	23.5179	256
Chr1	174184559	174184930	.	1000	.	3.38343	10.2005	7.43504	139
Chr1	174742440	174743082	.	1000	.	4.80572	24.2289	20.8645	318
Chr1	174760940	174761344	.	1000	.	2.89869	8.65955	5.99049	265
Chr1	175184319	175184721	.	1000	.	3.10148	8.50768	5.84909	156
Chr1	175652519	175652990	.	1000	.	4.51921	24.361	20.9915	239
Chr1	175680892	175681336	.	1000	.	3.44421	11.8215	8.97338	86
Chr1	176614198	176614766	.	1000	.	1.98091	11.3982	8.56477	158
Chr1	176615157	176615408	.	1000	.	1.95317	14.1476	11.19	149
Chr1	176863918	176864187	.	1000	.	3.82529	16.0509	13.0081	130
Chr1	176985750	176986216	.	1000	.	4.60086	24.4891	21.1151	284
Chr1	176994700	176995100	.	1000	.	5.59503	27.9752	24.4714	168
Chr1	176997501	176997816	.	1000	.	3.12195	12.0271	9.16156	157
Chr1	177011249	177011840	.	1000	.	4.67663	20.6032	17.3804	317
Chr1	177407846	177408112	.	1000	.	2.38229	6.23902	3.77339	88
Chr1	177542363	177542708	.	1000	.	4.32327	16.5604	13.4969	165
Chr1	177546607	177547172	.	1000	.	6.10897	31.0693	27.4647	347
Chr1	177674407	177674667	.	1000	.	4.98116	21.5762	18.3133	148
Chr1	177826377	177826731	.	1000	.	3.55555	11.3268	8.50191	128
Chr1	177860002	177860303	.	1000	.	3.16981	10.4149	7.6377	149
Chr1	177982981	177983223	.	1000	.	3.65524	15.9627	12.9241	133
Chr1	178022441	178022772	.	1000	.	4.20375	16.9559	13.8778	140
Chr1	178084428	178084700	.	1000	.	2.93069	8.61133	5.94488	100
Chr1	178705139	178705452	.	1000	.	4.28314	18.2037	15.0754	187
Chr1	178725152	178725493	.	1000	.	3.66538	11.9983	9.13414	168
Chr1	179142975	179143220	.	1000	.	4.38411	17.7327	14.6236	142
Chr1	179164855	179165196	.	1000	.	2.88288	8.05212	5.42568	223
Chr1	179482690	179482989	.	1000	.	3.04336	8.48891	5.83605	143
Chr1	179542854	179543275	.	1000	.	4.48485	26.0664	22.6323	231
Chr1	179722755	179723142	.	1000	.	6.65549	36.1073	32.3564	150
Chr1	179793807	179794199	.	1000	.	4.95906	21.4834	18.2267	213
Chr1	179811922	179812539	.	1000	.	3.47686	14.7775	11.7922	183
Chr1	179991399	179991980	.	1000	.	4.55805	26.1857	22.7475	391
Chr1	179998624	179999075	.	1000	.	4.65454	19.8473	16.6541	227
Chr1	180133889	180134288	.	1000	.	4.65454	19.8473	16.6541	163
Chr1	180225806	180226108	.	1000	.	3.91416	17.8395	14.7256	184
Chr1	180297788	180298307	.	1000	.	4.97587	23.3119	19.9823	261
Chr1	180366743	180367154	.	1000	.	3.55161	14.2078	11.2466	233
Chr1	180905695	180906035	.	1000	.	3.94733	13.8935	10.9419	173
Chr1	181018147	181018395	.	1000	.	3.3359	12.0209	9.15609	79
Chr1	181019314	181019878	.	1000	.	5.16631	25.9887	22.5578	407
Chr1	181020411	181021006	.	1000	.	2.82034	10.751	7.95825	389
Chr1	181021430	181021670	.	1000	.	3.53725	12.9372	10.0341	131
Chr1	181025201	181025544	.	1000	.	3.35638	11.8914	9.03899	150
Chr1	181030633	181031156	.	1000	.	3.25424	14.859	11.8666	359
Chr1	181236874	181237229	.	1000	.	4.11919	18.0264	14.9036	151
Chr1	181517910	181518475	.	1000	.	3.58522	13.6397	10.7027	204
Chr1	181739680	181739983	.	1000	.	3.84895	13.7672	10.8228	184
Chr1	182192412	182192771	.	1000	.	5.83378	31.0727	27.4675	173
Chr1	182256377	182256675	.	1000	.	3.18129	9.00714	6.31942	178
Chr1	182338506	182339092	.	1000	.	5.44561	25.7634	22.3403	414
Chr1	182356585	182356892	.	1000	.	4.1353	15.2076	12.2007	202
Chr1	182790587	182790959	.	1000	.	4.30409	16.4824	13.4255	185
Chr1	182828568	182829037	.	1000	.	4.41725	17.2507	14.1587	287
Chr1	182867325	182867647	.	1000	.	3.36618	10.3603	7.58546	213
Chr1	182925983	182926255	.	1000	.	3.18422	9.22667	6.52009	107
Chr1	182952729	182953402	.	1000	.	3.96039	16.1504	13.1036	340
Chr1	183179540	183179910	.	1000	.	4.69498	21.68	18.4134	201
Chr1	183783743	183784029	.	1000	.	5.16913	23.0841	19.7626	135
Chr1	183850769	183851400	.	1000	.	9.21044	61.6766	57.2134	276
Chr1	183888621	183888912	.	1000	.	3.20883	10.585	7.80108	165
Chr1	184084196	184084526	.	1000	.	3.94733	13.8935	10.9419	149
Chr1	184145689	184145922	.	1000	.	3.25649	12.5112	9.62598	111
Chr1	184325054	184325397	.	1000	.	3.49091	11.3123	8.48953	114
Chr1	184354920	184355500	.	1000	.	2.91232	9.26576	6.55723	266
Chr1	184448850	184449337	.	1000	.	2.8686	7.28033	4.7181	50
Chr1	184482857	184483184	.	1000	.	3.72277	14.2683	11.3016	139
Chr1	184501479	184502222	.	1000	.	6.47356	42.8579	38.881	249
Chr1	184653142	184653457	.	1000	.	5.07514	22.3262	19.0336	144
Chr1	184656699	184657017	.	1000	.	3.51743	11.8946	9.04138	148
Chr1	185233906	185234279	.	1000	.	2.26237	6.62534	4.11942	111
Chr1	185281730	185281985	.	1000	.	3.53816	12.2206	9.34913	159
Chr1	185295390	185295706	.	1000	.	2.76348	7.73987	5.13969	54
Chr1	185357565	185358155	.	1000	.	8.05594	51.872	47.6497	255
Chr1	185370356	185370742	.	1000	.	4.15005	15.8483	12.8177	165
Chr1	185440118	185440718	.	1000	.	5.40482	27.1073	23.634	310
Chr1	185564241	185564924	.	1000	.	8.64654	55.6984	51.3815	284
Chr1	185708006	185708584	.	1000	.	4.70251	23.7089	20.3648	368
Chr1	185710746	185711175	.	1000	.	4.44788	19.5707	16.3876	162
Chr1	185895378	185895672	.	1000	.	3.13287	9.03031	6.34102	189
Chr1	186196206	186196873	.	1000	.	6.50708	39.0191	35.1512	305
Chr1	186274563	186274921	.	1000	.	5.66446	27.8901	24.3892	161
Chr1	186373731	186374153	.	1000	.	4.11696	15.1339	12.1314	267
Chr1	186398742	186399964	.	1000	.	3.21212	13.1292	10.2144	820
Chr1	186413115	186414246	.	1000	.	2.73108	10.4025	7.62577	1000
Chr1	186507622	186508348	.	1000	.	6.34234	37.3214	33.5028	234
Chr1	186519454	186520048	.	1000	.	3.89028	14.7462	11.7619	432
Chr1	186597631	186597884	.	1000	.	3.79879	17.7572	14.6465	149
Chr1	186662563	186662948	.	1000	.	4.33296	21.1736	17.9278	173
Chr1	186663879	186664340	.	1000	.	3.82529	16.0509	13.0081	240
Chr1	186664994	186665275	.	1000	.	3.54949	11.7859	8.93877	157
Chr1	186683389	186684220	.	1000	.	5.15021	30.2741	26.6933	154
Chr1	186745584	186745883	.	1000	.	4.34023	20.6004	17.3778	156
Chr1	187129976	187130512	.	1000	.	3.63948	15.3823	12.3686	158
Chr1	187533367	187534105	.	1000	.	6.91892	43.3574	39.3649	547
Chr1	187609136	187609376	.	1000	.	3.7748	13.7215	10.7794	102
Chr1	187618708	187619114	.	1000	.	5.27156	26.8581	23.395	238
Chr1	187687576	187687957	.	1000	.	6.41145	53.1134	48.8604	201
Chr1	189161374	189162636	.	1000	.	10.8916	106.826	101.32	351
Chr1	189173615	189173986	.	1000	.	2.74678	8.33612	5.69222	130
Chr1	189185201	189185458	.	1000	.	3.39475	10.471	7.69157	94
Chr1	189248527	189249127	.	1000	.	6.07382	36.3994	32.6395	258
Chr1	189313641	189314152	.	1000	.	3.64005	11.8998	9.04627	271
Chr1	189420419	189420710	.	1000	.	4.39766	17.1706	14.0841	158
Chr1	189943695	189944178	.	1000	.	3.81818	18.9181	15.7611	195
Chr1	190046044	190046729	.	1000	.	6.63179	50.5241	46.34	482
Chr1	190049868	190050592	.	1000	.	7.00888	58.0315	53.6558	225
Chr1	190448031	190448473	.	1000	.	2.95279	9.82244	7.07917	216
Chr1	190450116	190451197	.	1000	.	2.57471	6.7944	4.27508	434
Chr1	190711397	190711852	.	1000	.	8.52036	124.68	118.679	199
Chr1	190712332	190712844	.	1000	.	7.23478	111.49	105.851	186
Chr1	190738547	190738759	.	1000	.	3.58129	11.6699	8.8265	106
Chr1	190789516	190789897	.	1000	.	9.37842	111.545	105.903	198
Chr1	190790452	190790895	.	1000	.	6.24459	99.0124	93.7223	204
Chr1	191109553	191109989	.	1000	.	5.9667	38.3379	34.4891	253
Chr1	191133837	191134230	.	1000	.	2.57373	6.04399	3.59526	203
Chr1	191256774	191257096	.	1000	.	3.6046	14.2208	11.2582	154
Chr1	191268778	191269192	.	1000	.	3.4149	15.3625	12.3504	184
Chr1	191356399	191356870	.	1000	.	4.28314	18.2037	15.0754	161
Chr1	191362397	191362891	.	1000	.	3.41827	11.7103	8.86558	311
Chr1	191370324	191370760	.	1000	.	4.43815	18.5874	15.4445	119
Chr1	191401455	191402068	.	1000	.	1.67619	13.3919	10.4649	254
Chr1	191406903	191407152	.	1000	.	2.31265	7.01789	4.47492	64
Chr1	191412839	191415716	.	1000	.	1.72116	15.8835	12.8493	293
Chr1	191416166	191422091	.	1000	.	1.7776	17.9467	14.8296	3693
Chr1	191446629	191447017	.	1000	.	4.54606	23.2271	19.9003	248
Chr1	191511205	191511681	.	1000	.	3.34839	11.6319	8.78994	158
Chr1	191666984	191667358	.	1000	.	5.08154	29.5302	25.9736	159
Chr1	191668324	191668596	.	1000	.	2.76725	9.60712	6.88089	124
Chr1	191730136	191730690	.	1000	.	4.60606	27.4445	23.9597	314
Chr1	191736743	191737487	.	1000	.	4.45361	36.5419	32.7466	446
Chr1	191758435	191758668	.	1000	.	3.23735	11.3486	8.52167	145
Chr1	192124216	192124725	.	1000	.	2.39069	6.40667	3.9274	119
Chr1	192354589	192355003	.	1000	.	4.1353	15.2076	12.2007	234
Chr1	192363487	192363865	.	1000	.	3.28009	11.3275	8.50191	128
Chr1	192421608	192422136	.	1000	.	5.4857	31.7202	28.0976	164
Chr1	192423832	192424522	.	1000	.	4.66853	24.5257	21.1503	349
Chr1	192528607	192529549	.	1000	.	5.02531	26.0208	22.5889	456
Chr1	192535332	192536129	.	1000	.	5.15885	25.225	21.8225	441
Chr1	192916502	192916988	.	1000	.	4.79319	20.1005	16.8961	186
Chr1	192920339	192920569	.	1000	.	4.25663	16.2886	13.238	102
Chr1	193053816	193054559	.	1000	.	7.00429	52.3131	48.0802	372
Chr1	193059421	193059987	.	1000	.	3.94638	14.9878	11.9897	111
Chr1	193068659	193069298	.	1000	.	6.01287	33.9935	30.3016	429
Chr1	193072307	193072651	.	1000	.	2.70628	6.85049	4.32842	172
Chr1	193096289	193096608	.	1000	.	3.94733	13.8935	10.9419	183
Chr1	193116519	193117019	.	1000	.	3.09179	13.8613	10.9142	98
Chr1	193400898	193401159	.	1000	.	3.06036	9.93208	7.18396	102
Chr1	193401931	193402554	.	1000	.	3.36842	10.1437	7.38703	439
Chr1	193498570	193498928	.	1000	.	4.51124	17.95	14.8303	177
Chr1	193576983	193577498	.	1000	.	4.35643	19.4552	16.2765	321
Chr1	193583082	193583662	.	1000	.	4.4099	19.7068	16.5185	175
Chr1	193586099	193586389	.	1000	.	4.948	25.2832	21.8791	157
Chr1	193606580	193606895	.	1000	.	3.38343	10.2005	7.43504	222
Chr1	194344695	194344993	.	581	.	2.96204	10.9895	8.1802	149
Chr1	194406700	194407211	.	1000	.	2.95279	9.82244	7.07917	393
Chr1	194495412	194495886	.	1000	.	5.18919	26.0975	22.6618	255
Chr1	194509402	194509836	.	1000	.	5.88008	29.2383	25.6931	219
Chr1	194840221	194840540	.	1000	.	4.47552	18.4345	15.2968	223
Chr1	195782323	195782772	.	1000	.	6.20295	31.9059	28.2756	292
Chr1	195795117	195795691	.	1000	.	3.19601	11.1577	8.34256	472
Chr1	195954371	195954672	.	1000	.	2.53001	9.34517	6.63266	184
Chr1	196327541	196327904	.	1000	.	3.28944	9.62417	6.89296	112
Chr1	196384121	196384462	.	1000	.	3.47378	15.9323	12.8967	213
Chr1	196598927	196599458	.	1000	.	4.11881	17.448	14.3487	276
Chr1	196985731	196986408	.	1000	.	6.36878	48.4284	44.2979	164
Chr1	197001732	197002218	.	1000	.	4.09144	16.1757	13.1284	172
Chr1	197031084	197031428	.	1000	.	4.65454	19.8473	16.6541	204
Chr1	197132425	197132813	.	1000	.	3.9778	17.8925	14.7765	128
Chr1	197353234	197353951	.	1000	.	7.02029	49.5583	45.3999	280
Chr1	197385162	197385677	.	1000	.	5.02445	24.5966	21.2188	320
Chr1	197520055	197520391	.	1000	.	2.96525	8.56653	5.90318	123
Chr1	197894936	197895217	.	1000	.	6.67287	36.1842	32.4287	145
Chr1	198031827	198032136	.	1000	.	3.5714	11.3879	8.55531	185
Chr1	198153675	198154114	.	1000	.	5.05756	31.8968	28.2686	281
Chr1	198245224	198245504	.	1000	.	4.32327	16.5604	13.4969	175
Chr1	198256390	198257337	.	1000	.	2.18913	5.03524	2.71004	37
Chr1	198263960	198264551	.	1000	.	5.28112	25.0426	21.6466	375
Chr1	199079885	199080551	.	1000	.	3.73006	21.7342	18.4662	187
Chr1	199275392	199275728	.	1000	.	3.10148	8.50768	5.84909	169
Chr1	199368311	199368685	.	1000	.	5.35622	32.5401	28.8923	152
Chr1	199381616	199382377	.	1000	.	7.49082	46.1292	42.0603	299
Chr1	199391491	199392190	.	1000	.	8.59568	64.2783	59.7564	241
Chr1	199639734	199640560	.	1000	.	6.11902	45.123	41.0826	647
Chr1	199816749	199817338	.	1000	.	2.80099	10.8117	8.01056	185
Chr1	199820609	199821050	.	1000	.	3.08195	10.4256	7.64824	162
Chr1	199967665	199968086	.	1000	.	2.10234	6.44167	3.95184	373
Chr1	200003246	200003632	.	1000	.	4.17506	25.608	22.1901	205
Chr1	200006430	200007040	.	1000	.	5.03456	26.4226	22.974	351
Chr1	201306019	201306575	.	1000	.	5.26134	29.0351	25.4958	306
Chr1	201311925	201312820	.	1000	.	7.04884	44.0018	39.9925	714
Chr1	201317306	201317855	.	1000	.	5.76891	30.7676	27.1734	367
Chr1	201400213	201400612	.	1000	.	4.92644	25.8722	22.4454	248
Chr1	201413458	201413893	.	1000	.	3.47741	10.7885	7.9889	101
Chr1	201494006	201494300	.	1000	.	4.11919	18.0264	14.9036	144
Chr1	201503439	201504025	.	1000	.	3.47741	10.7885	7.9889	170
Chr1	201566084	201566390	.	1000	.	4.50703	19.2048	16.0374	131
Chr1	201574503	201575297	.	1000	.	6.37424	47.1448	43.0487	434
Chr1	202006762	202007093	.	1000	.	4.03217	15.6349	12.61	149
Chr1	202061824	202062209	.	1000	.	4.60522	18.6582	15.5107	242
Chr1	202179432	202179678	.	1000	.	3.28944	9.62417	6.89296	121
Chr1	202291891	202292491	.	1000	.	4.70804	24.0697	20.7105	325
Chr1	202307433	202308067	.	1000	.	3.66538	11.9983	9.13414	273
Chr1	202310064	202310431	.	1000	.	3.93939	20.1607	16.9537	216
Chr1	202559419	202559625	.	1000	.	2.96666	8.76027	6.08596	73
Chr1	202604988	202605350	.	1000	.	3.60322	12.4936	9.60927	80
Chr1	202676409	202676690	.	1000	.	2.26237	6.62534	4.11942	146
Chr1	202748014	202748545	.	1000	.	2.18182	5.21979	2.87462	177
Chr1	202763472	202763971	.	1000	.	3.94733	13.8935	10.9419	233
Chr1	203020549	203021141	.	1000	.	3.73778	14.8506	11.8587	402
Chr1	203235405	203235698	.	1000	.	3.28944	9.62417	6.89296	103
Chr1	203382033	203382354	.	1000	.	3.5714	11.3879	8.55531	146
Chr1	203655732	203656227	.	1000	.	2.81952	6.92869	4.39402	404
Chr1	203658627	203659914	.	1000	.	2.86896	8.71084	6.03867	318
Chr1	203778901	203779150	.	1000	.	2.72933	9.73581	6.9968	81
Chr1	203804224	203804461	.	1000	.	2.37577	15.9814	12.9424	164
Chr1	203805381	203805690	.	1000	.	2.3993	9.44108	6.72391	141
Chr1	204094141	204094421	.	1000	.	3.72093	18.8617	15.7073	149
Chr1	204179537	204180069	.	1000	.	2.64827	7.2565	4.69582	441
Chr1	204201893	204202517	.	1000	.	6.06339	39.716	35.829	308
Chr1	204202729	204203284	.	1000	.	7.14545	53.6208	49.356	286
Chr1	204204263	204204894	.	1000	.	8.52026	72.6397	67.9331	326
Chr1	204210122	204210738	.	1000	.	2.98572	9.40831	6.69309	139
Chr1	204364587	204365097	.	1000	.	5.50333	26.786	23.3249	291
Chr1	204392519	204392784	.	1000	.	2.89158	12.2354	9.36345	101
Chr1	204601251	204601841	.	1000	.	5.15021	30.2741	26.6933	223
Chr1	205328407	205328662	.	1000	.	3.66538	11.9983	9.13414	153
Chr1	205370043	205370585	.	1000	.	2.50653	7.92752	5.31593	397
Chr1	205436625	205436930	.	1000	.	10.3383	74.0992	69.357	152
Chr1	205509621	205510045	.	1000	.	6.34822	37.7882	33.9561	264
Chr1	205593239	205594059	.	1000	.	4.90122	26.7819	23.321	561
Chr1	205601621	205602488	.	1000	.	5.59559	33.0812	29.4156	219
Chr1	205623207	205623501	.	1000	.	4.21053	15.8034	12.7739	175
Chr1	205749612	205749921	.	1000	.	3.74269	12.5543	9.66586	177
Chr1	205976018	205976957	.	1000	.	4.03564	28.3132	24.7983	300
Chr1	205979869	205980725	.	1000	.	5.12804	39.9221	36.0284	605
Chr1	206418748	206418991	.	1000	.	3.51334	11.1634	8.34822	116
Chr1	206437436	206437773	.	1000	.	4.51763	19.5703	16.3876	146
Chr1	206767663	206767986	.	1000	.	5.6885	27.9959	24.4916	138
Chr1	206772489	206772927	.	1000	.	2.46154	7.41663	4.84548	324
Chr1	207151048	207151425	.	1000	.	3.15493	11.9944	9.1338	241
Chr1	207436590	207437248	.	1000	.	2.33643	7.76621	5.16458	580
Chr1	207711868	207712260	.	1000	.	4.68521	35.8647	32.121	204
Chr1	207714241	207714524	.	1000	.	3.85462	17.7946	14.6825	149
Chr1	207789152	207789460	.	1000	.	2.9372	12.3342	9.45941	145
Chr1	207992292	207992728	.	1000	.	2.06222	6.75341	4.23782	266
Chr1	208270182	208270814	.	1000	.	2.98873	12.8359	9.93563	106
Chr1	208668769	208669032	.	1000	.	2.89467	14.9545	11.9584	136
Chr1	209067234	209067542	.	1000	.	3.70246	15.4474	12.4306	129
Chr1	209225792	209226138	.	1000	.	2.64244	9.41157	6.69613	175
Chr1	210086285	210086882	.	1000	.	2.32606	5.73903	3.32863	160
Chr1	211225674	211225964	.	1000	.	8.36459	52.772	48.5271	135
Chr1	211840913	211841413	.	1000	.	2.71186	9.8023	7.0603	87
Chr1	211957501	211958126	.	1000	.	2.74732	9.00382	6.31709	184
Chr1	211958346	211958731	.	1000	.	2.3322	6.75501	4.23915	264
Chr1	212025144	212025369	.	1000	.	2.07457	19.4874	16.3076	91
Chr1	212042688	212042995	.	1000	.	2.55215	9.18945	6.48526	166
Chr1	212062441	212062809	.	1000	.	2.08363	11.0963	8.28318	218
Chr1	212131737	212132124	.	1000	.	3.00749	7.96822	5.34801	180
Chr1	212191980	212192311	.	1000	.	2.98335	9.77684	7.03585	175
Chr1	212423034	212423398	.	674	.	1.62553	4.6648	2.39738	184
Chr1	212487504	212487869	.	1000	.	6.20799	37.084	33.2717	176
Chr1	213481365	213481678	.	1000	.	4.61261	20.9692	17.7309	177
Chr1	213558935	213559269	.	1000	.	3.06816	14.5013	11.526	188
Chr1	213859935	213860198	.	1000	.	4.16936	17.6824	14.5755	117
Chr1	213868839	213869198	.	1000	.	2.45898	6.5819	4.07856	55
Chr1	213871710	213872055	.	1000	.	2.16541	7.9886	5.3676	239
Chr1	214308951	214309312	.	1000	.	2.81952	6.92869	4.39402	24
Chr1	214326872	214327473	.	1000	.	5.06166	24.0567	20.6987	124
Chr1	214429582	214430091	.	583	.	2.09778	7.09666	4.54801	319
Chr1	214665766	214666267	.	823	.	2.68041	12.0094	9.14491	354
Chr1	214803305	214803707	.	1000	.	3.28944	9.62417	6.89296	266
Chr1	214828238	214828531	.	1000	.	3.9961	20.2123	17.0037	170
Chr1	215093173	215093451	.	1000	.	3.89719	14.5055	11.53	157
Chr1	215095669	215096189	.	1000	.	6.72961	48.8313	44.6915	329
Chr1	215659971	215660286	.	592	.	1.67629	5.11586	2.78223	27
Chr1	216105550	216106037	.	1000	.	8.21073	63.2683	58.7708	260
Chr1	216236181	216236414	.	1000	.	3.2837	13.0829	10.1707	116
Chr1	216255682	216256134	.	1000	.	5.94059	34.4669	30.7604	180
Chr1	216643902	216644134	.	1000	.	2.57805	13.4918	10.5628	84
Chr1	216897078	216897329	.	630	.	1.81132	5.93853	3.50565	43
Chr1	217016212	217016771	.	1000	.	2.35747	12.5184	9.63262	409
Chr1	217135842	217136299	.	1000	.	3.40096	17.1033	14.0203	332
Chr1	217386438	217387052	.	1000	.	7.6701	98.7697	93.4865	407
Chr10	145	930	.	1000	.	1.67829	14.3997	11.4279	610
Chr10	1190	1641	.	878	.	1.63173	11.8756	9.02605	114
Chr10	1837	2454	.	837	.	1.5995	11.3702	8.54188	133
Chr10	2967	3520	.	867	.	1.64569	9.73736	6.99833	387
Chr10	4019	4842	.	885	.	1.73602	12.484	9.60128	185
Chr10	10962	11697	.	741	.	1.56308	8.14272	5.51076	359
Chr10	12414	13504	.	1000	.	1.86429	19.084	15.9212	912
Chr10	16681	16877	.	780	.	1.72791	11.3063	8.48494	74
Chr10	17577	18263	.	797	.	1.58769	9.3931	6.67831	127
Chr10	19509	19868	.	1000	.	1.85369	14.7888	11.8013	172
Chr10	20293	20679	.	1000	.	1.84912	14.9642	11.9677	198
Chr10	22370	22668	.	1000	.	1.82773	9.57218	6.84926	129
Chr10	376805	378097	.	1000	.	2.80501	10.1485	7.39083	462
Chr10	724376	724681	.	1000	.	2.04379	10.9021	8.09628	136
Chr10	820033	820306	.	1000	.	4.44788	19.5707	16.3876	159
Chr10	861677	862252	.	1000	.	3.45946	11.8867	9.03522	177
Chr10	1516424	1516771	.	1000	.	2.18913	5.03524	2.71004	49
Chr10	1551836	1552458	.	1000	.	8.98723	136.207	129.854	340
Chr10	1553953	1554292	.	1000	.	3.04256	10.0479	7.29527	188
Chr10	1557521	1557896	.	1000	.	4.32618	21.747	18.4779	186
Chr10	2088959	2089236	.	1000	.	4.22928	15.8793	12.8451	114
Chr10	2110624	2110914	.	1000	.	2.70422	8.46512	5.81415	92
Chr10	2369770	2370453	.	1000	.	6.4886	34.916	31.1978	355
Chr10	2560434	2560747	.	1000	.	4.404	17.5068	14.4062	110
Chr10	2662298	2662635	.	1000	.	5.04007	22.1782	18.894	176
Chr10	3024656	3025415	.	1000	.	5.37011	30.7276	27.1352	437
Chr10	3527557	3527882	.	1000	.	4.21422	17.5932	14.4898	198
Chr10	3529206	3529501	.	1000	.	4.41725	17.2507	14.1587	165
Chr10	3531335	3531800	.	1000	.	5.88506	36.2385	32.4814	248
Chr10	3538408	3538652	.	1000	.	3.21235	10.1782	7.41758	92
Chr10	4070879	4071161	.	1000	.	2.44068	7.58029	4.99087	117
Chr10	4107114	4107367	.	1000	.	2.86896	8.71084	6.03867	155
Chr10	4119233	4119585	.	1000	.	4.1353	15.2076	12.2007	163
Chr10	4645628	4646109	.	1000	.	4.1931	19.2625	16.093	272
Chr10	4716808	4717500	.	1000	.	2.78261	10.8738	8.06925	505
Chr10	4756533	4757196	.	1000	.	2.65952	6.51441	4.01702	597
Chr10	4905969	4906611	.	1000	.	8.98239	74.2421	69.4972	274
Chr10	4913186	4913538	.	1000	.	3.66538	11.9983	9.13414	123
Chr10	4945788	4946136	.	1000	.	2.81952	6.92869	4.39402	132
Chr10	4948289	4948891	.	1000	.	6.01498	30.2393	26.6608	404
Chr10	5040806	5041079	.	1000	.	3.1161	15.0191	12.0204	158
Chr10	5092553	5092880	.	1000	.	5.80117	28.4877	24.967	140
Chr10	5484360	5484635	.	556	.	1.75469	4.5591	2.3209	230
Chr10	5495349	5495682	.	1000	.	3.5714	11.3879	8.55531	176
Chr10	5514556	5514838	.	1000	.	4.38601	17.7408	14.6308	131
Chr10	5569731	5570173	.	1000	.	6.38156	38.3937	34.544	201
Chr10	5595892	5596296	.	1000	.	2.24561	11.1778	8.36206	338
Chr10	5758412	5758760	.	1000	.	5.24036	26.7092	23.2514	172
Chr10	5820556	5820961	.	1000	.	3.9089	19.4396	16.2621	272
Chr10	5822600	5823594	.	1000	.	5.51177	57.0216	52.6712	384
Chr10	5823902	5825052	.	1000	.	4.02148	35.1947	31.4697	729
Chr10	5825511	5826439	.	1000	.	6.18277	51.091	46.8899	749
Chr10	5843491	5843992	.	1000	.	5.91205	32.674	29.0222	148
Chr10	5946945	5947237	.	1000	.	3.45946	11.8867	9.03522	112
Chr10	5964043	5964358	.	1000	.	3.35894	12.1272	9.25872	158
Chr10	5992849	5993436	.	1000	.	4.60522	18.6582	15.5107	404
Chr10	6046348	6046987	.	1000	.	5.68195	39.5095	35.628	307
Chr10	6048543	6048991	.	1000	.	3.75344	13.6309	10.6953	302
Chr10	6049968	6050255	.	1000	.	4.05634	20.2717	17.0604	166
Chr10	6056861	6057178	.	1000	.	3.4149	15.3625	12.3504	171
Chr10	6061410	6062140	.	1000	.	7.56816	52.5239	48.2864	387
Chr10	6063237	6063490	.	1000	.	3.8541	14.5892	11.6091	107
Chr10	6152224	6152463	.	1000	.	3.42142	11.0339	8.22291	113
Chr10	6272358	6272895	.	1000	.	2.35583	7.5057	4.92106	71
Chr10	6310721	6311362	.	1000	.	5.56853	31.7641	28.1402	358
Chr10	6319058	6319554	.	1000	.	4.04132	14.5456	11.5661	186
Chr10	6490690	6491436	.	1000	.	3.45587	14.2003	11.2409	603
Chr10	6847647	6848048	.	1000	.	2.299	9.56619	6.8441	276
Chr10	7145761	7146253	.	1000	.	5.54506	26.1921	22.7515	225
Chr10	7326824	7327065	.	1000	.	3.60322	12.4936	9.60927	118
Chr10	7470677	7471008	.	1000	.	4.36411	17.033	13.9532	158
Chr10	7473540	7474256	.	1000	.	3.09091	12.063	9.19635	494
Chr10	7695717	7696241	.	1000	.	5.6622	29.4669	25.9122	363
Chr10	8273703	8274068	.	1000	.	2.55215	9.18945	6.48526	273
Chr10	8446095	8446559	.	1000	.	5.921	29.4161	25.8642	175
Chr10	8464241	8464674	.	1000	.	3.06858	8.98011	6.29455	155
Chr10	8755913	8756523	.	1000	.	6.53496	44.9866	40.9506	300
Chr10	8757034	8757451	.	1000	.	4.76909	30.1119	26.5387	168
Chr10	8761457	8761727	.	1000	.	3.85069	14.041	11.0859	152
Chr10	8799099	8799462	.	1000	.	4.22928	15.8793	12.8451	137
Chr10	8826142	8826473	.	1000	.	4.11987	19.183	16.0161	189
Chr10	8931110	8932274	.	1000	.	7.6979	48.1115	43.9888	593
Chr10	8932730	8933321	.	1000	.	5.63636	40.0159	36.119	267
Chr10	8965056	8965412	.	1000	.	2.41509	5.98814	3.54387	246
Chr10	9230266	9230701	.	1000	.	4.88135	33.9192	30.2289	178
Chr10	9232988	9233446	.	1000	.	4.42419	30.0594	26.488	218
Chr10	9642828	9643129	.	1000	.	2.64827	7.2565	4.69582	176
Chr10	9799356	9799799	.	1000	.	2.06119	5.05417	2.72782	74
Chr10	10088830	10089233	.	1000	.	2.66872	7.34287	4.7767	330
Chr10	10127753	10128501	.	1000	.	13.6194	121.374	115.457	405
Chr10	10130607	10131050	.	1000	.	5.46534	29.6912	26.1307	263
Chr10	10165749	10166089	.	1000	.	4.04598	17.9545	14.834	210
Chr10	10174036	10174314	.	1000	.	3.76175	12.8882	9.98646	109
Chr10	10308490	10308896	.	1000	.	4.45699	18.9839	15.825	149
Chr10	10446386	10446800	.	1000	.	3.03399	12.1437	9.27458	118
Chr10	10458030	10458464	.	1000	.	4.56503	19.1367	15.9715	153
Chr10	10474596	10474881	.	1000	.	3.29076	11.8115	8.96374	110
Chr10	10477681	10478258	.	1000	.	6.44528	38.2689	34.422	171
Chr10	10491839	10492556	.	643	.	1.93009	4.7213	2.44583	142
Chr10	10551437	10551714	.	1000	.	4.32327	16.5604	13.4969	163
Chr10	10680137	10680710	.	1000	.	3.90852	15.6392	12.6143	280
Chr10	11267543	11267851	.	1000	.	4.04132	14.5456	11.5661	174
Chr10	11341537	11342166	.	1000	.	6.62069	44.5628	40.5379	386
Chr10	11343117	11343444	.	1000	.	4.4912	21.9868	18.7095	158
Chr10	11351325	11351599	.	1000	.	3.38391	12.4685	9.58765	156
Chr10	11353183	11353790	.	1000	.	4.48433	18.1558	15.0294	388
Chr10	11656972	11657405	.	1000	.	4.38768	21.1479	17.9035	223
Chr10	11663685	11664474	.	1000	.	4.75247	22.9538	19.639	538
Chr10	11775857	11776222	.	1000	.	2.65836	7.9294	5.31713	129
Chr10	11963207	11963508	.	1000	.	3.26748	11.9189	9.06237	140
Chr10	12038306	12038736	.	1000	.	3.51377	14.0217	11.0671	178
Chr10	12375324	12375524	.	945	.	1.58737	5.67189	3.2669	67
Chr10	12403622	12403907	.	1000	.	2.93069	8.61133	5.94488	119
Chr10	12486625	12486893	.	1000	.	4.02199	24.8443	21.455	155
Chr10	12489500	12489915	.	1000	.	4.69498	21.68	18.4134	171
Chr10	12678694	12679139	.	1000	.	2.70837	9.13425	6.43283	93
Chr10	12824564	12824872	.	1000	.	3.78816	17.1765	14.0893	165
Chr10	12830983	12831454	.	1000	.	6.42782	39.51	35.6285	215
Chr10	12851803	12852413	.	1000	.	8.33557	52.6396	48.4003	298
Chr10	13156068	13156496	.	1000	.	3.63506	13.372	10.4457	119
Chr10	13196002	13196259	.	1000	.	2.51595	8.68935	6.01878	99
Chr10	13340315	13340827	.	1000	.	5.26311	23.8498	20.4994	146
Chr10	13471054	13471456	.	1000	.	3.11351	10.3694	7.59418	65
Chr10	13484567	13484822	.	1000	.	4.47552	18.4345	15.2968	151
Chr10	13486833	13487551	.	1000	.	6.56655	37.0618	33.2498	306
Chr10	13557673	13558138	.	726	.	2.057	10.3251	7.55199	201
Chr10	13580595	13580864	.	1000	.	3.75172	15.4325	12.4159	99
Chr10	13606568	13607273	.	1000	.	6.11159	41.2588	37.3275	486
Chr10	13730575	13731115	.	1000	.	5.48683	31.3405	27.7285	183
Chr10	13775512	13775786	.	1000	.	3.40082	14.5986	11.6181	114
Chr10	13809319	13809811	.	1000	.	9.4924	64.7257	60.1936	207
Chr10	14406819	14407189	.	1000	.	4.60522	18.6582	15.5107	179
Chr10	14459299	14459568	.	1000	.	3.75936	12.6196	9.72576	88
Chr10	14692189	14692480	.	1000	.	3.28944	9.62417	6.89296	156
Chr10	14867277	14867942	.	1000	.	7.82177	55.3868	51.0783	195
Chr10	15152176	15152724	.	1000	.	2.74847	11.0023	8.19253	443
Chr10	15200982	15202104	.	1000	.	10.9845	98.9959	93.7069	530
Chr10	15230447	15230751	.	1000	.	4.6271	20.0556	16.8548	146
Chr10	15244264	15244743	.	1000	.	5.28755	31.7792	28.1541	315
Chr10	15258053	15258637	.	1000	.	4.27175	19.3529	16.1802	334
Chr10	15378430	15378677	.	1000	.	3.00749	7.96822	5.34801	128
Chr10	15466365	15466593	.	1000	.	2.58947	19.9795	16.7824	88
Chr10	15472709	15473052	.	1000	.	4.80429	21.8445	18.5722	166
Chr10	15737514	15737770	.	1000	.	4.60522	18.6582	15.5107	116
Chr10	15749940	15750285	.	1000	.	3.58054	12.6426	9.74768	182
Chr10	15933205	15933539	.	1000	.	4.22928	15.8793	12.8451	171
Chr10	16067211	16067755	.	1000	.	2.91351	7.44176	4.86286	345
Chr10	16217906	16218229	.	1000	.	5.63671	28.1627	24.6526	175
Chr10	16672258	16672555	.	1000	.	4.22928	15.8793	12.8451	176
Chr10	16688620	16689062	.	1000	.	3.6046	14.2208	11.2582	178
Chr10	16689620	16690039	.	1000	.	2.94253	9.2174	6.51118	235
Chr10	16713790	16714044	.	1000	.	3.20381	10.7734	7.97815	150
Chr10	16721191	16721575	.	1000	.	4.63271	20.4075	17.1922	259
Chr10	16759987	16760830	.	1000	.	5.0023	26.9661	23.4989	464
Chr10	16780057	16780419	.	1000	.	4.07156	14.9506	11.9546	206
Chr10	16796582	16796932	.	1000	.	5.16913	23.0841	19.7626	169
Chr10	16900874	16901125	.	1000	.	2.73108	10.4025	7.62577	142
Chr10	17127318	17127688	.	1000	.	2.55215	9.18945	6.48526	232
Chr10	17397623	17398014	.	1000	.	5.18643	23.523	20.1853	172
Chr10	17536191	17536487	.	1000	.	3.5714	11.3879	8.55531	147
Chr10	17694578	17694981	.	1000	.	3.66381	13.2475	10.328	68
Chr10	18042542	18042943	.	1000	.	3.98283	18.4728	15.3337	192
Chr10	18049486	18050026	.	1000	.	5.45108	25.4039	21.9927	344
Chr10	18280955	18281352	.	1000	.	3.34584	10.7278	7.93742	182
Chr10	18627432	18627803	.	1000	.	3.5714	11.3879	8.55531	82
Chr10	18707194	18707602	.	1000	.	4.8515	27.8864	24.3865	177
Chr10	18708206	18708605	.	1000	.	3.7647	16.0141	12.973	154
Chr10	19370422	19370654	.	1000	.	3.60322	12.4936	9.60927	110
Chr10	19395261	19395620	.	1000	.	5.51609	35.3682	31.6366	176
Chr10	19448740	19449236	.	1000	.	4.60522	18.6582	15.5107	322
Chr10	19635691	19635956	.	1000	.	4.34715	18.1872	15.0602	149
Chr10	19663506	19663834	.	1000	.	4.882	24.9535	21.5603	154
Chr10	19685522	19685786	.	1000	.	3.85335	13.2514	10.3285	117
Chr10	19776467	19776933	.	1000	.	4.6576	25.1256	21.727	182
Chr10	19836840	19837076	.	1000	.	4.20699	16.3796	13.3255	94
Chr10	19912391	19912821	.	1000	.	4.75247	22.9538	19.639	187
Chr10	19926588	19926992	.	1000	.	3.88592	20.1161	16.911	162
Chr10	20066680	20066987	.	1000	.	3.78747	12.9907	10.0865	180
Chr10	20089864	20090167	.	1000	.	2.9372	12.3342	9.45941	172
Chr10	20214787	20215252	.	1000	.	3.84334	20.6579	17.4335	300
Chr10	20229161	20229492	.	1000	.	3.54183	12.4766	9.59478	173
Chr10	20250254	20250586	.	1000	.	4.04291	17.3749	14.2779	205
Chr10	20655120	20655463	.	1000	.	3.85462	17.7946	14.6825	208
Chr10	20794026	20794432	.	1000	.	3.19485	14.9148	11.9203	243
Chr10	21087122	21087839	.	1000	.	8.7897	76.4886	71.6915	251
Chr10	21196888	21197237	.	975	.	1.82278	13.7923	10.8472	165
Chr10	21197719	21198448	.	1000	.	2.20213	33.954	30.2633	240
Chr10	21198604	21199491	.	657	.	1.63777	11.3359	8.51014	210
Chr10	21204282	21204779	.	1000	.	1.9479	13.2579	10.3347	425
Chr10	21204904	21206337	.	690	.	1.63818	9.40544	6.69038	315
Chr10	21207539	21208599	.	1000	.	2.25847	35.7084	31.9682	340
Chr10	21208895	21209584	.	1000	.	2.07129	28.0184	24.5136	413
Chr10	21212948	21213225	.	1000	.	2.11416	13.7065	10.7655	117
Chr10	21245119	21245348	.	1000	.	2.9033	22.409	19.1135	165
Chr10	21258901	21259129	.	1000	.	1.96995	15.1851	12.1816	103
Chr10	21260412	21260760	.	1000	.	2.06377	17.8759	14.7609	229
Chr10	21262252	21262597	.	1000	.	2.00375	15.738	12.7103	228
Chr10	21264150	21264424	.	1000	.	2.09114	15.9514	12.9137	173
Chr10	21341195	21341590	.	1000	.	5.37063	25.8148	22.3896	230
Chr10	21720903	21721308	.	1000	.	6.66094	47.9717	43.8555	208
Chr10	21769127	21769635	.	1000	.	4.5413	21.9199	18.6447	259
Chr10	22016202	22016605	.	1000	.	3.94001	14.4125	11.4399	257
Chr10	22137075	22137826	.	1000	.	7.60396	52.7119	48.4695	227
Chr10	22264403	22264668	.	1000	.	2.72554	6.4294	3.93989	109
Chr10	22342325	22342645	.	1000	.	4.48735	21.9673	18.6903	97
Chr10	22352508	22353205	.	1000	.	9.20724	87.6413	82.6184	206
Chr10	24338112	24338820	.	1000	.	6.29694	32.7489	29.0935	546
Chr10	24534779	24535108	.	1000	.	3.21235	10.1782	7.41758	168
Chr10	24536332	24537119	.	1000	.	4.25663	16.2886	13.238	585
Chr10	24708683	24709455	.	1000	.	1.67645	11.2454	8.42727	486
Chr10	24709658	24710696	.	1000	.	1.70814	12.8412	9.94075	202
Chr10	24711469	24713485	.	1000	.	2.4063	34.2552	30.5573	115
Chr10	24713870	24714761	.	1000	.	1.75824	14.8483	11.8573	267
Chr10	24715205	24715521	.	956	.	1.97668	18.2804	15.1495	185
Chr10	24715626	24717253	.	1000	.	2.00918	22.7104	19.4047	483
Chr10	24717644	24717891	.	1000	.	1.7703	12.9315	10.0286	131
Chr10	24718129	24719252	.	863	.	1.70989	11.9168	9.06102	321
Chr10	24719749	24724960	.	1000	.	2.32927	33.2283	29.5591	4457
Chr10	24727697	24728436	.	1000	.	2.27632	27.4779	23.9927	569
Chr10	24779487	24779730	.	1000	.	2.02471	10.6724	7.88569	80
Chr10	24780388	24780943	.	1000	.	2.1393	24.279	20.9121	391
Chr10	24786028	24786748	.	1000	.	2.06392	21.9201	18.6449	568
Chr10	24787676	24787873	.	1000	.	2.15784	10.8283	8.02627	128
Chr10	25100184	25100475	.	1000	.	4.24027	16.5192	13.4605	139
Chr10	25841227	25841892	.	1000	.	4.43856	20.4667	17.2495	285
Chr10	25894539	25894884	.	1000	.	3.6046	14.2208	11.2582	168
Chr10	26293398	26293967	.	1000	.	5.78423	31.6485	28.0278	308
Chr10	26303501	26304282	.	1000	.	4.75915	25.3407	21.9341	150
Chr10	26343723	26343993	.	1000	.	3.23678	11.346	8.51911	122
Chr10	26382859	26383063	.	1000	.	2.40708	17.0228	13.9433	103
Chr10	26384526	26385020	.	1000	.	2.06388	20.7262	17.4991	281
Chr10	26386355	26386867	.	1000	.	2.12149	23.243	19.9156	316
Chr10	26387046	26387561	.	1000	.	1.80961	13.7726	10.8282	117
Chr10	26387981	26388966	.	1000	.	1.80891	16.3886	13.3343	330
Chr10	26389224	26390957	.	1000	.	1.98462	22.2849	18.9963	1267
Chr10	26391151	26391664	.	617	.	1.6405	9.91504	7.16821	73
Chr10	26392104	26395078	.	1000	.	1.87169	19.3613	16.1885	2086
Chr10	26395282	26395938	.	695	.	1.5804	8.75553	6.08159	60
Chr10	26396240	26399516	.	1000	.	1.93939	20.9499	17.7126	344
Chr10	26399776	26400342	.	548	.	1.60342	9.38525	6.67067	81
Chr10	26400693	26403522	.	1000	.	2.07834	28.707	25.1774	2678
Chr10	26403688	26404596	.	1000	.	1.78932	18.7306	15.5807	253
Chr10	26405758	26408468	.	1000	.	1.97363	22.9615	19.6466	2499
Chr10	26408855	26409129	.	607	.	1.65286	10.6419	7.85594	126
Chr10	26409753	26412776	.	1000	.	2.20624	30.0266	26.4558	2566
Chr10	26413932	26417322	.	1000	.	1.92297	21.2588	18.0108	2628
Chr10	26417480	26418021	.	1000	.	1.50829	7.31325	4.74993	71
Chr10	26418259	26422828	.	1000	.	2.00474	27.4422	23.9579	3612
Chr10	26422968	26425695	.	1000	.	1.93699	20.4939	17.2762	2467
Chr10	26425888	26426867	.	1000	.	2.09688	25.8776	22.4507	484
Chr10	26427051	26427620	.	830	.	1.63908	11.2281	8.41059	333
Chr10	26427787	26430477	.	831	.	1.91878	20.5312	17.312	487
Chr10	26431251	26431848	.	1000	.	2.07544	23.5992	20.2594	153
Chr10	26432032	26432895	.	787	.	1.75142	12.9359	10.0328	98
Chr10	26433027	26436346	.	1000	.	2.05641	26.0953	22.6603	2703
Chr10	26436568	26437149	.	1000	.	1.47834	6.59418	4.0904	63
Chr10	26437522	26441628	.	1000	.	1.94726	25.1924	21.7906	3410
Chr10	26441733	26445351	.	1000	.	1.84794	18.355	15.2207	2804
Chr10	26445558	26446150	.	960	.	1.64807	11.1536	8.33857	246
Chr10	26446565	26449525	.	1000	.	1.90408	20.0473	16.8467	2443
Chr10	26450385	26452403	.	1000	.	1.84087	17.0131	13.9338	1118
Chr10	26452609	26453737	.	564	.	1.69874	11.7806	8.93387	1006
Chr10	26453947	26457205	.	1000	.	2.04019	24.4524	21.0802	405
Chr10	26457381	26458124	.	1000	.	1.76305	15.9163	12.8815	289
Chr10	26458431	26459354	.	1000	.	1.91081	19.2583	16.0896	455
Chr10	26460376	26462912	.	1000	.	1.89395	19.4	16.2239	2196
Chr10	26463308	26463901	.	986	.	1.63335	9.77091	7.03081	496
Chr10	26464066	26467643	.	985	.	1.98241	21.6438	18.3795	451
Chr10	26467781	26468378	.	1000	.	1.60364	10.1145	7.35961	176
Chr10	26468595	26471472	.	1000	.	1.968	21.498	18.2405	204
Chr10	26471633	26472247	.	1000	.	1.65411	11.3378	8.51197	125
Chr10	26472445	26476067	.	1000	.	1.98553	22.5596	19.2591	624
Chr10	26476207	26476735	.	743	.	1.71544	12.7965	9.89713	334
Chr10	26476985	26480454	.	1000	.	1.98972	22.1758	18.8919	398
Chr10	26480708	26481271	.	619	.	1.58997	10.1828	7.422	233
Chr10	26481482	26485076	.	1000	.	1.92596	21.8045	18.5342	729
Chr10	26485199	26493641	.	1000	.	2.16994	35.4571	31.7231	738
Chr10	26494087	26495608	.	1000	.	1.84087	17.0131	13.9338	607
Chr10	26495825	26498490	.	1000	.	2.00549	27.8082	24.31	1910
Chr10	26498597	26500878	.	1000	.	1.89462	18.9053	15.7488	519
Chr10	26501168	26503016	.	1000	.	1.98718	27.3502	23.8689	1073
Chr10	26503150	26504112	.	1000	.	1.84918	17.9101	14.7938	430
Chr10	26504804	26505029	.	634	.	1.89362	14.4786	11.5039	103
Chr10	26505150	26505379	.	1000	.	2.21026	21.1076	17.8653	142
Chr10	26506183	26506448	.	1000	.	2.16812	20.8794	17.6442	112
Chr10	26507144	26507874	.	1000	.	2.15901	24.7745	21.3889	497
Chr10	26509462	26512790	.	1000	.	2.03412	25.6048	22.1873	826
Chr10	26513158	26514258	.	1000	.	1.85553	15.6595	12.6343	986
Chr10	26514454	26515335	.	1000	.	2.02636	25.1083	21.7099	431
Chr10	26515636	26516192	.	619	.	1.53261	8.20716	5.57161	300
Chr10	26516636	26519520	.	1000	.	1.96855	23.3012	19.9723	922
Chr10	26520049	26522666	.	1000	.	2.142	26.35	22.9042	2355
Chr10	26522821	26523662	.	1000	.	1.63892	9.79048	7.04885	92
Chr10	26523785	26523990	.	569	.	1.61564	9.24007	6.53298	101
Chr10	26524144	26524657	.	691	.	1.6596	10.7854	7.9889	273
Chr10	26524942	26526086	.	1000	.	1.83051	17.5448	14.4426	954
Chr10	26526217	26526821	.	1000	.	2.05875	21.5188	18.2611	322
Chr10	26527563	26529153	.	1000	.	1.78882	15.8698	12.8386	714
Chr10	26529383	26529907	.	1000	.	2.08469	20.3642	17.1504	414
Chr10	26530342	26530562	.	1000	.	2.47892	29.4215	25.8692	115
Chr10	26530759	26531138	.	1000	.	1.9812	15.3976	12.3834	115
Chr10	26531554	26531787	.	1000	.	2.03364	13.5444	10.6137	127
Chr10	26759315	26759956	.	1000	.	4.58479	18.5739	15.4316	491
Chr10	26874384	26874770	.	1000	.	3.45747	13.0437	10.137	222
Chr10	26933426	26933800	.	1000	.	2.87219	9.97551	7.22558	187
Chr10	27576713	27576923	.	1000	.	3.03125	20.6199	17.3967	114
Chr10	27690037	27690330	.	1000	.	3.57081	14.7877	11.8006	148
Chr10	27908034	27908590	.	1000	.	5.42373	41.3125	37.3798	355
Chr10	28031946	28032220	.	1000	.	3.55902	15.9367	12.9006	119
Chr10	28040170	28040576	.	1000	.	2.73778	14.3886	11.4171	105
Chr10	28093049	28093260	.	1000	.	1.97507	14.2928	11.3255	107
Chr10	28094152	28095034	.	1000	.	1.76917	15.3637	12.3516	512
Chr10	28095146	28095573	.	1000	.	1.69267	13.5642	10.6332	153
Chr10	28095780	28097453	.	1000	.	1.99933	25.0623	21.6654	209
Chr10	28097641	28101094	.	1000	.	1.77638	16.3368	13.2843	3108
Chr10	28101198	28102577	.	1000	.	1.98522	24.5443	21.1684	233
Chr10	28102741	28103363	.	1000	.	2.20827	28.1555	24.6456	515
Chr10	28104407	28107545	.	1000	.	1.82385	17.3661	14.2701	1780
Chr10	28107672	28108861	.	1000	.	1.94567	22.2267	18.9415	885
Chr10	28109064	28111087	.	1000	.	1.8913	18.2336	15.1049	1683
Chr10	28111751	28112083	.	991	.	1.77829	13.1022	10.1892	189
Chr10	28113439	28113878	.	1000	.	1.9436	17.9986	14.8771	158
Chr10	28114059	28114307	.	1000	.	2.16085	19.8065	16.6153	121
Chr10	28290659	28291025	.	1000	.	4.8017	21.4934	18.2364	183
Chr10	28384614	28385415	.	1000	.	6.56039	39.7319	35.8442	466
Chr10	28416363	28416701	.	1000	.	3.44759	11.3714	8.54305	182
Chr10	28433181	28433467	.	1000	.	3.09123	12.6627	9.76706	161
Chr10	29197091	29197780	.	1000	.	3.17411	10.0186	7.26724	140
Chr10	29199402	29199990	.	1000	.	6.8425	49.4889	45.3312	273
Chr10	29252031	29252390	.	1000	.	4.1353	15.2076	12.2007	211
Chr10	29366726	29367075	.	1000	.	2.5567	10.6792	7.89217	112
Chr10	29620234	29620595	.	1000	.	2.96525	8.56653	5.90318	119
Chr10	29632076	29632472	.	1000	.	3.4014	10.7249	7.93556	248
Chr10	30562265	30562693	.	1000	.	3.09054	11.4629	8.62659	276
Chr10	30601253	30601567	.	1000	.	4.22928	15.8793	12.8451	150
Chr10	30791569	30791884	.	1000	.	4.34803	20.0276	16.8276	153
Chr10	31119852	31120252	.	1000	.	2.91351	7.44176	4.86286	148
Chr10	31974838	31975235	.	1000	.	4.57303	19.4939	16.314	183
Chr10	31988844	31989327	.	1000	.	8.16551	63.5467	59.0425	240
Chr10	32000803	32001086	.	1000	.	6.38907	35.3504	31.62	173
Chr10	32053161	32053575	.	1000	.	4.02623	15.0473	12.0481	299
Chr10	32776454	32776724	.	738	.	1.93864	7.49407	4.91137	145
Chr10	33108955	33109640	.	1000	.	4.85972	23.1238	19.8001	282
Chr10	33149687	33150019	.	1000	.	4.39766	17.1706	14.0841	170
Chr10	33151961	33152249	.	1000	.	3.28009	11.3275	8.50191	105
Chr10	33168812	33169187	.	1000	.	4.56503	19.1367	15.9715	145
Chr10	33177676	33178151	.	1000	.	6.45614	34.3274	30.6276	309
Chr10	33253366	33253819	.	1000	.	4.26666	19.9278	16.7322	156
Chr10	33510392	33510606	.	1000	.	3.66538	11.9983	9.13414	148
Chr10	33519042	33519682	.	1000	.	7.15043	41.6107	37.6686	435
Chr10	33540009	33540353	.	1000	.	4.60522	18.6582	15.5107	181
Chr10	33823341	33823647	.	1000	.	7.61271	45.185	41.1414	155
Chr10	34046478	34046848	.	1000	.	4.90122	26.7819	23.321	116
Chr10	34120847	34121334	.	1000	.	3.28944	9.62417	6.89296	340
Chr10	34504191	34504788	.	1000	.	4.42088	20.693	17.4678	138
Chr10	34569917	34570413	.	1000	.	4.32681	17.4881	14.388	343
Chr10	34570740	34571331	.	1000	.	5.46534	29.6912	26.1307	242
Chr10	34571948	34572570	.	1000	.	4.91089	24.4039	21.0329	166
Chr10	34590708	34591289	.	1000	.	4.42088	20.693	17.4678	247
Chr10	34608649	34609126	.	1000	.	4.95828	25.6847	22.2636	300
Chr10	34644993	34645218	.	1000	.	2.74613	7.66756	5.0717	44
Chr10	35011327	35011586	.	1000	.	2.81952	6.92869	4.39402	171
Chr10	35073103	35073767	.	1000	.	6.58944	39.8761	35.9841	137
Chr10	35205406	35205819	.	1000	.	2.70422	8.46512	5.81415	236
Chr10	35207217	35207881	.	1000	.	7.16399	48.4235	44.2948	350
Chr10	35208979	35209610	.	1000	.	3.4347	15.9371	12.9007	325
Chr10	35219740	35220363	.	1000	.	4.41379	21.2803	18.0311	349
Chr10	35229317	35230030	.	1000	.	5.46661	30.0819	26.5095	138
Chr10	35231881	35232460	.	1000	.	6.43863	47.9832	43.8661	367
Chr10	35234357	35234998	.	1000	.	4.7373	24.5547	21.1785	360
Chr10	35461915	35462333	.	1000	.	3.78816	17.1765	14.0893	250
Chr10	35467763	35468149	.	1000	.	3.36038	21.7591	18.4895	155
Chr10	35490294	35490754	.	1000	.	4.19802	18.1091	14.9837	213
Chr10	35494179	35494434	.	1000	.	3.47634	12.4283	9.55086	139
Chr10	35504155	35504859	.	1000	.	3.37709	11.3069	8.48494	238
Chr10	35524518	35524858	.	1000	.	3.35638	11.8914	9.03899	183
Chr10	35594159	35594649	.	1000	.	5.7076	27.6803	24.1886	337
Chr10	35742584	35743006	.	1000	.	4.51124	17.95	14.8303	219
Chr10	35756219	35756609	.	1000	.	5.31833	26.3309	22.8863	182
Chr10	35760160	35761028	.	1000	.	8.57508	57.5698	53.2072	224
Chr10	36174313	36175181	.	1000	.	6.15397	40.6494	36.7355	680
Chr10	36193257	36194004	.	1000	.	8.80799	74.358	69.6104	379
Chr10	36211282	36211807	.	1000	.	3.58878	15.3673	12.3546	336
Chr10	36248651	36249193	.	1000	.	4.31983	22.3207	19.0305	327
Chr10	36289372	36289922	.	1000	.	3.40484	10.9671	8.15865	409
Chr10	36294460	36294979	.	1000	.	5.31967	26.7119	23.254	211
Chr10	36300466	36301045	.	1000	.	5.59052	33.8387	30.1518	239
Chr10	36309527	36310490	.	1000	.	7.52941	57.3287	52.9723	567
Chr10	36311472	36311978	.	1000	.	3.67816	14.8224	11.8323	302
Chr10	36340066	36340603	.	1000	.	6.25287	40.3374	36.4322	282
Chr10	36552085	36552831	.	1000	.	7.02779	45.3233	41.2774	496
Chr10	36622605	36622914	.	1000	.	3.0099	9.13041	6.42953	180
Chr10	36756037	36756350	.	1000	.	5.63905	26.9875	23.5179	143
Chr10	36774419	36775134	.	1000	.	6.10897	31.0693	27.4647	318
Chr10	37101716	37102021	.	1000	.	3.55555	11.3268	8.50191	153
Chr10	37198746	37199545	.	1000	.	4.47077	20.6216	17.3981	618
[truncated: 9,690 more rows]

## Sheet: Ep300_Endo_PeakRegions_BigWigCo
#'chr'	start'	end'	P300-VG-WT'	P300-VG-FSMO'
Chr1	37959	38347	40.6867	39.2459
Chr1	337774	338546	158.413	161.782
Chr1	950389	950919	40.4832	36.5135
Chr1	2653556	2653973	41.2287	69.9792
Chr1	2679544	2680022	43.1409	33.2052
Chr1	3391854	3392361	82.4394	103.563
Chr1	3626598	3627296	99.6666	106.978
Chr1	3783215	3785025	44.1025	53.6345
Chr1	4135114	4136488	67.5669	65.7668
Chr1	4572484	4572847	34.8613	37.6056
Chr1	4844949	4845310	44.5974	57.2955
Chr1	4955977	4956753	88.6889	78.795
Chr1	4973103	4973741	55.2765	55.4048
Chr1	5034192	5035349	111.99	122.168
Chr1	5303462	5303949	42.9222	57.2956
Chr1	5306377	5306977	54.2686	38.7483
Chr1	5415729	5416117	58.5497	69.4799
Chr1	5643783	5644151	51.9606	50.339
Chr1	5711249	5711764	73.8881	81.0286
Chr1	5830493	5830809	35.5657	41.2437
Chr1	5831077	5831655	66.6145	65.6568
Chr1	6198134	6199076	37.371	45.0444
Chr1	6215402	6216073	72.1766	63.1448
Chr1	6591351	6591760	35.1817	31.9507
Chr1	7095650	7096024	53.2437	59.7449
Chr1	8313801	8314200	35.0167	29.3316
Chr1	8495324	8496011	109.642	133.467
Chr1	8498138	8499857	45.2712	54.8425
Chr1	8504318	8505750	67.828	61.8746
Chr1	8524508	8525448	63.6384	60.4861
Chr1	8533860	8534808	74.6209	59.1325
Chr1	8562152	8562716	52.2503	47.1005
Chr1	8625853	8626490	46.7603	50.5226
Chr1	8650258	8650711	127.197	151.125
Chr1	8652453	8653287	77.7625	84.5211
Chr1	8699970	8700647	62.8668	53.6239
Chr1	8761001	8761378	59.8683	75.4394
Chr1	8925280	8925970	54.6912	49.6831
Chr1	8930142	8930752	89.1433	83.9878
Chr1	8945092	8945600	69.4939	60.1308
Chr1	8949927	8950484	83.9169	89.4079
Chr1	9029146	9029790	51.2857	46.1495
Chr1	9593400	9593961	76.9295	70.4415
Chr1	9666922	9667371	56.068	56.5715
Chr1	10983126	10983446	34.5238	53.1407
Chr1	11517234	11517853	67.9854	65.1936
Chr1	11643742	11644117	41.3591	59.5595
Chr1	11976007	11976504	32.3559	23.9426
Chr1	12446370	12447046	44.3486	37.4962
Chr1	12460156	12460868	43.2328	37.8558
Chr1	12464484	12465210	55.1569	58.0135
Chr1	12917555	12918137	38.9591	30.937
Chr1	13521823	13522213	33.1632	21.7653
Chr1	13813079	13813412	28.6935	20.9674
Chr1	14499545	14500907	24.4293	27.7233
Chr1	14507349	14507799	33.9466	16.1921
Chr1	14513541	14514493	49.6926	48.9329
Chr1	14528109	14528520	90.1211	98.0889
Chr1	14538637	14539942	112.978	104.234
Chr1	15574796	15575257	52.5786	60.9207
Chr1	15579426	15580107	52.2868	41.3243
Chr1	15581867	15582286	81.9057	60.0356
Chr1	15583358	15584093	42.6849	26.6429
Chr1	15585768	15587028	46.1285	32.0492
Chr1	15590091	15591059	77.0125	77.1142
Chr1	15592107	15593301	48.6886	42.8155
Chr1	15598561	15599663	66.3636	46.6817
Chr1	15599842	15600409	49.0821	60.3575
Chr1	15611566	15612055	58.0849	60.2266
Chr1	16155781	16156192	59.1967	56.2754
Chr1	16222447	16222777	40.353	27.0669
Chr1	16299349	16300081	75.4756	70.368
Chr1	16302536	16303317	114.432	107.775
Chr1	16829179	16829556	43.0227	39.0651
Chr1	16937399	16939508	111.387	118.006
Chr1	16943870	16947265	71.5076	62.5207
Chr1	16949215	16949909	43.855	29.8335
Chr1	16950360	16950898	59.9178	53.309
Chr1	16951569	16953012	140.994	146.808
Chr1	16954760	16955333	58.5747	47.0112
Chr1	16964850	16965659	89.2134	84.1509
Chr1	16967625	16968240	97.3591	94.6074
Chr1	16971153	16972249	70.7426	76.8904
Chr1	16973888	16976880	139.379	144.116
Chr1	17001417	17002507	30.9668	28.6616
Chr1	17110169	17112070	59.1047	57.0356
Chr1	17117236	17117892	56.5574	50.8087
Chr1	17135554	17136189	43.4433	38.0147
Chr1	17158391	17158961	43.5126	33.6285
Chr1	17176885	17177850	35.2529	27.3528
Chr1	17516442	17516805	36.0864	37.2318
Chr1	17517055	17517530	40.6652	36.3558
Chr1	17615269	17615758	25.1025	30.3876
Chr1	17965277	17965674	42.0395	44.8379
Chr1	18005739	18006377	52.1239	53.9432
Chr1	18015920	18016364	45.8274	51.0276
Chr1	18021200	18021731	66.0354	68.0078
Chr1	18072086	18072538	47.4582	38.9304
Chr1	18184086	18184994	30.0981	32.9241
Chr1	18255183	18255734	68.45	41.3569
Chr1	18261635	18262206	54.8934	35.8405
Chr1	18276750	18277179	48.3556	39.2128
Chr1	18280705	18281221	66.6532	52.5561
Chr1	18292907	18293780	36.862	32.3849
Chr1	18296785	18297517	41.0818	40.9997
Chr1	18303924	18304952	50.4005	50.5338
Chr1	18308357	18309085	116.691	113.071
Chr1	18310958	18311539	57.5989	45.7791
Chr1	18312669	18313707	28.4975	28.4197
Chr1	18330253	18331377	44.7123	47.5647
Chr1	18370500	18371183	106.01	86.5947
Chr1	18373274	18374198	72.0894	60.5745
Chr1	18382301	18382752	42.153	38.9652
Chr1	18544168	18544631	48.9569	44.3802
Chr1	18575307	18576139	77.4806	71.5487
Chr1	18579548	18580052	48.9082	25.5585
Chr1	18586888	18587582	51.5533	42.1466
Chr1	18729344	18729698	43.2555	48.2784
Chr1	18742124	18742940	87.6099	86.7667
Chr1	18747740	18748352	79.0454	82.3914
Chr1	18826742	18827512	61.7754	48.1052
Chr1	18828983	18829736	52.8424	50.9522
Chr1	19055500	19055951	53.6844	71.5825
Chr1	19056662	19057261	78.5475	84.5988
Chr1	19279839	19280242	39.4204	35.9488
Chr1	19303454	19303904	38.1893	37.5988
Chr1	19326543	19327017	47.8207	46.893
Chr1	19332539	19333020	41.6544	47.2777
Chr1	19345104	19345679	43.5724	47.2728
Chr1	19521057	19521444	37.7427	45.9696
Chr1	19708692	19709186	40.7305	48.2329
Chr1	19798173	19798954	83.8247	87.4667
Chr1	19833406	19834413	37.1625	36.4971
Chr1	19927264	19927743	43.6702	38.8728
Chr1	19945048	19945843	126.708	133.575
Chr1	20112243	20112639	36.8905	32.7327
Chr1	20187397	20188495	137.821	130.497
Chr1	20349544	20351004	25.9932	22.1137
Chr1	20352308	20353421	102.306	73.3154
Chr1	20422120	20422718	40.7861	38.9474
Chr1	20582764	20583268	41.0119	53.0278
Chr1	20789031	20789904	29.7297	27.3948
Chr1	20816228	20816632	39.0206	29.1138
Chr1	20845532	20847247	36.2152	32.7181
Chr1	20854674	20855437	42.9467	39.0432
Chr1	20873332	20873776	41.9752	47.3721
Chr1	20893428	20893941	40.2945	50.2893
Chr1	20897725	20898022	40.7724	45.808
Chr1	21028742	21029412	57.0263	51.7426
Chr1	21035374	21036016	44.9522	37.8067
Chr1	21167117	21167975	30.1001	33.2103
Chr1	21221127	21221660	45.4356	46.7903
Chr1	21297413	21297893	43.0601	44.5079
Chr1	21370844	21371662	167.237	182.758
Chr1	21741916	21742222	46.0003	70.3456
Chr1	22120313	22121357	61.7699	59.6168
Chr1	22466989	22467561	141.817	153.634
Chr1	22619324	22619781	32.2988	34.3352
Chr1	22861081	22861665	52.6527	44.348
Chr1	22885451	22885962	44.3603	31.8525
Chr1	22890917	22891675	75.9083	80.3476
Chr1	22896413	22896792	46.9586	30.7989
Chr1	22900074	22900387	22.0181	26.2899
Chr1	22900578	22901234	54.8563	67.7288
Chr1	22905691	22906452	73.6127	52.6111
Chr1	23199321	23200019	66.639	65.0331
Chr1	23238780	23239565	51.4962	42.6546
Chr1	23470801	23471452	69.2608	95.3785
Chr1	23756191	23757062	45.3772	36.158
Chr1	23790969	23791415	70.4939	67.1101
Chr1	24430447	24432040	44.3969	46.6183
Chr1	24434220	24434999	118.942	123.936
Chr1	24484326	24484886	36.4786	24.4823
Chr1	25280360	25281059	72.6861	85.3767
Chr1	25444559	25445027	32.3352	39.8244
Chr1	25903484	25903994	51.3788	48.4499
Chr1	25972366	25972966	70.8297	66.3873
Chr1	25975173	25976088	58.0862	49.6848
Chr1	25977800	25978645	36.0163	34.6035
Chr1	26007022	26008000	51.9934	42.3767
Chr1	26017772	26018382	50.9238	48.0346
Chr1	26117994	26118745	50.5439	44.8445
Chr1	26150285	26151436	105.901	89.4022
Chr1	26457183	26457831	27.3132	23.8348
Chr1	26696813	26697135	38.5024	53.0839
Chr1	27130784	27131667	53.7609	46.194
Chr1	27252999	27253759	69.9603	74.4628
Chr1	27466747	27467282	48.7332	51.5657
Chr1	27482098	27483444	70.1471	61.5027
Chr1	27567224	27567750	52.9709	71.1404
Chr1	27715997	27716552	51.3746	46.88
Chr1	27718096	27718588	41.9538	30.8717
Chr1	27763190	27763531	49.0648	48.5671
Chr1	27885829	27886248	46.8029	59.706
Chr1	28158833	28159423	45.5845	28.8189
Chr1	28239639	28239964	32.4425	29.8769
Chr1	29047447	29047794	34.7303	33.0263
Chr1	29376580	29377138	34.1442	31.9862
Chr1	29614023	29614668	43.2614	29.5287
Chr1	29643024	29643856	36.6945	23.9906
Chr1	29657842	29659436	43.1748	28.7437
Chr1	29664535	29665185	90.4678	62.3109
Chr1	29669156	29669935	70.6027	57.6443
Chr1	29711442	29712162	71.2812	49.913
Chr1	29719249	29720025	47.1856	38.3379
Chr1	29996113	29996891	41.1757	45.6304
Chr1	29999759	30000306	61.4771	66.6083
Chr1	30382992	30383402	29.9825	34.1219
Chr1	30517403	30517862	57.2681	52.5485
Chr1	31292409	31292901	30.0696	28.0586
Chr1	31838816	31839675	40.0905	38.4003
Chr1	32135095	32136230	49.5837	52.2363
Chr1	32509315	32509923	60.2828	71.5552
Chr1	32865509	32866019	39.6281	48.0964
Chr1	32986827	32987234	46.1305	56.0028
Chr1	33089092	33089919	55.1154	61.9344
Chr1	33173061	33174176	78.2247	69.2366
Chr1	33515649	33516262	45.2142	43.3266
Chr1	33601045	33601758	47.2361	36.2052
Chr1	33775547	33776146	37.4652	54.1807
Chr1	33913677	33914753	75.7267	72.1195
Chr1	33918261	33918869	65.6664	66.5861
Chr1	34050422	34050861	29.6957	30.4647
Chr1	34529085	34529900	43.0731	33.6279
Chr1	34550227	34550795	33.1365	25.0993
Chr1	34695866	34696732	200.939	201.411
Chr1	34696998	34697807	35.4311	32.7443
Chr1	34698861	34699496	37.122	35.0661
Chr1	34770439	34770915	36.2159	43.561
Chr1	34776730	34777576	78.0333	69.3463
Chr1	34922927	34923883	61.8111	52.2636
Chr1	35192562	35192867	26.8484	36.6385
Chr1	36138799	36139407	40.5114	41.6064
Chr1	36298944	36299700	37.4693	38.4978
Chr1	36301575	36302072	41.7885	49.368
Chr1	36463481	36464599	68.2102	70.2537
Chr1	36468609	36469343	37.2511	34.9096
Chr1	36517549	36518336	57.3004	59.3551
Chr1	36518651	36519237	57.2234	62.3767
Chr1	36534100	36534668	39.5926	34.0223
Chr1	36646463	36647132	55.3609	63.8451
Chr1	36648906	36649388	42.407	52.1417
Chr1	36684099	36684477	37.1448	54.1804
Chr1	36739107	36739856	88.0196	57.5839
Chr1	36743597	36744147	38.759	36.9523
Chr1	36957767	36958520	61.8707	71.0584
Chr1	36972269	36973009	87.0267	104.566
Chr1	36975691	36977033	41.5414	37.5206
Chr1	36985776	36986601	41.8231	37.7178
Chr1	37015999	37016862	33.0681	25.195
Chr1	37069720	37070863	57.1798	39.1364
Chr1	37152760	37153381	39.3289	51.2674
Chr1	37722064	37722544	54.2769	76.6696
Chr1	37800369	37800821	41.1785	36.6889
Chr1	37996507	37997065	46.1611	51.9119
Chr1	38135752	38136594	48.0082	55.7037
Chr1	38214108	38214655	52.1805	68.6974
Chr1	38220374	38220747	44.6704	43.583
Chr1	38310116	38310571	35.2455	32.5133
Chr1	38481361	38481781	41.3328	25.5866
Chr1	38491633	38492137	54.6682	68.238
Chr1	38948564	38949124	41.5432	38.153
Chr1	39226270	39226604	30.2782	29.1377
Chr1	39317703	39318154	36.516	38.9584
Chr1	39385893	39386773	82.885	77.7531
Chr1	39395107	39395881	68.829	62.7016
Chr1	39396950	39397255	16.1475	12.1915
Chr1	39397502	39398234	47.3496	40.5781
Chr1	39575050	39575429	45.947	37.3901
Chr1	39893915	39894927	79.5853	64.1871
Chr1	39981917	39982838	141.458	156.096
Chr1	39984918	39985816	71.0072	80.9056
Chr1	39987058	39987566	77.8588	76.1198
Chr1	39987796	39988445	32.0873	25.78
Chr1	39994789	39996144	83.7241	78.8407
Chr1	40145902	40147021	103.779	89.1501
Chr1	40155634	40156549	30.7596	27.0196
Chr1	40168027	40168913	52.7914	38.4922
Chr1	40179668	40180426	47.0533	43.8798
Chr1	40184002	40184897	23.8319	17.8912
Chr1	40236573	40237605	43.8252	41.8439
Chr1	40241489	40242299	151.379	126.765
Chr1	40243162	40244070	78.6176	65.9316
Chr1	40505407	40506112	57.6501	57.8061
Chr1	40635389	40635823	41.6148	49.5042
Chr1	40737399	40737872	55.2448	46.5994
Chr1	40766771	40767240	45.142	41.7786
Chr1	41008401	41008804	42.0537	32.4992
Chr1	41049068	41050933	54.8622	47.2022
Chr1	41053649	41054153	34.946	37.0307
Chr1	41074731	41075565	49.4537	49.2964
Chr1	41078488	41079135	54.4018	58.022
Chr1	41079554	41080207	67.2924	56.8216
Chr1	41110758	41111329	44.8519	25.6534
Chr1	41140508	41141047	40.3658	33.5661
Chr1	41200574	41200987	41.3739	50.0017
Chr1	41212344	41212810	43.0426	36.2213
Chr1	41227841	41228634	31.2082	20.829
Chr1	41262403	41262933	62.9392	50.0794
Chr1	41910739	41911223	52.8057	48.8204
Chr1	41972068	41972523	43.5806	43.0761
Chr1	41988554	41989415	92.1267	70.5959
Chr1	42042489	42042752	14.0525	5.88538
Chr1	42043051	42043919	99.5786	81.3195
Chr1	42109348	42110155	61.059	60.8834
Chr1	42119537	42120992	49.3141	42.8825
Chr1	42126741	42127417	51.7109	45.6761
Chr1	42128392	42129216	42.5725	47.2931
Chr1	42141610	42145049	96.0497	103.032
Chr1	42451938	42452377	28.8463	33.9794
Chr1	43313479	43314217	56.3006	66.8921
Chr1	43314937	43315364	41.2982	45.4958
Chr1	43328388	43329010	118.3	118.346
Chr1	43500018	43500471	32.0181	37.8381
Chr1	43508047	43508772	63.0448	57.6636
Chr1	43543814	43544609	70.5417	57.9315
Chr1	43571641	43572382	34.9929	33.718
Chr1	43601588	43602363	93.8259	89.6649
Chr1	44545229	44545797	49.7407	41.8307
Chr1	44552487	44553105	59.3494	50.2229
Chr1	44554152	44554692	28.2807	24.9862
Chr1	44578373	44578831	41.1855	43.9681
Chr1	44818668	44819330	51.612	39.8491
Chr1	44891755	44892652	30.5817	31.9047
Chr1	44996697	44997111	45.4506	41.4779
Chr1	45008763	45009285	33.6934	44.4083
Chr1	45010405	45011693	56.6112	51.8831
Chr1	45042501	45043231	45.2688	54.4854
Chr1	45175870	45176510	43.1505	35.156
Chr1	45239188	45240510	91.5727	91.1017
Chr1	45246673	45247213	77.4374	78.8797
Chr1	45309881	45310428	40.4622	39.4451
Chr1	46436137	46436449	32.6734	35.2602
Chr1	46443098	46444045	33.9559	38.5339
Chr1	46472811	46473335	41.9335	29.6407
Chr1	46474667	46475399	41.8614	32.3762
Chr1	46529426	46530242	182.653	192.687
Chr1	46595470	46596180	38.6628	36.7162
Chr1	46768733	46769219	78.0504	92.8282
Chr1	46960056	46960699	32.1384	23.8491
Chr1	46967003	46967494	56.4476	63.5805
Chr1	46969443	46970494	50.173	55.6108
Chr1	47865966	47866337	37.2009	29.6495
Chr1	48132683	48133308	40.19	35.8022
Chr1	48137378	48138075	46.5806	34.6691
Chr1	48193272	48194215	91.7385	108.717
Chr1	48194848	48195562	35.7242	29.763
Chr1	48263395	48263841	53.8973	47.7064
Chr1	48322289	48322716	40.2917	46.2686
Chr1	48494181	48495013	63.4392	61.2868
Chr1	48759866	48760301	61.7536	72.1111
Chr1	48788670	48789853	45.399	36.3972
Chr1	48805390	48806287	89.8568	89.3295
Chr1	48809926	48810669	51.7364	66.1253
Chr1	48818986	48819842	106.975	122.532
Chr1	48821886	48822794	114.923	119.778
Chr1	48852922	48853573	44.3375	45.2487
Chr1	48856734	48857407	66.9006	78.3675
Chr1	48861050	48861909	62.7656	64.9156
Chr1	48875960	48877086	56.6788	68.0897
Chr1	49255382	49256135	85.5477	64.9721
Chr1	49587335	49589093	129.667	120.602
Chr1	49901100	49901680	62.7111	55.2497
Chr1	49952885	49953314	42.2685	37.9921
Chr1	49978817	49979287	40.5923	48.9589
Chr1	49988355	49990976	57.2575	47.6965
Chr1	49991348	49991772	33.8446	47.1278
Chr1	50083425	50085229	84.1904	95.3607
Chr1	50090391	50090772	43.7121	64.867
Chr1	50105101	50105666	36.0883	43.0197
Chr1	50111298	50112597	29.4439	23.5098
Chr1	50131001	50132291	60.188	64.8864
Chr1	50140344	50140891	38.3716	25.206
Chr1	50200118	50200565	69.6206	45.8061
Chr1	50213361	50213764	40.0414	41.1165
Chr1	50306577	50307009	47.1298	32.742
Chr1	50318864	50319229	37.1434	32.7436
Chr1	50347370	50348143	70.1816	59.1005
Chr1	50371316	50371730	54.9101	61.9637
Chr1	51088315	51089115	37.1928	34.7969
Chr1	51098648	51100936	107.996	95.3164
Chr1	51101122	51102232	58.0134	64.6092
Chr1	51102564	51103379	58.5264	43.7568
Chr1	51103563	51104732	86.472	69.9748
Chr1	51112378	51113259	83.1308	85.3536
Chr1	51117174	51118359	63.7721	51.0843
Chr1	51119052	51119825	122.896	118.883
Chr1	51136628	51137209	43.5931	33.3199
Chr1	51170292	51171626	99.713	133.292
Chr1	51172300	51173107	92.6211	111.07
Chr1	51227548	51228150	53.0981	42.5073
Chr1	51425648	51426709	46.2649	36.5646
Chr1	51435592	51435991	40.9537	34.4347
Chr1	51526538	51526906	54.9945	53.3828
Chr1	51683730	51684315	50.2434	56.9136
Chr1	52029913	52030799	66.4358	57.3528
Chr1	52039000	52039900	67.3727	59.1114
Chr1	52134655	52135604	92.5865	101.512
Chr1	52142132	52143285	66.5366	53.6953
Chr1	52145671	52147133	140.052	121.518
Chr1	52160648	52161601	33.5381	31.8676
Chr1	52162228	52163013	122.863	130.797
Chr1	52183853	52184706	37.7276	31.4292
Chr1	52186583	52187076	44.8774	33.2782
Chr1	52252681	52253464	71.3059	87.4409
Chr1	52583676	52584452	60.7367	56.6631
Chr1	52719868	52720977	92.083	91.0325
Chr1	52721362	52723189	96.7745	98.5606
Chr1	52724178	52725127	130.703	117.361
Chr1	52727816	52728477	66.3794	63.856
Chr1	52729559	52730126	73.8765	70.0948
Chr1	52747133	52747965	33.773	42.9663
Chr1	52760863	52761818	36.1924	37.7587
Chr1	52794650	52795278	27.9684	19.6984
Chr1	52900584	52900976	53.2594	55.5081
Chr1	52918989	52919537	48.8423	52.8424
Chr1	53089878	53090570	32.7742	35.2163
Chr1	53300450	53300783	43.1017	39.8392
Chr1	53546400	53546733	28.0382	47.1794
Chr1	53569238	53569704	33.3809	48.4586
Chr1	53903539	53904588	42.5315	44.5118
Chr1	53914246	53914810	30.2195	34.2376
Chr1	54011768	54012726	27.7556	38.064
Chr1	54084257	54085579	25.7007	28.8868
Chr1	54213635	54214155	31.048	38.1276
Chr1	54241567	54241999	34.6449	53.1452
Chr1	54367393	54368357	60.0282	56.3248
Chr1	54380967	54381829	46.4848	37.1487
Chr1	54953553	54954299	72.558	76.3738
Chr1	55192610	55193416	48.598	55.4608
Chr1	55272685	55273391	42.083	46.9801
Chr1	55278534	55279386	117.691	129.012
Chr1	55286770	55287375	34.0319	37.2201
Chr1	55306181	55306808	58.2218	65.7086
Chr1	55335701	55336809	43.7184	37.4547
Chr1	55337528	55338361	51.9536	40.3325
Chr1	55355960	55357122	36.3592	32.7278
Chr1	55357589	55358033	37.5483	37.7009
Chr1	55415314	55415860	40.0972	27.9103
Chr1	55529752	55530125	36.1676	54.6233
Chr1	55566356	55567015	54.4255	48.6357
Chr1	55771441	55771982	39.7172	21.9682
Chr1	55798439	55799036	69.9623	69.8806
Chr1	56076811	56077126	46.5818	55.9454
Chr1	56509321	56509851	64.8374	69.6799
Chr1	56528866	56529820	181.9	188.118
Chr1	56581000	56581963	57.6588	67.7742
Chr1	56619676	56620121	46.7597	35.3916
Chr1	56764495	56765100	48.4957	42.3864
Chr1	56820702	56821235	83.3619	72.4325
Chr1	56869479	56870160	57.5029	56.2871
Chr1	56931153	56931479	53.9846	65.7113
Chr1	57291070	57291697	45.3862	41.3777
Chr1	57773748	57774537	60.6014	45.9592
Chr1	58213794	58214167	30.6876	31.4696
Chr1	58286888	58287258	34.7527	34.3358
Chr1	58339779	58340355	68.1358	81.0312
Chr1	58634647	58635131	40.0528	34.4576
Chr1	58696051	58696583	47.8346	42.5054
Chr1	59042462	59042980	37.939	37.6036
Chr1	59054370	59055010	47.4146	52.0178
Chr1	59165282	59165810	45.3961	50.6105
Chr1	59385091	59385540	69.7485	53.4875
Chr1	59788851	59789195	45.3143	43.413
Chr1	59799071	59799473	78.1327	101.315
Chr1	60065537	60066165	50.5796	50.6872
Chr1	60619864	60620296	54.7475	58.7198
Chr1	60628624	60629329	32.307	41.4613
Chr1	60764403	60764782	39.0627	39.7199
Chr1	61127476	61127963	46.9481	36.0196
Chr1	61161814	61162298	50.0412	49.7219
Chr1	61747344	61747767	34.6782	36.2153
Chr1	61841747	61842616	48.191	41.1938
Chr1	61846961	61847405	38.7888	36.5627
Chr1	62035019	62035711	53.9999	47.5694
Chr1	62131133	62132493	56.0023	50.5427
Chr1	62132672	62134692	26.9287	24.7614
Chr1	62134883	62135819	40.6289	40.1736
Chr1	62156533	62157763	94.2609	96.4249
Chr1	62159044	62160253	84.4398	82.5238
Chr1	62507072	62507639	38.4416	40.2351
Chr1	63091768	63092648	35.0672	28.465
Chr1	63458127	63459529	42.9039	41.092
Chr1	63804036	63804434	77.1274	94.3606
Chr1	63805765	63806542	30.0427	31.2529
Chr1	63807805	63809254	62.1992	56.5523
Chr1	63818575	63818924	34.7354	57.322
Chr1	63826756	63827297	38.595	55.147
Chr1	64087073	64087447	37.4342	24.943
Chr1	64162739	64163143	36.7685	36.1185
Chr1	65595959	65596993	44.0616	40.7488
Chr1	65648758	65649931	65.2564	54.1103
Chr1	65658819	65660262	92.2846	109.453
Chr1	65667443	65668656	55.2714	59.9269
Chr1	65668834	65669248	21.9747	15.3212
Chr1	65671025	65671486	53.8296	39.9201
Chr1	65679154	65680028	64.6212	49.3405
Chr1	65684433	65685089	104.837	118.242
Chr1	65690136	65690720	40.3127	44.9685
Chr1	65704069	65705111	70.7357	73.0036
Chr1	65705558	65706600	50.3174	55.8718
Chr1	65709919	65710464	59.6003	68.4742
Chr1	65716266	65717034	42.7721	35.6015
Chr1	65725933	65726598	82.5681	78.7525
Chr1	65732543	65733515	56.9339	45.9067
Chr1	65776459	65777019	51.5315	49.9729
Chr1	65778712	65779727	102.38	92.7505
Chr1	65791180	65792181	113.295	105.052
Chr1	65802870	65803486	61.7205	73.3985
Chr1	65848259	65849578	80.6246	76.3659
Chr1	65853013	65853639	46.643	49.0012
Chr1	65890216	65890876	30.9766	28.702
Chr1	65918864	65919202	37.2878	36.5814
Chr1	65938526	65939154	35.4879	39.2859
Chr1	65965800	65966672	81.5959	87.2016
Chr1	65971967	65972930	75.7498	67.1993
Chr1	66714154	66714618	46.0404	75.9394
Chr1	66772926	66773691	59.0876	65.5337
Chr1	66827751	66828620	54.2805	59.8833
Chr1	66829134	66830025	37.0523	33.007
Chr1	66830245	66831055	44.0313	40.9572
Chr1	66977763	66978204	28.1129	27.903
Chr1	67020395	67021235	57.7033	42.7207
Chr1	67035752	67036969	52.0357	39.6926
Chr1	67040635	67041648	54.1557	49.7571
Chr1	67042104	67043734	77.3632	66.5993
Chr1	67046293	67046950	92.6841	107.765
Chr1	67051133	67051804	47.321	41.8783
Chr1	67054517	67055093	38.1335	32.979
Chr1	67153629	67154959	67.1863	64.7411
Chr1	67509567	67509964	52.2394	45.1349
Chr1	67775298	67775664	56.8044	60.6935
Chr1	67818644	67819109	60.4354	69.0674
Chr1	67828621	67828975	36.1643	32.0608
Chr1	67872256	67873036	61.8418	65.9868
Chr1	67907006	67907405	33.2362	30.007
Chr1	68048544	68048968	51.3662	61.7936
Chr1	68211850	68213032	46.133	39.4343
Chr1	68284959	68286090	95.3641	89.6392
Chr1	68332489	68333844	104.678	108.548
Chr1	68335283	68340005	56.3327	56.9428
Chr1	68853387	68854336	61.9497	59.9872
Chr1	68855009	68855343	47.0779	41.5623
Chr1	68886399	68887755	98.3494	103.347
Chr1	68921549	68922071	60.8464	46.169
Chr1	68936712	68937811	76.8408	77.2398
Chr1	68938399	68939728	77.7843	69.8524
Chr1	68970414	68971690	40.8208	50.0678
Chr1	68987440	68988423	57.4972	58.5321
Chr1	68988657	68990037	70.3917	83.6926
Chr1	68997130	68998226	41.9522	36.7582
Chr1	69050109	69050597	44.7723	43.9023
Chr1	69431038	69431442	32.3777	34.0841
Chr1	69453377	69453778	32.8252	35.8858
Chr1	69538020	69538447	73.0393	85.3717
Chr1	69713245	69714296	49.4775	49.9594
Chr1	70148099	70148626	63.9107	66.4078
Chr1	71243069	71243816	93.0009	88.5986
Chr1	71256249	71256781	77.4679	68.4509
Chr1	71292710	71294059	28.4061	22.4451
Chr1	71294774	71295720	35.2076	28.9531
Chr1	71296676	71297343	43.0445	39.9792
Chr1	71310131	71310553	40.1917	31.5443
Chr1	71355999	71356461	58.5057	56.0417
Chr1	71357709	71358042	35.4787	39.9053
Chr1	71390898	71391598	71.629	75.8222
Chr1	71541373	71541852	45.7196	28.4603
Chr1	72129981	72131718	155.341	160.943
Chr1	72132048	72132935	43.5391	42.7829
Chr1	72134646	72135223	41.0096	39.1237
Chr1	72429654	72430007	38.2512	37.6374
Chr1	72493438	72494378	37.1002	39.062
Chr1	72515358	72515804	40.1272	33.6749
Chr1	72518397	72519023	68.7289	52.6296
Chr1	72542953	72543797	82.2483	86.3448
Chr1	72545285	72546039	49.3405	37.4482
Chr1	72584136	72584579	41.5924	64.6926
Chr1	73202799	73203282	40.2627	52.6714
Chr1	73759539	73760306	67.6112	61.1084
Chr1	73797979	73798414	36.0176	48.1528
Chr1	73798864	73799965	75.8748	79.8724
Chr1	74016873	74017595	66.1172	59.3708
Chr1	74055416	74055720	34.5418	38.1359
Chr1	74112416	74112884	47.7504	62.3559
Chr1	74408144	74409126	36.0929	38.1505
Chr1	74546418	74546814	38.6343	32.5691
Chr1	74567707	74568528	31.2043	36.5484
Chr1	75251016	75252033	112.012	94.1742
Chr1	75380690	75381903	66.9107	55.0793
Chr1	75780846	75781174	35.5951	31.0568
Chr1	75782303	75782679	31.2509	27.8494
Chr1	75825457	75826080	57.5501	44.6242
Chr1	76009547	76010119	76.188	75.4614
Chr1	76085121	76085612	43.314	33.4299
Chr1	76145516	76146266	36.8424	33.4511
Chr1	76149752	76150267	58.9885	46.7953
Chr1	76293839	76294484	44.2438	42.6787
Chr1	76853844	76854370	39.9519	40.482
Chr1	76856222	76857506	48.8422	47.7064
Chr1	76885434	76886148	58.3695	55.9228
Chr1	78186923	78187404	48.3572	42.5923
Chr1	78246387	78247382	27.4592	28.6033
Chr1	78434009	78434486	34.9877	35.9023
Chr1	78713305	78713761	40.4708	33.7981
Chr1	78878217	78878769	39.3601	32.5697
Chr1	78883507	78884307	69.8536	61.5529
Chr1	78981912	78982559	53.4532	40.1629
Chr1	79152194	79152916	47.7988	44.0838
Chr1	79159864	79160694	144.599	154.156
Chr1	79387672	79388083	41.9973	48.1947
Chr1	79479729	79480095	52.6641	55.3975
Chr1	79480407	79480964	68.7184	80.8671
Chr1	80011235	80012255	53.4103	42.7933
Chr1	80068416	80069371	111.718	117.254
Chr1	80468195	80468750	41.0595	37.2481
Chr1	80469553	80470303	84.5368	76.0757
Chr1	80598014	80598369	39.3786	30.0839
Chr1	80717555	80718362	37.4021	28.1852
Chr1	80743615	80744607	54.8355	43.063
Chr1	80894587	80895007	41.15	37.5753
Chr1	80927760	80928293	53.3065	39.7589
Chr1	80965015	80966125	35.2604	32.4975
Chr1	80977016	80977824	56.7287	45.5221
Chr1	80978124	80978835	40.8725	30.4498
Chr1	81280680	81281575	33.998	31.2639
Chr1	81936517	81936899	26.8235	30.5746
Chr1	81998099	81998475	38.4105	34.3421
Chr1	82047502	82048198	37.599	30.5239
Chr1	82093518	82094885	56.5666	53.971
Chr1	82143329	82145425	66.9153	65.2735
Chr1	82145595	82147100	55.1467	53.0391
Chr1	82152151	82153368	41.2446	42.5813
Chr1	82155386	82156176	35.5909	25.3542
Chr1	82189813	82190246	38.5825	39.3854
Chr1	82194861	82195335	37.6275	31.9796
Chr1	82212345	82213731	30.9029	26.8541
Chr1	82214764	82215582	87.8766	64.3587
Chr1	82225798	82226744	58.0199	51.4066
Chr1	82332420	82333408	33.7232	37.0802
Chr1	82345368	82346817	32.663	31.7826
Chr1	82348051	82348515	42.9531	43.7854
Chr1	82655442	82657828	51.4187	52.8115
Chr1	82875725	82876477	36.8406	43.0288
Chr1	83015657	83016097	38.4132	27.9678
Chr1	83034061	83034745	34.7106	34.6062
Chr1	83188142	83188598	34.4328	32.6818
Chr1	83568526	83569321	63.0028	46.7454
Chr1	83584118	83585008	59.0561	52.8615
Chr1	83585173	83585679	54.914	55.2081
Chr1	83614115	83616194	141.409	145.709
Chr1	83629022	83630484	29.8904	29.359
Chr1	83635370	83637796	29.6943	25.5614
Chr1	83653659	83654335	55.2192	41.5703
Chr1	83656441	83657945	49.0175	51.7092
Chr1	83684180	83684732	49.4191	40.517
Chr1	84125807	84126319	49.2327	41.9804
Chr1	84158057	84158665	115.235	117.96
Chr1	84159716	84160107	44.3405	45.0274
Chr1	84211963	84212390	64.5795	84.7406
Chr1	84284588	84285177	69.2834	77.3307
Chr1	84315947	84316721	65.5894	41.8389
Chr1	84459413	84459772	39.8539	33.4713
Chr1	84460375	84460831	36.4499	28.0492
Chr1	84600760	84601497	248.968	241.879
Chr1	84602960	84604087	137.128	133.695
Chr1	84621230	84621886	66.8584	79.3113
Chr1	84632082	84632593	59.4275	57.428
Chr1	84668097	84668544	45.1132	33.0199
Chr1	84688762	84689241	48.7724	44.4184
Chr1	84898423	84898759	37.3256	56.2262
Chr1	84899931	84900554	89.8087	96.3214
Chr1	84917016	84918329	47.8801	37.8932
Chr1	84971977	84972905	66.1085	52.7547
Chr1	84985779	84986145	31.7379	28.2297
Chr1	85165769	85166439	54.8933	58.5136
Chr1	85278448	85279016	46.7665	58.6546
Chr1	85424848	85425224	41.3975	41.1566
Chr1	85580225	85580752	73.7142	90.9308
Chr1	85609242	85609663	59.1278	76.9985
Chr1	85930579	85931281	50.81	36.5879
Chr1	86066819	86067793	105.581	100.543
Chr1	86091221	86091775	30.0909	30.0354
Chr1	86355787	86356556	40.0197	28.057
Chr1	86472697	86473633	165.402	168.286
Chr1	86478308	86479154	196.031	204.361
Chr1	86557461	86558560	28.2413	35.475
Chr1	86569040	86569915	40.6215	36.27
Chr1	86573373	86574012	63.1153	59.6731
Chr1	86588332	86589203	76.4094	95.0591
Chr1	86703495	86704029	63.3005	55.6571
Chr1	87041641	87042056	31.6832	40.627
Chr1	87070439	87071525	70.8414	52.398
Chr1	87279312	87279711	57.1364	59.3571
Chr1	87317003	87317849	43.7013	29.5079
Chr1	87323484	87324087	34.5763	39.4341
Chr1	87398591	87399077	30.7421	27.853
Chr1	87399420	87400320	28.8004	21.8901
Chr1	87575879	87576675	51.6473	53.8046
Chr1	87738129	87738657	92.7194	107.591
Chr1	87839120	87839839	119.807	105.592
Chr1	87844246	87845510	42.7242	36.2392
Chr1	87847050	87847971	109.532	99.8137
Chr1	88074511	88075876	48.5438	40.8033
Chr1	88569080	88570106	67.8164	75.9807
Chr1	88583821	88585503	49.4668	57.0651
Chr1	88635982	88636352	46.1986	39.5316
Chr1	88689635	88690053	50.766	56.3973
Chr1	88692408	88693148	48.5965	53.6855
Chr1	88987217	88987968	45.8427	60.9156
Chr1	88995015	88995764	45.0999	33.9845
Chr1	89053150	89053781	75.4772	69.5231
Chr1	89057140	89057812	71.6096	73.6055
Chr1	89422008	89422533	65.3201	80.0008
Chr1	89477522	89478054	33.3663	28.245
Chr1	89480031	89480970	46.2935	32.0564
Chr1	89648680	89649474	38.2253	32.153
Chr1	89650293	89651306	55.0894	45.0326
Chr1	89653835	89654868	113.185	92.4653
Chr1	89691090	89691509	39.4986	33.6471
Chr1	90256181	90256681	41.9487	53.4838
Chr1	90272343	90273152	64.8447	80.3244
Chr1	90507864	90508543	71.8314	85.6271
Chr1	90587312	90587691	40.1734	38.2075
Chr1	90621987	90622571	46.4908	40.2839
Chr1	90625612	90626027	37.7441	47.34
Chr1	90658971	90659550	43.4125	38.998
Chr1	90721618	90722634	59.7425	52.9471
Chr1	90723262	90723777	55.676	64.8036
Chr1	90768393	90769619	90.7886	82.657
Chr1	90839179	90839920	100.427	118.417
Chr1	90932889	90933358	66.0038	74.06
Chr1	91197525	91198169	31.9024	27.2868
Chr1	91328087	91328653	49.3289	53.996
Chr1	91353772	91354250	57.7493	62.2709
Chr1	91718150	91718711	39.4781	37.2789
Chr1	91988707	91989351	39.3585	40.3367
Chr1	92165212	92166013	37.8857	36.5318
Chr1	92235534	92235866	77.6008	74.7537
Chr1	92611089	92611512	35.5192	30.0886
Chr1	92815363	92815843	38.1987	38.9548
Chr1	92936457	92936806	37.3124	54.5696
Chr1	93053140	93053628	33.8843	32.9079
Chr1	93152395	93153350	49.7858	50.1946
Chr1	93156107	93156584	53.2192	65.3607
Chr1	93327691	93328995	23.8996	19.0827
Chr1	93353563	93353934	48.1126	44.8902
Chr1	93450216	93450951	36.2541	33.6832
Chr1	93478654	93479300	41.5388	50.9595
Chr1	93726298	93726995	31.691	27.75
Chr1	93751287	93751859	68.959	66.9662
Chr1	93872887	93873642	37.4969	42.2087
Chr1	94458052	94458491	55.5004	51.1355
Chr1	94458863	94459247	31.8529	37.8437
Chr1	94591479	94591824	37.8795	24.2411
Chr1	94722097	94722612	60.8196	73.5617
Chr1	94796251	94796614	45.6027	44.1001
Chr1	94939687	94940234	50.7404	44.3695
Chr1	94944313	94944759	42.4484	35.0177
Chr1	95085584	95086202	44.2128	26.6263
Chr1	95129536	95130100	79.1473	96.485
Chr1	95133690	95134107	37.1987	36.8184
Chr1	95239353	95240165	36.9806	34.5054
Chr1	95399586	95400033	81.5369	67.3756
Chr1	95423785	95424512	64.0925	64.2302
Chr1	95444192	95444800	60.0993	72.1029
Chr1	95445553	95446245	51.7718	64.4297
Chr1	95494888	95496249	61.1627	67.5638
Chr1	95716177	95716623	42.3159	40.9749
Chr1	95851514	95852939	52.4654	38.9645
Chr1	95853297	95853821	34.4714	31.4879
Chr1	95920377	95920716	42.8326	23.2695
Chr1	96326232	96327215	47.4871	54.7233
Chr1	96467577	96468599	59.1713	54.0946
Chr1	96739410	96740019	74.5862	75.6028
Chr1	96740301	96740979	44.6366	33.8534
Chr1	96935600	96936178	69.9339	49.7889
Chr1	97085431	97085976	47.1031	49.6788
Chr1	97144137	97145541	68.2222	68.7643
Chr1	97149281	97150886	35.5707	34.7447
Chr1	97737972	97738598	45.5963	42.2013
Chr1	97760269	97761165	29.2477	32.7962
Chr1	97761925	97763422	168.059	173.889
Chr1	97792409	97793038	58.149	57.6315
Chr1	97827825	97828624	76.0247	67.4263
Chr1	97880228	97880556	48.9782	36.4112
Chr1	97883871	97884461	28.8241	23.9355
Chr1	97934939	97935524	62.6747	61.1525
Chr1	98144553	98145105	56.6128	55.6168
Chr1	98558197	98559005	90.1409	105.506
Chr1	98568379	98569534	55.4914	63.7308
Chr1	98601270	98602294	42.9646	45.9739
Chr1	98623580	98624754	72.7569	56.7707
Chr1	98638594	98639224	31.3135	26.6022
Chr1	98744716	98745297	33.2109	25.1446
Chr1	98910031	98910675	54.2778	50.8986
Chr1	98934459	98934949	62.8617	66.0573
Chr1	98979684	98980443	69.8392	59.8693
Chr1	99010764	99011230	47.455	59.7228
Chr1	99506250	99506863	71.276	57.0145
Chr1	99961311	99962798	46.4775	47.3073
Chr1	99969655	99970566	38.2794	34.2095
Chr1	99973917	99974452	38.1501	41.8079
Chr1	100014676	100015416	42.6839	28.5323
Chr1	100016337	100017829	62.631	48.9229
Chr1	100119181	100119759	41.0877	33.7117
Chr1	100124090	100124614	42.6199	27.678
Chr1	100148026	100149477	63.47	74.756
Chr1	100150600	100151801	36.7219	31.5378
Chr1	100167070	100167902	39.9999	31.8699
Chr1	100168689	100169420	83.5509	68.6603
Chr1	100175152	100175817	56.7822	58.7965
Chr1	100205060	100205505	50.7124	67.2115
Chr1	100456449	100458664	54.8972	48.1366
Chr1	100473522	100474160	40.9167	25.7935
Chr1	100497225	100497753	45.4756	33.8441
Chr1	100509519	100510666	31.2922	22.5647
Chr1	100828040	100830074	60.2362	64.723
Chr1	100836049	100836723	40.3779	36.1958
Chr1	100918323	100919025	43.5835	43.1975
Chr1	100971951	100973274	135.498	161.813
Chr1	100975384	100976343	32.9244	38.4908
Chr1	100981141	100982046	42.6921	40.1824
Chr1	100989937	100990491	52.2501	67.1047
Chr1	101542019	101542821	65.2219	50.1539
Chr1	101903106	101903522	62.1624	53.3428
Chr1	101967531	101968353	48.4323	55.5335
Chr1	101972131	101974607	96.5109	100.295
Chr1	101978055	101978723	42.8511	30.4669
Chr1	101990568	101991035	46.1918	47.4493
Chr1	102128944	102129246	31.6535	28.1742
Chr1	102242155	102242989	30.5331	22.8054
Chr1	102267961	102268705	58.8769	43.8291
Chr1	102770677	102771023	36.266	45.4404
Chr1	102886279	102886767	38.9785	29.0587
Chr1	102894394	102895120	61.0876	44.9721
Chr1	102920994	102922464	59.2164	69.7615
Chr1	103029970	103030464	44.3247	49.8286
Chr1	103239101	103239580	38.5702	49.8161
Chr1	103258388	103259359	69.9268	57.7482
Chr1	103292730	103293181	45.7469	47.9579
Chr1	103775486	103776354	39.694	29.9793
Chr1	103850898	103852081	34.5974	25.7608
Chr1	104268050	104268625	64.1115	81.0976
Chr1	104269480	104269997	75.421	81.8357
Chr1	104458627	104461135	128.104	119.537
Chr1	104464589	104465666	97.1054	111.141
Chr1	104471034	104472695	183.559	175.921
Chr1	104473860	104474947	149.551	132.362
Chr1	104482479	104484272	97.3176	109.404
Chr1	104489175	104489972	38.9353	38.4533
Chr1	104537801	104538261	43.0672	38.9122
Chr1	105096700	105097843	75.8174	68.5997
Chr1	105342147	105342808	52.0076	43.6323
Chr1	105404284	105404736	50.8389	53.5854
Chr1	105506934	105508358	54.5736	62.5867
Chr1	105508624	105509256	79.1383	81.6714
Chr1	105692197	105693709	61.7316	67.0015
Chr1	105730775	105731426	45.5068	40.3836
Chr1	105830002	105830619	34.3925	28.7998
Chr1	105987429	105988005	73.759	85.7756
Chr1	106156782	106157226	47.1015	26.312
Chr1	106245259	106245826	52.2896	70.3524
Chr1	106259184	106259776	42.2241	30.9584
Chr1	106272988	106273956	41.7706	35.7277
Chr1	106283155	106283528	34.6421	27.5246
Chr1	106619385	106619738	35.9412	50.5462
Chr1	106888301	106888657	56.6248	64.6641
Chr1	107326176	107326730	74.9319	54.2357
Chr1	107330376	107330896	42.9498	38.7516
Chr1	107656091	107656622	44.8306	35.6564
Chr1	107988507	107989019	32.0813	27.1654
Chr1	108500081	108500703	48.6713	51.8697
Chr1	108577430	108579827	37.9717	39.8453
Chr1	108587015	108587509	35.5405	31.9405
Chr1	108588120	108589243	30.3768	29.7957
Chr1	108589893	108591389	116.753	102.641
Chr1	109059513	109059911	38.5651	56.8684
Chr1	109292974	109293925	86.2109	87.4821
Chr1	109310875	109311423	34.7037	37.1697
Chr1	109319945	109320526	27.6294	30.559
Chr1	109385475	109386445	47.1821	47.1883
Chr1	109402027	109402510	50.5966	46.2241
Chr1	109425134	109425500	39.2472	50.7794
Chr1	109493549	109494246	54.2149	48.9115
Chr1	109507006	109507620	45.0245	53.2631
Chr1	109527596	109527975	39.8687	33.464
Chr1	109679838	109680393	43.0712	39.1408
Chr1	109976584	109976979	49.5501	34.0207
Chr1	110333293	110333878	51.7685	47.8415
Chr1	110669827	110670364	42.8072	51.2154
Chr1	111048812	111049238	36.9666	42.7552
Chr1	111057686	111058224	49.1279	47.0937
Chr1	111090836	111091369	53.064	58.8891
Chr1	111217493	111217999	34.7467	32.8242
Chr1	111509357	111510134	36.1281	30.6993
Chr1	111684693	111685337	43.8166	45.602
Chr1	111690793	111691611	31.9745	29.9711
Chr1	111708234	111709199	77.3039	69.7576
Chr1	111916217	111916960	62.1978	58.5769
Chr1	111917157	111919295	56.308	53.1361
Chr1	111920679	111921556	71.6889	61.7598
Chr1	112105467	112106464	93.2293	75.1458
Chr1	112528430	112529584	128.81	112.128
Chr1	112529812	112531198	73.8945	72.8215
Chr1	112861761	112862291	71.9283	64.3302
Chr1	113044116	113044517	68.4897	66.6393
Chr1	113076246	113077097	39.3301	42.6669
Chr1	113202276	113203102	82.7839	84.9084
Chr1	113221664	113223847	40.1925	33.1032
Chr1	113225440	113226497	78.537	57.8838
Chr1	113228633	113229215	37.0446	36.548
Chr1	113234510	113235580	106.464	90.963
Chr1	113239913	113240914	29.1511	28.651
Chr1	113247256	113248528	107.907	130.336
Chr1	113305481	113306328	61.0361	47.9229
Chr1	113339582	113340431	71.6267	68.0266
Chr1	113387190	113387738	49.2132	36.2319
Chr1	113820079	113821506	79.1027	66.9478
Chr1	113990287	113991145	46.4536	48.1347
Chr1	114003246	114003863	48.3771	58.9584
Chr1	114009709	114010391	34.861	39.7531
Chr1	114028053	114028503	42.7856	39.6751
Chr1	114254565	114255985	46.2096	41.7834
Chr1	114467354	114469226	115.393	123.048
Chr1	114469760	114471514	68.7909	64.6323
Chr1	114482255	114482985	41.883	44.5834
Chr1	114488202	114489654	71.7153	65.4928
Chr1	114516459	114517728	57.7148	44.8112
Chr1	114536028	114536874	51.3178	42.7637
Chr1	114545096	114546159	75.139	75.4582
Chr1	114590236	114590771	42.9341	39.5086
Chr1	114797239	114797685	52.6797	32.7542
Chr1	114829279	114829796	42.6712	33.0584
Chr1	114830912	114831777	33.3557	29.8685
Chr1	114896274	114897199	26.373	24.0176
Chr1	114927145	114927794	107.769	113.001
Chr1	115180759	115181294	35.9497	30.7251
Chr1	115223464	115223976	53.5389	80.0557
Chr1	115240774	115241161	44.4847	41.1063
Chr1	115512731	115513366	74.0944	65.0848
Chr1	115591033	115591457	39.511	30.7426
Chr1	115601896	115602728	51.8202	31.5409
Chr1	115615410	115615736	33.902	24.8742
Chr1	115817940	115818870	79.5509	68.7033
Chr1	115875928	115877239	93.3803	87.1032
Chr1	116113778	116114267	32.4153	38.459
Chr1	116630015	116630384	81.6993	67.6141
Chr1	116784716	116785517	34.7345	24.9442
Chr1	116848024	116849021	69.4392	78.9121
Chr1	116894081	116894480	60.1546	66.0605
Chr1	117398098	117398839	45.3013	43.026
Chr1	117528010	117528659	44.7184	49.0913
Chr1	117948822	117950109	47.9057	41.0227
Chr1	118302003	118302449	44.0005	40.3447
Chr1	118306666	118307183	57.6126	59.9812
Chr1	118326693	118327261	37.6348	46.1846
Chr1	118982045	118982570	45.6313	47.2856
Chr1	119703177	119703913	43.3408	32.5074
Chr1	119737731	119739397	67.8724	66.3123
Chr1	120222658	120223336	44.4263	47.6729
Chr1	120232828	120233693	32.2853	27.764
Chr1	120559283	120559920	49.3108	48.0083
Chr1	120737424	120737871	54.7048	53.694
Chr1	120765483	120766009	50.0585	45.5321
Chr1	121235556	121236112	39.3661	31.5078
Chr1	121308272	121309023	48.2106	34.3374
Chr1	121349756	121350210	46.6967	35.1059
Chr1	121354934	121356135	54.1527	61.6287
Chr1	121636236	121637497	79.2495	72.6129
Chr1	121656062	121657333	62.3977	68.6311
Chr1	121747366	121747906	35.2271	27.4667
Chr1	121880623	121881003	39.2855	35.1562
Chr1	122185265	122185825	72.1029	62.8807
Chr1	122507116	122507419	37.1573	44.8062
Chr1	123131157	123131902	31.4533	33.026
Chr1	123328538	123329636	38.8195	39.0203
Chr1	123548778	123549398	38.6795	23.1814
Chr1	123570683	123571363	47.5161	55.4191
Chr1	123576685	123577971	161.808	145.539
Chr1	123580376	123580994	34.7999	25.2954
Chr1	123802485	123802978	87.7994	64.2137
Chr1	124175820	124176571	35.8459	32.496
Chr1	124176749	124177189	20.7088	15.631
Chr1	124184118	124185626	90.7489	84.6804
Chr1	124199872	124201748	183.714	179.395
Chr1	124202386	124203681	128.427	123.029
Chr1	124233648	124234462	30.7166	25.6532
Chr1	124391074	124392950	53.6917	65.2037
Chr1	124394869	124395732	66.4658	68.1516
Chr1	124430584	124431333	32.4684	29.1472
Chr1	124451566	124452419	34.6889	27.5385
Chr1	124456162	124457491	165.986	143.671
Chr1	124458034	124459797	75.4958	66.3243
Chr1	124471451	124472620	67.5641	50.2727
Chr1	124489680	124490328	56.6589	61.7375
Chr1	124610801	124611521	32.2071	35.9771
Chr1	124615334	124616035	44.1808	47.3143
Chr1	124671089	124671679	66.1089	52.6871
Chr1	124744339	124745201	63.1028	57.9969
Chr1	125107556	125108357	40.752	36.0893
Chr1	125122068	125122495	40.3175	53.3983
Chr1	125126639	125127371	37.8298	35.8364
Chr1	125191348	125191888	68.1216	74.1121
Chr1	125214029	125214578	55.5667	63.2024
Chr1	126090961	126091307	40.4812	33.1005
Chr1	126590543	126590968	78.4798	70.8617
Chr1	126723998	126724439	50.3908	48.8445
Chr1	126759354	126760628	34.1101	27.4955
Chr1	126844288	126844833	38.4993	40.405
Chr1	127371427	127371963	41.1514	41.7105
Chr1	127583343	127584078	39.9483	42.6123
Chr1	127621934	127622577	40.0495	57.8659
Chr1	128221652	128222044	46.7204	49.6405
Chr1	128341782	128342428	20.3444	16.8282
Chr1	128343020	128345035	46.8522	42.4316
Chr1	128555413	128555941	47.3976	42.0763
Chr1	128988846	128989201	32.9595	33.5868
Chr1	129027462	129028264	81.4121	71.1255
Chr1	129030969	129031880	69.9733	45.5389
Chr1	129032401	129033475	37.8112	41.9815
Chr1	129033753	129034628	84.3694	59.0125
Chr1	129080881	129082611	64.6314	52.9056
Chr1	129083020	129083990	120.027	108.784
Chr1	129088155	129090483	49.6595	45.1706
Chr1	129105803	129106665	98.8362	91.7373
Chr1	129108497	129109187	39.2382	25.5598
Chr1	129314915	129315344	41.8036	43.969
Chr1	129398509	129399229	30.3234	27.4695
Chr1	129410829	129411486	43.1767	41.0704
Chr1	129636381	129637503	46.8455	45.0837
Chr1	129905048	129905481	59.0291	73.8639
Chr1	130298426	130298924	39.0766	42.1519
Chr1	130492181	130492852	74.1508	77.6785
Chr1	130676385	130676789	50.6437	63.5171
Chr1	130686653	130687251	37.78	27.1101
Chr1	130875614	130876750	26.0736	22.5177
Chr1	131020244	131020604	35.1657	32.5296
Chr1	131063142	131063562	46.452	51.9996
Chr1	131459362	131460259	135.171	147.514
Chr1	131487846	131488529	59.3097	58.7285
Chr1	131489942	131490966	46.4788	39.8047
Chr1	131596497	131597063	59.0122	51.0475
Chr1	131961996	131962544	39.223	50.8308
Chr1	131992500	131992887	33.0577	33.7323
Chr1	132075466	132075902	45.1148	34.8145
Chr1	132285046	132285861	49.2218	56.6958
Chr1	132404652	132405268	65.5212	55.0127
Chr1	132456385	132457107	37.9949	40.2074
Chr1	132602699	132604021	41.7498	47.4186
Chr1	132661471	132662122	78.8042	66.183
Chr1	132916399	132917039	46.2329	48.9481
Chr1	133021110	133021752	59.8232	64.8197
Chr1	133058141	133058512	55.126	48.7263
Chr1	133089668	133090169	39.3267	42.2764
Chr1	133266174	133267321	112.659	114.621
Chr1	133328917	133330161	60.0486	66.3731
Chr1	133333978	133335655	98.5774	101.992
Chr1	133336296	133338137	116.902	115.78
Chr1	133476089	133477557	52.5611	42.0865
Chr1	133479082	133479499	35.5719	40.3588
Chr1	133483383	133485657	32.9303	29.801
Chr1	133488142	133489283	101.489	91.2178
Chr1	133493648	133494442	29.7523	30.6954
Chr1	133504492	133505057	52.0337	29.7999
Chr1	133515331	133516381	27.4971	25.9329
Chr1	133545665	133546450	28.4241	25.852
Chr1	133576720	133579073	65.3879	61.5981
Chr1	134158131	134158547	48.7618	54.2506
Chr1	134253974	134255242	54.4622	49.2709
Chr1	134257020	134259008	64.3249	54.0959
Chr1	134264036	134265819	44.7405	39.5641
Chr1	134278316	134278682	44.6538	22.2926
Chr1	134283454	134285299	43.8161	49.416
Chr1	134289397	134289806	51.6252	68.8828
Chr1	134292697	134293517	91.1581	116.151
Chr1	134490856	134491302	34.0826	27.3258
Chr1	134726598	134727517	59.9385	70.1833
Chr1	134746377	134747370	64.4187	57.0325
Chr1	135061084	135061601	38.397	35.0571
Chr1	135071932	135072860	56.2604	47.2372
Chr1	135074295	135075758	51.0264	37.9521
Chr1	135076077	135076850	46.7506	41.2859
Chr1	135088878	135089870	50.9902	54.9734
Chr1	135091948	135093173	64.688	58.6068
Chr1	135134735	135136007	52.9746	38.5558
Chr1	135526283	135526680	39.0894	35.4516
Chr1	135879098	135879634	36.1887	29.6258
Chr1	136029223	136029740	40.7767	36.9695
Chr1	136312877	136313760	42.711	48.9905
Chr1	136315610	136316380	58.3144	67.8136
Chr1	136583972	136585040	36.5287	23.1357
Chr1	136585968	136586686	46.0431	38.9029
Chr1	136593531	136594020	35.3006	35.956
Chr1	136597228	136597740	40.3365	31.098
Chr1	136608397	136609215	119.547	102.904
Chr1	136610079	136611413	29.9409	27.9048
Chr1	136626532	136627580	51.2139	55.1974
Chr1	136726826	136727188	51.0714	58.5992
Chr1	136729197	136729701	84.9832	78.3547
Chr1	136887127	136887498	37.3781	50.8576
Chr1	137173073	137173528	44.9708	30.4383
Chr1	137526883	137527323	49.2924	42.1614
Chr1	138024380	138025533	48.1095	49.7703
Chr1	138034857	138035835	71.5084	77.2398
Chr1	138038481	138038969	35.6514	22.9216
Chr1	138039955	138042913	126.831	128.732
Chr1	138044551	138046174	94.7272	102.276
Chr1	138047159	138049278	29.2074	35.5031
Chr1	138093662	138094570	43.2616	40.6729
Chr1	138124531	138125529	35.0831	35.9034
Chr1	138447965	138448390	42.3232	36.1254
Chr1	138490930	138491293	44.0078	47.0293
Chr1	138647404	138647960	56.5115	45.3471
Chr1	138817459	138818014	82.6834	76.4736
Chr1	138910428	138911716	28.7759	36.3168
Chr1	138920202	138921094	62.5468	64.7658
Chr1	138922095	138922346	25.7004	11.0967
Chr1	138922539	138923587	127.877	119.211
Chr1	138923830	138925556	69.2313	65.1337
Chr1	138955466	138956282	80.7736	81.7703
Chr1	138970522	138973323	59.6063	56.5401
Chr1	138974988	138976462	31.7444	24.6471
Chr1	138976628	138977809	114.12	93.4206
Chr1	139035816	139036210	58.6003	45.2971
Chr1	139121535	139122157	100.857	89.7053
Chr1	139163064	139163566	62.7202	87.2402
Chr1	139221209	139221685	35.0089	30.8632
Chr1	139454197	139455253	34.9225	49.7385
Chr1	139544066	139544478	26.1469	40.6662
Chr1	139561372	139562581	65.9172	66.9756
Chr1	139568088	139568637	37.4248	45.7294
Chr1	139579378	139580127	128.569	97.6351
Chr1	139615917	139616324	49.8754	36.9453
Chr1	139623576	139624180	85.6131	66.7125
Chr1	139629683	139630352	62.0314	77.5161
Chr1	139649487	139650156	62.3667	54.5237
Chr1	139705392	139706639	59.1145	56.9991
Chr1	139711448	139711869	32.5688	26.314
Chr1	139747355	139748123	56.9427	39.8401
Chr1	139752104	139753347	125.53	136.503
Chr1	139762600	139763036	48.6296	21.1186
Chr1	139889464	139889956	37.7858	40.4949
Chr1	140126267	140126744	52.9355	40.9933
Chr1	140251806	140252341	49.0295	38.8564
Chr1	140252816	140253215	40.4912	27.5566
Chr1	140406757	140407313	39.6781	24.853
Chr1	140408895	140409785	49.2693	42.3771
Chr1	140421695	140422615	68.2199	63.3726
Chr1	140468849	140469653	50.5342	34.6558
Chr1	140475092	140476420	40.5873	36.4682
Chr1	141947946	141948497	35.3098	23.5968
Chr1	142683393	142684131	36.6315	28.1898
Chr1	143048031	143049342	86.5379	80.823
Chr1	143050561	143051816	30.6746	33.7733
Chr1	143054629	143055451	37.8796	27.5631
Chr1	143060526	143061462	144.881	131.983
Chr1	143062606	143063701	68.1007	52.6139
Chr1	143063854	143064956	98.7244	110.884
Chr1	143520118	143520767	36.2429	37.2935
Chr1	143582512	143582947	42.511	33.0515
Chr1	143712553	143713229	66.0154	63.786
Chr1	143716539	143717256	57.1044	59.6076
Chr1	143774304	143774730	44.3324	53.2124
Chr1	143793306	143796185	67.7149	64.2688
Chr1	143801514	143803420	60.6482	66.3206
Chr1	143806471	143807578	57.5825	42.4166
Chr1	143808620	143809341	43.9107	31.0318
Chr1	143816830	143817556	107.019	100.12
Chr1	143821225	143821754	62.2865	56.4176
Chr1	143866659	143867494	38.1406	25.5817
Chr1	143910034	143910516	37.3984	31.1319
Chr1	143949180	143949537	34.3176	31.9522
Chr1	144003592	144004198	70.1868	66.1494
Chr1	144013589	144014808	61.1119	79.3384
Chr1	144285925	144286285	34.0516	28.8309
Chr1	144487131	144487424	25.8326	39.1985
Chr1	144859274	144859721	55.8567	60.4992
Chr1	144903029	144903810	43.0377	35.5981
Chr1	144996212	144996568	36.3677	34.2958
Chr1	145013997	145014620	61.6371	53.7904
Chr1	145054990	145056014	37.8354	43.6275
Chr1	145458405	145458993	33.6958	24.468
Chr1	145528490	145529440	56.5463	58.6697
Chr1	145542455	145542909	41.4814	38.8948
Chr1	145698431	145699270	82.4915	70.7223
Chr1	145701027	145701619	89.0487	92.3561
Chr1	145719985	145720487	40.1749	44.5172
Chr1	145757435	145758268	42.4859	28.5137
Chr1	145759538	145760231	53.8805	48.4461
Chr1	145764414	145764950	44.1042	63.9942
Chr1	145765966	145766971	50.1354	45.2032
Chr1	145771062	145773210	56.0417	56.911
Chr1	145773424	145774270	31.7253	21.7127
Chr1	145791069	145791732	43.6233	43.4454
Chr1	146083652	146084047	52.6745	42.5742
Chr1	146113272	146113689	47.0008	30.1405
Chr1	146143750	146145035	64.9953	68.8504
Chr1	146165063	146165453	38.2839	29.6497
Chr1	146205134	146205659	57.1935	47.8385
Chr1	146208682	146209139	45.0339	31.3788
Chr1	146236593	146237058	31.6279	24.8175
Chr1	146239569	146239938	48.7417	34.0828
Chr1	146248859	146249706	46.5958	44.3791
Chr1	146250663	146251792	46.4177	42.9942
Chr1	146302501	146302991	48.9256	43.0297
Chr1	146303184	146304208	49.989	60.5729
Chr1	146308556	146309086	50.4406	66.8932
Chr1	146336019	146336676	48.6977	33.8408
Chr1	146372907	146373553	88.915	95.7374
Chr1	146476876	146478279	38.8329	44.8437
Chr1	146489649	146490058	35.233	37.2188
Chr1	146492323	146492698	29.7668	54.5063
Chr1	146699462	146699889	47.7877	48.1061
Chr1	146702568	146703117	28.9743	22.346
Chr1	146718294	146719332	50.6384	53.7382
Chr1	146868183	146869283	88.7678	96.421
Chr1	146974613	146975309	42.3297	30.7882
Chr1	147024550	147025153	27.1858	20.1158
Chr1	147027608	147028145	45.9932	49.8965
Chr1	147101522	147102866	52.2179	50.2543
Chr1	147126897	147127580	40.9491	39.4023
Chr1	147130537	147131050	47.1014	32.6288
Chr1	147134694	147135961	58.3529	53.8237
Chr1	147141196	147141680	43.8388	46.5276
Chr1	147292725	147293145	38.7166	22.7044
Chr1	147307440	147307941	51.7626	39.4613
Chr1	147688799	147689497	52.4411	38.8409
Chr1	147690449	147691058	81.7117	76.9986
Chr1	147706559	147707070	71.5065	80.3702
Chr1	147816394	147816749	35.1505	39.4066
Chr1	147873596	147874029	27.1625	34.6859
Chr1	148107896	148109232	42.9069	37.3249
Chr1	148353525	148353881	45.5869	47.0906
Chr1	148354798	148355375	48.1712	45.7873
Chr1	148581875	148582587	60.4685	47.1026
Chr1	148588054	148588621	32.7487	28.9404
Chr1	148694744	148695152	55.352	43.4103
Chr1	148700666	148701314	146.582	140.41
Chr1	148702059	148702892	44.3302	43.938
Chr1	148703551	148704107	30.8262	34.9379
Chr1	148704387	148706056	161.156	156.175
Chr1	148723940	148725257	41.5069	38.3923
Chr1	148876216	148876770	44.183	36.9624
Chr1	149470222	149471532	36.3688	32.6439
Chr1	149523897	149524585	59.3091	53.1227
Chr1	149528314	149529125	41.0023	36.7964
Chr1	149561476	149562000	39.2905	50.3508
Chr1	149880030	149880913	38.7876	51.111
Chr1	149909288	149910237	65.3569	64.2229
Chr1	149966489	149968291	45.6272	50.4768
Chr1	149969756	149972129	56.1299	55.124
Chr1	149972366	149972795	42.0212	20.9489
Chr1	149984447	149985406	70.9314	59.8019
Chr1	149985705	149986244	44.3302	40.7006
Chr1	150717023	150718381	32.8808	38.2283
Chr1	150789732	150790104	55.2615	58.5778
Chr1	151221765	151222131	50.7517	40.4662
Chr1	151222991	151223485	69.2301	82.3851
Chr1	151704352	151704943	37.2236	28.2212
Chr1	151768065	151768737	28.5113	32.5643
Chr1	151902345	151902911	80.7523	65.7489
Chr1	151934316	151935525	111.699	113.177
Chr1	151998300	151998885	58.1947	52.0877
Chr1	152007668	152008324	31.5394	34.4922
Chr1	152106139	152106864	47.969	48.0566
Chr1	152386040	152386390	58.1163	61.7186
Chr1	152429756	152431312	107.309	109.158
Chr1	152433602	152434148	49.6748	47.026
Chr1	152459798	152460415	113.478	128.212
Chr1	152630563	152631278	35.4556	41.2891
Chr1	152660071	152660711	44.5411	27.1451
Chr1	152664608	152665730	75.3543	74.672
Chr1	152670907	152671511	59.3723	61.0863
Chr1	152847965	152848945	197.268	187.201
Chr1	152856640	152857539	51.2414	47.6013
Chr1	152858499	152860116	147.752	146.8
Chr1	152860510	152862033	75.9434	94.0615
Chr1	152863057	152863863	67.3137	62.2114
Chr1	152965480	152966074	32.8728	45.8986
Chr1	153505788	153506635	157.576	172.689
Chr1	153540867	153542218	28.5285	29.937
Chr1	153547726	153548292	45.2608	43.7815
Chr1	153549175	153549647	38.0666	31.8381
Chr1	153550379	153550833	49.824	40.0281
Chr1	153713509	153714484	74.0628	75.8612
Chr1	153726066	153726611	53.8398	34.0969
Chr1	153879601	153881790	35.7385	30.4646
Chr1	153904328	153905365	35.7089	40.2756
Chr1	153920159	153920642	54.1468	51.3506
Chr1	154250298	154250778	33.4178	33.0465
Chr1	154299878	154300416	48.6904	53.995
Chr1	154572091	154572721	40.6094	45.3855
Chr1	154629824	154630267	41.2806	38.4136
Chr1	154866822	154867281	40.9188	62.8755
Chr1	155014921	155015380	38.496	48.5439
Chr1	155180266	155180942	32.2489	26.2871
Chr1	155336774	155337125	41.2203	34.9166
Chr1	155338764	155339181	31.7379	22.6699
Chr1	155341783	155342245	68.1913	65.512
Chr1	155622719	155623205	41.2804	30.8455
Chr1	156302793	156303428	60.6027	70.3507
Chr1	156332597	156333015	49.3506	67.0853
Chr1	156721651	156722251	77.8264	106.042
Chr1	156731216	156732608	34.9902	33.0385
Chr1	156787956	156788436	45.0374	41.986
Chr1	157199016	157199777	40.778	33.0736
Chr1	157371399	157371885	43.3356	32.25
Chr1	157605333	157606078	47.0713	43.6407
Chr1	157874714	157875126	42.2024	38.388
Chr1	157908811	157909499	28.0474	14.2946
Chr1	157915591	157916152	47.7538	44.126
Chr1	158121467	158121891	53.4196	55.752
Chr1	158167431	158169106	87.3557	68.0127
Chr1	158184852	158185528	59.0061	50.1299
Chr1	158207813	158208378	45.4308	26.127
Chr1	158216526	158217400	93.7676	72.1614
Chr1	158235942	158236903	54.1618	42.6583
Chr1	159310334	159311223	46.1642	39.2511
Chr1	159402191	159402872	39.1613	26.0663
Chr1	159681146	159681487	41.4765	47.1944
Chr1	159830728	159831515	38.5892	32.6339
Chr1	160016385	160017058	43.3921	44.1618
Chr1	160082400	160083090	77.133	76.9956
Chr1	160110972	160111609	37.7981	34.3095
Chr1	160430303	160430721	28.4954	24.7515
Chr1	161089802	161090926	35.2758	44.4001
Chr1	161218688	161219128	34.3214	43.1531
Chr1	161222773	161223403	52.87	50.2362
Chr1	161254694	161255070	19.4411	13.4339
Chr1	161255301	161256039	46.8912	44.3419
Chr1	161384588	161385811	189.727	153.661
Chr1	161475823	161476356	55.7174	56.3508
Chr1	161573723	161574042	43.452	37.6377
Chr1	161588648	161589188	41.8297	42.1099
Chr1	161963254	161963644	31.3557	24.255
Chr1	162003374	162004998	83.3066	79.9305
Chr1	162180947	162181364	40.4948	32.6435
Chr1	162188127	162188954	101.857	106.575
Chr1	162189708	162191077	91.2498	89.031
Chr1	162192625	162193301	61.9759	48.7568
Chr1	162253330	162254426	69.6537	69.9533
Chr1	162260689	162261346	120.572	128.347
Chr1	162347209	162348567	28.9369	24.1066
Chr1	162644433	162645092	46.123	34.7377
Chr1	162866429	162866860	37.1863	35.7401
Chr1	163094650	163096274	75.4254	82.2192
Chr1	163445465	163445910	58.1114	54.2965
Chr1	163498139	163498721	39.7774	29.2182
Chr1	163507685	163508360	78.3028	51.1855
Chr1	163524235	163524823	77.5826	82.383
Chr1	163588368	163590212	56.0215	50.5531
Chr1	163590470	163591237	89.5178	94.4474
Chr1	163594125	163595371	70.997	69.7749
Chr1	163600408	163601020	52.4454	39.6281
Chr1	163798948	163799847	69.8504	71.3334
Chr1	163836402	163837496	57.1224	54.6398
Chr1	163994745	163995793	44.8084	41.0867
Chr1	164581431	164582318	177.345	176.883
Chr1	164589196	164589992	192.412	200.82
Chr1	164617136	164617678	45.3875	53.3846
Chr1	164739101	164740016	51.373	40.8592
Chr1	164751876	164752312	45.239	43.6723
Chr1	164753202	164754037	39.8522	36.5855
Chr1	164966890	164968013	48.3185	54.5694
Chr1	165386230	165386644	43.9868	36.2335
Chr1	165492978	165493643	94.4708	90.7194
Chr1	165592434	165592955	56.636	63.03
Chr1	165747578	165748104	39.0277	36.1162
Chr1	165876935	165877192	11.7839	15.6026
Chr1	165877350	165877750	46.6395	46.1362
Chr1	166222639	166223074	41.4518	49.3342
Chr1	166239151	166239740	42.109	28.8876
Chr1	166253603	166254475	42.5661	47.1341
Chr1	166337104	166339009	58.2871	48.8545
Chr1	166342329	166343616	36.9814	38.2161
Chr1	166348193	166349093	45.5582	34.2447
Chr1	166665698	166666378	47.4722	39.2472
Chr1	166674715	166675306	50.4092	30.5114
Chr1	166710770	166711418	44.1745	35.7064
Chr1	166983303	166984027	41.7448	39.3899
Chr1	167817058	167817479	44.6896	27.8424
Chr1	167848684	167849679	57.4928	52.8031
Chr1	167874312	167874822	33.0617	25.9456
Chr1	168049697	168050579	71.461	82.4966
Chr1	168260266	168260756	40.7157	41.5482
Chr1	168675424	168676334	32.4845	21.624
Chr1	168702881	168703802	53.485	35.5419
Chr1	168767803	168768444	53.5993	38.9401
Chr1	168789583	168790368	29.6894	36.4567
Chr1	168790852	168791175	44.6259	52.2593
Chr1	168794358	168795431	74.9112	72.3069
Chr1	168811230	168812293	43.9307	49.4342
Chr1	168815858	168816747	68.1144	70.959
Chr1	168831215	168832312	46.9815	42.3601
Chr1	168833279	168834368	45.4871	45.7914
Chr1	168841636	168843530	52.731	48.9434
Chr1	168843966	168844833	88.6728	62.279
Chr1	168848979	168853356	59.5288	41.6277
Chr1	168854529	168856776	78.3335	72.1168
Chr1	168858464	168859801	132.084	132.475
Chr1	168860330	168863279	85.7034	83.5364
Chr1	168865234	168867283	30.5651	28.2384
Chr1	168867544	168868626	33.7724	36.2637
Chr1	168868948	168871318	40.8921	36.5048
Chr1	168880918	168881364	47.3931	42.6931
Chr1	168886140	168886884	50.4559	48.2914
Chr1	169077039	169077564	68.539	72.7797
Chr1	169165566	169165909	29.0311	39.8624
Chr1	169288664	169288994	33.9698	37.4719
Chr1	169607273	169607749	35.3397	27.3058
Chr1	169816552	169817306	28.523	19.616
Chr1	169919967	169920392	66.1949	67.7574
Chr1	169971928	169972764	150.635	147.404
Chr1	169979886	169980612	31.6365	22.6182
Chr1	170211551	170212635	100.886	86.8111
Chr1	170606408	170607284	53.5637	52.6056
Chr1	170613955	170614414	62.6637	72.7699
Chr1	170709912	170710381	48.8618	40.2841
Chr1	170976929	170977425	78.3626	84.5798
Chr1	171011505	171012674	27.53	25.7788
Chr1	171157277	171158158	49.8924	39.8357
Chr1	171219441	171220445	28.631	28.132
Chr1	171256172	171256943	44.4386	33.2739
Chr1	171287118	171287664	33.2393	23.729
Chr1	171321526	171322609	61.7159	74.344
Chr1	171325269	171327786	75.6805	77.5613
Chr1	171329203	171330792	28.3521	27.8114
Chr1	171330948	171331561	63.7393	70.0713
Chr1	171338795	171339481	68.8863	61.536
Chr1	171343637	171345143	29.2507	22.2756
Chr1	171345773	171346324	50.0762	44.8215
Chr1	173524699	173525224	47.0739	39.8957
Chr1	173529959	173530574	30.1622	40.1492
Chr1	174076452	174077285	55.178	57.4419
Chr1	174184570	174184966	35.914	50.0465
Chr1	174485684	174486311	41.2936	45.0325
Chr1	174677430	174678000	44.6504	40.985
Chr1	174742345	174743220	67.8109	62.1516
Chr1	175158204	175158598	36.6992	24.4182
Chr1	175227416	175228229	32.4898	46.7612
Chr1	175230796	175231587	51.5484	54.6685
Chr1	175650653	175651163	50.1288	57.9276
Chr1	175652184	175653285	90.0317	87.4695
Chr1	175680434	175681518	46.7568	46.198
Chr1	176214580	176214896	29.8875	38.3044
Chr1	176692140	176692551	41.6599	33.4932
Chr1	176863804	176864239	55.0468	80.95
Chr1	176937628	176938079	43.6474	46.4865
Chr1	176942080	176942690	37.9279	43.9874
Chr1	176969988	176971028	30.8584	29.8064
Chr1	176985441	176986399	71.2038	62.3412
Chr1	176994508	176995324	68.7513	70.7949
Chr1	176997300	176998393	29.6014	29.9149
Chr1	177002493	177003634	34.0832	39.3324
Chr1	177003953	177004567	56.722	49.9062
Chr1	177011152	177012054	47.0453	49.0798
Chr1	177016273	177016867	46.2057	40.4966
Chr1	177542291	177542802	42.7052	40.7818
Chr1	177546527	177547347	131.061	134.054
Chr1	177548895	177549561	54.337	47.7768
Chr1	177662689	177663469	33.1398	25.7373
Chr1	177735382	177735897	43.9171	42.2093
Chr1	177859897	177860352	45.5997	41.9413
Chr1	178022260	178022870	46.0334	38.5278
Chr1	178084388	178084769	43.7368	46.7641
Chr1	178509927	178510312	42.5721	33.1155
Chr1	178682067	178682552	42.516	33.6281
Chr1	178705028	178705586	48.4976	69.8466
Chr1	179021272	179021886	108.384	97.4656
Chr1	179055116	179055826	36.106	36.3409
Chr1	179105998	179106815	40.5125	40.2353
Chr1	179124130	179124862	57.7795	46.3833
Chr1	179142817	179143808	49.4723	40.7041
Chr1	179145516	179146364	27.3508	21.2032
Chr1	179164664	179165284	34.6681	41.8961
Chr1	179408469	179409546	36.1602	41.7658
Chr1	179542757	179543686	56.2706	44.9703
Chr1	179714841	179715604	46.3497	37.656
Chr1	179722494	179723336	39.9434	41.691
Chr1	179786863	179787960	43.709	31.7458
Chr1	179793489	179794558	68.5315	53.9584
Chr1	179795676	179796130	32.0973	39.8895
Chr1	179811789	179812702	56.5694	41.4113
Chr1	179991252	179992215	60.9166	52.3076
Chr1	179998593	179999258	48.6867	45.6083
Chr1	180133574	180134390	55.2762	52.533
Chr1	180225600	180226282	108.208	80.3286
Chr1	180265365	180265755	40.1437	37.9807
Chr1	180297568	180298509	65.6249	47.6788
Chr1	180366615	180367143	72.4812	40.9386
Chr1	181017872	181019918	44.0701	39.0099
Chr1	181020436	181021152	72.2736	71.1647
Chr1	181021375	181022024	41.7213	38.0364
Chr1	181025038	181025702	80.1466	89.4471
Chr1	181030434	181031258	56.2936	49.9806
Chr1	181236570	181237336	65.776	51.8361
Chr1	181323468	181324171	55.2759	46.028
Chr1	181540773	181541218	64.974	40.6619
Chr1	181665222	181665656	53.7137	36.6167
Chr1	181739448	181740084	42.1346	41.5531
Chr1	182192266	182193028	83.6702	79.2474
Chr1	182335988	182336511	31.2216	47.5774
Chr1	182338528	182339194	64.524	53.837
Chr1	182356432	182356964	41.0548	51.6382
Chr1	182439312	182439886	49.5403	35.8597
Chr1	182790571	182790973	50.7981	51.642
Chr1	182828194	182829152	32.7864	35.3365
Chr1	182867248	182867822	63.5341	73.5122
Chr1	182912216	182912546	37.6226	38.5718
Chr1	182952257	182953708	40.4538	53.0096
Chr1	182975242	182975714	42.7436	40.6754
Chr1	182978320	182978742	51.9291	45.5932
Chr1	183157105	183157944	29.6018	18.8508
Chr1	183179297	183180263	41.7593	38.2877
Chr1	183218800	183219354	53.73	36.263
Chr1	183783727	183784087	42.8798	57.5684
Chr1	183850674	183851518	122.551	104.717
Chr1	183888529	183889018	57.7946	45.8469
Chr1	183906869	183907687	47.8553	54.8429
Chr1	184116763	184117157	51.2658	37.7533
Chr1	184272445	184273020	43.215	51.7023
Chr1	184324919	184325402	31.7714	25.8094
Chr1	184336012	184336420	34.8468	35.035
Chr1	184501348	184502446	110.356	117.153
Chr1	184653032	184653512	58.8621	49.6041
Chr1	184654454	184655097	26.4328	22.2601
Chr1	184656583	184657161	42.6456	21.0515
Chr1	184846287	184846938	33.7487	25.1724
Chr1	185281597	185282213	57.4283	66.9286
Chr1	185332548	185333339	41.8574	24.4469
Chr1	185357442	185358557	58.6731	41.7406
Chr1	185370259	185370944	43.3231	36.4281
Chr1	185435871	185436289	39.786	42.1277
Chr1	185439960	185440715	73.7046	66.0164
Chr1	185704963	185706039	25.597	23.9204
Chr1	185707058	185707545	44.3413	28.102
Chr1	185707974	185708848	87.0613	78.9308
Chr1	185709463	185709989	44.321	49.0359
Chr1	185710617	185711261	92.8558	63.2966
Chr1	185712250	185713069	65.8102	70.8116
Chr1	186196072	186197170	77.4846	68.9594
Chr1	186239668	186240091	44.1858	40.6228
Chr1	186274466	186275028	46.6327	39.4611
Chr1	186373803	186374170	41.1016	43.7893
Chr1	186377333	186377732	58.0072	50.6458
Chr1	186398799	186399994	32.0694	31.5515
Chr1	186413472	186414433	39.4466	36.7211
Chr1	186489584	186490177	59.9221	44.86
Chr1	186507520	186508203	113.016	95.3134
Chr1	186519267	186520123	51.8813	43.8711
Chr1	186663702	186664428	51.719	50.0072
Chr1	186683092	186684175	78.81	85.8588
Chr1	186709917	186710302	57.5654	31.7902
Chr1	186737006	186737667	37.9577	35.1197
Chr1	186745329	186746037	64.2442	73.5466
Chr1	186902858	186903238	44.7125	41.3569
Chr1	187014982	187015446	44.6283	34.2439
Chr1	187129469	187130640	38.1813	31.5684
Chr1	187533570	187534164	59.5628	74.9792
Chr1	187618698	187619230	67.6631	88.3808
Chr1	187686835	187687997	83.0391	107.643
Chr1	187907409	187907921	60.0883	71.2368
Chr1	188332918	188333349	40.0843	23.4321
Chr1	189103806	189104275	48.2022	50.7128
Chr1	189131148	189131936	48.7799	57.9654
Chr1	189161130	189162944	126.573	125.387
Chr1	189173443	189174049	40.2458	24.5822
Chr1	189246726	189247223	47.4651	43.861
Chr1	189248206	189249229	93.9591	98.4023
Chr1	189267996	189268681	32.3905	21.5598
Chr1	189420115	189420760	61.5731	68.7958
Chr1	189441475	189442042	41.045	34.5651
Chr1	189483296	189483728	50.8856	52.2866
Chr1	189557987	189558522	53.4893	50.5822
Chr1	189943544	189944280	86.9878	89.7451
Chr1	190045696	190046774	61.1941	61.8086
Chr1	190049811	190050375	118.255	127.952
Chr1	190711356	190711916	234.071	243.016
Chr1	190712261	190712859	242.48	237.02
Chr1	190789411	190790000	143.355	151.511
Chr1	190790384	190790940	246.578	247.886
Chr1	191109488	191110141	44.42	52.4
Chr1	191133760	191134281	45.8162	52.7812
Chr1	191256195	191257706	50.7075	46.2974
Chr1	191261037	191261509	43.1568	41.2191
Chr1	191268552	191269467	89.5739	94.8115
Chr1	191269931	191270473	37.5168	42.9884
Chr1	191279354	191279878	46.7125	47.6196
Chr1	191356393	191356939	29.0535	34.1878
Chr1	191362251	191362990	116.726	103.39
Chr1	191363763	191364549	66.5905	68.7289
Chr1	191370008	191370666	50.8594	61.7595
Chr1	191436083	191436504	63.5486	54.618
Chr1	191438584	191438971	35.3331	41.5137
Chr1	191446432	191447637	42.0078	38.583
Chr1	191666616	191667448	75.4156	74.1252
Chr1	191668242	191668751	45.4963	43.815
Chr1	191729976	191730836	78.7081	79.8008
Chr1	191736909	191737830	62.3906	67.6735
Chr1	191758277	191758816	80.4979	62.0169
Chr1	192354506	192355141	80.1347	61.0594
Chr1	192358777	192359757	38.7027	34.0862
Chr1	192363386	192364009	57.7212	54.0797
Chr1	192364687	192365019	45.8389	30.6826
Chr1	192421476	192422592	63.7934	52.3519
Chr1	192423779	192424710	76.5401	72.5631
Chr1	192528730	192529301	38.9463	38.1703
Chr1	192535479	192536131	38.4571	35.6308
Chr1	192666715	192667154	35.9046	30.2392
Chr1	192916524	192916987	63.6424	45.1985
Chr1	192982633	192983582	29.8182	24.9112
Chr1	193053719	193054692	94.9652	86.3702
Chr1	193059253	193059994	47.3545	37.1189
Chr1	193068490	193069359	55.9627	50.0337
Chr1	193072012	193072690	38.4897	31.6678
Chr1	193096201	193096708	50.4744	32.9716
Chr1	193251465	193252281	38.108	31.4457
Chr1	193354486	193355007	43.2162	43.1471
Chr1	193400341	193402704	34.0392	34.8227
Chr1	193498534	193498971	75.6231	74.7511
Chr1	193577004	193577783	36.6644	29.727
Chr1	193583037	193583703	61.3039	51.0065
Chr1	193585956	193586527	34.7697	28.8169
Chr1	194495393	194496066	56.0087	45.0553
Chr1	194509291	194509846	43.3927	36.5027
Chr1	194840188	194840653	35.7254	34.6434
Chr1	195598419	195598746	29.8941	28.5767
Chr1	195782267	195782934	66.6485	41.1583
Chr1	195878422	195878808	47.8731	38.5389
Chr1	195908488	195908942	46.9279	47.4109
Chr1	196266001	196266321	46.1026	42.9051
Chr1	196384041	196384674	47.0837	58.67
Chr1	196598821	196599561	81.1403	67.2893
Chr1	196985655	196986418	121.776	89.1802
Chr1	197031012	197031514	59.7578	49.2123
Chr1	197338325	197338676	32.0996	36.1631
Chr1	197353172	197354376	92.8505	95.3884
Chr1	197385153	197385833	88.3557	92.9419
Chr1	197451280	197451880	44.1029	37.4793
Chr1	197519908	197520655	33.5803	40.9756
Chr1	197939763	197940088	43.379	33.6618
Chr1	197951564	197952243	46.438	53.7684
Chr1	197952681	197953341	68.1188	74.941
Chr1	198018462	198018796	35.1608	37.0048
Chr1	198031768	198032231	61.4613	74.8548
Chr1	198153548	198154182	78.5052	77.0322
Chr1	198245023	198245654	75.3608	72.7151
Chr1	198264018	198264589	94.6834	79.7202
Chr1	198540771	198541177	32.6741	30.6245
Chr1	199079786	199080403	71.0369	66.1953
Chr1	199368318	199368772	60.2716	71.967
Chr1	199381621	199382506	63.9903	57.9583
Chr1	199391259	199392243	143.776	125.041
Chr1	199639907	199640615	59.4478	58.5959
Chr1	200003138	200003689	49.7313	50.2158
Chr1	200006567	200007037	71.7827	75.3548
Chr1	200090235	200090857	116.134	112.325
Chr1	200296159	200296568	42.9752	44.4053
Chr1	200487530	200487873	54.9876	46.5095
Chr1	201305944	201306697	134.076	133.933
Chr1	201311311	201312872	38.5081	38.6446
Chr1	201317084	201318016	84.7931	81.8684
Chr1	201323206	201323596	40.2514	40.9985
Chr1	201389797	201390196	32.2878	29.0376
Chr1	201399846	201401104	46.4825	40.5859
Chr1	201401664	201402055	39.685	25.9574
Chr1	201413125	201413799	36.1977	31.4749
Chr1	201493929	201494329	47.772	68.3885
Chr1	201503305	201504146	54.8555	56.466
Chr1	201505500	201506303	38.9581	30.9366
Chr1	201565696	201567203	36.8179	25.0469
Chr1	201574601	201575686	85.3618	83.7843
Chr1	201996207	201996574	35.4794	27.8381
Chr1	202006523	202007239	59.9525	60.8165
Chr1	202022611	202023087	46.3153	42.0115
Chr1	202061710	202062279	92.4006	114.34
Chr1	202179141	202179894	31.0861	22.5075
Chr1	202291787	202292770	74.3126	64.4296
Chr1	202307429	202308144	40.6277	50.6415
Chr1	202310001	202310525	77.6511	63.2708
Chr1	202549833	202550368	77.3463	67.4765
Chr1	202604904	202605459	41.7692	41.0808
Chr1	203020755	203021243	41.1112	49.1966
Chr1	203229934	203230409	42.1189	41.952
Chr1	203381929	203382409	30.3196	28.9637
Chr1	204197666	204198164	41.4083	44.5177
Chr1	204201901	204203457	126.964	113.282
Chr1	204204038	204204992	170.378	150.246
Chr1	204210030	204210814	50.3394	33.5842
Chr1	204270754	204271359	47.4749	61.0591
Chr1	204364508	204365296	67.6272	61.5976
Chr1	204385082	204385492	53.2522	54.4841
Chr1	204600996	204602057	80.0885	75.5644
Chr1	204604090	204604939	28.3285	26.2791
Chr1	205053899	205054670	35.472	34.9581
Chr1	205509485	205510168	76.5663	81.4269
Chr1	205593428	205594090	59.8334	65.5384
Chr1	205596290	205597282	29.2357	20.9183
Chr1	205601344	205602576	62.6563	56.0757
Chr1	205623111	205623565	42.77	28.9036
Chr1	205971349	205971772	41.3636	37.748
Chr1	205972311	205972718	58.6085	49.7163
Chr1	205976070	205976593	73.0115	84.3296
Chr1	205980167	205980750	67.6266	78.878
Chr1	206092959	206093404	34.6992	22.9558
Chr1	206418614	206419268	57.4754	45.7167
Chr1	206437384	206437806	43.3048	32.8301
Chr1	206665969	206666306	74.5872	72.3136
Chr1	206767610	206768092	76.6306	70.3041
Chr1	206843516	206844055	43.7952	45.7286
Chr1	207093574	207093950	48.012	54.9578
Chr1	207711836	207712371	76.5419	77.859
Chr1	207714086	207714566	34.792	39.8676
Chr1	208667423	208667743	24.2364	22.3654
Chr1	210711627	210712070	56.3461	51.3524
Chr1	212487398	212487965	131.444	149.412
Chr1	213065652	213066054	40.2482	43.2222
Chr1	213896784	213897454	37.4981	37.1625
Chr1	214326441	214327653	46.6387	33.6786
Chr1	214738958	214739618	104.647	115.701
Chr1	215093165	215093535	33.5792	42.9983
Chr1	215095794	215096205	53.7961	47.9077
Chr1	215808565	215808937	34.2942	30.1168
Chr1	216105457	216106168	184.711	179.64
Chr1	217386608	217387095	155.485	161.994
Chr10	819954	820451	53.5319	54.4484
Chr10	861702	862316	44.5278	38.7725
Chr10	1145104	1145552	35.0699	41.3294
Chr10	1551881	1552885	207.192	222.032
Chr10	1557402	1558004	54.6435	41.6445
Chr10	2088843	2089282	47.161	50.047
Chr10	2157985	2158409	44.6888	43.7712
Chr10	2369556	2370633	57.3441	44.1494
Chr10	2551199	2551736	37.7992	34.1838
Chr10	2560369	2560788	54.5357	57.2661
Chr10	2661452	2662859	47.0564	46.4735
Chr10	3024764	3025408	93.7598	89.2246
Chr10	3030806	3031131	26.3963	30.3056
Chr10	3218957	3219432	54.2842	48.6558
Chr10	3527499	3527985	48.0495	37.5824
Chr10	3528480	3529604	60.8474	43.0195
Chr10	3531326	3532043	95.0592	88.6597
Chr10	3538265	3538790	62.0518	55.3867
Chr10	4119165	4119703	71.7696	73.0315
Chr10	4641752	4642317	34.1846	24.9113
Chr10	4645411	4646309	105.335	94.8453
Chr10	4896872	4897280	34.7277	36.365
Chr10	4905465	4906695	94.465	85.9923
Chr10	4913086	4913570	58.9761	54.8529
Chr10	4948156	4948987	126.571	114.19
Chr10	5040770	5041203	45.0931	40.0544
Chr10	5092412	5092981	64.5438	50.1211
Chr10	5495353	5495797	48.0533	41.0233
Chr10	5512969	5513496	36.3854	34.771
Chr10	5569586	5570247	88.9022	94.0659
Chr10	5596587	5597157	58.2327	51.5362
Chr10	5758271	5758959	90.0022	81.5617
Chr10	5797871	5799446	21.8881	21.4627
Chr10	5820321	5821097	74.3013	58.9602
Chr10	5822548	5826531	82.0497	67.2223
Chr10	5827869	5828538	68.6491	67.2375
Chr10	5843182	5843976	114.477	103.8
Chr10	5875419	5875748	36.3651	35.9049
Chr10	5946763	5947463	30.8789	23.1964
Chr10	5955393	5956117	40.6644	32.0072
Chr10	5963910	5964514	60.5302	46.3305
Chr10	5992707	5993593	32.1081	27.8943
Chr10	6046183	6047006	114.015	95.8364
Chr10	6049883	6050363	87.5266	87.366
Chr10	6056712	6057298	87.4868	85.4755
Chr10	6058879	6059896	34.2266	36.2542
Chr10	6061180	6062541	91.7641	84.3718
Chr10	6062986	6063994	41.0403	33.831
Chr10	6068463	6068836	30.3233	32.5607
Chr10	6151554	6152590	26.6008	36.6563
Chr10	6284604	6284995	50.9302	32.0229
Chr10	6310631	6311363	60.6337	51.6184
Chr10	6319010	6319599	47.5283	35.3635
Chr10	6365099	6365712	51.8425	42.9557
Chr10	7145545	7146382	65.637	58.5421
Chr10	7326631	7327388	47.295	37.588
Chr10	7351353	7351828	53.7387	33.0856
Chr10	7369091	7370267	47.438	34.3175
Chr10	7464588	7465183	51.904	52.1355
Chr10	7470558	7470949	45.3365	38.6837
Chr10	7473642	7474315	67.4128	59.8591
Chr10	7694344	7694767	44.8061	26.2401
Chr10	7695685	7696462	46.923	50.1515
Chr10	8287204	8287597	50.7272	21.3768
Chr10	8446043	8446558	49.9081	49.9741
Chr10	8755848	8757881	62.9834	51.8138
Chr10	8761431	8761745	37.7047	49.2908
Chr10	8799007	8799450	50.904	41.0924
Chr10	8826077	8826502	41.5601	33.4064
Chr10	8930863	8932139	59.2882	50.2178
Chr10	8932692	8933701	72.1607	76.7436
Chr10	9230192	9230723	79.5884	77.1014
Chr10	9232967	9233489	75.1251	73.0317
Chr10	9917864	9918238	34.9246	48.8664
Chr10	10127699	10128585	166.731	184.462
Chr10	10130409	10131330	60.2216	46.2925
Chr10	10165545	10166408	53.3041	40.7884
Chr10	10181639	10182322	47.1464	49.3432
Chr10	10308384	10308882	47.1701	48.4688
Chr10	10399335	10399706	28.5644	30.6987
Chr10	10446201	10447284	44.5351	46.2892
Chr10	10447628	10448259	59.0731	53.1626
Chr10	10457851	10458613	40.3591	39.5603
Chr10	10474506	10475104	57.7491	49.2744
Chr10	10477606	10478252	108.011	125.07
Chr10	10481277	10481825	61.7056	65.6026
Chr10	10544075	10544494	42.4572	28.8051
Chr10	10551220	10551835	75.6119	83.8863
Chr10	10606704	10607486	100.259	94.0713
Chr10	10679973	10680763	51.9535	49.378
Chr10	10681026	10681468	37.7557	35.6802
Chr10	11341442	11342330	107.461	110.314
Chr10	11343024	11343509	65.2946	85.9235
Chr10	11351004	11351642	43.1108	33.8658
Chr10	11352747	11353833	49.4637	32.6488
Chr10	11656687	11657553	48.5947	42.2891
Chr10	11663813	11664633	83.0103	70.1731
Chr10	11757542	11757927	35.7161	38.6041
Chr10	11956711	11957431	38.1795	31.6002
Chr10	11963021	11963616	72.7406	69.1255
Chr10	12038317	12038720	59.8976	60.8695
Chr10	12046168	12047441	24.7248	21.1271
Chr10	12403546	12404146	49.9734	59.1318
Chr10	12486506	12487054	100.739	110.56
Chr10	12489411	12490079	64.0314	70.3488
Chr10	12824413	12824966	53.2307	39.9133
Chr10	12829897	12831579	51.9756	45.1718
Chr10	12851722	12853209	56.8421	53.2049
Chr10	13155949	13156663	67.0538	65.9902
Chr10	13331416	13332129	40.1869	34.9539
Chr10	13340128	13340874	83.5053	85.7292
Chr10	13484513	13485055	63.2448	76.566
Chr10	13486662	13487701	82.2381	87.9032
Chr10	13580541	13580887	46.997	42.0247
Chr10	13606324	13607592	76.1982	78.7085
Chr10	13730467	13731275	91.5992	78.7342
Chr10	13775215	13775918	50.1515	41.6357
Chr10	13809003	13809901	43.2291	35.9983
Chr10	14214203	14214809	52.3803	45.2418
Chr10	14241262	14241759	52.3892	56.3014
Chr10	14406712	14407367	81.5928	77.6682
Chr10	14437473	14438987	47.6836	53.8164
Chr10	14562687	14563223	50.3738	70.4379
Chr10	14856939	14857354	31.9455	29.4848
Chr10	14858757	14859611	42.3513	37.2563
Chr10	14867184	14867866	73.9018	79.3861
Chr10	15200655	15202300	162.4	165.686
Chr10	15230325	15230918	37.5769	39.4159
Chr10	15244152	15244819	131.58	123.212
Chr10	15258099	15258704	47.2174	50.8566
Chr10	15472654	15473340	53.902	44.8526
Chr10	15737346	15737862	39.4907	40.5702
Chr10	15749847	15750413	51.0409	30.3055
Chr10	15894235	15894824	44.3938	34.8251
Chr10	16217798	16218240	35.241	30.9851
Chr10	16593966	16594378	33.3688	24.5765
Chr10	16685660	16686329	45.9926	27.2198
Chr10	16688525	16689099	52.5576	64.74
Chr10	16689472	16690111	49.2611	55.8718
Chr10	16721163	16721826	41.6894	35.6147
Chr10	16759923	16760852	90.9225	79.5056
Chr10	16779970	16780444	53.9383	37.665
Chr10	16796562	16797087	35.5717	40.324
Chr10	17282585	17283167	34.2767	32.5718
Chr10	17395044	17395606	52.1315	50.4474
Chr10	17397586	17398073	44.8188	36.647
Chr10	17402414	17403174	37.6049	29.5294
Chr10	17408203	17409225	25.7386	20.5739
Chr10	17536064	17536504	37.9424	45.5696
Chr10	17694493	17695049	37.4793	40.697
Chr10	18042534	18043024	45.3539	38.1336
Chr10	18049543	18050137	55.8538	41.656
Chr10	18133153	18133525	42.8569	41.5121
Chr10	18280859	18281450	53.0302	41.2926
Chr10	18293455	18293944	40.2081	26.5587
Chr10	18604771	18605386	61.3492	63.3889
Chr10	18627026	18627813	54.6491	49.8528
Chr10	18678725	18679130	42.1011	33.4658
Chr10	18707091	18707716	48.9079	47.4449
Chr10	18832489	18833159	33.1314	35.1487
Chr10	19254247	19254657	35.5877	33.2813
Chr10	19264682	19265175	61.4583	74.0059
Chr10	19370387	19370736	35.0077	41.5286
Chr10	19394350	19396332	48.6188	45.6135
Chr10	19398600	19398963	49.1882	80.4313
Chr10	19448791	19449411	64.7456	56.7049
Chr10	19635589	19636096	38.2816	39.4632
Chr10	19663110	19663888	51.0528	38.0705
Chr10	19776459	19776986	50.797	37.7939
Chr10	19794677	19795178	66.0928	88.6439
Chr10	19836588	19837148	56.1316	58.6065
Chr10	19912273	19912815	82.6189	93.3029
Chr10	19926207	19927121	56.7874	60.1408
Chr10	20089801	20090274	50.329	53.2773
Chr10	20152994	20153602	43.6589	35.6253
Chr10	20214404	20215399	107.879	91.716
Chr10	20218295	20218642	48.8166	50.4974
Chr10	20229094	20229706	64.9799	59.9693
Chr10	20250152	20250691	47.9001	42.205
Chr10	20256097	20256809	70.9959	79.8544
Chr10	20464329	20464974	47.1481	47.3048
Chr10	20655121	20655540	31.2713	35.2397
Chr10	20818201	20818843	35.2785	27.8801
Chr10	21087130	21087788	60.8469	58.6038
Chr10	21139621	21140157	40.9762	44.718
Chr10	21341174	21341598	108.025	112.524
Chr10	21369843	21370234	56.0731	61.3826
Chr10	21391648	21392301	37.3542	35.8682
Chr10	21720240	21721523	92.0652	84.2002
Chr10	21768967	21769851	63.7083	63.1945
Chr10	21821508	21821864	42.3328	33.9181
Chr10	21869739	21870444	32.9331	40.702
Chr10	22016215	22016858	35.5398	28.3974
Chr10	22137003	22137996	98.0811	113.558
Chr10	22342015	22342689	73.1216	74.5975
Chr10	22348511	22349934	26.5373	21.971
Chr10	22352320	22353357	99.1941	99.3177
[truncated: 9,675 more rows]

## Sheet: SE-RE_H3K27ac_Length
Animal_Size	Animal_Rank	Vegetal_Size	Vegetal_Rank
[truncated: 17,263 more rows]

[truncated: 8 more sheets: FSE_non-FSE_non-Ep300-SE_Gene_T, FSE_non-FSE_non-Ep300-SE_Gene_l, Ecto-SE_Genes_zscore_matrix_wit, Endo-SE_Genes_zscore_matrix_wit, Ectoderm_SE-Gene_AvgExpr_Matrix, Ectoderm_SE-Gene_CoefficientofV, Endoderm_SE-Gene_AvgExpr_Matrix, Endoderm_SE-Gene_CoefficientofV]
