# Supplementary material for: Foxi2 and Sox3 are master transcription regulators that control ectoderm germ layer specification in Xenopus
Source: PLoS Biol. 2025 Nov 4;23(11):e3003476. doi: 10.1371/journal.pbio.3003476 (PMC12599972; doi:10.1371/journal.pbio.3003476)
Supplement: S12 Data — (XLSX) [file pbio.3003476.s018.xlsx]

## Sheet: Primer Table
Gene	Forward	Reverse	Experiment
tp63	ATCTGCATTCTCGCACTCCT	ACAAGCAAGCAAATGCAGGG	64-cell Stage ChIPqPCR
foxi1	TGCTTTGGAACTGACCCTGT	AGCTGAATCTAATGTCTGCCCA	64-cell Stage ChIPqPCR
hgf	GGGCCACAAAACACAAACTGT	AGATAGTTCCCTCCTTTCAGACT	64-cell Stage ChIPqPCR
tfap2a	ATTCACAGTAGGCTGGTGCC	AGGCTGTTGTTGTTGTAGTGC	64-cell Stage ChIPqPCR
krt70	AAGCGCTATTTGCCCGGTTT	GTTGCTGCCCAAACCAGTAT	64-cell Stage ChIPqPCR
krt7	GAACAGGGCTAGCAAGTTTGG	TTCCAATGGCATGCACAACAG	64-cell Stage ChIPqPCR
dlx5	CAGTTCCAACGCCCAGTCT	GTTTTGTTGATGGGGATGGGTG	64-cell Stage ChIPqPCR
fezf2	GCAAATCAGCGTGTCTGGGA	GTGGCAGAAGGTGTGTAGGT	64-cell Stage ChIPqPCR
crx	TCTCCAGCCCCTGCTATTGA	CTGGGGACACATCACCCATT	64-cell Stage ChIPqPCR
eya1	GAAAAACAGCACAGCGGGG	AGGGCTTATTGATGGAAAACAACT	64-cell Stage ChIPqPCR
six1	TCTCTGAGCCTCCAGTGCTA	TGCACACCTTGTTTGAAAGC	64-cell Stage ChIPqPCR
il22	TCATGTCCCGTTTGAGCACT	TTCACAGGACGAGGGGGTTA	64-cell Stage ChIPqPCR
insulin	GCTCCTTTCTACCCACTGGC	CCTTCAGCCCCTTCTGTGAG	64-cell Stage ChIPqPCR
tfap2a	AGAATTTCCTGCCAAAGCAA	ATCTGTTTGGTGGCGAGAAG	Overexpression/Rescue
unc45b	ACGGACTCCCGGGTTCATAA	CATCCTCTCGGCCCAAAACT	Rescue
hes5.1	CACAAGCAGGAACCCAATGTC	CCTGCTCCAGTTTTGCCAGA	Rescue
tp63	ACAGAAGCAGGACAGAAGCC	ATGTAGTTGGGGCTGTTCGG	Overexpression/Rescue
hgf	GAGGCCCCATAAGCACAAGT	CTGGACTTGCCATCAGGGTT	Overexpression/Rescue
prdm14	TGACAGTGCTGGACACTTCC	CACTTTGCCTTGGAATGGGC	Rescue
olfm4	AAGCGCCTGGAAGATTGTGA	TCAGCTGCACCACAAAAGGT	Rescue
eef1a1	CCCCTCTTGGTCGTTTTGCTGTCC	TTGCCTTTCTGTGCTTTCTGAGCAG	Overexpression/Rescue
foxi1	TTGCTTCAAGAAAGTACCAAGAGA	TCACAGTTTGGGTCCAAGGTC	Overexpression/Rescue
krt70	TTGGCTCCCCTGATGTTAGC	GCTTGGCATTGTCGATCTGG	Overexpression
dlx3	TGTGACCAAGGACTCTCCCA	GGGAGTACGCTTGAGTCTGG	Overexpression/Rescue
dlx5	CTCTGGGACTAACGCAAACA	GAGGCAGCTCTCCGTTCTT	Overexpression/Rescue
lhx5	AGGGCAAGCTCTACTGCAAA	CTCGCTTTCCTGACCAAGTC	Overexpression
gata4	TGGACCTTTTGACAACACCA	AGCTCGTCCAACACATCTCC	Overexpression
gsc	CAGTCTGGGGGAGTCTCTCT	CCAGCCTAGATCCAGTCACC	Overexpression
hhex	TATGGAGCCAGCACCTATGC	ATAGCAAGGGTTTGCCCAGG	Overexpression
otx2	TCCAGAGTCCAGGTTTGGTT	AGAGGGTCTCACTTTGTTTTGC	Overexpression
